# Supplementary material for: An atlas of healthy and injured cell states and niches in the human kidney
Source: Nature. 2023 Jul 19;619(7970):585–94. doi: 10.1038/s41586-023-05769-3 (PMC10356613; doi:10.1038/s41586-023-05769-3)
Supplement: Supplementary file 6 — Supplementary Tables 1–37. [file 41586_2023_5769_MOESM6_ESM.zip]

Archive with 37 entries (37 files):
- 2021-07-12390D-s6/2021-07-12390D-Supplementary Table 1.xlsx
- 2021-07-12390D-s6/2021-07-12390D-Supplementary Table 10.xlsx
- 2021-07-12390D-s6/2021-07-12390D-Supplementary Table 11.xlsx
- 2021-07-12390D-s6/2021-07-12390D-Supplementary Table 12.xlsx
- 2021-07-12390D-s6/2021-07-12390D-Supplementary Table 13.xlsx
- 2021-07-12390D-s6/2021-07-12390D-Supplementary Table 14.xlsx
- 2021-07-12390D-s6/2021-07-12390D-Supplementary Table 15.xlsx
- 2021-07-12390D-s6/2021-07-12390D-Supplementary Table 16.xlsx
- 2021-07-12390D-s6/2021-07-12390D-Supplementary Table 17.xlsx
- 2021-07-12390D-s6/2021-07-12390D-Supplementary Table 18.xlsx
- 2021-07-12390D-s6/2021-07-12390D-Supplementary Table 19.xlsx
- 2021-07-12390D-s6/2021-07-12390D-Supplementary Table 2.xlsx
- 2021-07-12390D-s6/2021-07-12390D-Supplementary Table 20.xlsx
- 2021-07-12390D-s6/2021-07-12390D-Supplementary Table 21.xlsx
- 2021-07-12390D-s6/2021-07-12390D-Supplementary Table 22.xlsx
- 2021-07-12390D-s6/2021-07-12390D-Supplementary Table 23.xlsx
- 2021-07-12390D-s6/2021-07-12390D-Supplementary Table 24.xlsx
- 2021-07-12390D-s6/2021-07-12390D-Supplementary Table 25.xlsx
- 2021-07-12390D-s6/2021-07-12390D-Supplementary Table 26.xlsx
- 2021-07-12390D-s6/2021-07-12390D-Supplementary Table 27.xlsx
- 2021-07-12390D-s6/2021-07-12390D-Supplementary Table 28.xlsx
- 2021-07-12390D-s6/2021-07-12390D-Supplementary Table 29.xlsx
- 2021-07-12390D-s6/2021-07-12390D-Supplementary Table 3.xlsx
- 2021-07-12390D-s6/2021-07-12390D-Supplementary Table 30.xlsx
- 2021-07-12390D-s6/2021-07-12390D-Supplementary Table 31.xlsx
- 2021-07-12390D-s6/2021-07-12390D-Supplementary Table 32.xlsx
- 2021-07-12390D-s6/2021-07-12390D-Supplementary Table 33.xlsx
- 2021-07-12390D-s6/2021-07-12390D-Supplementary Table 34.xlsx
- 2021-07-12390D-s6/2021-07-12390D-Supplementary Table 35.xlsx
- 2021-07-12390D-s6/2021-07-12390D-Supplementary Table 36.xlsx
- 2021-07-12390D-s6/2021-07-12390D-Supplementary Table 37.xlsx
- 2021-07-12390D-s6/2021-07-12390D-Supplementary Table 4.xlsx
- 2021-07-12390D-s6/2021-07-12390D-Supplementary Table 5.xlsx
- 2021-07-12390D-s6/2021-07-12390D-Supplementary Table 6.xlsx
- 2021-07-12390D-s6/2021-07-12390D-Supplementary Table 7.xlsx
- 2021-07-12390D-s6/2021-07-12390D-Supplementary Table 8.xlsx
- 2021-07-12390D-s6/2021-07-12390D-Supplementary Table 9.xlsx
