# Supplementary material for: An atlas of healthy and injured cell states and niches in the human kidney
Source: Nature. 2023 Jul 19;619(7970):585–94. doi: 10.1038/s41586-023-05769-3 (PMC10356613; doi:10.1038/s41586-023-05769-3)
Supplement: Supplementary file 6 — Supplementary Tables 1–37. [file 41586_2023_5769_MOESM6_ESM.zip › 2021-07-12390D-s6/2021-07-12390D-Supplementary Table 1.xlsx]

## Sheet: S1
	Supplementary Table 1. Omic experiments.
	Summary of omic experiments performed on 35 reference tissue donors and 36 disease tissue patients, including information for accessing raw data.
																								Post-QC (RNA)				Post-QC (AC)
	Assay	Experiment	Experiment (Short Name)	Specimen	Condition (Long Name)	Condition Level 1	Condition Level 2	Condition Level 3	Patient	Region Level 1	Region Level 2	Percent Cortex	Percent Medulla	Sex	Race	Tissue Type	Tissue Type Full	Location	Laterality	Data Source	Data Location / Repository	Data Source ID	Pre-QC Nuclei/Cells (CellRanger)	Mean UMI	Mean Genes	# Nuclei/Cells	# Clusters (>5)	Mean Peaks	Mean TSS Enrichment	# Post-QC	Comments
	10X snRNA-seq	KPMP_20191204A_10X-R	KPMP_20191204A	S-1908-000952-R1	Diabetic Kidney Disease (DKD)	CKD	DKD		31-10001	Medulla	C-M	40	60	M	W	Biopsy	Percutaneous Needle Biopsy	middle pole	right	KPMP	https://doi.org/10.48698/3z31-8924	31-10001	6759	3928.79	1981.81	6130	78	-	-	-
	10X snRNA-seq	KPMP_20191204B_10X-R	KPMP_20191204B	S-1905-017562-R1	Diabetic Kidney Disease (DKD)	CKD	DKD		29-10006	Cortex	C	100	0	F	AA	Biopsy	Percutaneous Needle Biopsy	lower pole	left	KPMP	https://doi.org/10.48698/3z31-8924	29-10006	370	4294.79	2086.25	363	21	-	-	-
	10X snRNA-seq	KPMP_20191219A_10X-R	KPMP_20191219A	S-1908-009653_R1	Acute Kidney Injury (AKI)	AKI	AKI		30-10034	Cortex	C	100	0	F	AA	Biopsy	Percutaneous Needle Biopsy	lower pole	left	KPMP	https://doi.org/10.48698/3z31-8924	30-10034	6265	3937.98	2056.21	5464	71	-	-	-
	10X snRNA-seq	KPMP_20191219B_10X-R	KPMP_20191219B	S-1908-000858_R1	Hypertensive CKD (H-CKD)	CKD	H-CKD		31-10006	Medulla	M	0	100	M	W	Biopsy	Percutaneous Needle Biopsy	middle	right	KPMP	https://doi.org/10.48698/3z31-8924	31-10006	9978	2133.46	1412.95	8271	51	-	-	-
	10X snRNA-seq	KPMP_20191219C_10X-R	KPMP_20191219C	S-1908-010077_R1	Acute Kidney Injury (AKI)	AKI	AKI		32-10003	Cortex	C	100	0	M	U	Biopsy	Percutaneous Needle Biopsy	lower pole	left	KPMP	https://doi.org/10.48698/3z31-8924	32-10003	10945	3697.98	1904.73	9600	91	-	-	-	Striated Muscle Tissue Contamination, removed in analysis
	10X snRNA-seq	KPMP_20191219D_10X-R	KPMP_20191219D	S-1910-000055_R1	Hypertensive CKD (H-CKD)	CKD	H-CKD		29-10008	Cortex	C	100	0	F	W	Biopsy	Percutaneous Needle Biopsy	lower pole	left	KPMP	https://doi.org/10.48698/3z31-8924	29-10008	4127	3334.47	1741	3769	73	-	-	-
	10X snRNA-seq	KPMP_20200115A_10X-R	KPMP_20200115A	S-1909-007161_R1	Diabetic Kidney DIsease (DKD)	CKD	DKD		29-10012	Cortex	C	100	0	F	AA	Biopsy	Percutaneous Needle Biopsy	lower pole	left	KPMP	https://doi.org/10.48698/3z31-8924	29-10012	7783	3145.38	1844.61	7154	93	-	-	-
	10X snRNA-seq	KPMP_20200115B_10X-R	KPMP_20200115B	S-1910-000149_R1	Hypertensive CKD (H-CKD)	CKD	H-CKD		31-10013	Medulla	M	10	90	M	W	Biopsy	Percutaneous Needle Biopsy	middle	right	KPMP	https://doi.org/10.48698/3z31-8924	31-10013	14519	3173.52	1593.96	13921	80	-	-	-
	10X snRNA-seq	KPMP_20200212A_10X-R	KPMP_20200212A	S-1908-010172_R1	Acute Kidney Injury (AKI)	AKI	AKI		32-2	Cortex	C	100	0	M	W	Biopsy	Percutaneous Needle Biopsy	middle pole	left	KPMP	https://doi.org/10.48698/3z31-8924	32-2	1338	2727.16	1564.05	1296	43	-	-	-
	10X snRNA-seq	KPMP_20200212B_10X-R	KPMP_20200212B	S-1908-000905_R1	Hypertensive CKD (H-CKD)	CKD	H-CKD		31-10000	Medulla	C-M	45	55	M	W	Biopsy	Percutaneous Needle Biopsy	middle pole	left	KPMP	https://doi.org/10.48698/3z31-8924	31-10000	5885	5492.23	2443.31	5210	69	-	-	-
	10X snRNA-seq	KPMP_20200212C_10X-R	KPMP_20200212C	S-1908-009843_R1	Acute Kidney Injury (AKI)	AKI	AKI		33-10005	Medulla	C-M	30	70	M	W	Biopsy	Percutaneous Needle Biopsy	NA	left	KPMP	https://doi.org/10.48698/3z31-8924	33-10005	5175	4040.37	2116.22	4897	77	-	-	-
	10X snRNA-seq	KPMP_20200212D_10X-R	KPMP_20200212D	S-1908-010125_R1	Acute Kidney Injury (AKI)	AKI	AKI		32-10034	Cortex	C	100	0	M	W	Biopsy	Percutaneous Needle Biopsy	lower pole	left	KPMP	https://doi.org/10.48698/3z31-8924	32-10034	4884	2581.71	1523.42	4756	78	-	-	-
	10X snRNA-seq	KPMP_20200212E_10X-R	KPMP_20200212E	S-1908-009890_R1	Acute Kidney Injury (AKI)	AKI	AKI		33-10006	Cortex	C	100	0	M	W	Biopsy	Percutaneous Needle Biopsy	lower pole	left	KPMP	https://doi.org/10.48698/3z31-8924	33-10006	6633	5782.95	2492.2	6177	69	-	-	-
	10X snRNA-seq	KPMP_20200212F_10X-R	KPMP_20200212F	S-2001-000055_R1	Diabetic Kidney DIsease (DKD)	CKD	DKD		29-10013	Medulla	C-M	40	60	F	AA	Biopsy	Percutaneous Needle Biopsy	lower pole	left	KPMP	https://doi.org/10.48698/3z31-8924	29-10013	2270	4944.9	2291.13	2128	57	-	-	-
	10X snRNA-seq	KPMP_20200212G_10X-R	KPMP_20200212G	S-2001-000102_R1	Diabetic Kidney DIsease (DKD)	CKD	DKD		29-10010	Cortex	C	100	0	M	Asian	Biopsy	Percutaneous Needle Biopsy	upper pole	left	KPMP	https://doi.org/10.48698/3z31-8924	29-10010	2860	908.433	719.519	1302	24	-	-	-
	10X snRNA-seq	KPMP_20200212H_10X-R	KPMP_20200212H	S-1910-000196_R1	Diabetic Kidney DIsease (DKD)	CKD	DKD		31-10035	Cortex	C	85	15	F	W	Biopsy	Percutaneous Needle Biopsy	lower pole	left	KPMP	https://doi.org/10.48698/3z31-8924	31-10035	7880	1178.51	890.972	7026	74	-	-	-
	10X snRNA-seq	KPMP_20190829C_10X-R	KPMP_20190829C	K1800280_6	Chronic Kidney Disease	CKD	H-CKD	DKD	3477	Medulla	C-M	30	70	F	W	Nephrectomy	Total Tumor Nephrectomy	lower pole	right	KTRC	ncbi.nlm.nih.gov/geo/	GSE199711	1895	1913.89	1220.27	1689	48	-	-	-
	10X snRNA-seq	KPMP_20190829D_10X-R	KPMP_20190829D	K1800305_4	Chronic Kidney Disease	CKD	H-CKD		3479	Cortex	C	100	0	M	W	Nephrectomy	Total Tumor Nephrectomy	lower pole	right	KTRC	ncbi.nlm.nih.gov/geo/	GSE199711	3962	2301.3	1416.35	3151	57	-	-	-
	10X snRNA-seq	KPMP_20190829E_10X-R	KPMP_20190829E	K1800353_3	Chronic Kidney Disease	CKD	DKD		3487	Cortex	C	100	0	M	W	Nephrectomy	Partial Tumor Nephrectomy	lower pole	right	KTRC	ncbi.nlm.nih.gov/geo/	GSE199711	4110	1587.66	1013.7	3260	54	-	-	-
	10X snRNA-Seq	BUKMAP_20190529L_10X-R	BUKMAP_20190529L	K1900174_2	Reference	Ref	Ref		3535	Cortex	C	100	0	M	W	Nephrectomy	Total Tumor Nephrectomy	upper pole	left	HuBMAP	https://doi.org/10.35079/hbm776.rgsw.867	HBM773.WCXC.264	6520	2773.66	1520.5	5815	66	-	-	-
	10X snRNA-Seq	BUKMAP_20190607L_10X-R	BUKMAP_20190607L	K1900174_2	Reference	Ref	Ref		3535	Cortex	C	100	0	M	W	Nephrectomy	Total Tumor Nephrectomy	upper pole	left	HuBMAP	https://doi.org/10.35079/hbm776.rgsw.867	HBM264.RWRW.668	6744	4055.02	1866.71	5576	69	-	-	-
	10X snRNA-Seq	BUKMAP_20190822F_10X-R	BUKMAP_20190822F	K1900174_2	Reference	Ref	Ref		3535	Cortex	C	100	0	M	W	Nephrectomy	Total Tumor Nephrectomy	upper pole	left	HuBMAP	ncbi.nlm.nih.gov/geo/	GSE199711	3376	2992.83	1587.14	2981	49	-	-	-
	10X snRNA-Seq	BUKMAP_20190829B_10X-R	BUKMAP_20190829B	K1900174_2	Reference	Ref	Ref		3535	Cortex	C	100	0	M	W	Nephrectomy	Total Tumor Nephrectomy	upper pole	left	HuBMAP	ncbi.nlm.nih.gov/geo/	GSE199711	2653	2721.54	1448.16	2467	41	-	-	-
	10X snRNA-Seq	BUKMAP_20191010-10X-R	BUKMAP_20191010	446_B3	Reference	Ref	Ref	Stone	KRP446	Cortex	C	100	0	M	W	Biopsy	Intra-operative Biopsy	lower pole	right	HuBMAP	https://doi.org/10.35079/hbm776.rgsw.867	HBM992.XNZH.647	5414	3878.74	1821.03	4856	42	-	-	-
	10X snRNA-Seq	BUKMAP_20191104A-10X-R	BUKMAP_20191104A	K1800364_1	Reference	Ref	Ref		3490	Medulla	M	10	90	F	W	Biopsy	Percutaneous Needle Biopsy	unknown	left	HuBMAP	https://doi.org/10.35079/hbm776.rgsw.867	HBM764.ZCQR.585	2651	3361.2	1909.25	2275	23	-	-	-
	10X snRNA-Seq	BUKMAP_20191009-10X-R	BUKMAP_20191009	446_B1	Reference	Ref	Ref	Stone	KRP446	Papilla	P	0	100	M	W	Biopsy	Intra-operative Biopsy	lower pole	right	HuBMAP	https://doi.org/10.35079/hbm776.rgsw.867	HBM574.NFCS.842	301	6248.53	2685.91	268	11	-	-	-
	10X snRNA-Seq	BUKMAP_20200205A_10X-R	BUKMAP_20200205A	K1900175_1_R1	Reference	Ref	Ref		3535	Medulla	M	0	100	M	W	Nephrectomy	Total Tumor Nephrectomy	upper pole	left	HuBMAP	https://doi.org/10.35079/hbm776.rgsw.867	HBM224.GLDC.549	5493	4928.99	2452.81	3773	49	-	-	-
	10X snRNA-Seq	BUKMAP_20200205D_10X-R	BUKMAP_20200205D	K1800430_3_R3	Reference	Ref	Ref		3499	Medulla	M	10	90	F	W	Deceased Donor	Deceased Donor Nephrctomy	upper pole	right	HuBMAP	https://doi.org/10.35079/hbm776.rgsw.867	HBM797.PDPS.368	1952	6123.94	2740.58	1315	35	-	-	-
	10X snRNA-Seq	BUKMAP_20200205F_10X-R	BUKMAP_20200205F	K1900019_1_R3	Reference	Ref	Ref		3504	Medulla	M	5	95	F	W	Nephrectomy	Partial Tumor Nephrectomy	lower pole	left	HuBMAP	https://doi.org/10.35079/hbm776.rgsw.867	HBM399.TFTQ.282	4846	7888.38	2867.68	2483	56	-	-	-
	10X snRNA-Seq	BUKMAP_20200304A_10X-R	BUKMAP_20200304A	K1900387_1_R1	Reference	Ref	Ref		3593	Medulla	M	0	100	M	W	Deceased Donor	Deceased Donor Nephrctomy	lower pole	left	HuBMAP	https://doi.org/10.35079/hbm776.rgsw.867	HBM432.BPZM.698	7342	3938.18	1924.22	5698	57	-	-	-
	10X snRNA-Seq	BUKMAP_20200304B_10X-R	BUKMAP_20200304B	K1900387_4_R1	Reference	Ref	Ref		3593	Papilla	P	0	100	M	W	Deceased Donor	Deceased Donor Nephrctomy	lower pole	left	HuBMAP	https://doi.org/10.35079/hbm776.rgsw.867	HBM578.SRZG.769	7308	5578.33	2558.26	5823	29	-	-	-
	10X snRNA-Seq	BUKMAP_20200304F_10X-R	BUKMAP_20200304F	K2000094_2_R1	Reference	Ref	Ref		3613	Papilla	P	0	100	F	W	Deceased Donor	Deceased Donor Nephrctomy	lower pole	left	HuBMAP	https://doi.org/10.35079/hbm776.rgsw.867	HBM839.TQNM.958	8801	4081.45	1983.67	6504	40	-	-	-
	10X snRNA-seq	KPMP_20190607I-10X-R	KPMP_20190607I	18-162-2-M2	Reference	Ref	Ref		18-162	Cortex	C-M	60	40	F	U	Nephrectomy	Tumor Nephrectomy	NA	NA	KPMP	https://doi.org/10.48698/3z31-8924	18-162	6213	6054.98	2451.54	4799	66	-	-	-
	10X snRNA-seq	KPMP_20190607J-10X-R	KPMP_20190607J	18-142-3-M2	Reference	Ref	Ref		18-142	Cortex	C	95	5	F	U	Nephrectomy	Tumor Nephrectomy	NA	NA	KPMP	https://doi.org/10.48698/3z31-8924	18-142	9163	3080.44	1636.77	7723	65	-	-	-
	10X snRNA-seq	KPMP_20190607K-10X-R	KPMP_20190607K	18-312-2-M2	Reference	Ref	Ref		18-312	Cortex	C	100	0	M	U	Nephrectomy	Tumor Nephrectomy	NA	NA	KPMP	https://doi.org/10.48698/3z31-8924	18-312	10584	4592.51	1995.44	8033	72	-	-	-
	10X snRNA-seq	KPMP_20200513A_10X-R	KPMP_20200513A	09751-1N	COVID-AKI	AKI	COV-AKI		COV-02-0010	Cortex	C	100	0	F	AA	Biopsy	Percutaneous Needle Biopsy	NA	NA	KTRC	KTRC, Washington University, sanjayjain@wustl.edu	COV-02-0010	5474	5725.48	2107.22	4907	64	-	-	-	clinical biopsy
	10X snRNA-seq	KPMP_20200513B_10X-R	KPMP_20200513B	10550-1N	COVID-AKI	AKI	COV-AKI		COV-02-0002	Cortex	C	100	0	M	AA	Biopsy	Percutaneous Needle Biopsy	NA	NA	KTRC	KTRC, Washington University, sanjayjain@wustl.edu	COV-02-0002	3457	6046.9	2114.54	3219	51	-	-	-	clinical biopsy
	10X snRNA-seq	KPMP_20200702A_10X-R	KPMP_20200702A	COV-02-0094-N1	COVID-AKI	AKI	COV-AKI		COV-02-0094	Cortex	C-M	60	40	M	H	Biopsy	Percutaneous Needle Biopsy	NA	NA	KTRC	KTRC, Washington University, sanjayjain@wustl.edu	COV-02-0094	9851	4601.56	2100.98	8648	70	-	-	-	clinical biopsy
	10X snRNA-seq	KPMP_20200702B_10X-R	KPMP_20200702B	COV-02-0096-N1	COVID-AKI	AKI	COV-AKI		COV-02-0096	Cortex	C	100	0	F	AA	Biopsy	Percutaneous Needle Biopsy	NA	NA	KTRC	KTRC, Washington University, sanjayjain@wustl.edu	COV-02-0096	3217	6369.94	2561.57	2904	48	-	-	-	clinical biopsy; allograft
	10X snRNA-seq	BUKMAP_20200702C_10X-R	BUKMAP_20200702C	KRP460C-1	Reference	Ref	Ref	Stone	KRP460	Cortex	C	100	0	F	W	Biopsy	Intra-operative Biopsy	lower pole	left	HuBMAP	https://doi.org/10.35079/hbm776.rgsw.867	HBM537.LTFK.379	5228	3997.97	1847.99	4758	60	-	-	-
	10X snRNA-seq	BUKMAP_20200702D_10X-R	BUKMAP_20200702D	KRP460P-1	Reference	Ref	Ref	Stone	KRP460	Papilla	P	0	100	F	W	Biopsy	Intra-operative Biopsy	lower pole	left	HuBMAP	https://doi.org/10.35079/hbm776.rgsw.867	HBM382.HNKL.447	7113	5186.91	2370.1	6111	41	-	-	-
	10X snRNA-seq	BUKMAP_20200707A_10X-R	BUKMAP_20200707A	KRP461C-1	Reference	Ref	Ref	Stone	KRP461	Cortex	C	100	0	M	W	Biopsy	Intra-operative Biopsy	lower pole	left	HuBMAP	https://doi.org/10.35079/hbm776.rgsw.867	HBM892.MXFF.848	2183	4329.67	1925.99	2022	29	-	-	-
	10X snRNA-seq	BUKMAP_20200707B_10X-R	BUKMAP_20200707B	KRP462C-1	Reference	Ref	Ref	Stone	KRP462	Cortex	C	100	0	F	W	Biopsy	Intra-operative Biopsy	upper pole	left	HuBMAP	https://doi.org/10.35079/hbm776.rgsw.867	HBM982.TPNQ.737	3825	4418.7	1909.42	3495	49	-	-	-
	10X snRNA-seq	BUKMAP_20200707C_10X-R	BUKMAP_20200707C	KRP462P-1	Reference	Ref	Ref	Stone	KRP462	Papilla	P	0	100	F	W	Biopsy	Intra-operative Biopsy	upper pole	left	HuBMAP	https://doi.org/10.35079/hbm776.rgsw.867	HBM375.ZKZZ.765	1811	6980.02	2705	1685	33	-	-	-
	10X scRNA-seq	PREMIERE1	PREMIERE1	S-1908-009740	Acute Kidney Injury (AKI)	AKI	AKI		30-10018	NA	NA	NA	NA	M	AA	Biopsy	Percutaneous Needle Biopsy	Lower pole	Left	KPMP	https://doi.org/10.48698/3z31-8924	30-10018	6770	3248	1302	3711	31	-	-	-
	10X scRNA-seq	PREMIERE2	PREMIERE2	S-1908-009646	Acute Kidney Injury (AKI)	AKI	AKI		30-10034	NA	NA	NA	NA	F	AA	Biopsy	Percutaneous Needle Biopsy	Lower pole	Left	KPMP	https://doi.org/10.48698/3z31-8924	30-10034	2905	5279	1729	1154	23	-	-	-
	10X scRNA-seq	PREMIERE3	PREMIERE3	S-1908-009787	Acute Kidney Injury (AKI)	AKI	AKI		30-10123	NA	NA	NA	NA	M	AA	Biopsy	Percutaneous Needle Biopsy	Lower pole	Left	KPMP	https://doi.org/10.48698/3z31-8924	30-10123	1681	3729	1428	996	22	-	-	-
	10X scRNA-seq	PREMIERE4	PREMIERE4	S-2002-007748	Acute Kidney Injury (AKI)	AKI	AKI		30-10125	NA	NA	NA	NA	M	AA	Biopsy	Percutaneous Needle Biopsy	Lower pole	Left	KPMP	https://doi.org/10.48698/3z31-8924	30-10125	4967	2844	1098	3288	34	-	-	-
	10X scRNA-seq	PREMIERE5	PREMIERE5	S-1908-010071	Acute Kidney Injury (AKI)	AKI	AKI		32-10003	NA	NA	NA	NA	M	NA	Biopsy	Percutaneous Needle Biopsy	Lower pole	Left	KPMP	https://doi.org/10.48698/3z31-8924	32-10003	6822	5742	1886	2712	36	-	-	-
	10X scRNA-seq	PREMIERE6	PREMIERE6	S-1908-010118	Acute Kidney Injury (AKI)	AKI	AKI		32-10034	NA	NA	NA	NA	M	W	Biopsy	Percutaneous Needle Biopsy	Lower pole	Left	KPMP	https://doi.org/10.48698/3z31-8924	32-10034	4582	5640	1731	1559	33	-	-	-
	10X scRNA-seq	PREMIERE7	PREMIERE7	S-1908-010024	Acute Kidney Injury (AKI)	AKI	AKI		32-10074	NA	NA	NA	NA	M	W	Biopsy	Percutaneous Needle Biopsy	Lower pole	Left	KPMP	https://doi.org/10.48698/3z31-8924	32-10074	11316	3338	1277	4792	41	-	-	-
	10X scRNA-seq	PREMIERE8	PREMIERE8	S-1908-009836	Acute Kidney Injury (AKI)	AKI	AKI		33-10005	NA	NA	NA	NA	M	W	Biopsy	Percutaneous Needle Biopsy	Middle	Left	KPMP	https://doi.org/10.48698/3z31-8924	33-10005	19489	3504	1404	6630	41	-	-	-	Cell ranger was originally analyzed using Hg19 genome database. But for the CellXGene instance, the sample was re-run using GRch38.3.0
	10X scRNA-seq	PREMIERE9	PREMIERE9	S-1908-009883	Acute Kidney Injury (AKI)	AKI	AKI		33-10006	NA	NA	NA	NA	M	W	Biopsy	Percutaneous Needle Biopsy	Lower pole	Left	KPMP	https://doi.org/10.48698/3z31-8924	33-10006	1793	6159	2006	463	15	-	-	-
	10X scRNA-seq	PREMIERE10	PREMIERE10	S-1904-008134	Acute Kidney Injury (AKI)	AKI	AKI		34-10050	NA	NA	NA	NA	F	W	Biopsy	Percutaneous Needle Biopsy	Middle	Left	KPMP	https://doi.org/10.48698/3z31-8924	34-10050	8831	5523	1790	4407	38	-	-	-
	10X scRNA-seq	PREMIERE11	PREMIERE11	S-1904-007298	Acute Kidney Injury (AKI)	AKI	AKI		34-10184	NA	NA	NA	NA	F	W	Biopsy	Percutaneous Needle Biopsy	Lower pole	Right	KPMP	https://doi.org/10.48698/3z31-8924	34-10184	6245	3202	1385	2643	25	-	-	-
	10X scRNA-seq	PREMIERE12	PREMIERE12	S-1903-005471	Acute Kidney Injury (AKI)	AKI	AKI		34-10187	NA	NA	NA	NA	M	AA	Biopsy	Percutaneous Needle Biopsy	Lower pole	Right	KPMP	https://doi.org/10.48698/3z31-8924	34-10187	13327	4682	1624	3422	36	-	-	-
	10X scRNA-seq	PREMIERE13	PREMIERE13	S-1908-000757	Diabetic Kidney Disease (DKD)	CKD	DKD		27-10039	NA	NA	NA	NA	F	W	Biopsy	Percutaneous Needle Biopsy	Lower pole	Left	KPMP	https://doi.org/10.48698/3z31-8924	27-10039	8729	5332	1895	4092	32	-	-	-
	10X scRNA-seq	PREMIERE14	PREMIERE14	S-1905-018690	Diabetic Kidney Disease (DKD)	CKD	DKD		28-10051	NA	NA	NA	NA	M	W	Biopsy	Percutaneous Needle Biopsy	Lower pole	Left	KPMP	https://doi.org/10.48698/3z31-8924	28-10051	2402	3602	1198	213	3	-	-	-
	10X scRNA-seq	PREMIERE15	PREMIERE15	S-1905-017555	Diabetic Kidney Disease (DKD)	CKD	DKD		29-10006	NA	NA	NA	NA	F	AA	Biopsy	Percutaneous Needle Biopsy	Lower pole	Left	KPMP	https://doi.org/10.48698/3z31-8924	29-10006	8777	5630	1690	3199	31	-	-	-	Cell ranger was originally analyzed using Hg19 genome database. But for the CellXGene instance, the sample was re-run using GRch38.3.0
	10X scRNA-seq	PREMIERE16	PREMIERE16	S-1905-017555	Diabetic Kidney Disease (DKD)	CKD	DKD		29-10006	NA	NA	NA	NA	F	AA	Biopsy	Percutaneous Needle Biopsy	Lower pole	Left	KPMP	https://doi.org/10.48698/3z31-8924	29-10006	5779	4972	1652	2347	31	-	-	-	Cell ranger was originally analyzed using Hg19 genome database. But for the CellXGene instance, the sample was re-run using GRch38.3.0
	10X scRNA-seq	PREMIERE17	PREMIERE17	S-1905-017555	Diabetic Kidney Disease (DKD)	CKD	DKD		29-10006	NA	NA	NA	NA	F	AA	Biopsy	Percutaneous Needle Biopsy	Lower pole	Left	KPMP	https://doi.org/10.48698/3z31-8924	29-10006	10571	2663	1158	3969	40	-	-	-	Cell ranger was originally analyzed using Hg19 genome database. But for the CellXGene instance, the sample was re-run using GRch38.3.0
	10X scRNA-seq	PREMIERE18	PREMIERE18	S-2001-000095	Diabetic Kidney Disease (DKD)	CKD	DKD		29-10010	NA	NA	NA	NA	M	Asian	Biopsy	Percutaneous Needle Biopsy	Upper pole	Left	KPMP	https://doi.org/10.48698/3z31-8924	29-10010	13269	4447	1699	4243	39	-	-	-
	10X scRNA-seq	PREMIERE19	PREMIERE19	S-1910-000095	Diabetic Kidney Disease (DKD)	CKD	DKD		29-10011	NA	NA	NA	NA	F	W	Biopsy	Percutaneous Needle Biopsy	Lower pole	Left	KPMP	https://doi.org/10.48698/3z31-8924	29-10011	4580	5851	1884	2699	37	-	-	-
	10X scRNA-seq	PREMIERE20	PREMIERE20	S-1909-007154	Diabetic Kidney Disease (DKD)	CKD	DKD		29-10012	NA	NA	NA	NA	F	AA	Biopsy	Percutaneous Needle Biopsy	Lower pole	Left	KPMP	https://doi.org/10.48698/3z31-8924	29-10012	14032	3901	1490	6251	45	-	-	-
	10X scRNA-seq	PREMIERE21	PREMIERE21	S-2001-000048	Diabetic Kidney Disease (DKD)	CKD	DKD		29-10013	NA	NA	NA	NA	F	AA	Biopsy	Percutaneous Needle Biopsy	Lower pole	Left	KPMP	https://doi.org/10.48698/3z31-8924	29-10013	15154	3893	1482	2924	39	-	-	-
	10X scRNA-seq	PREMIERE22	PREMIERE22	S-2001-000142	Diabetic Kidney Disease (DKD)	CKD	DKD		29-10016	NA	NA	NA	NA	F	W	Biopsy	Percutaneous Needle Biopsy	Lower pole	Left	KPMP	https://doi.org/10.48698/3z31-8924	29-10016	14691	3629	1337	4138	43	-	-	-
	10X scRNA-seq	PREMIERE23	PREMIERE23	S-1908-000945	Diabetic Kidney Disease (DKD)	CKD	DKD		31-10001	NA	NA	NA	NA	M	W	Biopsy	Percutaneous Needle Biopsy	Middle	Right	KPMP	https://doi.org/10.48698/3z31-8924	31-10001	6109	5770	1725	970	29	-	-	-
	10X scRNA-seq	PREMIERE24	PREMIERE24	S-1910-000189	Diabetic Kidney Disease (DKD)	CKD	DKD		31-10035	NA	NA	NA	NA	F	W	Biopsy	Percutaneous Needle Biopsy	Lower pole	Left	KPMP	https://doi.org/10.48698/3z31-8924	31-10035	14291	3807	1383	2240	35	-	-	-
	10X scRNA-seq	PREMIERE25	PREMIERE25	S-2001-005409	Diabetic Kidney Disease (DKD)	CKD	DKD		31-10040	NA	NA	NA	NA	F	W	Biopsy	Percutaneous Needle Biopsy	Middle	Left	KPMP	https://doi.org/10.48698/3z31-8924	31-10040	10099	4808	1807	4682	40	-	-	-
	10X scRNA-seq	PREMIERE26	PREMIERE26	S-2001-019418	Diabetic Kidney Disease (DKD)	CKD	DKD		31-10042	NA	NA	NA	NA	F	W, Other	Biopsy	Percutaneous Needle Biopsy	Middle	Right	KPMP	https://doi.org/10.48698/3z31-8924	31-10042	2649	6637	2019	1109	27	-	-	-
	10X scRNA-seq	PREMIERE27	PREMIERE27	S-1910-000048	Hypertensive CKD (H-CKD)	CKD	H-CKD		29-10008	NA	NA	NA	NA	F	W	Biopsy	Percutaneous Needle Biopsy	Lower pole	Left	KPMP	https://doi.org/10.48698/3z31-8924	29-10008	2491	4775	1880	1776	29	-	-	-	Cell ranger was originally analyzed using Hg19 genome database. But for the CellXGene instance, the sample was re-run using GRch38.3.0
	10X scRNA-seq	PREMIERE28	PREMIERE28	S-1908-000898	Hypertensive CKD (H-CKD)	CKD	H-CKD		31-10000	NA	NA	NA	NA	M	W	Biopsy	Percutaneous Needle Biopsy	Middle	Left	KPMP	https://doi.org/10.48698/3z31-8924	31-10000	21474	2125	1025	5009	35	-	-	-	Cell ranger was originally analyzed using Hg19 genome database. But for the CellXGene instance, the sample was re-run using GRch38.3.0
	10X scRNA-seq	PREMIERE29	PREMIERE29	S-1910-000142	Hypertensive CKD (H-CKD)	CKD	H-CKD		31-10013	NA	NA	NA	NA	M	W	Biopsy	Percutaneous Needle Biopsy	Middle	Right	KPMP	https://doi.org/10.48698/3z31-8924	31-10013	12722	3637	1371	2453	33	-	-	-
	10X scRNA-seq	PREMIERE30	PREMIERE30	PRE018-1	Reference	Ref	Ref		PRE018-1	NA	NA	NA	NA	M	W	LivingDonor Biopsy	Preimplant Needle Biopsy	Lower pole	Left	CZI-HCA	ncbi.nlm.nih.gov/geo/	GSE169285	9139	7964	2049	1135	26	-	-	-	Cell ranger was originally analyzed using Hg19 genome database. But for the CellXGene instance, the sample was re-run using GRch38.3.0
	10X scRNA-seq	PREMIERE31	PREMIERE31	PRE019-4	Reference	Ref	Ref		PRE019	NA	NA	NA	NA	F	W	LivingDonor Biopsy	Preimplant Needle Biopsy	Lower pole	Left	CZI-HCA	ncbi.nlm.nih.gov/geo/	GSE169285	11453	7027	1981	1510	30	-	-	-	Cell ranger was originally analyzed using Hg19 genome database. But for the CellXGene instance, the sample was re-run using GRch38.3.0
	10X scRNA-seq	PREMIERE32	PREMIERE32	PRE027	Reference	Ref	Ref		PRE027	NA	NA	NA	NA	F	W	LivingDonor Biopsy	Preimplant Needle Biopsy	Lower pole	Left	CZI-HCA	ncbi.nlm.nih.gov/geo/	GSE169285	11596	6751	1961	1820	24	-	-	-	Cell ranger was originally analyzed using Hg19 genome database. But for the CellXGene instance, the sample was re-run using GRch38.3.0
	10X scRNA-seq	PREMIERE33	PREMIERE33	PRE038	Reference	Ref	Ref		PRE038	NA	NA	NA	NA	F	W	LivingDonor Biopsy	Preimplant Needle Biopsy	Lower pole	Left	CZI-HCA	ncbi.nlm.nih.gov/geo/	GSE169285	12551	4716	1490	1725	18	-	-	-	Cell ranger was originally analyzed using Hg19 genome database. But for the CellXGene instance, the sample was re-run using GRch38.3.0
	10X scRNA-seq	PREMIERE34	PREMIERE34	PRE055-1	Reference	Ref	Ref		PRE055-1	NA	NA	NA	NA	M	W	LivingDonor Biopsy	Preimplant Needle Biopsy	Lower pole	Left	CZI-HCA	ncbi.nlm.nih.gov/geo/	GSE169285	966	7346	1949	585	19	-	-	-	Cell ranger was originally analyzed using Hg19 genome database. But for the CellXGene instance, the sample was re-run using GRch38.3.0
	10X scRNA-seq	PREMIERE35	PREMIERE35	PRE062-1	Reference	Ref	Ref		PRE062-1	NA	NA	NA	NA	F	W	LivingDonor Biopsy	Preimplant Needle Biopsy	Lower pole	NA	CZI-HCA	ncbi.nlm.nih.gov/geo/	GSE169285	4859	9555	2276	756	27	-	-	-	Cell ranger was originally analyzed using Hg19 genome database. But for the CellXGene instance, the sample was re-run using GRch38.3.0
	10X scRNA-seq	PREMIERE36	PREMIERE36	PRE19-025	Reference	Ref	Ref		PRE019	NA	NA	NA	NA	F	W	LivingDonor Biopsy	Preimplant Needle Biopsy	Lower pole	Left	CZI-HCA	ncbi.nlm.nih.gov/geo/	GSE169285	9801	7091	1893	1143	21	-	-	-	Cell ranger was originally analyzed using Hg19 genome database. But for the CellXGene instance, the sample was re-run using GRch38.3.0
	10X scRNA-seq	PREMIERE37	PREMIERE37	PRE19-05	Reference	Ref	Ref		PRE019	NA	NA	NA	NA	F	W	LivingDonor Biopsy	Preimplant Needle Biopsy	Lower pole	Left	CZI-HCA	ncbi.nlm.nih.gov/geo/	GSE169285	2305	8425	2183	721	20	-	-	-	Cell ranger was originally analyzed using Hg19 genome database. But for the CellXGene instance, the sample was re-run using GRch38.3.0
	10X scRNA-seq	PREMIERE38	PREMIERE38	PRE98sc	Reference	Ref	Ref		PRE098sc	NA	NA	NA	NA	F	Other	LivingDonor Biopsy	Preimplant Needle Biopsy	Lower pole	Left	CZI-HCA	ncbi.nlm.nih.gov/geo/	GSE169285	12331	3909	1416	1415	26	-	-	-	Cell ranger was originally analyzed using Hg19 genome database. But for the CellXGene instance, the sample was re-run using GRch38.3.0
	10X scRNA-seq	PREMIERE39	PREMIERE39	Sample1153-EO1	Reference	Ref	Ref		Sample1153-EO1	NA	NA	NA	NA	F	B	LivingDonor Biopsy	Preimplant Needle Biopsy	Lower pole	NA	CZI-HCA	ncbi.nlm.nih.gov/geo/	GSE169285	5011	6730	1904	854	23	-	-	-
	10X scRNA-seq	PREMIERE40	PREMIERE40	Sample1153-EO2	Reference	Ref	Ref		Sample1153-EO2	NA	NA	NA	NA	F	W	LivingDonor Biopsy	Preimplant Needle Biopsy	Lower pole	NA	CZI-HCA	ncbi.nlm.nih.gov/geo/	GSE169285	5902	6997	2014	854	26	-	-	-
	10X scRNA-seq	PREMIERE41	PREMIERE41	Sample1153-EO3	Reference	Ref	Ref		Sample1153-EO3	NA	NA	NA	NA	F	W	LivingDonor Biopsy	Preimplant Needle Biopsy	Lower pole	Left	CZI-HCA	ncbi.nlm.nih.gov/geo/	GSE169285	8697	6159	1795	1352	27	-	-	-
	10X scRNA-seq	PREMIERE42	PREMIERE42	Sample1157-EO1	Reference	Ref	Ref		Sample1157-EO1	NA	NA	NA	NA	M	W	LivingDonor Biopsy	Preimplant Needle Biopsy	Lower pole	Left	CZI-HCA	ncbi.nlm.nih.gov/geo/	GSE169285	7232	6661	1899	1053	21	-	-	-
	10X scRNA-seq	PREMIERE43	PREMIERE43	Sample1157-EO2	Reference	Ref	Ref		Sample1157-EO2	NA	NA	NA	NA	F	W	LivingDonor Biopsy	Preimplant Needle Biopsy	Lower pole	Left	CZI-HCA	ncbi.nlm.nih.gov/geo/	GSE169285	6750	5535	1695	1188	22	-	-	-
	10X scRNA-seq	PREMIERE44	PREMIERE44	Sample1157-EO3	Reference	Ref	Ref		Sample1157-EO3	NA	NA	NA	NA	M	W	LivingDonor Biopsy	Preimplant Needle Biopsy	Lower pole	Left	CZI-HCA	ncbi.nlm.nih.gov/geo/	GSE169285	4023	6705	1920	750	18	-	-	-
	10X scRNA-seq	PREMIERE45	PREMIERE45	Sample1158-EO1	Reference	Ref	Ref		Sample1158-EO1	NA	NA	NA	NA	F	W	LivingDonor Biopsy	Preimplant Needle Biopsy	Lower pole	Left	CZI-HCA	ncbi.nlm.nih.gov/geo/	GSE169285	2758	7692	2168	520	9	-	-	-
	10X scRNA-seq	PREMIERE46	PREMIERE46	Sample1158-EO2	Reference	Ref	Ref		Sample1158-EO2	NA	NA	NA	NA	M	W	LivingDonor Biopsy	Preimplant Needle Biopsy	Lower pole	Left	CZI-HCA	ncbi.nlm.nih.gov/geo/	GSE169285	12438	3359	1158	971	20	-	-	-
	10X scRNA-seq	PREMIERE47	PREMIERE47	Sample1158-EO3	Reference	Ref	Ref		Sample1158-EO3	NA	NA	NA	NA	F	W	LivingDonor Biopsy	Preimplant Needle Biopsy	Lower pole	Left	CZI-HCA	ncbi.nlm.nih.gov/geo/	GSE169285	6978	6963	2026	975	22	-	-	-
	10X scRNA-seq	PREMIERE48	PREMIERE48	Sample1162-EO1	Reference	Ref	Ref		Sample1162-EO1	NA	NA	NA	NA	M	W	LivingDonor Biopsy	Preimplant Needle Biopsy	Lower pole	Left	CZI-HCA	ncbi.nlm.nih.gov/geo/	GSE169285	4831	7661	2134	983	17	-	-	-
	10X scRNA-seq	PREMIERE49	PREMIERE49	Sample1162-EO2	Reference	Ref	Ref		Sample1162-EO2	NA	NA	NA	NA	M	W	LivingDonor Biopsy	Preimplant Needle Biopsy	Lower pole	Left	CZI-HCA	ncbi.nlm.nih.gov/geo/	GSE169285	10983	6232	1911	1340	23	-	-	-
	SNARE-Seq2	BUKMAP_20190529D_SNARE2	BUKMAP_20190529D	K1800404_6	Reference	Ref	Ref		3494	Medulla	M	5	95	F	W	Deceased Donor	Deceased Donor Nephrectomy	lower/mid pole	left	HuBMAP	https://doi.org/10.35079/hbm776.rgsw.867	HBM756.GZSH.268/HBM784.RVTS.872	-	1930.4	729.612	4270	20	639.225	2.39808	4270
	SNARE-Seq2	BUKMAP_20190529E_SNARE2	BUKMAP_20190529E	K1800404_7	Reference	Ref	Ref		3494	Medulla	M	0	100	F	W	Deceased Donor	Deceased Donor Nephrectomy	lower/mid pole	left	HuBMAP	https://doi.org/10.35079/hbm776.rgsw.867	HBM433.XXZF.683/HBM832.FZXR.449	-	2038.94	845.673	6627	30	997.729	2.48101	6627
	SNARE-Seq2	BUKMAP_20190529F_SNARE2	BUKMAP_20190529F	K1900025_1	Reference	Ref	Ref		3505	Cortex	C	100	0	M	AA	Deceased Donor	Deceased Donor Nephrectomy	lower pole	right	HuBMAP	https://doi.org/10.35079/hbm776.rgsw.867	HBM425.ZCSZ.825/HBM742.SLJJ.558	-	1078.22	623.38	7671	51	507.555	2.51495	7671
	SNARE-Seq2	BUKMAP_20190529G_SNARE2	BUKMAP_20190529G	K1900026_1	Reference	Ref	Ref		3505	Cortex	C	100	0	M	AA	Deceased Donor	Deceased Donor Nephrectomy	lower pole	right	HuBMAP	https://doi.org/10.35079/hbm776.rgsw.867	HBM673.WGZS.593/HBM455.ZPNN.623	-	2758.22	1285.25	6424	51	382.018	2.87026	6424
	SNARE-Seq2	BUKMAP_20190822A_SNARE2	BUKMAP_20190822A	K1800430_3	Reference	Ref	Ref		3499	Medulla	M	10	90	F	W	Deceased Donor	Deceased Donor Nephrectomy	upper pole	right	HuBMAP	https://doi.org/10.35079/hbm776.rgsw.867	HBM259.BPTK.843/HBM852.VSBC.572/HBM532.DJRB.464/HBM495.KSXC.638/HBM575.XFCT.276/HBM239.XXRN.647/HBM679.RWJH.877/HBM888.MQJH.424/HBM977.LLMG.325/HBM859.HQTC.955/HBM538.ZGLW.939/HBM783.ZJCH.496	-	1289.14	649.111	1180	26	966.106	3.04752	1180
	SNARE-Seq2	BUKMAP_20190822B_SNARE2	BUKMAP_20190822B	K1800430_3	Reference	Ref	Ref		3499	Medulla	M	10	90	F	W	Deceased Donor	Deceased Donor Nephrectomy	upper pole	right	HuBMAP	https://doi.org/10.35079/hbm776.rgsw.867	HBM723.QMLJ.829/HBM459.BBRT.432/HBM922.KSKR.637/HBM238.MHWZ.654/HBM938.FTBC.347/HBM984.LZDJ.635/HBM456.HFJD.657/HBM372.WXSK.584/HBM442.DGFV.995/HBM633.LKWQ.696/HBM859.VRNW.383/HBM639.SPNR.589	-	953.251	586.575	6511	46	797.101	3.25651	6511
	SNARE-Seq2	BUKMAP_20190822C_SNARE2	BUKMAP_20190822C	K1700416_7	Reference	Ref	Ref		3409	Medulla	M	0	100	F	W	Deceased Donor	Deceased Donor Nephrectomy	lower pole	left	HuBMAP	https://doi.org/10.35079/hbm776.rgsw.867	HBM973.ZVNB.886/HBM864.XMFH.374/HBM853.GWTP.895/HBM793.TLPP.486/HBM488.CHLD.467/HBM729.KJWJ.742/HBM427.HSPX.458/HBM433.XBGK.479/HBM728.XPZZ.359/HBM348.QZFH.528/HBM672.VWPP.454/HBM699.DNQV.357	-	2256.81	1100.44	10659	33	400.833	2.84905	10659
	SNARE-Seq2	BUKMAP_20190822D_SNARE2	BUKMAP_20190822D	K1900070_1	Reference	Ref	Ref		3510	Cortex	C	100	0	M	W	Nephrectomy	Total Tumor Nephrectomy	lower pole	right	HuBMAP	https://doi.org/10.35079/hbm776.rgsw.867	HBM298.KXFW.694/HBM684.LRVL.722/HBM545.VTQM.594/HBM477.SGMX.842/HBM699.NGDQ.539/HBM769.NLGR.528/HBM849.GHJN.299/HBM367.THWT.587/HBM562.WTFG.364/HBM669.VQFV.937/HBM564.KDDS.745/HBM556.GXMS.552	-	1629.45	556.871	3880	29	899.375	2.89214	3880
	SNARE-Seq2	BUKMAP_20190822E_SNARE2	BUKMAP_20190822E	K1900019_1	Reference	Ref	Ref		3504	Medulla	M	5	95	F	W	Nephrectomy	Partial Tumor Nephrectomy	lower pole	left	HuBMAP	https://doi.org/10.35079/hbm776.rgsw.867	HBM744.MBPT.666/HBM288.RCTV.965/HBM328.FTJW.669/HBM879.NCTL.468/HBM445.NPKW.958/HBM644.GBKD.967/HBM475.DZSR.334/HBM264.KNSL.465/HBM454.HBQV.975/HBM393.QBPZ.886/HBM352.LGWD.929/HBM664.KRQG.276	-	1286.41	625.522	9835	40	801.245	3.03948	9835
	SNARE-Seq2	BUKMAP_20200211A_SNARE2	BUKMAP_20200211A	K1900019_1	Reference	Ref	Ref		3504	Medulla	M	5	95	F	W	Nephrectomy	Partial Tumor Nephrectomy	lower pole	left	HuBMAP	https://doi.org/10.35079/hbm776.rgsw.867	HBM939.CNSV.893/HBM349.XPRZ.258/HBM252.BMWF.224/HBM777.SVZT.454/HBM363.LDZL.423/HBM349.KWMK.599/HBM695.XTNF.836/HBM489.JHDG.227/HBM358.BMRH.466/HBM557.MDFT.752/HBM592.HXGM.837/HBM942.SRZF.846/HBM357.PCQK.422/HBM873.QDLS.754	-	3138.19	1585.56	4042	49	1146.88	3.88235	4042
	SNARE-Seq2	BUKMAP_20200211B_SNARE2	BUKMAP_20200211B	K1900021_3	Reference	Ref	Ref		3504	Cortex	C	100	0	F	W	Nephrectomy	Partial Tumor Nephrectomy	lower pole	left	HuBMAP	https://doi.org/10.35079/hbm776.rgsw.867	HBM479.RDNW.482/HBM836.SCTK.396/HBM848.DKKR.789/HBM453.SZCH.656/HBM434.NVPJ.787/HBM677.TRKR.869/HBM255.HLNC.938/HBM673.BCMT.647/HBM776.QBZF.987/HBM277.PZLF.957/HBM344.VNRB.528/HBM743.RMZB.895/HBM553.JHWW.254/HBM974.GZFH.944	-	3086.9	1489.45	14125	73	1196.08	3.78586	14125
	SNARE-Seq2	BUKMAP_20200211C_SNARE2	BUKMAP_20200211C	K1900175_1	Reference	Ref	Ref		3535	Medulla	M	0	100	M	W	Nephrectomy	Total Tumor Nephrectomy	upper pole	left	HuBMAP	https://doi.org/10.35079/hbm776.rgsw.867	HBM766.PSCS.545/HBM959.XNWL.627/HBM953.HGVS.696/HBM983.QHFB.659/HBM659.WFXT.729/HBM695.CKJX.997/HBM386.CVHG.956/HBM734.WGZC.959/HBM332.KRRD.449/HBM995.XZDF.373/HBM229.RBVC.749/HBM526.JMWM.852/HBM342.JZBJ.636/HBM473.WJGH.347	-	4441.08	2029.42	4582	57	1184.99	3.89635	4582
	SNARE-Seq2	BUKMAP_20200211D_SNARE2	BUKMAP_20200211D	K1900174_1	Reference	Ref	Ref		3535	Cortex	C	100	0	M	W	Nephrectomy	Total Tumor Nephrectomy	upper pole	left	HuBMAP	https://doi.org/10.35079/hbm776.rgsw.867	HBM584.ZTDX.845/HBM788.XWPV.347/HBM384.BWTV.862/HBM396.QSCB.763/HBM442.HSFZ.838/HBM683.DSMM.562/HBM276.BCVG.232/HBM657.GRSC.648/HBM346.JMJX.867/HBM967.ZTCR.629/HBM757.KRNC.835/HBM888.GBKC.648/HBM453.KSGX.286/HBM794.ZGPR.493	-	2541.39	1105.85	2592	37	1240.24	3.69501	2592
	SNARE-Seq2	BUKMAP_20200211E_SNARE2	BUKMAP_20200211E	K1900028_2	Reference	Ref	Ref		3505	Medulla	M	15	85	M	W	Deceased Donor	Deceased Donor Nephrectomy	lower pole	right	HuBMAP	https://doi.org/10.35079/hbm776.rgsw.867	HBM368.FDDS.927/HBM245.VSKK.846/HBM587.JPLF.798/HBM775.RVQX.376/HBM882.KDTH.685/HBM379.ZGKM.223/HBM975.WHWM.552/HBM393.NWNB.684/HBM572.BZFP.842/HBM495.QGMR.465/HBM688.FBNP.587/HBM747.QMQS.862/HBM874.HRDG.774/HBM385.TCRP.465	-	2412.09	1114.18	16238	60	1328.61	3.75119	16238
	SNARE-Seq2	BUKMAP_20200211F_SNARE2	BUKMAP_20200211F	K1800429_3	Reference	Ref	Ref		3499	Cortex	C	100	0	F	W	Deceased Donor	Deceased Donor Nephrectomy	upper pole	right	HuBMAP	https://doi.org/10.35079/hbm776.rgsw.867	HBM759.ZKDS.894/HBM886.SLWK.262/HBM548.WNVT.322/HBM833.HFSG.364/HBM363.NSBV.432/HBM656.KZXP.658/HBM742.GTJJ.334/HBM342.MWMW.936/HBM325.KSWT.236/HBM875.XDQQ.848/HBM275.DGCJ.895/HBM862.PKSC.458/HBM258.XBKC.273/HBM955.PGHM.728	-	1237.07	593.543	4165	37	1402.34	3.82514	4165
	SNARE-Seq2	BUKMAP_20200211G_SNARE2	BUKMAP_20200211G	K1800430_3	Reference	Ref	Ref		3499	Medulla	M	10	90	F	W	Deceased Donor	Deceased Donor Nephrectomy	upper pole	right	HuBMAP	https://doi.org/10.35079/hbm776.rgsw.867	HBM523.FKWF.269/HBM834.TDFD.294/HBM375.KNVL.645/HBM398.CFZH.458/HBM678.FRJC.827/HBM265.NXDR.935/HBM444.BXPJ.728/HBM969.DHDC.536/HBM764.WVJF.756/HBM792.SPTN.838/HBM974.LTFV.443/HBM699.QHSP.975/HBM383.VBHR.464/HBM749.GLPZ.244	-	948.709	488.981	1755	31	1237.28	3.7753	1755
	SNARE-Seq2	BUKMAP_20200211H_SNARE2	BUKMAP_20200211H	K1900069_1	Reference	Ref	Ref		3510	Cortex	C	80	20	M	W	Deceased Donor	Total Tumor Nephrectomy	lower pole	right	HuBMAP	https://doi.org/10.35079/hbm776.rgsw.867	HBM882.NBFK.489/HBM522.LXLF.753/HBM727.FSWS.736/HBM257.DBNG.933/HBM296.PCFN.989/HBM562.WZFC.994/HBM335.XXBG.857/HBM422.MKWK.448/HBM968.MLFJ.353/HBM467.SPJK.587/HBM457.KGQS.422/HBM428.HQPL.493/HBM623.NJQC.463/HBM495.PPRW.693	-	2855.53	1264.43	16952	62	1408.81	3.90721	16952
