# Supplementary material for: An atlas of healthy and injured cell states and niches in the human kidney
Source: Nature. 2023 Jul 19;619(7970):585–94. doi: 10.1038/s41586-023-05769-3 (PMC10356613; doi:10.1038/s41586-023-05769-3)
Supplement: Supplementary file 6 — Supplementary Tables 1–37. [file 41586_2023_5769_MOESM6_ESM.zip › 2021-07-12390D-s6/2021-07-12390D-Supplementary Table 10.xlsx]

## Sheet: S10
	Supplementary Table 10. Cell state definitions.
	Table of cell states and their corresponding descriptions. Subclass groupings used to identify state-specific gene expression signatures are provided.
						Subclass grouping used to identify state-specific gene expression signatures:
	State Level 1	State Level 2*	Abbreviation	Features		Degenerative State Markers	Cell Type	Ref Groups (subclass.l3)	Degenerative Groups (subclass.l3)
	reference	reference	ref	express well-established cell-type / segment specific markers, low stress, injury genes, %ER, %MT			POD	POD	dPOD
	altered		alt	states that are represented by clusters distinct from the reference states and encompass one of the following properties			PT	PT-S1, PT-S2, PT-S3	dPT, dPT/DTL
		cycling	cyc	represented by enrichment of cell cycle genes indicating reparative / regenerative process			DTL3-ATL	DTL3, ATL	dDTL3, dATL
		transitional	t	represented by an intermediate state showing markers of cells sharing the same parental lineage			TAL	M-TAL, C-TAL, MD	dM-TAL, dC-TAL
		adaptive / maladaptive / repair - epithelial	a	represented by cells that retain differentiation markers of reference states, albeit at lower levels, but also show expression of known injury associated genes, mesenchymal markers or factors promoting inflammation or fibrosis.			DCT	DCT1, DCT2	dDCT
		adaptive / maladaptive / repair - stromal	a (or MYOF)	represented by cells that are differentiating or have differentiated into high ECM producing myofibroblasts or activated fibroblasts			CNT	CNT, CNT-PC	dCNT
		degenerative / damaged / dysfunctional	d	marked loss of differentiation markers, and/or increased %ERT, %MT, and/or marked decrease in genes detected. These cells could represent an early injury state or cells that will not recover function due to severe injury			PC	CCD-PC, OMCD-PC	dOMCD-PC
							IC-A	CCD-IC-A, CNT-IC-A, OMCD-IC-A	dC-IC-A
	*Nomenclature Based on:						EC	EC-GC, EC-AEA, EC-DVR, EC-PTC, EC-AVR	dEC-PTC, dEC
	Basile et al. (2016). J Am Soc Nephrol, 27: 687–697. doi.org/10.1681/ASN.2015030309						VSM/P	MC, REN, VSMC, VSMC/P	dVSMC
	Docherty et al. (2019). JASN, 30, 726-736. doi.org/10.1681/ASN.2018121251						FIB	FIB, M-FIB	dM-FIB, dFIB
	Ferenbach & Bonventre (2015). Nat Rev Nephrol 11, 264–276. doi.org/10.1038/nrneph.2015.3
	Miller and Zachary. (2017). doi.org/10.1016/B978-0-323-35775-3.00001-1					Adaptive - Epi State Markers	Cell Type	Ref Groups (subclass.l3)	Adaptive Groups (subclass.l3)
	Ronco et. al. (2019). Lancet, 394(10212):1949-1964. doi.org/10.1016/S0140-6736(19)32563-2						PT	PT-S1, PT-S2, PT-S3	aPT
							TAL	M-TAL, C-TAL, MD	aTAL1
						Adaptive - Str State Markers	Cell Type	Ref Groups (subclass.l3)	Adaptive Groups (subclass.l3)
							FIB	FIB	aFIB, MYOF
						Cycling State Markers	Cell Type	Ref Groups (subclass.l3)	Cycling Groups (subclass.l3)
							PT	PT-S1, PT-S2, PT-S3	cycPT
							DCT	DCT1, DCT2	cycDCT
							CNT	CNT, CNT-PC	cycCNT
							EC	EC-GC, EC-AEA, EC-DVR, EC-PTC, EC-AVR	cycEC
							FIB	MYOF	cycMYOF
						Transitioning State Markers	Cell Type	Ref Groups (subclass.l3)	Transitioning Groups (subclass.l3)
							PC	CCD-PC, OMCD-PC, CCD-IC-A, CNT-IC-A, OMCD-IC-A	tPC-IC
