# Supplementary material for: An atlas of healthy and injured cell states and niches in the human kidney
Source: Nature. 2023 Jul 19;619(7970):585–94. doi: 10.1038/s41586-023-05769-3 (PMC10356613; doi:10.1038/s41586-023-05769-3)
Supplement: Supplementary file 6 — Supplementary Tables 1–37. [file 41586_2023_5769_MOESM6_ESM.zip › 2021-07-12390D-s6/2021-07-12390D-Supplementary Table 11.xlsx]

## Sheet: S11
	Supplementary Table 11. aEpi differentially expressed genes (snCv3).
	Left table: differentially expressed genes (DEGs) between proximal tubules (PT) and adaptive PT (aPT) for snCv3 that were found conserved across patient conditions (Reference, AKI, CKD). P values were calculated using the Wilcoxon Rank Sum test and adjusted P values were calculated using the Benjamini–Hochberg method. Maximum and minimum P values across the conditions are provided. Right table: s…
	Conserved DEGs for PT vs aPT (snCv3)																				Conserved DEGs for TAL vs aTAL (snCv3)
	Cluster	Ref P Value	Ref Average Log2 Fold Change	Ref % Expressed in Cluster	Ref % Expressed Outside Cluster	Ref Adjusted P Value	AKI P Value	AKI Average Log2 Fold Change	AKI % Expressed in Cluster	AKI % Expressed Outside Cluster	AKI Adjusted P Value	CKD P Value	CKD Average Log2 Fold Change	CKD % Expressed in Cluster	CKD % Expressed Outside Cluster	CKD Adjusted P Value	Max P value	Min P Value	Gene		Cluster	Ref P Value	Ref Average Log2 Fold Change	Ref % Expressed in Cluster	Ref % Expressed Outside Cluster	Ref Adjusted P Value	AKI P Value	AKI Average Log2 Fold Change	AKI % Expressed in Cluster	AKI % Expressed Outside Cluster	AKI Adjusted P Value	CKD P Value	CKD Average Log2 Fold Change	CKD % Expressed in Cluster	CKD % Expressed Outside Cluster	CKD Adjusted P Value	Max P value	Min P Value	Gene
	PT	8.94e-102	4.72389	0.983	0.24	3.32e-97	5.63e-30	2.69908	0.677	0.255	2.09e-25	2.56e-80	4.25792	0.896	0.178	9.5e-76	5.63e-30	2.68e-101	ALDOB		TAL	7.75e-18	2.91153	0.996	0.629	2.87e-13	1.15e-72	2.97236	0.998	0.676	4.28e-68	2.01e-96	4.16523	0.996	0.38	7.46e-92	7.75e-18	6.03e-96	UMOD
	PT	3.54e-100	4.22009	0.945	0.114	1.31e-95	2.72e-18	2.11552	0.467	0.148	1.01e-13	1.18e-59	3.40462	0.74	0.093	4.37e-55	2.72e-18	1.06e-99	GSTA1		TAL	5.6e-17	2.35674	0.984	0.514	2.07e-12	5.64e-55	2.20819	0.939	0.44	2.09e-50	1.31e-82	2.75925	0.972	0.309	4.85e-78	5.6e-17	3.93e-82	KNG1
	PT	2.7e-95	2.87562	0.998	0.979	1e-90	5.66e-19	1.48108	0.989	0.95	2.1e-14	1.09e-73	2.4719	0.992	0.939	4.04e-69	5.66e-19	8.09e-95	FTL		TAL	6.84e-13	1.67671	0.996	0.943	2.54e-08	6.09e-51	2.62502	0.989	0.819	2.26e-46	3.65e-70	2.76889	0.976	0.804	1.35e-65	6.84e-13	1.09e-69	DEFB1
	PT	3.1e-95	4.04665	0.993	0.762	1.15e-90	8.3e-37	1.90509	0.97	0.758	3.08e-32	2.13e-71	3.11254	0.971	0.657	7.91e-67	8.3e-37	9.3e-95	GPX3		TAL	1.4e-12	1.47066	0.994	0.914	5.2e-08	7.76e-34	1.36276	0.989	0.806	2.88e-29	2.35e-63	1.7897	0.991	0.767	8.72e-59	1.4e-12	7.06e-63	ATP1B1
	PT	2.8e-91	3.33766	0.985	0.61	1.04e-86	1.53e-22	1.30512	0.885	0.63	5.69e-18	3.2e-54	2.10121	0.943	0.553	1.19e-49	1.53e-22	8.41e-91	APOE		TAL	9.32e-13	1.37117	0.996	0.971	3.46e-08	1.09e-52	1.51966	0.996	0.912	4.04e-48	1.37e-61	1.61244	0.997	0.878	5.07e-57	9.32e-13	4.1e-61	SLC12A1
	PT	5.46e-90	2.6566	0.989	0.794	2.02e-85	4.58e-36	1.56533	0.902	0.658	1.7e-31	2.93e-70	2.28151	0.972	0.706	1.09e-65	4.58e-36	1.64e-89	GATM		TAL	1.51e-10	2.13719	0.793	0.2	5.61e-06	1.89e-18	1.45384	0.515	0.157	6.99e-14	2.69e-50	2.07722	0.62	0.07	9.97e-46	1.51e-10	8.06e-50	EGF
	PT	4.44e-88	3.17054	0.972	0.502	1.65e-83	6.26e-22	1.99392	0.639	0.315	2.32e-17	3.53e-59	2.87369	0.88	0.345	1.31e-54	6.26e-22	1.33e-87	MIOX		TAL	8.3e-08	1.42112	0.652	0.171	0.003078	1.21e-20	1.53764	0.622	0.204	4.49e-16	1.4e-49	2.11306	0.669	0.112	5.18e-45	8.3e-08	4.19e-49	CXCL12
	PT	2.05e-87	3.44559	0.881	0.081	7.59e-83	3.83e-13	1.84869	0.292	0.042	1.42e-08	1.99e-52	3.34457	0.671	0.044	7.36e-48	3.83e-13	6.14e-87	FABP1		TAL	2.03e-06	1.26913	0.718	0.314	0.07535	1.47e-22	1.64847	0.647	0.213	5.44e-18	6.16e-46	1.97891	0.698	0.129	2.28e-41	2.03e-06	1.85e-45	PTGER3
	PT	2.07e-83	3.20776	0.897	0.211	7.67e-79	8.51e-12	1.59462	0.34	0.111	3.16e-07	2.41e-61	3.13987	0.73	0.086	8.92e-57	8.51e-12	6.21e-83	HPD		TAL	1.88e-11	1.73104	0.761	0.171	6.99e-07	3.61e-16	0.997398	0.558	0.245	1.34e-11	1.88e-44	1.60597	0.656	0.126	6.97e-40	1.88e-11	5.64e-44	DUSP9
	PT	2e-72	2.46812	0.893	0.389	7.4e-68	3.07e-28	1.72808	0.665	0.306	1.14e-23	6.97e-49	2.09481	0.781	0.3	2.58e-44	3.07e-28	5.99e-72	ALDH6A1		TAL	1.59e-10	1.00903	0.992	1	5.88e-06	1.44e-14	0.642592	0.971	0.838	5.34e-10	2.46e-44	1.32761	0.984	0.802	9.12e-40	1.59e-10	7.38e-44	ATP1A1
	PT	1.03e-69	2.57669	0.923	0.446	3.81e-65	1.29e-12	1.19425	0.6	0.421	4.8e-08	9.6e-49	2.14269	0.796	0.354	3.56e-44	1.29e-12	3.08e-69	ASS1		TAL	9.89e-06	1.17551	0.648	0.286	0.366859	8.82e-20	1.39823	0.519	0.153	3.27e-15	1.47e-43	1.50306	0.557	0.091	5.44e-39	9.89e-06	4.4e-43	DNASE1
	PT	6.3e-69	2.27543	0.961	0.723	2.33e-64	1.1e-12	1.10273	0.703	0.556	4.07e-08	3.19e-33	1.99927	0.829	0.492	1.18e-28	1.1e-12	1.89e-68	UGT2B7		TAL	5.76e-09	0.956174	0.957	1	0.000214	2.19e-30	1.16849	0.903	0.662	8.12e-26	4.79e-39	1.31755	0.892	0.593	1.78e-34	5.76e-09	1.44e-38	COX5B
	PT	3.14e-67	2.44009	0.86	0.28	1.16e-62	1.11e-06	1.06911	0.426	0.25	0.0409766	1.5e-39	2.03593	0.651	0.174	5.55e-35	1.11e-06	9.42e-67	PRODH2		TAL	6.95e-08	1.11071	0.761	0.4	0.002575	5.01e-15	1.21239	0.7	0.347	1.86e-10	7.99e-39	1.6189	0.675	0.195	2.96e-34	6.95e-08	2.4e-38	IDH2
	PT	3.58e-65	3.11972	0.785	0.135	1.33e-60	4.52e-09	1.76617	0.263	0.063	0.000167466	1.11e-32	2.46395	0.521	0.068	4.11e-28	4.52e-09	1.08e-64	ALB		TAL	0.000844	0.723056	0.638	0.314	1	4.13e-12	0.935978	0.525	0.227	1.53e-07	2.33e-36	1.62206	0.627	0.164	8.64e-32	0.000844	6.99e-36	SLC16A7
	PT	3.66e-63	2.21143	0.881	0.529	1.36e-58	4.12e-10	1.25575	0.668	0.528	1.53e-05	4.66e-37	1.94811	0.746	0.382	1.73e-32	4.12e-10	1.1e-62	SUCLG1		TAL	4.06e-08	0.974881	0.944	0.886	0.001504	6.55e-28	1.29703	0.86	0.56	2.43e-23	1.56e-33	1.30492	0.84	0.54	5.77e-29	4.06e-08	4.67e-33	COX7B
	PT	7.08e-61	2.37072	0.746	0.188	2.63e-56	2.05e-05	0.870638	0.38	0.24	0.76135	8.82e-31	1.88779	0.583	0.138	3.27e-26	2.05e-05	2.12e-60	SLC7A8		TAL	0.000164	0.966243	0.572	0.286	1	2.3e-21	1.46514	0.547	0.153	8.52e-17	3.35e-33	1.62089	0.549	0.088	1.24e-28	0.000164	1e-32	CLCNKA
	PT	3.17e-60	2.94557	0.794	0.141	1.18e-55	7.13e-26	2.79752	0.544	0.111	2.64e-21	4.85e-49	3.08036	0.688	0.138	1.8e-44	7.13e-26	9.52e-60	PCK1		TAL	1.22e-11	1.3662	0.896	0.714	4.53e-07	1.29e-17	1.11705	0.683	0.375	4.78e-13	2.02e-31	1.13439	0.737	0.429	7.49e-27	1.22e-11	6.06e-31	MPC1
	PT	9.04e-60	2.13742	0.901	0.426	3.35e-55	1.62e-29	1.47406	0.714	0.374	6.02e-25	2.68e-37	1.63628	0.81	0.37	9.93e-33	1.62e-29	2.71e-59	CUBN		TAL	1.84e-06	0.674173	0.955	0.971	0.068188	4.51e-23	1.04914	0.885	0.648	1.67e-18	1.77e-30	1.09423	0.88	0.6	6.57e-26	1.84e-06	5.31e-30	COX8A
	PT	2.32e-59	2.44279	0.856	0.392	8.6e-55	1.84e-26	1.79785	0.678	0.374	6.82e-22	8.5e-44	2.12912	0.752	0.322	3.15e-39	1.84e-26	6.96e-59	DCXR		TAL	1.19e-10	1.54684	0.83	0.457	4.4e-06	5.92e-29	1.51686	0.684	0.264	2.19e-24	2.2e-30	1.32585	0.681	0.28	8.16e-26	1.19e-10	6.6e-30	CYFIP2
	PT	1.85e-56	1.27179	0.975	0.907	6.87e-52	1.27e-12	0.841717	0.89	0.812	4.71e-08	2.95e-44	1.37316	0.927	0.759	1.1e-39	1.27e-12	5.56e-56	CYB5A		TAL	5.94e-09	1.36526	0.845	0.6	0.00022	1.42e-15	1.17765	0.682	0.37	5.25e-11	3.49e-30	1.68102	0.733	0.299	1.3e-25	5.94e-09	1.05e-29	PPP1R1A
	PT	4.44e-56	2.24496	0.794	0.246	1.65e-51	4.81e-09	0.917938	0.398	0.202	0.000178344	1.14e-28	1.63689	0.546	0.161	4.23e-24	4.81e-09	1.33e-55	MME		TAL	1.77e-06	1.14344	0.844	0.657	0.065793	4.05e-18	1.2149	0.68	0.356	1.5e-13	9.73e-30	1.23319	0.717	0.384	3.61e-25	1.77e-06	2.92e-29	SLC25A5
	PT	1.89e-54	2.08826	0.81	0.355	7.02e-50	9.41e-27	1.60515	0.699	0.396	3.49e-22	3.47e-42	1.89186	0.737	0.298	1.29e-37	9.41e-27	5.68e-54	AK4		TAL	2.07e-05	0.702706	0.94	0.943	0.765833	2.04e-22	0.959354	0.854	0.611	7.55e-18	2.04e-28	1.08176	0.842	0.578	7.58e-24	2.07e-05	6.13e-28	UQCRB
	PT	5.24e-54	2.09092	0.659	0.06	1.94e-49	5.51e-10	1.03297	0.444	0.202	2.04e-05	4.81e-28	1.57308	0.466	0.071	1.78e-23	5.51e-10	1.57e-53	SLC13A3		TAL	3.03e-05	0.666672	0.951	0.943	1	1.09e-27	1.10555	0.934	0.708	4.02e-23	1.58e-21	0.95589	0.918	0.682	5.87e-17	3.03e-05	3.26e-27	NDUFA4
	PT	8.98e-53	1.76558	0.888	0.631	3.33e-48	3.77e-10	1.0175	0.788	0.643	1.4e-05	4.55e-38	1.89621	0.848	0.537	1.69e-33	3.77e-10	2.69e-52	ECHS1		TAL	0.00051	0.60468	0.57	0.314	1	2.65e-27	1.45587	0.547	0.162	9.82e-23	8.25e-21	1.21909	0.457	0.129	3.06e-16	0.00051	7.95e-27	LINC00982
	PT	1.32e-51	1.99275	0.845	0.477	4.91e-47	2.06e-08	1.00345	0.509	0.345	0.00076518	4.46e-33	1.97275	0.703	0.313	1.66e-28	2.06e-08	3.97e-51	FBP1		TAL	0.000667	0.756904	0.519	0.171	1	7.04e-12	0.942417	0.35	0.083	2.61e-07	8.67e-27	0.995295	0.425	0.093	3.22e-22	0.000667	2.6e-26	WNK4
	PT	3.59e-51	2.03116	0.822	0.324	1.33e-46	3.33e-09	1.09064	0.289	0.112	0.000123409	8.49e-29	1.58823	0.546	0.143	3.15e-24	3.33e-09	1.08e-50	SLC22A8		TAL	1.35e-06	1.23783	0.632	0.171	0.050243	3.2e-22	1.62958	0.601	0.213	1.19e-17	9.65e-27	1.2247	0.51	0.158	3.58e-22	1.35e-06	2.89e-26	COX7A1
	PT	5.94e-50	1.92658	0.864	0.486	2.2e-45	0.00351029	0.567535	0.338	0.264	1	4.77e-24	1.47393	0.666	0.292	1.77e-19	0.00351029	1.78e-49	PAH		TAL	1.49e-05	0.564772	0.928	0.914	0.554076	6.27e-22	1.11402	0.828	0.519	2.32e-17	1.62e-25	1.14451	0.839	0.515	5.99e-21	1.49e-05	4.85e-25	CHCHD10
	PT	8.6e-50	1.96765	0.736	0.269	3.19e-45	2.65e-14	1.12988	0.563	0.311	9.83e-10	4.44e-22	1.58229	0.603	0.235	1.65e-17	2.65e-14	2.58e-49	DPYS		TAL	9.8e-05	1.07545	0.799	0.571	1	6.33e-17	1.04872	0.676	0.347	2.35e-12	2.7e-25	1.22245	0.732	0.315	1e-20	9.8e-05	8.1e-25	CLCNKB
	PT	2.1e-49	1.87149	0.712	0.176	7.77e-45	9.45e-08	1.10817	0.295	0.097	0.00350335	8.43e-23	1.52572	0.482	0.101	3.13e-18	9.45e-08	6.29e-49	SLC22A6		TAL	2.68e-07	1.85425	0.709	0.314	0.00994	0.117868	0.256487	0.291	0.231	1	1.39e-24	1.51912	0.499	0.112	5.14e-20	0.117868	4.16e-24	SERPINA5
	PT	2.39e-48	1.65457	0.795	0.498	8.86e-44	0.0213544	0.683524	0.543	0.47	1	4.54e-19	1.33149	0.649	0.375	1.68e-14	0.0213544	7.17e-48	SAT2		TAL	0.000447	1.10765	0.445	0.114	1	1.43e-14	1.22974	0.328	0.046	5.32e-10	6.57e-24	0.98375	0.315	0.036	2.44e-19	0.000447	1.97e-23	PVALB
	PT	3.3e-48	1.8727	0.831	0.429	1.22e-43	3.88e-14	1.34332	0.625	0.335	1.44e-09	1.36e-32	1.77904	0.728	0.305	5.05e-28	3.88e-14	9.91e-48	KHK		TAL	0.00065	0.61325	0.884	0.886	1	1.49e-18	1.06825	0.836	0.551	5.52e-14	1.11e-23	0.893345	0.818	0.57	4.1e-19	0.00065	3.32e-23	COX6A1
	PT	3.62e-47	1.95029	0.618	0.071	1.34e-42	2.17e-09	0.85943	0.276	0.085	8.05e-05	4.34e-26	1.28008	0.369	0.075	1.61e-21	2.17e-09	1.09e-46	SLC6A19		TAL	1.11e-11	1.38591	0.974	0.914	4.11e-07	5.52e-23	1.12636	0.833	0.546	2.05e-18	1.18e-23	1.02588	0.834	0.541	4.38e-19	1.11e-11	3.55e-23	CKB
	PT	4.78e-47	1.96276	0.857	0.485	1.77e-42	2.34e-17	1.26581	0.677	0.416	8.68e-13	2.74e-46	1.92771	0.751	0.323	1.02e-41	2.34e-17	1.43e-46	PEPD		TAL	0.000766	0.711179	0.509	0.171	1	0.00109	0.40377	0.268	0.134	1	2.5e-22	0.901193	0.396	0.108	9.27e-18	0.00109	7.5e-22	PLCL1
	PT	3.7e-45	1.84959	0.747	0.323	1.37e-40	9.75e-09	0.911562	0.531	0.36	0.000361617	1.28e-20	1.34907	0.592	0.288	4.75e-16	9.75e-09	1.11e-44	SLC4A4		TAL	0.000451	0.884615	0.598	0.286	1	2.05e-12	1.10897	0.389	0.116	7.6e-08	5.19e-22	0.953605	0.369	0.091	1.92e-17	0.000451	1.56e-21	FABP3
	PT	4.68e-45	1.83373	0.778	0.425	1.74e-40	3.91e-12	1.1048	0.496	0.308	1.45e-07	1.7e-20	1.58103	0.649	0.311	6.29e-16	3.91e-12	1.4e-44	CMBL		TAL	1.69e-06	1.0695	0.702	0.371	0.062621	2.79e-05	0.592575	0.47	0.287	1	1.11e-21	0.949587	0.588	0.261	4.13e-17	2.79e-05	3.34e-21	SLC16A12
	PT	5.15e-41	1.72071	0.74	0.327	1.91e-36	1.12e-17	1.21121	0.723	0.453	4.14e-13	2.92e-27	1.50396	0.726	0.374	1.08e-22	1.12e-17	1.54e-40	BBOX1		TAL	3.01e-07	0.730589	0.973	1	0.011179	2.46e-18	0.914197	0.905	0.662	9.14e-14	1.55e-21	0.944006	0.898	0.66	5.75e-17	3.01e-07	4.65e-21	COX7C
	PT	1.47e-40	1.633	0.745	0.396	5.46e-36	2.49e-09	1.11997	0.545	0.304	9.22e-05	1.76e-27	1.55185	0.623	0.242	6.51e-23	2.49e-09	4.42e-40	DDC		TAL	0.001023	0.496792	0.936	0.943	1	1.96e-21	1.03617	0.851	0.583	7.27e-17	1.03e-20	0.956315	0.841	0.587	3.82e-16	0.001023	5.88e-21	COX6B1
	PT	5.54e-40	1.71789	0.51	0.045	2.05e-35	0.0415802	0.598302	0.305	0.227	1	1.34e-24	1.5409	0.446	0.091	4.96e-20	0.0415802	1.66e-39	PSAT1		TAL	1.68e-05	0.856139	0.377	0	0.622125	8.41e-17	1.01455	0.292	0.032	3.12e-12	1.98e-21	0.980696	0.289	0.012	7.33e-17	1.68e-05	5.93e-21	LPL
	PT	1.2e-39	1.8226	0.688	0.302	4.46e-35	4.57e-07	0.884622	0.426	0.26	0.0169414	2.5e-19	1.43517	0.564	0.245	9.26e-15	4.57e-07	3.6e-39	DHRS4L2		TAL	0.001267	0.616203	0.911	0.857	1	3.36e-20	1.11689	0.855	0.537	1.25e-15	3.75e-21	0.919505	0.834	0.591	1.39e-16	0.001267	1.13e-20	COX4I1
	PT	2.3e-39	1.50604	0.567	0.177	8.52e-35	2.39e-07	0.865396	0.342	0.168	0.00885577	1.76e-23	1.44208	0.439	0.106	6.54e-19	2.39e-07	6.89e-39	SORD		TAL	0.013673	0.495591	0.84	0.886	1	5.63e-15	0.904365	0.641	0.398	2.09e-10	3.85e-21	1.07009	0.626	0.316	1.43e-16	0.013673	1.15e-20	CYCS
	PT	1.35e-38	1.47487	0.865	0.673	5.02e-34	6.65e-09	0.767202	0.599	0.483	0.000246593	8.5e-27	1.46515	0.72	0.432	3.15e-22	6.65e-09	4.06e-38	ADI1		TAL	0.000926	0.653957	0.9	0.914	1	3.85e-14	0.911888	0.781	0.542	1.43e-09	7.16e-21	1.00386	0.775	0.495	2.66e-16	0.000926	2.15e-20	UQCRH
	PT	3.34e-38	1.55318	0.734	0.442	1.24e-33	2.32e-06	0.786313	0.498	0.379	0.0859393	3.92e-21	1.32049	0.602	0.33	1.45e-16	2.32e-06	1e-37	ACAA1		TAL	0.005196	0.614422	0.816	0.829	1	2.71e-18	1.3015	0.693	0.384	1.01e-13	1.07e-20	0.893736	0.661	0.4	3.97e-16	0.005196	3.21e-20	MRPL41
	PT	1.52e-37	1.67676	0.805	0.424	5.65e-33	1.21e-06	0.729026	0.619	0.432	0.0450124	2.07e-21	1.25611	0.693	0.359	7.66e-17	1.21e-06	4.57e-37	PTH1R		TAL	1.14e-05	0.719463	0.962	0.886	0.423098	7.36e-14	0.701165	0.916	0.736	2.73e-09	1.1e-20	0.799721	0.91	0.704	4.09e-16	1.14e-05	3.31e-20	LDHB
	PT	4.01e-37	1.6279	0.776	0.392	1.49e-32	1.07e-13	1.26891	0.57	0.316	3.95e-09	6.71e-28	1.51376	0.707	0.329	2.49e-23	1.07e-13	1.2e-36	SLC16A9		TAL	0.000912	0.747258	0.572	0.257	1	6.71e-09	0.699793	0.525	0.292	0.000249	1.37e-20	0.895656	0.574	0.234	5.08e-16	0.000912	4.11e-20	TMEM72
	PT	6.98e-37	1.79048	0.76	0.419	2.59e-32	2.17e-13	1.17324	0.639	0.431	8.04e-09	3.72e-21	1.23201	0.637	0.378	1.38e-16	2.17e-13	2.09e-36	BHMT		TAL	0.125769	0.313917	0.552	0.4	1	1.49e-05	0.266775	0.504	0.338	0.55078	1.52e-20	1.06863	0.663	0.299	5.64e-16	0.125769	4.57e-20	PLAU
	PT	3.35e-36	1.58198	0.562	0.135	1.24e-31	1.95e-10	1.00352	0.431	0.186	7.23e-06	7.16e-23	1.44599	0.504	0.157	2.65e-18	1.95e-10	1e-35	AGXT2		TAL	1.65e-07	1.08055	0.805	0.486	0.006111	1.58e-10	0.617245	0.619	0.407	5.84e-06	4.03e-20	1.07541	0.679	0.366	1.49e-15	1.65e-07	1.21e-19	NUDT4
	PT	0.311901	0.25241	0.894	0.847	1	4.23e-36	2.60588	0.938	0.662	1.57e-31	2.39e-17	1.14994	0.922	0.705	8.87e-13	0.311901	1.27e-35	MT1G		TAL	0.001639	0.677665	0.447	0.171	1	3.15e-07	0.787824	0.374	0.139	0.011689	1.28e-19	1.04281	0.347	0.061	4.75e-15	0.001639	3.84e-19	GP2
	PT	8.11e-36	1.55626	0.531	0.174	3.01e-31	0.727703	0.612787	0.311	0.269	1	0.000164862	0.877943	0.366	0.208	1	0.727703	2.43e-35	LGMN		TAL	1.97e-06	1.04467	0.771	0.514	0.073093	6.7e-08	0.760549	0.481	0.264	0.002483	2.34e-19	0.947472	0.551	0.239	8.68e-15	1.97e-06	7.03e-19	SLC25A4
	PT	1.52e-35	1.13117	0.911	0.794	5.62e-31	9.69e-29	1.26081	0.846	0.647	3.59e-24	9.88e-33	1.22748	0.869	0.653	3.66e-28	9.69e-29	4.55e-35	C11orf54		TAL	0.000161	0.669206	0.921	0.829	1	2.56e-19	1.03133	0.798	0.532	9.49e-15	9.93e-16	0.874599	0.801	0.543	3.68e-11	0.000161	7.68e-19	NDUFA1
	PT	6.7e-34	1.54403	0.5	0.048	2.48e-29	4.55e-12	0.895794	0.257	0.024	1.69e-07	1.46e-25	1.35348	0.354	0.029	5.43e-21	4.55e-12	2.01e-33	ASPDH		TAL	0.005935	0.855676	0.416	0.171	1	4.25e-19	1.44208	0.371	0.051	1.58e-14	5.43e-19	1.10145	0.328	0.061	2.01e-14	0.005935	1.28e-18	THY1
	PT	8.12e-34	1.70552	0.682	0.241	3.01e-29	0.267365	0.520092	0.281	0.257	1	7.49e-17	1.2685	0.439	0.134	2.78e-12	0.267365	2.44e-33	SLC7A7		TAL	0.015015	0.502482	0.719	0.743	1	6.9e-13	0.828083	0.608	0.37	2.56e-08	5.27e-19	0.828518	0.615	0.334	1.95e-14	0.015015	1.58e-18	UQCRFS1
	PT	3.08e-15	0.905783	0.842	0.77	1.14e-10	0.000280126	0.674605	0.758	0.673	1	1.53e-33	1.31127	0.81	0.607	5.67e-29	0.000280126	4.59e-33	ATOX1		TAL	0.000733	0.764905	0.373	0.057	1	1.13e-09	0.829687	0.28	0.106	4.2e-05	7.61e-19	0.801856	0.285	0.033	2.82e-14	0.000733	2.28e-18	MCCD1
	PT	2.77e-32	1.53223	0.717	0.403	1.03e-27	1.8e-06	0.991312	0.546	0.344	0.0667883	1.82e-20	1.28892	0.621	0.325	6.75e-16	1.8e-06	8.32e-32	PBLD		TAL	2.42e-05	0.534164	0.618	0.2	0.89568	4.09e-14	0.869483	0.507	0.227	1.51e-09	8.32e-19	0.971323	0.53	0.222	3.08e-14	2.42e-05	2.5e-18	ACAT1
	PT	5.18e-32	1.40859	0.507	0.128	1.92e-27	1.74e-11	0.86236	0.325	0.119	6.45e-07	8.21e-24	1.40204	0.433	0.1	3.05e-19	1.74e-11	1.55e-31	AGMAT		TAL	0.007395	0.611155	0.478	0.2	1	0.034675	0.257732	0.254	0.167	1	1.48e-18	0.860039	0.43	0.138	5.48e-14	0.034675	4.44e-18	MGST1
	PT	1.63e-31	0.842718	0.993	0.981	6.05e-27	0.661524	0.253047	0.97	0.966	1	8.45e-13	0.59994	0.985	0.951	3.13e-08	0.661524	4.9e-31	FTH1		TAL	0.000848	0.638716	0.668	0.371	1	1.39e-09	0.589867	0.593	0.356	5.14e-05	2.68e-18	0.821811	0.642	0.342	9.95e-14	0.000848	8.05e-18	SLC3A1
	PT	3.62e-31	1.61273	0.733	0.406	1.34e-26	0.274524	0.382125	0.455	0.461	1	4.04e-20	1.23367	0.566	0.3	1.5e-15	0.274524	1.08e-30	COTL1		TAL	0.000292	0.744232	0.639	0.286	1	6.76e-13	0.818525	0.413	0.157	2.51e-08	6.03e-18	0.954879	0.466	0.149	2.24e-13	0.000292	1.81e-17	NDRG2
	PT	5.11e-31	1.52051	0.601	0.233	1.89e-26	0.00161362	0.529284	0.425	0.35	1	7.86e-19	1.3179	0.507	0.222	2.92e-14	0.00161362	1.53e-30	ACO1		TAL	2.46e-06	0.899319	0.787	0.629	0.091075	6.49e-18	1.11662	0.648	0.366	2.41e-13	2.92e-12	0.948177	0.641	0.357	1.08e-07	2.46e-06	1.95e-17	COX5A
	PT	7.92e-31	1.66015	0.726	0.378	2.94e-26	4.11e-06	0.696724	0.548	0.425	0.152483	9.38e-28	1.48796	0.603	0.249	3.48e-23	4.11e-06	2.38e-30	ALDH4A1		TAL	0.076215	0.518811	0.438	0.286	1	6.3e-16	1.05301	0.549	0.245	2.34e-11	7.19e-18	1.00114	0.494	0.17	2.66e-13	0.076215	2.16e-17	RAP1GAP
	PT	2.79e-30	0.977493	0.956	0.888	1.03e-25	1.34e-11	0.77305	0.887	0.784	4.98e-07	5.25e-30	1.04669	0.91	0.744	1.95e-25	1.34e-11	8.37e-30	PEBP1		TAL	0.001239	0.921488	0.428	0.171	1	7.51e-12	0.651285	0.304	0.097	2.78e-07	7.86e-18	1.0387	0.325	0.053	2.92e-13	0.001239	2.36e-17	PCP4
	PT	4.1e-30	0.969832	0.922	0.82	1.52e-25	2.04e-07	0.696823	0.892	0.804	0.00757591	8.3e-14	0.711407	0.844	0.731	3.08e-09	2.04e-07	1.23e-29	TXN		TAL	1.94e-05	0.822222	0.878	0.8	0.720752	6.41e-15	0.912011	0.768	0.537	2.38e-10	1.04e-17	0.948363	0.752	0.489	3.84e-13	1.94e-05	3.11e-17	UQCRQ
	PT	1.1e-29	1.27103	0.38	0.018	4.06e-25	8.2e-16	1.11005	0.264	0.028	3.04e-11	2.09e-20	1.26472	0.295	0.019	7.74e-16	8.2e-16	3.29e-29	CTXN3		TAL	0.003643	0.297168	1	1	1	2.3e-12	0.459674	0.999	1	8.51e-08	1.41e-17	0.502292	0.999	0.998	5.22e-13	0.003643	4.22e-17	MT-ND3
	PT	2.36e-29	1.56967	0.569	0.157	8.74e-25	0.0135618	0.515964	0.362	0.302	1	8.34e-10	0.869862	0.402	0.212	3.09e-05	0.0135618	7.07e-29	NOX4		TAL	3.4e-06	0.971951	0.588	0.229	0.126229	0.000168	0.474872	0.308	0.162	1	4.99e-17	0.799776	0.397	0.128	1.85e-12	0.000168	1.5e-16	RRAGD
	PT	2.04e-28	1.32979	0.66	0.333	7.57e-24	0.000141482	0.618747	0.533	0.413	1	0.01771	0.461045	0.44	0.347	1	0.01771	6.12e-28	IGFBP4		TAL	7.91e-05	0.599625	0.888	0.943	1	9.86e-17	0.992303	0.723	0.495	3.65e-12	2.35e-15	0.820261	0.727	0.464	8.73e-11	7.91e-05	2.96e-16	NDUFB1
	PT	2.15e-28	1.38464	0.521	0.151	7.98e-24	4.86e-13	1.11958	0.449	0.186	1.8e-08	2.05e-25	1.25625	0.469	0.17	7.61e-21	4.86e-13	6.46e-28	GLYATL1		TAL	0.002474	0.637487	0.416	0.171	1	1.33e-16	1.00508	0.452	0.162	4.91e-12	6.75e-14	0.714683	0.378	0.153	2.5e-09	0.002474	3.98e-16	BACE2
	PT	8.39e-28	1.42522	0.701	0.419	3.11e-23	3.28e-12	0.913091	0.484	0.268	1.22e-07	1.15e-19	1.40904	0.544	0.233	4.27e-15	3.28e-12	2.52e-27	RAB11FIP3		TAL	0.000124	0.754709	0.413	0.086	1	2.2e-10	0.785668	0.374	0.148	8.16e-06	1.56e-16	0.8292	0.332	0.067	5.8e-12	0.000124	4.69e-16	GAS6
	PT	2.17e-25	1.57047	0.562	0.148	8.03e-21	8.47e-10	1.041	0.366	0.137	3.14e-05	9.62e-28	1.56548	0.478	0.098	3.57e-23	8.47e-10	2.89e-27	GPD1		TAL	0.001277	0.575239	0.867	0.857	1	4.08e-16	0.903313	0.755	0.523	1.51e-11	6.7e-14	0.689563	0.761	0.538	2.48e-09	0.001277	1.22e-15	UQCR10
	PT	1.01e-27	1.38388	0.481	0.135	3.76e-23	4.05e-06	0.682763	0.271	0.14	0.150333	2.5e-17	1.39443	0.424	0.106	9.27e-13	4.05e-06	3.04e-27	ACADSB		TAL	4.92e-05	0.898615	0.486	0.114	1	5.23e-16	1.15821	0.594	0.278	1.94e-11	8.05e-13	0.912716	0.508	0.213	2.99e-08	4.92e-05	1.57e-15	ACSL1
	PT	1.31e-27	1.44827	0.709	0.323	4.85e-23	2.46e-11	1.11171	0.472	0.228	9.11e-07	1.13e-16	1.24326	0.516	0.179	4.18e-12	2.46e-11	3.93e-27	SLC5A12		TAL	3.23e-06	0.777279	0.982	0.971	0.119616	0.014493	0.332835	0.879	0.787	1	8.23e-16	0.61574	0.922	0.79	3.05e-11	0.014493	2.47e-15	FTL
	PT	1.48e-27	1.37186	0.433	0.058	5.5e-23	6.93e-11	0.887718	0.277	0.057	2.57e-06	3.66e-13	1.075	0.31	0.068	1.36e-08	6.93e-11	4.45e-27	HAO2		TAL	0.028392	0.323934	0.464	0.286	1	3.65e-07	0.587739	0.419	0.259	0.013524	8.67e-16	0.981249	0.478	0.16	3.21e-11	0.028392	2.6e-15	TMEM37
	PT	1.94e-27	1.27365	0.816	0.63	7.18e-23	0.00104437	0.634225	0.706	0.633	1	3.17e-13	0.844167	0.697	0.551	1.17e-08	0.00104437	5.81e-27	AKR1A1		TAL	0.021008	0.577942	0.286	0.086	1	1.43e-15	1.14346	0.356	0.065	5.29e-11	2.46e-10	1.08557	0.414	0.19	9.12e-06	0.021008	4.28e-15	SLC22A2
	PT	1.98e-27	1.44554	0.654	0.329	7.34e-23	3.1e-12	1.17915	0.366	0.134	1.15e-07	4.02e-20	1.40836	0.457	0.178	1.49e-15	3.1e-12	5.94e-27	APOM		TAL	1.62e-08	0.778028	0.97	0.971	0.000601	3.86e-05	0.586545	0.773	0.639	1	1.7e-15	0.743099	0.886	0.698	6.3e-11	3.86e-05	5.09e-15	PEBP1
	PT	4.9e-27	1.31356	0.458	0.112	1.82e-22	0.0386753	0.453264	0.251	0.188	1	9.07e-12	1.13059	0.367	0.138	3.36e-07	0.0386753	1.47e-26	IDH1		TAL	1.37e-06	0.938095	0.776	0.457	0.050846	2.88e-05	0.551209	0.515	0.356	1	2.35e-15	0.855361	0.569	0.301	8.73e-11	2.88e-05	7.06e-15	ALDH1A1
	PT	4.91e-27	1.48491	0.737	0.475	1.82e-22	0.020158	0.523086	0.558	0.51	1	1.09e-11	1.10774	0.529	0.334	4.05e-07	0.020158	1.47e-26	GLRX		TAL	0.002355	0.653429	0.797	0.771	1	2.63e-15	1.12584	0.658	0.333	9.74e-11	1.07e-07	0.699897	0.679	0.448	0.003979	0.002355	7.88e-15	NDUFB9
	PT	1.08e-26	1.46838	0.615	0.302	3.99e-22	2.47e-07	0.786624	0.411	0.268	0.00914453	2.8e-20	1.27051	0.494	0.213	1.04e-15	2.47e-07	3.23e-26	QDPR		TAL	0.01006	0.471533	0.778	0.686	1	1.47e-12	0.806063	0.609	0.389	5.46e-08	4.46e-15	0.751326	0.656	0.394	1.65e-10	0.01006	1.34e-14	NDUFB10
	PT	1.2e-26	1.30593	0.759	0.57	4.46e-22	1.99e-06	0.793448	0.659	0.56	0.0737257	1.13e-21	1.22707	0.674	0.448	4.19e-17	1.99e-06	3.61e-26	ETFB		TAL	0.001008	0.548758	0.869	0.8	1	7.49e-15	1.05197	0.787	0.528	2.78e-10	5.75e-13	0.836694	0.768	0.518	2.13e-08	0.001008	2.25e-14	COX7A2
	PT	4.69e-19	1.19088	0.404	0.073	1.74e-14	7.96e-26	1.95898	0.417	0.057	2.95e-21	5.7e-22	1.30021	0.347	0.057	2.12e-17	4.69e-19	2.39e-25	CYP4A11		TAL	0.000368	0.581365	0.854	0.8	1	1.21e-14	0.834392	0.727	0.486	4.48e-10	2.62e-09	0.638161	0.723	0.505	9.7e-05	0.000368	3.62e-14	SLC25A3
	PT	1.8e-25	0.916458	0.88	0.835	6.69e-21	0.000926742	0.509496	0.811	0.78	1	3.83e-17	0.931625	0.839	0.703	1.42e-12	0.000926742	5.41e-25	COX8A		TAL	0.03323	0.422968	0.53	0.429	1	1.5e-05	0.335965	0.411	0.273	0.555317	1.48e-14	0.820892	0.447	0.181	5.48e-10	0.03323	4.43e-14	SAT2
	PT	2.01e-25	1.48724	0.628	0.286	7.45e-21	5.84e-06	0.73294	0.45	0.323	0.216468	2.33e-13	1.3601	0.566	0.248	8.64e-09	5.84e-06	6.02e-25	NQO2		TAL	0.000652	0.711024	0.479	0.229	1	4.62e-05	0.473628	0.276	0.134	1	2.49e-14	0.617392	0.336	0.112	9.24e-10	0.000652	7.48e-14	EPHX2
	PT	4.43e-25	0.462002	1	1	1.64e-20	2.73e-12	0.555071	0.981	0.902	1.01e-07	4.78e-16	0.521191	0.998	0.979	1.77e-11	2.73e-12	1.33e-24	MT-CO3		TAL	5.53e-06	1.855	0.6	0.229	0.204872	0.394543	0.441908	0.381	0.431	1	3.96e-14	1.03148	0.633	0.468	1.47e-09	0.394543	1.19e-13	ATP5MC3
	PT	4.83e-25	1.46203	0.617	0.278	1.79e-20	6.02e-10	0.883174	0.419	0.226	2.23e-05	1.08e-20	1.3516	0.477	0.166	4e-16	6.02e-10	1.45e-24	MSRA		TAL	0.000372	0.644797	0.866	0.829	1	1.39e-08	0.806647	0.725	0.523	0.000514	4.53e-14	0.709411	0.755	0.533	1.68e-09	0.000372	1.36e-13	NDUFB7
	PT	8.18e-25	1.10577	0.693	0.512	3.03e-20	3.66e-08	0.69478	0.519	0.411	0.00135886	6.11e-17	1.09128	0.571	0.34	2.27e-12	3.66e-08	2.45e-24	CRYL1		TAL	0.017724	0.467334	0.812	0.686	1	1.1e-07	0.662373	0.678	0.486	0.004094	4.56e-14	0.861551	0.697	0.422	1.69e-09	0.017724	1.37e-13	EIF3K
	PT	4.68e-17	1.09987	0.785	0.648	1.74e-12	1.58e-07	0.582254	0.779	0.701	0.00585502	1.71e-24	1.10425	0.757	0.538	6.33e-20	1.58e-07	5.12e-24	CHCHD10		TAL	0.000221	0.586641	0.493	0.2	1	4.3e-06	0.51464	0.316	0.157	0.159368	7.62e-14	0.782741	0.427	0.175	2.83e-09	0.000221	2.29e-13	TACC1
	PT	2.04e-24	1.02216	0.374	0.1	7.58e-20	1.93e-08	0.795057	0.294	0.113	0.000717107	1.59e-13	0.943913	0.289	0.08	5.91e-09	1.93e-08	6.13e-24	PRLR		TAL	0.00073	0.490453	0.939	0.943	1	7.72e-14	0.891545	0.798	0.569	2.86e-09	6.58e-13	0.700214	0.825	0.616	2.44e-08	0.00073	2.32e-13	COX6C
	PT	5.71e-23	1.24665	0.738	0.519	2.12e-18	4.83e-12	0.849844	0.622	0.451	1.79e-07	1.01e-11	0.939705	0.635	0.421	3.74e-07	1.01e-11	1.71e-22	GLYAT		TAL	0.000348	0.752826	0.836	0.771	1	7.92e-14	0.915921	0.733	0.481	2.94e-09	7.52e-11	0.772385	0.744	0.505	2.79e-06	0.000348	2.38e-13	PRDX2
	PT	2.4e-22	1.1169	0.841	0.734	8.91e-18	0.972377	0.371411	0.639	0.723	1	3.38e-13	0.768492	0.757	0.651	1.25e-08	0.972377	7.21e-22	PCSK1N		TAL	9.61e-05	1.02067	0.667	0.343	1	8.02e-14	0.908925	0.468	0.222	2.97e-09	6.47e-09	0.606032	0.513	0.292	0.00024	9.61e-05	2.41e-13	METTL7A
	PT	3.12e-22	1.13496	0.806	0.673	1.16e-17	0.37853	0.364386	0.653	0.663	1	4.73e-14	0.952044	0.675	0.498	1.75e-09	0.37853	9.37e-22	SLC25A5		TAL	0.021935	0.528259	0.772	0.743	1	1.07e-10	0.791007	0.553	0.319	3.97e-06	1.16e-13	0.790403	0.702	0.439	4.31e-09	0.021935	3.49e-13	GSTM3
	PT	4.57e-22	0.819823	0.896	0.867	1.69e-17	3.25e-09	0.546277	0.881	0.855	0.000120516	0.00179625	0.276929	0.819	0.804	1	0.00179625	1.37e-21	TMBIM6		TAL	0.018833	0.448363	0.738	0.714	1	2.6e-13	0.859287	0.595	0.352	9.64e-09	1.87e-09	0.664452	0.619	0.397	6.95e-05	0.018833	7.8e-13	NDUFS8
	PT	6.57e-22	1.2929	0.592	0.27	2.44e-17	3.81e-11	0.69674	0.597	0.413	1.41e-06	1.35e-05	0.691904	0.562	0.369	0.500437	1.35e-05	1.97e-21	SLC13A1		TAL	9.48e-08	0.664164	1	1	0.003515	4.15e-09	0.419825	0.999	0.977	0.000154	5.46e-13	0.529153	1	1	2.02e-08	9.48e-08	1.64e-12	MT-ND1
	PT	1.88e-21	1.20796	0.446	0.132	6.96e-17	3.87e-11	0.938538	0.399	0.183	1.43e-06	9.77e-16	1.25323	0.422	0.128	3.62e-11	3.87e-11	5.63e-21	AKR7A3		TAL	0.022161	0.460094	0.481	0.257	1	4.63e-11	0.949141	0.365	0.12	1.72e-06	6.89e-13	0.865457	0.42	0.132	2.56e-08	0.022161	2.07e-12	TSPAN33
	PT	2.6e-21	1.28469	0.546	0.289	9.66e-17	0.000338033	0.842339	0.285	0.152	1	3.28e-14	1.32949	0.487	0.231	1.22e-09	0.000338033	7.81e-21	PRAP1		TAL	0.00131	0.553421	0.414	0.143	1	5e-09	0.694131	0.276	0.083	0.000185	8.31e-13	0.655945	0.329	0.087	3.08e-08	0.00131	2.49e-12	OXCT1
	PT	2.87e-21	1.41436	0.59	0.223	1.07e-16	1.3e-15	1.12042	0.335	0.085	4.83e-11	7.49e-17	1.38565	0.43	0.127	2.78e-12	1.3e-15	8.62e-21	RNF152		TAL	9.92e-06	0.827891	0.905	0.829	0.367912	1.32e-12	0.729974	0.826	0.556	4.9e-08	3.28e-11	0.548141	0.843	0.661	1.22e-06	9.92e-06	3.96e-12	BSG
	PT	3.97e-21	1.33086	0.523	0.183	1.47e-16	3.43e-05	0.724865	0.332	0.179	1	4.35e-14	1.12848	0.425	0.176	1.61e-09	3.43e-05	1.19e-20	GK		TAL	0.163167	0.40086	0.435	0.286	1	1.38e-12	0.800219	0.444	0.167	5.13e-08	3.69e-10	0.864858	0.462	0.195	1.37e-05	0.163167	4.15e-12	SEMA6D
	PT	5.98e-21	0.898174	0.812	0.661	2.22e-16	8.88e-09	0.948211	0.693	0.524	0.000329147	5.89e-17	1.2294	0.75	0.469	2.18e-12	8.88e-09	1.79e-20	RBP5		TAL	0.004263	0.471654	0.587	0.429	1	9.12e-06	0.548744	0.41	0.227	0.338338	1.42e-12	0.596018	0.456	0.249	5.26e-08	0.004263	4.25e-12	NDUFS1
	PT	7.4e-21	1.34493	0.62	0.339	2.75e-16	0.0196415	0.67651	0.476	0.366	1	2.47e-11	0.985923	0.534	0.329	9.15e-07	0.0196415	2.22e-20	CAT		TAL	0.051523	0.567338	0.797	0.771	1	5.96e-10	0.859866	0.681	0.472	2.21e-05	1.57e-12	0.882747	0.7	0.453	5.81e-08	0.051523	4.7e-12	NDUFS6
	PT	2.1e-20	1.29588	0.576	0.324	7.79e-16	0.922706	0.527897	0.345	0.268	1	2.76e-14	0.983638	0.412	0.228	1.02e-09	0.922706	6.3e-20	HAGH		TAL	0.001862	0.759865	0.572	0.343	1	1.14e-10	0.564233	0.354	0.153	4.23e-06	3.14e-12	0.638848	0.386	0.181	1.16e-07	0.001862	9.42e-12	NDUFA8
	PT	2.88e-20	1.40675	0.575	0.227	1.07e-15	0.0030743	0.760901	0.466	0.327	1	2.62e-13	1.2113	0.502	0.213	9.72e-09	0.0030743	8.64e-20	QPRT		TAL	0.041214	0.333577	0.799	0.8	1	1.37e-08	0.635187	0.64	0.449	0.000507	3.4e-12	0.579642	0.695	0.482	1.26e-07	0.041214	1.02e-11	NDUFB11
	PT	1.85e-18	1.19097	0.377	0.087	6.85e-14	2.42e-19	1.39176	0.542	0.207	8.99e-15	4.53e-14	1.22717	0.494	0.176	1.68e-09	4.53e-14	7.27e-19	SLC22A12		TAL	0.000192	0.689582	0.86	0.8	1	4e-12	0.777578	0.688	0.435	1.48e-07	5.47e-08	0.586281	0.69	0.479	0.00203	0.000192	1.2e-11	NDUFA3
	PT	4.01e-19	0.968157	0.794	0.676	1.49e-14	1.03e-06	0.516275	0.817	0.727	0.0381506	0.0115313	0.503285	0.705	0.621	1	0.0115313	1.2e-18	DAB2		TAL	0.005841	0.626465	0.508	0.286	1	6.14e-12	0.834974	0.464	0.231	2.28e-07	6.26e-07	0.622391	0.449	0.229	0.023223	0.005841	1.84e-11	HPN
	PT	4.65e-19	1.37597	0.545	0.231	1.73e-14	0.00281535	0.448129	0.261	0.207	1	6.7e-12	1.05359	0.379	0.161	2.48e-07	0.00281535	1.4e-18	MACROD1		TAL	0.008585	0.372048	0.342	0.114	1	7.7e-06	0.50178	0.277	0.093	0.2856	6.28e-12	0.755268	0.334	0.09	2.33e-07	0.008585	1.88e-11	ANK2
	PT	1.91e-14	0.653138	0.857	0.807	7.07e-10	0.000695731	0.435012	0.789	0.765	1	8.32e-19	0.997384	0.805	0.654	3.09e-14	0.000695731	2.5e-18	HSPE1		TAL	0.003377	0.580234	0.838	0.771	1	2.31e-06	0.502965	0.647	0.463	0.085752	6.79e-12	0.529142	0.699	0.508	2.52e-07	0.003377	2.04e-11	SLC25A6
	PT	4.57e-12	0.670653	0.918	0.87	1.69e-07	0.0412222	0.402268	0.863	0.837	1	1.31e-18	0.772873	0.872	0.739	4.86e-14	0.0412222	3.93e-18	LDHB		TAL	0.037618	0.449876	0.875	0.829	1	1.62e-05	0.42489	0.825	0.704	0.602018	8.72e-12	0.532107	0.84	0.638	3.23e-07	0.037618	2.62e-11	CDH16
	PT	1.53e-18	1.25316	0.512	0.26	5.67e-14	0.224047	0.446869	0.311	0.274	1	8.59e-14	1.31537	0.434	0.168	3.19e-09	0.224047	4.59e-18	FUOM		TAL	0.007017	0.53201	0.657	0.6	1	0.001049	0.46113	0.441	0.301	1	8.89e-12	0.57122	0.516	0.309	3.3e-07	0.007017	2.67e-11	MDH1
	PT	2.14e-18	1.17718	0.531	0.261	7.94e-14	0.161841	0.397149	0.353	0.301	1	8.49e-06	0.831802	0.428	0.272	0.314905	0.161841	6.42e-18	GLUD1		TAL	2.76e-07	0.643581	1	1	0.010237	9.25e-12	0.463627	0.999	0.995	3.43e-07	1.86e-10	0.439133	1	1	6.91e-06	2.76e-07	2.78e-11	MT-ND2
	PT	4.42e-18	0.687471	0.935	0.908	1.64e-13	6.36e-12	0.71139	0.646	0.484	2.36e-07	1.21e-07	0.599539	0.836	0.769	0.00446855	1.21e-07	1.33e-17	MT-ATP8		TAL	0.052892	0.360143	0.627	0.543	1	2.73e-07	0.713957	0.525	0.333	0.010134	1.06e-11	0.716655	0.525	0.261	3.95e-07	0.052892	3.19e-11	UQCRC2
	PT	5.81e-18	0.325802	1	1	2.15e-13	1.41e-08	0.344052	0.979	0.903	0.00052187	3.37e-10	0.393273	0.998	0.989	1.25e-05	1.41e-08	1.74e-17	MT-ND4		TAL	0.00101	0.700632	0.587	0.343	1	5.02e-08	0.621756	0.508	0.301	0.001861	1.13e-11	0.642816	0.513	0.284	4.18e-07	0.00101	3.38e-11	MUC15
	PT	3.88e-17	1.25307	0.622	0.397	1.44e-12	6.04e-08	0.78534	0.533	0.394	0.00223904	1.08e-17	1.24986	0.585	0.328	4.01e-13	6.04e-08	3.24e-17	ACADM		TAL	0.054042	0.529305	0.461	0.286	1	0.000702	0.34523	0.342	0.204	1	1.15e-11	0.523491	0.375	0.191	4.26e-07	0.054042	3.45e-11	IMMT
	PT	1.39e-17	1.22136	0.501	0.214	5.16e-13	0.53581	0.429804	0.264	0.211	1	0.00130339	0.63177	0.299	0.178	1	0.53581	4.18e-17	SDC1		TAL	0.032027	0.518822	0.858	0.829	1	1.3e-11	0.798013	0.739	0.514	4.83e-07	3.01e-10	0.660492	0.782	0.556	1.12e-05	0.032027	3.9e-11	NDUFA13
	PT	2.03e-17	0.900326	0.643	0.508	7.52e-13	0.0335823	0.544077	0.654	0.598	1	0.322873	0.341451	0.528	0.509	1	0.322873	6.09e-17	KCNJ15		TAL	0.001358	0.877406	0.451	0.2	1	0.000514	0.842863	0.274	0.116	1	1.39e-11	1.04026	0.49	0.219	5.17e-07	0.001358	4.18e-11	MFSD4A
	PT	2.21e-17	1.04822	0.543	0.33	8.2e-13	0.000100639	0.680879	0.471	0.351	1	1.41e-06	0.7829	0.446	0.291	0.0521686	0.000100639	6.63e-17	HIBCH		TAL	7.83e-07	0.766803	0.766	0.657	0.029038	3.72e-10	0.736945	0.583	0.361	1.38e-05	1.43e-11	0.777783	0.637	0.386	5.29e-07	7.83e-07	4.28e-11	PRDX3
	PT	4.37e-17	1.0336	0.688	0.558	1.62e-12	1e-05	0.718504	0.501	0.366	0.371761	4.26e-07	0.836285	0.507	0.362	0.015805	1e-05	1.31e-16	SHMT1		TAL	5.54e-06	2.88161	0.517	0.143	0.205436	0.000288	1.04998	0.382	0.227	1	1.53e-11	1.56444	0.435	0.19	5.67e-07	0.000288	4.58e-11	TMEM52B
	PT	4.54e-17	0.392388	0.999	1	1.68e-12	6.07e-15	0.701327	0.944	0.791	2.25e-10	7.2e-10	0.715982	0.995	0.988	2.67e-05	7.2e-10	1.36e-16	MT-ND4L		TAL	0.056437	0.534522	0.556	0.4	1	0.007348	0.413938	0.445	0.319	1	1.66e-11	0.751522	0.494	0.228	6.15e-07	0.056437	4.97e-11	NTRK2
	PT	1.3e-16	0.853223	0.865	0.79	4.84e-12	0.236894	0.313989	0.763	0.765	1	6.44e-11	0.668633	0.766	0.654	2.39e-06	0.236894	3.91e-16	LAMTOR5		TAL	0.006926	0.385614	0.938	0.914	1	5.23e-06	0.460597	0.787	0.634	0.193906	3.15e-11	0.487542	0.847	0.646	1.17e-06	0.006926	9.46e-11	RPS29
	PT	1.85e-16	1.04671	0.42	0.161	6.87e-12	2.14e-09	0.656536	0.309	0.155	7.95e-05	2.16e-10	0.86193	0.294	0.107	8e-06	2.14e-09	5.56e-16	ABAT		TAL	0.012424	0.609759	0.528	0.371	1	6.1e-05	0.280566	0.395	0.269	1	3.45e-11	0.627192	0.445	0.217	1.28e-06	0.012424	1.04e-10	PPARGC1A
	PT	3.7e-13	1.12386	0.598	0.349	1.37e-08	0.00153372	0.482726	0.478	0.406	1	2.12e-16	0.840732	0.586	0.394	7.86e-12	0.00153372	6.36e-16	MAF		TAL	4.66e-05	0.766315	0.811	0.571	1	4.51e-10	0.68663	0.722	0.528	1.67e-05	3.7e-11	0.615033	0.757	0.536	1.37e-06	4.66e-05	1.11e-10	KCNJ1
	PT	2.35e-16	0.777913	0.726	0.667	8.72e-12	0.0160174	0.399416	0.65	0.618	1	2.27e-15	1.12755	0.677	0.477	8.41e-11	0.0160174	7.05e-16	HSPD1		TAL	9.16e-05	0.952665	0.76	0.543	1	1.15e-06	0.632817	0.411	0.236	0.042503	3.89e-11	0.779734	0.512	0.255	1.44e-06	9.16e-05	1.17e-10	DNAJC19
	PT	2.56e-15	1.09574	0.696	0.544	9.48e-11	3.62e-16	0.944362	0.686	0.499	1.34e-11	7.57e-15	0.969972	0.662	0.466	2.81e-10	7.57e-15	1.09e-15	ACAT1		TAL	0.000834	0.796515	0.591	0.4	1	4.11e-11	0.914054	0.448	0.19	1.53e-06	2.65e-09	0.602827	0.45	0.249	9.83e-05	0.000834	1.23e-10	ACADM
	PT	0.00623158	1.23977	0.319	0.218	1	1.27e-08	0.935491	0.438	0.348	0.000471312	3.93e-16	1.62907	0.49	0.206	1.46e-11	0.00623158	1.18e-15	RIDA		TAL	0.002629	0.695613	0.671	0.4	1	1.34e-07	0.589528	0.546	0.352	0.004985	4.85e-11	0.572082	0.56	0.325	1.8e-06	0.002629	1.45e-10	UQCRC1
	PT	1.93e-15	1.08183	0.623	0.436	7.17e-11	0.00310759	0.532992	0.417	0.361	1	4.34e-16	0.976842	0.484	0.282	1.61e-11	0.00310759	1.3e-15	ISOC2		TAL	0.001816	0.576717	0.573	0.4	1	7.59e-08	0.473331	0.364	0.199	0.002813	4.99e-11	0.511019	0.407	0.225	1.85e-06	0.001816	1.5e-10	CTSL
	PT	5.45e-16	1.14312	0.564	0.33	2.02e-11	0.0722186	0.535695	0.421	0.343	1	1.53e-08	0.919227	0.464	0.271	0.000568109	0.0722186	1.64e-15	GCHFR		TAL	0.033079	0.368526	0.55	0.457	1	2.04e-05	0.385967	0.424	0.269	0.755291	5.74e-11	0.598641	0.464	0.237	2.13e-06	0.033079	1.72e-10	PDHA1
	PT	7.4e-16	0.752763	0.824	0.792	2.75e-11	0.00601767	0.528294	0.781	0.735	1	1.18e-13	0.772925	0.768	0.654	4.38e-09	0.00601767	2.22e-15	SOD1		TAL	0.169963	0.304842	0.79	0.886	1	6.63e-11	0.610583	0.648	0.435	2.46e-06	7.64e-05	0.544419	0.663	0.462	1	0.169963	1.99e-10	PHPT1
	PT	6.28e-07	0.538812	0.781	0.734	0.0232994	0.000281271	0.559447	0.684	0.594	1	7.87e-16	0.763317	0.743	0.558	2.92e-11	0.000281271	2.36e-15	LGALS2		TAL	0.001067	0.869943	0.689	0.514	1	6.75e-11	0.838289	0.573	0.315	2.5e-06	3.48e-10	0.78073	0.548	0.287	1.29e-05	0.001067	2.03e-10	CYC1
	PT	8.58e-16	1.14686	0.579	0.359	3.18e-11	0.000218372	0.655729	0.408	0.265	1	0.000302715	0.884086	0.403	0.218	1	0.000302715	2.58e-15	ALDH1L1		TAL	0.004953	0.666544	0.719	0.571	1	1.1e-10	0.884566	0.604	0.361	4.09e-06	1.56e-10	0.706349	0.592	0.334	5.78e-06	0.004953	3.31e-10	NDUFS7
	PT	1.3e-15	0.76965	0.417	0.249	4.83e-11	0.358643	0.332249	0.268	0.234	1	0.000750824	0.667502	0.311	0.193	1	0.358643	3.91e-15	AGPAT3		TAL	0.000977	0.750426	0.492	0.2	1	1.9e-06	0.519141	0.341	0.167	0.070298	1.38e-10	0.702195	0.34	0.093	5.12e-06	0.000977	4.14e-10	ACSS1
	PT	4.64e-08	0.6793	0.734	0.718	0.00171896	0.000530191	0.547133	0.735	0.682	1	2.04e-15	0.958891	0.715	0.575	7.55e-11	0.000530191	6.11e-15	DDT		TAL	0.074362	0.33994	0.857	0.857	1	3.02e-10	0.789814	0.714	0.472	1.12e-05	1.59e-10	0.529597	0.747	0.53	5.88e-06	0.074362	4.76e-10	PRDX5
	PT	4.86e-14	0.894357	0.621	0.522	1.8e-09	0.00198488	0.625407	0.56	0.472	1	2.32e-15	1.0189	0.572	0.371	8.59e-11	0.00198488	6.95e-15	TST		TAL	1.32e-05	0.75456	0.644	0.229	0.490355	3.42e-05	0.561262	0.371	0.222	1	1.7e-10	0.602359	0.42	0.196	6.32e-06	3.42e-05	5.11e-10	HIBADH
	PT	5.53e-15	1.22882	0.558	0.29	2.05e-10	1.35e-06	0.676878	0.414	0.287	0.0501289	2.38e-15	1.21218	0.491	0.223	8.82e-11	1.35e-06	7.14e-15	EHHADH		TAL	0.035113	0.347416	0.83	0.829	1	1.89e-10	0.659622	0.74	0.532	6.99e-06	2.64e-07	0.597528	0.661	0.489	0.009785	0.035113	5.66e-10	FKBP2
	PT	0.0241831	0.554125	0.448	0.432	1	0.974481	0.353348	0.354	0.332	1	2.84e-15	0.931231	0.451	0.268	1.05e-10	0.974481	8.53e-15	PLIN2		TAL	0.028352	0.382791	0.743	0.686	1	2.02e-10	0.732215	0.596	0.38	7.5e-06	1.37e-05	0.547819	0.631	0.43	0.507614	0.028352	6.07e-10	DDT
	PT	3.4e-15	1.07633	0.463	0.216	1.26e-10	2.02e-09	0.80371	0.454	0.29	7.48e-05	4.4e-11	0.879702	0.388	0.224	1.63e-06	2.02e-09	1.02e-14	ATP6V1B2		TAL	0.015793	0.571666	0.391	0.2	1	2.62e-10	0.806305	0.301	0.12	9.71e-06	1.84e-08	0.562237	0.332	0.146	0.000683	0.015793	7.86e-10	FOLR3
	PT	7.87e-14	0.498	0.973	0.956	2.92e-09	3.88e-15	0.905256	0.854	0.728	1.44e-10	0.365206	0.262773	0.926	0.918	1	0.365206	1.17e-14	FXYD2		TAL	0.001804	0.574408	0.577	0.314	1	8.28e-08	0.709068	0.428	0.213	0.00307	3.53e-10	0.611796	0.422	0.179	1.31e-05	0.001804	1.06e-09	GOT1
	PT	9.14e-15	0.289192	1	1	3.39e-10	5.21e-15	0.555213	0.964	0.831	1.93e-10	2.06e-12	0.423507	0.996	0.969	7.65e-08	2.06e-12	1.56e-14	MT-ND3		TAL	0.047378	0.422905	0.493	0.343	1	8.62e-06	0.599619	0.335	0.181	0.319518	3.74e-10	0.53401	0.36	0.184	1.39e-05	0.047378	1.12e-09	DECR1
	PT	6.83e-12	0.698298	0.824	0.793	2.53e-07	7.7e-05	0.475758	0.82	0.775	1	9.19e-15	0.722606	0.798	0.694	3.41e-10	7.7e-05	2.76e-14	UQCRQ		TAL	0.002157	0.68421	0.675	0.571	1	0.037201	0.386725	0.427	0.301	1	4.03e-10	0.709665	0.55	0.325	1.5e-05	0.037201	1.21e-09	CBR1
	PT	1.92e-14	0.37031	0.999	1	7.13e-10	8.99e-10	0.469903	0.972	0.896	3.33e-05	5.67e-10	0.406714	0.997	0.975	2.1e-05	8.99e-10	5.77e-14	MT-ND1		TAL	0.023588	0.362337	0.747	0.714	1	3.09e-07	0.539655	0.364	0.19	0.011449	5.04e-10	0.726201	0.469	0.251	1.87e-05	0.023588	1.51e-09	HSPA2
	PT	3.64e-14	0.94791	0.604	0.473	1.35e-09	0.00322244	0.583358	0.575	0.502	1	5.15e-08	0.884191	0.568	0.405	0.00190888	0.00322244	1.09e-13	GHITM		TAL	0.095497	0.392041	0.569	0.486	1	1.28e-05	0.585467	0.384	0.19	0.475784	6.44e-10	0.592899	0.379	0.166	2.39e-05	0.095497	1.93e-09	ACO2
	PT	3.74e-14	1.12191	0.521	0.274	1.39e-09	0.045433	0.466097	0.296	0.238	1	3.17e-09	0.947031	0.388	0.19	0.000117495	0.045433	1.12e-13	PHYH		TAL	9.59e-06	0.970654	0.829	0.686	0.355537	3.37e-08	0.651071	0.747	0.56	0.00125	7.21e-10	0.396591	0.758	0.617	2.67e-05	9.59e-06	2.16e-09	CALR
	PT	4.3e-14	0.995687	0.563	0.404	1.59e-09	0.71893	0.288178	0.297	0.294	1	0.000209704	0.599135	0.415	0.316	1	0.71893	1.29e-13	NDRG1		TAL	0.132879	0.478043	0.664	0.686	1	7.37e-09	0.650929	0.465	0.269	0.000273	7.53e-10	0.579284	0.482	0.283	2.79e-05	0.132879	2.26e-09	NDUFA6
	PT	4.53e-14	0.284667	1	1	1.68e-09	7.68e-08	0.371745	0.961	0.826	0.00284863	7.29e-10	0.304462	0.998	0.987	2.7e-05	7.68e-08	1.36e-13	MT-ATP6		TAL	0.008018	0.51221	0.443	0.2	1	0.000155	0.321763	0.268	0.176	1	8.23e-10	0.391961	0.29	0.14	3.05e-05	0.008018	2.47e-09	ANKRD9
	PT	5.42e-07	0.771711	0.557	0.406	0.0200936	7.7e-14	1.28289	0.259	0.044	2.86e-09	0.322187	0.301704	0.246	0.297	1	0.322187	2.31e-13	ATP5E		TAL	4.31e-07	0.984148	0.914	0.914	0.015975	0.000536	0.488435	0.632	0.509	1	1.15e-09	0.54901	0.747	0.585	4.26e-05	0.000536	3.45e-09	CYB5A
	PT	9.61e-14	0.960933	0.711	0.607	3.56e-09	0.000436563	0.561923	0.522	0.426	1	6.3e-09	0.804245	0.569	0.408	0.000233729	0.000436563	2.88e-13	ALDH2		TAL	0.096086	0.431697	0.713	0.629	1	1.03e-08	0.826485	0.529	0.287	0.000381	1.29e-09	0.579439	0.475	0.245	4.78e-05	0.096086	3.87e-09	DCXR
	PT	1.37e-06	0.912593	0.447	0.282	0.0508229	0.000195441	0.643833	0.427	0.324	1	1.04e-13	0.948589	0.424	0.229	3.86e-09	0.000195441	3.12e-13	SUCLG2		TAL	0.140551	0.42925	0.478	0.371	1	0.003251	0.442075	0.326	0.231	1	1.61e-09	0.670234	0.361	0.178	5.95e-05	0.140551	4.82e-09	MRPL36
	PT	1.2e-10	0.959244	0.452	0.264	4.43e-06	0.000526675	0.740836	0.342	0.182	1	1.38e-13	1.03993	0.335	0.124	5.12e-09	0.000526675	4.14e-13	MAOA		TAL	2.77e-05	1.11489	0.552	0.2	1	0.623366	0.393593	0.322	0.306	1	1.61e-09	1.00507	0.576	0.404	5.97e-05	0.623366	4.83e-09	ATP5MC1
	PT	3.15e-13	0.295102	1	1	1.17e-08	1.8e-11	0.429343	0.985	0.925	6.69e-07	1.98e-12	0.415985	0.999	0.998	7.32e-08	1.8e-11	9.46e-13	MT-CO1		TAL	1.48e-05	0.786592	0.924	0.829	0.547156	3.16e-07	0.561573	0.847	0.667	0.011719	1.75e-09	0.685116	0.864	0.664	6.49e-05	1.48e-05	5.25e-09	GAPDH
	PT	3.22e-13	0.961372	0.494	0.314	1.19e-08	0.868631	0.358025	0.301	0.279	1	4.6e-10	0.879466	0.41	0.235	1.7e-05	0.868631	9.66e-13	HADH		TAL	9.47e-06	0.533524	1	1	0.350986	1.13e-08	0.345277	0.999	1	0.000418	1.77e-09	0.339902	1	1	6.55e-05	9.47e-06	5.3e-09	MT-CO3
	PT	6.54e-13	1.00652	0.511	0.32	2.43e-08	8.1e-08	0.761168	0.351	0.197	0.00300401	3.81e-06	0.7369	0.356	0.202	0.141151	3.81e-06	1.96e-12	AZGP1		TAL	0.077555	0.429216	0.679	0.629	1	0.00917	0.353363	0.404	0.296	1	1.77e-09	0.515675	0.49	0.31	6.58e-05	0.077555	5.32e-09	VDAC2
	PT	7.17e-13	1.01629	0.499	0.289	2.66e-08	0.00146137	0.47793	0.394	0.301	1	0.388087	0.441146	0.318	0.264	1	0.388087	2.15e-12	SLC27A2		TAL	0.000585	0.736888	0.529	0.229	1	1.3e-07	0.727229	0.458	0.236	0.004814	2.14e-09	0.617717	0.455	0.208	7.94e-05	0.000585	6.42e-09	NNT
	PT	1.06e-12	0.932145	0.358	0.119	3.93e-08	8.19e-07	0.532576	0.264	0.138	0.0303812	3.99e-05	0.727677	0.254	0.111	1	3.99e-05	3.18e-12	DMGDH		TAL	0.044556	0.425861	0.73	0.657	1	2.05e-05	0.652438	0.564	0.384	0.759595	3.29e-09	0.542598	0.62	0.436	0.000122	0.044556	9.87e-09	MPC2
	PT	1.81e-12	0.86649	0.413	0.199	6.72e-08	7.61e-08	0.703588	0.401	0.249	0.00282104	6.53e-07	0.814451	0.365	0.198	0.0242036	6.53e-07	5.44e-12	TTC38		TAL	0.033989	0.511236	0.766	0.629	1	3.5e-09	0.859755	0.622	0.361	0.00013	6.33e-06	0.515583	0.554	0.378	0.234664	0.033989	1.05e-08	C19orf70
	PT	1.12e-09	0.900779	0.681	0.577	4.14e-05	0.000200913	0.592285	0.711	0.614	1	1.82e-12	0.877628	0.657	0.501	6.76e-08	0.000200913	5.47e-12	PRDX3		TAL	3.72e-05	0.999843	0.68	0.371	1	3.79e-05	0.502831	0.481	0.356	1	4.18e-09	0.590904	0.547	0.333	0.000155	3.79e-05	1.25e-08	HADHB
	PT	5.48e-12	0.966566	0.63	0.497	2.03e-07	2.32e-12	0.955186	0.588	0.42	8.62e-08	0.000754664	0.691548	0.526	0.415	1	0.000754664	6.97e-12	METTL7A		TAL	0.00058	0.766583	0.539	0.229	1	1.15e-05	0.647884	0.449	0.227	0.427553	5.55e-09	0.602227	0.452	0.226	0.000206	0.00058	1.66e-08	NDUFS2
	PT	2.63e-12	0.782965	0.421	0.256	9.76e-08	1.28e-05	0.634774	0.322	0.16	0.47367	0.00217577	0.418146	0.257	0.188	1	0.00217577	7.89e-12	CDHR5		TAL	6.14e-05	0.834265	0.571	0.286	1	0.016361	0.362924	0.393	0.296	1	6.49e-09	0.566715	0.453	0.234	0.000241	0.016361	1.95e-08	GPI
	PT	2.9e-12	1.05974	0.445	0.203	1.07e-07	0.000195776	0.48793	0.373	0.309	1	0.000235799	0.805444	0.369	0.224	1	0.000235799	8.69e-12	PLEKHB2		TAL	8.01e-09	1.16659	0.917	0.743	0.000297	0.006178	0.30599	0.689	0.574	1	4.9e-08	0.580832	0.823	0.602	0.001816	0.006178	2.4e-08	CA12
	PT	6.81e-12	0.721148	0.809	0.755	2.53e-07	4.33e-12	0.662973	0.822	0.71	1.61e-07	0.00169631	0.26983	0.764	0.678	1	0.00169631	1.3e-11	LRP2		TAL	0.012806	0.567782	0.556	0.343	1	9.07e-09	0.619832	0.313	0.144	0.000336	0.000746	0.436338	0.39	0.225	1	0.012806	2.72e-08	CRYL1
	PT	5.52e-12	0.934311	0.391	0.199	2.05e-07	0.0355151	0.516431	0.306	0.202	1	6.09e-05	0.66957	0.28	0.155	1	0.0355151	1.66e-11	SCRN2		TAL	0.099774	0.487139	0.571	0.429	1	9.37e-09	0.642223	0.426	0.245	0.000348	1e-07	0.593156	0.468	0.254	0.003708	0.099774	2.81e-08	SCD5
	PT	6.07e-12	0.924312	0.568	0.386	2.25e-07	0.00342209	0.43414	0.576	0.474	1	0.00136012	0.413759	0.477	0.378	1	0.00342209	1.82e-11	ENPEP		TAL	0.007294	0.62497	0.471	0.2	1	3.71e-06	0.525879	0.314	0.153	0.137466	1.13e-08	0.632431	0.354	0.132	0.000417	0.007294	3.38e-08	PPM1K
	PT	0.000579033	0.752313	0.375	0.272	1	0.111497	0.376728	0.288	0.252	1	8.55e-12	0.712292	0.327	0.204	3.17e-07	0.111497	2.57e-11	SDHB		TAL	0.078979	0.5565	0.652	0.543	1	1.3e-08	0.626034	0.435	0.245	0.000482	1.28e-08	0.56636	0.503	0.298	0.000476	0.078979	3.85e-08	SDHD
	PT	1.15e-11	1.16918	0.571	0.299	4.25e-07	6.23e-07	0.522446	0.441	0.348	0.0230997	7.51e-08	0.79053	0.461	0.309	0.00278389	6.23e-07	3.44e-11	BHMT2		TAL	0.002798	0.64653	0.683	0.514	1	1.3e-08	0.687375	0.396	0.19	0.00048	1.38e-08	0.570492	0.415	0.228	0.000512	0.002798	3.89e-08	FAM213A
	PT	1.42e-11	0.830976	0.338	0.132	5.28e-07	0.0651372	0.542901	0.315	0.222	1	6.75e-06	0.629942	0.272	0.147	0.250387	0.0651372	4.27e-11	ALDH8A1		TAL	0.001767	0.405402	0.927	0.971	1	1.36e-08	0.692469	0.752	0.5	0.000506	0.013015	0.326728	0.772	0.64	1	0.013015	4.09e-08	RPL37A
	PT	1.67e-11	0.941805	0.616	0.495	6.18e-07	0.148387	0.288202	0.608	0.58	1	0.58114	0.312335	0.544	0.524	1	0.58114	5e-11	SLC16A4		TAL	0.000672	0.906887	0.722	0.543	1	1.39e-05	0.546683	0.469	0.301	0.514625	1.53e-08	0.627683	0.535	0.325	0.000567	0.000672	4.59e-08	HERPUD1
	PT	2.04e-11	0.866254	0.687	0.587	7.57e-07	4.61e-07	0.553908	0.634	0.576	0.0170776	6.23e-08	0.781201	0.653	0.512	0.00230856	4.61e-07	6.12e-11	SCP2		TAL	0.20059	0.313643	0.544	0.457	1	0.024974	0.498686	0.367	0.236	1	1.72e-08	0.546324	0.419	0.242	0.000638	0.20059	5.16e-08	MRPL34
	PT	1.36e-09	0.845232	0.737	0.667	5.03e-05	0.180054	0.361679	0.612	0.628	1	2.6e-11	0.814515	0.666	0.533	9.66e-07	0.180054	7.81e-11	DNPH1		TAL	0.01064	0.49924	0.792	0.771	1	6.75e-07	0.443154	0.532	0.38	0.025022	1.87e-08	0.653018	0.596	0.4	0.000693	0.01064	5.6e-08	NDUFB4
	PT	3.16e-11	0.740075	0.779	0.783	1.17e-06	6.15e-05	0.439022	0.753	0.702	1	1.19e-06	0.601597	0.733	0.651	0.0442357	6.15e-05	9.48e-11	PCBP2		TAL	3.22e-06	1.06493	0.626	0.229	0.119439	0.003763	0.376289	0.31	0.199	1	2.02e-08	0.557322	0.391	0.19	0.000747	0.003763	6.05e-08	ALDH6A1
	PT	4.35e-11	0.899462	0.514	0.353	1.61e-06	0.00669995	0.616969	0.395	0.314	1	4.46e-07	0.806756	0.424	0.277	0.0165389	0.00669995	1.31e-10	SEPHS2		TAL	0.033011	0.273995	0.847	0.886	1	3.15e-07	0.530356	0.755	0.565	0.011672	2.72e-08	0.535557	0.779	0.599	0.001008	0.033011	8.15e-08	ATP6V0B
	PT	8e-11	0.805826	0.472	0.357	2.97e-06	0.755734	0.39421	0.318	0.315	1	1.47e-08	0.712102	0.368	0.24	0.00054344	0.755734	2.4e-10	FDX1		TAL	0.039818	0.406695	0.309	0.143	1	1.82e-05	0.503137	0.324	0.162	0.676509	2.96e-08	0.610898	0.314	0.128	0.001097	0.039818	8.87e-08	DNAJC11
	PT	6e-09	0.873744	0.415	0.212	0.000222399	0.000303931	0.722912	0.427	0.271	1	8.46e-11	0.941785	0.385	0.166	3.14e-06	0.000303931	2.54e-10	ACSF2		TAL	0.012581	0.482615	0.695	0.714	1	1.51e-05	0.367489	0.533	0.389	0.559515	3.03e-08	0.298268	0.582	0.429	0.001123	0.012581	9.09e-08	OCIAD1
	PT	1.84e-10	0.784029	0.669	0.608	6.82e-06	6.88e-05	0.473896	0.635	0.591	1	1.69e-07	0.689174	0.593	0.493	0.00628204	6.88e-05	5.52e-10	BDH2		TAL	0.00071	0.773286	0.657	0.486	1	5.91e-08	0.683453	0.46	0.241	0.002193	3.12e-08	0.616608	0.509	0.307	0.001155	0.00071	9.35e-08	SUCLG1
	PT	1.91e-10	0.811051	0.651	0.591	7.07e-06	2.62e-05	0.514116	0.632	0.592	0.971118	5.26e-08	0.818387	0.611	0.478	0.00194915	2.62e-05	5.72e-10	MRPL41		TAL	0.0077	0.499365	0.782	0.743	1	3.29e-06	0.651172	0.52	0.324	0.121862	3.27e-08	0.450427	0.604	0.429	0.001212	0.0077	9.8e-08	NDUFA2
	PT	2.15e-10	0.669224	0.72	0.654	7.98e-06	0.000229738	0.448602	0.732	0.643	1	6.61e-08	0.579006	0.707	0.59	0.00244985	0.000229738	6.45e-10	GLS		TAL	0.016349	0.49748	0.525	0.371	1	6.78e-07	0.550853	0.41	0.236	0.025136	3.41e-08	0.54135	0.417	0.205	0.001265	0.016349	1.02e-07	SDHA
	PT	2.41e-05	0.572379	0.72	0.716	0.892128	0.0882298	0.354939	0.767	0.751	1	3.1e-10	0.538851	0.715	0.652	1.15e-05	0.0882298	9.31e-10	UQCR10		TAL	0.184637	0.454528	0.569	0.457	1	3.66e-07	0.605767	0.411	0.236	0.013577	3.98e-08	0.47269	0.423	0.252	0.001476	0.184637	1.19e-07	NDUFS3
	PT	5.46e-10	0.760126	0.384	0.24	2.02e-05	0.181632	0.482862	0.297	0.218	1	0.00361746	0.634529	0.312	0.195	1	0.181632	1.64e-09	HMGCL		TAL	0.06167	0.388291	0.703	0.657	1	4.71e-08	0.661146	0.449	0.259	0.001746	2.79e-06	0.410921	0.549	0.388	0.103275	0.06167	1.41e-07	NDUFAB1
	PT	5.74e-10	0.764976	0.429	0.289	2.13e-05	3.25e-06	0.72759	0.416	0.26	0.120651	0.00021612	0.610986	0.389	0.27	1	0.00021612	1.72e-09	SLC6A13		TAL	0.058231	0.339225	0.702	0.629	1	5.44e-08	0.681716	0.478	0.287	0.002018	6.64e-08	0.526913	0.53	0.331	0.002463	0.058231	1.63e-07	NDUFV2
	PT	1.02e-08	0.835436	0.495	0.327	0.000378371	6.64e-10	0.770526	0.535	0.387	2.46e-05	5.39e-07	0.894261	0.515	0.349	0.0199969	5.39e-07	1.99e-09	DDAH1		TAL	0.174982	0.292404	0.812	0.8	1	6.21e-08	0.568471	0.627	0.421	0.002303	2.87e-07	0.487648	0.545	0.395	0.010632	0.174982	1.86e-07	MINOS1
	PT	1.6e-09	0.799286	0.51	0.399	5.94e-05	0.0289061	0.569726	0.506	0.424	1	7.07e-10	0.810507	0.543	0.396	2.62e-05	0.0289061	2.12e-09	ACAA2		TAL	0.182089	0.450709	0.351	0.257	1	6.47e-08	0.624411	0.402	0.218	0.0024	2.47e-07	0.491081	0.42	0.242	0.009149	0.182089	1.94e-07	GPC3
	PT	7.76e-10	0.846498	0.385	0.199	2.88e-05	0.0152615	0.541141	0.322	0.229	1	9.31e-05	0.756729	0.34	0.182	1	0.0152615	2.33e-09	ACOX1		TAL	0.053764	0.413726	0.624	0.514	1	0.001143	0.395147	0.403	0.282	1	8.75e-08	0.408424	0.467	0.304	0.003245	0.053764	2.63e-07	HSPA9
	PT	1.12e-09	1.02551	0.451	0.23	4.15e-05	0.00155747	0.580821	0.424	0.322	1	1.07e-05	0.944582	0.422	0.238	0.398344	0.00155747	3.36e-09	ACSL1		TAL	0.013789	0.4392	0.415	0.286	1	9.07e-05	0.492307	0.298	0.148	1	1.27e-07	0.393069	0.31	0.157	0.004714	0.013789	3.81e-07	ITGB1BP1
	PT	0.954615	0.533084	0.332	0.39	1	0.263131	0.345658	0.512	0.617	1	2.05e-09	1.22363	0.606	0.433	7.62e-05	0.954615	6.16e-09	SELENOP		TAL	0.103987	0.475318	0.651	0.629	1	8.73e-06	0.513808	0.396	0.231	0.323537	1.38e-07	0.530842	0.484	0.289	0.005129	0.103987	4.15e-07	HINT2
	PT	0.000276193	0.646077	0.554	0.519	1	0.230754	0.323064	0.399	0.386	1	2.57e-09	0.629534	0.454	0.351	9.53e-05	0.230754	7.71e-09	HINT2		TAL	0.02612	0.492466	0.793	0.829	1	3.45e-05	0.506851	0.565	0.426	1	1.5e-07	0.571958	0.609	0.435	0.005577	0.02612	4.51e-07	NDUFB3
	PT	0.00453715	0.307877	0.928	0.928	1	0.0723119	0.295224	0.918	0.885	1	2.81e-09	0.428564	0.876	0.822	0.000104129	0.0723119	8.42e-09	COX7C		TAL	0.029376	0.300754	0.556	0.429	1	1.73e-07	0.533634	0.296	0.144	0.006422	0.004008	0.378329	0.35	0.222	1	0.029376	5.2e-07	NDUFS4
	PT	9.92e-05	0.513161	0.737	0.751	1	5.94e-05	0.700316	0.733	0.65	1	3.25e-09	0.611649	0.68	0.586	0.000120618	9.92e-05	9.76e-09	NDUFB1		TAL	0.000963	0.674414	0.449	0.2	1	0.000174	0.41773	0.307	0.194	1	1.79e-07	0.503325	0.318	0.16	0.006652	0.000963	5.38e-07	MRPL12
	PT	1.29e-05	0.784995	0.571	0.51	0.477833	0.00607844	0.769192	0.633	0.571	1	3.39e-09	0.747409	0.54	0.422	0.000125754	0.00607844	1.02e-08	MDH1		TAL	0.014242	0.429913	0.465	0.371	1	0.000776	0.357811	0.375	0.245	1	1.84e-07	0.485868	0.44	0.272	0.006808	0.014242	5.51e-07	UXS1
	PT	7.92e-08	0.73402	0.42	0.316	0.00293624	0.049465	0.436202	0.378	0.348	1	4.94e-09	0.784511	0.397	0.255	0.0001832	0.049465	1.48e-08	ETFA		TAL	0.004619	0.329768	0.701	0.571	1	1.88e-07	0.663956	0.531	0.315	0.006961	9.79e-07	0.588296	0.566	0.377	0.036287	0.004619	5.63e-07	NDUFB5
	PT	5.01e-09	1.05135	0.508	0.314	0.000185924	0.00655361	0.484202	0.356	0.292	1	8.89e-07	0.844479	0.41	0.25	0.0329495	0.00655361	1.5e-08	ECI2		TAL	0.00119	0.637673	0.598	0.429	1	1.88e-07	0.522927	0.406	0.222	0.006967	1.95e-07	0.510502	0.452	0.264	0.007214	0.00119	5.64e-07	MDH2
	PT	5.2e-09	0.830102	0.592	0.495	0.000192658	0.00189206	0.339717	0.481	0.47	1	7.59e-06	0.621719	0.482	0.398	0.281315	0.00189206	1.56e-08	CFDP1		TAL	0.000475	0.713155	0.658	0.371	1	1.89e-07	0.726008	0.508	0.319	0.006999	3.07e-06	0.619784	0.535	0.318	0.11396	0.000475	5.66e-07	GHITM
	PT	5.67e-09	0.847237	0.48	0.335	0.000210292	0.000511082	0.605178	0.412	0.301	1	0.026789	0.695643	0.408	0.272	1	0.026789	1.7e-08	WDR72		TAL	0.03133	0.551451	0.566	0.429	1	3.1e-06	0.592074	0.383	0.218	0.114774	2.04e-07	0.559069	0.394	0.208	0.007553	0.03133	6.11e-07	UQCC2
	PT	3.36e-06	0.814981	0.471	0.338	0.124742	0.000147753	0.539224	0.317	0.239	1	8.05e-09	1.1052	0.418	0.198	0.000298385	0.000147753	2.41e-08	KIAA1191		TAL	0.139848	0.273401	0.964	0.943	1	9.32e-07	0.493089	0.89	0.745	0.034564	2.52e-07	0.394492	0.909	0.761	0.009359	0.139848	7.57e-07	RPL8
	PT	9.65e-09	0.797084	0.389	0.229	0.000357939	0.0775622	0.610374	0.333	0.247	1	0.00111402	0.596751	0.27	0.175	1	0.0775622	2.9e-08	AP1M2		TAL	0.035383	0.518457	0.386	0.229	1	0.000641	0.426892	0.31	0.204	1	2.97e-07	0.522859	0.315	0.131	0.011015	0.035383	8.91e-07	GRINA
	PT	0.0482855	0.422349	0.729	0.767	1	0.0112293	0.315846	0.68	0.673	1	1.01e-08	0.737424	0.715	0.608	0.000373151	0.0482855	3.02e-08	ST13		TAL	0.00062	0.560693	0.869	0.771	1	0.000105	0.476425	0.808	0.653	1	3.04e-07	0.341901	0.844	0.701	0.011274	0.00062	9.12e-07	HSP90B1
	PT	1.28e-08	0.623999	0.645	0.641	0.000473733	0.00196328	0.560347	0.69	0.626	1	9.52e-05	0.567332	0.59	0.524	1	0.00196328	3.83e-08	C4orf3		TAL	0.006772	0.613813	0.502	0.286	1	0.023673	0.263022	0.378	0.292	1	3.62e-07	0.583917	0.418	0.233	0.013412	0.023673	1.09e-06	PRCP
	PT	1.51e-08	0.734436	0.632	0.523	0.000559425	0.159082	0.463469	0.372	0.324	1	1.18e-07	0.843477	0.474	0.28	0.00436527	0.159082	4.53e-08	CA2		TAL	0.085062	0.396185	0.644	0.629	1	0.026703	0.321433	0.4	0.278	1	6.45e-07	0.657522	0.5	0.283	0.023901	0.085062	1.93e-06	ETFB
	PT	1.56e-08	0.802419	0.574	0.47	0.000579913	0.643285	0.390213	0.453	0.444	1	0.00115684	0.554513	0.444	0.368	1	0.643285	4.69e-08	SDHD		TAL	0.031641	0.527182	0.416	0.257	1	1.04e-06	0.386097	0.322	0.162	0.038556	0.000184	0.360052	0.32	0.163	1	0.031641	3.12e-06	DNAJC4
	PT	1.97e-08	0.666373	0.402	0.292	0.000729963	0.154821	0.415122	0.334	0.294	1	0.00194878	0.595439	0.354	0.263	1	0.154821	5.91e-08	EIF4EBP2		TAL	0.000517	0.683877	0.616	0.371	1	1.12e-06	0.399912	0.408	0.278	0.041407	1.21e-06	0.393951	0.475	0.299	0.044711	0.000517	3.35e-06	ECHS1
	PT	2.08e-08	0.973468	0.589	0.441	0.000770787	2.61e-05	0.62094	0.45	0.358	0.968517	2.86e-08	0.908001	0.463	0.295	0.00106184	2.61e-05	6.24e-08	KL		TAL	0.441633	0.425326	0.544	0.514	1	1.4e-06	0.648723	0.401	0.208	0.051817	8.97e-06	0.526378	0.407	0.249	0.332433	0.441633	4.19e-06	VEGFB
	PT	3.71e-08	0.779069	0.674	0.534	0.00137408	0.128327	0.399085	0.329	0.301	1	1.21e-06	0.578632	0.446	0.281	0.0448768	0.128327	1.11e-07	ANK2		TAL	3.06e-06	1.00363	0.713	0.429	0.113313	0.000227	0.565852	0.47	0.319	1	1.73e-06	0.574325	0.544	0.339	0.064327	0.000227	5.2e-06	PRR13
	PT	3.85e-08	0.786195	0.448	0.302	0.00142784	0.211482	0.46689	0.376	0.316	1	2.02e-05	0.594828	0.369	0.27	0.747632	0.211482	1.16e-07	ALDH9A1		TAL	0.000378	0.548647	0.723	0.457	1	1.75e-06	0.551943	0.507	0.361	0.064955	6.98e-05	0.390236	0.565	0.426	1	0.000378	5.26e-06	VDAC1
	PT	2.56e-07	0.823078	0.612	0.523	0.0094948	0.940884	0.296044	0.525	0.551	1	4.69e-08	0.792335	0.536	0.404	0.00173911	0.940884	1.41e-07	TXNDC17		TAL	0.180541	0.436946	0.638	0.6	1	0.000368	0.58736	0.427	0.241	1	2.21e-06	0.444949	0.483	0.318	0.082046	0.180541	6.64e-06	CISD1
	PT	0.00128331	0.433584	0.64	0.677	1	0.443404	0.346373	0.633	0.649	1	5.05e-08	0.549519	0.605	0.538	0.00187269	0.443404	1.52e-07	ZNHIT1		TAL	4.27e-06	1.65139	0.578	0.143	0.158434	0.704532	0.342786	0.339	0.347	1	4.96e-05	0.708963	0.597	0.476	1	0.704532	1.28e-05	UQCR11
	PT	1.41e-07	0.54859	0.402	0.353	0.00521726	0.0586953	0.58225	0.347	0.236	1	5.54e-06	0.833507	0.329	0.161	0.20558	0.0586953	4.22e-07	ACOT7		TAL	0.002266	0.745515	0.431	0.2	1	1.99e-05	0.408669	0.258	0.111	0.737809	4.5e-06	0.460765	0.325	0.161	0.166709	0.002266	1.35e-05	ID2
	PT	0.000434589	0.715678	0.397	0.258	1	1.89e-07	0.720827	0.374	0.217	0.00700085	0.00806215	0.427704	0.336	0.237	1	0.00806215	5.66e-07	HNF4A		TAL	0.04076	0.401998	0.785	0.743	1	4.65e-06	0.416636	0.583	0.458	0.172348	2.35e-05	0.344529	0.646	0.5	0.869657	0.04076	1.39e-05	NDUFA11
	PT	2.45e-07	0.827859	0.465	0.336	0.00908014	0.176669	0.333799	0.386	0.375	1	5.81e-05	0.687572	0.385	0.27	1	0.176669	7.35e-07	ACO2		TAL	0.029018	0.452233	0.641	0.486	1	5.56e-06	0.661955	0.509	0.315	0.206046	1.28e-05	0.438263	0.529	0.348	0.473088	0.029018	1.67e-05	TUFM
	PT	8.84e-05	0.718865	0.509	0.457	1	0.00121495	0.489721	0.465	0.42	1	2.53e-07	0.700527	0.466	0.347	0.00939822	0.00121495	7.6e-07	AKR7A2		TAL	0.021289	0.422334	0.396	0.2	1	8.57e-06	0.411072	0.27	0.134	0.317718	4.65e-05	0.364893	0.301	0.153	1	0.021289	2.57e-05	OGDH
	PT	3.36e-07	0.836153	0.441	0.292	0.0124689	0.0138782	0.439473	0.395	0.333	1	3.12e-07	0.804089	0.474	0.291	0.0115674	0.0138782	9.36e-07	FMO1		TAL	0.461771	0.273105	0.825	0.914	1	1.06e-05	0.701052	0.646	0.431	0.394531	2.37e-05	0.383169	0.694	0.53	0.878087	0.461771	3.19e-05	TPI1
	PT	3.51e-07	0.610465	0.783	0.74	0.0130121	0.292604	0.540656	0.793	0.754	1	1.81e-05	0.476305	0.671	0.627	0.669558	0.292604	1.05e-06	DBI		TAL	0.017633	0.438379	0.352	0.171	1	1.22e-05	0.392501	0.282	0.167	0.451393	0.000539	0.29635	0.261	0.114	1	0.017633	3.65e-05	ESRRA
	PT	4.19e-07	0.763174	0.488	0.384	0.0155384	0.0107073	0.475145	0.424	0.385	1	0.000956449	0.533339	0.425	0.36	1	0.0107073	1.26e-06	ADD3		TAL	0.073044	0.310336	0.52	0.429	1	0.049477	0.346504	0.308	0.245	1	1.27e-05	0.297181	0.368	0.252	0.472549	0.073044	3.82e-05	C1QBP
	PT	5.66e-07	0.605529	0.776	0.746	0.0210047	0.000367094	0.4701	0.791	0.744	1	1.18e-05	0.618054	0.724	0.642	0.437755	0.000367094	1.7e-06	COX7B		TAL	9.62e-05	0.878447	0.829	0.657	1	0.000314	0.413622	0.593	0.486	1	1.28e-05	0.498687	0.66	0.474	0.474872	0.000314	3.84e-05	MRPS6
	PT	7.76e-07	0.707568	0.588	0.527	0.0287875	0.00798682	0.50656	0.521	0.464	1	1.35e-06	0.685087	0.503	0.403	0.0501906	0.00798682	2.33e-06	TMEM256		TAL	5.14e-05	1.24636	0.598	0.257	1	0.403931	0.290566	0.354	0.403	1	1.32e-05	0.725421	0.621	0.495	0.48771	0.403931	3.95e-05	ATP5F1D
	PT	5.99e-06	0.912133	0.508	0.366	0.222138	0.217944	0.439159	0.399	0.362	1	8.68e-07	0.735819	0.475	0.338	0.0322003	0.217944	2.61e-06	FBXL5		TAL	0.286683	0.30093	0.694	0.6	1	2.44e-05	0.50056	0.55	0.384	0.906355	0.000366	0.336022	0.586	0.445	1	0.286683	7.33e-05	PNKD
	PT	9.38e-07	0.726609	0.404	0.265	0.034787	0.0112869	0.485567	0.308	0.239	1	0.000237257	0.710352	0.358	0.226	1	0.0112869	2.81e-06	CES2		TAL	2.66e-05	0.921988	0.56	0.257	0.986571	0.000417	0.285788	0.261	0.157	1	9.16e-05	0.502294	0.363	0.178	1	0.000417	7.98e-05	ECI2
	PT	0.0065917	0.371538	0.825	0.854	1	0.204474	0.287473	0.791	0.801	1	9.86e-07	0.397309	0.769	0.735	0.0365764	0.204474	2.96e-06	COX5B		TAL	0.000313	0.823863	0.504	0.2	1	3.11e-05	0.553554	0.302	0.167	1	0.009898	0.330049	0.366	0.243	1	0.009898	9.32e-05	PIK3R1
	PT	1.11e-06	0.826807	0.378	0.221	0.041047	0.423385	0.41524	0.292	0.261	1	2.56e-06	0.788827	0.322	0.172	0.0949585	0.423385	3.32e-06	FAH		TAL	0.11754	0.434361	0.424	0.343	1	0.000287	0.464071	0.285	0.19	1	3.66e-05	0.470489	0.33	0.181	1	0.11754	0.00011	MRPS12
	PT	3.82e-05	0.796939	0.498	0.377	1	0.000118602	0.589742	0.499	0.398	1	1.31e-06	0.796198	0.474	0.317	0.0485884	0.000118602	3.93e-06	SLC9A3R1		TAL	0.06541	0.284004	0.965	0.971	1	4.54e-05	0.402963	0.868	0.704	1	0.000116	0.337357	0.897	0.733	1	0.06541	0.000136	RPL26
	PT	0.00134667	0.608454	0.483	0.413	1	0.217636	0.279285	0.393	0.363	1	1.97e-06	0.773823	0.444	0.291	0.0729256	0.217636	5.9e-06	GAMT		TAL	0.446216	0.419392	0.494	0.457	1	0.001356	0.619374	0.404	0.25	1	7.87e-05	0.442881	0.452	0.322	1	0.446216	0.000236	FOLR1
	PT	3.13e-06	0.499956	0.681	0.658	0.115882	0.000157748	0.418143	0.394	0.324	1	0.0173804	0.409665	0.538	0.467	1	0.0173804	9.38e-06	MT-ND6		TAL	0.175757	0.342085	0.689	0.771	1	8.81e-05	0.449938	0.446	0.282	1	0.000589	0.261177	0.511	0.397	1	0.175757	0.000264	SMDT1
	PT	4.39e-06	0.732778	0.383	0.253	0.162836	0.978058	0.257938	0.348	0.351	1	0.0971526	0.550399	0.325	0.238	1	0.978058	1.32e-05	LAP3		TAL	0.019679	0.513505	0.616	0.429	1	0.000606	0.298131	0.426	0.273	1	0.000122	0.309772	0.573	0.427	1	0.019679	0.000366	TMEM213
	PT	0.000922381	0.666457	0.432	0.364	1	0.2118	0.303443	0.349	0.341	1	4.4e-06	0.783463	0.405	0.275	0.163157	0.2118	1.32e-05	ATP6V1E1		TAL	0.094565	0.374141	0.596	0.543	1	0.000173	0.482929	0.346	0.222	1	0.352549	0.37853	0.375	0.246	1	0.352549	0.000519	NDUFB6
	PT	6.44e-06	0.489809	0.638	0.669	0.238727	0.113039	0.326291	0.638	0.631	1	4.65e-06	0.464569	0.592	0.543	0.172319	0.113039	1.39e-05	ATP6V1F		TAL	0.115303	0.415988	0.518	0.4	1	0.003617	0.483782	0.382	0.236	1	0.000203	0.363032	0.4	0.234	1	0.115303	0.000609	PROM2
	PT	5.12e-06	0.636228	0.377	0.277	0.189966	0.00962291	0.346452	0.352	0.3	1	0.139462	0.362074	0.346	0.322	1	0.139462	1.54e-05	CPEB4		TAL	0.147667	0.32891	0.66	0.714	1	0.000447	0.501079	0.373	0.241	1	0.000228	0.361967	0.442	0.301	1	0.147667	0.000685	NDUFA12
	PT	5.32e-06	0.673209	0.407	0.271	0.197363	0.000107665	0.445966	0.377	0.312	1	0.02617	0.432739	0.344	0.302	1	0.02617	1.6e-05	FOLR1		TAL	0.018323	0.59595	0.614	0.486	1	0.173363	0.256582	0.334	0.245	1	0.000273	0.322597	0.426	0.295	1	0.173363	0.00082	SSR3
	PT	9.56e-05	0.275021	0.968	0.965	1	0.267816	0.251085	0.953	0.939	1	5.7e-06	0.380333	0.947	0.902	0.21126	0.267816	1.71e-05	SERF2		TAL	0.000311	0.609457	0.629	0.543	1	0.034034	0.297122	0.381	0.301	1	0.00034	0.431378	0.51	0.347	1	0.034034	0.000931	MOCS2
	PT	5.84e-06	0.643277	0.417	0.323	0.216369	0.0270099	0.350207	0.344	0.312	1	0.17077	0.437311	0.325	0.272	1	0.17077	1.75e-05	GGH		TAL	0.00622	0.63061	0.669	0.571	1	0.000412	0.417468	0.354	0.236	1	0.052172	0.252591	0.437	0.342	1	0.052172	0.001236	GLRX5
	PT	5.99e-06	0.586481	0.59	0.583	0.221995	0.0770935	0.406231	0.589	0.577	1	0.101828	0.456272	0.506	0.461	1	0.101828	1.8e-05	COX14		TAL	0.151285	0.333791	0.495	0.429	1	0.000441	0.433054	0.368	0.25	1	0.000648	0.347447	0.409	0.274	1	0.151285	0.001323	HSD17B12
	PT	0.016433	0.583888	0.323	0.234	1	0.000124276	0.686743	0.407	0.261	1	6.14e-06	0.630481	0.295	0.177	0.227634	0.016433	1.84e-05	MSRB1		TAL	0.03357	0.259417	0.497	0.314	1	0.000468	0.369333	0.342	0.208	1	0.021951	0.341868	0.38	0.248	1	0.03357	0.001405	PGAM1
	PT	6.15e-06	0.688757	0.359	0.241	0.228204	0.00447841	0.443221	0.273	0.198	1	0.000133282	0.622802	0.299	0.177	1	0.00447841	1.85e-05	EPHX2		TAL	0.10032	0.423885	0.633	0.571	1	0.003915	0.262579	0.42	0.31	1	0.00048	0.349168	0.5	0.357	1	0.10032	0.00144	SMS
	PT	0.0508708	0.483015	0.435	0.428	1	0.000155565	0.489597	0.51	0.442	1	6.66e-06	0.448981	0.384	0.332	0.246839	0.0508708	2e-05	MTCH2		TAL	0.014562	0.424849	0.726	0.6	1	0.00049	0.376941	0.539	0.426	1	0.00093	0.408204	0.573	0.419	1	0.014562	0.00147	AURKAIP1
	PT	0.00163368	0.508159	0.715	0.711	1	1.99e-05	0.439175	0.748	0.701	0.739226	7.02e-06	0.552385	0.692	0.605	0.260284	0.00163368	2.11e-05	PDZK1		TAL	0.326841	0.287146	0.351	0.314	1	0.006479	0.412517	0.294	0.194	1	0.000578	0.279603	0.303	0.201	1	0.326841	0.001733	FAM171A1
	PT	7.24e-06	0.716641	0.371	0.245	0.268556	0.0511436	0.428886	0.282	0.219	1	8.44e-06	0.673255	0.313	0.191	0.313092	0.0511436	2.17e-05	ACOT13		TAL	0.220733	0.291712	0.611	0.571	1	0.001277	0.406456	0.404	0.287	1	0.000654	0.315103	0.437	0.315	1	0.220733	0.001961	COX14
	PT	8e-06	0.377833	0.816	0.826	0.296645	0.550879	0.269121	0.82	0.815	1	0.000134441	0.369682	0.761	0.719	1	0.550879	2.4e-05	COX6B1		TAL	0.054028	0.489203	0.801	0.743	1	0.00069	0.348761	0.717	0.639	1	0.024978	0.295604	0.729	0.579	1	0.054028	0.00207	CANX
	PT	0.713079	0.395834	0.34	0.353	1	9.17e-06	0.541943	0.332	0.229	0.339949	0.00296725	0.554924	0.303	0.209	1	0.713079	2.75e-05	ACY3		TAL	0.145844	0.295266	0.672	0.6	1	0.000714	0.412405	0.406	0.282	1	0.003606	0.342151	0.468	0.328	1	0.145844	0.002142	ADI1
	PT	0.000432012	0.669062	0.562	0.518	1	0.110977	0.467757	0.562	0.525	1	9.28e-06	0.724071	0.518	0.403	0.343996	0.110977	2.78e-05	NDUFV1		TAL	0.001715	0.713726	0.447	0.143	1	0.001565	0.254783	0.31	0.218	1	0.000762	0.297661	0.331	0.223	1	0.001715	0.002284	NCOA4
	PT	1.24e-05	0.678951	0.706	0.695	0.459849	5.83e-05	0.571786	0.724	0.651	1	4.15e-05	0.568729	0.657	0.578	1	5.83e-05	3.72e-05	NDUFA3		TAL	0.081566	0.394215	0.594	0.543	1	0.001372	0.251908	0.453	0.329	1	0.00077	0.278664	0.469	0.348	1	0.081566	0.002307	PFKL
	PT	0.10167	0.315012	0.302	0.379	1	0.00065896	0.744587	0.541	0.519	1	1.39e-05	0.841351	0.54	0.375	0.514555	0.10167	4.16e-05	SMIM24		TAL	0.106531	0.43835	0.406	0.286	1	0.002909	0.317229	0.325	0.213	1	0.000884	0.383105	0.33	0.169	1	0.106531	0.002651	NDUFA9
	PT	1.53e-05	0.884962	0.554	0.383	0.567873	0.0129416	0.431218	0.47	0.46	1	0.225236	0.357817	0.4	0.371	1	0.225236	4.59e-05	CTSH		TAL	0.128798	0.310296	0.548	0.429	1	0.0701	0.329683	0.348	0.255	1	0.001245	0.258048	0.396	0.278	1	0.128798	0.003731	ANAPC11
	PT	2.03e-05	0.742154	0.515	0.439	0.753594	0.030978	0.339079	0.464	0.449	1	0.000340599	0.585737	0.435	0.368	1	0.030978	6.1e-05	SIGIRR		aTAL	7.06e-16	3.60157	0.914	0.553	2.62e-11	6.49e-20	1.0728	0.926	0.81	2.41e-15	2.35e-48	2.10157	0.919	0.672	8.7e-44	7.06e-16	7.04e-48	WFDC2
	PT	0.000228435	0.661162	0.4	0.294	1	2.14e-05	0.568789	0.399	0.293	0.793948	0.0342193	0.505063	0.303	0.231	1	0.0342193	6.42e-05	HGD		aTAL	5e-33	2.90282	0.486	0.003	1.85e-28	1.33e-12	1.7075	0.417	0.166	4.92e-08	3.23e-45	3.472	0.526	0.027	1.2e-40	1.33e-12	9.68e-45	SLPI
	PT	0.00445187	0.601917	0.304	0.18	1	0.00398376	0.500198	0.301	0.211	1	3.15e-05	0.8254	0.303	0.125	1	0.00445187	9.46e-05	ALDH1B1		aTAL	2.44e-10	1.87179	0.771	0.427	9.03e-06	7.82e-11	1.66366	0.491	0.297	2.9e-06	9.39e-43	2.4986	0.722	0.297	3.48e-38	2.44e-10	2.82e-42	CLU
	PT	0.000247494	0.666087	0.618	0.58	1	0.119399	0.446792	0.488	0.472	1	3.4e-05	0.704273	0.5	0.399	1	0.119399	0.000101853	GCSH		aTAL	1.81e-40	2.53605	0.771	0.015	6.72e-36	3.26e-23	1.3594	0.449	0.121	1.21e-18	5.96e-39	1.8558	0.511	0.053	2.21e-34	3.26e-23	5.44e-40	TIMP1
	PT	4.35e-05	0.650279	0.492	0.438	1	0.0356229	0.278443	0.481	0.495	1	0.00211607	0.574668	0.455	0.378	1	0.0356229	0.000130402	UQCRC1		aTAL	1.17e-08	1.80894	0.971	0.746	0.000434	5.64e-38	2.1599	0.861	0.542	2.09e-33	6.08e-29	1.3801	0.798	0.606	2.25e-24	1.17e-08	1.69e-37	SAT1
	PT	0.000122078	0.686242	0.369	0.273	1	0.00398501	0.323725	0.304	0.265	1	4.63e-05	0.478534	0.289	0.21	1	0.00398501	0.000138888	FAHD1		aTAL	3.06e-07	1.25849	0.8	0.465	0.011347	9.36e-07	1.05797	0.537	0.412	0.034695	6.81e-37	2.06289	0.707	0.358	2.53e-32	9.36e-07	2.04e-36	TACSTD2
	PT	4.68e-05	0.675574	0.672	0.643	1	0.00011456	0.518217	0.679	0.643	1	0.0061933	0.611675	0.553	0.484	1	0.0061933	0.000140251	CNDP2		aTAL	2.94e-17	2.14235	1	0.745	1.09e-12	1.44e-18	1.31337	0.778	0.623	5.34e-14	2.36e-35	1.82761	0.812	0.598	8.75e-31	2.94e-17	7.08e-35	S100A11
	PT	4.77e-05	0.581544	0.576	0.531	1	0.000292435	0.524354	0.481	0.394	1	5.24e-05	0.622706	0.499	0.382	1	0.000292435	0.00014318	PPP1R16A		aTAL	3.97e-25	1.72225	0.629	0.059	1.47e-20	2.08e-15	1.16916	0.472	0.199	7.72e-11	2.97e-35	1.74707	0.52	0.111	1.1e-30	2.08e-15	8.9e-35	TSPAN1
	PT	0.9527	0.404457	0.316	0.332	1	0.033466	0.318719	0.322	0.298	1	4.84e-05	0.481391	0.31	0.241	1	0.9527	0.000145309	SLC25A1		aTAL	3.53e-27	1.75467	0.886	0.17	1.31e-22	3.26e-11	1.10551	0.375	0.117	1.21e-06	5.77e-34	1.715	0.541	0.124	2.14e-29	3.26e-11	1.73e-33	ANXA2
	PT	0.000237333	0.655458	0.474	0.397	1	0.0252568	0.467267	0.412	0.343	1	6.17e-05	0.664589	0.454	0.344	1	0.0252568	0.000184952	GIPC2		aTAL	7.08e-21	1.26653	0.629	0.06	2.63e-16	1.27e-12	1.05909	0.255	0.043	4.71e-08	2.15e-32	1.55193	0.476	0.074	7.97e-28	1.27e-12	6.45e-32	TMPRSS4
	PT	6.17e-05	0.549533	0.562	0.536	1	0.00277644	0.396352	0.599	0.555	1	0.00180774	0.554032	0.512	0.44	1	0.00277644	0.00018505	PRR13		aTAL	5.58e-16	1.47419	0.743	0.219	2.07e-11	1.1e-28	1.94952	0.676	0.283	4.06e-24	2.68e-32	1.71181	0.611	0.276	9.95e-28	5.58e-16	8.05e-32	ITGB6
	PT	0.000157147	0.628934	0.4	0.347	1	0.439533	0.500695	0.295	0.22	1	0.00044595	0.597708	0.331	0.23	1	0.439533	0.000471366	PXMP2		aTAL	2.75e-19	2.23106	0.457	0.021	1.02e-14	1.97e-13	1.4931	0.412	0.162	7.32e-09	3.13e-32	2.12541	0.479	0.075	1.16e-27	1.97e-13	9.38e-32	MMP7
	PT	0.000190245	0.720407	0.337	0.188	1	0.213287	0.309013	0.262	0.235	1	0.00276976	0.685748	0.307	0.165	1	0.213287	0.000570627	UGT3A1		aTAL	3.43e-09	2.01216	0.771	0.462	0.000127	1.5e-06	1.16932	0.569	0.418	0.055681	8.81e-32	2.04212	0.764	0.486	3.27e-27	1.5e-06	2.64e-31	ITM2C
	PT	0.024959	0.502696	0.424	0.415	1	0.00936737	0.396495	0.385	0.323	1	0.000222776	0.566709	0.363	0.272	1	0.024959	0.000668179	CISD3		aTAL	3.61e-08	1.64108	0.771	0.524	0.001337	3.26e-08	1.06291	0.296	0.107	0.001207	5.84e-31	1.61468	0.489	0.11	2.17e-26	3.61e-08	1.75e-30	RHOB
	PT	0.000366159	0.512479	0.562	0.558	1	0.0861481	0.336728	0.609	0.597	1	0.000227931	0.598265	0.561	0.472	1	0.0861481	0.000683637	VDAC1		aTAL	3.29e-05	1.31061	0.914	0.88	1	9.32e-11	1.13988	0.741	0.656	3.46e-06	6.23e-30	1.82297	0.839	0.689	2.31e-25	3.29e-05	1.87e-29	TMSB10
	PT	0.0750304	0.536718	0.426	0.385	1	0.000306561	0.561975	0.411	0.326	1	0.110562	0.430488	0.368	0.329	1	0.110562	0.000919401	TSPYL1		aTAL	3.34e-10	1.98438	0.657	0.243	1.24e-05	5.64e-12	1.2161	0.491	0.222	2.09e-07	5.74e-29	1.66105	0.647	0.228	2.13e-24	3.34e-10	1.72e-28	TMSB4X
	PT	0.22343	0.26501	0.644	0.721	1	0.204158	0.28012	0.671	0.682	1	0.000338692	0.406172	0.573	0.551	1	0.22343	0.00101573	NDUFS6		aTAL	9.17e-08	1.50379	0.657	0.321	0.003402	1.92e-18	1.6597	0.532	0.199	7.11e-14	1.03e-28	1.76106	0.614	0.238	3.82e-24	9.17e-08	3.09e-28	TPM1
	PT	0.000443932	0.462404	0.684	0.696	1	0.147923	0.327531	0.617	0.623	1	0.000806414	0.534155	0.616	0.547	1	0.147923	0.0013312	BLOC1S1		aTAL	2.1e-10	1.30785	0.829	0.503	7.77e-06	0.000104	0.56988	0.356	0.203	1	1.06e-27	1.32049	0.602	0.295	3.94e-23	0.000104	3.19e-27	AHNAK
	PT	0.000445234	0.513144	0.392	0.349	1	0.0170576	0.439887	0.368	0.3	1	0.00130709	0.511949	0.322	0.244	1	0.0170576	0.00133511	MAOB		aTAL	7.93e-14	1.75973	0.771	0.225	2.94e-09	1.61e-13	1.14048	0.338	0.097	5.96e-09	1.2e-25	1.65165	0.506	0.085	4.43e-21	1.61e-13	3.59e-25	ELF3
	PT	0.000894275	0.626823	0.419	0.346	1	0.0108889	0.467091	0.389	0.331	1	0.000651353	0.523773	0.349	0.272	1	0.0108889	0.00195279	HIBADH		aTAL	9.96e-07	1.16238	0.8	0.598	0.036926	5.49e-07	0.953528	0.463	0.309	0.020367	2.9e-25	1.5214	0.682	0.389	1.08e-20	9.96e-07	8.71e-25	EZR
	PT	0.961507	0.325644	0.456	0.516	1	0.000729519	0.50053	0.555	0.48	1	0.0321318	0.383905	0.45	0.426	1	0.961507	0.00218696	CRYZ		aTAL	2.86e-11	0.483318	0.314	0.048	1.06e-06	1.67e-14	1.26298	0.347	0.101	6.2e-10	7.62e-25	1.54982	0.518	0.132	2.82e-20	2.86e-11	2.29e-24	PROM1
	PT	0.0641152	0.511254	0.568	0.587	1	0.341229	0.286753	0.478	0.485	1	0.000801057	0.526425	0.477	0.413	1	0.341229	0.00240125	NDUFAB1		aTAL	1.11e-07	1.8799	0.971	0.709	0.004112	3.98e-24	2.65317	0.63	0.276	1.48e-19	3.76e-05	1.23105	0.622	0.507	1	3.76e-05	1.2e-23	S100A2
	PT	0.000840844	0.605314	0.36	0.271	1	0.970326	0.342666	0.301	0.284	1	0.0622355	0.368424	0.266	0.219	1	0.970326	0.00252041	ABHD14B		aTAL	2.47e-06	0.509394	0.514	0.194	0.091691	8.38e-23	1.33637	0.407	0.095	3.11e-18	7.83e-22	1.23663	0.444	0.108	2.9e-17	2.47e-06	2.51e-22	SKIL
	PT	0.00142372	0.557377	0.459	0.424	1	0.488413	0.289617	0.411	0.437	1	0.0134961	0.447003	0.375	0.338	1	0.488413	0.00426508	SDHC		aTAL	5.49e-10	1.39738	0.971	0.969	2.03e-05	3.69e-22	1.18029	0.972	0.948	1.37e-17	1.8e-13	0.880933	0.985	0.931	6.67e-09	5.49e-10	1.11e-21	MALAT1
	PT	0.00313336	0.666573	0.438	0.384	1	0.994297	0.269184	0.36	0.377	1	0.0038477	0.512942	0.36	0.299	1	0.994297	0.00937067	MRPL34		aTAL	1.96e-13	1.71581	0.943	0.512	7.27e-09	7.86e-14	1.40028	0.519	0.225	2.91e-09	1.14e-21	1.39497	0.529	0.224	4.24e-17	1.96e-13	3.43e-21	VMP1
	PT	0.00334054	0.473914	0.337	0.305	1	0.505237	0.254021	0.369	0.362	1	0.0773715	0.493178	0.339	0.285	1	0.505237	0.00998819	NCOA4		aTAL	1.24e-11	1.11341	0.686	0.186	4.62e-07	1.21e-07	0.617957	0.306	0.139	0.00448	2.52e-21	1.01907	0.419	0.141	9.35e-17	1.21e-07	7.57e-21	TAGLN2
	PT	0.00339811	0.551817	0.324	0.243	1	0.00508943	0.378232	0.328	0.275	1	0.00618511	0.433159	0.279	0.233	1	0.00618511	0.0101597	ATP6V1A		aTAL	8.47e-09	1.4856	0.829	0.403	0.000314	0.000519	0.831643	0.514	0.43	1	4.32e-21	1.23527	0.701	0.455	1.6e-16	0.000519	1.3e-20	HLA-B
	PT	0.00397986	0.538138	0.464	0.424	1	0.129433	0.339813	0.399	0.384	1	0.00764063	0.417521	0.378	0.319	1	0.129433	0.0118921	TPMT		aTAL	8.27e-07	0.830824	0.971	0.964	0.030651	9.02e-07	0.634564	0.852	0.817	0.033437	5.7e-21	1.02216	0.898	0.885	2.11e-16	9.02e-07	1.71e-20	PTMA
	PT	0.0457766	0.453085	0.311	0.25	1	0.00406253	0.542674	0.321	0.204	1	0.310688	0.402011	0.264	0.22	1	0.310688	0.0121382	CLCN5		aTAL	5.13e-06	0.666653	0.571	0.244	0.190298	4.8e-20	1.40992	0.454	0.108	1.78e-15	1.1e-10	0.70996	0.34	0.155	4.08e-06	5.13e-06	1.44e-19	ITGA3
	PT	0.00448108	0.612517	0.489	0.444	1	0.179767	0.317029	0.538	0.547	1	0.219671	0.442441	0.459	0.433	1	0.219671	0.0133831	CLTC		aTAL	2.86e-09	1.09732	0.657	0.205	0.000106	1.36e-10	1.42674	0.319	0.14	5.06e-06	5.4e-20	1.25974	0.511	0.205	2e-15	2.86e-09	1.62e-19	BBOX1
	PT	0.00545744	0.448341	0.278	0.214	1	0.0238297	0.355085	0.297	0.255	1	0.139022	0.362875	0.279	0.235	1	0.139022	0.0162831	TFEC		aTAL	2.3e-11	2.02136	0.771	0.36	8.51e-07	1.77e-06	0.891926	0.38	0.207	0.065568	1.75e-19	1.38734	0.561	0.254	6.49e-15	1.77e-06	5.25e-19	CLDN4
	PT	0.795237	0.413728	0.313	0.305	1	0.196581	0.34174	0.296	0.299	1	0.00605984	0.375899	0.294	0.263	1	0.795237	0.0180696	ZSCAN16-AS1		aTAL	3.55e-11	1.40653	1	0.991	1.32e-06	1.24e-06	0.837364	0.898	0.951	0.045963	3.58e-19	0.978511	0.947	0.972	1.33e-14	1.24e-06	1.07e-18	S100A6
	PT	0.137325	0.426055	0.421	0.425	1	0.0229897	0.317667	0.316	0.273	1	0.00619293	0.31526	0.284	0.25	1	0.137325	0.018464	SLC37A4		aTAL	1.38e-11	1.18053	1	0.869	5.1e-07	0.002599	0.584511	0.421	0.309	1	3.64e-19	1.19868	0.634	0.391	1.35e-14	0.002599	1.09e-18	JUND
	PT	0.348187	0.526239	0.507	0.518	1	0.673969	0.346475	0.406	0.395	1	0.00667426	0.576821	0.422	0.345	1	0.673969	0.0198894	GRHPR		aTAL	2.83e-08	1.9696	0.629	0.207	0.00105	8.33e-19	2.20814	0.468	0.139	3.09e-14	3.03e-18	1.18518	0.544	0.252	1.13e-13	2.83e-08	2.5e-18	PAPPA2
	PT	0.579376	0.331541	0.427	0.468	1	0.0943741	0.428891	0.467	0.451	1	0.00731397	0.648295	0.449	0.361	1	0.579376	0.0217818	BNIP3		aTAL	1.73e-10	1.42291	0.857	0.53	6.4e-06	3.63e-09	1.11608	0.472	0.279	0.000134	3.42e-18	1.334	0.634	0.325	1.27e-13	3.63e-09	1.03e-17	KRT7
	PT	0.0387747	0.535982	0.359	0.292	1	0.0569609	0.511467	0.323	0.233	1	0.00822331	0.474754	0.279	0.196	1	0.0569609	0.0244676	ACMSD		aTAL	5.13e-09	1.9109	0.771	0.354	0.00019	4.89e-05	0.897948	0.301	0.157	1	4.99e-18	1.30117	0.506	0.213	1.85e-13	4.89e-05	1.5e-17	CLDN3
	PT	0.0802319	0.447247	0.402	0.385	1	0.0749922	0.268314	0.341	0.38	1	0.00834164	0.41437	0.333	0.306	1	0.0802319	0.0248168	RAB5C		aTAL	6.2e-08	0.707908	0.429	0.091	0.0023	0.000574	0.609326	0.269	0.146	1	1.37e-16	1.01145	0.366	0.089	5.07e-12	0.000574	4.11e-16	LY6E
	PT	0.00883146	0.451192	0.252	0.193	1	0.225139	0.30337	0.272	0.243	1	0.555857	0.443054	0.256	0.202	1	0.555857	0.0262611	SNX4		aTAL	6.79e-07	0.897691	0.857	0.67	0.02519	0.000371	0.598712	0.676	0.61	1	3.06e-16	0.937431	0.781	0.634	1.13e-11	0.000371	9.18e-16	HLA-A
	PT	0.036532	0.502961	0.35	0.297	1	0.00986816	0.36967	0.315	0.264	1	0.0950269	0.382918	0.297	0.237	1	0.0950269	0.0293133	HDHD3		aTAL	8.92e-05	0.922063	0.629	0.485	1	0.000133	0.572217	0.546	0.433	1	3.67e-16	1.01924	0.6	0.436	1.36e-11	0.000133	1.1e-15	LDHA
	PT	0.027231	0.607251	0.356	0.294	1	0.0458252	0.295207	0.346	0.319	1	0.0109583	0.424597	0.299	0.264	1	0.0458252	0.0325159	OSBPL8		aTAL	0.00069	0.61334	0.943	0.832	1	1.15e-05	0.545442	0.898	0.829	0.42757	4.3e-16	1.11825	0.892	0.821	1.59e-11	0.00069	1.29e-15	MUC1
	PT	0.943827	0.345218	0.341	0.388	1	0.0140184	0.444389	0.424	0.378	1	0.248436	0.429361	0.326	0.291	1	0.943827	0.0414684	AK2		aTAL	0.000158	0.511792	0.457	0.17	1	3.58e-08	0.876558	0.361	0.147	0.001328	5.7e-16	1.00555	0.424	0.161	2.11e-11	0.000158	1.71e-15	PLEKHA1
	PT	0.0679097	0.426692	0.496	0.502	1	0.0172669	0.339979	0.446	0.408	1	0.0243628	0.485948	0.511	0.435	1	0.0679097	0.0509113	CAMK2N1		aTAL	2.58e-06	0.534799	0.429	0.154	0.09551	7.92e-16	1.2537	0.389	0.083	2.94e-11	2.47e-08	0.716345	0.292	0.135	0.000918	2.58e-06	2.37e-15	RAPGEF3
	PT	0.0223065	0.479428	0.415	0.415	1	0.784016	0.276984	0.389	0.378	1	0.571877	0.304757	0.325	0.326	1	0.784016	0.0654379	NDUFV3		aTAL	0.005064	0.430494	0.486	0.236	1	9.13e-09	0.965431	0.426	0.205	0.000339	1.15e-15	1.36291	0.57	0.286	4.25e-11	0.005064	3.44e-15	ITGB8
	PT	0.0253668	0.476035	0.443	0.419	1	0.209592	0.265972	0.44	0.448	1	0.266858	0.376544	0.386	0.363	1	0.266858	0.0741863	RAB1A		aTAL	1.15e-13	2.64668	0.771	0.28	4.28e-09	4.21e-07	0.665053	0.269	0.131	0.015616	2.29e-15	1.35734	0.395	0.104	8.48e-11	4.21e-07	6.86e-15	CRYAB
	PT	0.0273004	0.536144	0.32	0.259	1	0.062389	0.342871	0.299	0.269	1	0.0294868	0.457849	0.251	0.192	1	0.062389	0.0796856	POLDIP2		aTAL	2.44e-15	1.96115	0.857	0.321	9.04e-11	5.11e-07	0.91471	0.454	0.275	0.018936	6.23e-12	1.19833	0.547	0.308	2.31e-07	5.11e-07	7.31e-15	SOX4
	PT	0.0892991	0.308889	0.579	0.627	1	0.366453	0.352234	0.513	0.538	1	0.0347594	0.404154	0.495	0.46	1	0.366453	0.100696	PRELID1		aTAL	2.75e-07	0.950806	0.8	0.488	0.010205	1.01e-05	0.696196	0.421	0.287	0.373647	3e-15	1.11545	0.587	0.312	1.11e-10	1.01e-05	8.99e-15	CLDN7
	PT	0.146521	0.464659	0.419	0.415	1	0.301858	0.30476	0.442	0.446	1	0.04899	0.438265	0.396	0.353	1	0.301858	0.139888	HADHB		aTAL	6.62e-15	1.06822	0.686	0.162	2.45e-10	4.29e-11	1.13919	0.407	0.198	1.59e-06	5.3e-14	0.848553	0.324	0.143	1.96e-09	4.29e-11	1.99e-14	SLC16A5
	PT	0.0554375	0.315738	0.777	0.813	1	0.533826	0.263195	0.724	0.74	1	0.115661	0.331097	0.693	0.678	1	0.533826	0.157263	COX6C		aTAL	1.09e-09	0.730804	0.629	0.199	4.04e-05	2.83e-07	0.830024	0.319	0.157	0.010489	7.27e-15	0.893192	0.406	0.18	2.7e-10	2.83e-07	2.18e-14	MET
	PT	0.144455	0.568062	0.371	0.329	1	0.535218	0.335493	0.383	0.368	1	0.067258	0.503072	0.321	0.263	1	0.535218	0.188507	AIFM1		aTAL	2.01e-09	1.09218	0.943	0.593	7.47e-05	4.17e-10	1.02006	0.495	0.231	1.55e-05	7.9e-15	0.934485	0.505	0.289	2.93e-10	2.01e-09	2.37e-14	KRT18
	PT	0.0816305	0.375345	0.449	0.502	1	0.119515	0.279039	0.418	0.42	1	0.194562	0.261903	0.364	0.38	1	0.194562	0.225445	TMEM141		aTAL	2.6e-06	0.775923	0.971	0.905	0.096393	9.23e-06	0.511655	0.699	0.656	0.342169	2.5e-14	0.731646	0.769	0.734	9.26e-10	9.23e-06	7.49e-14	HSP90AA1
	PT	0.513239	0.317226	0.263	0.264	1	0.101136	0.258684	0.295	0.293	1	0.751559	0.330498	0.259	0.24	1	0.751559	0.273757	SPG21		aTAL	2.63e-06	1.0898	0.714	0.437	0.097655	2.93e-08	0.831083	0.287	0.114	0.001086	5.07e-14	0.946461	0.479	0.245	1.88e-09	2.63e-06	1.52e-13	LGALS3
	PT	0.254037	0.432409	0.418	0.426	1	0.106919	0.286776	0.41	0.385	1	0.523392	0.277424	0.311	0.311	1	0.523392	0.287684	BNIP3L		aTAL	4.91e-07	0.724423	0.714	0.364	0.018218	0.002052	0.447488	0.264	0.138	1	1.76e-13	0.844974	0.389	0.194	6.52e-09	0.002052	5.27e-13	YWHAH
	PT	0.65963	0.326582	0.302	0.329	1	0.739925	0.268948	0.269	0.251	1	0.141244	0.300628	0.252	0.225	1	0.739925	0.3667	FBXO7		aTAL	0.0001	0.378826	0.343	0.072	1	1.95e-13	1.11921	0.264	0.05	7.22e-09	1.36e-10	0.66034	0.296	0.107	5.05e-06	0.0001	5.84e-13	TNFRSF11B
	PT	0.18035	0.349777	0.375	0.419	1	0.511859	0.320993	0.402	0.426	1	0.328886	0.39617	0.374	0.345	1	0.511859	0.449337	VTI1B		aTAL	2.35e-13	1.79791	0.914	0.549	8.7e-09	0.175809	0.323079	0.31	0.254	1	3.88e-05	0.475736	0.426	0.315	1	0.175809	7.04e-13	LMNA
	PT	0.223897	0.449315	0.294	0.247	1	0.325634	0.324182	0.292	0.257	1	0.19936	0.455861	0.274	0.219	1	0.325634	0.486771	DYNLL2		aTAL	1.76e-05	0.713314	0.543	0.271	0.653328	0.004091	0.792256	0.472	0.346	1	3.75e-13	1.07498	0.541	0.341	1.39e-08	0.004091	1.12e-12	ARHGAP29
	PT	0.488519	0.271296	0.438	0.492	1	0.26416	0.25328	0.432	0.448	1	0.998493	0.441376	0.409	0.376	1	0.998493	0.601572	COX17		aTAL	0.001133	0.412039	0.886	0.648	1	4.91e-13	1.04068	0.634	0.392	1.82e-08	0.025932	0.321384	0.546	0.537	1	0.025932	1.47e-12	TFCP2L1
	aPT	8.29e-86	3.30322	0.915	0.073	3.08e-81	2.45e-49	1.95891	0.846	0.397	9.09e-45	6.76e-61	2.49487	0.794	0.152	2.51e-56	2.45e-49	2.49e-85	VIM		aTAL	6.8e-10	0.571807	0.514	0.12	2.52e-05	2.86e-06	0.801776	0.259	0.096	0.106015	5.31e-13	0.716471	0.283	0.099	1.97e-08	2.86e-06	1.59e-12	ARHGEF38
	aPT	3.13e-85	3.0503	0.975	0.504	1.16e-80	9.04e-38	1.48942	0.975	0.83	3.35e-33	3.13e-59	2.12623	0.959	0.626	1.16e-54	9.04e-38	9.39e-85	TMSB10		aTAL	5.37e-13	1.36746	0.914	0.385	1.99e-08	6.2e-11	1.16116	0.417	0.196	2.3e-06	2.78e-11	0.972628	0.406	0.182	1.03e-06	6.2e-11	1.61e-12	TNFRSF12A
	aPT	3.59e-85	3.88491	0.918	0.076	1.33e-80	7.46e-46	2.66218	0.815	0.405	2.76e-41	3.37e-65	3.0761	0.901	0.24	1.25e-60	7.46e-46	1.08e-84	S100A6		aTAL	0.009326	0.408675	0.486	0.336	1	8.57e-13	1.32153	0.56	0.317	3.18e-08	1.08e-10	1.07847	0.55	0.359	4.01e-06	0.009326	2.57e-12	GLS
	aPT	4e-81	2.6754	0.913	0.201	1.48e-76	2.28e-25	1.23361	0.903	0.687	8.47e-21	1.61e-48	1.98281	0.861	0.371	5.96e-44	2.28e-25	1.2e-80	S100A11		aTAL	6.18e-06	0.811654	0.686	0.384	0.229258	0.00015	0.687348	0.366	0.211	1	1.18e-12	0.823053	0.404	0.208	4.39e-08	0.00015	3.55e-12	YBX3
	aPT	4.31e-76	2.81323	0.828	0.083	1.6e-71	1.93e-34	1.79286	0.821	0.412	7.16e-30	5.45e-52	2.11776	0.826	0.271	2.02e-47	1.93e-34	1.29e-75	TMSB4X		aTAL	0.003158	0.478396	0.857	0.732	1	0.009987	0.585542	0.444	0.379	1	1.51e-12	0.911813	0.605	0.469	5.59e-08	0.009987	4.52e-12	ZFP36L1
	aPT	8.01e-71	2.79505	0.952	0.297	2.97e-66	6.46e-29	1.24832	0.919	0.631	2.4e-24	9.32e-52	2.30277	0.933	0.408	3.46e-47	6.46e-29	2.4e-70	MALAT1		aTAL	1.39e-07	1.1368	1	0.815	0.005164	0.063346	1.05165	0.319	0.269	1	2.08e-12	1.18237	0.631	0.46	7.73e-08	0.063346	6.25e-12	ADIRF
	aPT	2.86e-69	2.48404	0.856	0.179	1.06e-64	3.18e-30	1.86043	0.806	0.401	1.18e-25	8.79e-43	2.03012	0.74	0.248	3.26e-38	3.18e-30	8.57e-69	TPM1		aTAL	0.014839	0.524442	0.686	0.554	1	4.82e-12	1.12081	0.602	0.346	1.79e-07	2.92e-05	0.536027	0.559	0.444	1	0.014839	1.45e-11	CYBA
	aPT	1.93e-68	2.49722	0.788	0.049	7.17e-64	1.19e-13	0.835709	0.497	0.214	4.4e-09	2.45e-31	1.46938	0.521	0.103	9.1e-27	1.19e-13	5.8e-68	CLDN3		aTAL	5.49e-06	0.71314	0.886	0.646	0.203433	8.58e-12	0.960096	0.731	0.51	3.18e-07	7.42e-09	0.767593	0.742	0.601	0.000275	5.49e-06	2.57e-11	WSB1
	aPT	2.84e-67	1.70443	0.974	0.713	1.05e-62	3.84e-14	0.732062	0.923	0.835	1.42e-09	9.73e-31	1.22139	0.912	0.725	3.61e-26	3.84e-14	8.53e-67	PTMA		aTAL	0.000371	0.379919	0.457	0.182	1	0.000256	0.705519	0.375	0.205	1	9.56e-12	0.90938	0.418	0.175	3.54e-07	0.000371	2.87e-11	RNF213
	aPT	4.38e-63	2.58267	0.779	0.089	1.63e-58	1.27e-10	0.838598	0.643	0.376	4.73e-06	7.06e-36	1.89244	0.675	0.19	2.62e-31	1.27e-10	1.31e-62	VCAM1		aTAL	7.63e-07	0.649863	0.686	0.366	0.028305	4.37e-05	0.593294	0.505	0.369	1	1.55e-11	0.80262	0.529	0.336	5.76e-07	4.37e-05	4.66e-11	CD151
	aPT	2.02e-62	2.41925	0.856	0.165	7.49e-58	1.83e-15	1.55157	0.835	0.658	6.8e-11	2.25e-38	2.1073	0.842	0.492	8.33e-34	1.83e-15	6.06e-62	CLU		aTAL	1.98e-11	1.37362	0.886	0.542	7.35e-07	9.5e-11	1.17751	0.519	0.277	3.52e-06	6.39e-07	0.84689	0.518	0.403	0.023677	6.39e-07	5.95e-11	S100A13
	aPT	2.31e-62	2.10669	0.82	0.149	8.58e-58	6.31e-12	0.755729	0.726	0.472	2.34e-07	2.15e-41	1.68084	0.753	0.27	7.96e-37	6.31e-12	6.94e-62	HLA-B		aTAL	0.007706	0.380414	0.571	0.403	1	2.26e-11	0.869336	0.509	0.288	8.38e-07	8.24e-07	0.601868	0.429	0.283	0.030564	0.007706	6.78e-11	IFITM2
	aPT	7.59e-62	2.0807	0.906	0.396	2.81e-57	1.16e-07	0.577449	0.842	0.675	0.00430697	5.28e-42	1.5813	0.848	0.417	1.96e-37	1.16e-07	2.28e-61	HLA-A		aTAL	6.45e-06	0.936828	0.971	0.909	0.239118	0.231682	0.29881	0.847	0.918	1	3.24e-11	0.779423	0.878	0.9	1.2e-06	0.231682	9.72e-11	B2M
	aPT	1.63e-61	2.0529	0.953	0.667	6.04e-57	1.61e-05	0.392404	0.948	0.903	0.597413	5.21e-47	1.54685	0.936	0.691	1.93e-42	1.61e-05	4.89e-61	B2M		aTAL	5.45e-11	3.35827	0.629	0.207	2.02e-06	0.000937	1.36317	0.38	0.27	1	1.4e-10	1.83387	0.509	0.264	5.18e-06	0.000937	1.64e-10	SOD3
	aPT	3.64e-59	2.04628	0.903	0.381	1.35e-54	3.13e-18	1.11884	0.854	0.652	1.16e-13	1.65e-34	1.64325	0.813	0.427	6.13e-30	3.13e-18	1.09e-58	S100A10		aTAL	9.04e-06	0.564851	0.371	0.096	0.335325	3.05e-08	0.508737	0.287	0.109	0.001131	5.56e-11	0.764157	0.375	0.147	2.06e-06	9.04e-06	1.67e-10	C12orf75
	aPT	1.44e-58	2.57469	0.698	0.018	5.34e-54	5.48e-24	1.26297	0.437	0.099	2.03e-19	4.05e-31	1.61175	0.506	0.082	1.5e-26	5.48e-24	4.32e-58	CLDN4		aTAL	1.47e-05	0.82414	0.743	0.447	0.545691	3.38e-07	0.646235	0.556	0.394	0.012532	6.9e-11	0.853838	0.571	0.417	2.56e-06	1.47e-05	2.07e-10	ITGB1
	aPT	3.75e-58	1.82338	0.727	0.079	1.39e-53	4.78e-20	0.983019	0.722	0.42	1.77e-15	1.17e-37	1.63819	0.645	0.171	4.36e-33	4.78e-20	1.13e-57	ITGB8		aTAL	2.86e-09	0.83931	0.629	0.202	0.000106	6.31e-07	0.66809	0.292	0.115	0.023414	1.44e-10	0.64581	0.296	0.146	5.32e-06	6.31e-07	4.31e-10	RNF19A
	aPT	8.75e-57	1.71756	0.622	0.049	3.25e-52	6.31e-19	0.872309	0.569	0.262	2.34e-14	1.24e-29	1.35606	0.517	0.119	4.61e-25	6.31e-19	2.63e-56	ELF3		aTAL	6.22e-10	1.43412	0.971	0.839	2.31e-05	3.3e-10	1.35018	0.81	0.686	1.22e-05	1.46e-10	0.955503	0.872	0.738	5.42e-06	6.22e-10	4.38e-10	NEAT1
	aPT	1.6e-56	1.84228	0.741	0.118	5.95e-52	2.46e-13	0.848548	0.425	0.156	9.14e-09	6.22e-18	0.869446	0.362	0.1	2.31e-13	2.46e-13	4.81e-56	CITED4		aTAL	1.72e-10	1.02687	1	0.559	6.36e-06	8.41e-05	0.651161	0.264	0.113	1	4.98e-06	0.484814	0.28	0.16	0.184589	8.41e-05	5.15e-10	ARID5B
	aPT	3.71e-56	2.46245	0.641	0.024	1.37e-51	1.03e-37	1.91574	0.773	0.331	3.82e-33	2.35e-46	2.18481	0.754	0.172	8.72e-42	1.03e-37	1.11e-55	WFDC2		aTAL	0.034879	0.280743	0.486	0.316	1	0.050896	0.346734	0.259	0.183	1	2.04e-10	0.615672	0.421	0.267	7.56e-06	0.050896	6.11e-10	CD2AP
	aPT	1.4e-54	1.92642	0.653	0.029	5.19e-50	5.64e-25	1.84553	0.628	0.204	2.09e-20	9.84e-44	1.89901	0.593	0.093	3.65e-39	5.64e-25	4.2e-54	ANXA2		aTAL	3.85e-08	1.13318	0.743	0.37	0.001427	1.21e-08	0.839245	0.384	0.197	0.000447	2.1e-10	0.866739	0.521	0.34	7.78e-06	3.85e-08	6.3e-10	CAMK2N1
	aPT	5.6e-54	1.89221	0.587	0.027	2.08e-49	3.31e-21	1.08616	0.527	0.193	1.23e-16	2.52e-22	1.13442	0.401	0.084	9.36e-18	3.31e-21	1.68e-53	TNFRSF12A		aTAL	1.95e-06	0.529063	0.657	0.321	0.072173	2.84e-06	0.553782	0.31	0.172	0.10547	3.2e-10	0.763878	0.421	0.24	1.19e-05	2.84e-06	9.59e-10	KMT2A
	aPT	5.6e-54	1.79729	0.928	0.511	2.08e-49	3.65e-23	1.10547	0.882	0.661	1.35e-18	9.58e-44	1.5175	0.858	0.477	3.55e-39	3.65e-23	1.68e-53	CD63		aTAL	0.003441	0.349974	0.486	0.246	1	0.000528	0.509431	0.301	0.165	1	4.79e-10	0.720127	0.34	0.155	1.78e-05	0.003441	1.44e-09	PLSCR1
	aPT	6.21e-53	2.72715	0.642	0.022	2.3e-48	2.63e-17	0.939516	0.356	0.095	9.77e-13	8.17e-11	0.963094	0.264	0.038	3.03e-06	8.17e-11	1.86e-52	FSTL3		aTAL	9.91e-10	1.1939	1	0.864	3.68e-05	0.000204	0.601994	0.579	0.501	1	8.65e-05	0.690384	0.681	0.635	1	0.000204	2.97e-09	H3F3B
	aPT	8.98e-52	1.63279	0.662	0.077	3.33e-47	6.13e-06	0.410414	0.451	0.269	0.227311	2.74e-13	0.841173	0.387	0.116	1.02e-08	6.13e-06	2.69e-51	TYMP		aTAL	0.012018	0.403222	0.486	0.254	1	1.25e-09	1.15289	0.269	0.061	4.63e-05	0.004295	0.581657	0.258	0.133	1	0.012018	3.75e-09	TIMP3
	aPT	2.32e-51	2.18731	0.57	0.011	8.61e-47	9.57e-19	1.49993	0.328	0.063	3.55e-14	6.08e-31	1.77149	0.417	0.049	2.25e-26	9.57e-19	6.97e-51	KRT7		aTAL	2.4e-05	0.663011	0.8	0.522	0.888846	0.026994	0.352392	0.347	0.297	1	1.25e-09	0.980521	0.55	0.394	4.64e-05	0.026994	3.76e-09	RHOA
	aPT	3.92e-51	1.8785	0.824	0.237	1.46e-46	9.24e-06	0.345456	0.614	0.437	0.342692	2.05e-15	0.942588	0.684	0.374	7.6e-11	9.24e-06	1.18e-50	ZFP36L1		aTAL	0.317922	0.263113	0.771	0.694	1	1.48e-09	0.739646	0.694	0.517	5.49e-05	0.001479	0.659402	0.723	0.646	1	0.317922	4.44e-09	SYNE2
	aPT	5.71e-51	1.971	0.623	0.034	2.12e-46	1.39e-13	1.15071	0.31	0.097	5.16e-09	8.59e-21	1.64646	0.44	0.082	3.18e-16	1.39e-13	1.71e-50	MAL		aTAL	0.015599	0.405985	0.686	0.516	1	0.000211	0.603403	0.602	0.502	1	2.03e-09	0.860911	0.564	0.409	7.52e-05	0.015599	6.08e-09	IFITM3
	aPT	1.15e-50	1.80484	0.696	0.054	4.27e-46	6.48e-18	0.980542	0.738	0.439	2.4e-13	1.39e-32	1.61235	0.603	0.153	5.15e-28	6.48e-18	3.45e-50	IFITM3		aTAL	5.09e-05	0.665448	0.514	0.198	1	3.29e-09	0.713496	0.287	0.117	0.000122	6.25e-08	0.709016	0.339	0.15	0.002316	5.09e-05	9.87e-09	UGCG
	aPT	4.23e-49	2.17123	0.85	0.266	1.57e-44	1.09e-23	1.26052	0.889	0.646	4.04e-19	1.51e-50	2.34738	0.883	0.373	5.58e-46	1.09e-23	4.52e-50	PIGR		aTAL	0.000615	0.61189	0.686	0.419	1	0.000534	0.553826	0.287	0.166	1	3.32e-09	0.673862	0.36	0.213	0.000123	0.000615	9.97e-09	NCOA7
	aPT	2.29e-50	1.94209	0.914	0.412	8.51e-46	0.000102231	0.263623	0.705	0.582	1	3.25e-19	0.930019	0.722	0.43	1.2e-14	0.000102231	6.88e-50	JUND		aTAL	2.56e-08	1.0558	0.8	0.408	0.000951	5.84e-09	0.705417	0.282	0.094	0.000216	0.000535	0.524979	0.257	0.116	1	0.000535	1.75e-08	MIDN
	aPT	5.42e-50	2.01532	0.656	0.057	2.01e-45	1.97e-28	1.29227	0.671	0.297	7.3e-24	2.92e-36	1.79164	0.671	0.182	1.08e-31	1.97e-28	1.63e-49	SOX4		aTAL	0.011812	0.790887	0.857	0.697	1	6.36e-09	1.01687	0.38	0.148	0.000236	0.072521	0.324744	0.35	0.315	1	0.072521	1.91e-08	IER3
	aPT	3.34e-49	1.65399	0.768	0.203	1.24e-44	7.37e-25	1.31125	0.719	0.371	2.73e-20	8.6e-35	1.50522	0.685	0.239	3.19e-30	7.37e-25	1e-48	CD81		aTAL	6.4e-09	0.97201	0.743	0.235	0.000237	8.21e-05	0.700114	0.273	0.159	1	3.51e-05	0.576885	0.325	0.207	1	8.21e-05	1.92e-08	KCNQ1OT1
	aPT	7.34e-49	2.02239	0.691	0.124	2.72e-44	2.9e-08	0.650783	0.415	0.213	0.00107379	6.49e-24	1.60386	0.506	0.131	2.41e-19	2.9e-08	2.2e-48	JUN		aTAL	2.03e-07	1.14611	0.857	0.542	0.007545	5.83e-05	0.76025	0.398	0.267	1	6.65e-09	0.762551	0.483	0.336	0.000247	5.83e-05	2e-08	TSC22D1
	aPT	1e-48	1.55202	0.634	0.054	3.71e-44	4.51e-22	1.18593	0.592	0.236	1.67e-17	1.91e-28	1.34527	0.535	0.113	7.1e-24	4.51e-22	3e-48	AHNAK		aTAL	0.006148	0.460534	0.914	0.696	1	7.66e-09	0.683918	0.801	0.643	0.000284	1.04e-07	0.647179	0.807	0.681	0.003856	0.006148	2.3e-08	N4BP2L2
	aPT	1.15e-48	2.03068	0.835	0.258	4.27e-44	2.81e-15	0.986519	0.771	0.499	1.04e-10	1.19e-20	1.15199	0.705	0.339	4.42e-16	2.81e-15	3.46e-48	KRT18		aTAL	0.248749	0.604136	0.829	0.856	1	1.12e-06	0.691237	0.333	0.171	0.041431	8.07e-09	0.758767	0.35	0.195	0.000299	0.248749	2.42e-08	CEBPD
	aPT	1.21e-48	1.25926	0.966	0.866	4.49e-44	3.36e-17	0.874763	0.947	0.874	1.25e-12	1.14e-19	0.905256	0.917	0.825	4.23e-15	3.36e-17	3.63e-48	RPS19		aTAL	5.32e-06	0.569531	0.714	0.36	0.19742	0.008574	0.295089	0.301	0.248	1	8.59e-09	0.619072	0.441	0.297	0.000319	0.008574	2.58e-08	HLA-E
	aPT	2.33e-48	1.16989	0.981	0.937	8.65e-44	0.00161612	0.311568	0.944	0.92	1	3.54e-12	0.53946	0.926	0.907	1.31e-07	0.00161612	7e-48	RPL34		aTAL	0.000223	0.440313	0.629	0.346	1	1.38e-08	0.66275	0.407	0.217	0.000511	0.015145	0.450907	0.348	0.252	1	0.015145	4.13e-08	CTTN
	aPT	4.19e-48	1.40587	0.954	0.838	1.56e-43	9.79e-13	0.866692	0.922	0.825	3.63e-08	4.74e-18	0.952447	0.894	0.799	1.76e-13	9.79e-13	1.26e-47	RPS8		aTAL	0.002879	0.561191	0.857	0.841	1	0.00473	0.493167	0.583	0.539	1	1.6e-08	0.663023	0.669	0.631	0.000593	0.00473	4.8e-08	MYL12B
	aPT	5.01e-48	1.48418	0.636	0.082	1.86e-43	1.9e-12	1.02989	0.441	0.148	7.05e-08	1.83e-23	1.3193	0.518	0.129	6.78e-19	1.9e-12	1.5e-47	CD9		aTAL	0.000118	0.740632	0.886	0.835	1	0.038891	0.489282	0.616	0.594	1	1.66e-08	0.707326	0.708	0.706	0.000617	0.038891	4.99e-08	CD9
	aPT	3.91e-47	1.43658	0.713	0.18	1.45e-42	0.00369536	0.29453	0.459	0.337	1	2.52e-18	0.761315	0.478	0.218	9.35e-14	0.00369536	1.17e-46	LY6E		aTAL	0.001482	0.616731	0.629	0.361	1	0.043744	0.483164	0.435	0.377	1	4.03e-08	0.775373	0.547	0.402	0.001496	0.043744	1.21e-07	DST
	aPT	5.98e-47	1.33778	0.76	0.223	2.22e-42	9.08e-06	0.51428	0.672	0.487	0.336532	1.9e-19	1.26486	0.646	0.262	7.05e-15	9.08e-06	1.79e-46	HLA-C		aTAL	7.35e-05	0.922889	0.914	0.919	1	0.015203	0.485679	0.625	0.619	1	5.13e-08	0.699386	0.751	0.731	0.001901	0.015203	1.54e-07	S100A10
	aPT	4.25e-46	1.48694	0.612	0.055	1.58e-41	1.99e-16	0.903826	0.462	0.161	7.38e-12	2.83e-21	1.34652	0.438	0.098	1.05e-16	1.99e-16	1.28e-45	SPARC		aTAL	0.026914	0.840539	0.486	0.307	1	0.096619	0.56278	0.356	0.252	1	7.04e-08	0.654484	0.418	0.264	0.002612	0.096619	2.11e-07	EMP1
	aPT	1.17e-44	2.35734	0.536	0.009	4.35e-40	2.03e-39	3.084	0.686	0.194	7.54e-35	1.09e-39	3.13933	0.564	0.078	4.06e-35	2.03e-39	3.52e-44	MMP7		aTAL	0.030715	0.531348	0.829	0.604	1	0.000666	0.62543	0.495	0.37	1	8.79e-08	0.668609	0.582	0.48	0.003258	0.030715	2.64e-07	ERBB4
	aPT	1.33e-44	2.57957	0.616	0.087	4.94e-40	0.018822	0.554893	0.283	0.184	1	5.02e-17	1.48706	0.414	0.133	1.86e-12	0.018822	4e-44	FOS		aTAL	0.001437	0.445238	0.657	0.419	1	9.51e-08	0.832862	0.389	0.186	0.003525	0.000744	0.2998	0.406	0.329	1	0.001437	2.85e-07	SRSF10
	aPT	6.41e-15	0.851362	0.582	0.242	2.38e-10	6.02e-26	1.29686	0.846	0.551	2.23e-21	8.82e-44	1.81219	0.751	0.278	3.27e-39	6.41e-15	2.65e-43	TNFSF10		aTAL	9.15e-05	0.68443	0.829	0.718	1	6.42e-06	0.508609	0.472	0.339	0.237972	1.17e-07	0.825254	0.535	0.412	0.004331	9.15e-05	3.5e-07	MYL12A
	aPT	1.1e-43	1.71267	0.545	0.02	4.08e-39	1.51e-18	1.09796	0.492	0.208	5.61e-14	2.99e-26	1.33947	0.435	0.077	1.11e-21	1.51e-18	3.3e-43	AKAP12		aTAL	9e-05	0.649036	0.886	0.584	1	0.00045	0.595056	0.472	0.352	1	1.2e-07	0.471757	0.511	0.416	0.004451	0.00045	3.6e-07	FUS
	aPT	1.18e-43	1.28795	0.68	0.148	4.36e-39	1.27e-16	0.887278	0.728	0.433	4.73e-12	1.03e-28	1.3835	0.629	0.193	3.81e-24	1.27e-16	3.53e-43	CD151		aTAL	0.001756	0.555292	0.714	0.492	1	0.035189	0.389922	0.343	0.259	1	1.43e-07	0.527407	0.424	0.322	0.005318	0.035189	4.3e-07	DMKN
	aPT	1.19e-43	2.27488	0.689	0.138	4.41e-39	0.0185118	0.507979	0.38	0.231	1	5.49e-23	1.47389	0.493	0.177	2.03e-18	0.0185118	3.57e-43	IER2		aTAL	1.04e-05	0.905034	0.6	0.318	0.384397	4.16e-07	0.856929	0.528	0.351	0.015434	1.54e-07	0.805958	0.479	0.302	0.005719	1.04e-05	4.63e-07	PAX8
	aPT	1.2e-43	1.50381	0.832	0.294	4.44e-39	3.19e-12	0.779766	0.768	0.548	1.18e-07	8.14e-30	1.22538	0.729	0.331	3.02e-25	3.19e-12	3.59e-43	SPINT2		aTAL	0.007994	1.33135	0.743	0.67	1	0.256189	0.722692	0.546	0.543	1	3.56e-07	0.960184	0.669	0.614	0.013184	0.256189	1.07e-06	CXCL14
	aPT	1.02e-42	2.18398	0.638	0.085	3.77e-38	0.00522345	0.406606	0.362	0.229	1	4.37e-25	1.46509	0.443	0.126	1.62e-20	0.00522345	3.05e-42	JUNB		aTAL	3.75e-07	0.785878	0.914	0.587	0.013921	0.00013	0.465777	0.338	0.23	1	4.65e-05	0.563809	0.406	0.274	1	0.00013	1.13e-06	KRT8
	aPT	1.58e-42	1.10153	0.972	0.915	5.86e-38	5.31e-11	0.712084	0.94	0.915	1.97e-06	4.64e-16	0.807335	0.926	0.891	1.72e-11	5.31e-11	4.74e-42	RPS12		aTAL	7.08e-07	0.689956	0.714	0.3	0.026262	0.732763	0.297399	0.389	0.366	1	0.153905	0.276753	0.401	0.348	1	0.732763	2.12e-06	EPS8L2
	aPT	6.98e-42	1.53464	0.524	0.01	2.59e-37	2.77e-25	1.56811	0.58	0.174	1.03e-20	3.16e-36	1.68224	0.537	0.079	1.17e-31	2.77e-25	2.09e-41	TIMP1		aTAL	0.004754	0.388614	0.571	0.345	1	0.000149	0.814247	0.366	0.21	1	8.45e-07	0.79603	0.482	0.324	0.031324	0.004754	2.53e-06	SYNE1
	aPT	8.21e-42	1.08865	0.486	0.016	3.04e-37	5.9e-22	0.900731	0.341	0.094	2.19e-17	1.78e-18	1.04803	0.371	0.049	6.59e-14	1.78e-18	2.46e-41	DMKN		aTAL	0.010621	0.348343	0.486	0.253	1	0.316967	0.355853	0.287	0.251	1	9.1e-07	0.73658	0.407	0.22	0.033741	0.316967	2.73e-06	TAPBP
	aPT	1.19e-41	1.4942	0.788	0.21	4.4e-37	2.22e-12	0.430154	0.7	0.493	8.25e-08	3.38e-33	1.72437	0.803	0.296	1.25e-28	2.22e-12	3.56e-41	HNRNPH1		aTAL	0.004301	0.489658	0.371	0.181	1	0.015922	0.502326	0.255	0.199	1	9.57e-07	0.666552	0.337	0.182	0.035469	0.015922	2.87e-06	TFPI
	aPT	1.57e-41	1.64554	0.928	0.59	5.83e-37	1.58e-39	1.94693	0.904	0.554	5.85e-35	6.55e-37	2.02082	0.868	0.473	2.43e-32	6.55e-37	4.72e-41	IGFBP7		aTAL	1.38e-06	0.907413	0.886	0.579	0.051185	0.005828	0.379129	0.412	0.344	1	0.000705	0.31719	0.468	0.428	1	0.005828	4.14e-06	ACTN4
	aPT	5.01e-41	1.6	0.726	0.153	1.86e-36	3.9e-17	0.995203	0.585	0.279	1.45e-12	7.69e-22	1.30755	0.526	0.158	2.85e-17	3.9e-17	1.5e-40	VMP1		aTAL	8.96e-05	0.825362	0.6	0.385	1	0.000624	0.795852	0.458	0.372	1	1.59e-06	0.888761	0.57	0.423	0.059079	0.000624	4.78e-06	PIGR
	aPT	1.21e-40	1.14028	0.577	0.08	4.47e-36	6.94e-20	0.952703	0.573	0.257	2.57e-15	4.08e-22	1.20749	0.471	0.111	1.51e-17	6.94e-20	3.62e-40	PPFIBP1		aTAL	0.062597	0.332855	0.571	0.419	1	0.00323	0.425987	0.338	0.242	1	1.75e-06	0.422147	0.403	0.303	0.065022	0.062597	5.26e-06	OCIAD2
	aPT	5.88e-40	0.976169	0.984	0.932	2.18e-35	1.78e-08	0.452798	0.957	0.921	0.000661103	3.19e-10	0.526281	0.932	0.915	1.18e-05	1.78e-08	1.76e-39	RPS24		aTAL	2.08e-06	0.949129	0.971	0.885	0.077276	4.17e-05	0.404659	0.63	0.538	1	0.001166	0.390223	0.643	0.636	1	0.001166	6.25e-06	UBC
	aPT	5.27e-33	1.99999	0.483	0.107	1.95e-28	7.78e-39	1.42822	0.854	0.436	2.88e-34	2.26e-16	1.80332	0.582	0.266	8.36e-12	2.26e-16	2.33e-38	CD24		aTAL	0.017685	0.380261	0.6	0.368	1	0.008946	0.366827	0.282	0.203	1	2.22e-06	0.405376	0.327	0.226	0.082262	0.017685	6.66e-06	RBBP8
	aPT	1.37e-38	1.36663	0.774	0.257	5.09e-34	8.46e-08	0.713086	0.741	0.497	0.00313695	2.28e-16	0.912783	0.634	0.347	8.44e-12	8.46e-08	4.12e-38	S100A13		aTAL	2.53e-06	0.761401	0.943	0.951	0.09376	0.037253	0.491932	0.722	0.66	1	4.57e-06	0.554771	0.789	0.757	0.169299	0.037253	7.59e-06	ACTG1
	aPT	1.89e-38	1.198	0.956	0.82	7.01e-34	3.49e-10	0.781019	0.874	0.774	1.29e-05	2.88e-20	0.887659	0.871	0.734	1.07e-15	3.49e-10	5.67e-38	RPS3		aTAL	0.052819	0.258887	0.629	0.454	1	4.31e-06	0.693091	0.324	0.161	0.159987	0.000838	0.409059	0.368	0.266	1	0.052819	1.29e-05	GSN
	aPT	3.4e-38	1.36667	0.883	0.482	1.26e-33	2.02e-08	0.43104	0.684	0.513	0.000750621	2.66e-17	1.13098	0.644	0.294	9.85e-13	2.02e-08	1.02e-37	RHOB		aTAL	0.001078	0.494306	0.629	0.374	1	0.001204	0.465003	0.324	0.22	1	4.81e-06	0.649771	0.43	0.259	0.178323	0.001204	1.44e-05	IQGAP1
	aPT	1.35e-37	1.00084	0.971	0.944	4.99e-33	2.21e-08	0.530949	0.941	0.915	0.000819546	5.31e-12	0.579053	0.919	0.891	1.97e-07	2.21e-08	4.04e-37	RPS27A		aTAL	0.000253	0.623597	0.857	0.745	1	6.09e-06	0.650803	0.718	0.64	0.225726	1.97e-05	0.407684	0.701	0.648	0.729821	0.000253	1.83e-05	BCAM
	aPT	1.86e-37	1.26888	0.869	0.56	6.9e-33	1.27e-12	0.717575	0.799	0.626	4.72e-08	3.03e-20	0.885448	0.751	0.52	1.12e-15	1.27e-12	5.58e-37	H3F3B		aTAL	6.22e-06	0.513268	0.714	0.343	0.230597	0.015081	0.327951	0.269	0.17	1	0.000181	0.445772	0.356	0.229	1	0.015081	1.87e-05	TPM3
	aPT	2.38e-37	1.01233	0.979	0.933	8.81e-33	2.25e-15	0.824176	0.95	0.906	8.33e-11	3.01e-11	0.731922	0.929	0.891	1.12e-06	3.01e-11	7.13e-37	RPS18		aTAL	0.231855	0.25052	0.914	0.821	1	3.19e-05	0.645464	0.694	0.599	1	1.24e-05	0.467622	0.71	0.68	0.460265	0.231855	3.72e-05	DDX5
	aPT	4e-37	1.37319	0.795	0.333	1.48e-32	4.38e-14	0.762491	0.718	0.46	1.62e-09	2.46e-14	1.00616	0.654	0.326	9.11e-10	4.38e-14	1.2e-36	CLIC1		aTAL	0.006996	0.258575	0.571	0.368	1	6.27e-05	0.482667	0.333	0.196	1	1.27e-05	0.687531	0.413	0.258	0.469891	0.006996	3.8e-05	CAPG
	aPT	8.57e-37	1.01187	0.967	0.884	3.18e-32	3.31e-13	0.748349	0.929	0.864	1.23e-08	1.97e-12	0.608768	0.895	0.845	7.29e-08	1.97e-12	2.57e-36	RPL18A		aTAL	0.138368	0.299054	0.4	0.293	1	0.001631	0.406388	0.296	0.212	1	1.58e-05	0.371718	0.315	0.22	0.587362	0.138368	4.75e-05	MSN
	aPT	1.05e-36	1.02898	0.974	0.903	3.9e-32	5.34e-12	0.666959	0.95	0.914	1.98e-07	9.29e-13	0.676064	0.926	0.884	3.44e-08	5.34e-12	3.15e-36	RPL28		aTAL	1.9e-05	0.519861	0.886	0.782	0.705443	0.272958	0.386413	0.593	0.539	1	0.000168	0.504124	0.688	0.645	1	0.272958	5.71e-05	SPINT2
	aPT	2.22e-36	0.811817	0.987	0.976	8.23e-32	1.61e-08	0.451564	0.968	0.96	0.000596171	1.04e-09	0.389956	0.956	0.967	3.85e-05	1.61e-08	6.66e-36	RPLP1		aTAL	0.010222	0.451429	0.771	0.598	1	0.022042	0.363873	0.389	0.338	1	2.12e-05	0.5638	0.508	0.412	0.785557	0.022042	6.36e-05	YWHAZ
	aPT	2.31e-36	0.857232	0.972	0.94	8.55e-32	9.51e-07	0.532065	0.944	0.911	0.0352546	3.3e-06	0.47213	0.914	0.904	0.122472	3.3e-06	6.92e-36	RPS23		aTAL	0.004541	0.425102	0.657	0.462	1	2.2e-05	0.679187	0.403	0.24	0.816264	0.001987	0.334542	0.391	0.33	1	0.004541	6.6e-05	JUP
	aPT	3.41e-36	1.14333	0.956	0.848	1.26e-31	1.12e-08	0.698826	0.92	0.85	0.000415971	1.34e-09	0.601512	0.869	0.814	4.97e-05	1.12e-08	1.02e-35	RPL12		aTAL	0.069998	0.312981	0.657	0.635	1	0.266386	0.293981	0.31	0.28	1	2.72e-05	0.326587	0.464	0.38	1	0.266386	8.15e-05	BTG1
	aPT	1.43e-35	0.955248	0.497	0.052	5.31e-31	0.000117447	0.273642	0.391	0.216	1	8.73e-09	0.611248	0.36	0.123	0.000323651	0.000117447	4.3e-35	IFI27L2		aTAL	0.024493	0.366744	0.886	0.796	1	0.009033	0.363701	0.519	0.47	1	2.86e-05	0.301937	0.62	0.607	1	0.024493	8.59e-05	DYNLL1
	aPT	5.32e-35	1.48987	0.788	0.275	1.97e-30	6.03e-13	0.743026	0.742	0.494	2.23e-08	1.51e-15	0.89026	0.656	0.342	5.6e-11	6.03e-13	1.6e-34	KRT8		aTAL	0.004338	0.333435	0.6	0.434	1	0.005926	0.411551	0.356	0.253	1	3.18e-05	0.533996	0.438	0.327	1	0.005926	9.54e-05	PRRC2C
	aPT	2.33e-34	0.904539	0.966	0.906	8.65e-30	3.15e-13	0.639344	0.939	0.867	1.17e-08	2.91e-13	0.559489	0.91	0.862	1.08e-08	3.15e-13	7e-34	RPS9		aTAL	0.000377	0.390396	0.657	0.372	1	3.41e-05	0.619172	0.315	0.189	1	5.82e-05	0.467617	0.369	0.263	1	0.000377	0.000102	ANKRD12
	aPT	5.24e-34	1.40003	0.74	0.241	1.94e-29	0.00976954	0.4403	0.28	0.139	1	1.33e-15	0.601888	0.271	0.084	4.92e-11	0.00976954	1.57e-33	NFKBIA		aTAL	0.001994	0.438152	0.8	0.603	1	0.001013	0.440687	0.509	0.42	1	3.68e-05	0.458391	0.587	0.51	1	0.001994	0.00011	SRRM2
	aPT	1.59e-33	1.14714	0.458	0.014	5.91e-29	8.82e-21	1.3072	0.477	0.099	3.27e-16	1.46e-26	1.28521	0.399	0.047	5.4e-22	8.82e-21	4.78e-33	FLNA		aTAL	0.008254	0.446227	0.943	0.817	1	3.76e-05	0.527312	0.611	0.533	1	8.36e-05	0.501397	0.702	0.669	1	0.008254	0.000113	HMGB1
	aPT	2.66e-33	1.15198	0.681	0.198	9.87e-29	7.25e-12	0.74495	0.575	0.29	2.69e-07	2.19e-18	0.930676	0.514	0.194	8.13e-14	7.25e-12	7.98e-33	TUBB		aTAL	4.36e-05	0.466732	0.743	0.446	1	0.000813	0.529797	0.356	0.249	1	9.48e-05	0.534198	0.435	0.317	1	0.000813	0.000131	LRRFIP1
	aPT	1.13e-29	1.02663	0.378	0.008	4.2e-25	1.11e-23	1.34576	0.53	0.129	4.11e-19	3.03e-33	1.56015	0.473	0.058	1.12e-28	1.11e-23	9.1e-33	SPON2		aTAL	0.005411	0.484051	0.829	0.668	1	0.042501	0.493326	0.458	0.348	1	4.84e-05	0.558664	0.538	0.444	1	0.042501	0.000145	RAC1
	aPT	8.89e-27	0.964374	0.763	0.353	3.3e-22	4.13e-21	1.06517	0.778	0.467	1.53e-16	5.27e-33	1.37171	0.738	0.333	1.95e-28	4.13e-21	1.58e-32	APP		aTAL	5e-05	0.529714	0.886	0.562	1	0.000567	0.548946	0.565	0.455	1	6.39e-05	0.637882	0.616	0.511	1	0.000567	0.00015	ARGLU1
	aPT	1.46e-32	1.09462	0.975	0.93	5.42e-28	2.15e-10	0.738437	0.941	0.905	7.96e-06	2.42e-16	0.806895	0.94	0.891	8.99e-12	2.15e-10	4.39e-32	RPL10		aTAL	0.047524	0.299717	0.6	0.418	1	6.18e-05	0.751957	0.546	0.363	1	5.07e-05	0.551823	0.505	0.394	1	0.047524	0.000152	BICC1
	aPT	3.07e-32	0.832773	0.993	0.98	1.14e-27	9.07e-05	0.39458	0.975	0.966	1	2.27e-10	0.486897	0.965	0.968	8.44e-06	9.07e-05	9.2e-32	RPL41		aTAL	0.000967	0.345621	0.657	0.384	1	5.47e-05	0.641888	0.333	0.195	1	0.002323	0.381111	0.305	0.212	1	0.002323	0.000164	FLNA
	aPT	3.85e-32	0.891121	0.367	0.007	1.43e-27	6.4e-19	0.8608	0.313	0.044	2.37e-14	2.73e-12	0.879548	0.265	0.022	1.01e-07	2.73e-12	1.15e-31	SBSPON		aTAL	0.002077	0.318457	0.486	0.292	1	6.41e-05	0.748851	0.352	0.208	1	0.000345	0.478512	0.309	0.202	1	0.002077	0.000192	C9orf3
	aPT	6.15e-32	1.15788	0.941	0.678	2.28e-27	2e-21	0.895308	0.891	0.712	7.43e-17	8.25e-17	0.87277	0.85	0.664	3.06e-12	8.25e-17	1.84e-31	ACTG1		aTAL	0.001836	0.540328	0.771	0.494	1	0.018391	0.43764	0.278	0.162	1	6.58e-05	0.475783	0.264	0.185	1	0.018391	0.000197	CCNL1
	aPT	4.14e-31	0.960741	0.952	0.852	1.54e-26	2.24e-08	0.546669	0.883	0.821	0.000831216	9.89e-14	0.661024	0.873	0.802	3.67e-09	2.24e-08	1.24e-30	RPS15A		aTAL	0.000432	0.430528	0.771	0.507	1	7.08e-05	0.701525	0.407	0.232	1	0.0036	0.399864	0.368	0.287	1	0.0036	0.000212	STAT3
	aPT	4.52e-31	1.50778	0.8	0.337	1.67e-26	8.01e-10	0.673289	0.418	0.203	2.97e-05	1.38e-17	1.01281	0.391	0.11	5.12e-13	8.01e-10	1.36e-30	KLF6		aTAL	0.000356	0.501541	0.543	0.255	1	0.002137	0.47294	0.356	0.268	1	8.19e-05	0.472036	0.386	0.292	1	0.002137	0.000246	PAX2
	aPT	1.26e-30	0.761252	0.973	0.932	4.68e-26	0.000257059	0.286476	0.945	0.921	1	7.25e-07	0.376955	0.923	0.917	0.0268767	0.000257059	3.79e-30	RPL36		aTAL	0.017768	0.251814	0.629	0.489	1	0.040932	0.541679	0.375	0.285	1	8.39e-05	0.570158	0.48	0.35	1	0.040932	0.000252	GCC2
	aPT	1.34e-30	0.912324	0.429	0.052	4.99e-26	1.11e-19	0.923494	0.467	0.178	4.12e-15	7.98e-15	1.07389	0.357	0.072	2.96e-10	7.98e-15	4.03e-30	COL4A1		aTAL	0.000156	0.344265	0.629	0.297	1	0.000724	0.483379	0.292	0.174	1	9.18e-05	0.544351	0.372	0.228	1	0.000724	0.000275	JAK1
	aPT	1.6e-30	0.959857	0.543	0.098	5.95e-26	0.000111943	0.527154	0.445	0.268	1	5.73e-16	0.969178	0.482	0.166	2.13e-11	0.000111943	4.81e-30	ARGLU1		aTAL	0.034751	0.407555	0.8	0.673	1	9.98e-05	0.620096	0.606	0.476	1	0.002892	0.404681	0.593	0.548	1	0.034751	0.000299	RBM39
	aPT	2.72e-30	0.856289	0.966	0.92	1.01e-25	1.98e-06	0.631123	0.929	0.875	0.0733189	1.61e-05	0.528185	0.907	0.879	0.597595	1.61e-05	8.17e-30	RPL11		aTAL	0.026474	0.387103	0.571	0.404	1	0.333953	0.265732	0.324	0.299	1	0.000128	0.600401	0.476	0.35	1	0.333953	0.000384	CD47
	aPT	3.64e-30	1.31528	0.889	0.572	1.35e-25	6.47e-09	0.466172	0.879	0.772	0.000240035	1.84e-28	1.17134	0.844	0.567	6.84e-24	6.47e-09	1.09e-29	LAPTM4A		aTAL	0.014862	0.283558	0.943	0.83	1	0.000362	0.457552	0.593	0.536	1	0.000129	0.431468	0.653	0.656	1	0.014862	0.000388	PRDX1
	aPT	4.62e-30	0.792358	0.514	0.104	1.71e-25	8.11e-06	0.257865	0.404	0.281	0.300754	4.8e-13	0.87098	0.453	0.159	1.78e-08	8.11e-06	1.38e-29	PKHD1		aTAL	0.000211	0.569322	0.886	0.687	1	0.019406	0.323594	0.519	0.485	1	0.000145	0.595141	0.594	0.548	1	0.019406	0.000436	PFN1
	aPT	5.35e-30	0.95082	0.943	0.864	1.98e-25	1.77e-06	0.483666	0.887	0.832	0.0656474	9.21e-11	0.638665	0.862	0.785	3.41e-06	1.77e-06	1.61e-29	RPL35A		aTAL	0.01041	0.503243	0.914	0.721	1	0.000164	0.529731	0.556	0.463	1	0.014169	0.275744	0.576	0.562	1	0.014169	0.000491	SON
	aPT	7.07e-27	0.886117	0.352	0.006	2.62e-22	6.57e-30	1.22857	0.471	0.114	2.44e-25	5.51e-20	1.20873	0.362	0.03	2.04e-15	5.51e-20	1.97e-29	PROM1		aTAL	0.015636	0.309757	0.543	0.365	1	0.000209	0.479029	0.292	0.173	1	0.078215	0.286052	0.315	0.237	1	0.078215	0.000626	BOD1L1
	aPT	1.97e-28	1.28485	0.799	0.402	7.3e-24	4.14e-09	0.686396	0.812	0.592	0.000153419	6.91e-30	1.14749	0.766	0.426	2.56e-25	4.14e-09	2.07e-29	TSPAN1		aTAL	0.005	0.34252	0.771	0.572	1	0.348337	0.284392	0.31	0.257	1	0.00024	0.350438	0.442	0.379	1	0.348337	0.000719	DDX24
	aPT	8.82e-30	0.969561	0.569	0.157	3.27e-25	1.25e-08	0.591671	0.547	0.309	0.000465085	1.76e-10	0.851444	0.423	0.143	6.51e-06	1.25e-08	2.65e-29	BCAM		aTAL	0.006734	0.327448	0.571	0.335	1	0.003924	0.576585	0.301	0.185	1	0.000317	0.343554	0.343	0.242	1	0.006734	0.000951	RNMT
	aPT	1.03e-29	0.838194	0.436	0.04	3.83e-25	5.64e-14	0.408262	0.295	0.133	2.09e-09	1.3e-14	0.629063	0.281	0.058	4.83e-10	5.64e-14	3.1e-29	FLNB		aTAL	0.026559	0.368128	0.714	0.495	1	0.000339	0.614528	0.495	0.366	1	0.000472	0.535779	0.491	0.403	1	0.026559	0.001016	AGRN
	aPT	2.03e-29	0.814438	0.925	0.729	7.51e-25	1.61e-10	0.658118	0.867	0.712	5.97e-06	2.09e-08	0.537013	0.797	0.659	0.000774051	2.09e-08	6.08e-29	RPLP0		aTAL	0.161065	0.267545	0.629	0.485	1	0.000345	0.572033	0.537	0.396	1	0.032454	0.331686	0.53	0.478	1	0.161065	0.001033	CHD9
	aPT	7.36e-29	0.890944	0.967	0.898	2.73e-24	2.42e-05	0.519619	0.913	0.846	0.897038	1.34e-09	0.589004	0.884	0.831	4.96e-05	2.42e-05	2.21e-28	RPS3A		aTAL	0.000363	0.532426	0.629	0.342	1	0.003392	0.421805	0.333	0.216	1	0.02758	0.311169	0.309	0.259	1	0.02758	0.001088	ACTR3
	aPT	7.73e-29	1.03878	0.424	0.027	2.86e-24	2.12e-07	0.573596	0.323	0.12	0.00786776	4.52e-13	0.859482	0.325	0.072	1.68e-08	2.12e-07	2.32e-28	CREB5		aTAL	0.059319	0.408966	0.886	0.863	1	0.178026	0.483416	0.569	0.598	1	0.000429	0.523568	0.567	0.595	1	0.178026	0.001287	MT2A
	aPT	9.57e-29	1.01738	0.931	0.811	3.55e-24	1.76e-10	0.647505	0.871	0.764	6.53e-06	9.99e-10	0.682439	0.837	0.734	3.7e-05	9.99e-10	2.87e-28	RPL14		aTAL	0.007816	0.299323	0.686	0.487	1	0.000444	0.532749	0.394	0.284	1	0.011569	0.410922	0.422	0.35	1	0.011569	0.00133	DDR1
	aPT	1.25e-28	0.902669	0.358	0.017	4.63e-24	1.12e-10	0.492636	0.43	0.218	4.16e-06	8.39e-16	0.989291	0.379	0.069	3.11e-11	1.12e-10	3.74e-28	MACC1		aTAL	0.020595	0.473167	0.743	0.562	1	0.000537	0.489945	0.44	0.324	1	0.02487	0.284091	0.453	0.418	1	0.02487	0.001609	CIB1
	aPT	1.97e-28	0.724439	0.958	0.906	7.3e-24	0.000141253	0.354585	0.906	0.835	1	1.07e-06	0.423665	0.884	0.837	0.0395852	0.000141253	5.9e-28	RPL37		aTAL	0.042378	0.40557	0.943	0.922	1	0.932802	0.266001	0.782	0.831	1	0.000673	0.453701	0.845	0.861	1	0.932802	0.002018	MAL
	aPT	2.27e-28	0.781011	0.55	0.156	8.4e-24	9.46e-09	0.440787	0.44	0.239	0.000350728	4.1e-08	0.549202	0.355	0.138	0.00152153	4.1e-08	6.8e-28	RRBP1		aTAL	0.000791	0.50817	0.543	0.259	1	0.000977	0.749202	0.347	0.236	1	0.026868	0.412799	0.368	0.296	1	0.026868	0.00237	COL4A4
	aPT	4.44e-28	0.944995	0.36	0.009	1.65e-23	1.38e-19	1.13583	0.339	0.049	5.1e-15	1.97e-16	0.889801	0.268	0.029	7.31e-12	1.97e-16	1.33e-27	EMP3		aTAL	0.005985	0.266049	0.629	0.366	1	0.002181	0.566722	0.315	0.214	1	0.000879	0.479767	0.366	0.278	1	0.005985	0.002634	SSFA2
	aPT	8.01e-28	0.885475	0.965	0.867	2.97e-23	6.62e-11	0.6213	0.914	0.825	2.45e-06	9.72e-12	0.579657	0.882	0.804	3.6e-07	6.62e-11	2.4e-27	RPL18		aTAL	0.002493	0.429061	0.943	0.807	1	0.026966	0.34109	0.5	0.48	1	0.001116	0.304879	0.588	0.571	1	0.026966	0.003345	CFL1
	aPT	1.5e-27	0.747022	0.976	0.945	5.57e-23	9.47e-08	0.467062	0.949	0.916	0.00351287	6.09e-07	0.370643	0.916	0.923	0.022579	6.09e-07	4.5e-27	RPL32		aTAL	0.001687	0.524109	0.514	0.255	1	0.005704	0.459168	0.37	0.262	1	0.001195	0.448661	0.334	0.212	1	0.005704	0.003581	GOLGA8A
	aPT	1.82e-27	0.81553	0.861	0.574	6.74e-23	2.63e-05	0.351734	0.712	0.55	0.974895	4.47e-14	0.644473	0.687	0.463	1.66e-09	2.63e-05	5.46e-27	HNRNPA1		aTAL	0.016862	0.422898	0.571	0.347	1	0.001278	0.528875	0.356	0.235	1	0.020308	0.570365	0.36	0.248	1	0.020308	0.003829	TAF1D
	aPT	1.95e-27	1.01176	0.773	0.396	7.23e-23	0.000193096	0.349659	0.717	0.562	1	4.22e-08	0.575294	0.642	0.423	0.0015658	0.000193096	5.85e-27	C12orf75		aTAL	0.001393	0.40949	0.514	0.259	1	0.101437	0.279743	0.296	0.262	1	0.021043	0.421817	0.313	0.236	1	0.101437	0.004174	TRA2A
	aPT	2.04e-27	1.3284	0.349	0.017	7.57e-23	1.23e-17	1.98748	0.328	0.065	4.56e-13	3.69e-24	2.09334	0.396	0.045	1.37e-19	1.23e-17	6.12e-27	KRT19		aTAL	0.017669	0.427972	0.743	0.583	1	0.00233	0.32494	0.426	0.35	1	0.019683	0.470786	0.511	0.435	1	0.019683	0.006972	SF1
	aPT	2.12e-27	0.924285	0.355	0.016	7.87e-23	7.51e-16	0.952063	0.418	0.129	2.79e-11	4.91e-20	1.16451	0.37	0.077	1.82e-15	7.51e-16	6.36e-27	MDK		aTAL	0.009525	0.334966	0.657	0.408	1	0.002675	0.422241	0.269	0.174	1	0.006224	0.398577	0.35	0.244	1	0.009525	0.008004	DDAH2
	aPT	3.16e-27	0.891216	0.502	0.079	1.17e-22	1.76e-06	0.426239	0.435	0.237	0.0651708	1.05e-14	0.834833	0.396	0.109	3.88e-10	1.76e-06	9.48e-27	TAPBP		aTAL	0.003252	0.4426	0.829	0.676	1	0.069153	0.283051	0.384	0.365	1	0.020545	0.324448	0.477	0.443	1	0.069153	0.009724	DYNLRB1
	aPT	3.17e-27	1.0195	0.539	0.104	1.18e-22	1.96e-12	0.628853	0.534	0.287	7.28e-08	1.47e-16	1.09427	0.461	0.122	5.44e-12	1.96e-12	9.52e-27	UGCG		aTAL	0.003821	0.746011	0.657	0.539	1	0.080063	0.365288	0.38	0.347	1	0.003786	0.314857	0.404	0.356	1	0.080063	0.011315	CPM
	aPT	4.86e-27	1.0183	0.954	0.779	1.8e-22	9.92e-11	0.522987	0.935	0.867	3.68e-06	1.09e-15	0.647698	0.904	0.796	4.03e-11	9.92e-11	1.46e-26	MYL6		aTAL	0.003886	0.327482	0.657	0.391	1	0.010203	0.379272	0.296	0.216	1	0.039918	0.284129	0.336	0.281	1	0.039918	0.011612	SYNCRIP
	aPT	5.09e-27	0.820043	0.396	0.024	1.89e-22	2.98e-09	0.45222	0.308	0.13	0.000110334	8.29e-14	0.790668	0.294	0.047	3.07e-09	2.98e-09	1.53e-26	SYCE1L		aTAL	0.130002	0.368983	0.371	0.263	1	0.363694	0.27378	0.282	0.207	1	0.004858	0.418854	0.35	0.242	1	0.363694	0.014504	CCDC50
	aPT	5.12e-27	0.977956	0.91	0.658	1.9e-22	0.00193554	0.385241	0.787	0.624	1	1.32e-05	0.479216	0.738	0.59	0.489043	0.00193554	1.54e-26	UBC		aTAL	0.315037	0.379216	0.486	0.463	1	0.005605	0.32673	0.343	0.252	1	0.049207	0.296628	0.334	0.306	1	0.315037	0.01672	BZW1
	aPT	6.06e-27	1.05671	0.915	0.765	2.25e-22	1.58e-09	0.783842	0.837	0.683	5.85e-05	3.97e-08	0.712811	0.783	0.64	0.00147334	3.97e-08	1.82e-26	RPL5		aTAL	0.073448	0.291605	0.486	0.369	1	0.023398	0.465586	0.287	0.242	1	0.007144	0.311	0.342	0.295	1	0.073448	0.02128	LPP
	aPT	7.02e-27	0.80341	0.519	0.119	2.6e-22	3.81e-09	0.550043	0.441	0.243	0.000141118	1.05e-12	0.768079	0.423	0.144	3.89e-08	3.81e-09	2.1e-26	LUC7L3		aTAL	0.246424	0.280168	0.629	0.533	1	0.152544	0.343122	0.356	0.309	1	0.007164	0.34339	0.467	0.416	1	0.246424	0.021339	GOLGB1
	aPT	7.24e-27	1.06691	0.81	0.437	2.69e-22	2.73e-10	0.684071	0.76	0.579	1.01e-05	1.73e-14	0.78877	0.665	0.404	6.43e-10	2.73e-10	2.17e-26	MYL12A		aTAL	0.031407	0.333802	0.571	0.415	1	0.062641	0.425547	0.338	0.256	1	0.007837	0.383528	0.394	0.326	1	0.062641	0.023327	BPTF
	aPT	7.45e-27	0.636571	0.416	0.088	2.76e-22	6.11e-09	0.462508	0.374	0.198	0.000226411	2.6e-11	0.627873	0.342	0.102	9.63e-07	6.11e-09	2.24e-26	TMEM98		aTAL	0.256594	0.285197	0.629	0.504	1	0.036176	0.374327	0.352	0.273	1	0.008194	0.428436	0.46	0.371	1	0.256594	0.02438	IL6ST
	aPT	8.6e-27	0.75835	0.955	0.911	3.19e-22	0.000114731	0.41264	0.911	0.873	1	9.16e-10	0.388004	0.87	0.839	3.4e-05	0.000114731	2.58e-26	RPS13		aTAL	0.008792	0.254563	0.657	0.437	1	0.09074	0.316072	0.278	0.241	1	0.704359	0.260165	0.356	0.316	1	0.704359	0.026144	KHDRBS1
	aPT	1.15e-26	1.10338	0.388	0.029	4.26e-22	5.98e-14	1.00688	0.389	0.093	2.22e-09	9.88e-12	0.88295	0.271	0.047	3.66e-07	9.88e-12	3.44e-26	IER3		aTAL	0.07451	0.651257	0.457	0.31	1	0.043796	0.437315	0.264	0.179	1	0.008818	0.308875	0.302	0.238	1	0.07451	0.026221	CDC37
	aPT	2.58e-26	1.01521	0.509	0.067	9.58e-22	1.08e-15	0.851763	0.528	0.218	4e-11	7.38e-25	1.20488	0.465	0.105	2.73e-20	1.08e-15	7.75e-26	COL4A2		aTAL	0.020752	0.294559	0.771	0.6	1	0.034138	0.348318	0.356	0.279	1	0.543349	0.251256	0.412	0.411	1	0.543349	0.060972	ANK3
	aPT	7.68e-19	0.821995	0.734	0.306	2.85e-14	3.48e-24	1.05983	0.743	0.399	1.29e-19	2.75e-26	1.1541	0.655	0.321	1.02e-21	7.68e-19	8.26e-26	COL18A1		aTAL	0.027778	0.53331	0.829	0.672	1	0.040366	0.557005	0.616	0.551	1	0.033866	0.397493	0.653	0.642	1	0.040366	0.081041	COBLL1
	aPT	2.83e-26	0.783032	0.462	0.095	1.05e-21	1.13e-09	0.603144	0.456	0.211	4.2e-05	1.36e-08	0.568635	0.335	0.125	0.000504255	1.36e-08	8.5e-26	PDLIM1		aTAL	0.110809	0.419063	0.8	0.722	1	0.031409	0.301576	0.44	0.406	1	0.029418	0.279859	0.506	0.511	1	0.110809	0.085683	ANXA11
	aPT	3.41e-26	1.24365	0.344	0.033	1.26e-21	1.09e-10	0.720589	0.462	0.196	4.03e-06	9.03e-09	0.688775	0.34	0.113	0.000334729	9.03e-09	1.02e-25	SELENOM		aTAL	0.470725	0.286634	0.6	0.507	1	0.049277	0.454354	0.472	0.401	1	0.045811	0.269356	0.489	0.456	1	0.470725	0.131234	LEPROT
	aPT	3.97e-26	0.823405	0.952	0.901	1.47e-21	1.58e-05	0.415545	0.908	0.858	0.586815	1.41e-08	0.513267	0.895	0.859	0.000522876	1.58e-05	1.19e-25	RPL26		aTAL	0.09281	0.34798	0.429	0.255	1	0.069903	0.3033	0.255	0.19	1	0.052813	0.41292	0.322	0.241	1	0.09281	0.150218	BAZ2B
	aPT	4.16e-26	0.712365	0.28	0.008	1.54e-21	3.62e-18	0.860928	0.326	0.057	1.34e-13	6.06e-11	0.785823	0.255	0.028	2.25e-06	6.06e-11	1.25e-25	MARCKSL1		aTAL	0.356939	0.25265	0.571	0.441	1	0.088629	0.292322	0.282	0.239	1	0.067633	0.279041	0.345	0.302	1	0.356939	0.189487	AP2B1
	aPT	4.33e-26	0.851617	0.412	0.04	1.6e-21	6.07e-23	0.906306	0.497	0.169	2.25e-18	5.66e-20	0.971364	0.406	0.081	2.1e-15	5.66e-20	1.3e-25	AGRN
	aPT	4.54e-26	0.865538	0.491	0.115	1.68e-21	7.83e-06	0.410359	0.355	0.196	0.290205	1.74e-10	0.70463	0.348	0.113	6.46e-06	7.83e-06	1.36e-25	SORBS2
	aPT	5.37e-26	0.95733	0.625	0.178	1.99e-21	7.69e-06	0.390803	0.403	0.228	0.285177	1.28e-11	0.585272	0.394	0.173	4.74e-07	7.69e-06	1.61e-25	DDAH2
	aPT	6.2e-26	0.831359	0.939	0.841	2.3e-21	9.29e-09	0.477102	0.901	0.832	0.000344395	7.88e-14	0.53701	0.868	0.796	2.92e-09	9.29e-09	1.86e-25	FAU
	aPT	2.09e-21	0.839686	0.335	0.026	7.74e-17	5.25e-12	0.636566	0.284	0.11	1.95e-07	6.88e-26	1.34101	0.382	0.067	2.55e-21	5.25e-12	2.06e-25	C19orf33
	aPT	7.01e-26	0.73047	0.446	0.084	2.6e-21	7.08e-13	0.75793	0.536	0.245	2.63e-08	1.46e-17	0.957317	0.413	0.115	5.42e-13	7.08e-13	2.1e-25	MACF1
	aPT	8.36e-26	0.874717	0.578	0.16	3.1e-21	1.25e-11	0.788824	0.598	0.335	4.65e-07	2.41e-11	0.874307	0.532	0.218	8.92e-07	2.41e-11	2.51e-25	TSPO
	aPT	8.94e-26	0.801381	0.458	0.074	3.31e-21	8.22e-06	0.479272	0.401	0.246	0.304803	2.33e-11	0.99295	0.409	0.109	8.65e-07	8.22e-06	2.68e-25	WSB1
	aPT	1.24e-25	0.842835	0.637	0.202	4.59e-21	1.1e-08	0.39783	0.545	0.357	0.000409573	2.52e-11	0.693268	0.494	0.221	9.35e-07	1.1e-08	3.72e-25	RBM39
	aPT	1.34e-20	0.977628	0.314	0.042	4.99e-16	1.42e-25	1.16775	0.479	0.146	5.27e-21	2.92e-14	0.94817	0.339	0.079	1.08e-09	2.92e-14	4.27e-25	LINC01320
	aPT	1.54e-25	0.812148	0.967	0.93	5.72e-21	5.59e-06	0.365496	0.921	0.88	0.207428	4.6e-16	0.603461	0.928	0.89	1.71e-11	5.59e-06	4.63e-25	RPS27
	aPT	1.56e-25	0.986882	0.657	0.191	5.78e-21	4e-09	0.564521	0.645	0.408	0.000148407	1.62e-25	1.19051	0.628	0.224	6.01e-21	4e-09	4.68e-25	N4BP2L2
	aPT	2e-25	0.74598	0.961	0.89	7.42e-21	4.37e-09	0.537887	0.916	0.861	0.000162212	4.56e-07	0.492835	0.887	0.847	0.0168904	4.56e-07	6e-25	RPS6
	aPT	3.21e-25	0.989434	0.57	0.153	1.19e-20	1.46e-07	0.49154	0.449	0.244	0.00542504	3.78e-12	0.694844	0.403	0.163	1.4e-07	1.46e-07	9.63e-25	TUBA1B
	aPT	3.55e-25	0.988244	0.885	0.707	1.31e-20	8.67e-13	0.739816	0.816	0.665	3.22e-08	1.39e-12	0.705152	0.773	0.61	5.17e-08	1.39e-12	1.06e-24	RPL10A
	aPT	4.83e-25	0.690867	0.41	0.05	1.79e-20	2.1e-15	0.616346	0.362	0.131	7.78e-11	9.56e-17	0.760393	0.321	0.059	3.54e-12	2.1e-15	1.45e-24	MFSD10
	aPT	6.34e-25	0.932267	0.955	0.881	2.35e-20	5.31e-09	0.692286	0.896	0.806	0.000196841	7.84e-07	0.678062	0.874	0.816	0.0290679	7.84e-07	1.9e-24	RPS4X
	aPT	9.89e-25	0.784363	0.331	0.019	3.67e-20	7.92e-14	0.747003	0.373	0.106	2.94e-09	1.74e-11	0.714618	0.28	0.06	6.46e-07	1.74e-11	2.97e-24	TPM4
	aPT	1.19e-24	0.945442	0.695	0.248	4.41e-20	0.000918348	0.358113	0.585	0.401	1	1.17e-07	0.686672	0.551	0.289	0.0043212	0.000918348	3.57e-24	SPTBN1
	aPT	1.46e-24	1.19455	0.303	0.009	5.41e-20	4.25e-12	1.22244	0.278	0.07	1.57e-07	2.87e-24	2.06985	0.417	0.053	1.07e-19	4.25e-12	4.38e-24	IFI27
	aPT	1.5e-24	0.979245	0.557	0.098	5.55e-20	3e-07	0.428339	0.467	0.277	0.0111377	6.95e-17	1.0387	0.48	0.139	2.58e-12	3e-07	4.49e-24	PNISR
	aPT	1.79e-24	0.961822	0.733	0.31	6.64e-20	8.58e-08	0.526267	0.757	0.538	0.00318179	2.48e-16	0.78241	0.659	0.366	9.18e-12	8.58e-08	5.37e-24	ANXA4
	aPT	2.54e-24	0.824491	0.577	0.193	9.4e-20	1.28e-19	0.8074	0.629	0.287	4.74e-15	3.58e-09	0.556525	0.466	0.25	0.000132748	3.58e-09	7.61e-24	TAGLN2
	aPT	3.13e-24	0.885398	0.92	0.743	1.16e-19	2.71e-12	0.754895	0.856	0.701	1e-07	3.37e-14	0.705972	0.769	0.59	1.25e-09	2.71e-12	9.4e-24	RPS2
	aPT	3.46e-24	0.699133	0.343	0.025	1.28e-19	4.4e-11	0.469201	0.282	0.108	1.63e-06	5.45e-12	0.659262	0.276	0.053	2.02e-07	4.4e-11	1.04e-23	DDR1
	aPT	3.62e-24	0.793013	0.644	0.246	1.34e-19	1.27e-11	0.634833	0.654	0.39	4.72e-07	1.41e-09	0.713765	0.57	0.297	5.22e-05	1.41e-09	1.09e-23	ANXA5
	aPT	3.8e-24	0.813935	0.592	0.216	1.41e-19	2.23e-08	0.62653	0.653	0.419	0.000828715	1.24e-21	1.13894	0.564	0.198	4.6e-17	2.23e-08	1.14e-23	BICC1
	aPT	3.93e-24	0.703309	0.978	0.93	1.46e-19	3.12e-08	0.565632	0.938	0.878	0.00115637	1.79e-06	0.363303	0.912	0.896	0.0662925	1.79e-06	1.18e-23	RPS14
	aPT	5.31e-24	1.14513	0.886	0.64	1.97e-19	1.75e-11	0.663507	0.884	0.657	6.5e-07	4.57e-24	1.24437	0.808	0.51	1.69e-19	1.75e-11	1.37e-23	GSTP1
	aPT	4.94e-24	0.820118	0.688	0.254	1.83e-19	4.44e-08	0.511616	0.545	0.332	0.00164646	9.6e-11	0.662557	0.5	0.232	3.56e-06	4.44e-08	1.48e-23	SON
	aPT	5.29e-24	0.993766	0.563	0.194	1.96e-19	1.42e-06	0.38972	0.487	0.308	0.0526116	7.8e-08	0.53939	0.413	0.197	0.00289055	1.42e-06	1.59e-23	LMNA
	aPT	6.11e-24	0.578394	0.364	0.041	2.27e-19	0.000204785	0.313098	0.318	0.158	1	1.21e-10	0.494295	0.272	0.082	4.5e-06	0.000204785	1.83e-23	PSMB8
	aPT	7.85e-24	0.65186	0.948	0.835	2.91e-19	7.07e-07	0.327078	0.914	0.853	0.0262268	1.76e-07	0.258481	0.854	0.813	0.00653539	7.07e-07	2.35e-23	PPIA
	aPT	1.39e-23	0.886974	0.797	0.424	5.14e-19	0.00213565	0.364059	0.751	0.628	1	3.71e-05	0.493227	0.69	0.512	1	0.00213565	4.16e-23	CALM2
	aPT	1.93e-23	0.738525	0.453	0.089	7.14e-19	5.19e-08	0.650542	0.439	0.202	0.00192513	5.32e-14	0.599146	0.343	0.124	1.97e-09	5.19e-08	5.78e-23	MYH9
	aPT	2.07e-23	0.735679	0.393	0.045	7.67e-19	8.02e-08	0.393218	0.293	0.12	0.00297244	1.59e-13	0.741066	0.324	0.08	5.9e-09	8.02e-08	6.2e-23	CPVL
	aPT	2.65e-09	0.554349	0.4	0.159	9.83e-05	8.7e-22	1.02241	0.797	0.508	3.23e-17	2.7e-23	1.54901	0.638	0.238	1e-18	2.65e-09	8.1e-23	CDH6
	aPT	2.89e-23	0.743134	0.578	0.184	1.07e-18	3.17e-10	0.96522	0.644	0.338	1.17e-05	1.31e-15	1.13494	0.548	0.195	4.87e-11	3.17e-10	8.67e-23	ITGB1
	aPT	4.6e-23	0.664416	0.65	0.265	1.71e-18	3.74e-06	0.498	0.601	0.382	0.138684	1.11e-16	0.91523	0.546	0.223	4.12e-12	3.74e-06	1.38e-22	KTN1
	aPT	5.2e-23	0.864625	0.424	0.048	1.93e-18	1.37e-09	0.594436	0.455	0.203	5.08e-05	1.77e-22	0.864622	0.351	0.069	6.56e-18	1.37e-09	1.56e-22	PLSCR1
	aPT	6.31e-23	0.942352	0.362	0.013	2.34e-18	1.16e-08	0.631901	0.419	0.182	0.000431037	1.96e-22	0.994177	0.403	0.091	7.28e-18	1.16e-08	1.89e-22	CRIP2
	aPT	8.77e-23	0.875908	0.547	0.161	3.25e-18	6.25e-06	0.531634	0.539	0.35	0.231825	1.66e-15	1.14805	0.437	0.118	6.14e-11	6.25e-06	2.63e-22	NTN4
	aPT	1.91e-22	0.885631	0.753	0.337	7.08e-18	3.31e-07	0.396119	0.744	0.541	0.0122607	1.54e-15	0.97895	0.695	0.356	5.7e-11	3.31e-07	5.72e-22	DDX17
	aPT	1.35e-14	0.776391	0.806	0.498	5.01e-10	3.86e-18	0.943852	0.864	0.674	1.43e-13	2.27e-22	1.10983	0.765	0.472	8.42e-18	1.35e-14	6.81e-22	CYBA
	aPT	3.48e-22	0.812202	0.489	0.101	1.29e-17	2.38e-08	0.504521	0.412	0.223	0.000880705	8.92e-09	0.592575	0.369	0.145	0.000330754	2.38e-08	1.04e-21	SRSF7
	aPT	3.85e-22	0.761541	0.558	0.168	1.43e-17	1.89e-06	0.440012	0.408	0.235	0.0700032	9.17e-10	0.616035	0.395	0.159	3.4e-05	1.89e-06	1.16e-21	FUS
	aPT	4.15e-22	1.00888	0.432	0.056	1.54e-17	3.75e-17	0.938917	0.403	0.161	1.39e-12	1.51e-19	0.920635	0.381	0.112	5.6e-15	3.75e-17	1.25e-21	CLDN7
	aPT	5.8e-22	0.716036	0.952	0.899	2.15e-17	0.000429279	0.483676	0.891	0.853	1	1.02e-08	0.493909	0.884	0.826	0.00037981	0.000429279	1.74e-21	RPL30
	aPT	5.86e-22	0.750581	0.949	0.871	2.17e-17	8.72e-07	0.423831	0.89	0.829	0.0323458	2.69e-08	0.491256	0.864	0.793	0.000999166	8.72e-07	1.76e-21	RPS25
	aPT	6.26e-22	0.688241	0.994	0.979	2.32e-17	4.09e-08	0.483801	0.976	0.963	0.00151593	0.00227688	0.276104	0.958	0.964	1	0.00227688	1.88e-21	RPL13
	aPT	7.63e-22	1.02354	0.346	0.016	2.83e-17	4.69e-13	0.878067	0.393	0.123	1.74e-08	7.06e-18	0.99942	0.324	0.051	2.62e-13	4.69e-13	2.29e-21	TUBA1A
	aPT	9.69e-22	0.72454	0.954	0.902	3.59e-17	3.47e-06	0.54245	0.92	0.851	0.128709	1.71e-09	0.544229	0.884	0.83	6.34e-05	3.47e-06	2.91e-21	RPL29
	aPT	1.01e-21	0.811201	0.415	0.053	3.74e-17	8.15e-08	0.412425	0.396	0.212	0.00302365	3.87e-17	0.876289	0.371	0.103	1.43e-12	8.15e-08	3.02e-21	YWHAH
	aPT	1.04e-21	0.781288	0.41	0.073	3.86e-17	1.98e-10	0.621271	0.466	0.234	7.35e-06	9.81e-20	1.0186	0.379	0.087	3.64e-15	1.98e-10	3.12e-21	TINAGL1
	aPT	1.52e-21	0.673117	0.403	0.065	5.62e-17	1.1e-06	0.525487	0.333	0.146	0.040952	8.84e-09	0.558868	0.264	0.073	0.000327886	1.1e-06	4.55e-21	PNN
	aPT	1.57e-21	0.738799	0.945	0.865	5.83e-17	1.23e-09	0.685404	0.903	0.832	4.55e-05	8.72e-08	0.592311	0.862	0.778	0.00323464	8.72e-08	4.72e-21	RPL15
	aPT	1.75e-21	0.625568	0.289	0.014	6.47e-17	1.51e-15	1.00609	0.379	0.096	5.58e-11	2.36e-15	0.884763	0.287	0.039	8.74e-11	2.36e-15	5.24e-21	IFITM2
	aPT	1.75e-21	0.650985	0.959	0.9	6.49e-17	0.000836689	0.286896	0.918	0.87	1	0.000800168	0.266384	0.882	0.868	1	0.000836689	5.25e-21	RPL35
	aPT	1.88e-21	0.641138	0.482	0.125	6.98e-17	1.15e-06	0.450083	0.497	0.273	0.0427187	9.64e-12	0.585486	0.375	0.145	3.58e-07	1.15e-06	5.65e-21	YBX3
	aPT	2.29e-21	0.708946	0.963	0.889	8.49e-17	4.55e-09	0.614433	0.9	0.827	0.000168685	0.0078787	0.410667	0.861	0.804	1	0.0078787	6.87e-21	RPS7
	aPT	2.69e-21	0.856277	0.397	0.073	9.97e-17	2.65e-10	0.714575	0.349	0.148	9.83e-06	3.21e-14	1.04106	0.421	0.121	1.19e-09	2.65e-10	8.07e-21	ITM2C
	aPT	2.94e-21	0.553514	0.39	0.083	1.09e-16	5.01e-10	0.436413	0.357	0.168	1.86e-05	9.59e-06	0.37667	0.255	0.094	0.355447	9.59e-06	8.81e-21	PRDX4
	aPT	3.23e-21	0.708183	0.933	0.823	1.2e-16	1.45e-06	0.592961	0.866	0.757	0.0537456	1.78e-05	0.461161	0.801	0.71	0.660558	1.78e-05	9.7e-21	RPL6
	aPT	4.26e-21	0.743886	0.451	0.09	1.58e-16	1.45e-08	0.344852	0.31	0.146	0.000538474	1.11e-13	0.683173	0.322	0.095	4.11e-09	1.45e-08	1.28e-20	PAPLN
	aPT	5.89e-15	0.770632	0.581	0.25	2.19e-10	5.06e-20	1.05944	0.666	0.33	1.88e-15	1.52e-20	1.20974	0.668	0.35	5.63e-16	5.89e-15	4.55e-20	TXNIP
	aPT	1.54e-20	0.591147	0.403	0.086	5.73e-16	4e-08	0.494989	0.319	0.13	0.00148354	8.12e-07	0.579773	0.284	0.075	0.0301237	8.12e-07	4.63e-20	LBR
	aPT	1.72e-20	0.61504	0.451	0.127	6.37e-16	3.13e-05	0.418186	0.41	0.231	1	2.7e-10	0.71831	0.356	0.117	1e-05	3.13e-05	5.16e-20	TAF1D
	aPT	2.52e-20	0.659262	0.963	0.919	9.34e-16	1.94e-11	0.706726	0.936	0.869	7.19e-07	1.18e-05	0.440432	0.902	0.882	0.436352	1.18e-05	7.56e-20	RPL8
	aPT	3.27e-20	0.679184	0.538	0.175	1.21e-15	1.35e-06	0.323572	0.512	0.333	0.0498793	2.38e-13	0.543562	0.418	0.181	8.83e-09	1.35e-06	9.82e-20	JAK1
	aPT	3.29e-20	0.716448	0.887	0.667	1.22e-15	4.04e-11	0.709251	0.795	0.605	1.5e-06	3.95e-12	0.661715	0.726	0.535	1.47e-07	4.04e-11	9.87e-20	RPSA
	aPT	3.51e-20	0.766722	0.499	0.126	1.3e-15	5e-11	0.461425	0.441	0.244	1.86e-06	5.52e-10	0.566025	0.376	0.142	2.05e-05	5.52e-10	1.05e-19	GCC2
	aPT	1.07e-15	0.665385	0.469	0.144	3.98e-11	3.79e-06	0.572171	0.432	0.225	0.140617	4.44e-20	0.981577	0.446	0.141	1.65e-15	3.79e-06	1.33e-19	CRIM1
	aPT	5.62e-20	0.713637	0.67	0.287	2.08e-15	1.5e-05	0.470338	0.567	0.361	0.55799	7.88e-18	0.70306	0.53	0.249	2.92e-13	1.5e-05	1.69e-19	NME3
	aPT	0.000972669	0.29996	0.959	0.957	1	4.38e-05	0.347838	0.961	0.954	1	5.94e-20	0.65303	0.952	0.935	2.2e-15	0.000972669	1.78e-19	ITM2B
	aPT	7.07e-20	0.837473	0.605	0.219	2.62e-15	1.17e-05	0.605603	0.547	0.298	0.435211	7.99e-12	0.766299	0.496	0.242	2.96e-07	1.17e-05	2.12e-19	RARRES2
	aPT	7.4e-20	0.502288	0.402	0.105	2.75e-15	1.69e-08	0.556223	0.451	0.23	0.000626717	3.96e-10	0.592923	0.367	0.128	1.47e-05	1.69e-08	2.22e-19	LAPTM4B
	aPT	7.53e-20	0.6915	0.448	0.098	2.79e-15	0.000192197	0.412963	0.321	0.165	1	3.05e-07	0.679871	0.277	0.081	0.0113147	0.000192197	2.26e-19	C9orf3
	aPT	1.06e-07	0.61393	0.813	0.614	0.00393341	0.00511061	0.309452	0.821	0.713	1	1e-19	0.868105	0.798	0.53	3.71e-15	0.00511061	3e-19	TMEM176B
	aPT	5.5e-19	0.772667	0.363	0.055	2.04e-14	1.05e-19	0.892154	0.476	0.169	3.9e-15	2.82e-13	0.849675	0.362	0.083	1.05e-08	2.82e-13	3.16e-19	DCDC2
	aPT	1.17e-19	0.837817	0.69	0.333	4.35e-15	2.1e-10	0.661499	0.727	0.523	7.8e-06	6.62e-10	0.76268	0.613	0.351	2.45e-05	6.62e-10	3.52e-19	PPIB
	aPT	1.2e-19	0.612351	0.36	0.056	4.45e-15	0.000239985	0.331555	0.271	0.116	1	5.34e-06	0.488331	0.264	0.077	0.19808	0.000239985	3.6e-19	TJP1
	aPT	1.32e-19	0.496363	0.486	0.169	4.88e-15	1.65e-12	0.5979	0.541	0.301	6.12e-08	4.29e-13	0.774145	0.455	0.169	1.59e-08	1.65e-12	3.95e-19	PTTG1IP
	aPT	1.41e-19	0.817604	0.903	0.686	5.24e-15	0.00108044	0.348969	0.848	0.768	1	0.000200492	0.440071	0.772	0.647	1	0.00108044	4.24e-19	MYL12B
	aPT	1.48e-19	0.574715	0.324	0.04	5.48e-15	4.68e-13	0.585808	0.315	0.11	1.73e-08	3.64e-10	0.723685	0.32	0.077	1.35e-05	3.64e-10	4.43e-19	TUSC3
	aPT	1.63e-19	0.580958	0.404	0.092	6.03e-15	1.07e-06	0.303789	0.381	0.23	0.0397833	1.3e-05	0.532148	0.335	0.127	0.48337	1.3e-05	4.88e-19	SPINT1
	aPT	1.68e-19	0.82525	0.351	0.029	6.22e-15	1.31e-08	0.444769	0.315	0.159	0.000484642	1.31e-05	0.7121	0.251	0.055	0.486552	1.31e-05	5.03e-19	ALPK2
	aPT	4.09e-17	0.834191	0.697	0.283	1.52e-12	2.09e-19	0.849397	0.759	0.449	7.74e-15	6.23e-13	1.04073	0.614	0.321	2.31e-08	6.23e-13	6.27e-19	ZBTB20
	aPT	2.24e-19	0.690455	0.518	0.15	8.31e-15	9.1e-06	0.290391	0.451	0.281	0.337415	1.99e-12	0.677401	0.412	0.162	7.38e-08	9.1e-06	6.72e-19	HLA-E
	aPT	2.51e-19	0.570625	0.905	0.779	9.3e-15	0.000135592	0.412688	0.829	0.709	1	4.44e-09	0.379506	0.76	0.657	0.000164626	0.000135592	7.53e-19	RPL23A
	aPT	3.28e-19	0.851144	0.865	0.711	1.21e-14	4.84e-08	0.715614	0.826	0.703	0.00179521	3.32e-14	0.745883	0.794	0.647	1.23e-09	4.84e-08	9.83e-19	RPS5
	aPT	3.55e-19	0.599338	0.955	0.903	1.32e-14	1.9e-05	0.40051	0.913	0.873	0.705985	0.000636437	0.354636	0.87	0.842	1	0.000636437	1.07e-18	RPL24
	aPT	3.69e-19	0.772141	0.554	0.167	1.37e-14	8.77e-06	0.425327	0.564	0.366	0.325373	8.82e-12	0.782056	0.497	0.197	3.27e-07	8.77e-06	1.11e-18	TMEM50A
	aPT	4.76e-19	0.653759	0.435	0.096	1.76e-14	3.88e-19	0.848223	0.477	0.17	1.44e-14	1.28e-18	0.857546	0.418	0.117	4.76e-14	1.28e-18	1.16e-18	LGALS3BP
	aPT	4.14e-19	0.586853	0.282	0.021	1.53e-14	3.72e-15	0.808959	0.318	0.091	1.38e-10	2.88e-17	0.785718	0.27	0.05	1.07e-12	3.72e-15	1.24e-18	NBL1
	aPT	3e-09	0.400816	0.273	0.047	0.000111404	1.83e-07	0.428905	0.308	0.137	0.00677974	5.28e-19	0.714591	0.323	0.075	1.96e-14	1.83e-07	1.58e-18	DSG2
	aPT	6.38e-19	0.732624	0.952	0.9	2.36e-14	1.22e-10	0.779568	0.92	0.838	4.52e-06	6.02e-07	0.502308	0.885	0.844	0.0223071	6.02e-07	1.91e-18	RPL7A
	aPT	6.82e-19	0.543249	0.287	0.038	2.53e-14	3.8e-07	0.531422	0.33	0.157	0.0140869	2.18e-14	0.851401	0.321	0.069	8.09e-10	3.8e-07	2.04e-18	OXR1
	aPT	6.87e-19	0.749354	0.635	0.239	2.55e-14	3.91e-07	0.342372	0.746	0.592	0.0145035	4.5e-18	1.06904	0.612	0.241	1.67e-13	3.91e-07	2.06e-18	SYNE2
	aPT	6.87e-19	0.564758	0.498	0.186	2.55e-14	0.0036705	0.311375	0.461	0.291	1	1.11e-08	0.628758	0.431	0.197	0.000410047	0.0036705	2.06e-18	STMN1
	aPT	9.02e-19	0.743579	0.611	0.206	3.35e-14	9.76e-05	0.410112	0.538	0.359	1	1.63e-14	0.620255	0.47	0.214	6.06e-10	9.76e-05	2.71e-18	SRRM2
	aPT	9.06e-19	0.585053	0.365	0.068	3.36e-14	7.13e-08	0.305752	0.309	0.188	0.00264285	3.41e-10	0.656863	0.286	0.074	1.27e-05	7.13e-08	2.72e-18	NKTR
	aPT	1.1e-18	1.13132	0.717	0.392	4.07e-14	8.86e-08	0.534628	0.564	0.348	0.00328517	7.82e-07	0.654255	0.423	0.216	0.029013	7.82e-07	3.29e-18	CEBPD
	aPT	7.72e-14	0.383415	0.264	0.047	2.86e-09	1.27e-18	0.81667	0.496	0.197	4.7e-14	5.12e-16	0.790595	0.34	0.084	1.9e-11	7.72e-14	3.8e-18	PON2
	aPT	1.49e-18	0.676367	0.522	0.177	5.52e-14	6.53e-05	0.42946	0.473	0.29	1	2.27e-08	0.598027	0.421	0.192	0.000840995	6.53e-05	4.47e-18	SF1
	aPT	1.62e-18	0.670352	0.756	0.42	6.01e-14	9.6e-05	0.379959	0.668	0.502	1	5.96e-10	0.339233	0.613	0.438	2.21e-05	9.6e-05	4.86e-18	GNAS
	aPT	2.17e-18	0.748971	0.843	0.599	8.04e-14	7.55e-05	0.496611	0.752	0.609	1	5.06e-11	0.591778	0.678	0.477	1.88e-06	7.55e-05	6.51e-18	NPM1
	aPT	2.54e-18	0.583574	0.369	0.081	9.41e-14	1e-05	0.486337	0.277	0.121	0.372626	8.22e-16	0.730229	0.31	0.074	3.05e-11	1e-05	7.61e-18	LTBP3
	aPT	2.73e-18	0.670149	0.87	0.672	1.01e-13	1.17e-06	0.410302	0.814	0.738	0.0432668	1.93e-11	0.610384	0.797	0.647	7.15e-07	1.17e-06	8.2e-18	H3F3A
	aPT	9.58e-18	0.863232	0.633	0.25	3.55e-13	8.99e-09	0.530177	0.354	0.157	0.000333304	7.82e-08	0.63338	0.301	0.108	0.00290133	7.82e-08	2.87e-17	CPM
	aPT	1.76e-17	0.614799	0.714	0.39	6.54e-13	1.16e-08	0.589586	0.722	0.521	0.000430436	4.87e-13	0.699798	0.627	0.378	1.81e-08	1.16e-08	5.29e-17	SSR4
	aPT	1.79e-17	0.604017	0.508	0.167	6.65e-13	6.2e-09	0.596274	0.494	0.256	0.000229871	8.73e-13	0.739178	0.447	0.167	3.24e-08	6.2e-09	5.38e-17	FAT1
	aPT	2.21e-17	0.624043	0.551	0.215	8.2e-13	9.38e-08	0.287458	0.505	0.346	0.00347931	1.74e-10	0.580649	0.467	0.222	6.45e-06	9.38e-08	6.63e-17	SFPQ
	aPT	2.95e-17	0.588326	0.511	0.165	1.09e-12	2.33e-08	0.446906	0.458	0.269	0.00086394	0.000170556	0.507903	0.399	0.187	1	0.000170556	8.84e-17	SRI
	aPT	1.01e-16	0.802448	0.349	0.044	3.73e-12	3.22e-17	1.28072	0.46	0.124	1.19e-12	7.4e-17	1.03859	0.378	0.105	2.75e-12	1.01e-16	9.65e-17	SERPING1
	aPT	1.19e-07	0.447386	0.709	0.422	0.00442692	3.2e-12	0.715526	0.724	0.493	1.19e-07	4.09e-17	1.04484	0.65	0.335	1.52e-12	1.19e-07	1.23e-16	CTSC
	aPT	4.79e-17	0.555988	0.331	0.064	1.77e-12	2.79e-09	0.406026	0.263	0.112	0.000103357	4.53e-09	0.564282	0.264	0.067	0.000167908	4.53e-09	1.44e-16	KMT2A
	aPT	5.54e-17	0.685317	0.929	0.821	2.05e-12	2.96e-05	0.445142	0.851	0.77	1	0.00247217	0.31632	0.788	0.736	1	0.00247217	1.66e-16	NACA
	aPT	7.8e-10	0.679853	0.94	0.823	2.89e-05	1.84e-08	0.56876	0.927	0.87	0.000682203	6.91e-17	0.818021	0.909	0.788	2.56e-12	1.84e-08	2.07e-16	ACTB
	aPT	8.04e-17	0.462429	0.312	0.07	2.98e-12	6.49e-07	0.40686	0.477	0.283	0.0240724	1.29e-07	0.585945	0.338	0.132	0.00478446	6.49e-07	2.41e-16	PPIC
	aPT	2e-09	0.472151	0.398	0.138	7.43e-05	9.27e-17	0.70919	0.619	0.338	3.44e-12	8.17e-17	1.01351	0.499	0.168	3.03e-12	2e-09	2.45e-16	ARHGAP29
	aPT	1.22e-14	0.664268	0.6	0.231	4.54e-10	3.36e-12	0.702037	0.684	0.435	1.24e-07	8.43e-17	0.861452	0.586	0.268	3.13e-12	3.36e-12	2.53e-16	TRAM1
	aPT	1.45e-10	0.266346	0.251	0.089	5.39e-06	1.27e-12	0.676536	0.41	0.18	4.7e-08	8.77e-17	0.756208	0.317	0.09	3.25e-12	1.45e-10	2.63e-16	GPC4
	aPT	9.61e-17	0.50326	0.33	0.069	3.56e-12	3.26e-05	0.288134	0.336	0.209	1	2.28e-10	0.575547	0.265	0.084	8.47e-06	3.26e-05	2.88e-16	CCNL2
	aPT	1.16e-16	0.677738	0.832	0.529	4.31e-12	2.8e-05	0.301869	0.738	0.595	1	0.0185336	0.387233	0.699	0.534	1	0.0185336	3.49e-16	HMGB1
	aPT	1.17e-16	0.576816	0.418	0.104	4.35e-12	1.81e-08	0.468359	0.399	0.205	0.000669325	2.22e-10	0.544017	0.332	0.135	8.24e-06	1.81e-08	3.52e-16	CD99
	aPT	8.13e-13	0.625093	0.677	0.347	3.01e-08	1.48e-08	0.370572	0.678	0.49	0.000548196	1.18e-16	0.773013	0.64	0.348	4.36e-12	1.48e-08	3.53e-16	CD59
	aPT	1.37e-16	0.518459	0.412	0.125	5.09e-12	1.57e-05	0.333433	0.327	0.166	0.583596	0.000790602	0.312817	0.284	0.134	1	0.000790602	4.11e-16	ANP32B
	aPT	1.47e-16	0.473149	0.45	0.149	5.45e-12	9.59e-08	0.445939	0.426	0.221	0.00355513	0.00777994	0.33924	0.296	0.151	1	0.00777994	4.41e-16	MAP1LC3A
	aPT	1.49e-16	0.539401	0.367	0.088	5.54e-12	1.82e-07	0.391132	0.357	0.196	0.00673638	2.68e-07	0.656821	0.32	0.087	0.0099236	2.68e-07	4.48e-16	RASSF7
	aPT	1.6e-16	0.605596	0.592	0.242	5.94e-12	9.16e-09	0.503484	0.521	0.295	0.000339506	5.53e-09	0.515484	0.436	0.223	0.000205014	9.16e-09	4.81e-16	RBM3
	aPT	1.62e-16	0.597829	0.373	0.076	6e-12	0.0323574	0.258521	0.251	0.131	1	3.24e-08	0.553559	0.269	0.082	0.00120146	0.0323574	4.86e-16	H1FX
	aPT	1.86e-16	0.838987	0.657	0.273	6.9e-12	1.78e-08	0.487323	0.555	0.333	0.000660797	1.23e-08	0.61407	0.49	0.261	0.000455724	1.78e-08	5.59e-16	ZFAS1
	aPT	1.93e-16	0.622548	0.813	0.496	7.17e-12	0.0220906	0.251434	0.747	0.609	1	5.03e-08	0.463986	0.693	0.482	0.00186593	0.0220906	5.8e-16	HNRNPA2B1
	aPT	1.99e-16	0.657584	0.55	0.181	7.39e-12	6.51e-05	0.394047	0.514	0.309	1	1.44e-12	0.552437	0.466	0.223	5.32e-08	6.51e-05	5.98e-16	ANXA11
	aPT	2.23e-16	0.806703	0.524	0.161	8.26e-12	5.54e-07	0.574619	0.439	0.225	0.0205583	2.24e-10	0.688779	0.447	0.209	8.31e-06	5.54e-07	6.68e-16	CAPG
	aPT	3.1e-16	0.644578	0.504	0.174	1.15e-11	0.00248426	0.29345	0.445	0.287	1	2.92e-05	0.514846	0.4	0.188	1	0.00248426	9.31e-16	NFE2L2
	aPT	3.41e-16	0.511356	0.603	0.286	1.26e-11	0.0094747	0.253672	0.571	0.425	1	4.51e-07	0.522815	0.533	0.297	0.0167207	0.0094747	1.02e-15	SPCS2
	aPT	3.67e-16	0.472268	0.366	0.086	1.36e-11	1.78e-08	0.354059	0.319	0.155	0.000660367	3.63e-11	0.575376	0.291	0.083	1.35e-06	1.78e-08	1.1e-15	TP53I13
	aPT	3.69e-16	0.68297	0.697	0.343	1.37e-11	0.00520035	0.307873	0.577	0.411	1	1.33e-06	0.59815	0.532	0.282	0.0492313	0.00520035	1.11e-15	HNRNPDL
	aPT	4.34e-16	0.598645	0.384	0.088	1.61e-11	6.23e-07	0.342192	0.378	0.209	0.0231161	8.4e-08	0.540505	0.327	0.126	0.00311446	6.23e-07	1.3e-15	TSPAN6
	aPT	4.81e-16	0.417092	0.527	0.204	1.79e-11	3.8e-07	0.497457	0.446	0.243	0.0141024	9.8e-05	0.432472	0.37	0.183	1	9.8e-05	1.44e-15	NT5C
	aPT	4.82e-16	0.64046	0.432	0.108	1.79e-11	3.07e-05	0.337577	0.346	0.201	1	6.97e-13	0.548094	0.322	0.105	2.59e-08	3.07e-05	1.45e-15	SYNGR2
	aPT	5.9e-16	0.414744	0.416	0.142	2.19e-11	2.98e-06	0.263627	0.422	0.256	0.110405	2.68e-07	0.443617	0.346	0.147	0.00992951	2.98e-06	1.77e-15	EIF5B
	aPT	6.6e-16	0.465861	0.422	0.135	2.45e-11	0.000267767	0.441274	0.356	0.179	1	1.25e-12	0.592673	0.34	0.113	4.64e-08	0.000267767	1.98e-15	DHRS7
	aPT	6.72e-16	0.541593	0.466	0.184	2.49e-11	6.94e-07	0.266426	0.521	0.354	0.0257346	0.000881773	0.378436	0.393	0.22	1	0.000881773	2.02e-15	AIF1L
	aPT	8.35e-16	0.372317	0.338	0.102	3.1e-11	9.82e-07	0.292123	0.359	0.199	0.0364163	1.58e-10	0.409135	0.288	0.12	5.85e-06	9.82e-07	2.51e-15	ORMDL1
	aPT	9.48e-16	0.549847	0.39	0.085	3.52e-11	0.000397239	0.27783	0.329	0.191	1	2.86e-10	0.56662	0.293	0.095	1.06e-05	0.000397239	2.84e-15	RBM25
	aPT	1.09e-15	0.687782	0.754	0.438	4.04e-11	0.00114061	0.393655	0.717	0.552	1	8.97e-13	0.573974	0.637	0.399	3.33e-08	0.00114061	3.27e-15	DAD1
	aPT	1.19e-15	0.679116	0.512	0.171	4.42e-11	1.66e-07	0.614049	0.513	0.259	0.00616226	4.23e-10	0.580602	0.399	0.174	1.57e-05	1.66e-07	3.58e-15	RAB13
	aPT	1.43e-15	0.583394	0.941	0.85	5.31e-11	2.33e-07	0.409822	0.886	0.785	0.0086348	2.88e-06	0.336335	0.851	0.805	0.106778	2.88e-06	4.3e-15	RPS21
	aPT	1.59e-06	0.414787	0.667	0.425	0.0590526	8.19e-10	0.565881	0.745	0.555	3.04e-05	1.45e-15	0.877089	0.677	0.387	5.37e-11	1.59e-06	4.35e-15	CALR
	aPT	1.63e-15	0.475931	0.298	0.059	6.06e-11	2.3e-10	0.443877	0.341	0.135	8.52e-06	1.75e-13	0.59211	0.27	0.076	6.5e-09	2.3e-10	4.9e-15	ARPC1B
	aPT	1.66e-15	0.552228	0.584	0.283	6.16e-11	6.13e-07	0.554141	0.507	0.273	0.0227206	1.22e-08	0.602864	0.465	0.221	0.000452777	6.13e-07	4.98e-15	SSR2
	aPT	2.04e-15	0.602846	0.481	0.144	7.57e-11	5.08e-09	0.440523	0.485	0.272	0.000188443	7.51e-11	0.679401	0.421	0.152	2.78e-06	5.08e-09	6.13e-15	TMEM123
	aPT	2.33e-15	0.742003	0.797	0.522	8.64e-11	2.6e-05	0.354598	0.724	0.6	0.965221	1.41e-05	0.563142	0.662	0.475	0.523149	2.6e-05	6.99e-15	SUMO2
	aPT	6.38e-13	1.15388	0.502	0.324	2.37e-08	2.38e-15	0.761789	0.85	0.58	8.82e-11	0.108306	0.311921	0.548	0.553	1	0.108306	7.14e-15	RACK1
	aPT	2.43e-15	0.525626	0.399	0.114	9.01e-11	3.34e-11	0.753009	0.433	0.167	1.24e-06	5.34e-09	0.779488	0.387	0.135	0.000197877	5.34e-09	7.29e-15	DST
	aPT	2.97e-15	0.567557	0.938	0.857	1.1e-10	0.000518016	0.3182	0.88	0.816	1	0.00712637	0.258405	0.838	0.796	1	0.00712637	8.91e-15	RPL21
	aPT	3.19e-15	0.848327	0.36	0.125	1.18e-10	7.81e-12	0.701819	0.422	0.145	2.9e-07	3.87e-10	0.476069	0.255	0.075	1.43e-05	3.87e-10	9.56e-15	RETREG1
	aPT	3.27e-15	0.641164	0.643	0.311	1.21e-10	3.32e-12	0.675183	0.662	0.424	1.23e-07	2.04e-12	0.785833	0.591	0.307	7.57e-08	3.32e-12	9.8e-15	EPCAM
	aPT	3.3e-15	0.59532	0.459	0.134	1.22e-10	0.000381797	0.356052	0.416	0.244	1	3.28e-10	0.575584	0.387	0.151	1.22e-05	0.000381797	9.89e-15	SPTAN1
	aPT	4.35e-15	0.387143	0.382	0.13	1.61e-10	0.000331407	0.304334	0.326	0.174	1	6.5e-07	0.390835	0.283	0.119	0.0240902	0.000331407	1.31e-14	CDC37
	aPT	4.92e-15	0.601723	0.68	0.338	1.82e-10	8.91e-05	0.268341	0.595	0.443	1	8.6e-07	0.59224	0.584	0.351	0.0318996	8.91e-05	1.47e-14	SET
	aPT	1.28e-14	0.660948	0.423	0.093	4.76e-10	5.37e-15	0.74241	0.529	0.273	1.99e-10	4.84e-08	0.793551	0.377	0.125	0.00179549	4.84e-08	1.61e-14	ITGAV
	aPT	6.13e-15	0.634925	0.469	0.137	2.27e-10	1.65e-12	0.606521	0.43	0.201	6.13e-08	1.36e-07	0.664508	0.382	0.132	0.00504934	1.36e-07	1.84e-14	PRRC2C
	aPT	7.09e-15	0.623308	0.978	0.937	2.63e-10	2.4e-09	0.668374	0.935	0.895	8.89e-05	6.11e-06	0.419886	0.906	0.883	0.226632	6.11e-06	2.13e-14	RPL3
	aPT	7.59e-15	0.500641	0.299	0.045	2.82e-10	0.000169219	0.35899	0.331	0.195	1	9.42e-11	0.627915	0.286	0.087	3.49e-06	0.000169219	2.28e-14	COL27A1
	aPT	8.73e-15	0.59319	0.576	0.245	3.24e-10	6.15e-05	0.622197	0.669	0.457	1	4.69e-10	0.735287	0.56	0.287	1.74e-05	6.15e-05	2.62e-14	PKM
	aPT	1.07e-14	0.687315	0.567	0.196	3.97e-10	6.01e-05	0.263693	0.448	0.298	1	3.35e-06	0.535754	0.396	0.183	0.124233	6.01e-05	3.21e-14	SRSF2
	aPT	1.08e-14	0.398033	0.364	0.127	3.99e-10	2.39e-06	0.332775	0.513	0.352	0.0887593	2.6e-06	0.501218	0.347	0.156	0.0963304	2.6e-06	3.23e-14	RNF213
	aPT	1.24e-14	0.649387	0.495	0.16	4.59e-10	1.52e-09	0.440559	0.475	0.281	5.65e-05	4.72e-10	0.623689	0.403	0.175	1.75e-05	1.52e-09	3.72e-14	TMEM238
	aPT	1.94e-14	0.742075	0.697	0.349	7.19e-10	4.88e-05	0.466769	0.601	0.401	1	7.22e-11	0.494519	0.522	0.313	2.68e-06	4.88e-05	5.81e-14	TMEM14C
	aPT	2.12e-14	0.500292	0.441	0.136	7.85e-10	1.74e-09	0.404299	0.382	0.196	6.45e-05	1.3e-05	0.385324	0.319	0.148	0.48061	1.3e-05	6.35e-14	AAK1
	aPT	2.41e-14	0.642653	0.471	0.182	8.93e-10	0.000563923	0.506759	0.271	0.12	1	7.66e-09	0.443701	0.296	0.139	0.000283908	0.000563923	7.22e-14	CDKN1C
	aPT	8.25e-11	0.391043	0.355	0.118	3.06e-06	2.95e-07	0.605097	0.391	0.169	0.0109541	2.78e-14	0.829315	0.38	0.115	1.03e-09	2.95e-07	8.34e-14	MET
	aPT	3.21e-14	0.376147	0.501	0.216	1.19e-09	0.000405198	0.350638	0.45	0.272	1	3.18e-09	0.546529	0.457	0.21	0.000117897	0.000405198	9.63e-14	ATP6AP2
	aPT	1.25e-06	0.297573	0.253	0.099	0.0464467	1.98e-05	0.371515	0.42	0.268	0.735198	3.38e-14	0.623557	0.327	0.126	1.25e-09	1.98e-05	1.01e-13	SLC44A4
	aPT	2.15e-13	0.652206	0.596	0.245	7.99e-09	3.4e-14	0.640535	0.627	0.407	1.26e-09	1.12e-07	0.557803	0.464	0.251	0.00416459	1.12e-07	1.02e-13	PPP1R14B
	aPT	3.51e-14	0.544471	0.33	0.069	1.3e-09	6.97e-08	0.336827	0.346	0.174	0.00258506	4.16e-12	0.519426	0.282	0.085	1.54e-07	6.97e-08	1.05e-13	TAX1BP3
	aPT	3.72e-14	0.604061	0.316	0.046	1.38e-09	0.000604828	0.27793	0.304	0.172	1	6.62e-11	0.608238	0.305	0.09	2.46e-06	0.000604828	1.12e-13	FZD1
	aPT	4.34e-14	0.436207	0.325	0.08	1.61e-09	1.62e-12	0.491606	0.288	0.112	6.02e-08	9.47e-08	0.593191	0.279	0.078	0.00351242	9.47e-08	1.3e-13	LAMB1
	aPT	4.89e-14	0.473042	0.327	0.075	1.81e-09	6.66e-09	0.411011	0.286	0.123	0.000247013	2.32e-07	0.480676	0.255	0.072	0.00859093	2.32e-07	1.47e-13	TPR
	aPT	5.31e-14	0.553212	0.523	0.191	1.97e-09	4.3e-08	0.492173	0.416	0.201	0.00159282	0.00024479	0.340623	0.332	0.174	1	0.00024479	1.59e-13	SNRPB
	aPT	5.42e-14	0.567212	0.477	0.176	2.01e-09	8.7e-06	0.448822	0.451	0.265	0.322688	1.11e-08	0.849866	0.421	0.151	0.000410747	8.7e-06	1.63e-13	CKB
	aPT	5.56e-14	0.524876	0.471	0.151	2.06e-09	2.86e-08	0.480943	0.462	0.259	0.00106123	1.38e-08	0.432927	0.362	0.185	0.000512556	2.86e-08	1.67e-13	S100A16
	aPT	7.24e-14	0.534523	0.569	0.237	2.68e-09	7.78e-07	0.413632	0.535	0.337	0.0288657	0.000411537	0.334188	0.431	0.257	1	0.000411537	2.17e-13	LSM7
	aPT	2.23e-10	0.464463	0.443	0.139	8.28e-06	4.58e-11	0.45986	0.414	0.197	1.7e-06	8.37e-14	0.560836	0.346	0.13	3.1e-09	2.23e-10	2.51e-13	TMED9
	aPT	9.14e-14	0.600238	0.958	0.86	3.39e-09	5.15e-05	0.345554	0.892	0.806	1	0.000819813	0.302625	0.84	0.762	1	0.000819813	2.74e-13	EIF1
	aPT	1.11e-13	0.594852	0.628	0.295	4.1e-09	0.00062857	0.3295	0.534	0.353	1	0.014399	0.304845	0.426	0.274	1	0.014399	3.32e-13	SNRPE
	aPT	1.18e-13	0.838792	0.76	0.424	4.38e-09	8.41e-07	0.573246	0.796	0.627	0.0311756	5.46e-12	0.814957	0.679	0.449	2.02e-07	8.41e-07	3.54e-13	HSP90B1
	aPT	2.05e-06	0.322818	0.282	0.089	0.0759753	7.98e-08	0.314663	0.515	0.359	0.0029584	1.23e-13	0.810182	0.377	0.113	4.55e-09	2.05e-06	3.68e-13	NRP1
	aPT	1.23e-13	0.541266	0.514	0.191	4.57e-09	9.34e-05	0.308023	0.443	0.28	1	3.73e-08	0.46494	0.384	0.179	0.00138491	9.34e-05	3.7e-13	GOLGB1
	aPT	1.57e-13	0.654936	0.688	0.352	5.82e-09	1.72e-09	0.49039	0.673	0.469	6.37e-05	4.06e-09	0.703293	0.599	0.343	0.000150647	4.06e-09	4.71e-13	SDC4
	aPT	1.68e-13	0.347362	0.433	0.191	6.22e-09	1.96e-05	0.333156	0.465	0.291	0.72637	9.66e-06	0.429239	0.366	0.192	0.358063	1.96e-05	5.03e-13	BAX
	aPT	2.38e-13	0.752506	0.867	0.647	8.83e-09	3.53e-08	0.632346	0.854	0.716	0.00130916	5.61e-10	0.578303	0.772	0.614	2.08e-05	3.53e-08	7.14e-13	PFN1
	aPT	2.65e-13	0.66759	0.602	0.254	9.83e-09	1.11e-09	0.70754	0.672	0.399	4.13e-05	1.22e-07	0.556851	0.476	0.25	0.00454159	1.22e-07	7.95e-13	CARHSP1
	aPT	2.73e-13	0.411978	0.267	0.049	1.01e-08	5.23e-06	0.381562	0.286	0.142	0.193975	2.43e-07	0.565513	0.255	0.061	0.00900621	5.23e-06	8.2e-13	PARP14
	aPT	2.88e-13	0.329608	0.297	0.076	1.07e-08	0.00148921	0.33553	0.297	0.15	1	1.15e-08	0.432912	0.257	0.088	0.000426427	0.00148921	8.65e-13	KMT2E
	aPT	3.16e-13	0.566592	0.485	0.178	1.17e-08	3.36e-09	0.499122	0.348	0.151	0.000124495	1.01e-09	0.62604	0.313	0.112	3.75e-05	3.36e-09	9.47e-13	JADE1
	aPT	3.35e-13	0.572176	0.413	0.12	1.24e-08	2.72e-08	0.539279	0.446	0.207	0.00100803	6.79e-09	0.568011	0.367	0.139	0.000251862	2.72e-08	1e-12	COMT
	aPT	3.67e-13	0.487181	0.322	0.061	1.36e-08	9.16e-05	0.416761	0.348	0.16	1	1.11e-11	0.552649	0.307	0.088	4.11e-07	9.16e-05	1.1e-12	IQGAP1
	aPT	4.5e-13	0.725427	0.622	0.295	1.67e-08	9.12e-08	0.565709	0.587	0.386	0.0033812	1.39e-06	0.420521	0.471	0.283	0.05136	1.39e-06	1.35e-12	RAN
	aPT	4.52e-13	0.588735	0.623	0.291	1.68e-08	1.65e-05	0.263864	0.576	0.413	0.612601	3.14e-06	0.34825	0.478	0.29	0.116517	1.65e-05	1.36e-12	PSME1
	aPT	5.68e-13	0.513358	0.433	0.147	2.1e-08	1.67e-05	0.394492	0.373	0.196	0.620699	1.43e-05	0.487271	0.358	0.154	0.529786	1.67e-05	1.7e-12	AKAP9
	aPT	5.7e-13	0.4585	0.535	0.217	2.11e-08	0.0049617	0.270756	0.488	0.304	1	6.58e-05	0.394832	0.447	0.249	1	0.0049617	1.71e-12	VKORC1
	aPT	1.07e-12	0.414763	0.276	0.08	3.98e-08	1.49e-05	0.369186	0.389	0.254	0.553652	6.35e-13	0.564982	0.377	0.17	2.35e-08	1.49e-05	1.9e-12	FLRT3
	aPT	8.13e-13	0.446844	0.41	0.163	3.02e-08	3.36e-05	0.277315	0.44	0.305	1	7.64e-09	0.645282	0.452	0.209	0.000283144	3.36e-05	2.44e-12	NR2F2
	aPT	8.54e-13	0.525901	0.885	0.719	3.16e-08	7.36e-07	0.402018	0.833	0.703	0.027276	0.000641454	0.287932	0.732	0.632	1	0.000641454	2.56e-12	EEF1D
	aPT	9.14e-13	0.40379	0.415	0.144	3.39e-08	4.33e-07	0.274623	0.297	0.165	0.0160431	3.3e-09	0.377109	0.279	0.116	0.000122404	4.33e-07	2.74e-12	RSRC2
	aPT	1.35e-12	0.437237	0.383	0.12	5.01e-08	1.07e-05	0.439802	0.327	0.14	0.395492	6.97e-08	0.3542	0.265	0.111	0.00258558	1.07e-05	4.05e-12	PRMT1
	aPT	1.48e-12	0.461984	0.436	0.154	5.48e-08	3.79e-06	0.259671	0.377	0.222	0.1405	3.03e-08	0.494558	0.352	0.144	0.00112529	3.79e-06	4.44e-12	RBMX
	aPT	1.69e-12	0.431366	0.347	0.1	6.25e-08	2.38e-08	0.326718	0.303	0.148	0.000881285	1.11e-11	0.463787	0.28	0.101	4.12e-07	2.38e-08	5.06e-12	DDOST
	aPT	1.82e-12	0.549916	0.326	0.061	6.74e-08	6.9e-06	0.267619	0.261	0.147	0.255782	1.24e-07	0.468532	0.253	0.083	0.00459035	6.9e-06	5.45e-12	ZRANB2
	aPT	2.15e-12	0.463765	0.393	0.125	7.97e-08	1.82e-06	0.255272	0.304	0.188	0.0675325	4.07e-05	0.466637	0.305	0.132	1	4.07e-05	6.45e-12	PRPF4B
	aPT	7.05e-10	0.51029	0.331	0.069	2.61e-05	3.04e-06	0.342248	0.325	0.174	0.112624	2.15e-12	0.906587	0.366	0.092	7.99e-08	3.04e-06	6.46e-12	MDM4
	aPT	2.17e-12	0.292768	0.369	0.138	8.05e-08	4.01e-09	0.354858	0.317	0.176	0.000148818	4.76e-07	0.463114	0.294	0.115	0.0176376	4.76e-07	6.51e-12	PKN2
	aPT	2.51e-12	0.481196	0.449	0.182	9.29e-08	3.08e-11	0.745272	0.427	0.177	1.14e-06	5.61e-09	0.667248	0.357	0.151	0.00020799	5.61e-09	7.52e-12	ABCB1
	aPT	2.54e-12	0.402269	0.259	0.074	9.44e-08	2.73e-10	0.514326	0.459	0.2	1.01e-05	0.000992428	0.368596	0.309	0.134	1	0.000992428	7.63e-12	SELENOF
	aPT	2.6e-12	0.558468	0.63	0.318	9.66e-08	0.000365063	0.276684	0.549	0.414	1	3.11e-07	0.360538	0.46	0.273	0.0115494	0.000365063	7.81e-12	KRT10
	aPT	1.61e-09	0.409486	0.519	0.254	5.97e-05	3.38e-06	0.355229	0.579	0.406	0.125152	2.62e-12	0.607439	0.488	0.249	9.71e-08	3.38e-06	7.85e-12	PDIA6
	aPT	3.53e-12	0.435841	0.457	0.171	1.31e-07	2.05e-05	0.298776	0.363	0.222	0.761931	3.68e-08	0.552593	0.376	0.158	0.00136586	2.05e-05	1.06e-11	GPBP1
	aPT	3.62e-12	0.472654	0.651	0.329	1.34e-07	2.98e-06	0.344062	0.629	0.447	0.11056	2.58e-06	0.459267	0.558	0.341	0.0955442	2.98e-06	1.09e-11	HNRNPU
	aPT	3.66e-12	0.655875	0.75	0.443	1.36e-07	0.0243004	0.30461	0.665	0.518	1	3.45e-08	0.540104	0.625	0.41	0.00127837	0.0243004	1.1e-11	HMGN1
	aPT	1.77e-10	0.455672	0.459	0.183	6.57e-06	6.7e-12	0.595394	0.442	0.203	2.49e-07	3.68e-12	0.646746	0.38	0.154	1.37e-07	1.77e-10	1.1e-11	CTSZ
	aPT	3.74e-12	0.380587	0.399	0.144	1.39e-07	1.67e-08	0.378631	0.413	0.211	0.000620359	6.47e-06	0.434969	0.365	0.167	0.23998	6.47e-06	1.12e-11	GNAI2
	aPT	5.27e-12	0.435486	0.451	0.167	1.95e-07	1.5e-08	0.349295	0.414	0.241	0.000554792	1.23e-08	0.398195	0.305	0.157	0.000456553	1.5e-08	1.58e-11	SEPT7
	aPT	5.34e-12	0.49916	0.297	0.089	1.98e-07	2.32e-08	0.707865	0.411	0.2	0.000859309	3.33e-09	0.631132	0.356	0.148	0.000123568	2.32e-08	1.6e-11	TNFRSF11B
	aPT	5.86e-12	0.406482	0.392	0.135	2.17e-07	7.49e-06	0.413034	0.378	0.2	0.277652	1.24e-09	0.491838	0.335	0.133	4.6e-05	7.49e-06	1.76e-11	TMEM179B
	aPT	1.59e-11	0.417071	0.591	0.299	5.89e-07	0.00158852	0.379691	0.598	0.408	1	6.38e-12	0.521043	0.533	0.29	2.37e-07	0.00158852	1.91e-11	BCAP31
	aPT	7.09e-12	0.369232	0.484	0.218	2.63e-07	3.37e-08	0.341399	0.502	0.309	0.0012484	1.88e-08	0.423275	0.409	0.211	0.000697383	3.37e-08	2.13e-11	XRCC5
	aPT	7.77e-12	0.485117	0.465	0.172	2.88e-07	2.73e-05	0.446693	0.439	0.244	1	3.17e-11	0.58564	0.403	0.167	1.18e-06	2.73e-05	2.33e-11	ATRX
	aPT	1.08e-11	0.555933	0.768	0.554	4.02e-07	2.23e-05	0.361441	0.769	0.638	0.827222	0.00125145	0.269967	0.672	0.562	1	0.00125145	3.25e-11	DYNLL1
	aPT	1.17e-11	0.359554	0.418	0.176	4.34e-07	1.39e-06	0.34908	0.429	0.247	0.0513907	2.57e-06	0.461027	0.356	0.162	0.0953721	2.57e-06	3.51e-11	YIPF3
	aPT	1.51e-11	0.319563	0.372	0.149	5.6e-07	9.85e-05	0.25801	0.312	0.187	1	7.47e-06	0.32277	0.291	0.141	0.277069	9.85e-05	4.53e-11	ASH1L
	aPT	1.71e-07	0.282998	0.337	0.133	0.00632956	0.000245606	0.280404	0.35	0.2	1	1.54e-11	0.374939	0.308	0.137	5.71e-07	0.000245606	4.62e-11	JUP
	aPT	1.25e-06	0.362405	0.488	0.249	0.0463101	4.25e-06	0.457125	0.548	0.356	0.157758	1.6e-11	0.775526	0.492	0.261	5.92e-07	4.25e-06	4.79e-11	TSC22D1
	aPT	1.73e-11	0.427418	0.352	0.098	6.42e-07	4.3e-06	0.297759	0.283	0.137	0.159292	0.000871579	0.340859	0.256	0.102	1	0.000871579	5.2e-11	MAP4
	aPT	1.75e-11	0.378157	0.637	0.374	6.48e-07	1.48e-06	0.431572	0.619	0.395	0.055044	1.14e-09	0.421056	0.518	0.315	4.21e-05	1.48e-06	5.24e-11	ERP29
	aPT	1.98e-11	0.466278	0.584	0.282	7.36e-07	1.38e-10	0.738711	0.693	0.424	5.1e-06	5.94e-10	0.725583	0.544	0.267	2.2e-05	5.94e-10	5.95e-11	LEPROT
	aPT	1.7e-10	0.291711	0.257	0.077	6.29e-06	0.000241352	0.507662	0.33	0.146	1	2.07e-11	0.569837	0.281	0.083	7.67e-07	0.000241352	6.2e-11	ADAM10
	aPT	2.24e-11	0.527982	0.61	0.312	8.32e-07	3.07e-05	0.336859	0.53	0.36	1	2.11e-05	0.309757	0.441	0.277	0.780724	3.07e-05	6.73e-11	EIF3G
	aPT	2.34e-11	0.466853	0.462	0.182	8.66e-07	2.75e-07	0.381889	0.368	0.194	0.0101999	0.00724709	0.400833	0.315	0.143	1	0.00724709	7.01e-11	EIF3D
	aPT	1.82e-08	0.345845	0.33	0.116	0.000675294	2.63e-11	0.564165	0.446	0.213	9.74e-07	1.48e-06	0.462705	0.317	0.117	0.0547929	1.48e-06	7.88e-11	HM13
	aPT	2.73e-11	0.383471	0.483	0.216	1.01e-06	5.02e-09	0.287725	0.473	0.308	0.00018613	4.39e-05	0.281956	0.37	0.212	1	4.39e-05	8.2e-11	EIF3A
	aPT	2.83e-11	0.470208	0.39	0.112	1.05e-06	0.000123897	0.33995	0.288	0.138	1	4.41e-07	0.400671	0.267	0.108	0.0163613	0.000123897	8.5e-11	WASF2
	aPT	3.32e-11	0.414371	0.386	0.141	1.23e-06	7.19e-08	0.400911	0.411	0.211	0.00266425	6.92e-07	0.528195	0.349	0.149	0.0256599	6.92e-07	9.96e-11	MGAT4B
	aPT	3.75e-11	0.490231	0.257	0.063	1.39e-06	2.11e-08	0.38086	0.317	0.157	0.000782962	1.97e-07	0.526356	0.288	0.106	0.00730635	1.97e-07	1.13e-10	LINC02532
	aPT	4.09e-11	0.48442	0.954	0.939	1.52e-06	2.28e-07	0.502433	0.928	0.884	0.00846733	0.000516493	0.280491	0.899	0.9	1	0.000516493	1.23e-10	RPL19
	aPT	4.67e-11	0.375663	0.339	0.1	1.73e-06	0.000136036	0.371739	0.328	0.165	1	9.7e-07	0.377866	0.274	0.111	0.0359712	0.000136036	1.4e-10	RCN2
	aPT	4.86e-11	0.467222	0.473	0.241	1.8e-06	0.000114385	0.418682	0.606	0.451	1	5.28e-08	0.593758	0.468	0.262	0.0019585	0.000114385	1.46e-10	HSPA5
	aPT	5.25e-11	0.449718	0.335	0.076	1.95e-06	4.99e-06	0.440094	0.294	0.118	0.184965	1.3e-09	0.580705	0.283	0.085	4.84e-05	4.99e-06	1.58e-10	PALLD
	aPT	5.76e-11	0.388729	0.26	0.058	2.14e-06	1.53e-07	0.34611	0.251	0.112	0.00568658	1.51e-10	0.518451	0.291	0.105	5.61e-06	1.53e-07	1.73e-10	MAL2
	aPT	6.1e-11	0.491508	0.477	0.165	2.26e-06	7.48e-06	0.300472	0.347	0.197	0.277345	1.96e-08	0.488739	0.344	0.154	0.000727506	7.48e-06	1.83e-10	ARF5
	aPT	1.48e-10	0.568063	0.662	0.304	5.49e-06	0.00848145	0.344997	0.621	0.449	1	6.47e-11	0.54717	0.54	0.287	2.4e-06	0.00848145	1.94e-10	TMEM205
	aPT	6.63e-11	0.500261	0.362	0.089	2.46e-06	0.0027896	0.359579	0.348	0.196	1	3.79e-09	0.565431	0.312	0.105	0.000140443	0.0027896	1.99e-10	LRRFIP1
	aPT	9.71e-11	0.402095	0.576	0.297	3.6e-06	2.57e-08	0.51711	0.611	0.378	0.000953097	9.09e-11	0.582841	0.51	0.265	3.37e-06	2.57e-08	2.73e-10	KDELR1
	aPT	9.36e-11	0.516541	0.392	0.098	3.47e-06	9.05e-07	0.47915	0.331	0.148	0.0335484	3.72e-10	0.615972	0.301	0.086	1.38e-05	9.05e-07	2.81e-10	TSPAN4
	aPT	1.08e-10	0.40863	0.501	0.223	4.02e-06	0.000512797	0.321236	0.487	0.302	1	1.14e-07	0.351057	0.408	0.236	0.00423788	0.000512797	3.25e-10	BANF1
	aPT	1.18e-10	0.384027	0.418	0.158	4.37e-06	0.000543372	0.318485	0.376	0.237	1	1.79e-05	0.446522	0.344	0.156	0.66294	0.000543372	3.53e-10	PHF3
	aPT	1.2e-10	0.286734	0.343	0.116	4.44e-06	5.87e-07	0.430093	0.37	0.179	0.0217499	4.12e-08	0.482639	0.314	0.113	0.00152729	5.87e-07	3.59e-10	LRP10
	aPT	1.34e-10	0.37842	0.415	0.146	4.97e-06	5.89e-08	0.351012	0.375	0.192	0.0021834	7.6e-06	0.428815	0.307	0.131	0.281853	7.6e-06	4.02e-10	DDRGK1
	aPT	1.46e-10	0.539583	0.448	0.152	5.42e-06	4.73e-07	0.431333	0.399	0.226	0.0175236	7.69e-05	0.360517	0.3	0.142	1	7.69e-05	4.38e-10	RPL22L1
	aPT	3.7e-07	0.25413	0.449	0.22	0.01372	5.17e-05	0.423509	0.545	0.352	1	1.51e-10	0.621849	0.482	0.236	5.59e-06	5.17e-05	4.52e-10	TFPI
	aPT	2.84e-08	0.302213	0.276	0.081	0.0010534	7.24e-08	0.45663	0.319	0.147	0.00268604	1.61e-10	0.518978	0.289	0.091	5.98e-06	7.24e-08	4.84e-10	PTPRF
	aPT	6.22e-10	0.340917	0.424	0.165	2.3e-05	2.09e-05	0.348462	0.413	0.25	0.774445	1.75e-10	0.528132	0.393	0.174	6.48e-06	2.09e-05	5.24e-10	CHD9
	aPT	2.15e-08	0.50002	0.598	0.291	0.000796364	1.79e-10	0.346449	0.591	0.398	6.62e-06	9.32e-10	0.376071	0.5	0.301	3.46e-05	2.15e-08	5.36e-10	YWHAZ
	aPT	6.17e-07	0.439218	0.684	0.379	0.0228653	9.13e-07	0.334458	0.612	0.436	0.0338484	1.85e-10	0.447755	0.544	0.328	6.85e-06	9.13e-07	5.54e-10	RABAC1
	aPT	2.25e-10	0.398734	0.462	0.176	8.35e-06	0.000130859	0.298074	0.33	0.181	1	9.06e-06	0.279785	0.298	0.152	0.336127	0.000130859	6.76e-10	BCL7C
	aPT	1.23e-06	0.402364	0.411	0.161	0.0455386	3.11e-10	0.496533	0.487	0.271	1.15e-05	1.26e-06	0.527087	0.417	0.194	0.0467737	1.26e-06	9.32e-10	ARL6IP5
	aPT	3.7e-10	0.778286	0.824	0.581	1.37e-05	9.18e-05	0.490742	0.733	0.596	1	9.5e-05	0.490593	0.661	0.51	1	9.5e-05	1.11e-09	BTF3
	aPT	3.83e-10	0.326701	0.377	0.132	1.42e-05	4.7e-05	0.269149	0.294	0.15	1	0.00039804	0.288077	0.255	0.117	1	0.00039804	1.15e-09	RNPS1
	aPT	5.68e-10	0.39766	0.435	0.169	2.11e-05	9.23e-07	0.282782	0.41	0.261	0.0342248	0.000198962	0.387854	0.345	0.157	1	0.000198962	1.7e-09	DSP
	aPT	6.49e-10	0.353269	0.291	0.085	2.41e-05	4.88e-05	0.314165	0.337	0.193	1	1.96e-08	0.530081	0.3	0.101	0.000725246	4.88e-05	1.95e-09	PLXNB1
	aPT	6.98e-10	0.341336	0.696	0.422	2.59e-05	1.16e-05	0.317276	0.682	0.542	0.430638	4.33e-07	0.440025	0.613	0.416	0.0160462	1.16e-05	2.09e-09	ACTN4
	aPT	1.11e-08	0.475348	0.616	0.315	0.000413297	7.17e-10	0.442524	0.578	0.381	2.66e-05	0.000603336	0.419873	0.473	0.277	1	0.000603336	2.15e-09	SEC11A
	aPT	4.59e-09	0.360369	0.285	0.118	0.000170255	7.9e-10	0.474779	0.485	0.238	2.93e-05	0.00661697	0.345738	0.368	0.197	1	0.00661697	2.37e-09	TMBIM4
	aPT	9.38e-10	0.558738	0.736	0.431	3.48e-05	0.00114608	0.311563	0.684	0.56	1	8.87e-08	0.39257	0.575	0.413	0.00329019	0.00114608	2.81e-09	HSBP1
	aPT	1.13e-05	0.267527	0.313	0.12	0.420443	2.6e-06	0.289701	0.316	0.184	0.0964689	9.89e-10	0.354034	0.278	0.123	3.67e-05	1.13e-05	2.97e-09	BCLAF1
	aPT	9.91e-10	0.348836	0.502	0.226	3.67e-05	0.000776937	0.365271	0.475	0.298	1	1.96e-06	0.398031	0.416	0.23	0.0728174	0.000776937	2.97e-09	CAST
	aPT	2.68e-09	0.312443	0.449	0.22	9.94e-05	1.03e-09	0.302497	0.474	0.296	3.8e-05	0.00180633	0.296811	0.372	0.225	1	0.00180633	3.08e-09	ARPC2
	aPT	1.29e-09	0.268372	0.496	0.258	4.77e-05	0.0012079	0.281339	0.541	0.386	1	5.74e-07	0.397153	0.428	0.231	0.0212976	0.0012079	3.86e-09	REEP5
	aPT	1.47e-09	0.351529	0.675	0.398	5.45e-05	3.41e-06	0.340925	0.657	0.465	0.126427	6.02e-05	0.397129	0.561	0.373	1	6.02e-05	4.41e-09	GTF2I
	aPT	2.05e-09	0.571491	0.724	0.42	7.61e-05	3.45e-06	0.303574	0.694	0.539	0.127874	4.98e-07	0.379683	0.592	0.414	0.0184768	3.45e-06	6.16e-09	RAC1
	aPT	2.12e-09	0.522496	0.294	0.1	7.85e-05	6.62e-07	0.549657	0.482	0.243	0.0245588	2.31e-06	0.46662	0.378	0.207	0.0856304	2.31e-06	6.35e-09	CCDC198
	aPT	4.41e-08	0.387468	0.289	0.07	0.00163563	1.2e-05	0.311213	0.324	0.18	0.444448	2.57e-09	0.494701	0.28	0.092	9.53e-05	1.2e-05	7.71e-09	LAMA5
	aPT	3.28e-08	0.412758	0.557	0.255	0.00121475	9.14e-08	0.310622	0.641	0.464	0.00338919	4.73e-09	0.711044	0.521	0.249	0.000175294	9.14e-08	1.42e-08	PAX8
	aPT	5.02e-07	0.33378	0.787	0.603	0.0186248	0.000487669	0.391051	0.783	0.666	1	4.81e-09	0.488127	0.731	0.562	0.000178304	0.000487669	1.44e-08	MGST3
	aPT	5.93e-08	0.370039	0.356	0.117	0.00219755	5.3e-09	0.262383	0.32	0.188	0.000196442	2.46e-08	0.4906	0.296	0.096	0.000910951	5.93e-08	1.59e-08	BPTF
	aPT	6.02e-09	0.262975	0.417	0.185	0.000223309	2.24e-06	0.258966	0.358	0.216	0.0830153	7.73e-09	0.423164	0.308	0.142	0.000286559	2.24e-06	1.81e-08	LAMB2
	aPT	7.84e-09	0.269684	0.357	0.136	0.000290696	4.48e-08	0.288838	0.373	0.223	0.001663	7.88e-06	0.365058	0.296	0.126	0.29207	7.88e-06	2.35e-08	CNIH4
	aPT	1.19e-08	0.29746	0.412	0.183	0.000442554	7.91e-06	0.337876	0.432	0.258	0.293461	2.27e-07	0.423458	0.369	0.187	0.00843414	7.91e-06	3.58e-08	SCAF11
	aPT	3.24e-07	0.347311	0.562	0.305	0.0120292	3.88e-08	0.404967	0.594	0.415	0.00143876	1.48e-08	0.594204	0.536	0.319	0.000550611	3.24e-07	4.45e-08	RHOA
	aPT	1.65e-08	0.435891	0.629	0.344	0.000610827	5.63e-06	0.330711	0.609	0.451	0.208907	5.81e-06	0.376425	0.516	0.339	0.215573	5.81e-06	4.94e-08	MRPL33
	aPT	2.14e-07	0.409783	0.433	0.172	0.00792679	8.7e-07	0.446953	0.416	0.219	0.032274	1.87e-08	0.400781	0.318	0.138	0.000692316	8.7e-07	5.6e-08	TNFRSF1A
	aPT	2.67e-08	1.05058	0.784	0.531	0.000990464	0.0162689	0.284295	0.309	0.379	1	0.0238086	0.938426	0.546	0.544	1	0.0238086	8.01e-08	ADIRF
	aPT	4.13e-08	0.376767	0.336	0.097	0.00153114	3.04e-05	0.297581	0.295	0.142	1	3.04e-08	0.445567	0.276	0.105	0.00112669	3.04e-05	9.12e-08	PCM1
	aPT	5.04e-07	0.26198	0.51	0.274	0.0186776	3.56e-08	0.295572	0.554	0.388	0.00132086	7.02e-08	0.44321	0.485	0.273	0.00260386	5.04e-07	1.07e-07	PDIA3
	aPT	3.76e-08	0.344687	0.416	0.184	0.00139404	3.22e-07	0.258863	0.38	0.225	0.0119399	1.24e-07	0.333096	0.363	0.192	0.00458132	3.22e-07	1.13e-07	MAGED2
	aPT	5.04e-08	0.268613	0.342	0.126	0.00186904	4.49e-05	0.277845	0.303	0.167	1	6.9e-07	0.335122	0.262	0.123	0.025585	4.49e-05	1.51e-07	LSM2
	aPT	5.76e-08	0.355611	0.379	0.151	0.00213628	2.05e-05	0.379724	0.316	0.144	0.761476	2.14e-05	0.367927	0.264	0.112	0.795162	2.14e-05	1.73e-07	CCDC107
	aPT	8.18e-06	0.317028	0.362	0.134	0.30329	1.49e-05	0.263364	0.336	0.173	0.551796	5.89e-08	0.294658	0.259	0.116	0.00218269	1.49e-05	1.77e-07	DCTN2
	aPT	2.69e-06	0.258788	0.418	0.193	0.0997172	0.000374955	0.280701	0.384	0.232	1	7.19e-08	0.4124	0.341	0.153	0.00266515	0.000374955	2.16e-07	PRKCSH
	aPT	7.26e-08	0.273931	0.425	0.212	0.0026926	0.00144134	0.292639	0.391	0.241	1	3.3e-05	0.402415	0.341	0.168	1	0.00144134	2.18e-07	GPRC5C
	aPT	8.01e-08	0.327339	0.35	0.132	0.00296854	3.89e-05	0.270538	0.253	0.132	1	0.00154416	0.356691	0.261	0.108	1	0.00154416	2.4e-07	ANKRD12
	aPT	1.02e-07	0.36518	0.821	0.695	0.0037704	0.000516778	0.340403	0.803	0.71	1	0.00289307	0.270488	0.738	0.634	1	0.00289307	3.05e-07	OCIAD2
	aPT	0.00077614	0.257371	0.786	0.557	1	1.86e-07	0.40771	0.778	0.612	0.00690928	6.87e-07	0.498786	0.702	0.501	0.0254621	0.00077614	5.59e-07	BSG
	aPT	2.14e-07	0.344111	0.86	0.687	0.00793338	0.0355951	0.356853	0.824	0.725	1	5.9e-06	0.334057	0.78	0.651	0.218904	0.0355951	6.42e-07	CST3
	aPT	5.97e-07	0.344435	0.549	0.274	0.0221455	3.93e-07	0.387693	0.495	0.313	0.0145567	4.57e-06	0.607823	0.487	0.233	0.169495	4.57e-06	1.18e-06	CD46
	aPT	4.39e-07	0.325578	0.335	0.127	0.0162874	4.53e-07	0.303165	0.356	0.186	0.0168136	6.26e-05	0.269892	0.252	0.117	1	6.26e-05	1.32e-06	TLN1
	aPT	5.11e-07	0.420034	0.804	0.653	0.0189482	1.18e-06	0.682812	0.725	0.553	0.0438154	0.000275954	0.296189	0.632	0.509	1	0.000275954	1.53e-06	EEF1B2
	aPT	6.71e-06	0.356134	0.365	0.134	0.248977	6.45e-07	0.452554	0.379	0.177	0.0239026	5.14e-07	0.34846	0.294	0.139	0.0190501	6.71e-06	1.54e-06	VPS25
	aPT	6.96e-05	0.258919	0.489	0.271	1	1.13e-06	0.322566	0.488	0.297	0.0419163	9.84e-06	0.34416	0.389	0.217	0.365045	6.96e-05	3.39e-06	TSPAN3
	aPT	1.14e-06	0.639989	0.718	0.497	0.0421629	0.176466	0.510945	0.512	0.432	1	0.278843	0.342865	0.506	0.435	1	0.278843	3.41e-06	SERPINA1
	aPT	1.54e-06	0.278767	0.542	0.314	0.0569786	0.0415209	0.304578	0.441	0.296	1	0.00118083	0.365797	0.432	0.258	1	0.0415209	4.61e-06	ATRAID
	aPT	2.71e-06	0.3696	0.861	0.684	0.10035	0.000580724	0.413276	0.839	0.725	1	0.000315601	0.316947	0.732	0.598	1	0.000580724	8.12e-06	ENO1
	aPT	3.87e-06	0.624975	0.64	0.45	0.143319	1.36e-05	0.54509	0.771	0.635	0.503279	0.0685109	0.322105	0.513	0.428	1	0.0685109	1.16e-05	SOD2
	aPT	0.000106012	0.261827	0.307	0.133	1	0.000198702	0.322959	0.34	0.178	1	1.45e-05	0.492056	0.309	0.119	0.537083	0.000198702	4.35e-05	DYNC2LI1
	aPT	3.13e-05	0.269215	0.477	0.246	1	0.00239271	0.377007	0.525	0.362	1	1.65e-05	0.566587	0.428	0.2	0.613348	0.00239271	4.96e-05	PLXNB2
	aPT	0.00649397	0.285408	0.618	0.386	1	4.02e-05	0.336914	0.612	0.449	1	0.00502415	0.278664	0.516	0.365	1	0.00649397	0.000120563	ARPC3
