# Supplementary material for: An atlas of healthy and injured cell states and niches in the human kidney
Source: Nature. 2023 Jul 19;619(7970):585–94. doi: 10.1038/s41586-023-05769-3 (PMC10356613; doi:10.1038/s41586-023-05769-3)
Supplement: Supplementary file 6 — Supplementary Tables 1–37. [file 41586_2023_5769_MOESM6_ESM.zip › 2021-07-12390D-s6/2021-07-12390D-Supplementary Table 12.xlsx]

## Sheet: S12
	Supplementary Table 12. Conserved degenerative state marker genes.
	List of degenerative marker genes identified separately for snCv3 and scCv3. Filter criteria used to achieve minimal and expanded gene sets are provided. Indicated P values (pval) were calculated using the Wilcoxon Rank Sum test and adjusted P values (pval_adj) were calculated using the Benjamini–Hochberg method. Log2fc is log2 fold change; number of cell types refers to the number of cell types …
	snCv3			scCv3
	Minimal Conserved Gene Set* (log2fc > 0.25, pval < 0.05 for Ref & AKI & CKD; >= 4 cell types)	Expanded Gene Set** (log2fc > 0.6 & pval_adj < 0.05 in Ref or AKI or CKD)		Minimal Conserved Gene Set* (log2fc > 0.25, pval < 0.05 for Ref & AKI & CKD; >= 4 cell types)		Expanded Gene Set** (log2fc > 0.6 & pval_adj < 0.05 in Ref or AKI or CKD)
	Gene	Gene	Number of Cell Types	Gene	In snCv3 Genes	Gene	Number of Cell Types
	ACTB	ACTB	10	NDUFA11	No	MGST3	7	*Gene set used to generate per cell or nucleus state scores
	FTL	FTL	10	RPL10A	Yes	PPDPF	7	**Gene set used towards clinical association gene sets (Intersection of snCv3 and scCv3)
	ACTG1	ACTG1	9	RPL15	Yes	RPL12	7
	APOO	EEF1A1	9	RPL23A	No	RPL32	7
	EEF1A1	HLA-A	9	RPLP1	Yes	RPL34	7
	FTH1	RPLP1	9	RPS14	Yes	RPL8	7
	HLA-A	APOO	8	RPS25	Yes	RPLP1	7
	RPL13	B2M	8	APRT	No	RPS12	7
	RPLP1	FTH1	8	COX6C	No	RPS2	7
	RPS9	ITM2B	8	COX7A2	No	RPS4X	7
	ATP1A1	PEBP1	8	COX7C	Yes	TMSB10	7
	B2M	PTMA	8	DBI	No	CHCHD2	6
	DHFR	RPL10	8	EEF1A1	Yes	COMMD6	6
	ITM2B	RPL13	8	EEF1B2	No	DBI	6
	MYL6	RPL14	8	EIF1	Yes	EIF1	6
	PEBP1	RPL29	8	FAU	Yes	EIF3K	6
	PTMA	RPS15	8	FTH1	Yes	FAU	6
	RPL10	RPS27A	8	FTL	Yes	FTH1	6
	RPL14	RPS3	8	GAPDH	Yes	FTL	6
	RPL29	S100A6	8	HINT1	Yes	GAPDH	6
	RPL7	SERF2	8	MGST3	No	GNG5	6
	RPS15	TMSB4X	8	MYL12B	Yes	HINT1	6
	RPS24	TPT1	8	MYL6	Yes	MYL12B	6
	RPS27A	ATP1A1	7	MZT2B	No	MYL6	6
	RPS3	ATP5F1E	7	NACA	No	NACA	6
	S100A6	BAIAP2L1	7	NDUFA4	Yes	OST4	6
	SERF2	CD24	7	PPDPF	Yes	PARK7	6
	TMSB10	GAPDH	7	PPIA	Yes	PFDN5	6
	TMSB4X	IGFBP7	7	RPL10	Yes	PFN1	6
	TPT1	RPL11	7	RPL11	Yes	PPIA	6
	ATP1B1	RPL15	7	RPL12	No	PRDX5	6
	ATP5F1E	RPL19	7	RPL13	Yes	RPL10	6
	BAIAP2L1	RPL3	7	RPL14	Yes	RPL10A	6
	CD24	RPL7	7	RPL18	Yes	RPL11	6
	CD81	RPS14	7	RPL18A	No	RPL13	6
	DSTN	RPS2	7	RPL19	Yes	RPL14	6
	GAPDH	RPS23	7	RPL24	No	RPL15	6
	GSTP1	RPS24	7	RPL26	No	RPL18	6
	H3F3B	RPS4X	7	RPL27	No	RPL18A	6
	HSPB1	RPS9	7	RPL28	Yes	RPL19	6
	IGFBP7	SPP1	7	RPL29	Yes	RPL21	6
	PSAP	TMSB10	7	RPL3	Yes	RPL23A	6
	RPL11	ATP1B1	6	RPL30	Yes	RPL24	6
	RPL15	CD81	6	RPL32	Yes	RPL26	6
	RPL19	DHFR	6	RPL34	Yes	RPL27	6
	RPL3	EEF2	6	RPL35	Yes	RPL28	6
	RPL8	EIF1	6	RPL36	Yes	RPL29	6
	RPS14	ENO1	6	RPL36AL	No	RPL3	6
	RPS2	FAU	6	RPL5	No	RPL30	6
	RPS23	GSTP1	6	RPL6	Yes	RPL35	6
	RPS4X	H3F3B	6	RPL7A	Yes	RPL35A	6
	RPS6	NDUFA4	6	RPL8	Yes	RPL36	6
	SPP1	PSAP	6	RPS12	Yes	RPL36AL	6
	TMBIM6	RPL10A	6	RPS13	No	RPL37	6
	CCNI	RPL13A	6	RPS15	Yes	RPL41	6
	EEF2	RPL28	6	RPS15A	No	RPL5	6
	EIF1	RPL32	6	RPS16	Yes	RPL6	6
	ENO1	RPL4	6	RPS18	Yes	RPL7A	6
	FAU	RPL41	6	RPS19	Yes	RPS10	6
	HLA-B	RPL8	6	RPS2	Yes	RPS13	6
	NDUFA4	RPLP0	6	RPS23	Yes	RPS14	6
	PPIA	RPLP2	6	RPS24	Yes	RPS15	6
	RPL10A	RPS11	6	RPS27A	Yes	RPS15A	6
	RPL13A	RPS12	6	RPS3	Yes	RPS18	6
	RPL28	RPS19	6	RPS3A	No	RPS19	6
	RPL32	RPS6	6	RPS4X	Yes	RPS23	6
	RPL4	RPS8	6	RPS5	No	RPS24	6
	RPL41	S100A10	6	RPS6	Yes	RPS25	6
	RPLP0	SRP14	6	RPS7	Yes	RPS26	6
	RPLP2	STEAP1B	6	RPS8	Yes	RPS27	6
	RPS11	TMBIM6	6	RPS9	Yes	RPS27A	6
	RPS12	ATP5F1B	5	S100A10	Yes	RPS28	6
	RPS19	ATP6V0B	5	SRP14	Yes	RPS3	6
	RPS8	CCNI	5	TMSB10	Yes	RPS3A	6
	S100A10	CDH16	5	TPT1	Yes	RPS5	6
	SRP14	COX4I1	5	UQCRQ	No	RPS6	6
	STEAP1B	COX7C	5	BRI3	No	RPS7	6
	UBC	CST3	5	BTF3	No	RPS8	6
	AMBRA1	DEFB1	5	CHCHD2	No	RPS9	6
	APLP2	DSTN	5	COMMD6	No	S100A10	6
	ATP5F1B	HLA-B	5	COX4I1	Yes	SRP14	6
	ATP6V0B	HSPB1	5	COX5A	No	TPT1	6
	CALM1	LDHB	5	COX5B	No	UBA52	6
	CDH16	MTRNR2L12	5	COX6B1	Yes	UQCR10	6
	COX4I1	MYL12B	5	CSTB	No	ATP5MG	5
	COX7C	MYL6	5	CYB5A	No	BTF3	5
	CST3	NORAD	5	DDT	No	COX4I1	5
	DEFB1	OOEP	5	DNPH1	No	COX5A	5
	GPX3	PPDPF	5	DYNLRB1	No	COX7A2	5
	HSP90AB1	RPL18	5	DYNLT1	No	COX7C	5
	HSPA8	RPL27A	5	EDF1	No	DYNLL1	5
	LDHB	RPL34	5	EIF3K	No	EEF1A1	5
	MTRNR2L12	RPL36	5	GNG5	No	EEF1B2	5
	MYL12B	RPL37A	5	GPX4	Yes	GPX4	5
	NORAD	RPL6	5	GSTP1	Yes	GSTP1	5
	OOEP	RPS16	5	GUK1	No	GUK1	5
	PPDPF	RPS20	5	H3F3A	No	IGFBP7	5
	RPL18	RPS25	5	HSPE1	No	LDHB	5
	RPL27A	SLC25A6	5	LDHB	Yes	NDUFA11	5
	RPL34	TOMM7	5	LSM3	No	NDUFA4	5
	RPL36	UBA52	5	MDH2	No	NDUFA6	5
	RPL37A	UBB	5	NDUFA6	No	NDUFB2	5
	RPL6	UBC	5	NDUFAB1	No	NDUFB4	5
	RPS16	UQCRB	5	NDUFAF3	No	NDUFC1	5
	RPS20	APLP2	4	NDUFB10	No	NDUFS5	5
	RPS25	ATP5MG	4	NDUFB2	No	PRDX1	5
	SLC25A6	ATP6V1F	4	NDUFB3	No	PRDX2	5
	TOMM7	BSG	4	NDUFB4	No	PSMB6	5
	TXNIP	CANX	4	NDUFB7	Yes	RACK1	5
	UBA52	CD63	4	NDUFC1	No	RPL22	5
	UBB	CD74	4	NDUFS5	No	RPL37A	5
	UQCRB	COX6B1	4	NDUFV2	No	RPL9	5
	YWHAB	ERP29	4	OST4	No	RPS16	5
	ATP5F1A	FP236383.1	4	PARK7	No	RPSA	5
	ATP5MG	FXYD2	4	PFDN5	Yes	S100A6	5
	ATP6V1F	GNAS	4	PFN1	No	SERF2	5
	BSG	GPX4	4	POLR2L	No	SKP1	5
	CANX	GRN	4	PRDX1	No	SUMO2	5
	CD63	HSP90AA1	4	PRDX5	No	TOMM7	5
	CD74	HSP90AB1	4	PRDX6	No	UBB	5
	COX6B1	HSP90B1	4	PSMA7	No	UQCRB	5
	CYSTM1	HSPA8	4	RPL21	No	UQCRH	5
	EEF1D	JUND	4	RPL22	No	APRT	4
	ERP29	LINGO1	4	RPL23	Yes	ARPC3	4
	FP236383.1	MTRNR2L8	4	RPL35A	Yes	ATP5F1D	4
	FXYD2	NDUFB7	4	RPL37	No	ATP5IF1	4
	GNAS	PPIA	4	RPL37A	Yes	ATP5MC2	4
	GPX4	RACK1	4	RPL41	Yes	ATP5MD	4
	GRN	RPL30	4	RPL9	No	ATP5MF	4
	HINT1	RPL35	4	RPS10	No	ATP5PD	4
	HLA-C	RPL35A	4	RPS26	No	ATP5PF	4
	HSP90AA1	RPL7A	4	RPS27	No	ATP5PO	4
	HSP90B1	RPS18	4	RPS28	No	ATP6V1G1	4
	JUND	RPS7	4	RPSA	Yes	BEX3	4
	LINGO1	RPSA	4	S100A6	Yes	C19orf53	4
	MTRNR2L8	SDC4	4	SERF2	Yes	C9orf16	4
	NDUFB7	SKP1	4	SKP1	Yes	CALM2	4
	PFDN5	SLC25A3	4	SLC25A3	Yes	CFL1	4
	RACK1	TMEM213	4	SLIRP	No	CLIC1	4
	RPL23	TMEM59	4	TMA7	No	COPS9	4
	RPL30	TXNIP	4	TOMM7	Yes	COX5B	4
	RPL35	ADGRG1	3	TPI1	No	COX6A1	4
	RPL35A	AMBRA1	3	TSTD1	No	COX6B1	4
	RPL7A	APOE	3	UBA52	Yes	COX6C	4
	RPS18	ATP5F1A	3	UBB	Yes	CSTB	4
	RPS7	ATP5F1D	3	UBL5	No	CYSTM1	4
	RPSA	ATP5IF1	3	UQCR10	No	DDT	4
	SDC4	ATP5MC2	3	UQCRB	Yes	EDF1	4
	SELENOP	ATP5MC3	3	UQCRH	No	EEF1D	4
	SKP1	ATP6AP1	3	UXT	No	ELOB	4
	SLC25A3	ATP6AP2	3	ARPC3	No	H3F3A	4
	TMEM213	ATP6V1G1	3	ATP5MG	Yes	HSPE1	4
	TMEM59	BCAP31	3	AURKAIP1	No	MDH2	4
	TXNRD1	CA2	3	BLOC1S1	No	MZT2B	4
			CALM1	BRK1	No	NAA38	4	3
			CALR	C19orf53	No	NBDY	4	3
			CAMK2N1	CALM2	No	NDUFAB1	4	3
			CD164	CD63	Yes	NDUFAF3	4	3
			CHCHD10	CFL1	No	NDUFB10	4	3
			CHCHD2	CLIC1	No	NDUFB3	4	3
			CKB	COA3	No	NDUFB7	4	3
			COX5B	COX17	No	NDUFB9	4	3
			COX7B	COX6A1	No	NDUFV2	4	3
			DAZAP2	COX7B	No	NEDD8	4	3
			DDR1	COX8A	No	NPM1	4	3
			EPCAM	CST3	Yes	POLR2L	4	3
			FP671120.1	CYSTM1	Yes	PRDX6	4	3
			GPX3	DCTN3	No	PSMB1	4	3
			GUK1	DYNLL1	No	PTMA	4	3
			HINT1	EEF1D	Yes	RBX1	4	3
			HLA-C	GSTO1	No	RPL31	4	3
			HNRNPA1	HIGD2A	No	RPL36A	4	3
			HNRNPK	HMGN3	No	RPLP0	4	3
			ITM2C	HSBP1	No	RPS21	4	3
			LAMP1	HSPB1	Yes	RPS29	4	3
			LAPTM4A	IGFBP7	Yes	SF3B6	4	3
			MAL	ISCU	No	SLC25A6	4	3
			MAMDC2	LAMTOR4	No	SMDT1	4	3
			METTL7A	LAMTOR5	No	SNU13	4	3
			NDUFS5	MPC2	No	SPINT1-AS1	4	3
			NFE2L1	MRPL51	No	SUB1	4	3
			PFDN5	MRPL52	No	TMA7	4	3
			PRDX1	NDUFA12	No	TPI1	4	3
			PRDX6	NDUFA2	No	TXN	4	3
			RPL21	NDUFB9	No	UBL5	4	3
			RPL23	NDUFS6	No	UQCR11	4	3
			RPL23A	NPM1	No	UQCRQ	4	3
			RPL37	PCBD1	No	ALKBH7	3	3
			RPL5	PEBP1	Yes	ATP5F1C	3	3
			RPS13	PHPT1	No	ATP5F1E	3	3
			S100A11	POMP	No	ATP5ME	3	3
			SARAF	PRDX2	No	ATP5MPL	3	3
			SELENOP	PSMB6	No	BRI3	3	3
			SET	RACK1	Yes	BRK1	3	3
			TACSTD2	RBX1	No	CD24	3	3
			TGOLN2	RPL27A	Yes	CD81	3	3
			TPI1	RPL31	No	CHCHD10	3	3
			TSPAN1	RPL38	No	COA3	3	3
			TXNRD1	RPLP0	Yes	COX17	3	3
			UQCR10	RPLP2	Yes	COX7B	3	3
			VAMP8	RPS11	Yes	COX8A	3	3
			YWHAB	RPS29	No	CST3	3	3
			AES	SAP18	No	CYB5A	3	2
			AGRN	SEC61G	No	DCTN3	3	2
			AIF1L	SH3BGRL3	No	DNPH1	3	2
			ALDH1A1	SLC25A5	No	DSTN	3	2
			ARF1	SLC25A6	Yes	DYNLRB1	3	2
			ATP6V0E1	SOD1	No	DYNLT1	3	2
			BCAM	SUB1	No	ECHS1	3	2
			BEX3	SUMO2	No	ELOC	3	2
			CA12	TBCA	No	FIS1	3	2
			CFL1	TMEM258	No	GABARAPL2	3	2
			CLU	TXN	No	H3F3B	3	2
			COA3	VAMP8	No	HSBP1	3	2
			COX6C	VDAC2	No	HSPB1	3	2
			CSTB	YBX1	No	ISCU	3	2
			DAD1	ZNHIT1	No	LAMTOR5	3	2
			DYNLL1	ACTG1	Yes	LGALS3	3	2
			EEF1D	ALKBH7	No	MIF	3	2
			EIF4G2	ANAPC11	No	MMP24OS	3	2
			EMC10	ANAPC16	No	MPC2	3	2
			FGD5-AS1	ANXA2	No	MRPL33	3	2
			HMGN2	AP2S1	No	MRPL57	3	2
			HSPA5	ATOX1	No	MYL12A	3	2
			IGFBP2	ATP5F1D	No	NDUFA1	3	2
			ISCU	ATP5IF1	No	NDUFA12	3	2
			KCTD12	ATP5MC2	No	NDUFA13	3	2
			LAMTOR5	ATP5MD	No	NDUFA3	3	2
			NACA	ATP5MF	No	NDUFC2	3	2
			NCL	ATP5PD	No	NDUFS8	3	2
			NDUFA1	ATP5PF	No	PCBD1	3	2
			NDUFB2	ATP5PO	No	PEBP1	3	2
			PARK7	ATP6V0E1	No	PHPT1	3	2
			PCYOX1	ATP6V1G1	No	PPP1R14B	3	2
			PIGR	BANF1	No	PSMA7	3	2
			PKM	BEX3	No	PTGR1	3	2
			POU3F3	BOLA3	No	RPL38	3	2
			PTMS	C12orf57	No	RPL39	3	2
			REEP5	C9orf16	No	RPS27L	3	2
			RPL36AL	CAMTA1	No	RTRAF	3	2
			RPL38	CD81	Yes	S100A11	3	2
			RPN1	CHCHD1	No	SEC61B	3	2
			RPN2	CHCHD10	No	SEC61G	3	2
			RPS3A	CHCHD5	No	SELENOH	3	2
			RPS5	COPS9	No	SELENOM	3	2
			SCPEP1	COX7A2L	No	SELENOW	3	2
			SEC61A1	CUTA	No	SEM1	3	2
			SELENOM	DAD1	No	SMIM26	3	2
			SERBP1	DSTN	Yes	SNRPN	3	2
			SERINC1	ECH1	No	SOD1	3	2
			SLC25A5	ECHS1	No	SRI	3	2
			SOX4	ELOB	No	SSR4	3	2
			SRP9	ENO1	Yes	TMEM141	3	2
			SYPL1	ESD	No	TMEM258	3	2
			THBS1	FAM162A	No	TMSB4X	3	2
			TMA7	FIS1	No	TRIR	3	2
			TMED10	GABARAPL2	No	TRMT112	3	2
			TMEM123	GLRX5	No	TSPO	3	2
			TRAM1	H3F3B	Yes	TSTD1	3	2
			TSPYL1	HSD17B10	No	VIM	3	2
			TUFM	KRT10	No	WDR83OS	3	2
			VIM	LAMTOR1	No	ACTB	2	2
			WFDC2	LGALS3	No	ACTG1	2	2
			YBX1	MIEN1	No	ANXA2	2	2
			AC010894.3	MRPL33	No	ARL2	2	1
			ADI1	MRPL34	No	ASAH1	2	1
			AHNAK	MRPL41	No	ATOX1	2	1
			AKR1B1	MRPS21	No	ATP5MC1	2	1
			AOC1	MRPS36	No	ATP5MC3	2	1
			APP	MRPS6	No	ATP6V0E1	2	1
			AQP2	NAA38	No	ATP6V1F	2	1
			AQP3	NBDY	No	B2M	2	1
			ARL6IP4	NDUFA1	No	BSG	2	1
			ARL6IP5	NDUFB11	No	C12orf57	2	1
			ARMC9	NDUFB5	No	C12orf75	2	1
			ARSD	NDUFB6	No	C4orf3	2	1
			ASAH1	NDUFC2	No	CAPG	2	1
			ATP5MPL	NDUFS7	No	CD63	2	1
			ATP5PB	NDUFS8	No	CLDN7	2	1
			ATP5PF	NEDD8	No	CLTA	2	1
			AURKAIP1	NENF	No	CLU	2	1
			BAG1	NOP10	No	COPRS	2	1
			BGN	NPC2	No	COX14	2	1
			BTG1	OAZ1	No	COX7A2L	2	1
			C4orf3	OCIAD2	No	CRYAB	2	1
			CAPNS1	PDCD5	No	CSNK2B	2	1
			CAPS	PKM	No	CSRP1	2	1
			CAVIN1	POLR2I	No	CUTA	2	1
			CBX5	POLR2J	No	DAD1	2	1
			CCSER1	POLR2K	No	DCXR	2	1
			CD82	PPP1R14B	No	DMKN	2	1
			CD9	PRELID1	No	EIF3F	2	1
			CDKN1C	PSMB1	No	ENO1	2	1
			CELSR2	PSMB3	No	ERH	2	1
			CLDN8	PSMB5	No	FAM96B	2	1
			CNBP	PSME2	No	FOLR1	2	1
			CNDP2	PTMA	Yes	GLRX5	2	1
			COMMD6	RAB13	No	HCFC1R1	2	1
			COX5A	RNF7	No	HIGD1A	2	1
			COX7A2	RNH1	No	HIGD2A	2	1
			CSDE1	RPL36A	No	HIST1H4C	2	1
			CTSB	RPL39	No	HLA-A	2	1
			CTSH	RPL4	Yes	HLA-B	2	1
			CYB5A	RPS21	No	HLA-C	2	1
			CYCS	RPS27L	No	HSD11B2	2	1
			DHRS7	S100A11	No	IFITM3	2	1
			DSG2	S100A13	No	JPT1	2	1
			DSP	SCAND1	No	KRT18	2	1
			DYNLL2	SEC61B	No	KRT8	2	1
			DYNLRB1	SELENOH	No	LAMTOR1	2	1
			EFCAB14	SF3B6	No	LAMTOR4	2	1
			EID1	SMDT1	No	LAPTM4A	2	1
			EIF1AX	SNRPF	No	LDHA	2	1
			EIF4A2	SNU13	No	MINOS1	2	1
			ELOB	SPINT1-AS1	No	MRPL51	2	1
			ERBB2	SSR4	No	MRPS6	2	1
			F11R	SUCLG1	No	NDUFA2	2	1
			FGL2	TIMM13	No	NDUFA8	2	1
			FIS1	TIMM8B	No	NDUFB11	2	1
			FOLR1	TMEM141	No	NDUFB8	2	1
			FOXI1	TMEM14B	No	NDUFS7	2	1
			FUCA1	TRMT112	No	NENF	2	1
			FXYD4	TSPO	No	NHP2	2	1
			GANAB	TXNDC17	No	NOP10	2	1
			GNS	UBE2M	No	NPC2	2	1
			GPRC5C	UFC1	No	OAZ1	2	1
			GSTM3	UQCR11	No	PKM	2	1
			H2AFV	VPS28	No	POLR2I	2	1
			HACD3	WDR83OS	No	POLR2J	2	1
			HDGF			POLR2K	2	1
			HLA-E			PRELID1	2	1
			HMGN1			PSMA2	2	1
			HOXD8			PSME1	2	1
			IDH2			PSME2	2	1
			IER3			RAB25	2	1
			IGFBP3			RAN	2	1
			IGFBP5			RPL27A	2	1
			ITGB1			RPL4	2	1
			ITGB6			RPLP2	2	1
			KCNJ1			S100A13	2	1
			KCNJ10			S100A14	2	1
			KNG1			SAP18	2	1
			KRT18			SDHD	2	1
			KRT19			SELENOK	2	1
			KRT8			SH3BGRL3	2	1
			L1CAM			SLC25A3	2	1
			LAMP2			SLC25A5	2	1
			LAMTOR4			SNRPD2	2	1
			LDHA			SNX3	2	1
			LGALS3BP			SPCS1	2	1
			LMAN1			SPINT2	2	1
			LRPAP1			STMN1	2	1
			LUM			SUCLG1	2	1
			MAL2			TACSTD2	2	1
			MECOM			TBCA	2	1
			MGP			TCEAL9	2	1
			MLEC			TECR	2	1
			MMP7			TIMM13	2	1
			MOB1A			TMEM14B	2	1
			MRFAP1			TMEM179B	2	1
			MXRA5			TPM1	2	1
			MYL12A			TSC22D1	2	1
			MYL9			TUBA1B	2	1
			NDUFA5			TXNDC17	2	1
			NPC2			TXNL4A	2	1
			NUCKS1			UFC1	2	1
			NUDT3			VAMP8	2	1
			P4HB			VEGFB	2	1
			PABPC1			WFDC2	2	1
			PCSK1N			AAMDC	1	1
			PDIA3			ACTA2	1	1
			PDIA6			ADH1C	1	1
			PERP			ADI1	1	1
			PFN1			ADIRF	1	1
			PGAM1			AK6	1	1
			PGK1			AKR7A2	1	1
			PGRMC1			ANAPC13	1	1
			PKHD1			ANAPC16	1	1
			PLEKHA7			ANXA5	1	1
			PLEKHB2			AOC1	1	1
			PLXNB2			APOE	1	1
			PNKD			APP	1	1
			POLR2L			AQP2	1	1
			PPIB			AQP3	1	1
			PRDX5			ARG2	1	1
			PROM2			ARL3	1	1
			PRR13			ARL6IP4	1	1
			PTGER1			ARPC2	1	1
			PTH1R			ATP1B1	1	1
			PTTG1IP			ATP5F1A	1	1
			RHCG			ATP5F1B	1	1
			RHOA			ATP6AP1	1	1
			RPL24			ATP6V0B	1	1
			RPS27			ATP6V1G3	1	1
			RPS29			ATRAID	1	1
			RTN4			AURKAIP1	1	1
			S100A13			BANF1	1	1
			S100A2			BAX	1	1
			SAP18			BCAM	1	1
			SAT1			BCL7C	1	1
			SCAND1			BEX4	1	1
			SDCBP			BLOC1S1	1	1
			SELENOW			BLVRB	1	1
			SERPINA1			BNIP3	1	1
			SLC26A3			C11orf96	1	1
			SLC38A2			C19orf70	1	1
			SLC39A6			C1QBP	1	1
			SLC44A2			C4orf48	1	1
			SLC4A1			CA2	1	1
			SNU13			CALM1	1	1
			SOD1			CAMTA1	1	1
			SPARC			CAPNS1	1	1
			SPCS1			CAPS	1	1
			SRSF9			CBR1	1	1
			SSR1			CCDC107	1	1
			STC1			CD9	1	1
			STUB1			CDA	1	1
			TAGLN			CDH16	1	1
			TCEAL9			CEBPD	1	1
			TMED4			CHCHD1	1	1
			TMED5			CHCHD5	1	1
			TMEM52B			CHMP2A	1	1
			TOMM20			CIB1	1	1
			TRIR			CKB	1	1
			TSPO			CLDN3	1	1
			TUBB			CLDN4	1	1
			UMOD			CNN1	1	1
			UQCRQ			COMT	1	1
			VDAC1			COPE	1	1
			ZFP36L1			COX7A1	1	1
			ZNF90			CPVL	1	1
						CRIM1	1
						CRIP1	1
						CRIP2	1
						CSRP2	1
						CTSH	1
						CTSL	1
						CYBA	1
						CYC1	1
						CYCS	1
						CYS1	1
						DACT3	1
						DDRGK1	1
						DEFB1	1
						DEGS2	1
						DHRS7	1
						DMAC1	1
						DNAJC15	1
						DPM3	1
						DPY30	1
						ECH1	1
						EIF3H	1
						ENAH	1
						EPCAM	1
						ERP29	1
						ESD	1
						FABP3	1
						FAM162A	1
						FCGRT	1
						FGL2	1
						FLNA	1
						FOLR3	1
						FUNDC2	1
						FXYD3	1
						FXYD4	1
						GNG11	1
						GRHPR	1
						GRN	1
						GSTK1	1
						GSTM3	1
						GTF2A2	1
						GTF3C6	1
						H1FX	1
						H2AFZ	1
						HEBP2	1
						HES4	1
						HLA-DRB1	1
						HMGN1	1
						HMGN2	1
						HMGN3	1
						HNRNPA1	1
						HSP90AB1	1
						HSPA8	1
						HSPB6	1
						HSPG2	1
						ID3	1
						ID4	1
						IER3IP1	1
						IFITM2	1
						IGFBP2	1
						IL32	1
						ITGA8	1
						ITM2B	1
						ITM2C	1
						KDELR1	1
						KRT10	1
						KRT19	1
						KRT7	1
						LARP6	1
						LBH	1
						LGALS2	1
						LGALS3BP	1
						LMAN2	1
						LMOD1	1
						LRPAP1	1
						LSM2	1
						LSM3	1
						LSM4	1
						LSM7	1
						MAL	1
						MAP1LC3B	1
						MAP3K7CL	1
						MCAM	1
						MCCD1	1
						MCRIP1	1
						MCRIP2	1
						MDH1	1
						METTL5	1
						MFAP4	1
						MFGE8	1
						MGMT	1
						MGST1	1
						MOB2	1
						MRFAP1	1
						MRPL13	1
						MRPL20	1
						MRPL41	1
						MRPL43	1
						MRPL52	1
						MRPS12	1
						MRPS21	1
						MRPS33	1
						MRPS36	1
						MSRB2	1
						MSRB3	1
						MT1E	1
						MT1M	1
						MT1X	1
						MYDGF	1
						MYH11	1
						MYL9	1
						MYLK	1
						NAA20	1
						NAXE	1
						NDFIP1	1
						NDRG1	1
						NDUFA5	1
						NDUFA7	1
						NDUFAF8	1
						NDUFB1	1
						NDUFB5	1
						NDUFS3	1
						NDUFS6	1
						NET1	1
						NME1	1
						NQO2	1
						NRGN	1
						NSA2	1
						NUDC	1
						NUPR2	1
						OCIAD2	1
						OSTC	1
						PCSK1N	1
						PDCD5	1
						PDE5A	1
						PDIA6	1
						PDLIM5	1
						PET100	1
						PFDN2	1
						PGLS	1
						PHB	1
						PHLDA2	1
						PIN1	1
						PLA2G16	1
						PLLP	1
						PLN	1
						PNKD	1
						PNP	1
						POMP	1
						PPA1	1
						PPIB	1
						PPP1CB	1
						PPP1R12B	1
						PPP1R14A	1
						PPP1R1A	1
						PRDX4	1
						PRMT1	1
						PRR13	1
						PSENEN	1
						PSMB5	1
						PSMD8	1
						PTGER1	1
						PTGES3	1
						PTN	1
						PYURF	1
						RAB13	1
						RABAC1	1
						RARRES3	1
						RCAN2	1
						REEP5	1
						RER1	1
						RERGL	1
						REX1BD	1
						RHOC	1
						RNF181	1
						RNF7	1
						ROMO1	1
						RPL17	1
						RPL22L1	1
						RPL23	1
						RPL7	1
						RPS11	1
						RPS19BP1	1
						RTF2	1
						RTN4	1
						S100A1	1
						S100A16	1
						S100A2	1
						SARAF	1
						SCAND1	1
						SCCPDH	1
						SDF2L1	1
						SEC11A	1
						SELENOF	1
						SELENOP	1
						SELENOS	1
						SELENOT	1
						SF3B5	1
						SH3BGRL	1
						SIVA1	1
						SLC25A11	1
						SLC25A39	1
						SLC25A4	1
						SLIRP	1
						SMIM22	1
						SMIM5	1
						SMIM6	1
						SNCG	1
						SNHG7	1
						SNHG8	1
						SNRPF	1
						SNRPG	1
						SOD3	1
						SORBS2	1
						SORT1	1
						SOX4	1
						SPARCL1	1
						SPCS2	1
						SPP1	1
						SRP9	1
						SRSF9	1
						SSR2	1
						ST6GAL1	1
						STMP1	1
						SUMO1	1
						SYNM	1
						TAGLN	1
						TAGLN2	1
						TBC1D1	1
						TIMM17B	1
						TIMM8B	1
						TIMP1	1
						TMBIM4	1
						TMCO1	1
						TMED10	1
						TMEM147	1
						TMEM14C	1
						TMEM160	1
						TMEM176A	1
						TMEM176B	1
						TMEM219	1
						TMEM238	1
						TMEM50A	1
						TMEM59	1
						TNFRSF12A	1
						TPGS1	1
						TPM2	1
						TRAPPC1	1
						TRAPPC2L	1
						TSPAN1	1
						TUBA1A	1
						TUBA1C	1
						TUBB4B	1
						TUFM	1
						UBE2M	1
						UBXN1	1
						UQCRFS1	1
						UXT	1
						VDAC2	1
						VKORC1	1
						VPS28	1
						WASHC3	1
						YBX1	1
						YBX3	1
						ZFP36	1
						ZNF593	1
						ZNHIT1	1
