# Supplementary material for: An atlas of healthy and injured cell states and niches in the human kidney
Source: Nature. 2023 Jul 19;619(7970):585–94. doi: 10.1038/s41586-023-05769-3 (PMC10356613; doi:10.1038/s41586-023-05769-3)
Supplement: Supplementary file 6 — Supplementary Tables 1–37. [file 41586_2023_5769_MOESM6_ESM.zip › 2021-07-12390D-s6/2021-07-12390D-Supplementary Table 13.xlsx]

## Sheet: S13
	Supplementary Table 13. Conserved adaptive epithelial (aEpi) state marker genes.
	List of adaptive epithelial (aPT/aTAL) marker genes identified separately for snCv3 and scCv3. Filter criteria used to achieve minimal, full and expanded gene sets are provided. Indicated P values (pval) were calculated using the Wilcoxon Rank Sum test and adjusted P values (pval_adj) were calculated using the Benjamini–Hochberg method. Log2fc is log2 fold change.
	snCv3					scCv3
	Minimal Overlapping (aPT & aTAL) Set* (aTUB enriched pval < 0.05)	Full Conserved Adaptive State Gene Set (p val < 0.05 for Ref, AKI and CKD)		Expanded Adaptive State Gene Set** (log2fc > 0.6 & pval_adj < 0.05 in Ref or AKI or CKD)		Minimal Overlapping (aPT & aTAL) Set* (aTUB enriched pval < 0.05)	Full Conserved Adaptive State Gene Set (p val < 0.05 for Ref, AKI and CKD)		Expanded Adaptive State Gene Set** (log2fc > 0.6 & pval_adj < 0.05 in Ref or AKI or CKD)
	Conserved Genes	Conserved Genes	State	Gene	State	Conserved Genes	Conserved Genes	Cluster	Gene	Cluster
	AGFG1	TPM1	aPT	TPM1	aPT	ACTN4	VIM	aPT	VIM	aPT	*Gene set used to generate per cell or nucleus state scores
	ANXA4	CASC15	aPT	CASC15	aPT	AGRN	TMSB10	aPT	TMSB10	aPT	**Gene set used towards clinical association gene sets (Intersection of snCv3 and scCv3)
	ARHGAP26	DLGAP1	aPT	DLGAP1	aPT	AHNAK	S100A6	aPT	S100A6	aPT
	ARHGAP29	KIF26B	aPT	KIF26B	aPT	ANXA2	S100A11	aPT	S100A11	aPT
	BICC1	KAZN	aPT	KAZN	aPT	ARHGAP29	TMSB4X	aPT	TMSB4X	aPT
	BNC2	DCDC2	aPT	DCDC2	aPT	BICC1	MALAT1	aPT	MALAT1	aPT
	C12orf75	AC068234.1	aPT	AC068234.1	aPT	C12orf75	TPM1	aPT	TPM1	aPT
	CASC15	AGBL4	aPT	AGBL4	aPT	C9orf3	CLDN3	aPT	CLDN3	aPT
	CDC42SE2	ITGB8	aPT	ITGB8	aPT	CD151	PTMA	aPT	PTMA	aPT
	CNKSR3	PROM1	aPT	PROM1	aPT	CLDN3	VCAM1	aPT	VCAM1	aPT
	CREB5	RHEX	aPT	RHEX	aPT	CLDN4	CLU	aPT	CLU	aPT
	DAPK1	DOCK11	aPT	DOCK11	aPT	CLDN7	HLA-B	aPT	HLA-B	aPT
	DCDC2	KALRN	aPT	KALRN	aPT	CLU	HLA-A	aPT	HLA-A	aPT
	DGKH	PPFIBP1	aPT	PPFIBP1	aPT	CYBA	B2M	aPT	B2M	aPT
	FAM110B	TNFAIP2	aPT	TNFAIP2	aPT	DST	S100A10	aPT	S100A10	aPT
	FGF13	CREB5	aPT	CREB5	aPT	ELF3	CLDN4	aPT	CLDN4	aPT
	FNDC3B	RAP1GAP2	aPT	RAP1GAP2	aPT	FLNA	ITGB8	aPT	ITGB8	aPT
	GLIS3	FHOD3	aPT	FHOD3	aPT	HLA-A	ELF3	aPT	ELF3	aPT
	GLS	GRIP1	aPT	GRIP1	aPT	IFITM3	CITED4	aPT	CITED4	aPT
	GMDS	TMEM178B	aPT	TMEM178B	aPT	ITGB1	WFDC2	aPT	WFDC2	aPT
	GPC4	NRG3	aPT	NRG3	aPT	ITGB8	ANXA2	aPT	ANXA2	aPT
	GULP1	PARD3	aPT	PARD3	aPT	ITM2C	TNFRSF12A	aPT	TNFRSF12A	aPT
	HKDC1	HAVCR1	aPT	HAVCR1	aPT	KRT18	CD63	aPT	CD63	aPT
	HYDIN	FNDC3B	aPT	FNDC3B	aPT	KRT7	FSTL3	aPT	FSTL3	aPT
	ITGA3	ITGB6	aPT	ITGB6	aPT	KRT8	TYMP	aPT	TYMP	aPT
	ITGAV	PRKD1	aPT	PRKD1	aPT	LY6E	KRT7	aPT	KRT7	aPT
	ITGB6	OXR1	aPT	OXR1	aPT	MET	ZFP36L1	aPT	ZFP36L1	aPT
	ITGB8	PICALM	aPT	PICALM	aPT	MMP7	MAL	aPT	MAL	aPT
	JADE1	GLIS3	aPT	GLIS3	aPT	PAX8	IFITM3	aPT	IFITM3	aPT
	KLHL13	UBE2D2	aPT	UBE2D2	aPT	PIGR	PIGR	aPT	PIGR	aPT
	KLHL29	PAWR	aPT	PAWR	aPT	PLSCR1	JUND	aPT	JUND	aPT
	LAMC1	MAP3K1	aPT	MAP3K1	aPT	PROM1	SOX4	aPT	SOX4	aPT
	LINC01320	BCL2	aPT	BCL2	aPT	RHOB	CD81	aPT	CD81	aPT
	LPGAT1	APBB1IP	aPT	APBB1IP	aPT	RNF213	JUN	aPT	JUN	aPT
	LPP	ITGAV	aPT	ITGAV	aPT	S100A10	AHNAK	aPT	AHNAK	aPT
	MACC1	TRIO	aPT	TRIO	aPT	S100A11	KRT18	aPT	KRT18	aPT
	MACF1	STOX2	aPT	STOX2	aPT	S100A13	RPS19	aPT	RPS19	aPT
	MAP4K4	UGCG	aPT	UGCG	aPT	SOX4	RPL34	aPT	RPL34	aPT
	MCU	PRICKLE1	aPT	PRICKLE1	aPT	TAF1D	RPS8	aPT	RPS8	aPT
	MET	LINC01320	aPT	LINC01320	aPT	TFPI	CD9	aPT	CD9	aPT
	MIR4435-2HG	MAP4K4	aPT	MAP4K4	aPT	TIMP1	LY6E	aPT	LY6E	aPT
	MYOF	PVT1	aPT	PVT1	aPT	TMSB10	HLA-C	aPT	HLA-C	aPT
	NCEH1	ARHGAP26	aPT	ARHGAP26	aPT	TNFRSF11B	SPARC	aPT	SPARC	aPT
	NEK11	CDH6	aPT	CDH6	aPT	TNFRSF12A	MMP7	aPT	MMP7	aPT
	NFKBIZ	DGKH	aPT	DGKH	aPT	TPM1	FOS	aPT	FOS	aPT
	NRP1	AKT3	aPT	AKT3	aPT	TSPAN1	TNFSF10	aPT	TNFSF10	aPT
	OSBPL10	MACC1	aPT	MACC1	aPT	UGCG	AKAP12	aPT	AKAP12	aPT
	PAM	LRRK2	aPT	LRRK2	aPT	VMP1	CD151	aPT	CD151	aPT
	PARD3	SDK1	aPT	SDK1	aPT	WFDC2	IER2	aPT	IER2	aPT
	PDGFC	SAMD4A	aPT	SAMD4A	aPT	ZFP36L1	SPINT2	aPT	SPINT2	aPT
	PISD	MYOF	aPT	MYOF	aPT	S100A6	JUNB	aPT	JUNB	aPT
	PLCB4	APP	aPT	APP	aPT	YBX3	RPS12	aPT	RPS12	aPT
	PPFIBP1	TTC28	aPT	TTC28	aPT	DDAH2	TIMP1	aPT	TIMP1	aPT
	PROM1	PLCB4	aPT	PLCB4	aPT	TAGLN2	DMKN	aPT	DMKN	aPT
	PTPN14	UGT2B7	aPT	UGT2B7	aPT	DMKN	HNRNPH1	aPT	HNRNPH1	aPT
	PTPRK	ANXA2	aPT	ANXA2	aPT	DDR1	IGFBP7	aPT	IGFBP7	aPT
	RBPMS	ACSM3	aPT	ACSM3	aPT	TSC22D1	VMP1	aPT	VMP1	aPT
	RETREG1	ZNF83	aPT	ZNF83	aPT	MYL12B	PPFIBP1	aPT	PPFIBP1	aPT
	RNF144B	BICC1	aPT	BICC1	aPT	GCC2	RPS24	aPT	RPS24	aPT
	RNF213	ITGA3	aPT	ITGA3	aPT	JAK1	CD24	aPT	CD24	aPT
	RRAS2	TNIK	aPT	TNIK	aPT	RAC1	S100A13	aPT	S100A13	aPT
	SAMD4A	RBPMS	aPT	RBPMS	aPT	BCAM	RPS3	aPT	RPS3	aPT
	SDK1	COL4A1	aPT	COL4A1	aPT		RHOB	aPT	RHOB	aPT
	SLC35F5	IGFBP7	aPT	IGFBP7	aPT		RPS27A	aPT	RPS27A	aPT
	SLMAP	CARMIL1	aPT	CARMIL1	aPT		H3F3B	aPT	H3F3B	aPT
	SPATS2L	RASAL2	aPT	RASAL2	aPT		RPS18	aPT	RPS18	aPT
	STOX2	TPK1	aPT	TPK1	aPT		CLIC1	aPT	CLIC1	aPT
	TMEM178B	EXT1	aPT	EXT1	aPT		RPL18A	aPT	RPL18A	aPT
	TNFAIP8	PARP8	aPT	GULP1	aPT		RPL28	aPT	RPL28	aPT
	TNFSF10	GULP1	aPT	C12orf75	aPT		RPLP1	aPT	RPLP1	aPT
	TNIK	C12orf75	aPT	FAM171A1	aPT		RPS23	aPT	RPS23	aPT
	TPM1	FAM171A1	aPT	C11orf80	aPT		RPL12	aPT	RPL12	aPT
	TRAF3	C11orf80	aPT	PTPRK	aPT		IFI27L2	aPT	IFI27L2	aPT
	TRIO	PTPRK	aPT	CLSTN2	aPT		KRT8	aPT	KRT8	aPT
	UBAP1	CLSTN2	aPT	FCHSD2	aPT		RPS9	aPT	RPS9	aPT
	UBE2D2	FCHSD2	aPT	NRP1	aPT		NFKBIA	aPT	NFKBIA	aPT
	UGCG	NRP1	aPT	NTN4	aPT		FLNA	aPT	FLNA	aPT
	UGT2B7	NTN4	aPT	ENAH	aPT		TUBB	aPT	TUBB	aPT
	XKR6	ENAH	aPT	AKAP12	aPT		SPON2	aPT	SPON2	aPT
	ZBTB20	AKAP12	aPT	PTBP2	aPT		APP	aPT	APP	aPT
	ZNF608	PTBP2	aPT	FBXL2	aPT		RPL10	aPT	RPL10	aPT
	ZNF83	FBXL2	aPT	AC108062.1	aPT		RPL41	aPT	RPL41	aPT
		AC108062.1	aPT	MACF1	aPT		SBSPON	aPT	SBSPON	aPT
		MACF1	aPT	ADGRG6	aPT		ACTG1	aPT	ACTG1	aPT
		ADGRG6	aPT	EPB41L2	aPT		RPS15A	aPT	RPS15A	aPT
		EPB41L2	aPT	CCDC146	aPT		KLF6	aPT	KLF6	aPT
		CCDC146	aPT	NFKBIZ	aPT		RPL36	aPT	RPL36	aPT
		NFKBIZ	aPT	MIR4435-2HG	aPT		COL4A1	aPT	COL4A1	aPT
		MIR4435-2HG	aPT	DCAF6	aPT		ARGLU1	aPT	ARGLU1	aPT
		ZBTB20	aPT	MAML2	aPT		RPL11	aPT	RPL11	aPT
		DCAF6	aPT	FOCAD	aPT		LAPTM4A	aPT	LAPTM4A	aPT
		MAML2	aPT	EIF4G3	aPT		PKHD1	aPT	PKHD1	aPT
		FOCAD	aPT	PLSCR1	aPT		RPL35A	aPT	RPL35A	aPT
		SMURF1	aPT	FAM110B	aPT		PROM1	aPT	PROM1	aPT
		EIF4G3	aPT	DTNA	aPT		TSPAN1	aPT	TSPAN1	aPT
		PLSCR1	aPT	SHROOM3	aPT		BCAM	aPT	BCAM	aPT
		FAM110B	aPT	MICAL3	aPT		FLNB	aPT	FLNB	aPT
		DTNA	aPT	VCAM1	aPT		RPLP0	aPT	RPLP0	aPT
		BMPR1A	aPT	FMNL2	aPT		RPS3A	aPT	RPS3A	aPT
		SHROOM3	aPT	FER	aPT		CREB5	aPT	CREB5	aPT
		MICAL3	aPT	TNFAIP8	aPT		RPL14	aPT	RPL14	aPT
		VCAM1	aPT	PLEKHH2	aPT		MACC1	aPT	MACC1	aPT
		FMNL2	aPT	HIVEP2	aPT		RPL37	aPT	RPL37	aPT
		FER	aPT	WWC1	aPT		RRBP1	aPT	RRBP1	aPT
		TNFAIP8	aPT	FAM49B	aPT		EMP3	aPT	EMP3	aPT
		PLEKHH2	aPT	PARD3B	aPT		RPL18	aPT	RPL18	aPT
		HIVEP2	aPT	JADE1	aPT		RPL32	aPT	RPL32	aPT
		MEF2A	aPT	PALLD	aPT		HNRNPA1	aPT	HNRNPA1	aPT
		WWC1	aPT	EPHA7	aPT		C12orf75	aPT	C12orf75	aPT
		FAM49B	aPT	DOCK1	aPT		KRT19	aPT	KRT19	aPT
		PARD3B	aPT	UBE2E1	aPT		MDK	aPT	MDK	aPT
		ADAM10	aPT	KCTD16	aPT		TAPBP	aPT	TAPBP	aPT
		JADE1	aPT	JAZF1	aPT		UGCG	aPT	UGCG	aPT
		PALLD	aPT	FIGN	aPT		MYL6	aPT	MYL6	aPT
		EPHA7	aPT	SPNS2	aPT		SYCE1L	aPT	SYCE1L	aPT
		DOCK1	aPT	BICD1	aPT		UBC	aPT	UBC	aPT
		UBE2E1	aPT	MED13L	aPT		RPL5	aPT	RPL5	aPT
		KCTD16	aPT	LAMC1	aPT		LUC7L3	aPT	LUC7L3	aPT
		JAZF1	aPT	SOX6	aPT		MYL12A	aPT	MYL12A	aPT
		FIGN	aPT	MITF	aPT		TMEM98	aPT	TMEM98	aPT
		SPNS2	aPT	PDE4D	aPT		RPS13	aPT	RPS13	aPT
		BICD1	aPT	AFF3	aPT		IER3	aPT	IER3	aPT
		MED13L	aPT	RBMS2	aPT		COL4A2	aPT	COL4A2	aPT
		LAMC1	aPT	HYDIN	aPT		COL18A1	aPT	COL18A1	aPT
		SOX6	aPT	MCU	aPT		PDLIM1	aPT	PDLIM1	aPT
		MITF	aPT	KCNQ3	aPT		SELENOM	aPT	SELENOM	aPT
		PDE4D	aPT	FAM189A1	aPT		RPL26	aPT	RPL26	aPT
		AFF3	aPT	BNC2	aPT		MARCKSL1	aPT	MARCKSL1	aPT
		RBMS2	aPT	MYLK	aPT		AGRN	aPT	AGRN	aPT
		HYDIN	aPT	ADAMTS16	aPT		SORBS2	aPT	SORBS2	aPT
		MCU	aPT	ZFP36L1	aPT		DDAH2	aPT	DDAH2	aPT
		KCNQ3	aPT	ADAMTS9-AS2	aPT		FAU	aPT	FAU	aPT
		FAM189A1	aPT	SEL1L3	aPT		C19orf33	aPT	C19orf33	aPT
		BNC2	aPT	SPATS2L	aPT		MACF1	aPT	MACF1	aPT
		MYLK	aPT	TANC1	aPT		TSPO	aPT	TSPO	aPT
		ATP13A3	aPT	KCNT2	aPT		WSB1	aPT	WSB1	aPT
		ADAMTS16	aPT	UNC5D	aPT		RBM39	aPT	RBM39	aPT
		ZFP36L1	aPT	PTBP3	aPT		LINC01320	aPT	LINC01320	aPT
		ADAMTS9-AS2	aPT	SPAG17	aPT		RPS27	aPT	RPS27	aPT
		SEL1L3	aPT	ARID1B	aPT		N4BP2L2	aPT	N4BP2L2	aPT
		SPATS2L	aPT	LPGAT1	aPT		RPS6	aPT	RPS6	aPT
		TANC1	aPT	KCTD1	aPT		TUBA1B	aPT	TUBA1B	aPT
		KCNT2	aPT	UTRN	aPT		RPL10A	aPT	RPL10A	aPT
		PARP14	aPT	ARHGAP29	aPT		MFSD10	aPT	MFSD10	aPT
		UNC5D	aPT	PHLDB1	aPT		RPS4X	aPT	RPS4X	aPT
		ASAP1	aPT	TJP1	aPT		TPM4	aPT	TPM4	aPT
		PTBP3	aPT	RBMS1	aPT		SPTBN1	aPT	SPTBN1	aPT
		SPAG17	aPT	PTPN12	aPT		IFI27	aPT	IFI27	aPT
		BAZ1A	aPT	PRICKLE2	aPT		PNISR	aPT	PNISR	aPT
		PCNX2	aPT	PHACTR2	aPT		ANXA4	aPT	ANXA4	aPT
		CARHSP1	aPT	CEP112	aPT		TAGLN2	aPT	TAGLN2	aPT
		NEK11	aPT	KLHL29	aPT		RPS2	aPT	RPS2	aPT
		ARID1B	aPT	ABCC1	aPT		DDR1	aPT	DDR1	aPT
		LPGAT1	aPT	MTHFD1L	aPT		ANXA5	aPT	ANXA5	aPT
		KCTD1	aPT	PTPN14	aPT		BICC1	aPT	BICC1	aPT
		ACTR3	aPT	LRCH1	aPT		RPS14	aPT	RPS14	aPT
		UTRN	aPT	OSBPL10	aPT		GSTP1	aPT	GSTP1	aPT
		PTK2	aPT	FUT8	aPT		SON	aPT	SON	aPT
		ARHGAP29	aPT	LPP	aPT		LMNA	aPT	LMNA	aPT
		PHLDB1	aPT	LINC02471	aPT		PSMB8	aPT	PPIA	aPT
		TJP1	aPT	DIAPH2	aPT		PPIA	aPT	CALM2	aPT
		RBMS1	aPT	AFAP1	aPT		CALM2	aPT	MYH9	aPT
		PTPN12	aPT	PPP1R9A	aPT		MYH9	aPT	CPVL	aPT
		PRICKLE2	aPT	ANXA4	aPT		CPVL	aPT	CDH6	aPT
		PHACTR2	aPT	COL4A2	aPT		CDH6	aPT	ITGB1	aPT
		CEP112	aPT	ZMIZ1	aPT		ITGB1	aPT	KTN1	aPT
		KLHL29	aPT	SSBP2	aPT		KTN1	aPT	PLSCR1	aPT
		ABCC1	aPT	RETREG1	aPT		PLSCR1	aPT	CRIP2	aPT
		MTHFD1L	aPT	GNAQ	aPT		CRIP2	aPT	NTN4	aPT
		PTPN14	aPT	CTBP2	aPT		NTN4	aPT	DDX17	aPT
		LRCH1	aPT	NPAS3	aPT		DDX17	aPT	CYBA	aPT
		TTC7B	aPT	CCND3	aPT		CYBA	aPT	SRSF7	aPT
		PHF21A	aPT	ANKRD6	aPT		SRSF7	aPT	FUS	aPT
		OSBPL10	aPT	ZNF608	aPT		FUS	aPT	CLDN7	aPT
		FUT8	aPT	MLLT3	aPT		CLDN7	aPT	RPL30	aPT
		KDM5B	aPT	MYO5B	aPT		RPL30	aPT	RPS25	aPT
		LPP	aPT	SYTL2	aPT		RPS25	aPT	RPL13	aPT
		LINC02471	aPT	LDLRAD4	aPT		RPL13	aPT	TUBA1A	aPT
		DIAPH2	aPT	SOX4	aPT		TUBA1A	aPT	RPL29	aPT
		DCDC1	aPT	GMDS	aPT		RPL29	aPT	YWHAH	aPT
		AFAP1	aPT	GPC6	aPT		YWHAH	aPT	TINAGL1	aPT
		PPP1R9A	aPT	MSC-AS1	aPT		TINAGL1	aPT	PNN	aPT
		TBC1D16	aPT	RAD51B	aPT		PNN	aPT	RPL15	aPT
		ANXA4	aPT	SEMA4D	aPT		RPL15	aPT	IFITM2	aPT
		SAMD12	aPT	WWC2	aPT		IFITM2	aPT	RPL35	aPT
		COL4A2	aPT	RTN4	aPT		RPL35	aPT	YBX3	aPT
		ZMIZ1	aPT	RERG	aPT		YBX3	aPT	RPS7	aPT
		NFKB1	aPT	GAB2	aPT		RPS7	aPT	ITM2C	aPT
		CPVL	aPT	KLF7	aPT		ITM2C	aPT	RPL6	aPT
		SSBP2	aPT	ANKRD33B	aPT		PRDX4	aPT	PAPLN	aPT
		TRAF3IP2-AS1	aPT	SEMA6A	aPT		RPL6	aPT	TXNIP	aPT
		RETREG1	aPT	MYO1E	aPT		PAPLN	aPT	TAF1D	aPT
		GNAQ	aPT	MET	aPT		TXNIP	aPT	RPL8	aPT
		CTBP2	aPT	EPB41L1	aPT		LBR	aPT	JAK1	aPT
		ZEB1	aPT	SUPT3H	aPT		TAF1D	aPT	RPSA	aPT
		NPAS3	aPT	VPS41	aPT		RPL8	aPT	GCC2	aPT
		CCND3	aPT	LDLRAD3	aPT		JAK1	aPT	CRIM1	aPT
		SENP6	aPT	GPC4	aPT		RPSA	aPT	NME3	aPT
		ANKRD6	aPT	RUSC2	aPT		GCC2	aPT	ITM2B	aPT
		ZNF608	aPT	CRIM1	aPT		CRIM1	aPT	RARRES2	aPT
		PTPN21	aPT	PAPLN	aPT		NME3	aPT	C9orf3	aPT
		RAP1B	aPT	CDK6	aPT		ITM2B	aPT	TMEM176B	aPT
		WRN	aPT	RIPOR3	aPT		RARRES2	aPT	DCDC2	aPT
		MLLT3	aPT	TBC1D8	aPT		LAPTM4B	aPT	PPIB	aPT
		MAP4	aPT	MTCL1	aPT		C9orf3	aPT	TJP1	aPT
		MYO5B	aPT	MPP6	aPT		TMEM176B	aPT	PTTG1IP	aPT
		SYTL2	aPT	FGF13	aPT		DCDC2	aPT	MYL12B	aPT
		LDLRAD4	aPT	GLS	aPT		PPIB	aPT	TUSC3	aPT
		SOX4	aPT	LPIN2	aPT		TJP1	aPT	ALPK2	aPT
		GMDS	aPT	EPB41L4A	aPT		PTTG1IP	aPT	ZBTB20	aPT
		SPATS2	aPT	FLNB	aPT		MYL12B	aPT	HLA-E	aPT
		RASA1	aPT	HIF1A	aPT		TUSC3	aPT	RPS5	aPT
		GPC6	aPT	MB21D2	aPT		SPINT1	aPT	TMEM50A	aPT
		SYNDIG1	aPT	TBL1XR1	aPT		ALPK2	aPT	LGALS3BP	aPT
		TMEM51	aPT	RRAS2	aPT		ZBTB20	aPT	NBL1	aPT
		AF117829.1	aPT	RNF144B	aPT		HLA-E	aPT	DSG2	aPT
		AGPS	aPT	NF2	aPT		RPL23A	aPT	RPL7A	aPT
		MSC-AS1	aPT	MYO1D	aPT		RPS5	aPT	OXR1	aPT
		RAD51B	aPT	TBL1X	aPT		RPL24	aPT	SYNE2	aPT
		SEMA4D	aPT	CASK	aPT		TMEM50A	aPT	STMN1	aPT
		SLC35F5	aPT	SEMA5A	aPT		LGALS3BP	aPT	SRRM2	aPT
		BEND7	aPT	ABI3BP	aPT		NBL1	aPT	NKTR	aPT
		WWC2	aPT	TENM3	aPT		DSG2	aPT	CEBPD	aPT
		RBFOX2	aPT	IMMP2L	aPT		RPL7A	aPT	PON2	aPT
		SOS2	aPT	ADAMTS9	aPT		OXR1	aPT	SF1	aPT
		RTN4	aPT	TNFSF10	aPT		SYNE2	aPT	GNAS	aPT
		RERG	aPT	ABCB1	aPT		STMN1	aPT	NPM1	aPT
		VCL	aPT	KLHL13	aPT		SRRM2	aPT	LTBP3	aPT
		GAB2	aPT	PTPRD	aPT		NKTR	aPT	H3F3A	aPT
		KLF7	aPT	GTDC1	aPT		CEBPD	aPT	CPM	aPT
		ANKRD33B	aPT	FOXP2	aPT		PON2	aPT	SSR4	aPT
		SEMA6A	aPT	RIPOR2	aPT		SF1	aPT	FAT1	aPT
		MYO1E	aPT	ITGB6	aTAL		GNAS	aPT	SFPQ	aPT
		ETV6	aPT	PROM1	aTAL		NPM1	aPT	SERPING1	aPT
		DYNC2LI1	aPT	DGKH	aTAL		LTBP3	aPT	CTSC	aPT
		MET	aPT	MACC1	aTAL		H3F3A	aPT	NACA	aPT
		EPB41L1	aPT	MYO1D	aTAL		CPM	aPT	ACTB	aPT
		CAP2	aPT	ITGB8	aTAL		SSR4	aPT	ARHGAP29	aPT
		SUPT3H	aPT	ABCC3	aTAL		FAT1	aPT	TRAM1	aPT
		NUTM2B-AS1	aPT	TNIK	aTAL		SFPQ	aPT	GPC4	aPT
		VPS41	aPT	PSD3	aTAL		SRI	aPT	HMGB1	aPT
		LDLRAD3	aPT	TPM1	aTAL		SERPING1	aPT	CD59	aPT
		GPC4	aPT	AC012593.1	aTAL		CTSC	aPT	RASSF7	aPT
		NFAT5	aPT	ABCC4	aTAL		KMT2A	aPT	RBM3	aPT
		HKDC1	aPT	TMPRSS4	aTAL		NACA	aPT	ZFAS1	aPT
		RUSC2	aPT	SAMD4A	aTAL		ACTB	aPT	HNRNPA2B1	aPT
		CRIM1	aPT	DCDC2	aTAL		PPIC	aPT	ANXA11	aPT
		BRAF	aPT	PLEKHA1	aTAL		ARHGAP29	aPT	CAPG	aPT
		SINHCAF	aPT	SYNE1	aTAL		TRAM1	aPT	NFE2L2	aPT
		PAPLN	aPT	BICC1	aTAL		GPC4	aPT	HNRNPDL	aPT
		GNB1	aPT	CNKSR3	aTAL		CCNL2	aPT	SYNGR2	aPT
		CDK6	aPT	SSH2	aTAL		HMGB1	aPT	DAD1	aPT
		RIPOR3	aPT	CD44	aTAL		CD99	aPT	RAB13	aPT
		TBC1D8	aPT	MET	aTAL		CD59	aPT	CALR	aPT
		EGFR	aPT	ARHGAP26	aTAL		ANP32B	aPT	SSR2	aPT
		RASA2	aPT	ST6GAL1	aTAL		MAP1LC3A	aPT	TMEM123	aPT
		MTCL1	aPT	PRKCA	aTAL		RASSF7	aPT	SUMO2	aPT
		MPP6	aPT	MACF1	aTAL		RBM3	aPT	DST	aPT
		YAP1	aPT	CREB5	aTAL		H1FX	aPT	RETREG1	aPT
		PLCB1	aPT	RNF144B	aTAL		ZFAS1	aPT	EPCAM	aPT
		ASCC3	aPT	PAX8	aTAL		HNRNPA2B1	aPT	SET	aPT
		FGF13	aPT	GRIP1	aTAL		ANXA11	aPT	ITGAV	aPT
		GLS	aPT	KLF7	aTAL		CAPG	aPT	PRRC2C	aPT
		UBAP1	aPT	PHACTR3	aTAL		NFE2L2	aPT	RPL3	aPT
		ZNF462	aPT	FNDC3B	aTAL		SPCS2	aPT	COL27A1	aPT
		LPIN2	aPT	ANXA2	aTAL		TP53I13	aPT	PKM	aPT
		EPB41L4A	aPT	MTHFD1L	aTAL		HNRNPDL	aPT	SRSF2	aPT
		GPD2	aPT	FGF13	aTAL		TSPAN6	aPT	TMEM238	aPT
		FLNB	aPT	SDK1	aTAL		NT5C	aPT	TMEM14C	aPT
		MBD2	aPT	RBPMS	aTAL		SYNGR2	aPT	CDKN1C	aPT
		DCBLD2	aPT	SYNE2	aTAL		EIF5B	aPT	MET	aPT
		HIF1A	aPT	VMP1	aTAL		DHRS7	aPT	SLC44A4	aPT
		ZNF609	aPT	NRP1	aTAL		AIF1L	aPT	PPP1R14B	aPT
		PHF14	aPT	UGCG	aTAL		ORMDL1	aPT	FZD1	aPT
		MB21D2	aPT	BICD1	aTAL		RBM25	aPT	CKB	aPT
		TBL1XR1	aPT	SKIL	aTAL		DAD1	aPT	EIF1	aPT
		AGFG1	aPT	C12orf75	aTAL		RAB13	aPT	HSP90B1	aPT
		TTLL5	aPT	DST	aTAL		RPS21	aPT	NRP1	aPT
		STAT3	aPT	HIVEP3	aTAL		CALR	aPT	SDC4	aPT
		MYH9	aPT	KLHL29	aTAL		ARPC1B	aPT	PFN1	aPT
		KIF13A	aPT	PTPRK	aTAL		SSR2	aPT	CARHSP1	aPT
		PAM	aPT	ATP11A	aTAL		TMEM123	aPT	JADE1	aPT
		RRAS2	aPT	MID1	aTAL		SUMO2	aPT	RAN	aPT
		RNF144B	aPT	TNFAIP8	aTAL		DST	aPT	NR2F2	aPT
		PLS1	aPT	KLF6	aTAL		RPL21	aPT	MDM4	aPT
		NF2	aPT	SVIL	aTAL		RETREG1	aPT	ABCB1	aPT
		FAM107B	aPT	STOX2	aTAL		EPCAM	aPT	PDIA6	aPT
		HGSNAT	aPT	GAREM1	aTAL		SPTAN1	aPT	HMGN1	aPT
		DAPK1	aPT	ITGA3	aTAL		CDC37	aPT	CTSZ	aPT
		GTF2IRD1	aPT	ELF3	aTAL		SET	aPT	TNFRSF11B	aPT
		STAG1	aPT	GLS	aTAL		ITGAV	aPT	TSC22D1	aPT
		FAM13B	aPT	PARP4	aTAL		PRRC2C	aPT	LEPROT	aPT
		FBXW7	aPT	TRIO	aTAL		RPL3	aPT	TSPAN4	aPT
		LNPEP	aPT	MCU	aTAL		COL27A1	aPT	TFPI	aPT
		FOXP1	aPT	TRAF3	aTAL		PKM	aPT	BTF3	aPT
		TPST1	aPT	UGT2B7	aTAL		SRSF2	aPT	PAX8	aPT
		ZNF385B	aPT	NLGN1	aTAL		RNF213	aPT	ADIRF	aPT
		MYO1D	aPT	NFKBIZ	aTAL		TMEM238	aPT	CD46	aPT
		TBL1X	aPT	C11orf80	aTAL		TMEM14C	aPT	EEF1B2	aPT
		NCK2	aPT	RBMS2	aTAL		AAK1	aPT	WFDC2	aTAL
		XRCC5	aPT	PPFIBP1	aTAL		CDKN1C	aPT	SLPI	aTAL
		BAZ2B	aPT	ARHGAP29	aTAL		MET	aPT	CLU	aTAL
		MAML3	aPT	MIR4435-2HG	aTAL		ATP6AP2	aPT	TIMP1	aTAL
		AC092894.1	aPT	RETREG1	aTAL		SLC44A4	aPT	SAT1	aTAL
		CNKSR3	aPT	PDZD2	aTAL		PPP1R14B	aPT	TACSTD2	aTAL
		JAK1	aPT	PARD3	aTAL		TAX1BP3	aPT	S100A11	aTAL
		CASK	aPT	AKAP13	aTAL		FZD1	aPT	TSPAN1	aTAL
		DLGAP4	aPT	ACTN1	aTAL		LAMB1	aPT	ANXA2	aTAL
		PDE9A	aPT	HUNK	aTAL		TPR	aPT	TMPRSS4	aTAL
		MKL1	aPT	MFHAS1	aTAL		SNRPB	aPT	ITGB6	aTAL
		SEMA5A	aPT	CSGALNACT1	aTAL		CKB	aPT	MMP7	aTAL
		EML4	aPT	PROSER2	aTAL		S100A16	aPT	ITM2C	aTAL
		EPN2	aPT	ANXA3	aTAL		LSM7	aPT	RHOB	aTAL
		ABI3BP	aPT	LPP	aTAL		TMED9	aPT	TMSB10	aTAL
		PKD2	aPT	OSMR	aTAL		EIF1	aPT	TMSB4X	aTAL
		UBAP2	aPT	KALRN	aTAL		SNRPE	aPT	TPM1	aTAL
		YEATS2	aPT	ZEB1	aTAL		HSP90B1	aPT	AHNAK	aTAL
		TENM3	aPT	HDAC7	aTAL		NRP1	aPT	ELF3	aTAL
		MAP3K21	aPT	CLIC4	aTAL		GOLGB1	aPT	EZR	aTAL
		NUTM2A-AS1	aPT	PLSCR1	aTAL		SDC4	aPT	PROM1	aTAL
		CMSS1	aPT	NPAS2	aTAL		BAX	aPT	S100A2	aTAL
		ADGRG1	aPT	RNF213	aTAL		PFN1	aPT	SKIL	aTAL
		IMMP2L	aPT	MYOF	aTAL		CARHSP1	aPT	MALAT1	aTAL
		ADAMTS9	aPT	ITPR3	aTAL		PARP14	aPT	VMP1	aTAL
		ZFHX3	aPT	FAM155A	aTAL		KMT2E	aPT	TAGLN2	aTAL
		TSC22D2	aPT	DIAPH3	aTAL		JADE1	aPT	HLA-B	aTAL
		DAB2IP	aPT	MAP3K5	aTAL		COMT	aPT	PTMA	aTAL
		RNF213	aPT	PHACTR2	aTAL		IQGAP1	aPT	ITGA3	aTAL
		LINC02532	aPT	EZR	aTAL		RAN	aPT	BBOX1	aTAL
		BMPR2	aPT	IGF2BP2	aTAL		PSME1	aPT	CLDN4	aTAL
		SLC44A3	aPT	CHST9	aTAL		AKAP9	aPT	S100A6	aTAL
		SMC5	aPT	GLIS3	aTAL		VKORC1	aPT	JUND	aTAL
		ARMC9	aPT	TMEM178B	aTAL		FLRT3	aPT	PAPPA2	aTAL
		CDC42SE2	aPT	SPP1	aTAL		NR2F2	aPT	KRT7	aTAL
		IQGAP1	aPT	KRT7	aTAL		EEF1D	aPT	CLDN3	aTAL
		ANXA11	aPT	MYO1E	aTAL		RSRC2	aPT	LY6E	aTAL
		AHNAK	aPT	NEAT1	aTAL		PRMT1	aPT	HLA-A	aTAL
		CADM1	aPT	UACA	aTAL		RBMX	aPT	LDHA	aTAL
		C11orf49	aPT	MAP4K4	aTAL		DDOST	aPT	MUC1	aTAL
		PPP4R1	aPT	ETV6	aTAL		ZRANB2	aPT	PLEKHA1	aTAL
		PISD	aPT	SMAD3	aTAL		PRPF4B	aPT	RAPGEF3	aTAL
		GABPB1-AS1	aPT	SEPT9	aTAL		MDM4	aPT	ITGB8	aTAL
		TNFSF10	aPT	SLC35F5	aTAL		PKN2	aPT	CRYAB	aTAL
		ABCB1	aPT	SESTD1	aTAL		ABCB1	aPT	SOX4	aTAL
		AL359915.2	aPT	AP1S3	aTAL		SELENOF	aPT	CLDN7	aTAL
		KLHL13	aPT	CDC42SE2	aTAL		KRT10	aPT	SLC16A5	aTAL
		CCDC91	aPT	TFPI	aTAL		PDIA6	aPT	MET	aTAL
		ATG10	aPT	PTPN14	aTAL		GPBP1	aPT	KRT18	aTAL
		SHROOM2	aPT	RASA2	aTAL		HNRNPU	aPT	HSP90AA1	aTAL
		RAI1	aPT	SH3D19	aTAL		HMGN1	aPT	LGALS3	aTAL
		VGLL4	aPT	XKR6	aTAL		CTSZ	aPT	YWHAH	aTAL
		IFT43	aPT	DNAH5	aTAL		GNAI2	aPT	TNFRSF11B	aTAL
		EYA3	aPT	LAMC1	aTAL		SEPT7	aPT	ARHGAP29	aTAL
		XKR6	aPT	MAP4	aTAL		TNFRSF11B	aPT	TFCP2L1	aTAL
		TMCC1	aPT	GAB2	aTAL		TMEM179B	aPT	ARHGEF38	aTAL
		PDLIM5	aPT	ACTR3	aTAL		BCAP31	aPT	TNFRSF12A	aTAL
		ATG7	aPT	LINC01320	aTAL		XRCC5	aPT	GLS	aTAL
		FGFR1	aPT	KIRREL1	aTAL		ATRX	aPT	YBX3	aTAL
		LAMB1	aPT	SPATA6L	aTAL		DYNLL1	aPT	ZFP36L1	aTAL
		PARVA	aPT	PAM	aTAL		YIPF3	aPT	CYBA	aTAL
		PTPRD	aPT	TNFSF10	aTAL		ASH1L	aPT	WSB1	aTAL
		GTDC1	aPT	MYO6	aTAL		JUP	aPT	RNF213	aTAL
		TOX3	aPT	ARHGAP10	aTAL		TSC22D1	aPT	CD151	aTAL
		ZCCHC7	aPT	RANBP17	aTAL		MAP4	aPT	S100A13	aTAL
		SLMAP	aPT	MSN	aTAL		ERP29	aPT	IFITM2	aTAL
		FOXP2	aPT	SAT1	aTAL		LEPROT	aPT	SOD3	aTAL
		MSI2	aPT	RAPGEF3	aTAL		ADAM10	aPT	C12orf75	aTAL
		ZNF43	aPT	LRRFIP1	aTAL		EIF3G	aPT	ITGB1	aTAL
		AZIN1-AS1	aPT	CASTOR3	aTAL		EIF3D	aPT	RNF19A	aTAL
		SPOPL	aPT	GLDC	aTAL		HM13	aPT	NEAT1	aTAL
		DENND5A	aPT	ACTN4	aTAL		EIF3A	aPT	ARID5B	aTAL
		STIM1	aPT	STK38	aTAL		WASF2	aPT	CAMK2N1	aTAL
		PRMT2	aPT	DPYD	aTAL		MGAT4B	aPT	KMT2A	aTAL
		RNF217	aPT	TANC2	aTAL		LINC02532	aPT	PLSCR1	aTAL
		SPTAN1	aPT	SCMH1	aTAL		RPL19	aPT	H3F3B	aTAL
		MINDY2	aPT	STIM1	aTAL		RCN2	aPT	TIMP3	aTAL
		CAMK2D	aPT	KLHL13	aTAL		HSPA5	aPT	RHOA	aTAL
		MCTP2	aPT	FAM110B	aTAL		PALLD	aPT	IFITM3	aTAL
		KHDRBS1	aPT	HKDC1	aTAL		MAL2	aPT	UGCG	aTAL
		PITPNB	aPT	PTBP3	aTAL		ARF5	aPT	NCOA7	aTAL
		MTMR10	aPT	RNF19A	aTAL		TMEM205	aPT	MIDN	aTAL
		JMJD1C	aPT	PTPRJ	aTAL		LRRFIP1	aPT	KCNQ1OT1	aTAL
		PARP4	aPT	CTTNBP2NL	aTAL		KDELR1	aPT	TSC22D1	aTAL
		IQCK	aPT	GPC4	aTAL		TSPAN4	aPT	N4BP2L2	aTAL
		ZNF611	aPT	NPAS3	aTAL		BANF1	aPT	HLA-E	aTAL
		PDGFC	aPT	SULF2	aTAL		PHF3	aPT	CTTN	aTAL
		TRAF3	aPT	PDGFC	aTAL		LRP10	aPT	MYL12B	aTAL
		RIPOR2	aPT	ZNF83	aTAL		DDRGK1	aPT	CD9	aTAL
		C1QTNF3-AMACR	aPT	FCHO2	aTAL		RPL22L1	aPT	DST	aTAL
		HIP1	aPT	HSPG2	aTAL		TFPI	aPT	S100A10	aTAL
		CDC27	aPT	RBBP8	aTAL		PTPRF	aPT	ERBB4	aTAL
		TCF20	aPT	TMEM51	aTAL		CHD9	aPT	SRSF10	aTAL
		LARGE1	aPT	PPP1CB	aTAL		YWHAZ	aPT	MYL12A	aTAL
		LYRM4	aPT	NCEH1	aTAL		RABAC1	aPT	FUS	aTAL
		NCEH1	aPT	CABLES1	aTAL		BCL7C	aPT	PAX8	aTAL
		USP54	aPT	RHPN2	aTAL		ARL6IP5	aPT	KRT8	aTAL
		KIAA1217	aPT	PTPN9	aTAL		BTF3	aPT	SYNE1	aTAL
		TEAD1	aPT	TBC1D1	aTAL		RNPS1	aPT	TFPI	aTAL
		ITGB6	aTAL	CD2AP	aTAL		DSP	aPT
		PROM1	aTAL	ANXA4	aTAL		PLXNB1	aPT
		DGKH	aTAL	HYDIN	aTAL		ACTN4	aPT
		MACC1	aTAL	FER	aTAL		SEC11A	aPT
		MYO1D	aTAL	DAPK1	aTAL		TMBIM4	aPT
		ITGB8	aTAL	SPTLC3	aTAL		HSBP1	aPT
		ABCC3	aTAL	AHNAK	aTAL		BCLAF1	aPT
		TNIK	aTAL	PON2	aTAL		CAST	aPT
		PSD3	aTAL	NEK11	aTAL		ARPC2	aPT
		TPM1	aTAL	ESYT2	aTAL		REEP5	aPT
		AC012593.1	aTAL	ABR	aTAL		GTF2I	aPT
		ABCC4	aTAL	SGMS1	aTAL		RAC1	aPT
		TMPRSS4	aTAL	TBL1XR1	aTAL		CCDC198	aPT
		SAMD4A	aTAL	CRIM1	aTAL		LAMA5	aPT
		DCDC2	aTAL	EFCAB13	aTAL		PAX8	aPT
		PLEKHA1	aTAL	SYTL2	aTAL		MGST3	aPT
		SYNE1	aTAL	EPHB2	aTAL		BPTF	aPT
		BICC1	aTAL	FOSL2	aTAL		LAMB2	aPT
		CNKSR3	aTAL	OSBPL10	aTAL		CNIH4	aPT
		SSH2	aTAL	SPATS2L	aTAL		SCAF11	aPT
		CD44	aTAL	STAT3	aTAL		RHOA	aPT
		MET	aTAL	AC005699.1	aTAL		MRPL33	aPT
		ARHGAP26	aTAL	ALCAM	aTAL		TNFRSF1A	aPT
		ST6GAL1	aTAL	NHS	aTAL		ADIRF	aPT
		PRKCA	aTAL	PTPN1	aTAL		PCM1	aPT
		MACF1	aTAL	CLDN4	aTAL		PDIA3	aPT
		CREB5	aTAL	HDAC9	aTAL		MAGED2	aPT
		RNF144B	aTAL	LMNA	aTAL		LSM2	aPT
		PAX8	aTAL	BMPR2	aTAL		CCDC107	aPT
		GRIP1	aTAL	WWTR1	aTAL		DCTN2	aPT
		KLF7	aTAL	MIDN	aTAL		PRKCSH	aPT
		PHACTR3	aTAL	JADE1	aTAL		GPRC5C	aPT
		FNDC3B	aTAL	OSMR-AS1	aTAL		ANKRD12	aPT
		ANXA2	aTAL	PLCB4	aTAL		OCIAD2	aPT
		MTHFD1L	aTAL	CASC15	aTAL		BSG	aPT
		FGF13	aTAL	ITGB1	aTAL		CST3	aPT
		SDK1	aTAL	UBAP1	aTAL		CD46	aPT
		RBPMS	aTAL	SGMS2	aTAL		TLN1	aPT
		SYNE2	aTAL	EMP1	aTAL		EEF1B2	aPT
		VMP1	aTAL	BNC2	aTAL		VPS25	aPT
		NRP1	aTAL	ZFP36L1	aTAL		TSPAN3	aPT
		UGCG	aTAL	AC016831.7	aTAL		ATRAID	aPT
		BICD1	aTAL	ADAM10	aTAL		ENO1	aPT
		SKIL	aTAL	YPEL2	aTAL		DYNC2LI1	aPT
		C12orf75	aTAL	VCL	aTAL		PLXNB2	aPT
		DST	aTAL	DLEU2	aTAL		ARPC3	aPT
		HIVEP3	aTAL	GULP1	aTAL		WFDC2	aTAL
		KLHL29	aTAL	ITGAV	aTAL		SLPI	aTAL
		PTPRK	aTAL	EVC	aTAL		CLU	aTAL
		ATP11A	aTAL	KITLG	aTAL		TIMP1	aTAL
		MID1	aTAL	HIF1A	aTAL		SAT1	aTAL
		TNFAIP8	aTAL	BACH2	aTAL		TACSTD2	aTAL
		KLF6	aTAL				S100A11	aTAL
		SVIL	aTAL				TSPAN1	aTAL
		STOX2	aTAL				ANXA2	aTAL
		GAREM1	aTAL				TMPRSS4	aTAL
		ITGA3	aTAL				ITGB6	aTAL
		ELF3	aTAL				MMP7	aTAL
		GLS	aTAL				ITM2C	aTAL
		PARP4	aTAL				RHOB	aTAL
		TRIO	aTAL				TMSB10	aTAL
		MCU	aTAL				TMSB4X	aTAL
		TRAF3	aTAL				TPM1	aTAL
		UGT2B7	aTAL				AHNAK	aTAL
		NLGN1	aTAL				ELF3	aTAL
		NFKBIZ	aTAL				EZR	aTAL
		C11orf80	aTAL				PROM1	aTAL
		RBMS2	aTAL				S100A2	aTAL
		PPFIBP1	aTAL				SKIL	aTAL
		ARHGAP29	aTAL				MALAT1	aTAL
		MIR4435-2HG	aTAL				VMP1	aTAL
		RETREG1	aTAL				TAGLN2	aTAL
		PDZD2	aTAL				HLA-B	aTAL
		PARD3	aTAL				PTMA	aTAL
		AKAP13	aTAL				ITGA3	aTAL
		ACTN1	aTAL				BBOX1	aTAL
		HUNK	aTAL				CLDN4	aTAL
		MFHAS1	aTAL				S100A6	aTAL
		CSGALNACT1	aTAL				JUND	aTAL
		PROSER2	aTAL				PAPPA2	aTAL
		ANXA3	aTAL				KRT7	aTAL
		LPP	aTAL				CLDN3	aTAL
		OSMR	aTAL				LY6E	aTAL
		KALRN	aTAL				HLA-A	aTAL
		ZEB1	aTAL				LDHA	aTAL
		HDAC7	aTAL				MUC1	aTAL
		CLIC4	aTAL				PLEKHA1	aTAL
		PLSCR1	aTAL				RAPGEF3	aTAL
		NPAS2	aTAL				ITGB8	aTAL
		RNF213	aTAL				CRYAB	aTAL
		MYOF	aTAL				SOX4	aTAL
		ITPR3	aTAL				CLDN7	aTAL
		FAM155A	aTAL				SLC16A5	aTAL
		DIAPH3	aTAL				MET	aTAL
		MAP3K5	aTAL				KRT18	aTAL
		PHACTR2	aTAL				HSP90AA1	aTAL
		EZR	aTAL				LGALS3	aTAL
		IGF2BP2	aTAL				YWHAH	aTAL
		CHST9	aTAL				TNFRSF11B	aTAL
		GLIS3	aTAL				ARHGAP29	aTAL
		TMEM178B	aTAL				TFCP2L1	aTAL
		SPP1	aTAL				ARHGEF38	aTAL
		KRT7	aTAL				TNFRSF12A	aTAL
		MYO1E	aTAL				GLS	aTAL
		NEAT1	aTAL				YBX3	aTAL
		UACA	aTAL				ZFP36L1	aTAL
		MAP4K4	aTAL				CYBA	aTAL
		ETV6	aTAL				WSB1	aTAL
		SMAD3	aTAL				RNF213	aTAL
		SEPT9	aTAL				CD151	aTAL
		SLC35F5	aTAL				S100A13	aTAL
		SESTD1	aTAL				IFITM2	aTAL
		AP1S3	aTAL				SOD3	aTAL
		CDC42SE2	aTAL				C12orf75	aTAL
		TFPI	aTAL				ITGB1	aTAL
		PTPN14	aTAL				RNF19A	aTAL
		RASA2	aTAL				NEAT1	aTAL
		SH3D19	aTAL				ARID5B	aTAL
		XKR6	aTAL				CAMK2N1	aTAL
		DNAH5	aTAL				KMT2A	aTAL
		LAMC1	aTAL				PLSCR1	aTAL
		MAP4	aTAL				H3F3B	aTAL
		SLMAP	aTAL				TIMP3	aTAL
		GAB2	aTAL				RHOA	aTAL
		ACTR3	aTAL				IFITM3	aTAL
		LINC01320	aTAL				UGCG	aTAL
		KIRREL1	aTAL				NCOA7	aTAL
		SPATA6L	aTAL				MIDN	aTAL
		PAM	aTAL				KCNQ1OT1	aTAL
		EML1	aTAL				TSC22D1	aTAL
		TNFSF10	aTAL				N4BP2L2	aTAL
		MYO6	aTAL				HLA-E	aTAL
		ARHGAP10	aTAL				CTTN	aTAL
		RANBP17	aTAL				MYL12B	aTAL
		MAP3K14	aTAL				CD9	aTAL
		MSN	aTAL				DST	aTAL
		PPP4R1	aTAL				S100A10	aTAL
		SAT1	aTAL				ERBB4	aTAL
		RAPGEF3	aTAL				SRSF10	aTAL
		LRRFIP1	aTAL				MYL12A	aTAL
		CASTOR3	aTAL				FUS	aTAL
		GLDC	aTAL				DMKN	aTAL
		ACTN4	aTAL				PAX8	aTAL
		STK38	aTAL				KRT8	aTAL
		DPYD	aTAL				SYNE1	aTAL
		TANC2	aTAL				TFPI	aTAL
		SCMH1	aTAL				ACTN4	aTAL
		STIM1	aTAL				PIGR	aTAL
		KLHL13	aTAL				UBC	aTAL
		FAM110B	aTAL				RBBP8	aTAL
		ARFGAP3	aTAL				ACTG1	aTAL
		HKDC1	aTAL				IQGAP1	aTAL
		PTBP3	aTAL				BCAM	aTAL
		TJP1	aTAL				TPM3	aTAL
		RNF19A	aTAL				CAPG	aTAL
		PTPRJ	aTAL				YWHAZ	aTAL
		CTTNBP2NL	aTAL				JUP	aTAL
		GPC4	aTAL				DYNLL1	aTAL
		NPAS3	aTAL				PRRC2C	aTAL
		SULF2	aTAL				ANKRD12	aTAL
		SUSD1	aTAL				SRRM2	aTAL
		PDGFC	aTAL				HMGB1	aTAL
		FAM129B	aTAL				LRRFIP1	aTAL
		BAZ1A	aTAL				RAC1	aTAL
		ZNF83	aTAL				ARGLU1	aTAL
		FCHO2	aTAL				BICC1	aTAL
		HSPG2	aTAL				FLNA	aTAL
		RBBP8	aTAL				C9orf3	aTAL
		TMEM51	aTAL				CCNL1	aTAL
		FUT8	aTAL				STAT3	aTAL
		UBE2H	aTAL				PAX2	aTAL
		RRAS2	aTAL				GCC2	aTAL
		PPP1CB	aTAL				JAK1	aTAL
		NCEH1	aTAL				RBM39	aTAL
		CABLES1	aTAL				PRDX1	aTAL
		RHPN2	aTAL				PFN1	aTAL
		ROCK2	aTAL				SON	aTAL
		PTPN9	aTAL				RNMT	aTAL
		TBC1D1	aTAL				AGRN	aTAL
		CD2AP	aTAL				ACTR3	aTAL
		ANXA4	aTAL				DDR1	aTAL
		HYDIN	aTAL				CIB1	aTAL
		FER	aTAL				COL4A4	aTAL
		DAPK1	aTAL				SSFA2	aTAL
		NT5C2	aTAL				CFL1	aTAL
		MED13L	aTAL				GOLGA8A	aTAL
		SPTLC3	aTAL				TAF1D	aTAL
		AHNAK	aTAL				SF1	aTAL
		PON2	aTAL				DDAH2	aTAL
		HSP90AA1	aTAL				SYNCRIP	aTAL
		SBNO2	aTAL				COBLL1	aTAL
		NEK11	aTAL
		JAK1	aTAL
		ESYT2	aTAL
		DOCK5	aTAL
		ABR	aTAL
		COL27A1	aTAL
		SGMS1	aTAL
		KMT2A	aTAL
		TBL1XR1	aTAL
		AL445472.1	aTAL
		CRIM1	aTAL
		EFCAB13	aTAL
		SYTL2	aTAL
		MYO9B	aTAL
		EPHB2	aTAL
		FOSL2	aTAL
		NFAT5	aTAL
		OSBPL10	aTAL
		SPATS2L	aTAL
		STAT3	aTAL
		AC005699.1	aTAL
		CTTN	aTAL
		ALCAM	aTAL
		SPIDR	aTAL
		NHS	aTAL
		PTPN1	aTAL
		EFNA5	aTAL
		PARP8	aTAL
		CLDN4	aTAL
		HDAC9	aTAL
		LMNA	aTAL
		BMPR2	aTAL
		WWTR1	aTAL
		CUX1	aTAL
		MIDN	aTAL
		PAK2	aTAL
		MVP	aTAL
		JADE1	aTAL
		PRKCI	aTAL
		FGFR1	aTAL
		TNFRSF10B	aTAL
		PTPN12	aTAL
		FNDC3A	aTAL
		LYN	aTAL
		OSMR-AS1	aTAL
		LRRIQ1	aTAL
		DIAPH1	aTAL
		YBX3	aTAL
		RAI14	aTAL
		PLCB4	aTAL
		CASC15	aTAL
		CTNNA1	aTAL
		NBEA	aTAL
		RUFY3	aTAL
		KLF3	aTAL
		ITGB1	aTAL
		UBAP1	aTAL
		SGMS2	aTAL
		EMP1	aTAL
		CEMIP2	aTAL
		ZFHX3	aTAL
		BNC2	aTAL
		YAP1	aTAL
		ZFP36L1	aTAL
		AC016831.7	aTAL
		GNB1	aTAL
		ADAM9	aTAL
		ADAM10	aTAL
		SMARCC1	aTAL
		ZSWIM6	aTAL
		GRB10	aTAL
		SMURF1	aTAL
		SHROOM4	aTAL
		RGS12	aTAL
		TNS3	aTAL
		YPEL2	aTAL
		FANK1	aTAL
		CAMK2D	aTAL
		ANKLE2	aTAL
		CDYL	aTAL
		VCL	aTAL
		SMC5	aTAL
		DLEU2	aTAL
		SWAP70	aTAL
		GMDS	aTAL
		LPGAT1	aTAL
		CLIP1	aTAL
		ZBTB20	aTAL
		GULP1	aTAL
		LGR4	aTAL
		RBMS1	aTAL
		PHACTR4	aTAL
		SNTB1	aTAL
		ITGAV	aTAL
		SLC38A1	aTAL
		EVC	aTAL
		KITLG	aTAL
		ARAP2	aTAL
		HIF1A	aTAL
		FAT1	aTAL
		VPS13C	aTAL
		MBD2	aTAL
		C9orf3	aTAL
		ADGRF1	aTAL
		BACH2	aTAL
		IGFBP7	aTAL
		EGFR	aTAL
		UBE2D2	aTAL
		ATP13A3	aTAL
		RAB11FIP1	aTAL
		SLC41A2	aTAL
		BACH1	aTAL
		PICALM	aTAL
		RAP1B	aTAL
		AFF1	aTAL
		DOCK9	aTAL
		AGFG1	aTAL
		FGD6	aTAL
		TMCO3	aTAL
		USP31	aTAL
		IQCJ-SCHIP1	aTAL
		NLGN4Y	aTAL
		ZNF609	aTAL
		YWHAZ	aTAL
		ZFP36L2	aTAL
		LEPR	aTAL
		CIT	aTAL
		PISD	aTAL
		CCDC84	aTAL
		SMAD2	aTAL
		DPY19L1	aTAL
		VPS37B	aTAL
		SHTN1	aTAL
		AKT3	aTAL
		AGO2	aTAL
		ZNF608	aTAL
