# Supplementary material for: An atlas of healthy and injured cell states and niches in the human kidney
Source: Nature. 2023 Jul 19;619(7970):585–94. doi: 10.1038/s41586-023-05769-3 (PMC10356613; doi:10.1038/s41586-023-05769-3)
Supplement: Supplementary file 6 — Supplementary Tables 1–37. [file 41586_2023_5769_MOESM6_ESM.zip › 2021-07-12390D-s6/2021-07-12390D-Supplementary Table 14.xlsx]

## Sheet: S14
	Supplementary Table 14. Conserved adaptive stromal (aStr) state marker genes.
	List of adaptive stromal (aFIB, MYOF) marker genes identified separately for snCv3 and scCv3. Filter criteria used to achieve minimal, full and expanded gene sets are provided. Indicated P values (pval) were calculated using the Wilcoxon Rank Sum test and adjusted P values (pval_adj) were calculated using the Benjamini–Hochberg method. Log2fc is log2 fold change; number of cell types refers to th…
	snCv3				scCv3
	Minimal Set* (aStr enriched pval < 0.05 & log2fc > 0.6)	Full Conserved Adaptive State Gene Set (p val < 0.05 for Ref, AKI and CKD)	Expanded Adaptive State Gene Set** (aFIB and MYOF separately; log2fc > 0.6 & pval_adj < 0.05 in Ref or AKI or CKD)		Minimal Set* (aStr enriched pval < 0.05 & log2fc > 0.6)	Full Conserved Adaptive State Gene Set (p val < 0.05 for Ref and AKI) + MYOF enriched (log2fc > 0.6 & pval_adj < 0.05 for all combined)	Expanded Adaptive State Gene Set* (aFIB and MYOF separately; log2fc > 0.6 & pval < 0.05 in Ref or AKI or CKD for aFIB; log2fc > 0.6 & pval_adj < 0.05 for all combined for MYOF)
	Conserved Genes	Conserved Genes	Gene	Number of Cell Types	Genes	Genes	Genes	Number of Cell Types
	ABI3BP	PDZRN4	CASC15	2	FBLN1	IGFBP6	ABI3BP	1	*Gene set used to generate per cell or nucleus state scores
	ANTXR1	ATP2B4	COL1A2	2	IGF1	S100A10	AC113383.1	1	**Gene set used towards clinical association gene sets (Intersection of snCv3 and scCv3)
	COL1A1	IGFBP5	COL8A1	2	OGN	IGF1	ADAM33	1
	COL1A2	NOX4	FBXL7	2	PODN	C3	ADGRL3	1
	COL5A2	DPYSL3	GSN	2	SFRP4	S100A4	ADIRF	1
	COL6A2	COL1A1	IGFBP5	2	PRRX1	GSN	ADRA2A	1
	COL8A1	GSN	LTBP1	2	ADAM33	S100A6	ALDH3A2	1
	DCLK1	LTBP1	PRICKLE1	2	SERPINF1	ANXA2	ANXA1	1
	DPYSL3	ABI3BP	ABI3BP	1	CCDC80	LGALS3	ANXA2	1
	ELN	EFNA5	AC098829.1	1	EBF2	CCDC80	APOD	1
	FBXL7	ANKS1B	ACTA2	1	PLAC9	VIM	BTF3	1
	FN1	SULF1	ADAMTS3	1	ADRA2A	CLU	C1R	1
	IGFBP5	ANK2	ADAMTSL3	1	CPE	SFRP4	C1S	1
	ITGA11	AFDN	ADD3	1	MGP	PODN	C3	1
	LTBP1	ZEB1	ADGRL2	1	IGFBP6	OGN	CAV2	1
	MFGE8	FN1	AFDN	1	PTGIS	FTH1	CCDC80	1
	MGP	THRB	AL445426.1	1	C3	FBLN1	CCN5	1
	MICAL2	CASC15	ANK2	1	MUSTN1	FTL	CD99	1
	MIR99AHG	SDC2	ANKH	1	ABI3BP	SERPINF1	CDC14B	1
	NAV3	ELN	ANKRD6	1	VIM	EFEMP1	CHRDL1	1
	NHSL2	FRY	ANKS1B	1	ECRG4	EID1	CLU	1
	NTM	DOCK5	ANO1	1	GSN	GPNMB	CNN1	1
	PCDH7	MACROD2	ANTXR1	1	EFEMP1	ABI3BP	CPE	1
	PDE5A	NHSL2	AP001528.2	1	CNN1	CPE	CSGALNACT1	1
	PDZRN4	PRICKLE1	ASPH	1	ADGRL3	RTN4	DCLK1	1
	PRICKLE1	PLCB1	ATP10A	1	LMNA	MGP	DCN	1
	SLIT2	CELF2	ATP2B4	1	SEPTIN2	PLAC9	DES	1
	SULF1	JAZF1	ATP8B1	1	ANXA2	SOD3	DMWD	1
	ZEB1	ZFPM2	BNC2	1	EID1	LMNA	EBF2	1
	ZFPM2	NAV3	BOC	1	MYH11	MUSTN1	ECRG4	1
	MPDZ	MGP	C1orf21	1	LMCD1	MYH11	EDIL3	1
	GSN	ASPH	C9orf3	1	GPNMB	PAPPA2	EEF1G	1
	NOX4	CNTN4	CACHD1	1	LGALS3	EDIL3	EFEMP1	1
	DIRC3	DIRC3	CACNA1C	1	CLU	DES	EID1	1
	AC098829.1	COL1A2	CACNB2	1	CAV2	MRTFB	EIF1	1
	PTPRD	HSPG2	CARMN	1	S100A10	EBF2	EIF1AX	1
	PARD3B	MIR99AHG	CCDC80	1		PRRX1	FAM207A	1
	DCLK2	RASSF8	CDC14B	1		ADAM33	FBLN1	1
	ATP2B4	PCDH7	CELF2	1		CSGALNACT1	FGFR1	1
	JAZF1	PARD3B	COL12A1	1		ADGRL3	FTH1	1
	ANKH	FBXL7	COL1A1	1		ADRA2A	FTL	1
	MACROD2	DCLK2	COL3A1	1		CNN1	GAS1	1
		MAML3	COL5A2	1		SNTA1	GK	1
		C9orf3	COL6A1	1		CAV2	GLDN	1
		CDC14B	CPE	1		LMCD1	GOLIM4	1
		SLIT2	DANT2	1		PALM2-AKAP2	GPNMB	1
		MPDZ	DCLK1	1		SEPTIN2	GSN	1
		ATP8B1	DCLK2	1		FAM207A	GSTO1	1
		MICAL2	DCN	1		MICOS10	HPR	1
		MICAL3	DDR2	1		ALDH3A2	IFI27	1
		SIPA1L1	DHRS3	1		PTGIS	IGF1	1
		ESYT2	DIRC3	1		ECRG4	IGFBP6	1
		COL6A2	DLC1	1		CDC14B	ISLR	1
		COL6A1	DMD	1		DMWD	ITM2A	1
		SLC44A1	DOCK5	1		ITPRID2	ITM2B	1
		COL5A2	DPP6	1		GLDN	ITPRID2	1
		ANTXR1	DSTN	1		HPR	LDHA	1
		NFIB	DYNC1I1	1		AC113383.1	LGALS3	1
		NTM	ECHDC2	1		CCN5	LMCD1	1
		PDGFC	EDNRA	1		GK	LMNA	1
		ITGA11	EEF2K	1		EEF1G	LY6E	1
		DSTN	EFEMP1	1			MARCKS	1
		MFGE8	EFNA5	1			MED10	1
		PDE5A	EHBP1	1			MFAP5	1
		COL8A1	ELN	1			MGP	1
		AC098829.1	ENAH	1			MICOS10	1
		FOXP1	ERG	1			MMP2	1
		ARMC9	ESR1	1			MRTFB	1
		GAB1	EYA2	1			MUSTN1	1
		PAWR	FBLN1	1			MYH11	1
		DCLK1	FGF14	1			NDFIP1	1
		ANKH	FLNA	1			NDUFA11	1
		SLC20A2	FLRT2	1			NNMT	1
		RAD51B	FMNL2	1			OGN	1
		SESTD1	FN1	1			PALM2-AKAP2	1
		PTPRD	FOXP1	1			PAPPA2	1
			FOXP2	1			PCOLCE	1
			FRY	1			PDIA6	1
			GLI2	1			PLAGL1	1
			HIF3A	1			PODN	1
			HSPG2	1			PRRX1	1
			IQCJ-SCHIP1	1			PTGIS	1
			ITGA11	1			RPL10	1
			ITGA8	1			RPL10A	1
			LEPR	1			RPL12	1
			LINC01266	1			RPL14	1
			LMOD1	1			RPL15	1
			LPP	1			RPL19	1
			LRMDA	1			RPL26	1
			LRP1	1			RPS2	1
			MACROD2	1			S100A10	1
			MAMDC2	1			S100A4	1
			MAML3	1			S100A6	1
			MFGE8	1			SCPEP1	1
			MGP	1			SEMA3C	1
			MICAL2	1			SEPTIN2	1
			MICAL3	1			SERPINF1	1
			MID1	1			SERPING1	1
			MIR99AHG	1			SFRP4	1
			MOB3B	1			SLPI	1
			MRVI1	1			SNTA1	1
			MSRB3	1			SOD3	1
			MTSS1	1			SPARCL1	1
			MTUS1	1			SRPX	1
			MYCBP2	1			TMED10	1
			MYH11	1			TNFSF13B	1
			MYL9	1			TPT1	1
			MYO1D	1			VIM	1
			NAV1	1			ZFP36L1	1
			NAV3	1
			NFIB	1
			NHSL2	1
			NKD1	1
			NOX4	1
			NREP	1
			NTM	1
			NTRK3	1
			PAK3	1
			PARD3B	1
			PCDH7	1
			PDE5A	1
			PDGFC	1
			PDLIM7	1
			PDZRN4	1
			PIK3R1	1
			PLCB1	1
			PLEKHA6	1
			PLPP1	1
			PPP1R12A	1
			PRKCH	1
			PRRX1	1
			PTGIS	1
			PTPRD	1
			PTPRS	1
			RAD9A	1
			RASSF8	1
			RNF19A	1
			RUNX1T1	1
			SEPT11	1
			SESTD1	1
			SLC20A2	1
			SLC44A1	1
			SLC7A6	1
			SLC8A1	1
			SLIT2	1
			SORBS1	1
			SSH2	1
			STK38L	1
			SULF1	1
			SYNDIG1	1
			TBL1X	1
			TET2	1
			THRB	1
			TNS1	1
			TNXB	1
			TPM1	1
			TPM2	1
			TRIO	1
			USP53	1
			UST	1
			VCAN	1
			ZBTB7C	1
			ZEB1	1
			ZFPM2	1
			ZMIZ1	1
