# Supplementary material for: An atlas of healthy and injured cell states and niches in the human kidney
Source: Nature. 2023 Jul 19;619(7970):585–94. doi: 10.1038/s41586-023-05769-3 (PMC10356613; doi:10.1038/s41586-023-05769-3)
Supplement: Supplementary file 6 — Supplementary Tables 1–37. [file 41586_2023_5769_MOESM6_ESM.zip › 2021-07-12390D-s6/2021-07-12390D-Supplementary Table 15.xlsx]

## Sheet: S15
	Supplementary Table 15. Conserved cycling state marker genes.
	List of cycling genes identified separately for snCv3 and scCv3. Filter criteria used to achieve minimal and full gene sets are provided. Indicated P values (pval) were calculated using the Wilcoxon Rank Sum test and adjusted P values (pval_adj) were calculated using the Benjamini–Hochberg method. Log2fc is log2 fold change.
	snCv3			scCv3
	Minimal Set* (pval_adj < 0.05 & log2fc > 0.6; = 5 (all) cell types)	Full Cycling State Gene Set (pval_adj < 0.05 & log2fc; >= 1 cell type)		Minimal Set for Cycling Score* (pval_adj < 0.05 & log2fc > 0.6; = 2 (all) cell types)	Full Cycling State Gene Set (pval_adj < 0.05 & log2fc; >= 1 cell type)
	Genes	Genes	State	Genes	Genes	State
	AC016708.1	DIAPH3	cycPT	ACTB	PTMA	cycPT	*Gene set used to generate per cell or nucleus state scores
	AC073529.1	MELK	cycPT	ANLN	TUBA1B	cycPT
	AC091057.6	APOLD1	cycPT	ARHGAP11A	S100A6	cycPT
	ANKRD36C	ATAD2	cycPT	ARL6IP1	STMN1	cycPT
	ANLN	EZH2	cycPT	ASF1B	WFDC2	cycPT
	APOLD1	NUSAP1	cycPT	ASPM	H2AFZ	cycPT
	ASPM	AC091057.6	cycPT	ATAD2	PKM	cycPT
	ATAD2	CENPF	cycPT	AURKB	TMSB4X	cycPT
	ATAD5	TOP2A	cycPT	BARD1	CALM2	cycPT
	BARD1	BRIP1	cycPT	BIRC5	TUBB	cycPT
	BRCA1	ANLN	cycPT	CALM2	HMGB2	cycPT
	BRCA2	CENPK	cycPT	CCNA2	HMGB1	cycPT
	BRIP1	FANCA	cycPT	CCNB1	CENPF	cycPT
	BUB1B	POLQ	cycPT	CCNB2	TOP2A	cycPT
	CCDC14	NSD2	cycPT	CDC20	ANXA2	cycPT
	CCDC18	HELLS	cycPT	CDCA3	PTTG1	cycPT
	CDK5RAP2	PBX3	cycPT	CDK1	S100A11	cycPT
	CENPE	CEP128	cycPT	CDKN3	MMP7	cycPT
	CENPF	TPX2	cycPT	CENPF	MAL	cycPT
	CENPI	FANCI	cycPT	CENPK	S100A2	cycPT
	CENPK	IQGAP3	cycPT	CENPM	C4orf48	cycPT
	CENPP	PRIM2	cycPT	CENPU	IGFBP7	cycPT
	CEP128	AC016205.1	cycPT	CKAP2	YWHAH	cycPT
	CEP152	BRCA2	cycPT	CKLF	PLP2	cycPT
	CIT	MKI67	cycPT	CKS1B	UBE2C	cycPT
	CKAP2	BRCA1	cycPT	CKS2	MUC1	cycPT
	CKAP5	BUB1B	cycPT	DDX39A	CD9	cycPT
	DIAPH3	GTSE1	cycPT	DEK	UBE2S	cycPT
	DLEU2	CENPI	cycPT	DIAPH3	TYMS	cycPT
	DTL	SMC4	cycPT	DNMT1	TMSB10	cycPT
	ECT2	LMNB1	cycPT	DTYMK	HNRNPA2B1	cycPT
	EZH2	C21orf58	cycPT	DUT	PBK	cycPT
	FANCA	BARD1	cycPT	ECT2	HMGN2	cycPT
	FANCI	NAV2	cycPT	EMC9	MKI67	cycPT
	GEN1	KIF15	cycPT	EZH2	BIRC5	cycPT
	GTSE1	ASPM	cycPT	FOXM1	KRT19	cycPT
	HELLS	KIF20B	cycPT	GMNN	B2M	cycPT
	IQGAP3	KIF4A	cycPT	GTSE1	GSTM3	cycPT
	KIF15	ECT2	cycPT	H2AFX	H2AFX	cycPT
	KIF20B	NCAPG2	cycPT	H2AFZ	ECT2	cycPT
	KNL1	KIF11	cycPT	HELLS	TMEM238	cycPT
	LIG1	NCAPG	cycPT	HMGB1	LGALS1	cycPT
	LINC01572	MYBL1	cycPT	HMGB2	SMC4	cycPT
	LMNB1	MIS18BP1	cycPT	HMGB3	DEK	cycPT
	MELK	KIF18B	cycPT	HMGN2	TACSTD2	cycPT
	MKI67	SPC25	cycPT	HMMR	UCHL1	cycPT
	MMS22L	TACC3	cycPT	JPT1	ACTB	cycPT
	NCAPD2	RTKN2	cycPT	KIF11	MALAT1	cycPT
	NCAPD3	STIL	cycPT	KIF23	BCAM	cycPT
	NCAPG	ATAD5	cycPT	KPNA2	PCLAF	cycPT
	NCAPG2	CENPP	cycPT	LBR	NUSAP1	cycPT
	NDC80	FAM111B	cycPT	LGALS1	CKLF	cycPT
	NEIL3	CLSPN	cycPT	LMNB1	TMEM106C	cycPT
	NSD2	GPSM2	cycPT	LSM5	CDK1	cycPT
	NUSAP1	RFC3	cycPT	MAD2L2	CENPM	cycPT
	POLQ	RACGAP1	cycPT	MAZ	IFITM2	cycPT
	PRIM2	KNL1	cycPT	MCM3	TK1	cycPT
	RFC3	CENPU	cycPT	MCM4	CKS2	cycPT
	RFWD3	UHRF1	cycPT	MCM7	RAN	cycPT
	SMC4	WDR76	cycPT	MIR4435-2HG	CLDN7	cycPT
	STIL	DTL	cycPT	MKI67	FLNA	cycPT
	TACC3	KIFC1	cycPT	MXD3	GSTP1	cycPT
	TMPO	KIF14	cycPT	MZT1	DEFB1	cycPT
	TOP2A	SAE1	cycPT	NCAPD2	CD81	cycPT
	TPX2	CIP2A	cycPT	NCAPG	S100A10	cycPT
	WDR62	AP001347.1	cycPT	NUSAP1	HMGN1	cycPT
	Z94721.1	POLA1	cycPT	PBK	MAD2L1	cycPT
	ZGRF1	DEPDC1B	cycPT	PCLAF	IFITM3	cycPT
	ZNF367	ASF1B	cycPT	PCNA	HLA-B	cycPT
	PLP2	GPR137C	cycPT	PHF19	HNRNPH1	cycPT
	PPIA	HMMR	cycPT	PLP2	TPX2	cycPT
	PRC1	CKAP2	cycPT	PPIA	ZWINT	cycPT
	PSIP1	CENPE	cycPT	PRC1	CD47	cycPT
	PTMA	BUB1	cycPT	PSIP1	ANP32E	cycPT
	PTTG1	DLEU2	cycPT	PTMA	RANBP1	cycPT
	RACGAP1	MYO3A	cycPT	PTTG1	CCNB1	cycPT
	RAD51AP1	RRM1	cycPT	RACGAP1	H2AFY	cycPT
	RHEB	FANCD2	cycPT	RAD51AP1	IGFBP2	cycPT
	RHOBTB3	PARPBP	cycPT	RHEB	PPIA	cycPT
	RPL39L	LAMA3	cycPT	RHOBTB3	ITGB1	cycPT
	RRM2	TMPO	cycPT	RPL39L	CDKN3	cycPT
	SKA2	WDR62	cycPT	RRM2	H3F3A	cycPT
	SLBP	ZGRF1	cycPT	SKA2	ANLN	cycPT
	SMC2	BLM	cycPT	SLBP	H1FX	cycPT
	SMC4	MND1	cycPT	SMC2	CRIP2	cycPT
	STMN1	RBL1	cycPT	SMC4	AGRN	cycPT
	TACC3	KIF23	cycPT	STMN1	HES4	cycPT
	TK1	RAP1GAP2	cycPT	TACC3	SPINT2	cycPT
	TMPO	CCDC18	cycPT	TK1	CBX5	cycPT
	TOP2A	KIAA1841	cycPT	TMPO	H2AFV	cycPT
	TROAP	NEIL3	cycPT	TOP2A	KRT7	cycPT
	TUBA1B	DEK	cycPT	TROAP	UBE2T	cycPT
	TUBA1C	LIG1	cycPT	TUBA1B	HLA-C	cycPT
	TUBB	SKA2	cycPT	TUBA1C	CKB	cycPT
	TUBB4B	SRGAP2	cycPT	TUBB	SKA2	cycPT
	TYMS	NDC80	cycPT	TUBB4B	SCIN	cycPT
	UBE2C	NOS1AP	cycPT	TYMS	JPT1	cycPT
	UBE2S	ZNF367	cycPT	UBE2C	CENPW	cycPT
	UBE2T	NUF2	cycPT	UBE2S	CKS1B	cycPT
	WEE1	TUBB	cycPT	UBE2T	CLDN4	cycPT
		STMN1	cycPT	WEE1	MCM7	cycPT
		LINC01572	cycPT		ARL6IP1	cycPT
		MMS22L	cycPT		EPCAM	cycPT
		CDC25C	cycPT		HMMR	cycPT
		CDK1	cycPT		SRSF3	cycPT
		HJURP	cycPT		ANP32B	cycPT
		KNTC1	cycPT		CDC20	cycPT
		GINS1	cycPT		CD24	cycPT
		AC016708.1	cycPT		HNRNPA3	cycPT
		MDFIC	cycPT		DTYMK	cycPT
		NCAPD3	cycPT		SERPING1	cycPT
		CIT	cycPT		CLIC1	cycPT
		MIR4435-2HG	cycPT		RHEB	cycPT
		PLEKHH2	cycPT		ISYNA1	cycPT
		GPD2	cycPT		TPM4	cycPT
		TUBA1B	cycPT		PRC1	cycPT
		MECOM	cycPT		PCNA	cycPT
		MYO5C	cycPT		SRSF2	cycPT
		NASP	cycPT		FUS	cycPT
		POLE	cycPT		TIMP1	cycPT
		HMGB2	cycPT		TAGLN2	cycPT
		POLE2	cycPT		CD63	cycPT
		SLFN13	cycPT		PRSS23	cycPT
		TK1	cycPT		MAL2	cycPT
		EFNA5	cycPT		WSB1	cycPT
		ACTN1	cycPT		HMGA1	cycPT
		DNMT1	cycPT		TACC3	cycPT
		NDE1	cycPT		ATP1B3	cycPT
		C11orf80	cycPT		CDCA3	cycPT
		MYO1E	cycPT		HELLS	cycPT
		CSE1L	cycPT		PHF19	cycPT
		MNS1	cycPT		RAD51AP1	cycPT
		NCAPD2	cycPT		RRM2	cycPT
		CHAF1A	cycPT		PFN1	cycPT
		ANXA2	cycPT		TMSB15A	cycPT
		UTRN	cycPT		SRSF7	cycPT
		PLCE1	cycPT		NAP1L1	cycPT
		CDK5RAP2	cycPT		ASPM	cycPT
		SCLT1	cycPT		BTG3	cycPT
		OSBPL3	cycPT		ARL4C	cycPT
		DDB2	cycPT		SFPQ	cycPT
		RFWD3	cycPT		KCNJ1	cycPT
		TTF2	cycPT		DMKN	cycPT
		TNFAIP8	cycPT		KITLG	cycPT
		ZNF83	cycPT		AHNAK	cycPT
		STK39	cycPT		ITM2C	cycPT
		ANKRD36	cycPT		SLC44A2	cycPT
		SLCO3A1	cycPT		ITGA2	cycPT
		ABHD3	cycPT		MECOM	cycPT
		HMGN2	cycPT		STAT1	cycPT
		C1orf112	cycPT		HPRT1	cycPT
		ZNF43	cycPT		CENPK	cycPT
		RTN3	cycPT		COL4A2	cycPT
		PRELID2	cycPT		CD151	cycPT
		AC011447.3	cycPT		SNRPD1	cycPT
		SSBP2	cycPT		RRM1	cycPT
		ACYP1	cycPT		ANXA5	cycPT
		THSD4	cycPT		SFRP1	cycPT
		ATP8B1	cycPT		BCL7C	cycPT
		KIF2A	cycPT		FAM111A	cycPT
		EML6	cycPT		MDK	cycPT
		TUSC3	cycPT		ATAD2	cycPT
		FRY	cycPT		DLGAP5	cycPT
		PTMA	cycPT		TMPO	cycPT
		BICD1	cycPT		MZT2A	cycPT
		CRLF3	cycPT		CAPN2	cycPT
		USP13	cycPT		H3F3B	cycPT
		AC073529.1	cycPT		ST14	cycPT
		Z94721.1	cycPT		MYH9	cycPT
		FCHSD2	cycPT		HMGB3	cycPT
		CBX5	cycPT		SMC2	cycPT
		SKAP1	cycPT		TIMP2	cycPT
		H2AFY	cycPT		IQGAP3	cycPT
		CKAP5	cycPT		CCNA2	cycPT
		PFKFB3	cycPT		PPIC	cycPT
		WEE1	cycPT		MARCKSL1	cycPT
		MPPED2	cycPT		MIS18BP1	cycPT
		CDC27	cycPT		NASP	cycPT
		PSD3	cycPT		NUCKS1	cycPT
		KAZN	cycPT		SLC38A1	cycPT
		NDC1	cycPT		PERP	cycPT
		KITLG	cycPT		SCNN1A	cycPT
		GEN1	cycPT		LINC01116	cycPT
		ZRANB3	cycPT		BANF1	cycPT
		MYO1D	cycPT		GNAS	cycPT
		EPB41L2	cycPT		APP	cycPT
		BAIAP2L1	cycPT		LAPTM4B	cycPT
		RAD51B	cycPT		PAXX	cycPT
		PHTF2	cycPT		XPO1	cycPT
		ITGA3	cycPT		NUCB2	cycPT
		SPATA5	cycPT		KIF20B	cycPT
		GRHL2	cycPT		DUT	cycPT
		DCDC2	cycPT		TROAP	cycPT
		TANC2	cycPT		ANXA3	cycPT
		CEP78	cycPT		S100A4	cycPT
		FANCL	cycPT		RHOBTB3	cycPT
		SOGA1	cycPT		DDR1	cycPT
		HUNK	cycPT		CCNB2	cycPT
		POLH	cycPT		NCAPG	cycPT
		MYO1B	cycPT		CENPU	cycPT
		CHEK2	cycPT		ARPC1B	cycPT
		JMJD1C	cycPT		PPP1R14B	cycPT
		VRK1	cycPT		RAD21	cycPT
		IGFBP7	cycPT		MRPL33	cycPT
		CASP8AP2	cycPT		HP1BP3	cycPT
		CEP152	cycPT		COL18A1	cycPT
		CEP192	cycPT		TPM1	cycPT
		TPST1	cycPT		DNMT1	cycPT
		KHDRBS1	cycPT		RACGAP1	cycPT
		ITGB3BP	cycPT		RAB34	cycPT
		CTDSPL2	cycPT		KPNA2	cycPT
		AMOTL1	cycPT		FOXM1	cycPT
		ERVMER61-1	cycPT		DIAPH3	cycPT
		C15orf41	cycPT		PRDX4	cycPT
		GMPS	cycPT		PDIA6	cycPT
		KIF26B	cycPT		LMNB1	cycPT
		PLCB4	cycPT		ZDHHC12	cycPT
		MSH2	cycPT		CST6	cycPT
		YEATS2	cycPT		EMP3	cycPT
		PRKDC	cycPT		RALBP1	cycPT
		CCDC14	cycPT		HSPA2	cycPT
		CBFB	cycPT		PRKDC	cycPT
		RAPH1	cycPT		NPNT	cycPT
		SUZ12	cycPT		CBX3	cycPT
		G2E3	cycPT		MXD3	cycPT
		RHOBTB3	cycPT		MCM3	cycPT
		AGBL4	cycPT		PCM1	cycPT
		ANKRD36C	cycPT		MYL6	cycPT
		FAM49B	cycPT		ATP6V0B	cycPT
		STAG1	cycPT		KIF11	cycPT
		MID1	cycPT		TUBB4B	cycPT
		ZFHX3	cycPT		SPINT1	cycPT
		FUS	cycPT		BACE2	cycPT
		SRSF10	cycPT		CDH1	cycPT
		RNF168	cycPT		ITGB3BP	cycPT
		ATRNL1	cycPT		PTTG1IP	cycPT
		RALBP1	cycPT		WNK1	cycPT
		ARL6IP6	cycPT		ITGA3	cycPT
		GSTCD	cycPT		RBBP7	cycPT
		MCU	cycPT		HSP90B1	cycPT
		MYO9B	cycPT		CKAP2	cycPT
		ST5	cycPT		USP1	cycPT
		RGS3	cycPT		CEP55	cycPT
		ODF2	cycPT		AURKB	cycPT
		RHEB	cycPT		RPS19	cycPT
		ADK	cycPT		VMP1	cycPT
		RASA2	cycPT		CD44	cycPT
		AKT3	cycPT		RPL28	cycPT
		ZNF718	cycPT		MRPS6	cycPT
		PARD3B	cycPT		HNRNPD	cycPT
		KCNQ3	cycPT		CNIH4	cycPT
		ENAH	cycPT		MAZ	cycPT
		SEPT9	cycPT		TMEM213	cycPT
		NPNT	cycPT		CFL1	cycPT
		EXOC6	cycPT		ARHGAP11A	cycPT
		VCL	cycPT		MIR4435-2HG	cycPT
		LITAF	cycPT		DDX39A	cycPT
		SPATS2	cycPT		NPM1	cycPT
		SDK1	cycPT		ITGB6	cycPT
		BACE2	cycPT		IQGAP1	cycPT
		SLC38A1	cycPT		PLAU	cycPT
		NDUFAF6	cycPT		DEPDC1	cycPT
		VOPP1	cycPT		MYL12A	cycPT
		ANKRD44	cycPT		DCDC2	cycPT
		MKL1	cycPT		SRSF10	cycPT
		HP1BP3	cycPT		LUC7L3	cycPT
		AC068234.1	cycPT		IER3	cycPT
		KALRN	cycPT		SOX4	cycPT
		CMSS1	cycPT		ATP2C1	cycPT
		NUP98	cycPT		ACTL6A	cycPT
		ITGA2	cycPT		HNRNPA1	cycPT
		SCIN	cycPT		SF1	cycPT
		RB1	cycPT		SORL1	cycPT
		PDE1A	cycPT		DCK	cycPT
		TBL1XR1	cycPT		RCN1	cycPT
		TAF15	cycPT		PPM1G	cycPT
		LCORL	cycPT		LNPEP	cycPT
		CADPS2	cycPT		ASF1B	cycPT
		GAS2L3	cycPT		KMT2A	cycPT
		TPM1	cycPT		BARD1	cycPT
		HIP1	cycPT		RBMX	cycPT
		TRAF3IP2-AS1	cycPT		CTNNAL1	cycPT
		CTNNAL1	cycPT		DYNLL1	cycPT
		MRPS6	cycPT		HLA-A	cycPT
		FRMD5	cycPT		SEPT7	cycPT
		EXT1	cycPT		HNRNPR	cycPT
		XRCC5	cycPT		ARHGAP29	cycPT
		MYO19	cycPT		KRT18	cycPT
		MSC-AS1	cycPT		TMEM123	cycPT
		CNTLN	cycPT		KIF23	cycPT
		GMDS	cycPT		ALYREF	cycPT
		RBMX	cycPT		ACTN1	cycPT
		CCDC88A	cycPT		RCN2	cycPT
		RASAL2	cycPT		BRI3BP	cycPT
		SMC5	cycPT		LRRFIP1	cycPT
		ANXA11	cycPT		SLC25A29	cycPT
		NUCKS1	cycPT		POU3F3	cycPT
		PALLD	cycPT		ATP1A1	cycPT
		SPIRE1	cycPT		PSIP1	cycPT
		TENT4A	cycPT		GTSE1	cycPT
		C1QTNF3-AMACR	cycPT		RTN3	cycPT
		RANGAP1	cycPT		VKORC1	cycPT
		MYH10	cycPT		PROM1	cycPT
		DLGAP1	cycPT		SRSF11	cycPT
		RBFOX2	cycPT		ARGLU1	cycPT
		TTLL5	cycPT		CLDN3	cycPT
		RBBP8	cycPT		MACF1	cycPT
		CRIM1	cycPT		ACSL4	cycPT
		CASC15	cycPT		RPL39L	cycPT
		TRPC1	cycPT		MARCKS	cycPT
		CDH1	cycPT		LDHA	cycPT
		JAZF1	cycPT		PLSCR1	cycPT
		GRIP1	cycPT		SYCE1L	cycPT
		ITGB6	cycPT		SERINC2	cycPT
		PRKCI	cycPT		HNRNPAB	cycPT
		DCAKD	cycPT		UPP1	cycPT
		FNDC3B	cycPT		NCAPD2	cycPT
		MYH9	cycPT		EZH2	cycPT
		KCTD1	cycPT		BST2	cycPT
		STAT1	cycPT		TUSC3	cycPT
		KLHL13	cycPT		SLPI	cycPT
		SMCHD1	cycPT		LSM7	cycPT
		PDS5B	cycPT		GALNT3	cycPT
		XPO1	cycPT		TUBA1C	cycPT
		MAP4K4	cycPT		TMEM52B	cycPT
		RANBP9	cycPT		HNRNPU	cycPT
		DGKH	cycPT		FLNB	cycPT
		TANC1	cycPT		NUDT1	cycPT
		TRIM24	cycPT		SDC2	cycPT
		SYTL2	cycPT		COL4A1	cycPT
		PHACTR2	cycPT		AKR1B1	cycPT
		NEK10	cycPT		CCDC34	cycPT
		UBAP2	cycPT		CAV2	cycPT
		LNPEP	cycPT		SPC25	cycPT
		AC019197.1	cycPT		UXS1	cycPT
		CARMIL1	cycPT		SAC3D1	cycPT
		RTN4	cycPT		LSM8	cycPT
		APBB2	cycPT		WEE1	cycPT
		PTBP3	cycPT		TNFRSF12A	cycPT
		ANLN	cycDCT		LGALS3BP	cycPT
		AC091057.6	cycDCT		TUBA1A	cycPT
		TPX2	cycDCT		MCM4	cycPT
		EZH2	cycDCT		SNRPB	cycPT
		MELK	cycDCT		SLFN13	cycPT
		CENPI	cycDCT		ERMP1	cycPT
		TOP2A	cycDCT		SEC11A	cycPT
		AC016205.1	cycDCT		SRI	cycPT
		BUB1B	cycDCT		NSD2	cycPT
		CENPF	cycDCT		YBX1	cycPT
		KIF18B	cycDCT		YBX3	cycPT
		ATAD2	cycDCT		NKTR	cycPT
		BLM	cycDCT		GMNN	cycPT
		KIF15	cycDCT		HOXD8	cycPT
		ASPM	cycDCT		HNRNPH3	cycPT
		C21orf58	cycDCT		ID1	cycPT
		KIF4A	cycDCT		BUB3	cycPT
		BRIP1	cycDCT		EMC9	cycPT
		APOLD1	cycDCT		IFI27L2	cycPT
		LMNB1	cycDCT		IVNS1ABP	cycPT
		NUSAP1	cycDCT		FANCI	cycPT
		KIF11	cycDCT		CADM1	cycPT
		CENPK	cycDCT		CYTOR	cycPT
		FANCA	cycDCT		HACD3	cycPT
		NDC80	cycDCT		TSPO	cycPT
		DIAPH3	cycDCT		DHCR24	cycPT
		POLQ	cycDCT		RPN2	cycPT
		ECT2	cycDCT		ACTG1	cycPT
		PBK	cycDCT		EXOSC8	cycPT
		KIF14	cycDCT		LSR	cycPT
		TACC3	cycDCT		N4BP2L2	cycPT
		HMMR	cycDCT		PFKP	cycPT
		KIF20B	cycDCT		VCL	cycPT
		MKI67	cycDCT		TMEM258	cycPT
		NCAPG	cycDCT		NUF2	cycPT
		GTSE1	cycDCT		C12orf75	cycPT
		ASF1B	cycDCT		PIEZO1	cycPT
		KNL1	cycDCT		HSPG2	cycPT
		DTL	cycDCT		TRIM28	cycPT
		E2F7	cycDCT		WDR34	cycPT
		BUB1	cycDCT		LSM2	cycPT
		KIFC1	cycDCT		MTURN	cycPT
		CCDC18	cycDCT		RAC1	cycPT
		BRCA2	cycDCT		COMMD4	cycPT
		KNTC1	cycDCT		MANF	cycPT
		SPC25	cycDCT		ERH	cycPT
		FANCI	cycDCT		HIF1A	cycPT
		ZGRF1	cycDCT		TMED9	cycPT
		NEIL3	cycDCT		CYCS	cycPT
		IQGAP3	cycDCT		YWHAQ	cycPT
		CIP2A	cycDCT		RPSA	cycPT
		CENPE	cycDCT		RASSF7	cycPT
		CLSPN	cycDCT		CENPN	cycPT
		CEP128	cycDCT		HNRNPA0	cycPT
		RACGAP1	cycDCT		RAB13	cycPT
		FAM111B	cycDCT		PAFAH1B3	cycPT
		CDCA2	cycDCT		PTGER3	cycPT
		WDR62	cycDCT		SUMO2	cycPT
		KIF2C	cycDCT		TMEM50A	cycPT
		NCAPG2	cycDCT		PPIB	cycPT
		DNA2	cycDCT		LSM5	cycPT
		DLGAP5	cycDCT		UBE2N	cycPT
		CDC25C	cycDCT		KTN1	cycPT
		CENPU	cycDCT		PTBP3	cycPT
		ZNF367	cycDCT		PNISR	cycPT
		TMPO	cycDCT		KRT8	cycPT
		ARHGAP11A	cycDCT		LMNA	cycPT
		SMC4	cycDCT		PRPS2	cycPT
		RTKN2	cycDCT		TPR	cycPT
		GAS2L3	cycDCT		TP53I13	cycPT
		RFC3	cycDCT		CALR	cycPT
		PRR11	cycDCT		MYEF2	cycPT
		MYBL1	cycDCT		DSG2	cycPT
		UHRF1	cycDCT		PDIA3	cycPT
		CDK1	cycDCT		PSMB8	cycPT
		AC011447.3	cycDCT		C9orf16	cycPT
		HELLS	cycDCT		COMT	cycPT
		CDCA8	cycDCT		RPS3	cycPT
		DLEU2	cycDCT		SPCS2	cycPT
		NEURL1B	cycDCT		SELENOS	cycPT
		BARD1	cycDCT		FSTL1	cycPT
		STIL	cycDCT		ACYP1	cycPT
		CENPP	cycDCT		CPVL	cycPT
		MIS18BP1	cycDCT		ARPC5	cycPT
		ADCY3	cycDCT		UBE2I	cycPT
		DNMT1	cycDCT		CCDC14	cycPT
		NUF2	cycDCT		ILF3	cycPT
		CKAP2	cycDCT		SNRPF	cycPT
		GPR137C	cycDCT		HIGD1A	cycPT
		BIRC5	cycDCT		KIF5B	cycPT
		AP001347.1	cycDCT		PSME2	cycPT
		AC073529.1	cycDCT		CALU	cycPT
		DBF4	cycDCT		YWHAZ	cycPT
		RAD54B	cycDCT		CD59	cycPT
		CCNF	cycDCT		TMED2	cycPT
		MND1	cycDCT		TRAM1	cycPT
		Z94721.1	cycDCT		PSMB9	cycPT
		ATAD5	cycDCT		RPS12	cycPT
		TYMS	cycDCT		PDLIM7	cycPT
		NSD2	cycDCT		BCAP29	cycPT
		CCDC150	cycDCT		S100A13	cycPT
		DEPDC1	cycDCT		SYTL2	cycPT
		ESCO2	cycDCT		TFPI2	cycPT
		GPSM2	cycDCT		THUMPD3-AS1	cycPT
		SGO2	cycDCT		MYL12B	cycPT
		CIT	cycDCT		H2AFJ	cycPT
		PARPBP	cycDCT		HES1	cycPT
		WDR76	cycDCT		HSPB11	cycPT
		FANCD2	cycDCT		HNRNPM	cycPT
		C5orf34	cycDCT		ARPC2	cycPT
		XRCC2	cycDCT		ARF6	cycPT
		POC1A	cycDCT		HLA-E	cycPT
		CHAF1A	cycDCT		SSR4	cycPT
		USP13	cycDCT		F11R	cycPT
		CCNE2	cycDCT		TXNDC12	cycPT
		C1orf112	cycDCT		PTGES3	cycPT
		OIP5	cycDCT		FEN1	cycPT
		ITGB3BP	cycDCT		SET	cycPT
		GINS1	cycDCT		PON2	cycPT
		TTF2	cycDCT		VIM	cycPT
		SKA3	cycDCT		KPNB1	cycPT
		TTK	cycDCT		ARPC5L	cycPT
		AC016708.1	cycDCT		NME4	cycPT
		NCAPD3	cycDCT		NBL1	cycPT
		PRIM2	cycDCT		CDK2AP2	cycPT
		POLE	cycDCT		C12orf57	cycPT
		POLE2	cycDCT		TXNIP	cycPT
		RAD54L	cycDCT		TRIOBP	cycPT
		AURKA	cycDCT		GDF15	cycPT
		C3orf67	cycDCT		CENPX	cycPT
		BRCA1	cycDCT		HNRNPDL	cycPT
		AP001011.1	cycDCT		PNN	cycPT
		LINC01572	cycDCT		C19orf48	cycPT
		VRK1	cycDCT		REEP5	cycPT
		AC079594.2	cycDCT		CAVIN3	cycPT
		CEP78	cycDCT		TAPBP	cycPT
		AC004158.1	cycDCT		MZT1	cycPT
		PBX3	cycDCT		RBM39	cycPT
		SPATA5	cycDCT		RRAS	cycPT
		GEN1	cycDCT		TMA7	cycPT
		CDCA4	cycDCT		SLBP	cycPT
		WDHD1	cycDCT		MYH10	cycPT
		CDK5RAP2	cycDCT		TIMP3	cycPT
		REXO5	cycDCT		COMTD1	cycPT
		GSTCD	cycDCT		PPP1CB	cycPT
		NCAPD2	cycDCT		AIF1L	cycPT
		SAE1	cycDCT		CAPG	cycPT
		ERI2	cycDCT		NAA38	cycPT
		SCLT1	cycDCT		COX6A1	cycPT
		ABCA12	cycDCT		TPM3	cycPT
		SMC2	cycDCT		SON	cycPT
		PTGFR	cycDCT		CRIM1	cycPT
		MCM8	cycDCT		COBLL1	cycPT
		FAM111A	cycDCT		BEX3	cycPT
		KIF24	cycDCT		ELF3	cycPT
		MCUB	cycDCT		HSPA5	cycPT
		KNSTRN	cycDCT		ERP29	cycPT
		ZNF43	cycDCT		SERPINA5	cycPT
		BORA	cycDCT		SNRPD2	cycPT
		SDK1	cycDCT		LBR	cycPT
		NDC1	cycDCT		SAMD1	cycPT
		G2E3-AS1	cycDCT		NCL	cycPT
		KIF23	cycDCT		SNRPG	cycPT
		ATRNL1	cycDCT		IDH2	cycPT
		MAST2	cycDCT		PSMA4	cycPT
		RAD18	cycDCT		TMBIM4	cycPT
		SCN3A	cycDCT		RIF1	cycPT
		MPHOSPH9	cycDCT		STMP1	cycPT
		NDUFAF6	cycDCT		PGP	cycPT
		CEP152	cycDCT		SUGP2	cycPT
		MDFIC	cycDCT		COX5A	cycPT
		LIG1	cycDCT		LHX1	cycPT
		KIAA1841	cycDCT		LGALS3	cycPT
		RASEF	cycDCT		ANXA11	cycPT
		TBCD	cycDCT		LITAF	cycPT
		ERVMER61-1	cycDCT		CTSD	cycPT
		RGS3	cycDCT		MAD2L2	cycPT
		KPNA2	cycDCT		SNRPE	cycPT
		AC004943.2	cycDCT		KDELR1	cycPT
		ZRANB3	cycDCT		SNU13	cycPT
		CRLF3	cycDCT		TSPAN12	cycPT
		MMS22L	cycDCT		MZT2B	cycPT
		FCHSD2	cycDCT		PLXNB1	cycPT
		E2F3	cycDCT		ASPH	cycPT
		DDX11	cycDCT		CKAP5	cycPT
		HUNK	cycDCT		RHOA	cycPT
		RRM1	cycDCT		RER1	cycPT
		RAPH1	cycDCT		CYBA	cycPT
		EFCAB11	cycDCT		SSR2	cycPT
		TBC1D31	cycDCT		RPS2	cycPT
		LINC01781	cycDCT		HSD11B2	cycPT
		NHSL1	cycDCT		SELENOM	cycPT
		RTTN	cycDCT		RPA3	cycPT
		NASP	cycDCT		RPS8	cycPT
		HMGN2	cycDCT		SYNE2	cycPT
		HYLS1	cycDCT		SYPL1	cycPT
		MIR181A2HG	cycDCT		MRPL51	cycPT
		AL136234.1	cycDCT		DDX17	cycPT
		CLOCK	cycDCT		XRCC5	cycPT
		PRDM5	cycDCT		UQCRH	cycPT
		PALLD	cycDCT		SLC5A3	cycPT
		MNS1	cycDCT		TMED10	cycPT
		AC092683.1	cycDCT		GTF2A2	cycPT
		SLFN13	cycDCT		SIVA1	cycPT
		G2E3	cycDCT		TCEAL9	cycPT
		PRTFDC1	cycDCT		P4HB	cycPT
		CNTLN	cycDCT		DHFR	cycPT
		PCNT	cycDCT		SDCBP	cycPT
		EPB41L2	cycDCT		ITGAV	cycPT
		AC074033.1	cycDCT		SNRPD3	cycPT
		DEK	cycDCT		BSG	cycPT
		CEP192	cycDCT		DDAH2	cycPT
		IPO9	cycDCT		ATP5PO	cycPT
		RBL1	cycDCT		TECR	cycPT
		FILIP1L	cycDCT		ATP5PD	cycPT
		DEPDC1B	cycDCT		RBM25	cycPT
		SLFNL1-AS1	cycDCT		HNRNPF	cycPT
		TTL	cycDCT		PTPN13	cycPT
		ZDHHC20	cycDCT		SPPL2A	cycPT
		SEMA6A	cycDCT		ENO1	cycPT
		KLHL22	cycDCT		S100A16	cycPT
		LIN52	cycDCT		HIST1H4C	cycPT
		POLH	cycDCT		KHDRBS1	cycPT
		GALNT16	cycDCT		SELENOF	cycPT
		RFWD3	cycDCT		NUDT4	cycPT
		SUZ12	cycDCT		NFE2L2	cycPT
		AC099788.1	cycDCT		CARHSP1	cycPT
		PHACTR2	cycDCT		SRRM1	cycPT
		XPO1	cycDCT		ATP5MC1	cycPT
		AL078459.1	cycDCT		GNG5	cycPT
		KMT5A	cycDCT		COX7A2	cycPT
		ANKRD36C	cycDCT		RPLP0	cycPT
		CKAP5	cycDCT		ARPC3	cycPT
		ESR2	cycDCT		ACTN4	cycPT
		BCL2	cycDCT		RPL39	cycPT
		AMOTL1	cycDCT		RPS18	cycPT
		CEP295	cycDCT		CDH16	cycPT
		HIPK2	cycDCT		MINOS1	cycPT
		FANCC	cycDCT		HSBP1	cycPT
		LRRC36	cycDCT		RARRES2	cycPT
		DOCK3	cycDCT		MT2A	cycPT
		CASR	cycDCT		ATP5MC3	cycPT
		SLC16A4	cycDCT		SEM1	cycPT
		SLC38A11	cycDCT		ATP1B1	cycPT
		ASRGL1	cycDCT		ATP5MG	cycPT
		CASP8AP2	cycDCT		BIRC5	cycEC
		DPH6-DT	cycDCT		TYMS	cycEC
		PPP1R1C	cycDCT		TOP2A	cycEC
		FAF1	cycDCT		UBE2C	cycEC
		TRIM13	cycDCT		CENPF	cycEC
		LCORL	cycDCT		NUSAP1	cycEC
		NDE1	cycDCT		ATAD2	cycEC
		AP000311.1	cycDCT		NCAPG	cycEC
		GMPS	cycDCT		CDKN3	cycEC
		TUBA1C	cycDCT		ANLN	cycEC
		IFT122	cycDCT		ASPM	cycEC
		EGFR	cycDCT		KNL1	cycEC
		CCDC14	cycDCT		MKI67	cycEC
		MYO19	cycDCT		RRM2	cycEC
		CBFB	cycDCT		CENPM	cycEC
		RGS12	cycDCT		PCLAF	cycEC
		NSUN7	cycDCT		FOXM1	cycEC
		MID1	cycDCT		CDCA5	cycEC
		SSBP2	cycDCT		KIF11	cycEC
		TTN	cycDCT		ZNF367	cycEC
		KCNH7	cycDCT		PTTG1	cycEC
		PARD6G-AS1	cycDCT		EZH2	cycEC
		PTPRM	cycDCT		CCNA2	cycEC
		TTLL5	cycDCT		HMMR	cycEC
		BHMT	cycDCT		ARHGAP11A	cycEC
		JADE3	cycDCT		MYBL1	cycEC
		AL365275.1	cycDCT		DIAPH3	cycEC
		AC005208.1	cycDCT		MXD3	cycEC
		AP002336.2	cycDCT		PRC1	cycEC
		ESRP1	cycDCT		STMN1	cycEC
		MYLK	cycDCT		TACC3	cycEC
		SEMA5A	cycDCT		LMNB1	cycEC
		C5orf17	cycDCT		FAM111B	cycEC
		R3HDM1	cycDCT		CDCA3	cycEC
		KHDRBS1	cycDCT		BUB1B	cycEC
		TPX2	cycCNT		CCNF	cycEC
		TOP2A	cycCNT		CDT1	cycEC
		MELK	cycCNT		PBK	cycEC
		POLQ	cycCNT		ESCO2	cycEC
		ANLN	cycCNT		FANCG	cycEC
		MKI67	cycCNT		HMGB2	cycEC
		KIF18B	cycCNT		PHF19	cycEC
		SMC4	cycCNT		TCF19	cycEC
		BRCA2	cycCNT		RAD51AP1	cycEC
		KNL1	cycCNT		CDKN2C	cycEC
		DIAPH3	cycCNT		KIF23	cycEC
		EZH2	cycCNT		CDC20	cycEC
		KIF4A	cycCNT		GTSE1	cycEC
		NDC80	cycCNT		BRCA2	cycEC
		CENPI	cycCNT		CKS2	cycEC
		NCAPG	cycCNT		H2AFX	cycEC
		CENPK	cycCNT		HMGB3	cycEC
		BRIP1	cycCNT		GAS2L3	cycEC
		LMNB1	cycCNT		CKS1B	cycEC
		AC091057.6	cycCNT		CKAP2	cycEC
		BUB1B	cycCNT		CENPU	cycEC
		GTSE1	cycCNT		BARD1	cycEC
		KIF15	cycCNT		AURKB	cycEC
		ASPM	cycCNT		BUB1	cycEC
		CENPF	cycCNT		MCM4	cycEC
		ATAD2	cycCNT		CCNB2	cycEC
		NUSAP1	cycCNT		TROAP	cycEC
		KIFC1	cycCNT		LMNB2	cycEC
		WDR62	cycCNT		WEE1	cycEC
		KIF14	cycCNT		SMC4	cycEC
		AC016205.1	cycCNT		SPC24	cycEC
		NEIL3	cycCNT		CCNB1	cycEC
		C21orf58	cycCNT		ASF1B	cycEC
		NCAPG2	cycCNT		SGO2	cycEC
		IQGAP3	cycCNT		CIT	cycEC
		KIF11	cycCNT		PLK4	cycEC
		CDCA2	cycCNT		CDK1	cycEC
		CLSPN	cycCNT		BRCA1	cycEC
		TACC3	cycCNT		PRR11	cycEC
		MND1	cycCNT		CENPH	cycEC
		Z94721.1	cycCNT		UBE2T	cycEC
		APOLD1	cycCNT		HMGN2	cycEC
		BUB1	cycCNT		RACGAP1	cycEC
		DEPDC1	cycCNT		UBE2S	cycEC
		CDCA8	cycCNT		RPL39L	cycEC
		SPC25	cycCNT		CDCA4	cycEC
		DTL	cycCNT		PCNA	cycEC
		TTK	cycCNT		TUBB	cycEC
		CDC25C	cycCNT		KIF22	cycEC
		KIF20B	cycCNT		WDR62	cycEC
		RACGAP1	cycCNT		TUBG1	cycEC
		CIP2A	cycCNT		GGH	cycEC
		CKAP2	cycCNT		H2AFZ	cycEC
		CKAP2L	cycCNT		DDX39A	cycEC
		BRCA1	cycCNT		TK1	cycEC
		STIL	cycCNT		ACD	cycEC
		ECT2	cycCNT		FBXO5	cycEC
		ASF1B	cycCNT		SLBP	cycEC
		MYBL1	cycCNT		YPEL1	cycEC
		FANCA	cycCNT		DTYMK	cycEC
		SMC2	cycCNT		MAZ	cycEC
		DLGAP5	cycCNT		NCAPG2	cycEC
		GINS1	cycCNT		MZT1	cycEC
		UHRF1	cycCNT		HIST1H1C	cycEC
		REXO5	cycCNT		CENPK	cycEC
		FAM111B	cycCNT		RAD18	cycEC
		PRIM2	cycCNT		TUBB4B	cycEC
		KIF2C	cycCNT		TUBA1C	cycEC
		KIF24	cycCNT		SPIN4	cycEC
		FANCI	cycCNT		MCM5	cycEC
		GPSM2	cycCNT		TUBA1B	cycEC
		CCDC18	cycCNT		NCAPD3	cycEC
		AC011503.1	cycCNT		PSMG1	cycEC
		PHF19	cycCNT		ACOT7	cycEC
		HMMR	cycCNT		CKLF	cycEC
		GAS2L3	cycCNT		MCM7	cycEC
		OIP5	cycCNT		KPNA2	cycEC
		SGO2	cycCNT		GBE1	cycEC
		PARPBP	cycCNT		DNMT1	cycEC
		FANCD2	cycCNT		HELLS	cycEC
		ARHGAP11A	cycCNT		MIS18A	cycEC
		LIN9	cycCNT		SPATA33	cycEC
		CENPE	cycCNT		TUBA4A	cycEC
		NEURL1B	cycCNT		JPT1	cycEC
		BARD1	cycCNT		MCM3	cycEC
		CEP128	cycCNT		NCAPD2	cycEC
		ZGRF1	cycCNT		LGALS1	cycEC
		STMN1	cycCNT		MIR4435-2HG	cycEC
		RFC3	cycCNT		HDGF	cycEC
		CEP97	cycCNT		LBR	cycEC
		CCNF	cycCNT		CDKN2D	cycEC
		NSD2	cycCNT		NAV2	cycEC
		DNA2	cycCNT		DUT	cycEC
		MIS18BP1	cycCNT		STT3A	cycEC
		AC079594.2	cycCNT		MCAM	cycEC
		SLFN13	cycCNT		DEK	cycEC
		TIAM1	cycCNT		ARL6IP1	cycEC
		CENPP	cycCNT		PSIP1	cycEC
		CIT	cycCNT		MAD2L2	cycEC
		GEN1	cycCNT		PLP2	cycEC
		ATAD5	cycCNT		GMNN	cycEC
		ZNF367	cycCNT		PLIN3	cycEC
		DLEU2	cycCNT		LSM4	cycEC
		AP001347.1	cycCNT		TMPO	cycEC
		CCDC15	cycCNT		GTPBP2	cycEC
		NUF2	cycCNT		RCC2	cycEC
		CENPJ	cycCNT		RHEB	cycEC
		NCAPD3	cycCNT		CRIP1	cycEC
		MCM8	cycCNT		PTMA	cycEC
		LINC01572	cycCNT		GAPDH	cycEC
		XRCC2	cycCNT		PPIA	cycEC
		AURKA	cycCNT		SMC2	cycEC
		KIF18A	cycCNT		LSM5	cycEC
		LAMA3	cycCNT		ACTB	cycEC
		TTF2	cycCNT		CALM2	cycEC
		RFWD3	cycCNT		SKA2	cycEC
		CNTLN	cycCNT		ECT2	cycEC
		RRM1	cycCNT		RHOBTB3	cycEC
		NCAPD2	cycCNT		EMC9	cycEC
		ANKRD36C	cycCNT		HMGB1	cycEC
		CCDC77	cycCNT		HAUS2	cycEC
		POLE2	cycCNT		KDELR2	cycEC
		AC073529.1	cycCNT		RUVBL2	cycEC
		GSTCD	cycCNT		PSMG2	cycEC
		HMGB2	cycCNT		EZR	cycEC
		MDFIC	cycCNT
		NEMP1	cycCNT
		CNTRL	cycCNT
		GPR137C	cycCNT
		SLF1	cycCNT
		C3orf67	cycCNT
		DEPDC1B	cycCNT
		ZNF726	cycCNT
		USP13	cycCNT
		ITGB3BP	cycCNT
		HNRNPF	cycCNT
		CCDC14	cycCNT
		G2E3	cycCNT
		HELLS	cycCNT
		DOCK3	cycCNT
		SENP1	cycCNT
		PLCE1	cycCNT
		RGS3	cycCNT
		ABHD3	cycCNT
		LINC01515	cycCNT
		CGGBP1	cycCNT
		MNS1	cycCNT
		POLH	cycCNT
		AC246817.2	cycCNT
		AC011447.3	cycCNT
		VRK1	cycCNT
		LIN54	cycCNT
		CEP152	cycCNT
		TMPO	cycCNT
		ZNF730	cycCNT
		ERI2	cycCNT
		PLCL2	cycCNT
		TSPAN5	cycCNT
		SKA2	cycCNT
		NUCKS1	cycCNT
		SORD	cycCNT
		WEE1	cycCNT
		LIG1	cycCNT
		CDK5RAP2	cycCNT
		CHEK1	cycCNT
		STXBP6	cycCNT
		KIF23	cycCNT
		SORBS1	cycCNT
		KIF22	cycCNT
		UNC13C	cycCNT
		LPIN2	cycCNT
		RBL1	cycCNT
		CEP295	cycCNT
		ADD3	cycCNT
		HP1BP3	cycCNT
		FGFR1OP	cycCNT
		CKAP5	cycCNT
		SCLT1	cycCNT
		MMS22L	cycCNT
		RAD18	cycCNT
		THSD4	cycCNT
		SYK	cycCNT
		RSRC1	cycCNT
		MCTP1	cycCNT
		KIAA1328	cycCNT
		ZNF43	cycCNT
		NASP	cycCNT
		NAV2	cycCNT
		SLC26A7	cycCNT
		FBXL5	cycCNT
		AC016708.1	cycCNT
		TAF15	cycCNT
		PALLD	cycCNT
		DIAPH3	cycEC
		KNL1	cycEC
		MELK	cycEC
		CENPF	cycEC
		BRIP1	cycEC
		EZH2	cycEC
		MKI67	cycEC
		ANLN	cycEC
		POLQ	cycEC
		CIT	cycEC
		ASPM	cycEC
		TOP2A	cycEC
		AC091057.6	cycEC
		BUB1B	cycEC
		TPX2	cycEC
		NUSAP1	cycEC
		FANCA	cycEC
		KIF15	cycEC
		NCAPG2	cycEC
		CENPK	cycEC
		BRCA2	cycEC
		NCAPG	cycEC
		ATAD2	cycEC
		SMC4	cycEC
		CKAP2	cycEC
		GTSE1	cycEC
		DTL	cycEC
		APOLD1	cycEC
		IQGAP3	cycEC
		NEIL3	cycEC
		LMNB1	cycEC
		STIL	cycEC
		TACC3	cycEC
		CENPE	cycEC
		HMMR	cycEC
		WDR62	cycEC
		ZNF367	cycEC
		NSD2	cycEC
		FANCI	cycEC
		NDC80	cycEC
		AC073529.1	cycEC
		NAV2	cycEC
		CENPI	cycEC
		CENPP	cycEC
		CEP152	cycEC
		RFWD3	cycEC
		E2F7	cycEC
		LINC01572	cycEC
		BARD1	cycEC
		Z94721.1	cycEC
		CHAF1A	cycEC
		ATAD5	cycEC
		HELLS	cycEC
		KIF20B	cycEC
		KNTC1	cycEC
		CCDC18	cycEC
		ZGRF1	cycEC
		MMS22L	cycEC
		NEMP1	cycEC
		CEP128	cycEC
		DNA2	cycEC
		PRIM2	cycEC
		CKAP5	cycEC
		CEP192	cycEC
		DDX11	cycEC
		AC016708.1	cycEC
		DLEU2	cycEC
		LIG1	cycEC
		NCAPD3	cycEC
		SKA2	cycEC
		RFC3	cycEC
		ANKRD36C	cycEC
		GEN1	cycEC
		MPHOSPH9	cycEC
		SAE1	cycEC
		ECT2	cycEC
		DDB2	cycEC
		CBFB	cycEC
		HMGB2	cycEC
		FAM111A	cycEC
		CCDC14	cycEC
		NCAPD2	cycEC
		BRCA1	cycEC
		TOPBP1	cycEC
		MAST2	cycEC
		LIN54	cycEC
		VRK1	cycEC
		CDK5RAP2	cycEC
		PBX3	cycEC
		DEK	cycEC
		E2F3	cycEC
		EML4	cycEC
		TMPO	cycEC
		HACD3	cycEC
		RASSF1	cycEC
		ABHD3	cycEC
		KIAA1841	cycEC
		SPATA5	cycEC
		FANCL	cycEC
		SLC16A1-AS1	cycEC
		FGFR1OP	cycEC
		LMO7	cycEC
		SUGP2	cycEC
		ZNF83	cycEC
		RIF1	cycEC
		LCORL	cycEC
		FAF1	cycEC
		DIP2C	cycEC
		MAP1B	cycEC
		RPS6KA5	cycEC
		NDUFAF6	cycEC
		SCMH1	cycEC
		TUBA1B	cycEC
		DMD	MYOF
		FTX	MYOF
		ADAMTS9-AS2	MYOF
		MIR99AHG	MYOF
		NR2F2-AS1	MYOF
		BRIP1	cycMYOF
		KNL1	cycMYOF
		POLQ	cycMYOF
		CENPK	cycMYOF
		MELK	cycMYOF
		NUSAP1	cycMYOF
		DIAPH3	cycMYOF
		TPX2	cycMYOF
		EZH2	cycMYOF
		CIT	cycMYOF
		SPC25	cycMYOF
		ANLN	cycMYOF
		IQGAP3	cycMYOF
		GTSE1	cycMYOF
		NCAPG	cycMYOF
		TOP2A	cycMYOF
		KIF18B	cycMYOF
		ASPM	cycMYOF
		MKI67	cycMYOF
		DTL	cycMYOF
		BUB1B	cycMYOF
		KIF15	cycMYOF
		CENPF	cycMYOF
		KIF20B	cycMYOF
		TACC3	cycMYOF
		WDR62	cycMYOF
		BRCA2	cycMYOF
		LMNB1	cycMYOF
		FANCA	cycMYOF
		KIF11	cycMYOF
		CENPI	cycMYOF
		NCAPG2	cycMYOF
		BARD1	cycMYOF
		BLM	cycMYOF
		MND1	cycMYOF
		CENPU	cycMYOF
		NSD2	cycMYOF
		KIF4A	cycMYOF
		C21orf58	cycMYOF
		CLSPN	cycMYOF
		STIL	cycMYOF
		KIF2C	cycMYOF
		HELLS	cycMYOF
		AC091057.6	cycMYOF
		KIF14	cycMYOF
		KIFC1	cycMYOF
		RACGAP1	cycMYOF
		NDC80	cycMYOF
		SMC4	cycMYOF
		ZGRF1	cycMYOF
		BUB1	cycMYOF
		FOXM1	cycMYOF
		HJURP	cycMYOF
		KIF24	cycMYOF
		ZNF367	cycMYOF
		AC016205.1	cycMYOF
		FANCI	cycMYOF
		APOLD1	cycMYOF
		CKAP2L	cycMYOF
		ATAD2	cycMYOF
		AURKB	cycMYOF
		CIP2A	cycMYOF
		ECT2	cycMYOF
		SGO2	cycMYOF
		Z94721.1	cycMYOF
		FAM111B	cycMYOF
		XRCC2	cycMYOF
		KIF23	cycMYOF
		RAD54L	cycMYOF
		PBK	cycMYOF
		CKAP2	cycMYOF
		MMS22L	cycMYOF
		CEP55	cycMYOF
		NEIL3	cycMYOF
		CDK1	cycMYOF
		UHRF1	cycMYOF
		CENPE	cycMYOF
		DLGAP5	cycMYOF
		MYBL2	cycMYOF
		PLK4	cycMYOF
		NUF2	cycMYOF
		CDC25C	cycMYOF
		GINS1	cycMYOF
		NCAPD2	cycMYOF
		BRCA1	cycMYOF
		C5orf34	cycMYOF
		WDR76	cycMYOF
		CDCA8	cycMYOF
		GPSM2	cycMYOF
		LIN9	cycMYOF
		LIG1	cycMYOF
		DEPDC1B	cycMYOF
		INCENP	cycMYOF
		DNA2	cycMYOF
		CEP152	cycMYOF
		GAS2L3	cycMYOF
		KNTC1	cycMYOF
		PARPBP	cycMYOF
		LINC01572	cycMYOF
		GEN1	cycMYOF
		RBL1	cycMYOF
		PRIM2	cycMYOF
		CCDC150	cycMYOF
		CCDC18	cycMYOF
		CENPP	cycMYOF
		FANCD2	cycMYOF
		DLEU2	cycMYOF
		NASP	cycMYOF
		REXO5	cycMYOF
		CEP295	cycMYOF
		CDC7	cycMYOF
		CCDC36	cycMYOF
		MIS18BP1	cycMYOF
		CCDC15	cycMYOF
		HMGB2	cycMYOF
		ATAD5	cycMYOF
		RBBP8	cycMYOF
		AC073529.1	cycMYOF
		TFDP1	cycMYOF
		NAV2	cycMYOF
		RFC3	cycMYOF
		CKAP5	cycMYOF
		GLI3	cycMYOF
		CHAF1A	cycMYOF
		E2F3	cycMYOF
		TMPO	cycMYOF
		LINC01515	cycMYOF
		CEP128	cycMYOF
		NEURL1B	cycMYOF
		AP001347.1	cycMYOF
		CENPJ	cycMYOF
		RFWD3	cycMYOF
		WEE1	cycMYOF
		AC016708.1	cycMYOF
		SPATA5	cycMYOF
		POLA2	cycMYOF
		KIF2A	cycMYOF
		SKA2	cycMYOF
		POLH	cycMYOF
		H2AFV	cycMYOF
		DDX11	cycMYOF
		RTKN2	cycMYOF
		RRM1	cycMYOF
		CTDSPL2	cycMYOF
		DNMT1	cycMYOF
		SMC2	cycMYOF
		SCLT1	cycMYOF
		RGS3	cycMYOF
		USP13	cycMYOF
		FGF12	cycMYOF
		ANKRD36C	cycMYOF
		MCM8	cycMYOF
		PPARG	cycMYOF
		LCORL	cycMYOF
		CCDC88A	cycMYOF
		NDUFAF6	cycMYOF
		RNF168	cycMYOF
		AC011447.3	cycMYOF
		POLA1	cycMYOF
		WDFY2	cycMYOF
		RTTN	cycMYOF
		KIAA0586	cycMYOF
		SLF1	cycMYOF
		FAM111A	cycMYOF
		DBF4B	cycMYOF
		SMC6	cycMYOF
		CEP192	cycMYOF
		PHTF2	cycMYOF
		CYTOR	cycMYOF
		POLE2	cycMYOF
		PRIMPOL	cycMYOF
		G2E3	cycMYOF
		CDK5RAP2	cycMYOF
		SAE1	cycMYOF
		NCAPD3	cycMYOF
		EIPR1	cycMYOF
		FANCL	cycMYOF
		CASP8AP2	cycMYOF
		TUSC3	cycMYOF
		TRIM13	cycMYOF
		POLD3	cycMYOF
		ZNF93	cycMYOF
		HUNK	cycMYOF
		TENT4A	cycMYOF
		GPC3	cycMYOF
		FANCC	cycMYOF
		MTBP	cycMYOF
		CEP135	cycMYOF
		SF3B3	cycMYOF
		RIPOR3	cycMYOF
		KMT5A	cycMYOF
		RAD18	cycMYOF
		MPHOSPH9	cycMYOF
		QSER1	cycMYOF
		PDE1C	cycMYOF
		BRD8	cycMYOF
		CCDC14	cycMYOF
		ARHGAP26	cycMYOF
		WIPF1	cycMYOF
		XPO1	cycMYOF
		PIEZO2	cycMYOF
		MIR4435-2HG	cycMYOF
		RGS12	cycMYOF
		RAD51B	cycMYOF
		KCNQ3	cycMYOF
		ANP32B	cycMYOF
		MSH2	cycMYOF
		ADD3	cycMYOF
		NHSL1	cycMYOF
		ODF2	cycMYOF
		TUBA1B	cycMYOF
		LINC00854	cycMYOF
		LIMS1	cycMYOF
