# Supplementary material for: An atlas of healthy and injured cell states and niches in the human kidney
Source: Nature. 2023 Jul 19;619(7970):585–94. doi: 10.1038/s41586-023-05769-3 (PMC10356613; doi:10.1038/s41586-023-05769-3)
Supplement: Supplementary file 6 — Supplementary Tables 1–37. [file 41586_2023_5769_MOESM6_ESM.zip › 2021-07-12390D-s6/2021-07-12390D-Supplementary Table 16.xlsx]

## Sheet: S16
	Supplementary Table 16. Adaptive PT trajectory gene expression modules.
	Genes showing expression differences as a function of estimated pseudo-time across the proximal tubule (PT) trajectory (snCv3). Corresponding trajectory modules are indicated. P values were calculated using F-test and adjusted P values were calculated using the Benjamini–Hochberg method.
	Module	Gene	P Value (Differentially expressed across trajectory)	False Discovery Rate (Differentially expressed across trajectory)	Differentially Expressed In Module
	yellow	ABCC1	0	0	No
	yellow	ABCC4	0	0	Yes
	yellow	AC019117.1	0	0	No
	yellow	AC034195.1	0	0	Yes
	yellow	AC079298.3	0	0	No
	yellow	AC090579.1	0	0	No
	yellow	AC098829.1	0	0	Yes
	yellow	AC113386.1	0	0	No
	yellow	ADAMTS10	0	0	No
	yellow	ADAMTS16	0	0	No
	yellow	ADAMTS9-AS2	0	0	Yes
	yellow	AKAP12	0	0	Yes
	yellow	ALOX5	0	0	No
	yellow	ANPEP	0	0	No
	yellow	ANXA3	0	0	No
	yellow	BACE2	0	0	No
	yellow	BACH2	0	0	No
	yellow	CCND3	0	0	No
	yellow	CD200	0	0	No
	yellow	CLDN1	0	0	No
	yellow	CLIP2	0	0	No
	yellow	COL23A1	0	0	No
	yellow	DCC	0	0	No
	yellow	DCLK1	0	0	No
	yellow	ENPEP	0	0	No
	yellow	FAT3	0	0	No
	yellow	FGF14	0	0	No
	yellow	FOSL2	0	0	No
	yellow	GFRA1	0	0	No
	yellow	GPX3	0	0	Yes
	yellow	GRM8	0	0	No
	yellow	HDAC9	0	0	No
	yellow	HRH1	0	0	No
	yellow	INSR	0	0	No
	yellow	ITPR3	0	0	No
	yellow	KCNB2	0	0	No
	yellow	KCNJ15	0	0	No
	yellow	KCNQ3	0	0	Yes
	yellow	KCNT2	0	0	No
	yellow	KLF6	0	0	Yes
	yellow	LINC02471	0	0	Yes
	yellow	LSAMP	0	0	No
	yellow	MET	0	0	Yes
	yellow	MID1	0	0	No
	yellow	MYO1E	0	0	Yes
	yellow	MYO3A	0	0	No
	yellow	PDE1A	0	0	Yes
	turquoise	PLSCR1	0	0	No
	yellow	PMEPA1	0	0	No
	yellow	PRKX	0	0	No
	yellow	PTPRE	0	0	No
	yellow	SCIN	0	0	No
	yellow	SDK1	0	0	Yes
	yellow	SGPP2	0	0	No
	yellow	SLC12A1	0	0	Yes
	yellow	SLC30A8	0	0	Yes
	yellow	SLC38A1	0	0	Yes
	yellow	ST6GAL1	0	0	No
	yellow	STK39	0	0	Yes
	yellow	SYTL2	0	0	No
	yellow	TENM3	0	0	No
	yellow	TGFB2	0	0	No
	yellow	TNC	0	0	No
	yellow	TSHZ2	0	0	No
	yellow	TUSC3	0	0	No
	yellow	UMOD	0	0	Yes
	yellow	UNC5D	0	0	Yes
	yellow	UTRN	0	0	Yes
	yellow	VCAM1	0	0	No
	yellow	XKR4	0	0	No
	yellow	AGPAT4	0	0	No
	yellow	FAM135B	0	0	No
	yellow	FOXP2	0	0	No
	yellow	PTPRO	0	2.26795e-308	No
	yellow	ELF3	7.46639e-304	2.32802e-299	No
	yellow	HUNK	1.23365e-301	3.8459e-297	No
	yellow	EPHB2	6.17595e-301	1.92529e-296	No
	yellow	DAPK1	1.32642e-300	4.13473e-296	Yes
	yellow	AC007656.1	1.37546e-298	4.28718e-294	No
	yellow	ZBTB20-AS5	1.64973e-298	5.14188e-294	No
	yellow	HHAT	2.60665e-296	8.12259e-292	No
	yellow	MMP7	3.27347e-295	1.02001e-290	No
	yellow	AC007319.1	9.88641e-294	3.08021e-289	No
	yellow	LINC01876	4.68141e-291	1.45835e-286	No
	yellow	ABCC3	1.51702e-288	4.7246e-284	Yes
	yellow	TTC39C	2.69101e-285	8.37847e-281	No
	yellow	LINC02027	6.90691e-283	2.15005e-278	No
	yellow	AC008514.1	2.06646e-279	6.43143e-275	No
	yellow	ZFP36L1	3.21945e-279	1.00193e-274	No
	yellow	NLGN4X	6.91426e-278	2.15137e-273	No
	yellow	PLCB1	1.90995e-277	5.94261e-273	No
	yellow	CLIC6	2.51655e-276	7.82973e-272	No
	yellow	ZSWIM4	3.94207e-275	1.22638e-270	No
	yellow	FHL1	4.57748e-275	1.42401e-270	No
	yellow	ADGRG5	1.25158e-272	3.89254e-268	No
	yellow	SEMA4D	3.1861e-271	9.90686e-267	Yes
	yellow	ARHGEF38	1.0855e-266	3.37418e-262	No
	yellow	RBMS3-AS3	1.10987e-266	3.44981e-262	No
	yellow	RETREG1	2.01293e-264	6.25519e-260	Yes
	yellow	AC104035.1	1.91182e-260	5.94001e-256	No
	yellow	RGL1	3.11939e-258	9.6907e-254	No
	yellow	NPAS2	1.09941e-257	3.4151e-253	Yes
	yellow	SIPA1L2	3.53106e-257	1.09682e-252	No
	yellow	FLNA	6.85486e-256	2.12905e-251	No
	yellow	VCL	8.23016e-256	2.55604e-251	No
	yellow	ADAMTS9	2.27606e-254	7.06741e-250	Yes
	yellow	MYH9	2.99567e-254	9.30157e-250	No
	yellow	ZNF532	1.46376e-253	4.54452e-249	No
	yellow	CRISPLD2	2.46152e-250	7.64081e-246	No
	yellow	DIAPH3	1.44729e-249	4.49239e-245	Yes
	yellow	AC022424.1	1.47418e-249	4.5757e-245	No
	yellow	TRPC1	3.72775e-249	1.15698e-244	No
	yellow	PRELID2	8.05918e-249	2.50117e-244	No
	yellow	PLCE1	4.4528e-244	1.38135e-239	No
	yellow	STXBP6	7.48594e-243	2.32184e-238	No
	yellow	FAXC	1.41778e-242	4.39712e-238	No
	yellow	FRY	4.02646e-240	1.24844e-235	Yes
	yellow	ACSM1	1.09036e-239	3.38056e-235	No
	yellow	KLRG2	3.29946e-239	1.02293e-234	No
	yellow	AL078590.3	2.40423e-236	7.45167e-232	Yes
	yellow	AC099792.1	3.22562e-235	9.99653e-231	No
	yellow	HSPG2	1.63037e-233	5.05188e-229	No
	yellow	ACSS2	3.59988e-232	1.11531e-227	No
	yellow	FSTL1	9.90141e-232	3.06736e-227	No
	yellow	PDZRN3	3.7243e-226	1.15315e-221	No
	yellow	GALM	7.71025e-225	2.38694e-220	No
	yellow	PLA2G4C	2.1114e-224	6.53582e-220	No
	yellow	DMKN	7.91146e-222	2.44765e-217	No
	yellow	PTGFRN	8.47926e-222	2.62323e-217	No
	yellow	AC068234.2	3.13575e-221	9.70013e-217	No
	yellow	NUAK2	5.60958e-219	1.73499e-214	No
	yellow	NUTM2B-AS1	4.43721e-218	1.37221e-213	Yes
	yellow	CLDN4	1.41697e-217	4.38156e-213	No
	yellow	BAZ1A	3.16067e-216	9.77216e-212	No
	yellow	LRRK1	1.2763e-214	3.94531e-210	No
	yellow	ABCC6	1.95351e-214	6.03829e-210	No
	yellow	SACS	1.15803e-211	3.57833e-207	No
	yellow	PCA3	6.11384e-210	1.88893e-205	No
	yellow	RAI2	4.1277e-209	1.27509e-204	No
	yellow	ATP8B1	5.68439e-209	1.75591e-204	No
	yellow	TSPAN9	1.52917e-205	4.72148e-201	No
	yellow	HNF1B	2.55634e-205	7.89245e-201	Yes
	yellow	ZDHHC14	3.46487e-205	1.06971e-200	No
	yellow	SLIT2	5.50558e-205	1.69968e-200	No
	yellow	SMAD3	7.767e-205	2.39775e-200	Yes
	yellow	PAPLN	9.15128e-205	2.82491e-200	Yes
	yellow	FILIP1L	1.62314e-204	5.00982e-200	No
	yellow	TNFRSF11B	4.80742e-204	1.48371e-199	No
	yellow	KITLG	1.0097e-203	3.11604e-199	Yes
	yellow	DISC1	1.75191e-202	5.40569e-198	No
	yellow	SEPT9	6.78814e-201	2.09414e-196	No
	yellow	LRRC49	1.01227e-200	3.12255e-196	No
	yellow	PTCHD4	1.02094e-200	3.1492e-196	No
	yellow	KLHL13	1.31832e-200	4.06622e-196	Yes
	yellow	ZFHX3	2.75349e-200	8.49204e-196	Yes
	yellow	ATP8A1	1.19336e-199	3.67997e-195	No
	yellow	DSCAML1	1.99099e-199	6.13902e-195	Yes
	yellow	PLEKHA1	8.4995e-198	2.61989e-193	Yes
	yellow	MYRF	8.67971e-196	2.67483e-191	No
	yellow	MAL	2.31203e-193	7.12267e-189	No
	yellow	MAP1B	5.75069e-193	1.77156e-188	No
	yellow	PDGFD	1.11269e-192	3.42754e-188	No
	yellow	AC090630.1	8.97884e-191	2.76458e-186	No
	yellow	CDHR3	1.32557e-188	4.08012e-184	No
	yellow	ABLIM2	2.66129e-188	8.19092e-184	No
	yellow	ESR2	7.22527e-188	2.2235e-183	No
	yellow	PAPPA	7.40321e-188	2.27819e-183	Yes
	yellow	UBAP1	8.8966e-188	2.73766e-183	Yes
	yellow	NOS1AP	2.73449e-187	8.41347e-183	Yes
	yellow	LAMB1	3.27501e-187	1.00762e-182	Yes
	yellow	ADAMTS3	4.27675e-187	1.31578e-182	No
	yellow	FGF2	1.76372e-186	5.42573e-182	No
	yellow	KIF26B-AS1	9.53151e-186	2.93161e-181	No
	yellow	ARNTL2	7.41726e-185	2.28103e-180	No
	yellow	ARL4C	5.47836e-184	1.68432e-179	No
	yellow	AL136234.1	9.51161e-184	2.92415e-179	No
	yellow	ADGRB3	1.72278e-183	5.29599e-179	No
	yellow	HIP1	2.19603e-182	6.75061e-178	No
	yellow	MYO1B	2.90501e-181	8.92826e-177	No
	yellow	CCND2	6.86634e-181	2.10989e-176	No
	yellow	RELB	1.22052e-180	3.75006e-176	No
	yellow	FMO1	8.19827e-180	2.51851e-175	No
	yellow	CHN1	2.89716e-179	8.8992e-175	No
	yellow	IGDCC4	1.04498e-178	3.20946e-174	No
	yellow	TSPAN15	5.41738e-178	1.66362e-173	No
	yellow	GRK6	2.22399e-177	6.82898e-173	No
	yellow	SLC6A6	7.16221e-177	2.19916e-172	No
	yellow	MAP3K13	1.32909e-176	4.08057e-172	No
	yellow	NOTCH2	4.22581e-175	1.29715e-170	No
	yellow	PAK3	4.80941e-175	1.47615e-170	No
	yellow	BCL11A	3.19793e-174	9.81412e-170	No
	yellow	IL1R1	5.46517e-171	1.67666e-166	No
	yellow	AC104365.1	9.35321e-171	2.86929e-166	No
	yellow	CAMK2G	1.24184e-169	3.80773e-165	No
	yellow	OGFRL1	4.10028e-169	1.25711e-164	No
	yellow	PLEKHA4	1.03996e-168	3.18821e-164	No
	yellow	ATP2B4	1.55418e-168	4.7645e-164	No
	yellow	LINC01748	1.0304e-167	3.15827e-163	No
	yellow	DENND5A	1.082e-167	3.31622e-163	No
	yellow	CD24	6.6511e-167	2.0383e-162	Yes
	yellow	KHDRBS2	2.52288e-166	7.73035e-162	No
	yellow	YEATS2	6.90476e-166	2.11548e-161	No
	yellow	NBAT1	1.82425e-165	5.58858e-161	No
	yellow	TTYH3	2.57585e-165	7.8906e-161	No
	yellow	LRAT	6.39299e-165	1.95817e-160	No
	yellow	GLIS1	7.78945e-165	2.38583e-160	Yes
	yellow	TMSB10	9.96471e-164	3.05119e-159	Yes
	yellow	GABBR1	1.33068e-162	4.07375e-158	No
	yellow	LINC02220	5.72891e-162	1.75368e-157	No
	yellow	CLDN10-AS1	7.50065e-162	2.29595e-157	No
	yellow	AC017101.1	6.25491e-161	1.91419e-156	No
	yellow	BAIAP2L1	1.37451e-160	4.20587e-156	Yes
	yellow	GK	7.88851e-160	2.41341e-155	No
	yellow	HPCAL1	1.13398e-159	3.46896e-155	No
	yellow	IFI16	2.02819e-159	6.20384e-155	No
	yellow	KRT7	7.45138e-159	2.27893e-154	No
	yellow	LINC01948	4.21175e-158	1.28799e-153	No
	yellow	EFNB2	8.69097e-158	2.65761e-153	No
	yellow	CYB5A	4.64125e-157	1.41897e-152	No
	yellow	ABCA13	2.58946e-156	7.91571e-152	No
	yellow	MIR181A2HG	6.99106e-156	2.13703e-151	No
	yellow	IL32	9.27464e-154	2.83405e-149	No
	yellow	LMNA	1.22407e-153	3.74028e-149	No
	yellow	AP000311.1	2.73251e-153	8.3481e-149	No
	yellow	MBOAT1	9.61027e-152	2.93565e-147	No
	yellow	SGK3	3.1673e-151	9.67324e-147	No
	yellow	DPH6-DT	6.48574e-151	1.98048e-146	No
	yellow	CRYAB	1.19975e-150	3.66332e-146	Yes
	yellow	MAP2	2.43722e-150	7.44083e-146	No
	yellow	SATB2	1.19476e-146	3.64557e-142	No
	yellow	CMTM7	1.01157e-145	3.08589e-141	No
	yellow	AC079630.1	1.1412e-144	3.48054e-140	No
	yellow	AQP2	1.80245e-143	5.4953e-139	No
	yellow	OCLN	1.00267e-142	3.05645e-138	No
	yellow	MYO1C	1.11282e-142	3.39209e-138	No
	yellow	SLC39A11	1.44925e-142	4.41717e-138	No
	yellow	AC019205.1	2.73254e-141	8.32576e-137	No
	yellow	ARHGAP40	4.78679e-141	1.45829e-136	No
	yellow	LINC01426	9.09461e-141	2.77049e-136	No
	yellow	ABCA12	5.1513e-140	1.56898e-135	No
	yellow	MINDY2	8.55925e-140	2.60672e-135	No
	yellow	TRIOBP	6.07773e-139	1.85055e-134	No
	yellow	FAT1	1.22217e-138	3.72077e-134	Yes
	yellow	LOXL1	1.3539e-138	4.12168e-134	No
	yellow	APOE	4.69032e-138	1.42759e-133	Yes
	yellow	AC012404.1	7.06843e-138	2.15113e-133	No
	yellow	KRT80	1.25568e-137	3.82116e-133	No
	yellow	THBS2	8.21942e-137	2.50068e-132	No
	yellow	ZNF385B	8.35128e-136	2.54021e-131	No
	yellow	AGRN	1.29996e-135	3.95396e-131	No
	yellow	HIF1A-AS2	1.95234e-135	5.93764e-131	No
	yellow	SIK2	7.17524e-135	2.18156e-130	Yes
	yellow	C3orf67	1.37389e-134	4.17689e-130	No
	yellow	LARGE1	1.50622e-134	4.57907e-130	Yes
	yellow	ARMC3	3.13428e-134	9.52822e-130	No
	yellow	MICAL2	2.55311e-133	7.76019e-129	No
	yellow	AC023590.1	7.05868e-133	2.14535e-128	No
	yellow	PRKCQ	1.70801e-132	5.19029e-128	No
	yellow	MSRB3	3.7337e-132	1.13448e-127	No
	yellow	ATXN7L1	3.89803e-132	1.18438e-127	No
	yellow	DCLK2	4.7818e-132	1.45281e-127	No
	yellow	UST	2.23349e-131	6.78402e-127	No
	yellow	AC009313.1	2.2552e-131	6.84972e-127	No
	yellow	AAK1	2.67498e-131	8.12417e-127	Yes
	yellow	AL078459.1	2.84814e-131	8.64982e-127	No
	yellow	AP003086.2	4.17575e-131	1.26813e-126	No
	yellow	MCC	1.62717e-130	4.94091e-126	No
	yellow	TIMP2	3.84379e-130	1.16705e-125	No
	yellow	NFATC3	5.10261e-130	1.54915e-125	No
	yellow	AHDC1	1.23035e-129	3.73472e-125	No
	yellow	DTX2	4.44229e-129	1.34832e-124	No
	yellow	RNF182	2.48959e-128	7.55541e-124	No
	yellow	PLXNA2	2.78701e-128	8.45773e-124	No
	yellow	RECK	1.10684e-127	3.35882e-123	No
	yellow	AC092118.1	2.80946e-127	8.52473e-123	No
	yellow	VAV3	3.13184e-127	9.50231e-123	No
	yellow	LINC02061	7.40354e-127	2.24579e-122	No
	yellow	TRIM22	1.41144e-126	4.28089e-122	No
	yellow	NEDD4L	1.85508e-126	5.62609e-122	No
	yellow	VEGFC	4.03578e-126	1.22393e-121	No
	yellow	NEK6	9.40115e-126	2.85034e-121	No
	yellow	MAK	2.28218e-125	6.91887e-121	No
	yellow	AC005208.1	1.25617e-124	3.80721e-120	No
	yellow	S100A6	3.48408e-124	1.05585e-119	Yes
	yellow	AC008937.2	3.21259e-123	9.73254e-119	No
	yellow	CAPN2	1.37365e-122	4.16134e-118	No
	yellow	AP1S3	2.28325e-122	6.91641e-118	No
	yellow	AC011447.3	1.1687e-121	3.53954e-117	No
	yellow	RHBDF2	2.77857e-121	8.41491e-117	No
	yellow	PRKG1	1.13604e-120	3.43981e-116	No
	yellow	EAF2	1.24012e-120	3.75471e-116	No
	yellow	KRT19	2.44916e-120	7.41483e-116	No
	yellow	SETBP1	5.3818e-120	1.62913e-115	No
	yellow	TMEM123	9.93856e-120	3.0083e-115	No
	yellow	CNN3	1.49343e-119	4.52002e-115	No
	yellow	AC006059.1	1.69192e-119	5.1206e-115	No
	yellow	ADARB1	2.49246e-119	7.54243e-115	No
	yellow	SPDYE3	2.57447e-119	7.79034e-115	No
	yellow	GNAI1	9.55077e-119	2.88882e-114	No
	yellow	APBA1	1.51695e-118	4.588e-114	No
	yellow	ANKRD44	6.82981e-118	2.0652e-113	No
	yellow	HDHD3	1.12102e-117	3.38941e-113	No
	yellow	KLHL14	1.55501e-117	4.70125e-113	No
	yellow	MAL2	4.26656e-117	1.28961e-112	No
	yellow	CHST15	7.2522e-117	2.19176e-112	No
	yellow	PDLIM7	2.824e-116	8.53329e-112	No
	yellow	AP001021.2	9.35024e-116	2.8248e-111	No
	yellow	PARP4	2.63762e-115	7.96694e-111	Yes
	yellow	ALDH8A1	7.30687e-115	2.20689e-110	No
	yellow	SLFN5	1.13283e-114	3.42115e-110	No
	yellow	RIDA	6.73469e-114	2.03327e-109	No
	yellow	DAB2IP	7.88174e-114	2.3795e-109	No
	yellow	ENPP3	1.13571e-113	3.42849e-109	No
	yellow	AC012409.2	3.41669e-113	1.03112e-108	No
	yellow	EDIL3	3.42971e-112	1.03485e-107	No
	yellow	SH3BP4	8.78252e-112	2.64977e-107	No
	yellow	AC027312.1	1.31301e-111	3.96136e-107	No
	yellow	TCF20	1.5135e-111	4.56592e-107	Yes
	yellow	GIPC2	2.92228e-111	8.81475e-107	No
	yellow	ABLIM1	7.32556e-111	2.20946e-106	Yes
	yellow	GPM6A	7.55642e-111	2.27902e-106	Yes
	yellow	TMEM241	1.3608e-110	4.10321e-106	No
	yellow	KRT86	2.08193e-110	6.2764e-106	No
	yellow	LINC01789	3.76673e-110	1.13548e-105	No
	yellow	VWCE	5.95676e-110	1.79549e-105	No
	yellow	SNAP25	1.46965e-109	4.42878e-105	No
	yellow	OSMR-AS1	1.497e-109	4.51105e-105	No
	yellow	AC114812.2	2.33266e-109	7.02853e-105	No
	yellow	NEBL	3.43599e-109	1.03513e-104	Yes
	yellow	AC022075.1	3.53496e-109	1.06491e-104	No
	yellow	PLCL1	4.00717e-109	1.20708e-104	No
	yellow	MIA2	4.6752e-109	1.40822e-104	No
	yellow	LRRC7	7.03456e-109	2.11874e-104	No
	yellow	AL359915.2	4.29497e-108	1.29326e-103	No
	yellow	SHROOM4	5.58901e-108	1.68274e-103	No
	yellow	NCOR2	1.79423e-107	5.40116e-103	No
	yellow	NRG1	5.28549e-107	1.59077e-102	No
	yellow	AC025627.1	1.28805e-106	3.87614e-102	No
	yellow	DACH1	1.56021e-106	4.69482e-102	No
	yellow	ZBTB20-AS1	5.57903e-106	1.67828e-101	No
	yellow	NAP1L1	8.9379e-106	2.68852e-101	No
	yellow	DUSP16	1.69578e-105	5.10074e-101	No
	yellow	AC027018.1	2.30243e-105	6.9248e-101	No
	yellow	ARHGEF40	4.54643e-104	1.36675e-99	No
	yellow	ACTG1	5.92639e-104	1.78141e-99	Yes
	yellow	PML	1.10315e-103	3.31519e-99	No
	yellow	RBMS3-AS2	2.35015e-103	7.06126e-99	No
	yellow	PUDP	2.73101e-103	8.20533e-99	No
	yellow	HLF	2.87329e-103	8.6325e-99	No
	yellow	LAPTM4B	3.54807e-103	1.06595e-98	No
	yellow	DUOX1	5.06534e-103	1.52153e-98	No
	yellow	AP002336.2	8.87594e-103	2.66589e-98	No
	yellow	TXNRD1	1.7207e-102	5.16743e-98	Yes
	yellow	FCHO2	2.48192e-102	7.45272e-98	No
	yellow	KLF8	4.40588e-102	1.32273e-97	No
	yellow	LARP1	1.0965e-101	3.29147e-97	No
	yellow	NAT8	1.62787e-101	4.88622e-97	No
	yellow	CYR61	2.31807e-101	6.95747e-97	No
	yellow	SPTBN1	3.29074e-101	9.87617e-97	Yes
	yellow	AL117381.1	9.58109e-101	2.87471e-96	No
	yellow	CHAD	9.71698e-101	2.91539e-96	No
	yellow	MIER1	9.87645e-101	2.96313e-96	No
	yellow	RALGAPA1	2.01482e-100	6.04404e-96	Yes
	yellow	AL662796.1	3.36501e-100	1.0093e-95	No
	yellow	GFPT1	3.40451e-100	1.02111e-95	No
	yellow	PIK3AP1	6.10099e-100	1.82956e-95	No
	yellow	AL157938.2	2.40413e-99	7.20735e-95	No
	yellow	CLEC2D	4.20483e-99	1.26031e-94	No
	yellow	USP24	4.49742e-99	1.34792e-94	Yes
	yellow	B3GALT5	5.3623e-99	1.60703e-94	No
	yellow	AKR1A1	7.75395e-99	2.32363e-94	No
	yellow	CFAP221	8.8023e-99	2.63743e-94	No
	yellow	LTBP3	2.63545e-98	7.89503e-94	No
	yellow	KRTAP5-AS1	1.16878e-97	3.50049e-93	No
	yellow	TAPBP	3.26813e-97	9.78511e-93	No
	yellow	AP006621.4	6.77983e-97	2.02954e-92	No
	yellow	SPON1	8.35255e-97	2.50009e-92	No
	yellow	CCNT2-AS1	1.38523e-96	4.14572e-92	No
	yellow	PEBP1	1.76432e-96	5.27954e-92	Yes
	yellow	TUBA1A	1.98578e-96	5.94204e-92	No
	yellow	AC099788.1	2.96834e-96	8.88128e-92	No
	yellow	ADORA1	5.74732e-96	1.71937e-91	No
	yellow	ANKRD28	2.07573e-95	6.20726e-91	Yes
	yellow	IFFO2	6.4937e-95	1.94162e-90	No
	yellow	PLEKHA5	8.30147e-95	2.48206e-90	No
	yellow	METTL7A	1.24329e-94	3.71682e-90	No
	yellow	AC243964.2	1.25717e-94	3.75819e-90	No
	yellow	LINC01322	1.60968e-94	4.81164e-90	No
	yellow	TBC1D4	1.67423e-94	5.00443e-90	No
	yellow	ICAM1	1.72752e-94	5.16356e-90	No
	yellow	EPB41	3.29423e-94	9.84482e-90	Yes
	yellow	RIMKLB	9.47653e-94	2.83159e-89	No
	yellow	KMT2E	4.27799e-93	1.27758e-88	Yes
	yellow	INVS	6.69204e-93	1.99824e-88	No
	yellow	PLD1	1.1134e-92	3.32415e-88	No
	yellow	ERICH1	1.4278e-92	4.26268e-88	No
	yellow	ATP10D	9.13239e-92	2.72529e-87	No
	yellow	RASSF6	9.39229e-92	2.80275e-87	No
	yellow	SOAT1	1.65748e-91	4.9456e-87	No
	yellow	RCAN2	4.46991e-91	1.33338e-86	No
	yellow	SQSTM1	1.32479e-90	3.95106e-86	No
	yellow	CTTN	1.33662e-90	3.98621e-86	No
	yellow	KL	1.6718e-90	4.98565e-86	No
	yellow	ZBTB20-AS2	2.12186e-90	6.3276e-86	No
	yellow	OSBPL8	9.06825e-90	2.70297e-85	No
	yellow	SPEF2	1.69308e-89	5.04606e-85	No
	yellow	MAMDC2	2.60312e-89	7.7578e-85	Yes
	yellow	ENOSF1	2.63612e-89	7.8559e-85	No
	yellow	AC073218.1	2.85719e-89	8.51385e-85	No
	yellow	HNRNPR	3.49453e-89	1.04123e-84	No
	yellow	PTPN11	4.28507e-89	1.27674e-84	No
	yellow	SCAI	5.71836e-89	1.70356e-84	No
	yellow	JADE3	7.05339e-89	2.1012e-84	No
	yellow	RUNX2	1.06407e-88	3.16945e-84	No
	yellow	CCDC178	3.02491e-88	9.00759e-84	No
	yellow	FAM114A1	3.43688e-88	1.0233e-83	No
	yellow	ST14	1.35605e-87	4.03656e-83	No
	yellow	SERTAD4	3.20502e-87	9.53653e-83	No
	yellow	MTMR12	4.37472e-87	1.30166e-82	No
	yellow	DOCK7	5.58014e-87	1.66026e-82	No
	yellow	LRRC36	1.19564e-86	3.55656e-82	No
	yellow	STAMBPL1	1.39233e-86	4.14121e-82	No
	yellow	GPR173	1.51573e-86	4.50808e-82	No
	yellow	AC016705.2	1.96111e-86	5.83253e-82	No
	yellow	RBMX	2.57132e-85	7.64198e-81	No
	yellow	AC027698.1	4.34528e-85	1.29124e-80	No
	yellow	TMEM184B	4.52795e-85	1.34548e-80	No
	yellow	SYNC	6.12044e-85	1.81838e-80	No
	yellow	AC124254.1	1.10251e-84	3.27513e-80	No
	yellow	KHDC1	1.24633e-84	3.70223e-80	No
	yellow	VCAN-AS1	1.74212e-84	5.17409e-80	No
	yellow	FHL2	2.37515e-84	7.05396e-80	No
	yellow	TNFRSF21	5.46827e-84	1.62358e-79	No
	yellow	SLCO2A1	6.15923e-84	1.82855e-79	No
	yellow	AC107021.1	6.31239e-84	1.87396e-79	No
	yellow	MDFIC	7.07754e-84	2.10097e-79	Yes
	yellow	MCAM	8.37196e-84	2.48497e-79	No
	yellow	RPS19	9.43043e-84	2.79886e-79	Yes
	yellow	SNX6	3.2042e-83	9.50623e-79	No
	yellow	AC124861.1	6.34805e-83	1.88296e-78	No
	yellow	PXDC1	7.44502e-83	2.20812e-78	No
	yellow	CEP128	2.46863e-82	7.318e-78	Yes
	yellow	ZFAS1	3.59962e-82	1.06678e-77	No
	yellow	IGFBP4	3.99445e-82	1.18375e-77	No
	yellow	THBS1	4.19374e-82	1.24269e-77	No
	yellow	OGT	7.34629e-82	2.17648e-77	No
	yellow	PRKCZ	1.15976e-81	3.43545e-77	No
	yellow	CEP70	1.95321e-81	5.78521e-77	No
	yellow	MEIS2	2.19577e-81	6.50321e-77	No
	yellow	LINC00513	3.13827e-81	9.29369e-77	No
	yellow	RAB29	4.62232e-81	1.36862e-76	No
	yellow	AK2	5.23461e-81	1.54986e-76	No
	yellow	ADAMTS12	8.42168e-81	2.49332e-76	No
	yellow	MT1H	9.12551e-81	2.70161e-76	Yes
	yellow	PGBD5	1.26297e-80	3.73838e-76	No
	yellow	WSB1	2.73972e-80	8.10712e-76	Yes
	yellow	NINL	3.25127e-80	9.62051e-76	No
	yellow	ABLIM3	9.00134e-80	2.66296e-75	No
	yellow	CLHC1	9.28032e-80	2.7454e-75	No
	yellow	ACLY	1.97938e-79	5.8544e-75	No
	yellow	STS	5.02651e-79	1.48644e-74	No
	yellow	FRMD5	8.7041e-79	2.57371e-74	No
	yellow	ASB13	9.11589e-79	2.69539e-74	No
	yellow	ITGB1	1.10145e-78	3.25665e-74	No
	yellow	AC009690.2	1.65368e-78	4.88846e-74	No
	yellow	DSG2	3.14164e-78	9.28481e-74	No
	yellow	CDC42EP1	3.50929e-78	1.03706e-73	No
	yellow	NECTIN2	4.33285e-78	1.28036e-73	No
	yellow	ACO2	1.34533e-77	3.97398e-73	No
	yellow	PAPSS2	2.7393e-77	8.08914e-73	No
	yellow	ABHD15-AS1	3.34995e-77	9.89172e-73	No
	yellow	SPDYE2	3.7558e-77	1.1089e-72	No
	yellow	ACTB	4.23541e-77	1.25033e-72	Yes
	yellow	LTF	5.05338e-77	1.4915e-72	No
	yellow	PTK2B	6.66208e-77	1.96625e-72	No
	yellow	SLC37A3	7.12504e-77	2.10281e-72	No
	yellow	EEFSEC	7.45614e-77	2.20038e-72	No
	yellow	AC022146.2	1.5307e-76	4.51556e-72	No
	yellow	AC012085.2	1.54028e-76	4.54367e-72	No
	yellow	DROSHA	1.80616e-76	5.32744e-72	No
	yellow	CPEB4	2.03028e-76	5.9883e-72	No
	yellow	TBC1D14	2.277e-76	6.71554e-72	No
	yellow	CDH1	1.06988e-75	3.1538e-71	No
	yellow	UNC5CL	1.29336e-75	3.81232e-71	No
	yellow	CCDC122	2.19351e-75	6.46361e-71	No
	yellow	WDR44	2.87871e-75	8.48241e-71	No
	yellow	S100A10	3.40544e-75	1.00341e-70	Yes
	yellow	CASTOR2	4.27106e-75	1.25843e-70	No
	yellow	PRSS23	5.39632e-75	1.58976e-70	No
	yellow	FTL	9.27834e-75	2.73294e-70	Yes
	yellow	CCDC9B	9.3811e-75	2.76311e-70	No
	yellow	ALPK3	1.23365e-74	3.63298e-70	No
	yellow	AL359232.1	2.20435e-74	6.48961e-70	No
	yellow	PAK2	2.78353e-74	8.19333e-70	No
	yellow	CCDC84	5.10001e-74	1.50099e-69	No
	yellow	GRTP1	5.48018e-74	1.61282e-69	No
	yellow	DENND6A-AS1	5.94461e-74	1.74932e-69	No
	yellow	PHC3	7.68796e-74	2.26203e-69	Yes
	yellow	MIR548A1HG	8.54041e-74	2.51276e-69	No
	yellow	DNM1	1.08622e-73	3.19555e-69	Yes
	yellow	KCNMB2-AS1	1.53597e-73	4.51851e-69	No
	yellow	PDZK1IP1	1.86135e-73	5.47516e-69	Yes
	yellow	CCNC	2.4312e-73	7.15088e-69	No
	yellow	QPRT	3.49978e-73	1.02929e-68	No
	yellow	RALGPS2	7.13614e-73	2.09845e-68	No
	yellow	CCNI	1.18301e-72	3.47806e-68	Yes
	yellow	NNMT	6.36396e-72	1.8705e-67	No
	yellow	FYB2	5.09227e-71	1.4956e-66	No
	yellow	LAMP2	5.91333e-71	1.73669e-66	No
	yellow	CLYBL	7.24032e-71	2.12634e-66	No
	yellow	ST7-AS2	7.8042e-71	2.29178e-66	No
	yellow	COL16A1	2.68287e-70	7.87637e-66	No
	yellow	PSPC1	5.43443e-70	1.59484e-65	Yes
	yellow	NTRK2	8.64333e-70	2.53578e-65	No
	yellow	NRCAM	9.85782e-70	2.89199e-65	No
	yellow	RASGRP1	1.01667e-69	2.98251e-65	No
	yellow	HLA-A	1.21212e-69	3.55574e-65	No
	yellow	DBN1	2.10531e-69	6.17465e-65	No
	yellow	AC009948.1	2.23493e-69	6.55438e-65	No
	yellow	TOX	2.32918e-69	6.83055e-65	No
	yellow	CD151	2.793e-69	8.18964e-65	No
	yellow	AC073569.2	2.98555e-69	8.75363e-65	No
	yellow	TIAM2	4.78259e-69	1.40197e-64	No
	yellow	FAM196A	4.97132e-69	1.45719e-64	No
	yellow	AP000943.3	6.32573e-69	1.85394e-64	No
	yellow	PPP1R21	1.09251e-68	3.20093e-64	No
	yellow	SLC30A7	1.26347e-68	3.70132e-64	No
	yellow	ENO4	1.60081e-68	4.68877e-64	No
	yellow	EVA1A	2.33597e-68	6.83994e-64	No
	yellow	AL078590.2	3.69646e-68	1.08214e-63	No
	yellow	IFI44	5.44901e-68	1.59509e-63	No
	yellow	LAPTM4A	5.60933e-68	1.64196e-63	No
	yellow	VANGL2	7.60892e-68	2.22713e-63	No
	yellow	AP001011.1	7.63113e-68	2.23356e-63	No
	yellow	AP002884.1	8.00441e-68	2.34257e-63	No
	yellow	LINC00862	1.09131e-67	3.19328e-63	No
	yellow	AL513327.1	1.27482e-67	3.72999e-63	No
	yellow	REXO5	1.64868e-67	4.82287e-63	No
	yellow	E2F3	3.19266e-67	9.33789e-63	No
	yellow	EEA1	3.48081e-67	1.01803e-62	No
	yellow	AP001636.3	4.14626e-67	1.21262e-62	No
	yellow	KIFAP3	4.89132e-67	1.43037e-62	No
	yellow	AL355997.1	6.82497e-67	1.99576e-62	No
	yellow	ANKUB1	1.0095e-66	2.95159e-62	No
	yellow	SULF2	1.08365e-66	3.16817e-62	No
	yellow	FRMD3	1.38075e-66	4.03622e-62	No
	yellow	NME9	1.48188e-66	4.33169e-62	No
	yellow	SLC16A10	1.79511e-66	5.2464e-62	No
	yellow	FAM124A	3.55278e-66	1.03809e-61	No
	yellow	CAPRIN1	5.33806e-66	1.55941e-61	No
	yellow	AC117383.1	1.00854e-65	2.94585e-61	No
	yellow	ARHGAP10	1.05452e-65	3.07994e-61	No
	yellow	PIK3C3	1.27459e-65	3.72258e-61	No
	yellow	AC002429.2	2.31086e-65	6.74702e-61	No
	yellow	NRIP1	7.10541e-65	2.0735e-60	No
	yellow	FRYL	7.34273e-65	2.14268e-60	Yes
	yellow	TMLHE-AS1	9.90775e-65	2.89049e-60	No
	yellow	STARD4-AS1	1.02231e-64	2.98237e-60	No
	yellow	AC113383.1	1.11239e-64	3.24507e-60	No
	yellow	ZNF189	1.1765e-64	3.43198e-60	No
	yellow	NIN	1.59801e-64	4.66076e-60	No
	yellow	LMO7	2.46395e-64	7.18463e-60	No
	yellow	OR2T10	2.58428e-64	7.53526e-60	No
	yellow	RAPH1	1.0469e-63	3.05098e-59	No
	yellow	MNS1	1.39239e-63	4.05715e-59	No
	yellow	AFF4	1.49135e-63	4.34521e-59	Yes
	yellow	TNRC6A	1.64378e-63	4.78884e-59	No
	yellow	PTPN2	2.26005e-63	6.58331e-59	No
	yellow	FBXL4	4.64138e-63	1.3518e-58	No
	yellow	SH3RF3	5.14619e-63	1.49873e-58	No
	yellow	SIPA1L3	8.69058e-63	2.53044e-58	No
	yellow	SNX30	1.39465e-62	4.06011e-58	No
	yellow	SERPINE2	1.49308e-62	4.3465e-58	No
	yellow	SLC10A7	3.45701e-62	1.00595e-57	No
	yellow	AIF1L	3.48045e-62	1.01274e-57	No
	yellow	PRKD3	5.45558e-62	1.58703e-57	No
	yellow	BCKDHB	5.52332e-62	1.60668e-57	No
	yellow	LRRC8B	7.37109e-62	2.14381e-57	No
	yellow	HNRNPD	8.04953e-62	2.3408e-57	No
	yellow	TUT4	8.53794e-62	2.48275e-57	Yes
	yellow	ENO1	9.1789e-62	2.66904e-57	No
	yellow	FGD6	1.07335e-61	3.12067e-57	No
	yellow	TAGLN2	1.72235e-61	5.00618e-57	No
	yellow	DTNBP1	1.92489e-61	5.59451e-57	No
	yellow	GLDC	2.68131e-61	7.79163e-57	No
	yellow	TMSB4X	3.04569e-61	8.84833e-57	Yes
	yellow	TPM3	3.60004e-61	1.04578e-56	No
	yellow	CASTOR3	6.28433e-61	1.82522e-56	No
	yellow	FAXDC2	7.45441e-61	2.16498e-56	No
	yellow	AP000919.2	1.05109e-60	3.05226e-56	No
	yellow	AC073218.2	1.14537e-60	3.32582e-56	No
	yellow	SHISA5	1.87288e-60	5.43717e-56	No
	yellow	KLF3	3.10019e-60	8.9983e-56	No
	yellow	FANCL	3.40542e-60	9.8832e-56	No
	yellow	ALG13-AS1	3.80016e-60	1.10281e-55	No
	yellow	MPPED2	4.49413e-60	1.30397e-55	No
	yellow	AC011933.4	5.26242e-60	1.52684e-55	No
	yellow	TLK2	7.92367e-60	2.29881e-55	No
	yellow	CCDC65	1.08368e-59	3.14354e-55	No
	yellow	AC022872.1	1.34577e-59	3.9034e-55	No
	yellow	AMMECR1	1.51065e-59	4.38118e-55	No
	yellow	KRT8	1.94742e-59	5.64731e-55	No
	yellow	STX18	3.08e-59	8.92985e-55	No
	yellow	C15orf41	3.185e-59	9.23331e-55	No
	yellow	ARHGAP28	6.06657e-59	1.75809e-54	No
	yellow	ADCY6	8.13197e-59	2.35591e-54	No
	yellow	STK17A	1.00209e-58	2.90295e-54	No
	yellow	MAP3K9	1.11027e-58	3.21612e-54	No
	yellow	ST18	1.24528e-58	3.60696e-54	No
	yellow	IFIT2	1.50989e-58	4.37265e-54	No
	yellow	TMEM200A	1.8087e-58	5.23746e-54	No
	yellow	TBC1D22B	2.18014e-58	6.31215e-54	No
	yellow	RASEF	2.55623e-58	7.4003e-54	No
	yellow	IKZF2	2.89432e-58	8.37876e-54	No
	yellow	TTC19	3.1746e-58	9.18951e-54	No
	yellow	AQP4-AS1	3.35644e-58	9.71556e-54	No
	yellow	RDX	3.43007e-58	9.92833e-54	No
	yellow	SREBF2	4.06433e-58	1.1763e-53	No
	yellow	ACAP2	5.61371e-58	1.62449e-53	No
	yellow	CD99	8.16963e-58	2.36364e-53	No
	yellow	ARHGAP42	8.58668e-58	2.48421e-53	Yes
	yellow	SCD5	9.33728e-58	2.70109e-53	No
	yellow	JAG1	1.34004e-57	3.8758e-53	No
	yellow	VLDLR-AS1	2.99107e-57	8.64897e-53	No
	yellow	DYNC2H1	3.09755e-57	8.95657e-53	Yes
	yellow	DNAJC11	3.35149e-57	9.69017e-53	No
	yellow	NMD3	3.78705e-57	1.09484e-52	No
	yellow	ZNF565	5.87842e-57	1.69904e-52	No
	yellow	AL390774.2	7.38857e-57	2.13515e-52	No
	yellow	MEGF9	7.72274e-57	2.23164e-52	No
	yellow	SDC4	7.96149e-57	2.30055e-52	No
	yellow	AC011092.2	8.08253e-57	2.33545e-52	No
	yellow	RARS2	9.07741e-57	2.62265e-52	No
	yellow	TTC27	1.01939e-56	2.94513e-52	No
	yellow	AC092535.3	1.03046e-56	2.9769e-52	No
	yellow	CTXND1	1.13734e-56	3.28533e-52	No
	yellow	CLCN3	1.29882e-56	3.75163e-52	No
	yellow	AC068987.3	1.30457e-56	3.76813e-52	No
	yellow	NR2C2	1.6469e-56	4.75674e-52	No
	yellow	RIN2	4.31645e-56	1.24616e-51	No
	yellow	PPARGC1A	4.86604e-56	1.40478e-51	No
	yellow	ZNF710	5.60947e-56	1.61929e-51	No
	yellow	SMC6	7.94099e-56	2.29185e-51	No
	yellow	GDAP1	8.88743e-56	2.56473e-51	No
	yellow	LINC00894	9.36447e-56	2.70212e-51	Yes
	yellow	SLC35B3	1.42029e-55	4.09712e-51	No
	yellow	PERP	1.48375e-55	4.27987e-51	No
	yellow	AL022323.4	1.5847e-55	4.5706e-51	No
	yellow	AL121827.2	2.21245e-55	6.37983e-51	No
	yellow	CFLAR-AS1	2.7413e-55	7.90344e-51	No
	yellow	GNG12-AS1	2.82585e-55	8.14693e-51	No
	yellow	TP53BP1	2.88867e-55	8.32717e-51	No
	yellow	PEX14	3.15269e-55	9.08698e-51	No
	yellow	SH3GLB1	3.55121e-55	1.02353e-50	No
	yellow	ARSJ	4.62692e-55	1.33334e-50	No
	yellow	DDX60	4.75131e-55	1.36914e-50	No
	yellow	AMDHD2	4.76561e-55	1.37321e-50	No
	yellow	RAB3GAP2	4.95813e-55	1.42859e-50	No
	yellow	RCC1	5.27794e-55	1.52068e-50	No
	yellow	HNRNPLL	5.35353e-55	1.54235e-50	No
	yellow	MAT2A	6.04601e-55	1.74161e-50	No
	yellow	AC007388.1	8.47e-55	2.43961e-50	No
	yellow	HIPK2	8.64638e-55	2.49024e-50	No
	yellow	ADIRF	1.09824e-54	3.16271e-50	No
	yellow	CBX5	1.3275e-54	3.82241e-50	No
	yellow	POC1B	1.72473e-54	4.96448e-50	No
	yellow	WDR27	2.22881e-54	6.41518e-50	No
	yellow	FZD6	2.27238e-54	6.54035e-50	No
	yellow	AC009554.1	3.02624e-54	8.70801e-50	No
	yellow	CITED4	3.64564e-54	1.04896e-49	No
	yellow	USH1C	3.72135e-54	1.07071e-49	No
	yellow	AQP1	4.5319e-54	1.30378e-49	No
	yellow	SLC38A2	4.97201e-54	1.43035e-49	No
	yellow	MDM2	5.64117e-54	1.62263e-49	No
	yellow	PDGFB	8.38649e-54	2.41187e-49	No
	yellow	ZNF708	8.79572e-54	2.5293e-49	No
	yellow	AL117190.2	9.93959e-54	2.85793e-49	No
	yellow	AC117834.1	1.06835e-53	3.07152e-49	No
	yellow	AP2B1	1.52708e-53	4.38943e-49	No
	yellow	CLSTN1	1.67808e-53	4.82314e-49	No
	yellow	ADD3	1.75716e-53	5.05025e-49	No
	yellow	TINAGL1	2.38174e-53	6.84369e-49	No
	yellow	EEF1A1	2.48052e-53	7.12704e-49	Yes
	yellow	CLCF1	3.46187e-53	9.94493e-49	No
	yellow	SMARCAD1	4.39856e-53	1.26327e-48	No
	yellow	RNF149	5.13503e-53	1.47473e-48	No
	yellow	AC007038.1	7.63189e-53	2.19127e-48	No
	yellow	TNS1	8.48956e-53	2.43727e-48	No
	yellow	ANGPT2	1.13545e-52	3.25862e-48	No
	yellow	GUCY1B1	1.55238e-52	4.45456e-48	No
	yellow	KCNC3	1.71337e-52	4.91636e-48	No
	yellow	PTMA	1.87691e-52	5.38543e-48	Yes
	yellow	FBXO17	1.98804e-52	5.70408e-48	No
	yellow	AC104532.2	2.01033e-52	5.76764e-48	No
	yellow	HOXB3	2.41309e-52	6.92244e-48	No
	yellow	FAM66D	3.80896e-52	1.09241e-47	No
	yellow	AL132780.3	3.98669e-52	1.14334e-47	No
	yellow	TACSTD2	5.26318e-52	1.50922e-47	No
	yellow	FAM219A	5.49232e-52	1.57487e-47	No
	yellow	STXBP3	5.77336e-52	1.65534e-47	No
	yellow	CLDN3	8.13461e-52	2.3317e-47	No
	yellow	PHF20	9.27634e-52	2.65888e-47	No
	yellow	AC131571.1	1.19638e-51	3.42872e-47	No
	yellow	NBL1	1.51657e-51	4.34572e-47	No
	yellow	TRIM24	1.64066e-51	4.70097e-47	No
	yellow	LINC01508	2.27298e-51	6.51141e-47	No
	yellow	TRDMT1	2.56784e-51	7.35532e-47	No
	yellow	RORA-AS1	2.7717e-51	7.93898e-47	No
	yellow	INO80	3.90421e-51	1.11817e-46	No
	yellow	CPPED1	3.99577e-51	1.14431e-46	No
	yellow	AC093152.1	4.30726e-51	1.23338e-46	No
	yellow	CPNE7	4.4176e-51	1.26489e-46	No
	yellow	TMEM132E	5.45997e-51	1.56314e-46	No
	yellow	RILPL1	5.55355e-51	1.58987e-46	No
	yellow	DHRS4	8.19055e-51	2.3443e-46	No
	yellow	PRKCA-AS1	8.45321e-51	2.41931e-46	No
	yellow	CRLS1	9.96259e-51	2.85109e-46	No
	yellow	HLCS	1.02613e-50	2.93648e-46	No
	yellow	MTFR1	1.14682e-50	3.28161e-46	No
	yellow	BCL2L14	1.24085e-50	3.55032e-46	No
	yellow	CHL1	1.53359e-50	4.38759e-46	No
	yellow	WBP1L	1.69962e-50	4.86227e-46	No
	yellow	ARID4B	2.27241e-50	6.50023e-46	Yes
	yellow	SMAD1	2.93975e-50	8.40709e-46	No
	yellow	ARHGEF2	3.06349e-50	8.76035e-46	No
	yellow	AL356056.2	3.55777e-50	1.01727e-45	No
	yellow	TTC39B	4.15118e-50	1.18691e-45	No
	yellow	NIPAL3	6.7573e-50	1.9313e-45	No
	yellow	STAG2	8.34277e-50	2.38403e-45	No
	yellow	APC	9.50431e-50	2.71557e-45	No
	yellow	AL139294.1	1.77338e-49	5.06547e-45	No
	yellow	FOXK1	1.9688e-49	5.62349e-45	No
	yellow	IER3	2.2739e-49	6.4945e-45	No
	yellow	TTBK2	2.45744e-49	7.01819e-45	No
	yellow	YES1	3.16227e-49	9.02988e-45	No
	yellow	RNGTT	3.46938e-49	9.90611e-45	No
	yellow	SMAD6	3.67853e-49	1.05029e-44	No
	yellow	ZSWIM5	4.79455e-49	1.3686e-44	No
	yellow	MKRN2OS	5.55915e-49	1.58675e-44	No
	yellow	ARPC2	1.83935e-48	5.24657e-44	No
	yellow	HM13	2.37954e-48	6.78551e-44	No
	yellow	MSANTD2	2.42408e-48	6.91227e-44	No
	yellow	AL031846.2	2.76381e-48	7.88045e-44	No
	yellow	ATAD1	3.24429e-48	9.24947e-44	No
	yellow	PITPNM2	8.1085e-48	2.31035e-43	No
	yellow	GCNT2	1.45931e-47	4.15698e-43	No
	yellow	CDK17	1.62684e-47	4.63373e-43	No
	yellow	MAGI1-AS1	1.66811e-47	4.75112e-43	No
	yellow	PMM2	1.83608e-47	5.22933e-43	No
	yellow	RHD	3.86017e-47	1.09872e-42	No
	yellow	ZNF846	4.04482e-47	1.1512e-42	No
	yellow	MYOM3	4.13433e-47	1.17663e-42	No
	yellow	TLE4	4.41931e-47	1.25765e-42	No
	yellow	METTL21A	4.54598e-47	1.29365e-42	No
	yellow	SLCO1A2	4.70461e-47	1.3387e-42	No
	yellow	TUBB	4.94331e-47	1.40647e-42	No
	yellow	DRAM1	5.82295e-47	1.65669e-42	No
	yellow	RPLP0	7.11053e-47	2.0228e-42	Yes
	yellow	S100PBP	1.0489e-46	2.98317e-42	No
	yellow	AC087286.2	1.11279e-46	3.16477e-42	No
	yellow	N4BP2L2	1.33434e-46	3.79445e-42	No
	yellow	USP53	1.35003e-46	3.83895e-42	No
	yellow	R3HDM2	1.4419e-46	4.09989e-42	Yes
	yellow	CACHD1	1.59622e-46	4.53823e-42	No
	yellow	MAOB	1.85187e-46	5.26375e-42	No
	yellow	GATM	2.72171e-46	7.73346e-42	Yes
	yellow	BACH1	3.11276e-46	8.84429e-42	Yes
	yellow	RPL3	3.58243e-46	1.01777e-41	Yes
	yellow	VPS13C	3.82758e-46	1.0873e-41	Yes
	yellow	WASF2	4.40878e-46	1.25236e-41	No
	yellow	ADAMTSL3	5.65042e-46	1.60466e-41	No
	yellow	RBBP4	8.69179e-46	2.4676e-41	No
	yellow	MINDY3	1.16686e-45	3.31202e-41	No
	yellow	OSBPL10-AS1	1.18847e-45	3.37323e-41	No
	yellow	GPSM2	1.43328e-45	4.06722e-41	No
	yellow	NREP-AS1	1.51524e-45	4.29966e-41	No
	yellow	BMP7	1.62439e-45	4.60922e-41	No
	yellow	CCDC30	1.66614e-45	4.72751e-41	No
	yellow	CTDSPL2	2.28163e-45	6.47231e-41	No
	yellow	SLC7A6	2.58288e-45	7.32608e-41	No
	yellow	COBL	2.63366e-45	7.46933e-41	No
	yellow	BAMBI	3.52239e-45	9.98738e-41	No
	yellow	RSU1	4.07129e-45	1.15413e-40	No
	yellow	KIAA1211	4.56709e-45	1.29454e-40	No
	yellow	DGLUCY	5.77072e-45	1.63536e-40	No
	yellow	PCNP	7.51225e-45	2.12867e-40	No
	yellow	ANKFY1	9.51671e-45	2.69608e-40	No
	yellow	AZIN1	9.70491e-45	2.74931e-40	No
	yellow	CCDC57	1.56146e-44	4.42205e-40	No
	yellow	DNAJB6	1.59418e-44	4.51439e-40	No
	yellow	RCC2	1.68221e-44	4.76352e-40	No
	yellow	HADH	2.42633e-44	6.86845e-40	No
	yellow	CX3CL1	3.50343e-44	9.91401e-40	No
	yellow	WWC3	3.54238e-44	1.00235e-39	No
	yellow	ATP11B	3.61197e-44	1.02201e-39	No
	yellow	ZNF90	5.13496e-44	1.45258e-39	No
	yellow	MARCKS	5.69875e-44	1.61189e-39	No
	yellow	FAM227A	6.90225e-44	1.95203e-39	No
	yellow	MICU3	1.04658e-43	2.9589e-39	No
	yellow	YWHAE	1.11074e-43	3.14007e-39	No
	yellow	KDM6A	1.25848e-43	3.55735e-39	No
	yellow	MAP2K1	1.26978e-43	3.58915e-39	No
	yellow	DNM2	1.31765e-43	3.72434e-39	No
	yellow	ST3GAL2	1.40602e-43	3.97385e-39	No
	yellow	KIAA0556	1.52268e-43	4.30341e-39	No
	yellow	RAF1	1.93109e-43	5.45687e-39	No
	yellow	NAA25	2.06803e-43	5.84342e-39	No
	yellow	MYO10	2.77446e-43	7.83841e-39	No
	yellow	CNTLN	3.21586e-43	9.08481e-39	No
	yellow	RAPGEF1	4.12608e-43	1.16545e-38	No
	yellow	QSER1	4.21948e-43	1.19179e-38	No
	yellow	ENTPD3-AS1	4.36672e-43	1.23334e-38	No
	yellow	EDDM13	4.52726e-43	1.27863e-38	No
	yellow	AP001767.3	8.58439e-43	2.42355e-38	No
	yellow	HDAC4	9.15436e-43	2.58427e-38	No
	yellow	ACSL4	1.07332e-42	3.02965e-38	No
	yellow	AL136164.2	1.11182e-42	3.13823e-38	No
	yellow	AGMO	1.32658e-42	3.744e-38	No
	yellow	CCDC148	1.61495e-42	4.55755e-38	No
	yellow	RPS3	1.64058e-42	4.62971e-38	Yes
	yellow	UBE4B	1.77567e-42	5.01024e-38	No
	yellow	FTCDNL1	2.5893e-42	7.30365e-38	No
	yellow	LIMA1	4.632e-42	1.30594e-37	No
	yellow	LINC02381	5.06627e-42	1.42823e-37	No
	yellow	TTN	5.46045e-42	1.5393e-37	No
	yellow	FIG4	7.27446e-42	2.05002e-37	No
	yellow	IFT88	9.56919e-42	2.69602e-37	No
	yellow	DIAPH1	1.02753e-41	2.89467e-37	No
	yellow	ZNRF2	1.04735e-41	2.95017e-37	No
	yellow	C3orf52	1.23175e-41	3.46885e-37	No
	yellow	TMEM98	1.34842e-41	3.79716e-37	No
	yellow	KCNJ3	1.42224e-41	4.00474e-37	No
	yellow	GALNT7	1.43345e-41	4.03615e-37	No
	yellow	IL6ST	1.46239e-41	4.11751e-37	No
	yellow	ZNF213	1.65899e-41	4.67088e-37	No
	yellow	PTTG1IP	2.00882e-41	5.65502e-37	No
	yellow	AL365273.2	2.75008e-41	7.7401e-37	No
	yellow	DDX31	3.17341e-41	8.92935e-37	No
	yellow	DHRS4-AS1	3.74816e-41	1.05443e-36	No
	yellow	ACAT1	4.92444e-41	1.38485e-36	No
	yellow	RPL13	7.91206e-41	2.22432e-36	Yes
	yellow	STK32B	8.65144e-41	2.43201e-36	No
	yellow	AC091906.1	1.21064e-40	3.40239e-36	No
	yellow	PRSS48	1.2402e-40	3.48532e-36	No
	yellow	ARHGAP31	1.3134e-40	3.69092e-36	No
	yellow	SSPN	1.42955e-40	4.01705e-36	No
	yellow	SPATA22	1.80454e-40	5.0695e-36	No
	yellow	GCA	1.89055e-40	5.31037e-36	No
	yellow	CTSZ	1.99964e-40	5.61619e-36	No
	yellow	EPSTI1	2.01444e-40	5.65755e-36	No
	yellow	JUND	2.34241e-40	6.57772e-36	No
	yellow	SPG11	2.57652e-40	7.23462e-36	Yes
	yellow	MT1G	2.62209e-40	7.3623e-36	Yes
	yellow	AC005920.2	2.6452e-40	7.42692e-36	No
	yellow	SELENOF	2.99105e-40	8.39706e-36	No
	yellow	B2M	3.01952e-40	8.4767e-36	Yes
	yellow	AC015849.3	3.91495e-40	1.09873e-35	No
	yellow	KPNA1	4.11275e-40	1.15416e-35	No
	yellow	AC131934.1	4.51085e-40	1.26574e-35	No
	yellow	RPLP1	4.5168e-40	1.26737e-35	Yes
	yellow	CLDN2	4.65615e-40	1.30642e-35	No
	yellow	CMC1	5.10975e-40	1.43359e-35	No
	yellow	EPDR1	5.26732e-40	1.47764e-35	No
	yellow	KIAA1328	6.32379e-40	1.77363e-35	No
	yellow	NSF	6.8505e-40	1.92109e-35	No
	yellow	SLC22A3	7.0512e-40	1.9773e-35	No
	yellow	AL080317.3	8.83328e-40	2.47641e-35	No
	yellow	B3GALNT2	8.93577e-40	2.50505e-35	No
	yellow	ANKRD13C	9.31826e-40	2.61209e-35	No
	yellow	KLHL28	1.05193e-39	2.94813e-35	No
	yellow	ZNF451-AS1	1.25794e-39	3.52501e-35	No
	yellow	PPP4R3B	1.33961e-39	3.75345e-35	No
	yellow	RFX3-AS1	2.79286e-39	7.82111e-35	No
	yellow	ELOVL6	2.91999e-39	8.17655e-35	No
	yellow	EFCAB6	3.96601e-39	1.11024e-34	No
	yellow	TWSG1	4.08233e-39	1.14277e-34	No
	yellow	INPP4A	4.39951e-39	1.23151e-34	No
	yellow	TBC1D2B	5.14997e-39	1.44122e-34	No
	yellow	PLEKHG1	5.24446e-39	1.46761e-34	No
	yellow	LDHB	5.82178e-39	1.62899e-34	Yes
	yellow	H3F3B	6.45286e-39	1.80538e-34	No
	yellow	RC3H1	7.14702e-39	1.99909e-34	No
	yellow	PDCD4	7.20974e-39	2.01649e-34	No
	yellow	MYO6	7.30805e-39	2.04392e-34	Yes
	yellow	AC110760.1	7.73107e-39	2.16207e-34	No
	yellow	AL020995.1	9.44678e-39	2.64094e-34	No
	yellow	TP53	1.02316e-38	2.86004e-34	No
	yellow	PRRC2B	1.04609e-38	2.92404e-34	Yes
	yellow	RIPK2	1.08235e-38	3.02528e-34	No
	yellow	HDAC2	1.10247e-38	3.0814e-34	No
	yellow	SLITRK4	1.20734e-38	3.37415e-34	No
	yellow	AP001831.1	1.30225e-38	3.63902e-34	No
	yellow	TCF4	1.48327e-38	4.14456e-34	No
	yellow	TTLL11	1.56226e-38	4.36465e-34	No
	yellow	DAPK3	2.21203e-38	6.17664e-34	No
	yellow	SUPT20H	2.74065e-38	7.65108e-34	No
	yellow	SFRP4	3.38482e-38	9.44805e-34	No
	yellow	SLC36A1	3.44697e-38	9.62117e-34	No
	yellow	CREBBP	4.47214e-38	1.24791e-33	Yes
	yellow	UEVLD	4.6198e-38	1.28902e-33	No
	yellow	CFAP57	6.92915e-38	1.93289e-33	No
	yellow	ORC3	1.14113e-37	3.18205e-33	No
	yellow	AC068888.1	1.25265e-37	3.49277e-33	No
	yellow	SNRNP70	1.41351e-37	3.94088e-33	No
	yellow	PPM1D	1.4785e-37	4.1219e-33	No
	yellow	DSTN	1.90078e-37	5.29728e-33	Yes
	yellow	FADS3	2.04671e-37	5.70335e-33	No
	yellow	ZXDC	2.15149e-37	5.99469e-33	No
	yellow	WDR26	2.60602e-37	7.25959e-33	No
	yellow	KPNA4	2.60968e-37	7.26952e-33	No
	yellow	SLC25A30	2.78063e-37	7.74489e-33	No
	yellow	COMMD10	3.42158e-37	9.52739e-33	No
	yellow	FSIP1	3.5486e-37	9.88071e-33	No
	yellow	AC093535.1	4.01163e-37	1.11692e-32	No
	yellow	SLC25A37	4.34278e-37	1.20907e-32	No
	yellow	SLC16A1-AS1	4.75945e-37	1.32479e-32	No
	yellow	GPR75-ASB3	5.60055e-37	1.55863e-32	No
	yellow	SPATA18	5.61797e-37	1.56342e-32	No
	yellow	SLFN13	7.88805e-37	2.1943e-32	No
	yellow	STX17	8.01074e-37	2.22835e-32	No
	yellow	KRT18	8.06307e-37	2.24282e-32	No
	yellow	ZDHHC17	8.11562e-37	2.25728e-32	No
	yellow	RPS8	8.21114e-37	2.28368e-32	Yes
	yellow	IPO7	1.00704e-36	2.80019e-32	No
	yellow	PEA15	1.18035e-36	3.28148e-32	No
	yellow	RHOBTB3	1.5918e-36	4.42377e-32	No
	yellow	NBDY	1.60501e-36	4.46031e-32	No
	yellow	UBTD1	1.69236e-36	4.70239e-32	No
	yellow	KCNQ1	2.17907e-36	6.05346e-32	No
	yellow	BIN1	2.28689e-36	6.3523e-32	No
	yellow	MTCH2	2.29817e-36	6.38338e-32	No
	yellow	NUP50-DT	2.32239e-36	6.45044e-32	No
	yellow	SEC23A	2.39215e-36	6.64394e-32	No
	yellow	RPLP2	2.60787e-36	7.24284e-32	Yes
	yellow	CRNDE	2.66943e-36	7.41354e-32	No
	yellow	EPS15L1	2.83756e-36	7.87933e-32	No
	yellow	C6orf106	2.94532e-36	8.17797e-32	No
	yellow	AC068533.3	3.3646e-36	9.34047e-32	No
	yellow	BGN	3.3777e-36	9.3765e-32	No
	yellow	SUCLG2-AS1	4.05558e-36	1.12563e-31	No
	yellow	USP14	4.40719e-36	1.22308e-31	No
	yellow	THY1	5.63937e-36	1.56447e-31	No
	yellow	FREM1	5.98497e-36	1.66005e-31	No
	yellow	RPL13A	6.36504e-36	1.76509e-31	Yes
	yellow	MBTD1	6.67196e-36	1.85007e-31	No
	yellow	SLC36A4	6.67812e-36	1.85171e-31	No
	yellow	CMC2	7.84655e-36	2.1753e-31	No
	yellow	B4GALT4	7.97217e-36	2.20997e-31	No
	yellow	CNOT10	8.72267e-36	2.41775e-31	No
	yellow	AC023389.1	9.50306e-36	2.63377e-31	No
	yellow	ETFB	1.04447e-35	2.89444e-31	No
	yellow	AC004594.1	1.25814e-35	3.48592e-31	No
	yellow	CEP192	1.2849e-35	3.55982e-31	Yes
	yellow	SNAPC3	1.35923e-35	3.76534e-31	No
	yellow	UCK2	1.55655e-35	4.31102e-31	No
	yellow	LRRC6	2.13711e-35	5.91658e-31	No
	yellow	RCAN1	2.14471e-35	5.9374e-31	No
	yellow	PSMD14	2.44867e-35	6.77766e-31	No
	yellow	CCDC144NL	2.56176e-35	7.09017e-31	No
	yellow	AC093157.1	3.93835e-35	1.08958e-30	No
	yellow	MYRFL	4.16465e-35	1.15211e-30	No
	yellow	LCMT1	5.29704e-35	1.4649e-30	No
	yellow	ST3GAL5	5.69669e-35	1.5753e-30	No
	yellow	AC026202.2	7.88431e-35	2.17993e-30	No
	yellow	MED27	7.88732e-35	2.18069e-30	No
	yellow	SLAIN2	9.07179e-35	2.50771e-30	No
	yellow	MOB3B	1.10365e-34	3.05015e-30	No
	yellow	MAP3K7	1.20493e-34	3.32995e-30	No
	yellow	AC008735.2	1.27681e-34	3.5282e-30	No
	yellow	FZD1	1.46951e-34	4.05967e-30	No
	yellow	UBR5	1.50769e-34	4.16484e-30	Yes
	yellow	KLHL4	1.72998e-34	4.7782e-30	No
	yellow	ZNF706	1.90617e-34	5.26465e-30	No
	yellow	AGK	1.95342e-34	5.39457e-30	No
	yellow	ACADL	2.09849e-34	5.79393e-30	No
	yellow	AC001226.2	2.25534e-34	6.22609e-30	No
	yellow	JUP	2.25687e-34	6.2301e-30	No
	yellow	PKM	2.73261e-34	7.54201e-30	No
	yellow	DNAJC22	3.02357e-34	8.34415e-30	No
	yellow	UNK	4.28977e-34	1.18351e-29	No
	yellow	SORBS1	7.00094e-34	1.93072e-29	No
	yellow	AL136531.2	7.25366e-34	2.00034e-29	No
	yellow	AC010894.3	1.07457e-33	2.96215e-29	No
	yellow	USP4	1.35392e-33	3.7318e-29	No
	yellow	MAPKBP1	1.37652e-33	3.79396e-29	No
	yellow	GPCPD1	1.39163e-33	3.83548e-29	No
	yellow	ARAP2	1.5515e-33	4.27485e-29	No
	yellow	LINC00410	1.73639e-33	4.78306e-29	No
	yellow	PPP1R42	1.99684e-33	5.4997e-29	No
	yellow	CYP27A1	2.24821e-33	6.19156e-29	No
	yellow	KLHL42	3.00217e-33	8.26617e-29	No
	yellow	CASC9	3.16808e-33	8.72266e-29	No
	yellow	RPS7	3.53366e-33	9.72782e-29	Yes
	yellow	MIR2052HG	3.65653e-33	1.00646e-28	No
	yellow	AC008731.1	3.89398e-33	1.07174e-28	No
	yellow	USP49	4.51865e-33	1.24353e-28	No
	yellow	MYL6	4.91528e-33	1.35254e-28	Yes
	yellow	SMIM8	5.99846e-33	1.65012e-28	No
	yellow	TRHDE	7.62228e-33	2.09598e-28	Yes
	yellow	TC2N	1.00063e-32	2.75032e-28	No
	yellow	AC026992.1	1.06661e-32	2.93104e-28	No
	yellow	OPA1	1.17266e-32	3.22223e-28	No
	yellow	TENT4B	1.21241e-32	3.33109e-28	No
	yellow	SHC2	1.31765e-32	3.61997e-28	No
	yellow	PAM16	1.37433e-32	3.77556e-28	No
	yellow	LRRC19	1.59948e-32	4.39314e-28	No
	yellow	MORF4L1	1.86032e-32	5.10827e-28	No
	yellow	RPL41	2.23796e-32	6.14364e-28	Yes
	yellow	CYFIP1	2.24094e-32	6.15159e-28	No
	yellow	HMGN1	2.32467e-32	6.38075e-28	No
	yellow	MSH3	2.35611e-32	6.46658e-28	No
	yellow	TP53I11	2.41967e-32	6.64053e-28	No
	yellow	PTPDC1	2.5673e-32	7.04492e-28	No
	yellow	CYP1B1	2.82786e-32	7.75908e-28	No
	yellow	AC020928.1	2.99191e-32	8.20891e-28	No
	yellow	GNAI3	3.00431e-32	8.24263e-28	No
	yellow	SIAH1	3.17805e-32	8.71804e-28	No
	yellow	NHS-AS1	3.24795e-32	8.90913e-28	No
	yellow	LINC00958	3.47673e-32	9.53529e-28	No
	yellow	CNTN3	3.49678e-32	9.58957e-28	No
	yellow	KPNA6	4.95193e-32	1.35742e-27	No
	yellow	RUFY1	5.86414e-32	1.60736e-27	No
	yellow	BBS4	6.44277e-32	1.76583e-27	No
	yellow	AP000787.1	8.57592e-32	2.34929e-27	No
	yellow	NR2F1-AS1	9.16833e-32	2.51121e-27	No
	yellow	RNF180	9.68819e-32	2.65301e-27	No
	yellow	GSTP1	9.7502e-32	2.6699e-27	Yes
	yellow	AC092839.1	1.12855e-31	3.08962e-27	No
	yellow	RPSA	1.16901e-31	3.20029e-27	Yes
	yellow	SUMF1	1.27352e-31	3.48589e-27	Yes
	yellow	S100A11	1.34373e-31	3.67766e-27	Yes
	yellow	GK-AS1	1.49077e-31	4.07993e-27	No
	yellow	CHD6	1.57112e-31	4.29954e-27	No
	yellow	ACTA1	1.59545e-31	4.3658e-27	No
	yellow	VAPB	1.73157e-31	4.73723e-27	No
	yellow	NSUN3	1.88015e-31	5.14277e-27	No
	yellow	TRAF3IP1	2.10405e-31	5.75436e-27	No
	yellow	GXYLT1	2.90925e-31	7.95242e-27	No
	yellow	NUFIP2	3.06389e-31	8.37422e-27	No
	yellow	USP9X	3.07547e-31	8.40556e-27	No
	yellow	MYL12A	3.33426e-31	9.11088e-27	No
	yellow	LARS2	3.37438e-31	9.22016e-27	No
	yellow	METTL24	3.39477e-31	9.27554e-27	No
	yellow	SEPT11	3.74579e-31	1.02331e-26	No
	yellow	ANO6	3.92919e-31	1.0733e-26	No
	yellow	STOM	4.21998e-31	1.1526e-26	No
	yellow	SGPP1	4.34845e-31	1.18761e-26	No
	yellow	KIF9-AS1	4.93731e-31	1.34818e-26	No
	yellow	SF3B3	4.96109e-31	1.35462e-26	No
	yellow	QSOX1	7.25267e-31	1.97954e-26	No
	yellow	RHOB	8.23944e-31	2.2483e-26	No
	yellow	RBM33	8.68142e-31	2.36864e-26	Yes
	yellow	CPEB2-DT	9.93865e-31	2.71107e-26	No
	yellow	TMCO4	1.03649e-30	2.82722e-26	No
	yellow	CCDC88A	1.07596e-30	2.93467e-26	No
	yellow	FAM193A	1.20853e-30	3.29591e-26	No
	yellow	SLC25A26	1.40554e-30	3.8322e-26	No
	yellow	RAB30	1.45211e-30	3.95888e-26	No
	yellow	TRAM2	1.68702e-30	4.59882e-26	No
	yellow	PAQR3	1.72068e-30	4.69023e-26	No
	yellow	RPS9	1.74967e-30	4.76906e-26	Yes
	yellow	DTNB	2.19526e-30	5.98209e-26	No
	yellow	AGBL5	2.43331e-30	6.63005e-26	No
	yellow	DCP2	2.95591e-30	8.05101e-26	No
	yellow	ASTN2-AS1	3.0784e-30	8.38371e-26	No
	yellow	EFCAB11	3.11387e-30	8.48001e-26	No
	yellow	LINC01135	3.44634e-30	9.38405e-26	No
	yellow	SS18	4.16835e-30	1.13467e-25	No
	yellow	HOXA-AS2	4.66068e-30	1.26836e-25	No
	yellow	GNA13	4.66735e-30	1.27013e-25	No
	yellow	GABPB2	4.94983e-30	1.3469e-25	No
	yellow	TTC13	5.18384e-30	1.41031e-25	No
	yellow	GSTO2	5.37037e-30	1.46085e-25	No
	yellow	NPHP1	5.47949e-30	1.49048e-25	No
	yellow	ZNF438	6.4923e-30	1.76558e-25	No
	yellow	LHFPL6	7.10666e-30	1.93251e-25	No
	yellow	CLIC1	1.01543e-29	2.76014e-25	No
	yellow	COBLL1	1.21659e-29	3.30622e-25	No
	yellow	SSBP4	1.23684e-29	3.36112e-25	No
	yellow	AC097376.2	1.52151e-29	4.13304e-25	No
	yellow	CASC1	1.54774e-29	4.20414e-25	No
	yellow	AC008074.1	1.555e-29	4.2237e-25	No
	yellow	NEXN	1.66766e-29	4.52871e-25	No
	yellow	RPS6	3.03111e-29	8.22523e-25	Yes
	yellow	CHKA	3.10164e-29	8.41599e-25	No
	yellow	SLC44A4	4.68266e-29	1.26984e-24	No
	yellow	TMPO	5.17928e-29	1.40447e-24	Yes
	yellow	SCAMP1	5.21239e-29	1.41339e-24	No
	yellow	DRG1	6.83327e-29	1.85175e-24	No
	yellow	RC3H2	7.33143e-29	1.98653e-24	No
	yellow	MASP1	1.04805e-28	2.83811e-24	No
	yellow	GOLPH3L	1.07616e-28	2.91403e-24	No
	yellow	XXYLT1	1.21578e-28	3.29111e-24	No
	yellow	SELENOI	1.22394e-28	3.31297e-24	No
	yellow	NHSL1	1.2384e-28	3.35199e-24	No
	yellow	UBOX5-AS1	1.31979e-28	3.57174e-24	No
	yellow	OAF	1.59651e-28	4.31921e-24	No
	yellow	COG7	1.84031e-28	4.97766e-24	No
	yellow	ARF4	1.87271e-28	5.06512e-24	No
	yellow	TNS3	2.10127e-28	5.68268e-24	Yes
	yellow	ZC3HAV1	2.15371e-28	5.82406e-24	No
	yellow	TM4SF18	2.18798e-28	5.91651e-24	No
	yellow	LATS2	2.40236e-28	6.49503e-24	No
	yellow	KCTD3	2.44995e-28	6.6232e-24	No
	yellow	WASHC4	2.67936e-28	7.24285e-24	No
	yellow	ARPC5	2.70401e-28	7.3092e-24	No
	yellow	PTRH2	2.79462e-28	7.55386e-24	No
	yellow	BBOX1-AS1	3.10805e-28	8.39951e-24	No
	yellow	DDHD2	3.29726e-28	8.90886e-24	No
	yellow	INTS4	3.32236e-28	8.97635e-24	No
	yellow	CCDC196	4.53372e-28	1.22397e-23	No
	yellow	GCC2-AS1	4.55537e-28	1.22977e-23	No
	yellow	AC073343.2	4.74819e-28	1.28173e-23	No
	yellow	RASGRF2	5.01663e-28	1.35409e-23	No
	yellow	ZNF483	5.94824e-28	1.60507e-23	No
	yellow	GPR137B	8.16998e-28	2.20295e-23	No
	yellow	OXSR1	8.49176e-28	2.28963e-23	No
	yellow	MFSD8	9.81629e-28	2.64598e-23	No
	yellow	AC119868.2	1.35357e-27	3.64679e-23	No
	yellow	HDX	1.44707e-27	3.89827e-23	No
	yellow	CUL1	1.49598e-27	4.02972e-23	No
	yellow	MUC20-OT1	1.69609e-27	4.56843e-23	No
	yellow	MLLT6	2.00887e-27	5.40969e-23	No
	yellow	WASL	2.04979e-27	5.51947e-23	No
	yellow	SNX13	2.41314e-27	6.49545e-23	No
	yellow	OOEP	2.50212e-27	6.73394e-23	Yes
	yellow	C1S	2.60693e-27	7.01446e-23	No
	yellow	PLEKHG3	2.88624e-27	7.7634e-23	No
	yellow	SSBP3	3.02143e-27	8.12644e-23	No
	yellow	TSHR	3.22098e-27	8.66217e-23	No
	yellow	SDCBP	3.41063e-27	9.17049e-23	No
	yellow	TMEM54	3.49639e-27	9.40006e-23	No
	yellow	ULK2	3.80801e-27	1.02367e-22	No
	yellow	AC087564.1	3.85616e-27	1.03657e-22	No
	yellow	RAB5A	3.91643e-27	1.05273e-22	No
	yellow	OGG1	4.00921e-27	1.07751e-22	No
	yellow	MRPS9	4.23977e-27	1.13935e-22	No
	yellow	NRDC	4.49262e-27	1.20717e-22	No
	yellow	SLC35D2	4.63411e-27	1.24514e-22	No
	yellow	NEGR1	5.87916e-27	1.57908e-22	No
	yellow	PIGC	6.3077e-27	1.69412e-22	No
	yellow	QTRT2	8.90925e-27	2.39187e-22	No
	yellow	HLA-B	1.04087e-26	2.7935e-22	No
	yellow	TMBIM6	1.06759e-26	2.86509e-22	No
	yellow	ALDH7A1	1.06765e-26	2.86515e-22	No
	yellow	CD63	1.11541e-26	2.99265e-22	No
	yellow	ABHD2	1.30724e-26	3.50642e-22	No
	yellow	SYNPO	1.46785e-26	3.93648e-22	No
	yellow	MFAP3L	1.51433e-26	4.06083e-22	No
	yellow	SORT1	1.64028e-26	4.39808e-22	No
	yellow	STAM2	1.67937e-26	4.5024e-22	No
	yellow	SPAST	1.84979e-26	4.95872e-22	No
	yellow	DIAPH2-AS1	2.09824e-26	5.6239e-22	No
	yellow	DPP6	2.41187e-26	6.46358e-22	No
	yellow	GIGYF2	3.07968e-26	8.24923e-22	Yes
	yellow	RPS4X	3.72235e-26	9.96586e-22	Yes
	yellow	SSH1	3.76843e-26	1.00888e-21	No
	yellow	CASP6	4.03072e-26	1.07907e-21	No
	yellow	LDAH	4.24351e-26	1.1359e-21	No
	yellow	AC137810.1	5.37856e-26	1.43903e-21	No
	yellow	CD81	6.53393e-26	1.7475e-21	No
	yellow	ZBTB46	6.87883e-26	1.83968e-21	No
	yellow	LNX2	7.26434e-26	1.94248e-21	No
	yellow	ARHGEF11	7.63254e-26	2.04079e-21	No
	yellow	AC022558.2	8.68304e-26	2.32106e-21	No
	yellow	RPS18	1.03732e-25	2.77203e-21	Yes
	yellow	KDSR	1.08562e-25	2.90066e-21	No
	yellow	ERGIC1	1.30315e-25	3.48135e-21	No
	yellow	ARL16	1.32466e-25	3.53869e-21	No
	yellow	WASHC3	1.68636e-25	4.50292e-21	No
	yellow	FAM3C	2.1179e-25	5.65332e-21	No
	yellow	IP6K1	2.421e-25	6.46166e-21	No
	yellow	PPP1R14C	2.51309e-25	6.70717e-21	No
	yellow	HMOX2	2.62557e-25	7.00685e-21	No
	yellow	PTPN4	2.63757e-25	7.03836e-21	No
	yellow	PRTG	3.02167e-25	8.06091e-21	No
	yellow	SMAD4	3.14698e-25	8.39457e-21	No
	yellow	UBE2U	3.20269e-25	8.54285e-21	No
	yellow	RPS12	3.26948e-25	8.72004e-21	Yes
	yellow	MIR762HG	3.38192e-25	9.01924e-21	No
	yellow	MAN1A1	3.43997e-25	9.17371e-21	No
	yellow	UQCC1	3.48418e-25	9.29125e-21	No
	yellow	WFDC2	3.63783e-25	9.69809e-21	No
	yellow	TIMP1	3.66786e-25	9.77778e-21	No
	yellow	TMEM50A	3.97996e-25	1.0609e-20	No
	yellow	ARNT	4.05332e-25	1.08037e-20	No
	yellow	SLC39A8	4.3543e-25	1.16038e-20	No
	yellow	ANKS6	4.55969e-25	1.21502e-20	No
	yellow	XPO1	4.5975e-25	1.22505e-20	No
	yellow	CPE	4.89458e-25	1.30396e-20	No
	yellow	ISPD	4.91477e-25	1.30929e-20	No
	yellow	USP12	5.23956e-25	1.39556e-20	No
	yellow	AL513318.2	7.25266e-25	1.9303e-20	No
	yellow	DAB1	7.44174e-25	1.98054e-20	No
	yellow	HINT1	7.87916e-25	2.09641e-20	Yes
	yellow	DERA	8.26503e-25	2.1985e-20	No
	yellow	RPL10	8.39667e-25	2.23343e-20	Yes
	yellow	ZFP36L2	8.45655e-25	2.24919e-20	No
	yellow	MROH1	9.46265e-25	2.51612e-20	No
	yellow	SELENOP	9.99164e-25	2.65638e-20	No
	yellow	IARS2	1.03353e-24	2.74753e-20	No
	yellow	MRPL3	1.18806e-24	3.15762e-20	No
	yellow	TAF2	1.1904e-24	3.16372e-20	No
	yellow	UBE2N	1.21078e-24	3.21778e-20	No
	yellow	NDUFS4	1.6501e-24	4.38349e-20	No
	yellow	SMS	1.92185e-24	5.10348e-20	No
	yellow	NAA50	2.05799e-24	5.46416e-20	No
	yellow	U91328.2	2.40822e-24	6.39238e-20	No
	yellow	RPL27A	2.91839e-24	7.74308e-20	Yes
	yellow	SSX2IP	3.00279e-24	7.96611e-20	No
	yellow	GLIDR	3.09603e-24	8.21314e-20	No
	yellow	RPL8	3.98465e-24	1.05661e-19	Yes
	yellow	AC078864.1	4.33973e-24	1.15068e-19	No
	yellow	VPS4A	4.74957e-24	1.25906e-19	No
	yellow	IL17RD	4.95082e-24	1.31236e-19	No
	yellow	SLC26A2	5.09683e-24	1.35086e-19	No
	yellow	AL591806.3	6.04768e-24	1.60251e-19	No
	yellow	C2CD5	7.23594e-24	1.91673e-19	No
	yellow	VAV2	7.5319e-24	1.99498e-19	No
	yellow	UBXN2B	8.49105e-24	2.2486e-19	No
	yellow	PTGES3	9.2523e-24	2.44973e-19	No
	yellow	DPP8	9.99335e-24	2.64564e-19	No
	yellow	CDC42SE1	1.24911e-23	3.30574e-19	No
	yellow	MAP2K6	1.34526e-23	3.5597e-19	No
	yellow	ECHDC2	1.47358e-23	3.89792e-19	No
	yellow	CTGF	1.51983e-23	4.0198e-19	No
	yellow	SOCS5	1.57283e-23	4.15919e-19	No
	yellow	SMIM24	1.74781e-23	4.62034e-19	No
	yellow	COMMD2	1.99007e-23	5.25995e-19	No
	yellow	CARS2	2.06232e-23	5.45009e-19	No
	yellow	ASH1L	2.08786e-23	5.51737e-19	No
	yellow	PAFAH1B2	2.22377e-23	5.87521e-19	No
	yellow	RPA1	2.42219e-23	6.39773e-19	No
	yellow	TPMT	2.58688e-23	6.83195e-19	No
	yellow	MPP7	2.76999e-23	7.31416e-19	No
	yellow	DAP	2.82512e-23	7.45917e-19	No
	yellow	ZRANB3	2.82645e-23	7.46239e-19	No
	yellow	FLVCR2	3.22071e-23	8.50171e-19	No
	yellow	ACVR1B	3.27079e-23	8.63293e-19	No
	yellow	CHFR	3.30893e-23	8.73294e-19	No
	yellow	MGST3	3.37616e-23	8.90935e-19	No
	yellow	LINC01266	4.01283e-23	1.05858e-18	No
	yellow	RRAGB	4.02529e-23	1.06183e-18	No
	yellow	RPL18	4.3781e-23	1.15468e-18	Yes
	yellow	AC006978.2	4.47931e-23	1.18133e-18	No
	yellow	AC083798.2	4.58835e-23	1.21004e-18	No
	yellow	SPPL2A	4.86255e-23	1.2822e-18	No
	yellow	R3HCC1L	5.04908e-23	1.33134e-18	No
	yellow	AC007099.1	6.66298e-23	1.7561e-18	No
	yellow	RPS27A	6.96863e-23	1.83623e-18	Yes
	yellow	ARFGEF2	7.15454e-23	1.88493e-18	No
	yellow	CLEC16A	7.53709e-23	1.98512e-18	No
	yellow	SESN2	8.59869e-23	2.26361e-18	No
	yellow	TST	8.62271e-23	2.26976e-18	No
	yellow	RPL10A	8.81386e-23	2.31989e-18	Yes
	yellow	FAM160A1	9.23074e-23	2.42935e-18	No
	yellow	CHRM5	1.0827e-22	2.84869e-18	No
	yellow	RPL37	1.20566e-22	3.17136e-18	Yes
	yellow	ITGB3BP	1.23597e-22	3.25085e-18	No
	yellow	TMEM245	1.34585e-22	3.53906e-18	No
	yellow	RPS14	1.43193e-22	3.76482e-18	Yes
	yellow	OXNAD1	1.77169e-22	4.65619e-18	No
	yellow	CEPT1	1.87646e-22	4.93114e-18	No
	yellow	SCLT1	2.15956e-22	5.67426e-18	Yes
	yellow	TM9SF2	2.44383e-22	6.41921e-18	No
	yellow	AC007192.2	2.7967e-22	7.34415e-18	No
	yellow	ATP2A2	2.94e-22	7.71867e-18	No
	yellow	SLC30A9	3.00219e-22	7.88166e-18	No
	yellow	RPS24	3.09331e-22	8.12024e-18	Yes
	yellow	ST7L	3.11806e-22	8.1849e-18	No
	yellow	APOO	3.54279e-22	9.29734e-18	Yes
	yellow	FAM69A	3.54403e-22	9.30024e-18	No
	yellow	MAPRE2	3.67317e-22	9.63803e-18	No
	yellow	CD99L2	4.19833e-22	1.10131e-17	No
	yellow	SLC20A2	4.21729e-22	1.10619e-17	No
	yellow	TRAPPC6B	4.5149e-22	1.18399e-17	No
	yellow	MARK2	5.48224e-22	1.43717e-17	No
	yellow	UHRF1BP1	5.48912e-22	1.43892e-17	No
	yellow	DTWD2	5.56333e-22	1.45832e-17	No
	yellow	LRGUK	6.73796e-22	1.76582e-17	No
	yellow	CDK8	7.94894e-22	2.08254e-17	No
	yellow	CIB1	8.23105e-22	2.15596e-17	No
	yellow	LRRC4C	9.26064e-22	2.42471e-17	No
	yellow	GMCL1	9.38692e-22	2.45768e-17	No
	yellow	TMEM169	9.70102e-22	2.53963e-17	No
	yellow	MYL2	1.05181e-21	2.7529e-17	No
	yellow	ORC2	1.0612e-21	2.77737e-17	No
	yellow	RPS2	1.08131e-21	2.8299e-17	Yes
	yellow	AATF	1.1061e-21	2.89468e-17	No
	yellow	SET	1.19187e-21	3.11877e-17	No
	yellow	KCTD12	1.23324e-21	3.2269e-17	No
	yellow	STAU1	1.36553e-21	3.57208e-17	No
	yellow	PSAP	1.38128e-21	3.61302e-17	No
	yellow	SUSD6	1.42286e-21	3.72149e-17	No
	yellow	CXCL14	1.52965e-21	4.00004e-17	No
	yellow	PCMT1	1.71567e-21	4.48477e-17	No
	yellow	SUMF2	1.72856e-21	4.51829e-17	No
	yellow	RGP1	1.76535e-21	4.61409e-17	No
	yellow	ESRRA	1.79038e-21	4.67935e-17	No
	yellow	AK8	1.89063e-21	4.94023e-17	No
	yellow	AC053527.1	1.9648e-21	5.13324e-17	No
	yellow	IRAK1BP1	1.97154e-21	5.15066e-17	No
	yellow	SUFU	2.53345e-21	6.61609e-17	No
	yellow	NKAIN3	2.66062e-21	6.94688e-17	No
	yellow	RNF170	2.67196e-21	6.97621e-17	No
	yellow	MZT2A	2.9396e-21	7.67294e-17	No
	yellow	UBP1	3.06612e-21	8.00289e-17	No
	yellow	ABCC5	3.13401e-21	8.17945e-17	No
	yellow	SMAD7	3.44143e-21	8.97903e-17	No
	yellow	CCDC6	4.20264e-21	1.09601e-16	No
	yellow	ASXL2	4.66948e-21	1.21752e-16	No
	yellow	REPS1	4.69444e-21	1.22398e-16	No
	yellow	ERI2	5.11262e-21	1.33276e-16	No
	yellow	BCL2L13	5.43783e-21	1.41726e-16	No
	yellow	SLC48A1	5.7419e-21	1.49628e-16	No
	yellow	GOLPH3	5.8912e-21	1.53501e-16	No
	yellow	RPS16	6.18961e-21	1.61252e-16	Yes
	yellow	NACC2	6.62688e-21	1.72617e-16	No
	yellow	LRPPRC	6.76494e-21	1.76173e-16	No
	yellow	RPL11	6.76508e-21	1.76173e-16	Yes
	yellow	EP300	8.61202e-21	2.2405e-16	No
	yellow	ARID3A	8.6462e-21	2.24931e-16	No
	yellow	RPL14	1.03908e-20	2.70192e-16	Yes
	yellow	CHCHD10	1.14488e-20	2.97646e-16	Yes
	yellow	THSD4-AS1	1.29467e-20	3.36511e-16	No
	yellow	RAB21	1.32017e-20	3.43111e-16	No
	yellow	ASCC1	1.3459e-20	3.4976e-16	No
	yellow	PWWP2A	1.42158e-20	3.6937e-16	No
	yellow	S100A16	1.52673e-20	3.96629e-16	No
	yellow	SERINC1	1.69836e-20	4.41081e-16	No
	yellow	AL035413.1	1.76175e-20	4.57457e-16	No
	yellow	BCL2L2-PABPN1	1.83592e-20	4.76679e-16	No
	yellow	RPL28	1.88383e-20	4.89043e-16	Yes
	yellow	AL158801.3	1.89047e-20	4.90747e-16	No
	yellow	CLINT1	2.08377e-20	5.408e-16	No
	yellow	MXD4	2.12014e-20	5.50177e-16	No
	yellow	ADD1	2.1422e-20	5.5588e-16	No
	yellow	ARMH1	2.19696e-20	5.70024e-16	No
	yellow	DCUN1D4	2.27357e-20	5.89831e-16	No
	yellow	RPS3A	2.63602e-20	6.83599e-16	Yes
	yellow	LINC00630	2.93836e-20	7.61712e-16	No
	yellow	XRRA1	3.51156e-20	9.09846e-16	No
	yellow	AC004943.2	3.90371e-20	1.0111e-15	No
	yellow	PGGT1B	4.23806e-20	1.09745e-15	No
	yellow	YWHAG	4.73606e-20	1.22617e-15	No
	yellow	NIPSNAP1	4.77843e-20	1.23704e-15	No
	yellow	SCFD2	4.94614e-20	1.28031e-15	No
	yellow	PIGN	5.87108e-20	1.51891e-15	No
	yellow	NKAIN4	6.54778e-20	1.69358e-15	No
	yellow	ASPH	6.73892e-20	1.74282e-15	No
	yellow	BTBD2	7.63185e-20	1.97321e-15	No
	yellow	ANKDD1B	7.74167e-20	2.00145e-15	No
	yellow	RNF216	8.24964e-20	2.13204e-15	No
	yellow	TPI1	9.13637e-20	2.36047e-15	Yes
	yellow	ATP6V1C1	9.61257e-20	2.48274e-15	No
	yellow	LINC01572	9.95387e-20	2.57059e-15	Yes
	yellow	AKAP6	1.15065e-19	2.97062e-15	No
	yellow	JDP2	1.18182e-19	3.05087e-15	No
	yellow	CLUAP1	1.42575e-19	3.67859e-15	No
	yellow	RPL31	1.54713e-19	3.99128e-15	No
	yellow	CELSR1	1.60824e-19	4.1483e-15	No
	yellow	YTHDF3	1.6418e-19	4.23438e-15	No
	yellow	C9orf85	1.8275e-19	4.71167e-15	No
	yellow	CUTC	1.82932e-19	4.71617e-15	No
	yellow	SLC40A1	1.86989e-19	4.82057e-15	No
	yellow	AC010168.1	2.07344e-19	5.34366e-15	No
	yellow	TOP1	2.50817e-19	6.46181e-15	No
	yellow	SYPL2	2.8741e-19	7.40197e-15	No
	yellow	NME5	2.98035e-19	7.6744e-15	No
	yellow	NNT	3.01184e-19	7.75488e-15	No
	yellow	PACRG	3.25378e-19	8.3762e-15	No
	yellow	DYNLT1	3.25847e-19	8.38796e-15	No
	yellow	ACP6	3.35e-19	8.62223e-15	No
	yellow	TCAIM	3.56775e-19	9.18125e-15	No
	yellow	KDM3B	3.58881e-19	9.23473e-15	No
	yellow	RLF	3.59762e-19	9.25705e-15	No
	yellow	ITM2B	3.63166e-19	9.3439e-15	No
	yellow	MYLK-AS1	4.40469e-19	1.1328e-14	No
	yellow	NVL	4.4057e-19	1.13301e-14	No
	yellow	SLC25A17	4.5342e-19	1.16588e-14	No
	yellow	RPL37A	4.59786e-19	1.18206e-14	Yes
	yellow	STEAP1B	4.63782e-19	1.19229e-14	Yes
	yellow	ZNF440	5.57146e-19	1.43148e-14	No
	yellow	CDC14A	5.68703e-19	1.46105e-14	No
	yellow	HNRNPUL1	6.59712e-19	1.69401e-14	No
	yellow	PIN4	7.25598e-19	1.86268e-14	No
	yellow	ADCY9	7.68539e-19	1.97269e-14	Yes
	yellow	CLMN	7.97405e-19	2.04654e-14	No
	yellow	NR3C2	9.01468e-19	2.3129e-14	No
	yellow	RPL7	9.93105e-19	2.54702e-14	Yes
	yellow	SKA2	9.99827e-19	2.56416e-14	No
	yellow	ZBTB25	1.00705e-18	2.58258e-14	No
	yellow	KAT2B	1.01817e-18	2.611e-14	No
	yellow	SEC31A	1.02237e-18	2.62165e-14	No
	yellow	NUDCD3	1.02758e-18	2.63492e-14	No
	yellow	NEK4	1.10651e-18	2.83664e-14	No
	yellow	HSPB11	1.13306e-18	2.9046e-14	No
	yellow	ZYG11B	1.22558e-18	3.14056e-14	No
	yellow	EVC	1.22975e-18	3.15098e-14	No
	yellow	ELP3	1.27128e-18	3.25715e-14	No
	yellow	RPL7A	1.43712e-18	3.68074e-14	Yes
	yellow	EMC2	1.44155e-18	3.69181e-14	No
	yellow	NDFIP2	1.56373e-18	4.00409e-14	No
	yellow	BBIP1	1.59514e-18	4.08403e-14	No
	yellow	CAMK1	2.01878e-18	5.16566e-14	No
	yellow	TMEM117	2.08584e-18	5.33684e-14	No
	yellow	UBE2G1	2.35408e-18	6.02174e-14	No
	yellow	PPP1R2	2.39646e-18	6.12967e-14	No
	yellow	AFDN	2.63359e-18	6.73567e-14	Yes
	yellow	G3BP1	2.80563e-18	7.17401e-14	No
	yellow	RPS11	2.97124e-18	7.59657e-14	Yes
	yellow	ZFX	3.07645e-18	7.86524e-14	No
	yellow	TNFAIP8L1	3.33025e-18	8.51278e-14	No
	yellow	DNAL1	3.87102e-18	9.89046e-14	No
	yellow	SERPING1	4.52523e-18	1.15565e-13	No
	yellow	ZNF592	4.68285e-18	1.19577e-13	No
	yellow	RPA3	5.43667e-18	1.38749e-13	No
	yellow	SRBD1	5.52859e-18	1.41079e-13	No
	yellow	C1D	5.57771e-18	1.42327e-13	No
	yellow	KDM4B	5.66987e-18	1.44672e-13	No
	yellow	KLF13	5.797e-18	1.47887e-13	No
	yellow	B3GNT5	5.94387e-18	1.51622e-13	No
	yellow	NUDT5	6.17541e-18	1.57498e-13	No
	yellow	AP000721.2	6.34154e-18	1.61728e-13	No
	yellow	COPB1	7.44996e-18	1.89922e-13	No
	yellow	AC097662.1	7.98145e-18	2.03447e-13	No
	yellow	DNAJB14	9.08718e-18	2.3155e-13	No
	yellow	ELP2	9.53586e-18	2.42945e-13	No
	yellow	RCHY1	1.12931e-17	2.87579e-13	No
	yellow	BET1	1.2342e-17	3.14166e-13	No
	yellow	RPL15	1.26352e-17	3.21604e-13	Yes
	yellow	FARP2	1.57416e-17	4.00545e-13	No
	yellow	RPL30	1.69608e-17	4.31433e-13	Yes
	yellow	EXOC5	2.65026e-17	6.73352e-13	No
	yellow	VPS45	2.73742e-17	6.95441e-13	No
	yellow	WIPF2	2.83149e-17	7.19283e-13	No
	yellow	PARN	2.86441e-17	7.2756e-13	No
	yellow	UBE2B	3.09011e-17	7.84547e-13	No
	yellow	WSB2	3.15892e-17	8.01922e-13	No
	yellow	HSPB1	3.4796e-17	8.82913e-13	Yes
	yellow	NIPSNAP2	3.63418e-17	9.2192e-13	No
	yellow	GAPVD1	4.28575e-17	1.08678e-12	No
	yellow	TMEM220	5.81739e-17	1.47395e-12	No
	yellow	IGFBP5	5.94879e-17	1.50701e-12	No
	yellow	ADIPOR2	6.32916e-17	1.60311e-12	No
	yellow	SDHC	6.90672e-17	1.74906e-12	No
	yellow	CHD9	6.91686e-17	1.75156e-12	Yes
	yellow	GNB5	7.00792e-17	1.77454e-12	No
	yellow	PIK3C2B	7.38323e-17	1.86914e-12	No
	yellow	KCNMB4	7.49773e-17	1.89805e-12	No
	yellow	MBP	8.53062e-17	2.15893e-12	No
	yellow	AC020559.1	8.71672e-17	2.20585e-12	No
	yellow	TXNDC11	9.20621e-17	2.3288e-12	No
	yellow	CSDE1	9.3882e-17	2.37465e-12	No
	yellow	PANK3	9.65837e-17	2.4428e-12	No
	yellow	PLA2G12A	1.01338e-16	2.56263e-12	No
	yellow	TRIT1	1.02278e-16	2.58631e-12	No
	yellow	MYHAS	1.16322e-16	2.94039e-12	No
	yellow	CMTM8	1.19255e-16	3.01428e-12	No
	yellow	ZNF789	1.23794e-16	3.12828e-12	No
	yellow	NUP133	1.31159e-16	3.3136e-12	No
	yellow	VPS29	1.3192e-16	3.33243e-12	No
	yellow	RPL19	1.37875e-16	3.48203e-12	Yes
	yellow	FZD3	1.43221e-16	3.61661e-12	No
	yellow	FXR1	1.45828e-16	3.68215e-12	No
	yellow	ARL6IP5	1.73281e-16	4.37379e-12	No
	yellow	SETD2	1.81642e-16	4.58392e-12	No
	yellow	SMARCB1	1.89887e-16	4.79066e-12	No
	yellow	HSPA12A	2.00548e-16	5.05902e-12	No
	yellow	RHOT1	2.41769e-16	6.0945e-12	No
	yellow	TERF1	2.76829e-16	6.97525e-12	No
	yellow	RPL4	2.87492e-16	7.24308e-12	Yes
	yellow	APTX	3.37519e-16	8.49872e-12	No
	yellow	CCDC12	4.15275e-16	1.04508e-11	No
	yellow	ATP6V1H	4.46788e-16	1.12389e-11	No
	yellow	AC079760.2	4.62506e-16	1.16311e-11	No
	yellow	RPL23	4.62613e-16	1.16333e-11	Yes
	yellow	PLS3	4.67378e-16	1.17527e-11	No
	yellow	FBXO42	4.84351e-16	1.21761e-11	No
	yellow	AES	4.88202e-16	1.22724e-11	No
	yellow	RNF214	5.08994e-16	1.2792e-11	No
	yellow	TAF3	5.19795e-16	1.30619e-11	No
	yellow	RPL35	5.52823e-16	1.38875e-11	Yes
	yellow	PPP3CC	5.58664e-16	1.40331e-11	No
	yellow	SLC25A24	5.82811e-16	1.46373e-11	No
	yellow	FAM91A1	5.86139e-16	1.47203e-11	No
	yellow	RPL21	6.5693e-16	1.64916e-11	Yes
	yellow	AL645568.1	6.62144e-16	1.66211e-11	No
	yellow	SP2-AS1	7.55134e-16	1.89455e-11	No
	yellow	TANGO6	7.63142e-16	1.91457e-11	No
	yellow	AC104827.1	7.99485e-16	2.00559e-11	No
	yellow	AL356599.1	8.10873e-16	2.03408e-11	No
	yellow	POLR1C	8.30214e-16	2.08243e-11	No
	yellow	FGFR1OP	8.90457e-16	2.23211e-11	No
	yellow	TRIP4	9.10012e-16	2.28058e-11	No
	yellow	MZF1-AS1	9.30186e-16	2.33077e-11	No
	yellow	EDEM3	1.15414e-15	2.88973e-11	No
	yellow	FAM199X	1.16392e-15	2.9141e-11	No
	yellow	ANXA7	1.21484e-15	3.04123e-11	No
	yellow	TMEM248	1.25121e-15	3.13215e-11	No
	yellow	RAP1GDS1	1.25613e-15	3.14436e-11	No
	yellow	CYB5B	1.46944e-15	3.67625e-11	No
	yellow	GLYR1	1.51499e-15	3.78991e-11	No
	yellow	UBR2	1.53015e-15	3.82751e-11	No
	yellow	STX18-AS1	1.73207e-15	4.33017e-11	No
	yellow	SUCNR1	1.85675e-15	4.64021e-11	No
	yellow	SPON1-AS1	1.86926e-15	4.67092e-11	No
	yellow	PDIA6	2.11749e-15	5.28885e-11	No
	yellow	MYL12B	2.30088e-15	5.74508e-11	Yes
	yellow	CAAP1	2.35985e-15	5.8909e-11	No
	yellow	STK32A	2.42985e-15	6.06467e-11	No
	yellow	RTF2	2.60748e-15	6.50567e-11	No
	yellow	FAM168B	3.0185e-15	7.52815e-11	No
	yellow	PPA1	3.25479e-15	8.11517e-11	No
	yellow	AC097103.2	3.77522e-15	9.40785e-11	No
	yellow	TRAPPC8	4.16465e-15	1.03729e-10	No
	yellow	CLNS1A	4.31187e-15	1.0737e-10	No
	yellow	ECHDC1	4.42166e-15	1.10095e-10	No
	yellow	SLC25A5	4.48144e-15	1.11574e-10	Yes
	yellow	PAIP2	4.51493e-15	1.12404e-10	No
	yellow	NAAA	4.76438e-15	1.18585e-10	No
	yellow	SERINC2	4.83972e-15	1.20441e-10	No
	yellow	CBX7	6.45692e-15	1.60442e-10	No
	yellow	PPM1A	6.78849e-15	1.6864e-10	No
	yellow	DCAKD	6.87746e-15	1.70836e-10	No
	yellow	RNLS	7.77275e-15	1.92989e-10	No
	yellow	NSL1	8.48621e-15	2.10662e-10	No
	yellow	ZSCAN31	8.61763e-15	2.13915e-10	No
	yellow	AP3S1	8.88975e-15	2.20626e-10	No
	yellow	RPL34	9.04042e-15	2.24329e-10	Yes
	yellow	BAX	1.02436e-14	2.54072e-10	No
	yellow	RPL23A	1.02791e-14	2.54943e-10	Yes
	yellow	DLGAP4-AS1	1.10273e-14	2.73445e-10	No
	yellow	CYBA	1.27664e-14	3.16376e-10	No
	yellow	RNF121	1.36035e-14	3.37028e-10	No
	yellow	WNT2B	1.42548e-14	3.53092e-10	No
	yellow	ZER1	1.44573e-14	3.58079e-10	No
	yellow	SLFNL1-AS1	1.51467e-14	3.75062e-10	No
	yellow	C5orf15	1.62333e-14	4.01872e-10	No
	yellow	SNX3	1.78691e-14	4.42171e-10	No
	yellow	GABPB1	1.9495e-14	4.82171e-10	No
	yellow	NAF1	2.01272e-14	4.97786e-10	No
	yellow	PLA2G16	2.33335e-14	5.76618e-10	No
	yellow	NEU1	2.57911e-14	6.37118e-10	No
	yellow	MFF	2.76188e-14	6.82184e-10	No
	yellow	DNAJB2	2.86849e-14	7.08373e-10	No
	yellow	AC018462.1	3.29798e-14	8.13975e-10	No
	yellow	CA13	3.45594e-14	8.52788e-10	No
	yellow	RPS23	4.06944e-14	1.00369e-09	Yes
	yellow	RCOR1	4.24195e-14	1.04606e-09	No
	yellow	DNASE1	4.31846e-14	1.06467e-09	No
	yellow	RPL29	4.57735e-14	1.12836e-09	Yes
	yellow	APPBP2	5.40845e-14	1.33243e-09	No
	yellow	ITM2C	5.45602e-14	1.34404e-09	No
	yellow	RRM2B	5.47059e-14	1.34757e-09	No
	yellow	DDX10	5.8139e-14	1.43185e-09	No
	yellow	AC010542.3	5.84495e-14	1.43944e-09	No
	yellow	EEF2	6.24536e-14	1.53742e-09	Yes
	yellow	C18orf25	6.433e-14	1.58322e-09	No
	yellow	AMOT	6.49246e-14	1.59779e-09	No
	yellow	DHX57	6.63075e-14	1.63169e-09	No
	yellow	ORC5	7.20849e-14	1.77336e-09	No
	yellow	TBC1D1	7.62982e-14	1.87671e-09	No
	yellow	NUP88	7.78205e-14	1.91407e-09	No
	yellow	RPL36	7.98012e-14	1.96255e-09	Yes
	yellow	FBXO28	8.59925e-14	2.11412e-09	No
	yellow	TXNL1	8.67398e-14	2.13241e-09	No
	yellow	RPS25	9.55062e-14	2.34659e-09	Yes
	yellow	RSPRY1	9.69889e-14	2.38292e-09	No
	yellow	MYL9	1.0108e-13	2.48284e-09	No
	yellow	FTH1	1.11734e-13	2.74307e-09	Yes
	yellow	NDST1	1.21431e-13	2.97968e-09	No
	yellow	RPS20	1.22485e-13	3.00542e-09	Yes
	yellow	SYMPK	1.44797e-13	3.54985e-09	No
	yellow	AL162411.1	1.52592e-13	3.74048e-09	No
	yellow	GMFB	1.53765e-13	3.7691e-09	No
	yellow	SP1	1.56068e-13	3.82523e-09	No
	yellow	USP39	1.59417e-13	3.90684e-09	No
	yellow	HLTF	1.61799e-13	3.96473e-09	No
	yellow	TMEM232	1.63605e-13	4.0088e-09	No
	yellow	OXCT1	1.63624e-13	4.0091e-09	No
	yellow	BLCAP	1.64104e-13	4.02072e-09	No
	yellow	HECTD1	1.66356e-13	4.07538e-09	No
	yellow	MVP	1.67173e-13	4.09507e-09	No
	yellow	TSPO	1.71487e-13	4.20006e-09	No
	yellow	SIM1	1.72948e-13	4.23549e-09	No
	yellow	AC005162.3	1.8092e-13	4.43019e-09	No
	yellow	BCOR	1.9561e-13	4.78913e-09	No
	yellow	SESN1	2.12777e-13	5.2075e-09	No
	yellow	CAP1	2.80457e-13	6.85353e-09	No
	yellow	RBPJ	2.8375e-13	6.93343e-09	No
	yellow	NDUFAF6	2.83969e-13	6.93849e-09	No
	yellow	GLUD1	2.98832e-13	7.29927e-09	No
	yellow	ECM2	2.98927e-13	7.30129e-09	No
	yellow	ARPP19	3.74966e-13	9.1503e-09	No
	yellow	UBA52	4.03526e-13	9.84038e-09	Yes
	yellow	SNX2	4.04763e-13	9.87014e-09	No
	yellow	UBE2J1	4.24912e-13	1.03593e-08	No
	yellow	RACK1	4.36362e-13	1.06368e-08	Yes
	yellow	PCBD2	4.91571e-13	1.19727e-08	No
	yellow	MRPL19	5.23577e-13	1.27491e-08	No
	yellow	TAGLN	5.43988e-13	1.32434e-08	No
	yellow	ATG16L2	5.46065e-13	1.32934e-08	No
	yellow	MBNL3	5.51187e-13	1.34175e-08	No
	yellow	SLC25A12	6.90038e-13	1.67783e-08	No
	yellow	WDR20	6.95487e-13	1.69094e-08	No
	yellow	LTA4H	7.10856e-13	1.72781e-08	No
	yellow	AC005480.1	9.40574e-13	2.28258e-08	No
	yellow	AC124312.1	9.97469e-13	2.41986e-08	No
	yellow	DSTYK	1.05352e-12	2.55469e-08	No
	yellow	MRS2	1.08114e-12	2.62102e-08	No
	yellow	MRPL41	1.08183e-12	2.62257e-08	No
	yellow	IWS1	1.11973e-12	2.71411e-08	No
	yellow	LINC01006	1.15186e-12	2.79154e-08	No
	yellow	RPL35A	1.21331e-12	2.93948e-08	Yes
	yellow	PSMB7	1.38609e-12	3.35601e-08	No
	yellow	SUB1	1.41385e-12	3.42294e-08	No
	yellow	SYNGR2	1.46458e-12	3.54471e-08	No
	yellow	VSIG10	1.51572e-12	3.66773e-08	No
	yellow	LINC01184	1.79593e-12	4.34202e-08	No
	yellow	PACSIN2	1.85104e-12	4.47451e-08	No
	yellow	LINC00271	2.12885e-12	5.14202e-08	No
	yellow	DYNC1LI2	2.2648e-12	5.46791e-08	No
	yellow	FAM214A	2.77868e-12	6.70079e-08	No
	yellow	RPL32	3.21784e-12	7.75017e-08	Yes
	yellow	CDC42BPA	3.22032e-12	7.75582e-08	Yes
	yellow	ATP5F1B	3.67442e-12	8.8436e-08	Yes
	yellow	ANAPC1	3.89373e-12	9.36988e-08	No
	yellow	ZFP14	3.95958e-12	9.52754e-08	No
	yellow	CD164	4.19845e-12	1.00985e-07	No
	yellow	PSMG2	4.21245e-12	1.01314e-07	No
	yellow	CRK	4.41515e-12	1.06154e-07	No
	yellow	EFEMP1	4.41538e-12	1.06155e-07	No
	yellow	MEIS1	4.61959e-12	1.11037e-07	No
	yellow	AC006480.2	4.67798e-12	1.12426e-07	No
	yellow	ABHD18	5.21477e-12	1.25228e-07	No
	yellow	NEK10	5.79168e-12	1.39012e-07	No
	yellow	RAB1A	8.35123e-12	2.00079e-07	No
	yellow	XPNPEP3	8.40363e-12	2.01317e-07	No
	yellow	CAPG	8.93034e-12	2.13837e-07	No
	yellow	AC010127.1	9.58321e-12	2.29345e-07	No
	yellow	FAM204A	9.90813e-12	2.37052e-07	No
	yellow	ZNF346	9.97206e-12	2.38572e-07	No
	yellow	WIPI1	1.01454e-11	2.42667e-07	No
	yellow	RPL6	1.04071e-11	2.48917e-07	Yes
	yellow	AL157911.1	1.1145e-11	2.66387e-07	No
	yellow	AFG1L	1.20622e-11	2.8819e-07	No
	yellow	SRP9	1.25835e-11	3.00582e-07	No
	yellow	BMT2	1.40817e-11	3.36117e-07	No
	yellow	TPT1	1.5207e-11	3.62749e-07	Yes
	yellow	EIF1	1.54482e-11	3.68471e-07	Yes
	yellow	PTCSC3	1.63644e-11	3.9016e-07	No
	yellow	TUBA1B	1.8017e-11	4.29308e-07	No
	yellow	SPSB1	1.80394e-11	4.29826e-07	No
	yellow	DNAJC7	2.10204e-11	5.00223e-07	No
	yellow	IFT57	2.57111e-11	6.11075e-07	No
	yellow	AQP11	2.58011e-11	6.13188e-07	No
	yellow	LCORL	2.62681e-11	6.24183e-07	No
	yellow	RNF34	2.71693e-11	6.45406e-07	No
	yellow	ZNF766	3.28526e-11	7.7969e-07	No
	yellow	SLC25A36	3.52595e-11	8.36532e-07	No
	yellow	B3GALNT1	3.62845e-11	8.60705e-07	No
	yellow	NHLRC3	4.06212e-11	9.62763e-07	No
	yellow	CREB3L2	4.24412e-11	1.00564e-06	No
	yellow	ZNRF1	4.25372e-11	1.00788e-06	No
	yellow	EIF3M	4.2674e-11	1.01108e-06	No
	yellow	CDV3	4.56964e-11	1.08232e-06	No
	yellow	IFITM3	4.75977e-11	1.12678e-06	No
	yellow	TMX4	5.48874e-11	1.29831e-06	No
	yellow	ATP5F1E	6.08018e-11	1.43723e-06	Yes
	yellow	DRC3	6.1979e-11	1.46494e-06	No
	yellow	PKIG	8.47106e-11	1.99798e-06	No
	yellow	CLTC	8.68595e-11	2.04823e-06	No
	yellow	PRKAR1B	8.91027e-11	2.1006e-06	No
	yellow	ARPC3	9.22155e-11	2.17343e-06	No
	yellow	ZCCHC10	9.99248e-11	2.35343e-06	No
	yellow	TOM1L2	1.02994e-10	2.42478e-06	No
	yellow	CASC2	1.03357e-10	2.43322e-06	No
	yellow	UBB	1.14316e-10	2.68941e-06	Yes
	yellow	PRKAR2A	1.19929e-10	2.82098e-06	No
	yellow	CMTM6	1.25208e-10	2.9444e-06	No
	yellow	AC064807.1	1.26711e-10	2.9796e-06	No
	yellow	CMPK1	1.27063e-10	2.98726e-06	No
	yellow	TRAPPC13	1.2784e-10	3.0054e-06	No
	yellow	IVNS1ABP	1.30196e-10	3.06039e-06	No
	yellow	WDTC1	1.34162e-10	3.1532e-06	No
	yellow	AL365275.1	1.38842e-10	3.26237e-06	No
	yellow	S100A2	1.41192e-10	3.3173e-06	No
	yellow	PECR	1.43918e-10	3.38106e-06	No
	yellow	USP15	1.53446e-10	3.60275e-06	No
	yellow	SCAF4	1.55045e-10	3.64014e-06	No
	yellow	DDT	1.65235e-10	3.87708e-06	No
	yellow	TLN2	1.67354e-10	3.92645e-06	No
	yellow	JARID2	1.67583e-10	3.93166e-06	No
	yellow	LINC00843	1.69916e-10	3.98605e-06	No
	yellow	RPS15	1.78803e-10	4.19275e-06	Yes
	yellow	ZNF253	1.80985e-10	4.24319e-06	No
	yellow	ZNF490	1.98318e-10	4.64718e-06	No
	yellow	DNAJC3	2.08417e-10	4.88217e-06	No
	yellow	YIPF6	2.20238e-10	5.15576e-06	No
	yellow	PRMT9	2.29856e-10	5.37886e-06	No
	yellow	ALG8	2.41611e-10	5.65153e-06	No
	yellow	PNPLA2	2.5316e-10	5.91914e-06	No
	yellow	AL603839.3	2.76128e-10	6.45255e-06	No
	yellow	TRAP1	2.797e-10	6.53547e-06	No
	yellow	ARHGAP35	2.87796e-10	6.72379e-06	No
	yellow	MORF4L2	3.18727e-10	7.44101e-06	No
	yellow	CLASRP	3.29174e-10	7.68326e-06	No
	yellow	TAOK3	3.37183e-10	7.86715e-06	No
	yellow	TACC2	3.53339e-10	8.23881e-06	No
	yellow	ZCCHC2	3.57739e-10	8.33996e-06	No
	turquoise	AC068051.1	0	0	No
	turquoise	AC068234.1	0	0	Yes
	turquoise	AC098617.1	0	0	No
	turquoise	AC108062.1	0	0	Yes
	turquoise	ACMSD	0	0	No
	turquoise	ACSM3	0	0	No
	turquoise	ACTN1	0	0	No
	turquoise	ADAMTS9-AS1	0	0	No
	turquoise	ADGRG6	0	0	No
	turquoise	AFAP1	0	0	No
	turquoise	AGBL4	0	0	Yes
	turquoise	AKT3	0	0	Yes
	turquoise	ANKRD33B	0	0	Yes
	turquoise	ANTXR1	0	0	No
	turquoise	ANXA2	0	0	No
	turquoise	ANXA4	0	0	Yes
	turquoise	APBB1IP	0	0	Yes
	turquoise	APP	0	0	Yes
	turquoise	ARHGAP26	0	0	Yes
	turquoise	ARHGAP29	0	0	Yes
	turquoise	ARID1B	0	0	Yes
	turquoise	ARNT2	0	0	No
	turquoise	BCL2	0	0	Yes
	turquoise	BICC1	0	0	Yes
	turquoise	BICD1	0	0	Yes
	turquoise	BNC2	0	0	Yes
	turquoise	C11orf80	0	0	Yes
	turquoise	C12orf75	0	0	Yes
	turquoise	C9orf3	0	0	Yes
	turquoise	CARMIL1	0	0	Yes
	turquoise	CASC15	0	0	Yes
	turquoise	CASK	0	0	Yes
	turquoise	CDH6	0	0	Yes
	turquoise	CDK6	0	0	No
	turquoise	CEP112	0	0	Yes
	turquoise	CHST9	0	0	No
	turquoise	CLDN10	0	0	Yes
	turquoise	CLSTN2	0	0	No
	turquoise	CNKSR3	0	0	Yes
	turquoise	COL4A1	0	0	Yes
	turquoise	COL4A2	0	0	Yes
	turquoise	COL8A1	0	0	No
	turquoise	CREB5	0	0	Yes
	turquoise	CRIM1	0	0	Yes
	turquoise	CTBP2	0	0	Yes
	turquoise	CXADR	0	0	No
	turquoise	DCDC2	0	0	Yes
	turquoise	DGKH	0	0	Yes
	turquoise	DLGAP1	0	0	Yes
	turquoise	DOCK1	0	0	Yes
	turquoise	DOCK11	0	0	Yes
	turquoise	DTNA	0	0	Yes
	turquoise	EIF4G3	0	0	Yes
	turquoise	ENAH	0	0	No
	turquoise	EPB41L1	0	0	Yes
	turquoise	EPB41L2	0	0	Yes
	turquoise	EPB41L4A	0	0	Yes
	turquoise	EPHA7	0	0	Yes
	turquoise	ESRRG	0	0	No
	turquoise	EXOC4	0	0	Yes
	turquoise	EXT1	0	0	Yes
	turquoise	FAM110B	0	0	Yes
	turquoise	FAM129B	0	0	No
	turquoise	FAM189A1	0	0	Yes
	turquoise	FAM49B	0	0	Yes
	turquoise	FARP1	0	0	Yes
	turquoise	FBXL2	0	0	Yes
	turquoise	FCHSD2	0	0	Yes
	turquoise	FER	0	0	Yes
	turquoise	FHIT	0	0	No
	turquoise	FHOD3	0	0	Yes
	turquoise	FIGN	0	0	Yes
	turquoise	FLNB	0	0	Yes
	turquoise	FMNL2	0	0	Yes
	turquoise	FNDC3B	0	0	Yes
	turquoise	FOXP1	0	0	Yes
	turquoise	FRMD4B	0	0	Yes
	turquoise	GAB2	0	0	No
	turquoise	GALNT14	0	0	Yes
	turquoise	GLIS3	0	0	Yes
	turquoise	GLS	0	0	Yes
	turquoise	GMDS	0	0	Yes
	turquoise	GNAQ	0	0	Yes
	turquoise	GPC4	0	0	Yes
	turquoise	GPC6	0	0	Yes
	turquoise	GRIP1	0	0	Yes
	turquoise	GULP1	0	0	Yes
	yellow	HAVCR1	0	0	Yes
	turquoise	HDAC7	0	0	No
	turquoise	HYDIN	0	0	Yes
	turquoise	IGFBP7	0	0	Yes
	turquoise	IMMP2L	0	0	Yes
	turquoise	ITGA3	0	0	No
	turquoise	ITGAV	0	0	Yes
	turquoise	ITGB8	0	0	Yes
	turquoise	JAZF1	0	0	No
	turquoise	JMJD1C	0	0	Yes
	turquoise	KALRN	0	0	Yes
	turquoise	KAZN	0	0	Yes
	turquoise	KCNIP1	0	0	No
	turquoise	KCTD16	0	0	No
	turquoise	KIF26B	0	0	Yes
	turquoise	KIRREL1	0	0	No
	turquoise	KLHL29	0	0	Yes
	turquoise	LAMC1	0	0	Yes
	turquoise	LINC01320	0	0	Yes
	turquoise	LPGAT1	0	0	Yes
	turquoise	LPP	0	0	Yes
	turquoise	LRCH1	0	0	Yes
	turquoise	MACC1	0	0	Yes
	turquoise	MAML2	0	0	Yes
	turquoise	MAP3K1	0	0	Yes
	turquoise	MAP4K4	0	0	Yes
	turquoise	MCU	0	0	Yes
	turquoise	MED13L	0	0	Yes
	turquoise	MICAL3	0	0	Yes
	turquoise	MIR34AHG	0	0	No
	turquoise	MIR4435-2HG	0	0	Yes
	turquoise	MITF	0	0	Yes
	turquoise	MSC-AS1	0	0	No
	turquoise	MTHFD1L	0	0	No
	turquoise	MYLK	0	0	Yes
	turquoise	MYO1D	0	0	No
	turquoise	MYOF	0	0	No
	turquoise	NFAT5	0	0	Yes
	turquoise	NOX4	0	0	No
	turquoise	NPAS3	0	0	No
	turquoise	NRG3	0	0	Yes
	turquoise	NRP1	0	0	Yes
	turquoise	NTN4	0	0	Yes
	turquoise	NXN	0	0	No
	turquoise	OSBPL10	0	0	Yes
	turquoise	OXR1	0	0	Yes
	turquoise	PALLD	0	0	No
	turquoise	PARD3	0	0	Yes
	turquoise	PARD3B	0	0	Yes
	turquoise	PAWR	0	0	Yes
	turquoise	PDE4D	0	0	No
	turquoise	PICALM	0	0	Yes
	turquoise	PKHD1	0	0	No
	turquoise	PLCB4	0	0	Yes
	turquoise	PLEKHH2	0	0	No
	turquoise	PPFIBP1	0	0	Yes
	turquoise	PPP1R9A	0	0	Yes
	turquoise	PRICKLE1	0	0	Yes
	turquoise	PRICKLE2	0	0	Yes
	turquoise	PROM1	0	0	Yes
	turquoise	PROSER2	0	0	No
	turquoise	PSD3	0	0	No
	turquoise	PTBP2	0	0	Yes
	turquoise	PTK2	0	0	Yes
	turquoise	PTPRD	0	0	Yes
	turquoise	PTPRG	0	0	Yes
	turquoise	PTPRK	0	0	Yes
	turquoise	PVT1	0	0	Yes
	turquoise	PXDN	0	0	No
	turquoise	RAD51B	0	0	Yes
	turquoise	RAP1GAP2	0	0	No
	turquoise	RASAL2	0	0	Yes
	turquoise	RBMS1	0	0	Yes
	turquoise	RBMS2	0	0	No
	turquoise	RBMS3	0	0	No
	turquoise	RBPMS	0	0	Yes
	turquoise	RHEX	0	0	Yes
	turquoise	RNF144B	0	0	No
	turquoise	ROBO2	0	0	No
	turquoise	SAMD4A	0	0	Yes
	turquoise	SBSPON	0	0	No
	turquoise	SEL1L3	0	0	Yes
	turquoise	SEMA5A	0	0	Yes
	turquoise	SLC35F3	0	0	No
	turquoise	SLC47A2	0	0	No
	turquoise	SLCO3A1	0	0	No
	turquoise	SOX4	0	0	No
	turquoise	SOX6	0	0	Yes
	turquoise	SPAG17	0	0	No
	turquoise	SPATA6L	0	0	No
	turquoise	SPATS2L	0	0	Yes
	turquoise	SSBP2	0	0	Yes
	turquoise	STOX2	0	0	Yes
	turquoise	SUPT3H	0	0	Yes
	turquoise	SVIL	0	0	Yes
	turquoise	TCF12	0	0	Yes
	turquoise	TIMD4	0	0	No
	turquoise	TLE1	0	0	No
	turquoise	TMEM178B	0	0	Yes
	turquoise	TNFAIP2	0	0	No
	turquoise	TNFAIP8	0	0	No
	turquoise	TNFSF10	0	0	Yes
	turquoise	TNIK	0	0	Yes
	turquoise	TPK1	0	0	No
	turquoise	TPM1	0	0	Yes
	turquoise	TRABD2B	0	0	Yes
	turquoise	TRIO	0	0	Yes
	turquoise	TTC28	0	0	Yes
	turquoise	TTLL7	0	0	No
	turquoise	UBE2D2	0	0	Yes
	turquoise	UGCG	0	0	Yes
	turquoise	UGT2B7	0	0	Yes
	turquoise	VCAN	0	0	No
	turquoise	WWC1	0	0	Yes
	turquoise	WWC2	0	0	Yes
	turquoise	ZBTB20	0	0	No
	turquoise	ZMIZ1	0	0	Yes
	turquoise	ZNF608	0	0	Yes
	turquoise	ZNF83	0	0	Yes
	turquoise	MTCL1	0	0	No
	turquoise	NHS	0	0	Yes
	turquoise	NFIB	0	0	Yes
	turquoise	TANC1	0	0	Yes
	turquoise	MACF1	0	0	Yes
	turquoise	TBL1XR1	0	0	Yes
	turquoise	SHROOM3	0	0	Yes
	turquoise	SCRN1	0	0	No
	turquoise	EGFR	0	7.86013e-308	Yes
	turquoise	DIAPH2	0	1.04052e-307	Yes
	turquoise	MAML3	0	3.75031e-307	No
	turquoise	MEF2A	0	2.39549e-305	Yes
	turquoise	DYNC2LI1	0	1.13984e-304	No
	turquoise	IQCJ-SCHIP1	0	6.13246e-304	Yes
	turquoise	KIFC3	3.78851e-308	1.18152e-303	No
	turquoise	LINC02532	4.95496e-308	1.54525e-303	Yes
	turquoise	ANKRD6	2.85567e-306	8.90485e-302	Yes
	turquoise	PHACTR2	4.31251e-304	1.34469e-299	Yes
	turquoise	FAM171A1	8.01728e-303	2.49963e-298	No
	turquoise	KANK1	3.74001e-302	1.16599e-297	Yes
	turquoise	AF117829.1	1.20435e-300	3.75431e-296	Yes
	turquoise	AFF3	4.78714e-298	1.49201e-293	No
	turquoise	RTN4	1.81684e-297	5.66201e-293	No
	turquoise	JADE1	1.39798e-296	4.35638e-292	No
	turquoise	PCNX2	2.94227e-293	9.16664e-289	Yes
	turquoise	MAP4	1.73162e-292	5.39469e-288	Yes
	turquoise	SMURF1	6.16413e-290	1.92013e-285	Yes
	turquoise	LINC01781	2.08334e-289	6.48897e-285	Yes
	turquoise	LDLRAD3	2.63871e-289	8.21852e-285	No
	turquoise	ITGB6	1.37751e-288	4.29025e-284	No
	turquoise	PARP8	4.61874e-288	1.43837e-283	No
	turquoise	TBL1X	6.27285e-288	1.95343e-283	Yes
	turquoise	FOCAD	1.56655e-287	4.87824e-283	Yes
	turquoise	PHLDB1	4.2127e-287	1.31179e-282	Yes
	turquoise	SAMD12	7.41542e-285	2.30864e-280	Yes
	turquoise	PTPN12	4.32462e-283	1.34625e-278	Yes
	turquoise	VIM	2.52478e-281	7.85888e-277	No
	turquoise	NFKB1	1.82104e-280	5.66799e-276	No
	turquoise	UBE2E1	3.7507e-279	1.16722e-274	Yes
	turquoise	DOCK8	1.58995e-278	4.94761e-274	Yes
	turquoise	VGLL4	2.26332e-278	7.04279e-274	Yes
	turquoise	TBC1D16	4.68101e-278	1.45654e-273	No
	turquoise	ZEB1	6.21567e-275	1.93351e-270	No
	turquoise	BICDL1	2.97716e-273	9.26047e-269	No
	turquoise	ARHGAP6	6.09802e-273	1.89667e-268	Yes
	turquoise	ZFAND3	1.13257e-272	3.52252e-268	Yes
	turquoise	TSPAN18	1.10899e-271	3.44874e-267	Yes
	turquoise	PIGR	1.40463e-271	4.36785e-267	No
	turquoise	CDH2	9.4453e-271	2.93683e-266	Yes
	turquoise	DCBLD2	1.13898e-270	3.54132e-266	No
	turquoise	LIPC	1.18682e-269	3.68969e-265	No
	turquoise	DENND1A	3.52786e-269	1.09667e-264	Yes
	turquoise	GNB1	8.5357e-267	2.65332e-262	Yes
	turquoise	STAG1	4.18815e-266	1.30168e-261	Yes
	turquoise	ZNF462	1.94641e-265	6.04885e-261	Yes
	turquoise	LRMDA	1.05346e-262	3.27341e-258	No
	turquoise	MSI2	1.25461e-262	3.89833e-258	Yes
	turquoise	AFF1	1.61553e-259	5.0193e-255	Yes
	turquoise	RAPGEF2	6.72642e-259	2.08976e-254	Yes
	turquoise	ABI3BP	8.49146e-258	2.63779e-253	No
	turquoise	SLC35F5	9.74908e-256	3.02758e-251	Yes
	turquoise	TSC22D1	1.58807e-255	4.93158e-251	Yes
	turquoise	AFF2	1.78591e-255	5.54578e-251	No
	turquoise	FSTL3	1.22337e-253	3.79833e-249	No
	turquoise	NCEH1	6.95533e-252	2.15928e-247	No
	turquoise	BMPR1A	7.17979e-252	2.22889e-247	Yes
	turquoise	MKL1	1.66897e-248	5.17947e-244	Yes
	turquoise	NUTM2A-AS1	3.70611e-248	1.15012e-243	Yes
	turquoise	SPNS2	1.02318e-247	3.17492e-243	No
	turquoise	NECAB1	1.40226e-247	4.35108e-243	No
	turquoise	SEMA6A	2.77999e-245	8.62437e-241	No
	turquoise	MB21D2	4.74519e-244	1.472e-239	No
	turquoise	DCAF6	3.66379e-242	1.13625e-237	Yes
	turquoise	XKR6	5.94268e-242	1.84294e-237	No
	turquoise	RERG	1.35389e-241	4.19855e-237	Yes
	turquoise	GTDC1	3.30332e-239	1.0241e-234	No
	turquoise	SPATS2	4.99254e-239	1.54774e-234	Yes
	turquoise	AL157931.1	6.49631e-239	2.01386e-234	No
	turquoise	RASA1	1.48748e-238	4.61103e-234	Yes
	turquoise	ABCB1	4.709e-238	1.45969e-233	No
[truncated: 1,509 more rows]
