# Supplementary material for: An atlas of healthy and injured cell states and niches in the human kidney
Source: Nature. 2023 Jul 19;619(7970):585–94. doi: 10.1038/s41586-023-05769-3 (PMC10356613; doi:10.1038/s41586-023-05769-3)
Supplement: Supplementary file 6 — Supplementary Tables 1–37. [file 41586_2023_5769_MOESM6_ESM.zip › 2021-07-12390D-s6/2021-07-12390D-Supplementary Table 17.xlsx]

## Sheet: S17
	Supplementary Table 17. Adaptive TAL trajectory gene expression modules.
	Genes showing expression differences as a function of estimated pseudo-time across the thick ascending limb (TAL) trajectory (snCv3). Corresponding trajectory modules are indicated. P values were calculated using F-test and adjusted P values were calculated using the Benjamini–Hochberg method.
	Module	Gene	P Value (Differentially expressed across trajectory)	False Discovery Rate (Differentially expressed across trajectory)	Differentially Expressed In Module
	blue	A4GALT	0	0	No
	blue	ABCC3	0	0	Yes
	blue	AC005699.1	0	0	No
	blue	AC012593.1	0	0	Yes
	blue	AC016831.7	0	0	Yes
	blue	AC044810.3	0	0	No
	blue	AC048341.1	0	0	Yes
	blue	AC091563.1	0	0	No
	blue	ACPP	0	0	No
	blue	ACTR3	0	0	Yes
	blue	ADAM10	0	0	Yes
	blue	ADAMTS1	0	0	Yes
	blue	ADGRF1	0	0	Yes
	blue	AFF1	0	0	Yes
	blue	AL353616.2	0	0	No
	blue	APP	0	0	Yes
	blue	ARHGAP29	0	0	Yes
	blue	ARHGEF28	0	0	Yes
	blue	ARHGEF3	0	0	No
	blue	ARHGEF38	0	0	Yes
	blue	ARID5B	0	0	Yes
	blue	ASIC2	0	0	Yes
	blue	BCL6	0	0	Yes
	blue	BICC1	0	0	No
	blue	CCL2	0	0	No
	blue	CDC42SE2	0	0	Yes
	blue	CEMIP2	0	0	No
	blue	CFAP221	0	0	Yes
	blue	CLCN5	0	0	No
	blue	COL14A1	0	0	Yes
	blue	COL7A1	0	0	No
	blue	CPD	0	0	Yes
	blue	CXCL12	0	0	No
	blue	CYP24A1	0	0	No
	blue	CYTOR	0	0	Yes
	blue	DAPK1	0	0	Yes
	blue	DCDC1	0	0	Yes
	blue	DCDC2	0	0	Yes
	blue	DEPTOR	0	0	Yes
	blue	DIAPH3	0	0	Yes
	blue	EFNA5	0	0	Yes
	blue	ELF3	0	0	Yes
	blue	ERMP1	0	0	Yes
	blue	ETS1	0	0	No
	blue	ETV6	0	0	Yes
	blue	FAM135A	0	0	Yes
	blue	FAM20C	0	0	No
	blue	FNDC3B	0	0	Yes
	blue	FYB1	0	0	No
	blue	GFOD1	0	0	No
	blue	GGT2	0	0	Yes
	blue	GLIS3	0	0	Yes
	blue	GLS	0	0	Yes
	blue	GPC4	0	0	Yes
	blue	GRIP1	0	0	Yes
	blue	HAVCR1	0	0	No
	blue	HDAC7	0	0	Yes
	blue	HIF1A	0	0	Yes
	blue	HIP1	0	0	No
	blue	HIVEP3	0	0	Yes
	blue	HS3ST1	0	0	No
	blue	HYDIN	0	0	Yes
	blue	IER3	0	0	No
	blue	IFITM2	0	0	No
	blue	IFITM3	0	0	Yes
	blue	IGFBP7	0	0	Yes
	blue	ITGB1	0	0	Yes
	blue	ITGB6	0	0	Yes
	blue	KAZN	0	0	No
	blue	KCNIP4	0	0	Yes
	blue	KLHL29	0	0	Yes
	blue	KNG1	0	0	Yes
	blue	LAMC1	0	0	Yes
	blue	LDHA	0	0	Yes
	blue	LEPR	0	0	No
	blue	LINC00278	0	0	Yes
	blue	LINC01320	0	0	Yes
	blue	LINC01503	0	0	No
	blue	LINC01606	0	0	Yes
	blue	LINC02343	0	0	No
	blue	LINC02532	0	0	Yes
	blue	LRRFIP1	0	0	Yes
	blue	LRRK2	0	0	Yes
	blue	LTF	0	0	No
	blue	MEGF11	0	0	Yes
	blue	MSN	0	0	Yes
	blue	MYO6	0	0	Yes
	blue	MYOF	0	0	Yes
	blue	NBEA	0	0	Yes
	blue	NCOA7	0	0	Yes
	blue	NFKBIZ	0	0	Yes
	blue	NLGN1	0	0	Yes
	blue	NLGN4Y	0	0	Yes
	blue	NRP1	0	0	Yes
	blue	OSMR	0	0	Yes
	blue	OSMR-AS1	0	0	Yes
	blue	PAX8	0	0	Yes
	blue	PDE10A	0	0	No
	blue	PDZD2	0	0	Yes
	blue	PGM2L1	0	0	No
	blue	PITPNC1	0	0	Yes
	blue	PLEKHA1	0	0	Yes
	blue	PLSCR1	0	0	Yes
	blue	PON2	0	0	Yes
	blue	PPFIBP1	0	0	Yes
	blue	PPM1H	0	0	Yes
	blue	PPP2R3A	0	0	Yes
	blue	PRKD1	0	0	Yes
	blue	PROM1	0	0	Yes
	blue	PTBP3	0	0	Yes
	blue	PTH2R	0	0	No
	blue	PTPN14	0	0	Yes
	blue	PTPRG	0	0	No
	blue	RALGAPA2	0	0	Yes
	blue	RASA2	0	0	Yes
	blue	RASAL1	0	0	No
	blue	RASD1	0	0	No
	blue	RBBP8	0	0	Yes
	blue	RBPMS	0	0	Yes
	blue	RETREG1	0	0	Yes
	blue	RHPN2	0	0	Yes
	blue	RNF144B	0	0	Yes
	blue	RNF19A	0	0	Yes
	blue	RNF213	0	0	Yes
	blue	RUFY3	0	0	Yes
	blue	S100A2	0	0	No
	blue	SAMD4A	0	0	Yes
	blue	SASH1	0	0	Yes
	blue	SAT1	0	0	Yes
	blue	SBNO2	0	0	No
	blue	SCMH1	0	0	Yes
	blue	SDC2	0	0	No
	blue	SERPINA1	0	0	No
	blue	SERPING1	0	0	Yes
	blue	SESTD1	0	0	Yes
	blue	SGK1	0	0	No
	blue	SGMS1	0	0	Yes
	blue	SHROOM4	0	0	Yes
	blue	SLC15A1	0	0	No
	blue	SLC16A5	0	0	Yes
	blue	SLC26A2	0	0	No
	blue	SLC34A2	0	0	No
	blue	SLC35F5	0	0	Yes
	blue	SLC6A12	0	0	No
	blue	SLC6A20	0	0	No
	blue	SLPI	0	0	Yes
	blue	SMAD3	0	0	Yes
	blue	SPATA6L	0	0	Yes
	blue	SPATS2L	0	0	Yes
	blue	SPP1	0	0	Yes
	blue	SPTLC3	0	0	Yes
	blue	STOX2	0	0	Yes
	blue	SYNE1	0	0	Yes
	blue	SYNE2	0	0	No
	blue	TBC1D1	0	0	Yes
	blue	TEAD4	0	0	No
	blue	TFPI	0	0	Yes
	blue	TIMP1	0	0	No
	blue	TNFAIP8	0	0	Yes
	blue	TNFRSF11B	0	0	No
	blue	TNFSF10	0	0	Yes
	blue	TNS3	0	0	Yes
	blue	TPST1	0	0	Yes
	blue	TRIO	0	0	Yes
	blue	TSPAN1	0	0	No
	blue	TTTY14	0	0	Yes
	blue	UBASH3B	0	0	No
	blue	UGCG	0	0	Yes
	blue	UGT2B7	0	0	Yes
	blue	USP9Y	0	0	Yes
	blue	UTY	0	0	Yes
	blue	VMP1	0	0	Yes
	blue	WDFY2	0	0	No
	blue	WFDC2	0	0	Yes
	blue	WWC1	0	0	Yes
	blue	ZEB1	0	0	Yes
	blue	ZFP36L2	0	0	Yes
	blue	NRK	0	0	No
	blue	STK3	0	0	Yes
	blue	PRKCE	0	0	No
	blue	SOCS3	0	0	No
	blue	EIF4G3	0	0	No
	blue	SOX9	0	0	No
	blue	HIPK3	0	0	No
	blue	YBX3	0	1.44099e-306	No
	blue	SLC1A1	7.28207e-305	2.25904e-300	No
	blue	ARHGAP10	2.54128e-301	7.88152e-297	No
	blue	UBAP1	1.33656e-298	4.14427e-294	Yes
	blue	SPIDR	9.05554e-298	2.80758e-293	No
	blue	NRXN3	8.60525e-297	2.66771e-292	No
	blue	AL132780.1	9.32892e-291	2.89131e-286	No
	blue	FAM110B	1.05821e-290	3.2795e-286	Yes
	blue	BIRC3	1.24703e-290	3.86455e-286	No
	blue	KLRD1	1.95157e-290	6.04772e-286	No
	blue	SMARCC1	9.84867e-285	3.05063e-280	Yes
	blue	CABP1	5.47668e-282	1.69596e-277	No
	blue	GALNT2	1.80943e-281	5.60289e-277	No
	blue	GGT1	1.5846e-279	4.90625e-275	No
	blue	ASAP1	1.95418e-279	6.05033e-275	No
	blue	AC007906.2	2.40327e-274	7.43668e-270	No
	blue	SWAP70	3.51169e-273	1.08652e-268	No
	blue	RRAD	5.40638e-273	1.67263e-268	No
	blue	SORBS1	1.47942e-269	4.57644e-265	Yes
	blue	AHI1	2.02519e-267	6.26291e-263	No
	blue	NEK11	5.55506e-265	1.71729e-260	Yes
	blue	COL27A1	1.83102e-264	5.66022e-260	Yes
	blue	PARP8	1.88165e-264	5.81654e-260	No
	blue	TRHDE	4.02787e-261	1.24477e-256	Yes
	blue	SHISA5	8.24572e-260	2.54785e-255	No
	blue	FCHO2	5.09863e-259	1.57532e-254	Yes
	blue	ARAP2	6.06671e-258	1.87413e-253	No
	blue	STAT3	3.67597e-257	1.13551e-252	Yes
	blue	EPAS1	6.47277e-256	1.99911e-251	No
	blue	AC024022.1	3.2122e-255	9.91992e-251	No
	blue	DIP2C	1.23869e-253	3.82483e-249	No
	blue	RAP2C	6.05849e-253	1.87044e-248	No
	blue	EFNA1	9.78652e-250	3.02051e-245	No
	blue	FLOT1	1.03883e-246	3.2054e-242	No
	blue	ALPK1	1.93035e-245	5.9557e-241	No
	blue	LAMA4	1.81289e-244	5.59277e-240	No
	blue	PROSER2	1.03015e-242	3.17739e-238	No
	blue	DUSP9	3.27615e-242	1.01046e-237	No
	blue	SDC4	1.85189e-239	5.71122e-235	No
	blue	GABRP	9.79405e-239	3.02029e-234	No
	blue	RNF217	1.78302e-237	5.49633e-233	No
	blue	ITPR3	8.78378e-235	2.7069e-230	Yes
	blue	LYN	4.43796e-233	1.36729e-228	No
	blue	RAB27A	2.15731e-232	6.6458e-228	No
	blue	COLEC10	1.88805e-231	5.81499e-227	No
	blue	LPGAT1	7.81806e-231	2.40757e-226	No
	blue	EPHB2	1.43389e-229	4.41509e-225	No
	blue	DOCK9	2.66276e-227	8.19626e-223	No
	blue	ARL4C	5.2303e-227	1.60983e-222	No
	blue	EHBP1L1	1.85249e-226	5.7016e-222	No
	blue	MALRD1	2.25674e-226	6.94557e-222	No
	blue	ADAM9	1.55153e-224	4.77438e-220	No
	blue	FAAH2	8.96936e-224	2.75969e-219	No
	blue	PALM	1.50423e-223	4.62805e-219	No
	blue	MGAT4A	9.44464e-223	2.90545e-218	No
	blue	RPS4Y1	1.0396e-221	3.19792e-217	No
	blue	FSTL1	1.83875e-219	5.65452e-215	No
	blue	CEP112	9.91496e-219	3.04885e-214	No
	blue	MAOA	2.16711e-217	6.6617e-213	Yes
	blue	NEK7	1.22866e-216	3.77641e-212	Yes
	blue	PTP4A1	1.39456e-214	4.2852e-210	No
	blue	SEL1L3	9.56592e-214	2.93913e-209	No
	blue	SEC14L1	1.75115e-213	5.38005e-209	No
	blue	UPP1	1.36622e-211	4.19649e-207	No
	blue	SAMD12-AS1	5.73645e-208	1.76132e-203	No
	blue	EPB41L2	5.16694e-207	1.58615e-202	No
	blue	KDM5D	2.86479e-206	8.79289e-202	No
	blue	HPN	2.46008e-202	7.54555e-198	No
	blue	ETS2	7.38566e-202	2.26504e-197	No
	blue	ATP13A3	5.95489e-200	1.82589e-195	No
	blue	CAPN8	1.77915e-197	5.45344e-193	No
	blue	AK3	3.13441e-197	9.60664e-193	No
	blue	PTPN12	3.49386e-196	1.07048e-191	Yes
	blue	TMEM178B	3.80359e-193	1.16466e-188	Yes
	blue	SLC41A2	1.05725e-191	3.23634e-187	No
	blue	CMTM4	3.42594e-191	1.04864e-186	No
	blue	DDX3Y	7.51688e-191	2.30047e-186	No
	blue	PCSK5	2.21778e-190	6.78664e-186	No
	blue	ARFGAP3	5.00448e-189	1.53107e-184	No
	blue	DOCK5	1.78455e-187	5.45857e-183	No
	blue	FAS	8.87054e-187	2.71297e-182	No
	blue	LRRIQ1	7.4147e-186	2.26704e-181	No
	blue	PTTG1IP	2.531e-185	7.73701e-181	No
	blue	RALGPS2	3.68279e-184	1.12553e-179	Yes
	blue	CLIC6	4.04454e-182	1.23581e-177	No
	blue	SUSD1	3.4809e-180	1.06335e-175	No
	blue	LIMS1	1.92144e-179	5.86903e-175	No
	blue	TNFRSF1A	1.92327e-176	5.86924e-172	No
	blue	PTPN1	2.60027e-175	7.93396e-171	No
	blue	CRLS1	5.52966e-175	1.6871e-170	No
	blue	LIX1	2.17609e-174	6.6375e-170	No
	blue	SPATA17	1.6509e-173	5.03409e-169	No
	blue	NAMPT	6.76465e-173	2.06241e-168	No
	blue	PUM3	4.41477e-171	1.34536e-166	No
	blue	SPAG16	2.0608e-170	6.27783e-166	No
	blue	ARNTL2	7.7799e-169	2.36906e-164	No
	blue	PRKCI	2.72375e-166	8.2889e-162	Yes
	blue	LIPG	2.08023e-165	6.32931e-161	No
	blue	SGIP1	2.90919e-163	8.84626e-159	No
	blue	MAP3K14	6.4184e-162	1.95106e-157	No
	blue	MAN1A1	8.57985e-162	2.60802e-157	No
	blue	FBXW11	4.34682e-159	1.32048e-154	No
	blue	STRN	1.42433e-158	4.32613e-154	Yes
	blue	PKNOX2	3.16583e-158	9.61494e-154	No
	blue	SLC6A16	1.82074e-156	5.52668e-152	No
	blue	EFEMP1	1.03243e-155	3.1329e-151	No
	blue	PACRG	3.85198e-152	1.16781e-147	No
	blue	STOM	2.63592e-150	7.98659e-146	No
	blue	GPC1	2.68732e-150	8.14204e-146	No
	blue	GBF1	3.08578e-150	9.34898e-146	No
	blue	GPR173	9.30149e-150	2.8177e-145	No
	blue	AC017074.1	5.47954e-149	1.65964e-144	No
	blue	TKT	7.7937e-147	2.35946e-142	No
	blue	DISC1	1.71303e-146	5.185e-142	No
	blue	AL136985.3	1.93863e-146	5.86744e-142	No
	blue	STAT1	8.54625e-146	2.58593e-141	No
	blue	IQCJ-SCHIP1	1.10192e-145	3.33396e-141	No
	blue	AXL	1.30079e-145	3.9354e-141	No
	blue	MPPED2	8.64169e-145	2.61368e-140	No
	blue	C9	1.9914e-144	6.0224e-140	No
	blue	GABRB3	6.34803e-142	1.9185e-137	No
	blue	LINC00271	8.64428e-142	2.6123e-137	No
	blue	TMCO3	1.22118e-141	3.68991e-137	No
	blue	PPP1CB	4.69457e-141	1.41828e-136	Yes
	blue	CMIP	5.86028e-141	1.77033e-136	No
	blue	TIMD4	7.53866e-139	2.27547e-134	No
	blue	LINC01482	1.94043e-138	5.85681e-134	No
	blue	IRAK2	4.45028e-136	1.34176e-131	No
	blue	RPL12	8.01263e-136	2.41541e-131	No
	blue	CORO1C	4.31444e-135	1.30033e-130	No
	blue	WDPCP	1.46626e-134	4.41843e-130	No
	blue	TGM2	2.96099e-133	8.91879e-129	No
	blue	EFCAB6	1.06648e-132	3.2116e-128	No
	blue	CASR	8.19596e-132	2.46756e-127	No
	blue	DIRC2	1.69774e-131	5.11019e-127	No
	blue	ELK3	3.42973e-129	1.0316e-124	No
	blue	IL13RA1	4.60556e-129	1.38508e-124	No
	blue	NDFIP2	6.31274e-128	1.89793e-123	No
	blue	C6orf132	6.96553e-128	2.09405e-123	No
	blue	GPD2	2.66213e-127	8.00102e-123	No
	blue	GDF15	1.53286e-126	4.60563e-122	No
	blue	IGSF3	6.52258e-126	1.95932e-121	No
	blue	SULT1A1	3.82349e-125	1.14804e-120	No
	blue	PLS1	3.84088e-125	1.15322e-120	No
	blue	BZW2	9.45486e-125	2.83826e-120	No
	blue	SLC6A6	3.21557e-124	9.65155e-120	No
	blue	AC092894.1	5.97298e-124	1.79261e-119	No
	blue	PLCD4	4.71685e-123	1.41534e-118	No
	blue	GABBR1	1.45646e-120	4.36647e-116	No
	blue	SLC20A2	2.60651e-120	7.81301e-116	No
	blue	PRMT2	4.052e-119	1.2139e-114	No
	blue	ZNF608	1.69657e-118	5.08141e-114	No
	blue	TMEM51-AS1	3.12147e-118	9.34756e-114	No
	blue	FLG-AS1	1.54358e-117	4.62132e-113	No
	blue	SERINC5	2.96119e-117	8.86432e-113	No
	blue	NCMAP	9.28681e-117	2.77926e-112	No
	blue	HNF4G	4.61801e-115	1.38143e-110	No
	blue	FAM222A	6.01124e-115	1.79796e-110	No
	blue	MTCL1	3.44093e-114	1.0287e-109	No
	blue	MAST2	1.95623e-113	5.84658e-109	No
	blue	ZPLD1	4.33809e-113	1.29626e-108	No
	blue	DRAM1	1.20301e-112	3.59374e-108	No
	blue	CDR2	1.37128e-112	4.09628e-108	Yes
	blue	EML4	8.74598e-112	2.61181e-107	No
	blue	NAP1L1	3.24375e-111	9.68421e-107	No
	blue	ZSWIM4	3.54131e-111	1.05722e-106	No
	blue	DYNC2LI1	4.64638e-111	1.38699e-106	No
	blue	ZFYVE28	4.71454e-111	1.40729e-106	No
	blue	PPP2R2B	8.96085e-111	2.67463e-106	No
	blue	SCD5	9.72405e-111	2.90224e-106	No
	blue	SHROOM2	2.03473e-110	6.07185e-106	No
	blue	PDXK	1.27092e-109	3.79153e-105	No
	blue	HDAC4	3.88319e-109	1.15832e-104	No
	blue	TRIB1	1.25979e-108	3.75694e-104	No
	blue	EPHA2	2.46315e-108	7.34487e-104	No
	blue	CLEC16A	5.17376e-108	1.5424e-103	No
	blue	RARG	2.89656e-106	8.62885e-102	No
	blue	CEBPD	4.01015e-106	1.19446e-101	No
	blue	SNX10	2.84108e-105	8.45817e-101	No
	blue	SH3BP2	1.42518e-104	4.24119e-100	No
	blue	PTPN3	2.20529e-104	6.56183e-100	No
	blue	MAPK14	6.07439e-104	1.80665e-99	No
	blue	HLF	7.70594e-101	2.28897e-96	No
	blue	MIR222HG	1.00212e-100	2.97651e-96	No
	blue	CYB5R3	6.6132e-100	1.9632e-95	No
	blue	GPC3	8.34005e-100	2.47574e-95	Yes
	blue	TBC1D4	1.39696e-99	4.14646e-95	No
	blue	ZNF638	3.1005e-99	9.20168e-95	No
	blue	PARP9	7.21279e-99	2.14003e-94	No
	blue	TMEM213	4.6682e-98	1.3844e-93	No
	blue	PVR	5.08953e-98	1.50925e-93	No
	blue	PAK2	5.8501e-98	1.73473e-93	No
	blue	WNT2B	1.93243e-97	5.72791e-93	No
	blue	ESYT2	6.77978e-97	2.00885e-92	Yes
	blue	ITSN2	1.00471e-96	2.97634e-92	Yes
	blue	MARC2	2.05232e-96	6.07878e-92	No
	blue	CAVIN1	4.73696e-96	1.4028e-91	No
	blue	PRKCQ	5.37867e-96	1.59279e-91	No
	blue	ANKRD12	1.29275e-94	3.8242e-90	Yes
	blue	IFI44L	1.75208e-94	5.18249e-90	No
	blue	ROBO1	6.08131e-94	1.79788e-89	No
	blue	ESRRA	1.06553e-93	3.14949e-89	No
	blue	NAIP	1.1857e-93	3.50457e-89	No
	blue	PBLD	3.98849e-93	1.17852e-88	No
	blue	ITGB4	8.2397e-93	2.43401e-88	No
	blue	CAPN1	1.07635e-92	3.1792e-88	No
	blue	SLC7A1	2.9434e-92	8.69246e-88	No
	blue	CHKA	6.68436e-92	1.97356e-87	No
	blue	TMEM87B	6.77146e-92	1.9992e-87	No
	blue	RICTOR	1.39496e-91	4.11708e-87	No
	blue	CDCP1	2.39942e-91	7.08116e-87	No
	blue	TLE4	5.08802e-91	1.50137e-86	No
	blue	MIRLET7BHG	1.08973e-90	3.21514e-86	No
	blue	RGS12	1.38208e-90	4.07741e-86	No
	blue	CABCOCO1	5.14177e-90	1.51626e-85	No
	blue	PTPN11	6.08337e-89	1.79289e-84	No
	blue	LINC00894	3.58174e-88	1.05522e-83	No
	blue	HS6ST1	3.96229e-88	1.16729e-83	No
	blue	OGT	7.5774e-88	2.23177e-83	No
	blue	HIPK2	9.12175e-88	2.68654e-83	No
	blue	ARRDC2	2.7621e-87	8.13246e-83	No
	blue	TMEM63A	4.36066e-87	1.28382e-82	No
	blue	PDE8A	1.27321e-86	3.74757e-82	No
	blue	NAB1	1.39641e-86	4.10992e-82	No
	blue	UBE2Q2	4.71415e-86	1.38681e-81	No
	blue	TES	3.7172e-85	1.09304e-80	No
	blue	DERL1	4.83557e-85	1.4218e-80	No
	blue	LIPC	1.50021e-84	4.40956e-80	No
	blue	DOPEY2	2.19705e-84	6.45734e-80	No
	blue	DOCK7	2.29557e-84	6.74668e-80	No
	blue	EFCAB5	2.08546e-83	6.1252e-79	No
	blue	BCL11B	9.68759e-83	2.84418e-78	No
	blue	B4GALT1	1.59703e-82	4.68792e-78	No
	blue	SIL1	2.42515e-82	7.11734e-78	No
	blue	TPM3	1.34488e-81	3.94534e-77	No
	blue	TGFBR1	3.04243e-81	8.92285e-77	No
	blue	ENAH	4.34142e-81	1.27316e-76	No
	blue	SBSPON	9.44517e-80	2.76725e-75	No
	blue	ANO6	1.16367e-79	3.40908e-75	No
	blue	ADGRG6	2.56149e-79	7.50054e-75	No
	blue	RAI2	1.26774e-78	3.71017e-74	No
	blue	FYN	2.73967e-78	8.01517e-74	No
	blue	AC093152.1	3.99273e-78	1.16799e-73	No
	blue	ITGB5	1.63245e-77	4.77346e-73	No
	blue	FLNA	6.6087e-77	1.93159e-72	No
	blue	KDSR	1.76135e-76	5.1465e-72	No
	blue	PPARG	3.06028e-76	8.93879e-72	No
	blue	TAF1B	3.92574e-76	1.14636e-71	No
	blue	LRRC37A3	4.86755e-76	1.42123e-71	No
	blue	PLA2R1	4.9496e-76	1.44509e-71	No
	blue	GDAP1	7.17354e-76	2.09381e-71	No
	blue	C21orf62	1.81139e-75	5.28528e-71	No
	blue	CDC42BPB	2.73751e-75	7.9864e-71	Yes
	blue	ALS2CL	3.26394e-75	9.52158e-71	No
	blue	KLF5	3.26741e-75	9.53137e-71	No
	blue	MIR2052HG	7.70242e-75	2.24618e-70	No
	blue	MORF4L1	1.00969e-74	2.94426e-70	No
	blue	XAF1	1.63146e-74	4.75637e-70	No
	blue	AGPAT4	2.14088e-74	6.24087e-70	No
	blue	CELF2	1.00803e-72	2.93396e-68	No
	blue	WDR78	1.94122e-72	5.64779e-68	No
	blue	VPS37B	2.28935e-72	6.65994e-68	No
	blue	CAPN2	1.7169e-71	4.99102e-67	No
	blue	CSDE1	3.12928e-71	9.09273e-67	No
	blue	NRIP1	3.93901e-71	1.1444e-66	No
	blue	RPH3AL	4.95863e-71	1.44038e-66	No
	blue	C8orf37-AS1	1.21494e-70	3.5272e-66	No
	blue	CASZ1	1.26429e-70	3.66997e-66	No
	blue	STK17B	1.33446e-70	3.87355e-66	No
	blue	TMC6	1.40466e-70	4.07701e-66	No
	blue	FNIP2	3.65182e-70	1.05954e-65	No
	blue	HGD	9.47597e-70	2.74832e-65	No
	blue	LINC01933	1.65108e-69	4.78698e-65	No
	blue	DMKN	1.99297e-69	5.77802e-65	No
	blue	FRYL	7.11017e-69	2.0606e-64	No
	blue	SFT2D2	1.35461e-68	3.92499e-64	No
	blue	CLIP2	1.0852e-67	3.14166e-63	No
	blue	BIN1	5.16095e-67	1.49317e-62	No
	blue	LINC02256	5.63125e-67	1.62918e-62	No
	blue	ATP11C	3.33885e-66	9.65095e-62	No
	blue	NME7	3.77371e-66	1.09075e-61	No
	blue	RCAN3	6.00614e-66	1.73566e-61	No
	blue	SREBF2	1.11585e-65	3.22402e-61	No
	blue	GRAMD1A	2.42194e-65	6.99602e-61	No
	blue	TTLL7	1.36659e-64	3.9437e-60	No
	blue	DENND2A	1.5008e-64	4.33026e-60	No
	blue	FUS	2.84564e-64	8.20599e-60	No
	blue	NR1H4	3.52888e-64	1.01748e-59	No
	blue	AC126283.2	3.58638e-64	1.03402e-59	No
	blue	UNC5B	7.07753e-64	2.03989e-59	No
	blue	IPO7	1.26507e-63	3.64518e-59	No
	blue	RNF145	1.83496e-63	5.28689e-59	No
	blue	EPS8L1	2.33808e-63	6.73602e-59	No
	blue	KIAA0825	2.3886e-63	6.88132e-59	No
	blue	SLC1A5	2.9749e-63	8.56801e-59	No
	blue	CBL	3.8074e-63	1.09638e-58	No
	blue	BTBD10	2.04696e-62	5.88971e-58	No
	blue	HEG1	4.89864e-62	1.40895e-57	No
	blue	ERVMER61-1	6.00337e-62	1.72639e-57	No
	blue	CHMP4B	9.03816e-62	2.59883e-57	No
	blue	GRK2	2.11043e-61	6.06536e-57	No
	blue	MLXIP	5.423e-61	1.55776e-56	No
	blue	IRF1	1.19627e-60	3.4351e-56	No
	blue	CNTN4	5.21571e-60	1.49639e-55	No
	blue	INPP5B	1.25208e-59	3.59047e-55	No
	blue	TRAPPC9	1.44386e-59	4.13999e-55	No
	blue	NBDY	2.17584e-59	6.23727e-55	No
	blue	EPHB1	2.37101e-59	6.79603e-55	No
	blue	GPRC5B	2.44183e-59	6.99854e-55	No
	blue	ARHGAP32	2.56348e-59	7.34644e-55	No
	blue	GABRA2	3.44966e-59	9.88362e-55	No
	blue	ZNF438	4.22802e-59	1.21116e-54	No
	blue	ME1	4.43355e-59	1.26999e-54	No
	blue	PHYKPL	5.27907e-59	1.51208e-54	No
	blue	SLC7A6	7.38215e-59	2.11403e-54	No
	blue	IL1RAP	1.92366e-58	5.50629e-54	No
	blue	ARL6IP6	2.38597e-58	6.82841e-54	No
	blue	CBLC	6.79644e-58	1.94351e-53	No
	blue	SLC11A2	9.28329e-58	2.65437e-53	No
	blue	COMMD10	1.65692e-57	4.73581e-53	No
	blue	CATSPERB	2.30149e-57	6.57674e-53	No
	blue	MYO10	4.92494e-57	1.40661e-52	No
	blue	SLCO4C1	1.77375e-56	5.06176e-52	No
	blue	EFCAB11	2.04937e-56	5.84768e-52	No
	blue	ZFY	3.47647e-56	9.91731e-52	No
	blue	WBP2	4.58356e-56	1.30728e-51	No
	blue	TNFRSF10B	4.60301e-56	1.31278e-51	No
	blue	FOXK2	1.74121e-55	4.96174e-51	No
	blue	CYFIP1	7.17025e-55	2.04209e-50	No
	blue	TTYH3	8.53903e-55	2.43158e-50	No
	blue	RASSF3	2.39436e-54	6.81314e-50	No
	blue	TBK1	8.08212e-54	2.29791e-49	No
	blue	IFI44	1.22812e-53	3.49043e-49	No
	blue	KPNA4	1.7182e-52	4.87231e-48	No
	blue	NPC1	2.19188e-52	6.21442e-48	No
	blue	THSD4-AS1	3.6605e-52	1.03746e-47	No
	blue	RBM41	4.34984e-52	1.2327e-47	No
	blue	ENDOD1	1.67589e-51	4.74412e-47	No
	blue	ZNF710-AS1	2.44574e-51	6.92096e-47	No
	blue	RAB11FIP1	2.52836e-51	7.15426e-47	No
	blue	CELSR1	3.09777e-51	8.76297e-47	No
	blue	DNAJB14	1.95321e-50	5.51997e-46	No
	blue	ABCC1	3.54e-50	1.00002e-45	No
	blue	OCIAD2	3.68672e-50	1.04139e-45	No
	blue	IDS	5.6049e-50	1.58294e-45	No
	blue	TBC1D22A	6.7325e-50	1.90106e-45	No
	blue	NLN	8.81645e-50	2.48915e-45	No
	blue	EPHA4	1.22563e-49	3.45972e-45	No
	blue	UBR1	2.25775e-49	6.36934e-45	No
	blue	IKBKB	2.7431e-49	7.7361e-45	No
	blue	RSU1	4.8421e-49	1.36499e-44	No
	blue	GALNT3	6.9075e-49	1.9466e-44	No
	blue	STON2	1.13532e-48	3.19876e-44	No
	blue	AL136962.1	2.70863e-48	7.62751e-44	No
	blue	SRPK1	3.84826e-48	1.0834e-43	No
	blue	SMARCD3	4.93106e-48	1.38809e-43	No
	blue	PLAG1	5.8424e-48	1.64452e-43	No
	blue	ARHGAP1	6.20524e-48	1.74653e-43	No
	blue	FBXO17	2.00577e-47	5.63901e-43	No
	blue	SERGEF	3.46655e-47	9.74275e-43	No
	blue	SLC47A1	1.91673e-46	5.37969e-42	No
	blue	BAG5	2.57655e-46	7.22929e-42	No
	blue	DAPK3	3.7664e-46	1.05644e-41	No
	blue	QSOX1	5.41736e-46	1.51892e-41	No
	blue	GNAI2	7.74013e-46	2.16948e-41	No
	blue	GLIDR	2.03635e-45	5.70239e-41	No
	blue	HNRNPF	2.50662e-45	7.01779e-41	No
	blue	SENP6	2.96351e-45	8.29457e-41	No
	blue	SHTN1	3.84515e-45	1.07599e-40	Yes
	blue	BICDL2	6.02221e-45	1.68465e-40	No
	blue	AL645568.1	7.22731e-45	2.02119e-40	No
	blue	ACO2	8.18453e-45	2.28864e-40	No
	blue	SEMA3F	2.39564e-44	6.69343e-40	No
	blue	OPTN	4.24003e-44	1.18403e-39	No
	blue	SCARB2	6.99892e-44	1.95361e-39	No
	blue	SYPL2	1.10928e-43	3.09511e-39	No
	blue	ZNF83	3.17143e-43	8.84099e-39	Yes
	blue	SOAT1	3.17535e-43	8.8516e-39	No
	blue	EXT2	3.92941e-43	1.09509e-38	No
	blue	KIAA0930	4.66599e-43	1.30018e-38	No
	blue	PHF3	5.50305e-43	1.53304e-38	No
	blue	ZNF407	6.2924e-43	1.75275e-38	No
	blue	TANGO2	8.56944e-43	2.38625e-38	No
	blue	IKZF2	1.11308e-42	3.09847e-38	No
	blue	CLTC	6.28643e-42	1.74681e-37	No
	blue	DNAL1	7.20599e-42	2.00189e-37	No
	blue	SAMD8	1.09436e-41	3.03904e-37	No
	blue	C3orf67	1.64601e-41	4.56867e-37	No
	blue	EPN2	1.7786e-41	4.93614e-37	No
	blue	TMEM47	2.22317e-41	6.16907e-37	No
	blue	ARNT2	2.5692e-41	7.1285e-37	No
	blue	C12orf49	6.32573e-41	1.7528e-36	No
	blue	SPRY1	9.77784e-41	2.70758e-36	No
	blue	SERINC2	1.08445e-40	3.00252e-36	No
	blue	AC010487.3	7.37351e-40	2.03671e-35	No
	blue	KRCC1	1.1502e-39	3.1756e-35	No
	blue	TEX9	1.20728e-39	3.33269e-35	No
	blue	MBOAT7	1.32692e-39	3.66283e-35	No
	blue	VCP	5.34856e-39	1.47433e-34	No
	blue	RAB3D	6.00344e-39	1.65467e-34	No
	blue	OBSL1	1.91732e-38	5.2782e-34	No
	blue	ERGIC3	2.05788e-38	5.66452e-34	No
	blue	TBC1D19	2.16055e-38	5.94671e-34	No
	blue	WDR26	3.69338e-38	1.01587e-33	No
	blue	RPS6KA1	3.70163e-38	1.0181e-33	No
	blue	RAB5B	4.86594e-38	1.33779e-33	No
	blue	PPM1D	7.11452e-38	1.95557e-33	No
	blue	TMX4	7.95465e-38	2.18626e-33	No
	blue	COX19	8.10667e-38	2.22796e-33	No
	blue	ACLY	1.07113e-37	2.94273e-33	No
	blue	TBC1D23	1.05297e-36	2.88576e-32	No
	blue	TECR	1.15862e-36	3.17496e-32	No
	blue	CLSTN1	2.28101e-36	6.24631e-32	No
	blue	GCLC	2.40159e-36	6.5758e-32	No
	blue	CDV3	5.70304e-36	1.55972e-31	No
	blue	CAPZA1	6.2259e-36	1.70235e-31	No
	blue	PBX2	1.28274e-35	3.50445e-31	No
	blue	MAP1LC3A	1.45396e-35	3.97136e-31	No
	blue	SDHB	2.42459e-35	6.61646e-31	No
	blue	DEGS1	4.26369e-35	1.16271e-30	No
	blue	PKNOX1	7.32352e-35	1.99522e-30	No
	blue	ATP2B1	8.76861e-35	2.38804e-30	No
	blue	RPS6KC1	1.05114e-34	2.86163e-30	No
	blue	CHD2	1.3308e-34	3.62217e-30	No
	blue	MPRIP	4.46462e-34	1.21353e-29	No
	blue	TNPO3	6.08135e-34	1.65188e-29	No
	blue	CSDC2	1.26812e-33	3.44104e-29	No
	blue	FGF2	2.97882e-33	8.07021e-29	No
	blue	TFE3	9.12287e-33	2.46801e-28	No
	blue	TMEM241	1.05832e-32	2.86202e-28	No
	blue	NQO1	1.28803e-32	3.4822e-28	No
	blue	UBE3C	1.40625e-32	3.80095e-28	No
	blue	NPLOC4	8.72773e-32	2.35186e-27	No
	blue	SLC12A9	4.71979e-31	1.26877e-26	No
	blue	TRIM27	5.12152e-31	1.37641e-26	No
	blue	EFCAB2	7.31536e-31	1.96447e-26	No
	blue	STX7	1.05964e-30	2.84344e-26	No
	blue	RAB40B	1.45765e-30	3.90899e-26	No
	blue	JPT1	1.84402e-30	4.94308e-26	No
	blue	RANGAP1	2.07501e-30	5.56144e-26	No
	blue	PITRM1	2.56196e-30	6.86325e-26	No
	blue	TALDO1	3.21863e-30	8.61854e-26	No
	blue	SP1	3.63908e-30	9.74183e-26	No
	blue	PDGFD	5.33394e-30	1.42704e-25	No
	blue	TMEM248	6.17384e-30	1.65126e-25	No
	blue	CNBP	1.19804e-29	3.20009e-25	No
	blue	TINAGL1	1.25958e-29	3.36408e-25	No
	blue	ACAP3	1.46724e-29	3.91783e-25	No
	blue	SERINC3	1.56017e-29	4.16535e-25	No
	blue	GDI2	2.29772e-29	6.12825e-25	No
	blue	NSF	8.42157e-29	2.24073e-24	No
	blue	TTC27	8.90857e-29	2.37013e-24	No
	blue	ZNF532	9.16026e-29	2.43654e-24	No
	blue	CCDC34	1.08825e-28	2.89321e-24	No
	blue	ATP8A1	1.1825e-28	3.14356e-24	No
	blue	TM9SF2	1.48882e-28	3.95699e-24	No
	blue	PRR5L	1.86939e-28	4.96623e-24	No
	blue	YY1AP1	3.10496e-28	8.24119e-24	No
	blue	HGS	3.12071e-28	8.28236e-24	No
	blue	MYLK	3.27644e-28	8.69436e-24	No
	blue	LIN7A	3.37241e-28	8.94836e-24	No
	blue	KATNBL1	6.41675e-28	1.69999e-23	No
	blue	PTPN21	6.47481e-28	1.71518e-23	No
	blue	ROR1	1.31792e-27	3.48629e-23	No
	blue	TNFRSF19	1.39982e-27	3.7024e-23	No
	blue	RAB11B	2.51445e-27	6.64117e-23	No
	blue	RNF11	2.52257e-27	6.66237e-23	No
	blue	CPSF7	5.71825e-27	1.50807e-22	No
	blue	ZNF430	6.2386e-27	1.64518e-22	No
	blue	PPM1G	9.27736e-27	2.4444e-22	No
	blue	HIPK1	9.30945e-27	2.45276e-22	No
	blue	GRIK5	1.24721e-26	3.28353e-22	No
	blue	PPP6R2	1.28747e-26	3.38939e-22	No
	blue	MCC	1.93169e-26	5.08034e-22	No
	blue	TRAF3IP1	2.74941e-26	7.22489e-22	No
	blue	GOLGA2	8.85461e-26	2.32008e-21	No
	blue	CCT3	1.00358e-25	2.62818e-21	No
	blue	BUD23	1.23856e-25	3.24193e-21	No
	blue	HP1BP3	1.52757e-25	3.99658e-21	No
	blue	TMEM117	2.42603e-25	6.33994e-21	No
	blue	RC3H2	3.01434e-25	7.87556e-21	No
	blue	PQLC1	4.47372e-25	1.16764e-20	No
	blue	ST14	4.57682e-25	1.19441e-20	No
	blue	XPO6	1.42569e-24	3.71049e-20	No
	blue	SPACA6	1.68623e-24	4.38724e-20	No
	blue	PRR12	1.83779e-24	4.78064e-20	No
	blue	DOPEY1	2.42481e-24	6.30183e-20	No
	blue	RTN4RL1	3.47399e-24	9.01882e-20	No
	blue	PUDP	9.58206e-24	2.48271e-19	No
	blue	ZSCAN18	1.78797e-23	4.62529e-19	No
	blue	PGAP1	3.03904e-23	7.84863e-19	No
	blue	NCKAP5L	5.56147e-23	1.43341e-18	No
	blue	SESN1	6.369e-23	1.64078e-18	No
	blue	SEC23A	6.40521e-23	1.64998e-18	No
	blue	PPP6R1	1.04402e-22	2.68606e-18	No
	blue	AC138150.1	2.10032e-22	5.39676e-18	No
	blue	ATXN3	2.52822e-22	6.49246e-18	No
	blue	PIP4K2B	3.03783e-22	7.7966e-18	No
	blue	VPS35	3.71212e-22	9.52197e-18	No
	blue	EIF1AX	6.89117e-22	1.76442e-17	No
	blue	SCAF4	1.11953e-21	2.8624e-17	No
	blue	DTX2	1.49221e-21	3.8114e-17	No
	blue	TPD52L2	1.80176e-21	4.5988e-17	No
	blue	RIOK3	2.59187e-21	6.60796e-17	No
	blue	KDM3B	6.40985e-21	1.63028e-16	No
	blue	HGSNAT	1.6843e-20	4.27122e-16	No
	blue	COL28A1	2.58305e-20	6.54106e-16	No
	blue	RUSC2	3.26371e-20	8.25522e-16	No
	blue	BCR	3.47375e-20	8.78233e-16	No
	blue	HSCB	3.97989e-20	1.00584e-15	No
	blue	SMPD4	4.17402e-20	1.05469e-15	No
	blue	ALDH6A1	5.15884e-20	1.30261e-15	No
	blue	TMEM33	7.31915e-20	1.84626e-15	No
	blue	EFCAB14	7.44158e-20	1.87707e-15	No
	blue	ZMIZ2	1.51746e-19	3.82006e-15	No
	blue	TET2	2.03607e-19	5.12031e-15	No
	blue	HK1	2.84501e-19	7.14582e-15	No
	blue	MDFIC	2.95987e-19	7.43372e-15	No
	blue	RAB18	6.0311e-19	1.51067e-14	No
	blue	KIF1B	6.21444e-19	1.55603e-14	No
	blue	PRKAR1A	7.90172e-19	1.97693e-14	No
	blue	C16orf72	2.23884e-18	5.57694e-14	No
	blue	GGNBP2	2.59159e-18	6.45255e-14	No
	blue	ZNF718	2.81029e-18	6.99509e-14	No
	blue	LARP1	8.77149e-18	2.17463e-13	No
	blue	KDM6A	1.03712e-17	2.56956e-13	No
	blue	PI4KA	1.10428e-17	2.73474e-13	No
	blue	DOCK6	1.34553e-17	3.32951e-13	No
	blue	UBA3	1.40731e-17	3.48182e-13	No
	blue	TSGA10	1.75823e-17	4.34617e-13	No
	blue	TNPO2	3.31505e-17	8.17459e-13	No
	blue	GOLPH3	3.44277e-17	8.48781e-13	No
	blue	SFMBT1	4.09301e-17	1.00819e-12	No
	blue	POLG2	7.61703e-17	1.87151e-12	No
	blue	GANAB	1.15189e-16	2.82628e-12	No
	blue	MIATNB	1.49021e-16	3.65265e-12	No
	blue	SMAD6	2.37021e-16	5.80109e-12	No
	blue	TBL1Y	5.19643e-16	1.26705e-11	No
	blue	ANKRD27	5.35162e-16	1.30462e-11	No
	blue	LCMT1	5.47429e-16	1.3343e-11	No
	blue	ATXN2L	6.04077e-16	1.47153e-11	No
	blue	AC004540.1	1.00131e-15	2.43409e-11	No
	blue	SLC25A53	1.13696e-15	2.76235e-11	No
	blue	MRAS	1.28783e-15	3.12711e-11	No
	blue	USP33	1.76303e-15	4.27375e-11	No
	blue	FAM177A1	2.14173e-15	5.18813e-11	No
	blue	DNAJC6	2.39795e-15	5.80569e-11	No
	blue	SLAIN2	6.05661e-15	1.46037e-10	No
	blue	EIF3L	9.85117e-15	2.36753e-10	No
	blue	SNX3	2.0148e-14	4.82524e-10	No
	blue	SLC37A3	2.75297e-14	6.58098e-10	No
	blue	MAP2K5	3.74384e-14	8.93392e-10	No
	blue	DAG1	4.81384e-14	1.14728e-09	No
	blue	CARS2	9.23395e-14	2.19177e-09	No
	blue	CBR4	1.14207e-13	2.70693e-09	No
	blue	EXD3	1.25528e-13	2.97377e-09	No
	blue	TDRD3	6.37826e-13	1.49455e-08	No
	blue	MFSD11	7.03596e-13	1.64761e-08	No
	blue	ZCCHC10	9.76611e-13	2.28263e-08	No
	blue	TMED8	1.00692e-12	2.35286e-08	No
	blue	GPR107	3.13764e-12	7.27838e-08	No
	blue	PWWP2A	4.6004e-12	1.06384e-07	No
	blue	PPP1R12B	6.77233e-12	1.56143e-07	No
	blue	DHRSX	1.80003e-11	4.12134e-07	No
	blue	ZNF44	7.22597e-11	1.63625e-06	No
	yellow	ABCC4	0	0	Yes
	yellow	AC068234.1	0	0	Yes
	yellow	ADAMTS9-AS2	0	0	Yes
	yellow	AGBL4	0	0	No
	yellow	AKAP12	0	0	Yes
	yellow	AL136164.2	0	0	No
	yellow	ANXA2	0	0	Yes
	yellow	ANXA3	0	0	Yes
	yellow	ARHGAP26	0	0	Yes
	yellow	ASTN2	0	0	No
	yellow	ATP11A	0	0	Yes
	yellow	BCAM	0	0	No
	yellow	BTBD7	0	0	Yes
	yellow	CA10	0	0	No
	yellow	CALCR	0	0	No
	yellow	CCDC148	0	0	No
	yellow	CD24	0	0	Yes
	yellow	CD2AP	0	0	Yes
	yellow	CD44	0	0	Yes
	yellow	CLDN1	0	0	No
	yellow	CLIC4	0	0	Yes
	yellow	CMTM7	0	0	No
	yellow	CNTN1	0	0	No
	yellow	CREB3L2	0	0	No
	yellow	CREB5	0	0	Yes
	yellow	CSGALNACT1	0	0	Yes
	yellow	CTTNBP2NL	0	0	Yes
	yellow	EEF1A1	0	0	Yes
	yellow	EZR	0	0	Yes
	yellow	FER	0	0	Yes
	yellow	FHL2	0	0	No
	yellow	FTO	0	0	Yes
	yellow	GPX3	0	0	Yes
	yellow	HRH1	0	0	No
	yellow	HS6ST2	0	0	Yes
	yellow	HUNK	0	0	Yes
	yellow	IMMP2L	0	0	No
	yellow	IQGAP1	0	0	Yes
	yellow	ITGA3	0	0	Yes
	yellow	ITPR1	0	0	No
	yellow	KALRN	0	0	No
	yellow	KANSL1L	0	0	Yes
	yellow	KIRREL1	0	0	Yes
	yellow	KLF6	0	0	Yes
	yellow	KLF7	0	0	Yes
	yellow	KRT7	0	0	Yes
	yellow	LAMC2	0	0	Yes
	yellow	LINC00511	0	0	No
	yellow	LINC00623	0	0	Yes
	yellow	LINC01811	0	0	No
	yellow	MACC1	0	0	Yes
	yellow	MAP3K1	0	0	Yes
	yellow	MAP4K4	0	0	Yes
	yellow	MET	0	0	Yes
	yellow	MID1	0	0	Yes
	yellow	MMP7	0	0	No
	yellow	MTHFD1L	0	0	Yes
	yellow	MYO1E	0	0	Yes
	yellow	NCEH1	0	0	Yes
	yellow	NFAT5	0	0	Yes
	yellow	NNMT	0	0	No
	yellow	NPAS2	0	0	Yes
	yellow	NR2F1-AS1	0	0	No
	yellow	PAM	0	0	Yes
	yellow	PDE7B	0	0	No
	yellow	PHACTR4	0	0	Yes
	yellow	PKHD1	0	0	No
	yellow	PLCB1	0	0	No
	yellow	PRAG1	0	0	No
	yellow	PRICKLE1	0	0	No
	yellow	PSD3	0	0	Yes
	yellow	PTH1R	0	0	Yes
	yellow	PTMA	0	0	No
	yellow	PTPRM	0	0	No
	yellow	RAPGEF3	0	0	Yes
	yellow	RAPGEF5	0	0	No
	yellow	RBM20	0	0	No
	yellow	RBMS2	0	0	Yes
	yellow	RHEX	0	0	Yes
	yellow	RPL13	0	0	No
	yellow	RPL13A	0	0	No
	yellow	RPL3	0	0	No
	yellow	RPL4	0	0	No
	yellow	RPLP0	0	0	No
	yellow	RPLP1	0	0	No
	yellow	RPS12	0	0	No
	yellow	RPS6	0	0	Yes
	yellow	S100A11	0	0	No
	yellow	SCN2A	0	0	No
	yellow	SDK1	0	0	Yes
	yellow	SEMA3C	0	0	No
	yellow	SKIL	0	0	Yes
	yellow	TACSTD2	0	0	No
	yellow	TBL1XR1	0	0	Yes
	yellow	TIMM23B	0	0	No
	yellow	TMSB10	0	0	No
	yellow	TNFAIP2	0	0	No
	yellow	TNIK	0	0	Yes
	yellow	TPM1	0	0	Yes
	yellow	TPT1	0	0	No
	yellow	TRAF3	0	0	Yes
	yellow	VCAN	0	0	No
	yellow	VDR	0	0	No
	yellow	XKR4	0	0	No
	yellow	ZFHX3	0	0	Yes
	yellow	S100A6	0	0	No
	yellow	PPP1R14C	0	0	No
	yellow	CRYAB	0	0	No
	yellow	AC007040.2	0	0	No
	yellow	IL4R	0	0	No
	yellow	CPEB2	0	0	Yes
	yellow	CYS1	0	0	No
	yellow	MIDN	0	0	No
	yellow	EVC	0	6.25476e-306	No
	yellow	TPST2	0	1.73525e-304	No
	yellow	PELI2	3.24801e-306	1.0077e-301	Yes
	yellow	RPS19	1.08485e-305	3.36552e-301	No
	yellow	RPS8	2.80428e-304	8.69914e-300	No
	yellow	PTPRJ	9.72611e-302	3.01665e-297	Yes
	yellow	MAP2K6	1.74628e-301	5.4161e-297	No
	yellow	PMEPA1	3.24896e-297	1.00728e-292	No
	yellow	HIVEP2	2.69176e-295	8.34391e-291	Yes
	yellow	DCAF6	9.37008e-291	2.90398e-286	Yes
	yellow	EMP1	2.55785e-290	7.92628e-286	No
	yellow	NABP1	1.7623e-289	5.46083e-285	No
	yellow	STEAP1B	2.80416e-289	8.68869e-285	No
	yellow	STIM1	3.15593e-289	9.77833e-285	No
	yellow	CASTOR3	3.33329e-289	1.03275e-284	Yes
	yellow	TNFRSF12A	3.399e-289	1.05308e-284	No
	yellow	RPL28	1.19644e-288	3.7067e-284	No
	yellow	PLCH1	1.16957e-287	3.62321e-283	No
	yellow	AKT3	4.27093e-286	1.32296e-281	Yes
	yellow	HNF1B	3.90234e-284	1.20871e-279	No
	yellow	ADGRG1	6.74845e-283	2.09006e-278	No
	yellow	NPAS3	2.62557e-282	8.13141e-278	No
	yellow	RELB	3.45153e-282	1.0689e-277	No
	yellow	TAGLN2	5.33815e-282	1.65312e-277	No
	yellow	ENO1	9.83832e-279	3.04594e-274	No
	yellow	PATJ	1.82222e-276	5.64014e-272	No
	yellow	GPATCH2	4.07667e-275	1.26161e-270	Yes
	yellow	CD63	1.02087e-274	3.15919e-270	No
	yellow	C9orf3	2.15521e-274	6.6693e-270	No
	yellow	LINC02398	2.59255e-274	8.02212e-270	No
	yellow	ACTG1	3.3403e-273	1.03352e-268	No
	yellow	MT2A	1.43315e-269	4.43344e-265	No
	yellow	YPEL2	7.69169e-268	2.37881e-263	Yes
	yellow	ZNF148	1.36376e-266	4.21731e-262	Yes
	yellow	PRLR	2.68628e-266	8.30597e-262	No
	yellow	PLEKHG1	5.50489e-266	1.70206e-261	Yes
	yellow	CLDN4	8.08274e-264	2.49846e-259	No
	yellow	NEDD4	1.37082e-263	4.23719e-259	No
	yellow	CTNNA1	6.59686e-262	2.03889e-257	Yes
	yellow	ULK4	2.4416e-260	7.54503e-256	Yes
	yellow	H3F3B	6.88758e-260	2.12826e-255	No
	yellow	ALCAM	2.34601e-258	7.24801e-254	Yes
	yellow	NTNG1	1.91324e-256	5.9096e-252	No
	yellow	RPL7	3.67094e-256	1.13381e-251	No
	yellow	PHACTR2	6.41175e-255	1.98001e-250	Yes
	yellow	FOS	8.52292e-255	2.63188e-250	No
	yellow	RPS27A	1.17052e-254	3.61445e-250	No
	yellow	EPB41L4A	1.62578e-253	5.01993e-249	No
	yellow	RPLP2	2.32268e-253	7.17151e-249	No
	yellow	RPL41	2.85495e-253	8.81467e-249	No
	yellow	RPS11	1.94447e-252	6.00259e-248	No
	yellow	PRUNE2	2.68409e-252	8.28551e-248	No
	yellow	CLU	2.81551e-252	8.69092e-248	No
	yellow	AP1S3	4.36757e-250	1.34809e-245	Yes
	yellow	RPS2	2.24648e-249	6.93286e-245	No
	yellow	NPR3	1.20861e-248	3.72966e-244	No
	yellow	NEK6	8.37421e-248	2.58411e-243	No
	yellow	SLC38A2	1.43085e-246	4.4149e-242	No
	yellow	AJAP1	3.00328e-246	9.26633e-242	No
	yellow	LNPEP	4.31474e-245	1.33118e-240	Yes
	yellow	RTN4	1.65345e-240	5.0994e-236	Yes
	yellow	SLCO3A1	1.12644e-238	3.4735e-234	No
	yellow	AC019117.1	1.32561e-238	4.08738e-234	No
	yellow	ANKRD10	1.41254e-238	4.35528e-234	Yes
	yellow	NEAT1	3.46234e-238	1.0674e-233	No
	yellow	EGFR	7.92692e-238	2.44363e-233	Yes
	yellow	PRRC2B	3.22207e-237	9.93203e-233	Yes
	yellow	KCNMA1	4.64063e-236	1.43033e-231	No
	yellow	ST5	3.57448e-235	1.10162e-230	No
	yellow	ACTB	3.96681e-235	1.22249e-230	Yes
	yellow	S100A16	3.35724e-234	1.03447e-229	No
	yellow	CLIP4	1.31956e-232	4.0653e-228	No
	yellow	RASGEF1B	1.99494e-232	6.14582e-228	No
	yellow	RPL21	1.08747e-231	3.34962e-227	No
	yellow	CD151	5.48523e-231	1.68923e-226	No
	yellow	TNC	3.13199e-229	9.64309e-225	No
	yellow	CABLES1	4.74616e-229	1.46125e-224	Yes
	yellow	RPL19	3.27947e-228	1.00959e-223	No
	yellow	RPSA	1.99791e-227	6.14997e-223	No
	yellow	ATXN10	3.18372e-226	9.79821e-222	No
	yellow	P2RY6	4.81625e-225	1.48215e-220	No
	yellow	PTBP2	1.39263e-224	4.28553e-220	Yes
	yellow	MBD2	1.59073e-224	4.89484e-220	Yes
	yellow	TCF20	2.20745e-224	6.79232e-220	No
	yellow	ROCK2	6.55691e-223	2.01723e-218	Yes
	yellow	RIMKLB	2.06554e-221	6.3532e-217	No
	yellow	RPS18	2.53914e-221	7.80939e-217	No
	yellow	EXOC4	2.09367e-218	6.43761e-214	No
	yellow	FANK1	1.44961e-217	4.45653e-213	No
	yellow	PCDH9	3.41744e-216	1.05035e-211	No
	yellow	RPL34	6.63095e-216	2.03796e-211	No
	yellow	HLA-A	1.68743e-215	5.18564e-211	No
	yellow	PAPLN	1.56196e-212	4.79803e-208	No
	yellow	RPS13	1.39221e-210	4.27618e-206	No
	yellow	RPL6	1.91376e-210	5.87793e-206	No
	yellow	ERC1	1.27594e-209	3.91829e-205	Yes
	yellow	TEAD1	5.29792e-209	1.62683e-204	Yes
	yellow	JUNB	1.21516e-207	3.73077e-203	No
	yellow	MIR503HG	3.59704e-207	1.10429e-202	No
	yellow	FGFR1	1.67984e-206	5.15627e-202	No
	yellow	ADK	3.52229e-206	1.08106e-201	No
	yellow	SHISA9	4.67259e-206	1.43402e-201	No
	yellow	PFN1	3.14279e-205	9.64427e-201	No
	yellow	ZHX2	1.5998e-204	4.90915e-200	Yes
	yellow	LMNA	4.07579e-204	1.25066e-199	No
	yellow	GSTP1	4.10818e-204	1.26055e-199	No
	yellow	SSFA2	4.37009e-204	1.34088e-199	No
	yellow	RIMBP2	9.0136e-204	2.76537e-199	No
	yellow	RPL8	1.88083e-203	5.77002e-199	No
	yellow	BRD4	5.82322e-203	1.78633e-198	Yes
	yellow	C16orf89	7.33247e-203	2.24923e-198	No
	yellow	RPL11	3.4524e-202	1.05885e-197	No
	yellow	DUSP23	4.13256e-202	1.26742e-197	No
	yellow	BACH1	3.9012e-200	1.19623e-195	Yes
	yellow	THBS1	1.19066e-199	3.65055e-195	No
	yellow	LURAP1L	4.69425e-199	1.43921e-194	No
	yellow	CKB	7.82016e-199	2.39743e-194	No
	yellow	PPP4R1	1.12827e-198	3.4587e-194	Yes
	yellow	ARHGAP24	6.4961e-197	1.99086e-192	No
	yellow	CYBA	6.91351e-197	2.11871e-192	No
	yellow	ERBIN	8.19571e-197	2.51158e-192	Yes
	yellow	RPS16	1.12771e-196	3.45565e-192	No
	yellow	PKM	1.59737e-196	4.89467e-192	No
	yellow	BBX	1.78378e-196	5.46567e-192	No
	yellow	FAM110C	2.64317e-196	8.09866e-192	No
	yellow	RAP1B	5.55293e-196	1.70131e-191	Yes
	yellow	FNDC3A	6.43778e-196	1.97234e-191	Yes
	yellow	STAC	1.76161e-195	5.3967e-191	No
	yellow	STK38	2.1315e-195	6.52965e-191	Yes
	yellow	SLC26A3	3.89679e-195	1.1937e-190	No
	yellow	CTTN	1.04662e-194	3.20569e-190	Yes
	yellow	AC068992.1	8.39097e-194	2.56973e-189	No
	yellow	RPL15	1.27108e-193	3.89242e-189	No
	yellow	HLA-C	3.41783e-193	1.04657e-188	No
	yellow	EML1	1.52846e-192	4.68001e-188	No
	yellow	JAZF1	2.26775e-192	6.94317e-188	No
	yellow	AGFG1	2.66456e-192	8.15781e-188	Yes
	yellow	RPL23	3.14894e-192	9.64049e-188	No
	yellow	RPL32	6.5735e-192	2.01241e-187	No
	yellow	S100A13	8.43468e-192	2.58202e-187	No
	yellow	SGMS2	1.55787e-191	4.76865e-187	No
	yellow	KMT2A	4.90643e-191	1.50171e-186	Yes
	yellow	CCNI	6.14767e-191	1.88149e-186	No
	yellow	ANXA1	2.31516e-190	7.0844e-186	No
	yellow	RPS25	4.66433e-190	1.42719e-185	No
	yellow	AL162411.1	5.87779e-190	1.79843e-185	No
	yellow	TCF12	8.18529e-190	2.50437e-185	No
	yellow	YWHAB	1.62756e-189	4.97951e-185	No
	yellow	ESR1	7.38293e-189	2.25866e-184	No
	yellow	CDYL	8.56147e-187	2.61852e-182	Yes
	yellow	UCHL1	1.39191e-186	4.25673e-182	No
	yellow	FBXL2	1.79506e-186	5.48911e-182	Yes
	yellow	ITGAV	7.35813e-186	2.24982e-181	Yes
	yellow	PCED1B	7.42896e-186	2.27133e-181	No
	yellow	PPP1R9A	1.33477e-185	4.08079e-181	Yes
	yellow	CIB1	2.35057e-185	7.18569e-181	No
	yellow	KRT18	5.52566e-185	1.68897e-180	No
	yellow	RPS3	1.98905e-184	6.07934e-180	No
	yellow	C4orf19	7.60433e-184	2.32396e-179	No
	yellow	SPSB1	2.10408e-183	6.43007e-179	No
	yellow	RPS9	2.73187e-183	8.34833e-179	No
	yellow	RRAS2	3.41494e-183	1.04354e-178	No
	yellow	STK32A	4.53236e-181	1.38468e-176	No
	yellow	LARGE1	5.43488e-181	1.66036e-176	Yes
	yellow	LDLRAD4	2.86036e-179	8.73611e-175	No
	yellow	LY6E	5.75087e-179	1.75609e-174	No
	yellow	RPL10	1.56682e-178	4.78398e-174	No
	yellow	TRAM1	1.92609e-178	5.88075e-174	No
	yellow	NAAA	3.18164e-178	9.71386e-174	No
	yellow	MIOX	3.32109e-178	1.01393e-173	No
	yellow	PHLDB1	1.22877e-177	3.7513e-173	No
	yellow	AP003354.2	1.44513e-177	4.41155e-173	No
	yellow	RPL7A	1.86712e-177	5.69957e-173	No
	yellow	SMAD2	3.12827e-177	9.54905e-173	Yes
	yellow	PRTG	7.07751e-177	2.1602e-172	No
	yellow	MYO1B	1.21752e-176	3.71587e-172	No
	yellow	RPS27	1.77109e-176	5.40501e-172	No
	yellow	MBOAT1	1.46158e-175	4.45986e-171	No
	yellow	AL157931.1	6.96965e-175	2.12637e-170	No
	yellow	MCTP2	1.07877e-174	3.2909e-170	No
	yellow	CASC15	1.60689e-174	4.90181e-170	No
	yellow	CIRBP	1.91365e-174	5.83741e-170	No
	yellow	TASP1	2.14602e-174	6.546e-170	Yes
	yellow	SOD3	2.72949e-174	8.32495e-170	No
	yellow	RPS20	5.16904e-174	1.5764e-169	No
	yellow	TCAIM	1.63182e-173	4.97608e-169	No
	yellow	ARHGAP40	2.76023e-173	8.41621e-169	No
	yellow	RPS23	5.87175e-173	1.7903e-168	No
	yellow	ATP6V1B1	2.72317e-172	8.30103e-168	No
	yellow	TANC1	3.09819e-172	9.4436e-168	Yes
	yellow	SIPA1L1	3.80526e-172	1.15984e-167	Yes
	yellow	ITM2C	4.86287e-171	1.48186e-166	No
	yellow	ETNK1	5.26649e-171	1.6048e-166	No
	yellow	DPY19L1	5.65278e-171	1.7224e-166	No
	yellow	TUBA1A	9.91022e-171	3.01954e-166	No
	yellow	PARVA	1.12456e-170	3.42619e-166	No
	yellow	AIF1L	1.7063e-170	5.19825e-166	Yes
	yellow	C3	8.86351e-170	2.69956e-165	No
	yellow	SEMA3B	9.69133e-170	2.95159e-165	No
	yellow	RAPGEF2	3.36447e-169	1.02455e-164	Yes
	yellow	LASP1	1.27541e-168	3.88338e-164	No
	yellow	RHOB	1.78068e-168	5.42147e-164	No
	yellow	PITPNB	1.81923e-168	5.53863e-164	No
	yellow	ZMAT1	1.20957e-167	3.68217e-163	No
	yellow	MSI2	3.93548e-167	1.19796e-162	No
	yellow	RBM47	5.18231e-167	1.57744e-162	No
	yellow	MBD5	5.7045e-167	1.73633e-162	No
	yellow	PHF21A	8.30709e-167	2.52843e-162	No
	yellow	BMS1P14	1.5229e-166	4.63479e-162	No
	yellow	S100A10	1.5372e-165	4.67771e-161	No
	yellow	MRAP2	2.5086e-165	7.63242e-161	No
	yellow	GMDS	4.93924e-165	1.50271e-160	Yes
	yellow	ATP2B4	2.33919e-164	7.11604e-160	No
	yellow	PLOD2	2.81437e-164	8.56102e-160	No
	yellow	NEDD9	3.43083e-164	1.04359e-159	No
	yellow	PACS1	6.2764e-164	1.9089e-159	Yes
	yellow	LACTB2	1.36565e-163	4.15336e-159	No
	yellow	ANKRD33B	1.5269e-163	4.6436e-159	No
	yellow	SOX4	2.00735e-163	6.10454e-159	No
	yellow	PGGHG	3.05213e-163	9.28061e-159	No
	yellow	PABPC1	4.53326e-163	1.37834e-158	No
	yellow	CHP1	7.21113e-163	2.19247e-158	No
	yellow	MECOM	8.76733e-162	2.66492e-157	No
	yellow	RFX2	1.21996e-161	3.70806e-157	No
	yellow	LDHB	2.22168e-161	6.75237e-157	Yes
	yellow	TSC22D1	2.99816e-160	9.11171e-156	No
	yellow	MYH14	9.7286e-160	2.95603e-155	No
	yellow	AC025580.2	1.18586e-159	3.60313e-155	No
	yellow	AC139887.2	7.91016e-159	2.40279e-154	No
	yellow	PDZK1IP1	1.54316e-158	4.68688e-154	No
	yellow	RPL27A	3.83555e-158	1.16486e-153	No
	yellow	CAMK2D	4.81357e-158	1.46183e-153	No
	yellow	SERF2	4.87445e-158	1.48027e-153	No
	yellow	MEF2C	1.61363e-157	4.89913e-153	No
	yellow	PSORS1C1	2.3842e-157	7.23842e-153	No
	yellow	RPS4X	3.91659e-157	1.18904e-152	No
	yellow	RPL18	3.92293e-157	1.19092e-152	No
	yellow	DDR1	2.02823e-156	6.15609e-152	No
	yellow	MAPK10	2.69162e-156	8.16906e-152	No
	yellow	RPS14	8.80114e-156	2.67079e-151	No
	yellow	CD74	2.14511e-155	6.50869e-151	No
	yellow	MYL6	1.76124e-154	5.34361e-150	No
	yellow	FLOT2	2.8357e-154	8.60293e-150	No
	yellow	SOBP	6.07445e-154	1.84275e-149	No
	yellow	FUT8	1.86731e-153	5.66393e-149	No
	yellow	RAC1	2.85238e-153	8.65098e-149	Yes
	yellow	MYL3	1.33843e-152	4.05811e-148	No
	yellow	ANKRD44	1.53033e-152	4.63964e-148	No
	yellow	EGR1	3.88984e-152	1.17924e-147	No
	yellow	HSPB1	5.53801e-152	1.67879e-147	No
	yellow	PTK2	5.7482e-152	1.74245e-147	No
	yellow	DSTN	1.26713e-151	3.84079e-147	No
	yellow	FBXW7	1.36821e-151	4.14705e-147	Yes
	yellow	TBC1D5	4.67948e-151	1.41821e-146	No
	yellow	TM4SF1	7.56009e-151	2.29101e-146	No
	yellow	HSP90AA1	9.92215e-151	3.00671e-146	Yes
	yellow	IL6R	1.09351e-150	3.31356e-146	No
	yellow	ELMO1	3.56848e-149	1.08089e-144	No
	yellow	FSTL3	4.24519e-149	1.28583e-144	No
	yellow	RPL35	7.22434e-149	2.18803e-144	No
	yellow	RPL36	1.0363e-148	3.13854e-144	No
	yellow	KIF12	2.94666e-147	8.9216e-143	No
	yellow	C3orf52	4.2578e-147	1.28909e-142	No
	yellow	PDLIM7	4.42384e-147	1.33932e-142	No
	yellow	ETV5	8.61469e-147	2.60793e-142	No
	yellow	TMTC2	1.41979e-146	4.29785e-142	No
	yellow	BAIAP2L1	3.56404e-146	1.07858e-141	Yes
	yellow	ABCB1	3.70399e-146	1.1209e-141	No
	yellow	NLGN4X	4.30936e-146	1.30401e-141	No
	yellow	FAM129B	4.31626e-146	1.30606e-141	No
	yellow	ETV1	1.10207e-145	3.3343e-141	No
	yellow	COP1	1.51482e-145	4.58279e-141	Yes
	yellow	AC092683.1	1.78825e-145	5.40945e-141	No
	yellow	APLP2	2.42711e-145	7.34129e-141	No
	yellow	CD47	6.4656e-145	1.95559e-140	No
	yellow	RPS7	2.15437e-144	6.51504e-140	No
	yellow	CDKAL1	3.68363e-144	1.11393e-139	Yes
	yellow	TRPC1	4.75761e-144	1.43865e-139	No
	yellow	RPL10A	5.53101e-144	1.67241e-139	No
	yellow	XPR1	6.47924e-144	1.959e-139	No
	yellow	RPL14	8.4553e-144	2.55629e-139	No
	yellow	RPS15	3.88029e-143	1.17293e-138	No
	yellow	TMEM176B	6.44855e-143	1.9492e-138	No
	yellow	CHST11	1.38158e-142	4.17583e-138	No
	yellow	RASGRF2	1.72142e-142	5.20281e-138	No
	yellow	ABL2	7.69298e-142	2.3249e-137	No
	yellow	SH2D3A	8.78364e-142	2.65433e-137	No
	yellow	SLC39A10	2.06266e-141	6.23213e-137	No
	yellow	CEACAM19	4.8801e-141	1.47428e-136	No
	yellow	USP31	7.77905e-141	2.3499e-136	No
	yellow	PNPLA2	9.17302e-141	2.77089e-136	No
	yellow	RHOC	1.98661e-140	6.00016e-136	No
	yellow	TPBG	5.45239e-140	1.64646e-135	No
	yellow	P3H2	9.09764e-140	2.74703e-135	No
	yellow	LGALS3	1.59017e-139	4.80119e-135	No
	yellow	FOSB	2.56408e-139	7.74096e-135	No
	yellow	GPRIN3	2.62991e-139	7.93942e-135	No
	yellow	CAP2	4.52081e-138	1.36429e-133	No
	yellow	CASK	5.67493e-138	1.71247e-133	No
	yellow	SNRNP70	8.97476e-138	2.70814e-133	No
	yellow	RPL37A	1.71289e-137	5.1683e-133	No
	yellow	KCNK5	2.88612e-137	8.70743e-133	No
	yellow	HINT1	3.22483e-137	9.729e-133	No
	yellow	TTC39C	6.70269e-137	2.022e-132	No
	yellow	RPS6KA3	2.4876e-136	7.50161e-132	No
	yellow	ANTXR1	5.96986e-136	1.79985e-131	No
	yellow	ARMC7	7.78549e-136	2.34709e-131	No
	yellow	SYTL3	7.90891e-136	2.38422e-131	No
	yellow	PRKD2	1.51409e-135	4.56406e-131	No
	yellow	HPCAL4	3.57176e-135	1.07653e-130	No
	yellow	AC008554.1	1.13185e-134	3.41082e-130	No
	yellow	COL19A1	2.96915e-134	8.94605e-130	No
	yellow	RPL35A	5.61301e-134	1.69109e-129	No
	yellow	CASC4	1.22109e-133	3.67853e-129	Yes
	yellow	DUSP1	2.9414e-133	8.86008e-129	No
	yellow	HLA-B	3.19034e-133	9.60929e-129	No
	yellow	DLG1	3.20247e-133	9.64551e-129	Yes
	yellow	SLC22A3	1.41885e-132	4.27243e-128	No
	yellow	NFIA	2.56695e-132	7.72883e-128	No
	yellow	PLEKHA7	8.34526e-132	2.51242e-127	No
	yellow	CLDN3	2.83124e-131	8.5209e-127	No
	yellow	CDC27	1.33231e-130	4.00933e-126	No
	yellow	DPY19L2	2.21043e-130	6.65096e-126	No
	yellow	CXADR	3.72619e-130	1.12114e-125	No
	yellow	ACTR2	1.17903e-129	3.54712e-125	No
	yellow	YPEL5	1.39653e-129	4.2012e-125	No
	yellow	COTL1	3.68686e-129	1.1089e-124	No
	yellow	MYO9A	7.35433e-129	2.2116e-124	No
	yellow	CLIC1	8.88418e-129	2.67147e-124	No
	yellow	SPATS2	5.51065e-128	1.65689e-123	No
	yellow	FTH1	6.26302e-128	1.88304e-123	No
	yellow	RAD51B	6.70148e-128	2.01473e-123	No
	yellow	FNBP1	2.1027e-127	6.3201e-123	Yes
	yellow	UBA52	3.85528e-127	1.15859e-122	No
	yellow	KCTD1	4.71141e-127	1.41582e-122	No
	yellow	STAT6	5.87907e-127	1.76666e-122	No
	yellow	HLA-E	7.5415e-126	2.26524e-121	No
	yellow	RACK1	1.31451e-125	3.94813e-121	No
	yellow	FAU	1.63118e-125	4.89893e-121	No
	yellow	USP13	1.81691e-125	5.45635e-121	No
	yellow	VTCN1	2.94776e-125	8.85123e-121	No
	yellow	MEST	4.42462e-125	1.3284e-120	No
	yellow	CFL1	8.68697e-125	2.60792e-120	No
	yellow	LCOR	3.92989e-124	1.17948e-119	No
	yellow	LAMB3	6.79836e-124	2.04019e-119	No
	yellow	MB21D2	1.74848e-123	5.24684e-119	No
	yellow	GABRB2	2.06788e-123	6.20508e-119	No
	yellow	RPS24	7.46886e-123	2.24096e-118	No
	yellow	CNNM2	6.53059e-122	1.95898e-117	No
	yellow	IQCK	1.17589e-121	3.52709e-117	No
	yellow	SETBP1	3.45633e-121	1.03655e-116	No
	yellow	TANK	4.69726e-121	1.40866e-116	No
	yellow	PAQR7	6.68085e-121	2.00332e-116	No
	yellow	RPS5	1.43941e-120	4.31548e-116	No
	yellow	TAPBP	1.75265e-120	5.25391e-116	No
	yellow	ANXA5	3.27913e-120	9.82853e-116	No
	yellow	RPL27	6.20252e-120	1.85883e-115	No
	yellow	COBLL1	1.50626e-119	4.51306e-115	No
	yellow	DTNA	1.90883e-119	5.71906e-115	No
	yellow	OGDH	7.86472e-119	2.35588e-114	No
	yellow	AC104123.1	8.40166e-119	2.51663e-114	No
	yellow	CAPNS1	1.36856e-117	4.09762e-113	No
	yellow	GAPDH	9.28549e-117	2.77896e-112	No
	yellow	PRDX1	6.77123e-116	2.02609e-111	No
	yellow	TLE2	1.18856e-115	3.55618e-111	No
	yellow	PPP1R26-AS1	1.43676e-115	4.2985e-111	No
	yellow	FOXO3	3.29983e-115	9.87143e-111	No
	yellow	AC024901.1	6.22801e-115	1.86274e-110	No
	yellow	RPS3A	6.86017e-115	2.05174e-110	No
	yellow	IER2	8.38854e-115	2.50876e-110	No
	yellow	GLUL	1.0379e-114	3.10394e-110	No
	yellow	C1orf54	1.43798e-114	4.29984e-110	No
	yellow	KIAA2026	1.45627e-114	4.35438e-110	No
	yellow	GTF2F2	2.31333e-114	6.91617e-110	No
	yellow	GFPT1	4.58574e-114	1.37086e-109	No
	yellow	MLXIPL	1.67405e-113	5.00341e-109	No
	yellow	B4GALT5	2.2937e-113	6.85495e-109	No
	yellow	ICA1	5.01797e-113	1.49937e-108	No
	yellow	VAV2	5.58479e-113	1.66862e-108	Yes
	yellow	ADAP1	8.99805e-113	2.68808e-108	No
	yellow	LARP4B	1.92937e-112	5.76302e-108	No
	yellow	DNM3	2.40792e-112	7.19221e-108	No
	yellow	NEO1	4.48622e-112	1.33985e-107	No
	yellow	CLIP1	5.04941e-112	1.50801e-107	Yes
	yellow	HLCS	1.16662e-111	3.48377e-107	No
	yellow	C1RL	1.34953e-111	4.02983e-107	No
	yellow	STXBP5	1.66145e-111	4.96093e-107	No
	yellow	IFT43	9.16763e-111	2.73626e-106	No
	yellow	ARPC2	1.0393e-110	3.10169e-106	No
	yellow	HNRNPC	6.68297e-110	1.99386e-105	No
	yellow	NIPBL	2.22283e-109	6.63092e-105	No
	yellow	PAWR	8.22969e-109	2.45442e-104	No
	yellow	RASAL2	2.41298e-108	7.19552e-104	No
	yellow	HOTAIRM1	3.26369e-108	9.73103e-104	No
	yellow	NRG2	6.53069e-107	1.94608e-102	No
	yellow	DHCR24	1.9411e-106	5.7833e-102	No
	yellow	TJP1	2.21884e-106	6.61059e-102	Yes
	yellow	DUSP6	2.72718e-106	8.12454e-102	No
	yellow	TMEM176A	4.81714e-106	1.43479e-101	No
	yellow	TBL1X	9.67622e-106	2.88139e-101	No
	yellow	ZC3HAV1	9.82193e-106	2.92468e-101	No
	yellow	ARPC1B	2.9218e-105	8.69792e-101	No
	yellow	FTL	8.47347e-105	2.52196e-100	No
	yellow	IRF3	1.70939e-104	5.08664e-100	No
	yellow	UNC5CL	1.80872e-104	5.38203e-100	No
	yellow	PIGR	2.74861e-104	8.17766e-100	No
	yellow	AL591845.1	3.23419e-104	9.62139e-100	No
	yellow	RAB13	4.01865e-104	1.19535e-99	No
	yellow	SEPT6	1.61329e-103	4.79713e-99	No
	yellow	SUSD6	1.74874e-103	5.19971e-99	No
	yellow	FAM3C	2.48258e-103	7.38095e-99	No
	yellow	PARD3B	2.75153e-103	8.1803e-99	No
	yellow	RASSF7	7.89642e-103	2.34737e-98	No
	yellow	PLXNB2	3.22047e-102	9.57253e-98	No
	yellow	NRSN2-AS1	4.21318e-102	1.25228e-97	No
	yellow	RPL5	4.84208e-102	1.43916e-97	No
	yellow	SGPP2	6.48519e-102	1.9274e-97	No
	yellow	SCN9A	1.28137e-101	3.80784e-97	No
	yellow	LRRC75B	1.46773e-101	4.3615e-97	No
	yellow	DLEU2	7.63962e-101	2.26935e-96	No
	yellow	DUSP15	1.10823e-100	3.29146e-96	No
	yellow	GIPC1	3.11008e-100	9.23445e-96	No
	yellow	LRP10	4.19323e-100	1.24489e-95	No
	yellow	VWC2	4.74821e-99	1.40913e-94	No
	yellow	MAN1C1	5.54634e-99	1.64588e-94	No
	yellow	CST3	1.51597e-98	4.49757e-94	No
	yellow	SLC25A37	1.71654e-98	5.09195e-94	No
	yellow	ZCCHC7	2.15909e-98	6.40452e-94	No
	yellow	LIMCH1	2.24482e-98	6.65857e-94	No
	yellow	DBI	2.39604e-98	7.10689e-94	No
	yellow	LINC01725	3.25184e-98	9.64431e-94	No
	yellow	MFSD14C	9.13968e-98	2.70982e-93	Yes
	yellow	RPL29	2.22607e-97	6.59807e-93	No
	yellow	SLC12A3	2.28939e-97	6.78554e-93	No
	yellow	HMGA2	4.05165e-97	1.20075e-92	No
	yellow	CARD10	6.00282e-97	1.77869e-92	No
	yellow	MYL12B	1.56615e-96	4.63894e-92	No
	yellow	BBOX1-AS1	2.1633e-96	6.40728e-92	No
	yellow	ATG7	6.55156e-96	1.93992e-91	Yes
	yellow	TNKS	2.59361e-95	7.67734e-91	No
	yellow	RPL24	3.61182e-95	1.06899e-90	No
	yellow	MYO9B	4.46983e-95	1.3228e-90	No
	yellow	KRT8	4.55384e-95	1.34762e-90	No
	yellow	EIF1	4.72318e-95	1.39764e-90	No
	yellow	CBFB	4.87125e-95	1.4414e-90	Yes
	yellow	PKD2	5.61263e-95	1.66072e-90	No
	yellow	AL121761.1	8.08876e-95	2.3933e-90	No
	yellow	SDCBP	9.69878e-95	2.86948e-90	No
	yellow	LINC02027	1.25207e-94	3.704e-90	No
	yellow	HSP90AB1	2.48277e-94	7.3428e-90	No
	yellow	RPL37	2.73803e-94	8.09717e-90	No
	yellow	SIK2	7.46082e-94	2.20557e-89	No
	yellow	AGTRAP	1.79504e-93	5.30543e-89	No
	yellow	MGST1	1.98933e-93	5.87927e-89	No
	yellow	RPS28	2.57803e-93	7.61834e-89	No
	yellow	TFDP2	3.21511e-93	9.50034e-89	No
	yellow	GATAD2A	5.8244e-93	1.72082e-88	No
	yellow	LENG8	2.25036e-92	6.64667e-88	No
	yellow	MGST3	5.68195e-92	1.67777e-87	No
	yellow	MT1G	8.63331e-92	2.54873e-87	No
	yellow	RFX7	8.92923e-92	2.636e-87	No
	yellow	TMBIM6	9.52096e-92	2.81059e-87	No
	yellow	QKI	1.1177e-91	3.29912e-87	No
	yellow	SCML1	1.21118e-91	3.57491e-87	No
	yellow	NOSTRIN	2.87584e-90	8.48257e-86	No
	yellow	CD81	3.15389e-90	9.30239e-86	No
	yellow	PSAP	3.54672e-90	1.04604e-85	No
	yellow	EEF2	3.72876e-90	1.09969e-85	No
	yellow	ELF1	1.00173e-89	2.95349e-85	Yes
	yellow	R3HDM4	1.4364e-89	4.23481e-85	No
	yellow	LMO3	2.04243e-89	6.02107e-85	No
	yellow	MED13	2.72487e-89	8.03154e-85	No
	yellow	SRGAP1	3.48747e-89	1.0279e-84	No
	yellow	UBE2Z	3.62512e-89	1.06843e-84	No
	yellow	CMTM6	1.14858e-88	3.38463e-84	No
	yellow	GNB2	1.81072e-88	5.33511e-84	No
	yellow	AHCYL1	2.8696e-88	8.4544e-84	No
	yellow	BCAR1	4.73732e-88	1.39552e-83	No
	yellow	PSEN1	5.28524e-88	1.55682e-83	No
	yellow	DNAAF4	6.3488e-88	1.86998e-83	No
	yellow	DDAH2	1.00876e-87	2.97089e-83	No
	yellow	PPP1CA	1.069e-87	3.1482e-83	No
	yellow	SLC12A8	1.27133e-87	3.74394e-83	No
	yellow	CXCL14	1.3939e-87	4.10477e-83	No
	yellow	AC016576.1	2.20164e-87	6.4825e-83	No
	yellow	CDC42	4.65787e-87	1.37128e-82	No
	yellow	HNRNPK	7.53968e-87	2.21953e-82	No
	yellow	KLF10	1.17702e-86	3.46455e-82	No
	yellow	BST2	1.36863e-86	4.02828e-82	No
	yellow	NUAK2	5.18955e-86	1.52656e-81	No
	yellow	DOK5	5.46244e-86	1.60678e-81	No
	yellow	TOX3	7.40434e-86	2.17791e-81	No
	yellow	ARHGDIA	1.29642e-84	3.81071e-80	No
	yellow	CAMK2N1	1.71241e-84	5.03312e-80	No
	yellow	CHPT1	4.64256e-84	1.36408e-79	No
	yellow	EEF1B2	6.11113e-84	1.79545e-79	No
	yellow	EFR3A	7.20644e-84	2.11711e-79	No
	yellow	SERINC1	1.32418e-83	3.88964e-79	No
	yellow	ROCK1	1.80943e-83	5.31464e-79	Yes
	yellow	STAMBPL1	3.26568e-83	9.59131e-79	No
	yellow	ATP5F1E	3.52753e-83	1.03596e-78	No
	yellow	NF2	1.36346e-82	4.00258e-78	No
	yellow	SLC25A13	2.1828e-82	6.40651e-78	No
	yellow	PTAFR	5.7348e-82	1.68282e-77	No
	yellow	STMP1	6.1359e-82	1.80046e-77	No
	yellow	CDH16	1.21421e-81	3.56237e-77	No
	yellow	RALY	1.79222e-81	5.25712e-77	No
	yellow	CCDC84	2.03683e-81	5.97423e-77	No
	yellow	ENOSF1	2.49038e-81	7.30428e-77	No
	yellow	SNX9	4.31467e-81	1.26536e-76	No
	yellow	AC098617.1	4.92187e-81	1.44324e-76	No
	yellow	CARMIL1	6.80796e-81	1.9961e-76	No
	yellow	LAPTM4B	8.53955e-81	2.50354e-76	No
	yellow	MBP	1.18243e-80	3.46641e-76	No
	yellow	HIVEP1	3.39103e-80	9.93843e-76	No
	yellow	TCF25	4.32114e-80	1.26631e-75	No
	yellow	SPATA6	4.32218e-80	1.26657e-75	No
	yellow	EXOC6B	8.2831e-80	2.42687e-75	No
	yellow	RCN1	4.40037e-79	1.28816e-74	No
	yellow	PRODH2	5.27993e-79	1.54554e-74	No
	yellow	CSTB	5.31189e-79	1.55484e-74	No
	yellow	EEF1D	1.16668e-78	3.41452e-74	No
	yellow	PPIA	1.29814e-78	3.799e-74	No
	yellow	EIF4E3	1.38896e-78	4.06464e-74	No
	yellow	WWP2	1.49188e-78	4.36568e-74	No
	yellow	SNX7	3.07164e-78	8.98608e-74	No
	yellow	EHMT1	8.81027e-78	2.57647e-73	Yes
	yellow	MICU1	3.19838e-77	9.35046e-73	No
	yellow	RPS15A	3.78421e-77	1.10624e-72	No
	yellow	FAM19A1	4.68499e-77	1.36942e-72	No
	yellow	RAB34	1.53234e-76	4.47764e-72	No
	yellow	VTI1A	3.0092e-76	8.78987e-72	No
	yellow	RPL38	3.25626e-76	9.51088e-72	No
	yellow	LRCH3	3.30885e-76	9.66416e-72	No
	yellow	RAB11FIP3	3.32508e-76	9.71124e-72	No
	yellow	ZNF90	3.37082e-76	9.84415e-72	No
	yellow	ZNRF1	3.46921e-76	1.01311e-71	No
	yellow	CALCRL	3.8573e-76	1.12641e-71	No
	yellow	SPINT1	4.88883e-76	1.42739e-71	No
	yellow	PPDPF	7.56565e-76	2.20819e-71	No
	yellow	CTSB	7.63991e-76	2.22979e-71	No
	yellow	DIRC3	2.15669e-75	6.29214e-71	No
	yellow	GSPT1	6.45598e-75	1.88282e-70	No
	yellow	AC090825.1	1.4539e-74	4.23899e-70	No
	yellow	UBAP2	5.75972e-74	1.67815e-69	No
	yellow	ZMIZ1	7.64103e-74	2.22591e-69	No
	yellow	ETHE1	1.17443e-73	3.42089e-69	No
	yellow	HDGF	1.25759e-73	3.66299e-69	No
	yellow	BMPR1A	1.3538e-73	3.94307e-69	No
	yellow	PTGES3	1.65691e-73	4.82541e-69	No
	yellow	TRIM56	4.94929e-73	1.44109e-68	No
	yellow	AGO2	9.05679e-73	2.63643e-68	No
	yellow	CYHR1	1.20108e-72	3.49528e-68	No
	yellow	AF117829.1	1.60664e-72	4.67483e-68	No
	yellow	WDR18	5.0272e-72	1.46201e-67	No
	yellow	EIF5A	8.66957e-72	2.52094e-67	No
	yellow	CA3	9.32454e-72	2.7113e-67	No
	yellow	ANKRD13D	1.37321e-71	3.9922e-67	No
	yellow	CAPZA2	1.85789e-71	5.40034e-67	No
	yellow	SETD5	2.38575e-71	6.9337e-67	No
	yellow	FTCD	3.069e-71	8.9179e-67	No
	yellow	AC013652.1	6.16935e-71	1.79176e-66	No
	yellow	VEZT	6.19319e-71	1.79863e-66	No
	yellow	FAM13B	2.10081e-70	6.09717e-66	No
	yellow	CTSZ	6.87059e-70	1.99302e-65	No
	yellow	NISCH	7.94906e-70	2.30571e-65	No
	yellow	ZDHHC21	1.17055e-69	3.3947e-65	No
	yellow	NLK	2.58286e-69	7.48746e-65	No
	yellow	KPNB1	4.50486e-69	1.30578e-64	No
	yellow	ZNF33A	6.95596e-69	2.01598e-64	No
	yellow	ARMC2	8.27126e-69	2.39701e-64	No
	yellow	CYR61	1.06518e-68	3.08657e-64	No
	yellow	DOCK3	1.2852e-68	3.72401e-64	No
	yellow	ISCU	3.99743e-68	1.15778e-63	No
	yellow	ACTN4	6.47696e-68	1.87553e-63	Yes
	yellow	BTF3	2.18509e-67	6.32408e-63	No
	yellow	CDK19	3.16978e-67	9.17304e-63	No
	yellow	SOX6	3.97449e-67	1.15006e-62	No
	yellow	PCSK1N	5.63167e-67	1.62924e-62	No
	yellow	CPQ	5.75804e-67	1.66574e-62	No
	yellow	HIC2	7.96219e-67	2.30306e-62	No
	yellow	NEK8	1.17822e-66	3.40729e-62	No
	yellow	KIF2A	1.57468e-66	4.5535e-62	No
	yellow	PKP4	1.625e-66	4.69868e-62	No
	yellow	FARP1	2.25327e-66	6.51419e-62	No
	yellow	BCAP31	3.90109e-66	1.12753e-61	No
	yellow	UBTD2	1.59509e-65	4.60805e-61	No
	yellow	ERBB2	1.8077e-65	5.22208e-61	No
	yellow	AL359232.1	9.37292e-65	2.70549e-60	No
	yellow	TAOK1	1.36825e-64	3.94835e-60	No
	yellow	SLC26A7	1.64014e-64	4.73181e-60	No
	yellow	ARHGEF10L	1.87032e-64	5.39532e-60	No
	yellow	MAP2K1	2.04719e-64	5.90491e-60	No
	yellow	GPX4	2.81975e-64	8.13187e-60	No
	yellow	TTLL5	5.03864e-64	1.45254e-59	No
	yellow	IL17RD	5.48416e-64	1.58086e-59	No
	yellow	ANXA7	5.73101e-64	1.65196e-59	No
	yellow	PFDN5	7.75258e-64	2.23414e-59	No
	yellow	PPA1	8.29311e-64	2.38982e-59	No
	yellow	TXNRD1	2.2783e-63	6.564e-59	No
	yellow	SPOPL	2.63552e-63	7.59242e-59	No
	yellow	RIN2	2.71367e-63	7.81646e-59	No
	yellow	PPHLN1	2.82419e-63	8.13424e-59	No
	yellow	SMARCA4	3.33692e-63	9.61034e-59	No
	yellow	ZNF516	9.7749e-63	2.8138e-58	No
	yellow	LYPD6B	1.25745e-62	3.61933e-58	No
	yellow	CAMSAP2	1.47673e-62	4.24974e-58	No
	yellow	SOS1	3.02659e-62	8.7066e-58	No
	yellow	MT1E	8.30955e-62	2.38941e-57	No
	yellow	AMN	1.01295e-61	2.91244e-57	No
	yellow	PRDX6	1.06116e-61	3.05083e-57	No
	yellow	CALM3	1.27619e-61	3.66854e-57	No
	yellow	FCHSD2	1.58936e-61	4.56862e-57	No
	yellow	TRIM38	7.06533e-61	2.0293e-56	No
	yellow	TULP4	7.66789e-61	2.2023e-56	Yes
	yellow	RIPOR1	1.26317e-60	3.62707e-56	No
	yellow	ADCY9	1.31237e-60	3.76822e-56	No
	yellow	SAMD4B	2.88032e-60	8.26768e-56	No
	yellow	CERS4	3.80474e-60	1.09204e-55	No
	yellow	KIAA1211L	4.23093e-60	1.21419e-55	No
	yellow	TSPAN12	4.53585e-60	1.30156e-55	No
	yellow	INF2	4.69132e-60	1.34613e-55	No
	yellow	RARS	4.97875e-60	1.4285e-55	No
	yellow	AP2M1	7.87112e-60	2.25799e-55	No
	yellow	PIK3CB	1.09596e-59	3.14355e-55	No
	yellow	JUND	1.23763e-59	3.54914e-55	No
	yellow	ARHGEF2	1.92464e-59	5.51775e-55	No
	yellow	PAG1	2.27435e-59	6.51942e-55	No
	yellow	CUL4A	2.53159e-59	7.25553e-55	No
	yellow	ADGRL2	3.24703e-59	9.30405e-55	No
	yellow	UBL5	3.68687e-59	1.05625e-54	No
	yellow	GPRC5C	7.09546e-59	2.03207e-54	No
	yellow	HSBP1	9.25478e-59	2.65001e-54	No
	yellow	TUBB	3.12804e-58	8.95025e-54	No
	yellow	HNRNPD	3.71694e-58	1.06338e-53	No
	yellow	SUFU	4.26926e-58	1.22122e-53	No
	yellow	IRX2	6.6893e-58	1.91294e-53	No
	yellow	RPL23A	1.13061e-57	3.23218e-53	No
	yellow	EMC10	1.14776e-57	3.2811e-53	No
	yellow	PPP2R5C	4.03337e-57	1.15217e-52	No
	yellow	MAPKAP1	4.08028e-57	1.16553e-52	No
	yellow	RANBP9	6.06053e-57	1.73046e-52	No
	yellow	CDC14B	7.89608e-57	2.25425e-52	No
	yellow	LAPTM4A	3.49385e-56	9.96655e-52	No
	yellow	NUP214	6.82352e-56	1.94566e-51	No
	yellow	VAV3	9.02962e-56	2.57425e-51	No
	yellow	PPP1R21	1.34967e-55	3.84723e-51	No
	yellow	EIF4A1	1.44498e-55	4.11849e-51	No
	yellow	ERAP2	1.72619e-55	4.91928e-51	No
	yellow	SMTN	2.24175e-55	6.38721e-51	No
	yellow	CCDC57	2.82649e-55	8.05296e-51	No
	yellow	AFF4	1.31189e-54	3.73468e-50	No
	yellow	SDC1	2.63159e-54	7.48792e-50	No
	yellow	MTHFD2L	2.83862e-54	8.07672e-50	No
	yellow	GNS	3.75644e-54	1.06871e-49	No
	yellow	ATL3	6.13275e-54	1.74403e-49	No
	yellow	MINK1	8.78099e-54	2.49617e-49	No
	yellow	AC010197.1	9.68302e-54	2.7524e-49	No
	yellow	MRFAP1	9.77471e-54	2.77836e-49	No
	yellow	SF1	1.30757e-53	3.71598e-49	No
	yellow	MOB1B	1.47229e-53	4.1838e-49	No
	yellow	AC006978.2	1.75534e-53	4.98744e-49	No
	yellow	OTUD7B	1.84211e-53	5.23361e-49	No
	yellow	ARPC3	3.16371e-53	8.98556e-49	No
	yellow	JMJD1C	3.1723e-53	9.00964e-49	No
	yellow	MBD6	3.36471e-53	9.5551e-49	No
	yellow	C4orf3	3.46989e-53	9.85311e-49	No
	yellow	CITED2	4.29366e-53	1.21906e-48	No
	yellow	RETREG3	5.1304e-53	1.45652e-48	No
	yellow	PIGQ	5.65969e-53	1.60667e-48	No
	yellow	LINC01239	5.87248e-53	1.66696e-48	No
	yellow	TMEM123	6.01859e-53	1.70838e-48	No
	yellow	PCP4	6.07904e-53	1.72541e-48	No
	yellow	TNFRSF14	8.30453e-53	2.35641e-48	No
	yellow	TUBB4B	8.51301e-53	2.41548e-48	No
	yellow	CHTF8	8.96146e-53	2.54264e-48	No
	yellow	CLUH	9.25621e-53	2.62608e-48	No
	yellow	COQ4	1.07763e-52	3.05703e-48	No
	yellow	ZNF420	2.24552e-52	6.36626e-48	No
	yellow	PLIN3	4.6277e-52	1.31135e-47	No
	yellow	TRNAU1AP	5.93251e-52	1.6808e-47	No
	yellow	RABAC1	6.44682e-52	1.82638e-47	No
	yellow	LIPA	7.00761e-52	1.98518e-47	No
	yellow	WTIP	7.69612e-52	2.18016e-47	No
	yellow	MARK3	8.8946e-52	2.51939e-47	Yes
	yellow	RAN	1.00784e-51	2.8541e-47	No
	yellow	NPC2	1.09067e-51	3.08856e-47	No
	yellow	ZNF486	1.22326e-51	3.46366e-47	No
	yellow	PHF14	1.53085e-51	4.33399e-47	No
	yellow	CMPK1	1.95621e-51	5.53705e-47	No
	yellow	RTN3	2.59042e-51	7.32959e-47	No
	yellow	NME3	8.13267e-51	2.29951e-46	No
	yellow	GNA12	1.51448e-50	4.28099e-46	No
	yellow	INTS12	1.625e-50	4.59306e-46	No
	yellow	OOEP	1.86815e-50	5.27977e-46	No
	yellow	LPIN2	2.53651e-50	7.16664e-46	No
	yellow	UBE2R2	4.18924e-50	1.18325e-45	No
	yellow	F11R	4.50675e-50	1.27289e-45	No
	yellow	CALM1	7.26969e-50	2.0526e-45	No
	yellow	SET	1.17365e-49	3.3131e-45	No
	yellow	XPO5	1.65901e-49	4.68205e-45	No
	yellow	D2HGDH	2.11797e-49	5.97544e-45	No
	yellow	FNBP1L	4.07757e-49	1.14963e-44	No
	yellow	SLC27A1	1.14794e-48	3.23422e-44	No
	yellow	SMYD3	1.17709e-48	3.31621e-44	No
	yellow	MCRIP1	1.39825e-48	3.93902e-44	No
	yellow	DCBLD2	1.56518e-48	4.40896e-44	No
	yellow	PIP4K2A	1.62987e-48	4.59068e-44	No
	yellow	DENND6A	2.84568e-48	8.01314e-44	No
	yellow	AMBRA1	2.96189e-48	8.3398e-44	No
	yellow	ZFR	3.54946e-48	9.99351e-44	No
	yellow	DNAJB2	4.88103e-48	1.37406e-43	No
	yellow	CBX6	6.47615e-48	1.82271e-43	No
	yellow	STIM2	1.43533e-47	4.03659e-43	No
	yellow	MAP3K2	1.73465e-47	4.87732e-43	No
	yellow	CNTN3	1.79506e-47	5.047e-43	No
	yellow	MBNL2	3.75952e-47	1.05646e-42	No
	yellow	MYH10	5.4258e-47	1.52449e-42	No
	yellow	PKN2	5.63071e-47	1.582e-42	No
	yellow	ITCH	6.12992e-47	1.72202e-42	Yes
	yellow	PGRMC1	7.86516e-47	2.20909e-42	No
	yellow	NFIB	1.52172e-46	4.27177e-42	No
	yellow	CNOT4	1.79754e-46	5.0455e-42	No
	yellow	CDS2	2.4863e-46	6.97657e-42	No
	yellow	SYNGR2	2.86486e-46	8.03707e-42	No
	yellow	MMS22L	4.13333e-46	1.15932e-41	No
	yellow	ARRDC1	4.15424e-46	1.16514e-41	No
	yellow	MAPK8	4.70229e-46	1.31881e-41	No
	yellow	BIRC6	5.04595e-46	1.41509e-41	No
	yellow	TMEM50A	5.12577e-46	1.43742e-41	No
	yellow	ATF4	6.38041e-46	1.78862e-41	No
	yellow	FAM160A2	1.00168e-45	2.80701e-41	No
	yellow	RAPGEF1	1.14745e-45	3.2148e-41	No
	yellow	ADNP	1.29866e-45	3.63793e-41	No
	yellow	CCDC30	1.74458e-45	4.88622e-41	No
	yellow	BBS9	3.92963e-45	1.09959e-40	No
	yellow	RAB6A	5.72544e-45	1.60169e-40	No
	yellow	GRN	6.92141e-45	1.93578e-40	No
	yellow	YPEL3	7.58239e-45	2.12041e-40	No
	yellow	ARL5A	8.58068e-45	2.39933e-40	No
	yellow	C20orf194	9.28381e-45	2.59585e-40	No
	yellow	PERP	9.85116e-45	2.75409e-40	No
	yellow	QTRT1	1.42816e-44	3.9917e-40	No
	yellow	SARAF	1.51405e-44	4.23147e-40	No
	yellow	GRAMD2B	1.69453e-44	4.7357e-40	No
	yellow	SEPT2	2.3466e-44	6.55663e-40	No
	yellow	DLGAP4	2.43816e-44	6.81197e-40	No
	yellow	ZNF254	3.47283e-44	9.69962e-40	No
	yellow	AP000757.1	4.61656e-44	1.28904e-39	No
	yellow	SCNN1A	4.73792e-44	1.32287e-39	No
	yellow	TRIM8	6.17698e-44	1.72437e-39	No
	yellow	RSRP1	1.39308e-43	3.88614e-39	No
	yellow	TMED9	5.0148e-43	1.39717e-38	No
	yellow	SQSTM1	5.35355e-43	1.49144e-38	No
	yellow	CHCHD3	7.97998e-43	2.22242e-38	No
	yellow	PPP2R5A	1.01116e-42	2.81526e-38	No
	yellow	STK40	1.31164e-42	3.65056e-38	No
	yellow	TPI1	1.65092e-42	4.59386e-38	No
	yellow	FARP2	1.98901e-42	5.53342e-38	No
	yellow	PTMS	4.20526e-42	1.16919e-37	No
	yellow	UBC	5.03263e-42	1.39892e-37	No
	yellow	CD164	5.36605e-42	1.49144e-37	No
	yellow	GPAT4	5.69899e-42	1.58381e-37	No
	yellow	DYNLT1	6.80829e-42	1.89155e-37	No
	yellow	RPS26	9.63736e-42	2.67668e-37	No
	yellow	HMGN1	1.02688e-41	2.85195e-37	No
	yellow	CSNK1D	1.10194e-41	3.05999e-37	No
	yellow	PDE7A	1.12408e-41	3.12135e-37	No
	yellow	RCAN2	1.19639e-41	3.32189e-37	No
	yellow	SUCLG2-AS1	2.61374e-41	7.25157e-37	No
	yellow	PTPRF	3.28579e-41	9.11346e-37	No
	yellow	CCNY	3.52322e-41	9.77094e-37	No
	yellow	NACA	4.22515e-41	1.17155e-36	No
	yellow	SPAG9	4.38391e-41	1.21553e-36	No
	yellow	KIAA1958	7.29189e-41	2.02022e-36	No
	yellow	RNF149	7.68578e-41	2.12927e-36	No
	yellow	HABP4	8.35331e-41	2.3137e-36	No
	yellow	CTNNAL1	8.89827e-41	2.46438e-36	No
	yellow	CHD7	9.84559e-41	2.72624e-36	No
	yellow	EIF3B	1.10371e-40	3.05573e-36	No
	yellow	MBD3	1.63687e-40	4.53021e-36	No
	yellow	GMDS-DT	1.84174e-40	5.09554e-36	No
	yellow	AC104041.1	2.31835e-40	6.41256e-36	No
	yellow	PSMD1	4.91494e-40	1.3581e-35	No
	yellow	ACSS2	5.88038e-40	1.62457e-35	No
	yellow	ELOB	6.47527e-40	1.78879e-35	No
	yellow	AC027288.3	6.75882e-40	1.86706e-35	No
	yellow	ARMH3	8.26401e-40	2.28227e-35	No
	yellow	GHITM	8.33533e-40	2.30188e-35	No
	yellow	SSBP2	8.39299e-40	2.31772e-35	No
	yellow	RHOQ	9.83123e-40	2.7147e-35	No
	yellow	PHLPP1	1.11728e-39	3.08481e-35	No
	yellow	RPRD1A	1.19043e-39	3.28642e-35	No
	yellow	TMEM219	1.69191e-39	4.66899e-35	No
	yellow	EIF3F	2.32275e-39	6.4087e-35	No
	yellow	GALNT11	3.22442e-39	8.89457e-35	No
	yellow	HMGN2	8.58558e-39	2.36567e-34	No
	yellow	RBM5	9.80109e-39	2.69991e-34	No
	yellow	SLC25A3	1.49637e-38	4.12041e-34	No
	yellow	ATP1B3	1.78915e-38	4.92571e-34	No
	yellow	RABGAP1	2.23454e-38	6.14967e-34	No
	yellow	CHMP1A	2.72192e-38	7.48936e-34	No
	yellow	RNF10	3.50404e-38	9.63821e-34	No
	yellow	EXOC6	5.50728e-38	1.51401e-33	No
	yellow	RNF24	7.38363e-38	2.02939e-33	No
	yellow	TUBA1C	8.40169e-38	2.30887e-33	No
	yellow	ADCY6	8.42046e-38	2.31394e-33	No
	yellow	FKBP2	1.0706e-37	2.94138e-33	No
	yellow	BHMT	1.31681e-37	3.61702e-33	No
	yellow	PPA2	1.36368e-37	3.74562e-33	No
	yellow	XRCC6	1.37839e-37	3.78588e-33	No
	yellow	COG5	1.53824e-37	4.22462e-33	No
	yellow	RHPN1	1.72216e-37	4.72889e-33	No
	yellow	ESRP1	2.54908e-37	6.99646e-33	No
	yellow	CAP1	8.07778e-37	2.21428e-32	No
	yellow	GTF2I	1.21933e-36	3.34122e-32	No
	yellow	TRIR	1.53832e-36	4.21408e-32	No
	yellow	ARPC5	1.6805e-36	4.6034e-32	No
	yellow	KPNA3	1.77514e-36	4.86246e-32	No
	yellow	PAIP2	2.43109e-36	6.65633e-32	No
	yellow	PPP2R1A	2.54469e-36	6.96659e-32	No
	yellow	AEBP2	2.77641e-36	7.59987e-32	No
	yellow	GIGYF1	3.12599e-36	8.5552e-32	No
	yellow	STK11	4.46109e-36	1.22055e-31	No
	yellow	ITFG1	4.54321e-36	1.24298e-31	No
	yellow	AVL9	4.61166e-36	1.26166e-31	No
	yellow	MEF2A	4.63894e-36	1.26908e-31	No
	yellow	GPR39	5.9647e-36	1.63111e-31	No
	yellow	NUP88	7.24584e-36	1.98101e-31	No
	yellow	TRIOBP	8.06417e-36	2.20458e-31	No
	yellow	HSPA12A	8.36783e-36	2.28743e-31	No
	yellow	TFAP2B	1.19181e-35	3.25638e-31	No
	yellow	MRPL28	1.45688e-35	3.97918e-31	No
	yellow	FOCAD	1.73292e-35	4.7319e-31	No
	yellow	SKP1	2.01208e-35	5.49298e-31	No
	yellow	PRDX5	2.76823e-35	7.55258e-31	No
	yellow	SLC2A4RG	4.90758e-35	1.338e-30	No
	yellow	YBX1	5.23821e-35	1.42804e-30	No
	yellow	SGPP1	9.36503e-35	2.54991e-30	No
	yellow	CNOT2	1.53711e-34	4.18308e-30	No
	yellow	AC116366.3	5.6766e-34	1.54228e-29	No
	yellow	RAP1GDS1	5.7604e-34	1.56499e-29	No
	yellow	TERF2IP	5.81648e-34	1.58016e-29	No
	yellow	CLASP1	6.94647e-34	1.88652e-29	No
	yellow	LGALS3BP	1.327e-33	3.60055e-29	No
	yellow	KDELR1	2.29463e-33	6.21982e-29	No
	yellow	DYNLRB1	2.62019e-33	7.10045e-29	No
	yellow	ATP6AP2	3.14388e-33	8.5171e-29	No
	yellow	UQCRQ	3.33916e-33	9.04544e-29	No
	yellow	SYPL1	7.74785e-33	2.0968e-28	No
	yellow	TRIM28	9.00939e-33	2.4374e-28	No
	yellow	CUEDC1	1.03229e-32	2.79193e-28	No
	yellow	CDK13	1.04878e-32	2.83644e-28	No
	yellow	RRP12	1.16732e-32	3.15643e-28	No
	yellow	CERS2	1.33197e-32	3.60046e-28	No
	yellow	TXK	3.23396e-32	8.7304e-28	No
	yellow	TMA7	3.54519e-32	9.56811e-28	No
	yellow	KHSRP	4.79032e-32	1.29209e-27	No
	yellow	JUP	4.86017e-32	1.31089e-27	No
	yellow	AC245297.3	5.10307e-32	1.37625e-27	No
	yellow	COMMD6	5.3208e-32	1.43475e-27	No
	yellow	ACBD3	5.49545e-32	1.48168e-27	No
	yellow	YWHAQ	8.48333e-32	2.28626e-27	No
	yellow	EIF2AK2	8.76744e-32	2.36247e-27	No
	yellow	ACSM3	1.09471e-31	2.9485e-27	No
	yellow	RER1	1.43656e-31	3.86852e-27	No
	yellow	VKORC1L1	3.28715e-31	8.84112e-27	No
	yellow	SRP9	3.52414e-31	9.47642e-27	No
	yellow	RAI1	4.02983e-31	1.08346e-26	No
	yellow	H2AFY	4.89151e-31	1.31474e-26	No
	yellow	WDR6	5.54009e-31	1.48879e-26	No
	yellow	NAP1L4	6.53505e-31	1.7559e-26	No
	yellow	KMT2C	6.65439e-31	1.7877e-26	No
	yellow	HM13	8.97405e-31	2.40908e-26	No
	yellow	TBC1D14	9.7319e-31	2.61194e-26	No
	yellow	NSD2	1.37918e-30	3.69895e-26	No
	yellow	ADD1	2.32371e-30	6.22639e-26	No
	yellow	ARF1	3.29755e-30	8.82918e-26	No
	yellow	NCK2	5.21936e-30	1.39654e-25	No
	yellow	INO80E	7.75052e-30	2.07233e-25	No
	yellow	CAPS	1.47469e-29	3.93742e-25	No
	yellow	TSPAN3	1.60445e-29	4.2834e-25	No
	yellow	DNM1	2.05118e-29	5.47276e-25	No
	yellow	SELENOW	2.1088e-29	5.62586e-25	No
	yellow	SLC25A6	2.63357e-29	7.02294e-25	No
	yellow	SIMC1	2.76698e-29	7.37815e-25	No
	yellow	TAF3	2.86416e-29	7.63671e-25	No
	yellow	APOO	3.16596e-29	8.43982e-25	No
	yellow	SNX4	3.24968e-29	8.66234e-25	No
	yellow	SPDYA	3.8774e-29	1.03313e-24	No
	yellow	RAD23B	4.07546e-29	1.08578e-24	No
	yellow	YIPF4	5.28294e-29	1.40685e-24	No
	yellow	PEX14	5.37448e-29	1.43117e-24	No
	yellow	RBBP4	5.96898e-29	1.58912e-24	No
	yellow	CYP1B1-AS1	6.04084e-29	1.60813e-24	No
	yellow	FAM120A	8.47906e-29	2.25594e-24	No
	yellow	ASAP2	9.32689e-29	2.48067e-24	No
	yellow	ILKAP	2.06146e-28	5.47564e-24	No
	yellow	SGK3	2.24577e-28	5.96386e-24	No
	yellow	CRIP2	2.65265e-28	7.04252e-24	No
	yellow	CRK	3.66541e-28	9.72396e-24	No
	yellow	ATP6V1G1	3.88545e-28	1.03069e-23	No
	yellow	AP002884.3	4.11191e-28	1.09056e-23	No
	yellow	VOPP1	4.2077e-28	1.11588e-23	No
	yellow	CLDN19	5.1773e-28	1.37219e-23	No
	yellow	DPP7	1.00758e-27	2.66685e-23	No
	yellow	PTBP1	2.43635e-27	6.43634e-23	No
	yellow	PPP1R13B	2.635e-27	6.9585e-23	No
	yellow	MACO1	2.67004e-27	7.05076e-23	No
	yellow	EPS8L2	3.77719e-27	9.96953e-23	Yes
	yellow	XPC	4.53776e-27	1.19742e-22	No
	yellow	WDR20	5.09839e-27	1.34496e-22	No
	yellow	FBXO7	5.68553e-27	1.4995e-22	No
	yellow	JUN	9.41523e-27	2.48044e-22	No
	yellow	WASHC1	9.5907e-27	2.52658e-22	No
	yellow	PCNX4	1.09613e-26	2.88676e-22	No
	yellow	MAPKBP1	1.21794e-26	3.20671e-22	No
	yellow	GUK1	1.51874e-26	3.99657e-22	No
	yellow	ZNF316	1.67085e-26	4.396e-22	No
	yellow	PTPRA	1.75963e-26	4.62907e-22	No
	yellow	FBXL17	1.84468e-26	4.85242e-22	No
	yellow	PARK7	2.64184e-26	6.94303e-22	No
	yellow	NFIC	2.96893e-26	7.79998e-22	No
	yellow	URI1	3.6797e-26	9.66289e-22	No
	yellow	KIF13A	4.93321e-26	1.29472e-21	No
	yellow	ACVR1	5.46825e-26	1.43465e-21	No
	yellow	PHLDB2	5.52527e-26	1.44956e-21	No
	yellow	GNG5	8.40727e-26	2.20321e-21	No
	yellow	AZIN1	1.11536e-25	2.92024e-21	No
	yellow	EPS15	1.43397e-25	3.75227e-21	No
	yellow	SNX24	1.52484e-25	3.9896e-21	No
	yellow	EPC1	1.601e-25	4.18853e-21	No
	yellow	ARHGAP44	2.04803e-25	5.35478e-21	No
	yellow	SRGAP3	2.10464e-25	5.50237e-21	No
	yellow	DCAF8	2.62661e-25	6.8636e-21	No
	yellow	ANXA11	6.86713e-25	1.79012e-20	No
	yellow	NBEAL1	6.95554e-25	1.8131e-20	No
	yellow	NAPA	7.43695e-25	1.93829e-20	No
	yellow	TMEM267	1.50501e-24	3.9165e-20	No
	yellow	NME5	2.02667e-24	5.26996e-20	No
	yellow	ERP29	2.75692e-24	7.16304e-20	No
	yellow	CPM	3.16795e-24	8.22749e-20	No
	yellow	PPP1R1A	3.28309e-24	8.52618e-20	No
	yellow	MAP3K13	5.54801e-24	1.43882e-19	No
	yellow	PSMB1	1.31452e-23	3.40302e-19	No
	yellow	ARHGAP35	1.68817e-23	4.36746e-19	No
	yellow	PACSIN2	2.05104e-23	5.30316e-19	No
	yellow	CCM2	2.26545e-23	5.85687e-19	No
	yellow	MLLT6	2.32075e-23	5.99961e-19	No
	yellow	NPEPL1	4.72332e-23	1.21805e-18	No
	yellow	ITGA2	5.22641e-23	1.34727e-18	No
	yellow	ZBTB4	9.02557e-23	2.32291e-18	No
	yellow	ATXN7L1	1.02123e-22	2.62761e-18	No
	yellow	N4BP2L1	1.23025e-22	3.16433e-18	No
	yellow	SOD1	1.80555e-22	4.64082e-18	No
	yellow	EID1	2.40759e-22	6.18415e-18	No
	yellow	CBR1	2.82258e-22	7.24557e-18	No
	yellow	PATZ1	3.4767e-22	8.91947e-18	No
	yellow	ATP5PB	6.15532e-22	1.57656e-17	No
	yellow	ARMC8	7.23292e-22	1.85177e-17	No
	yellow	TMEM135	7.59129e-22	1.94329e-17	No
	yellow	NELFB	8.0935e-22	2.07153e-17	No
	yellow	CREB1	1.66833e-21	4.25925e-17	No
	yellow	NDFIP1	1.91465e-21	4.88542e-17	No
	yellow	OPHN1	3.47632e-21	8.85732e-17	No
	yellow	ENSA	4.28296e-21	1.09048e-16	No
	yellow	PSMA7	4.51056e-21	1.14812e-16	No
	yellow	NDUFC1	4.54314e-21	1.15637e-16	No
	yellow	TNRC18	4.89093e-21	1.24455e-16	No
	yellow	CSPP1	5.59821e-21	1.42424e-16	No
	yellow	GTF2IRD1	6.21476e-21	1.58079e-16	No
	yellow	NPRL3	7.68951e-21	1.95398e-16	No
	yellow	VGLL4	8.80774e-21	2.23699e-16	No
	yellow	GTF3C2	1.683e-20	4.26808e-16	No
	yellow	BICRAL	2.0136e-20	5.10265e-16	No
	yellow	LAMP1	4.43642e-20	1.12095e-15	No
	yellow	STK25	4.64242e-20	1.17263e-15	No
	yellow	ITPA	5.67536e-20	1.43252e-15	No
	yellow	RALA	6.2483e-20	1.57688e-15	No
	yellow	DYM	8.54377e-20	2.15431e-15	No
	yellow	TMEM245	9.42407e-20	2.37543e-15	No
	yellow	PCBP2	1.06012e-19	2.67096e-15	No
	yellow	POU3F3	2.81098e-19	7.06061e-15	No
	yellow	GALNT14	3.81212e-19	9.565e-15	No
	yellow	HOXD9	5.11362e-19	1.28142e-14	No
	yellow	TMEM260	1.02745e-18	2.56801e-14	No
	yellow	SNED1	1.16844e-18	2.91852e-14	No
	yellow	INPPL1	1.43654e-18	3.58517e-14	No
	yellow	CDK14	1.7923e-18	4.47017e-14	No
	yellow	CALR	1.79902e-18	4.48676e-14	No
	yellow	BCL7C	3.1752e-18	7.89927e-14	No
	yellow	CLOCK	3.69975e-18	9.19905e-14	No
	yellow	VPS51	4.28091e-18	1.06402e-13	No
	yellow	ATP6V0B	4.80892e-18	1.19458e-13	No
	yellow	CLASRP	5.47189e-18	1.35889e-13	No
	yellow	VAMP8	5.63806e-18	1.39999e-13	No
	yellow	CHCHD10	8.87952e-18	2.20132e-13	No
	yellow	EDF1	1.14526e-17	2.83543e-13	No
	yellow	EXOC7	3.8825e-17	9.5657e-13	No
	yellow	FBXO28	5.58076e-17	1.37337e-12	No
	yellow	RPN1	5.78384e-17	1.42317e-12	No
	yellow	PDIA6	7.34125e-17	1.80441e-12	No
	yellow	LMBR1	7.69366e-17	1.89026e-12	No
	yellow	DHX32	1.16204e-16	2.85096e-12	No
	yellow	FASTK	1.54678e-16	3.79053e-12	No
	yellow	ZBTB1	1.63154e-16	3.99711e-12	No
	yellow	FAM193B	1.74377e-16	4.27188e-12	No
	yellow	PITPNA	2.60808e-16	6.37988e-12	No
	yellow	KLC1	4.65997e-16	1.13675e-11	No
	yellow	IFT140	5.2458e-16	1.27898e-11	No
	yellow	P4HB	8.3024e-16	2.01972e-11	No
	yellow	UBE2I	9.18748e-16	2.23421e-11	No
	yellow	KIAA1671	1.11862e-15	2.71802e-11	No
	yellow	PRKCZ	1.19419e-15	2.90092e-11	No
	yellow	PRKRIP1	2.93099e-15	7.09154e-11	No
	yellow	RPN2	2.97859e-15	7.20581e-11	No
	yellow	MICU2	3.42981e-15	8.29327e-11	No
	yellow	MTX2	3.54569e-15	8.57134e-11	No
	yellow	BTG1	3.85828e-15	9.32314e-11	No
	yellow	EIF2AK3	3.86482e-15	9.33817e-11	No
	yellow	BSG	4.76813e-15	1.15074e-10	No
	yellow	TMED10	6.27948e-15	1.51354e-10	No
	yellow	GNAS	7.40467e-15	1.78268e-10	No
	yellow	LYPLA1	8.58356e-15	2.06486e-10	No
	yellow	DYNLL1	1.79038e-14	4.29063e-10	No
	yellow	TPD52L1	1.84634e-14	4.42439e-10	No
	yellow	GPBP1L1	4.03396e-14	9.62341e-10	No
	yellow	MTDH	8.23562e-14	1.95596e-09	No
	yellow	ZKSCAN1	9.75974e-14	2.3156e-09	No
	yellow	PLEKHA6	2.00909e-13	4.74446e-09	No
	yellow	NSRP1	2.09019e-13	4.93494e-09	No
	yellow	IPCEF1	4.45675e-13	1.04667e-08	No
	yellow	TRAPPC10	4.59085e-13	1.07793e-08	No
	yellow	TMEM50B	6.36135e-13	1.49072e-08	No
	yellow	DCUN1D1	6.87249e-13	1.60961e-08	No
	yellow	PPM1B	1.06515e-12	2.48809e-08	No
	yellow	PBRM1	1.67212e-12	3.8942e-08	No
	yellow	APBB2	1.80465e-12	4.1996e-08	No
	yellow	SEC11A	4.625e-12	1.06944e-07	No
	yellow	BDNF-AS	7.38023e-12	1.70048e-07	No
	yellow	MLEC	8.54589e-12	1.96726e-07	No
	yellow	R3HDM2	1.22606e-11	2.81515e-07	No
	yellow	VAPB	3.13111e-11	7.13486e-07	No
	yellow	SUZ12	3.26447e-11	7.43711e-07	No
	yellow	EVA1A	3.94419e-11	8.97265e-07	No
	yellow	GPBP1	5.07413e-11	1.15213e-06	No
	yellow	RABL6	6.06093e-11	1.37426e-06	No
	yellow	LITAF	8.38359e-11	1.89595e-06	No
	yellow	ACAP2	8.79659e-11	1.98777e-06	No
	yellow	EMX2OS	1.95748e-10	4.39592e-06	No
	yellow	PURA	2.06932e-10	4.64521e-06	No
	yellow	ARIH2	3.53195e-10	7.89179e-06	No
	yellow	OCLN	4.03193e-10	8.99605e-06	No
	yellow	KHDRBS3	4.12336e-10	9.19839e-06	No
	yellow	FOXK1	4.27301e-10	9.52967e-06	No
	pink	AC092078.2	0	0	Yes
	pink	ALDH1L1	0	0	Yes
	pink	CACNB2	0	0	Yes
	pink	FXYD6-FXYD2	0	0	Yes
	pink	GABRB1	0	0	No
	pink	GPC5	0	0	Yes
	pink	INSR	0	0	No
	pink	LINGO2	0	0	No
	pink	LTBP2	0	0	No
	pink	OGDHL	0	0	Yes
	pink	RALYL	0	0	Yes
	pink	RBFOX1	0	0	Yes
	pink	TEX41	0	0	No
	pink	TMEM207	0	0	No
	pink	TMEM52B	0	0	Yes
	pink	U91319.1	0	0	No
	pink	PIP5K1B	0	0	No
	pink	SGSM1	0	0	No
	pink	COL6A1	0	8.29913e-305	No
	pink	PHF21B	5.43578e-302	1.68602e-297	No
	pink	ATP6V0D2	1.85468e-299	5.75118e-295	No
	pink	AP000282.1	7.69484e-298	2.38579e-293	No
	pink	RANBP17	1.19108e-265	3.68247e-261	No
	pink	CUBN	3.59662e-242	1.10927e-237	No
	pink	LRP2	2.52872e-231	7.78769e-227	No
	pink	ROBO2	5.68769e-218	1.74862e-213	No
	pink	ZDHHC11B	3.57152e-208	1.09663e-203	No
	pink	SEMA5B	1.26137e-198	3.86662e-194	No
	pink	CDH6	1.80947e-197	5.54621e-193	No
	pink	SLC8A1	1.04397e-194	3.19769e-190	No
	pink	LRMDA	7.62911e-189	2.3339e-184	No
	pink	SLC15A2	3.69449e-186	1.1297e-181	No
	pink	SLC4A4	2.34173e-185	7.1589e-181	No
	pink	LINC02471	5.29614e-185	1.61887e-180	No
	pink	SEMA5A	1.18721e-176	3.62348e-172	No
	pink	SEPT10	2.28006e-175	6.95716e-171	No
	pink	ACSM2A	2.554e-171	7.78358e-167	No
	pink	ANKS1B	1.22607e-169	3.734e-165	No
	pink	SLC17A1	4.50782e-160	1.36988e-155	No
	pink	SLC5A12	3.59516e-159	1.09221e-154	No
	pink	CAMK2B	5.45522e-156	1.6556e-151	No
	pink	Z93930.2	6.45966e-154	1.95954e-149	No
	pink	ACSM2B	1.53151e-148	4.63817e-144	No
	pink	SLC16A9	1.64087e-146	4.96692e-142	No
	pink	MARK1	1.4368e-141	4.34128e-137	No
	pink	TRPM3	3.50227e-138	1.05702e-133	No
	pink	ALDOB	1.61362e-137	4.86893e-133	No
	pink	L3MBTL4	4.39629e-136	1.32553e-131	No
	pink	NOX4	7.28537e-134	2.19486e-129	No
	pink	GRB10	2.55145e-131	7.6791e-127	No
	pink	ACSF2	9.27829e-125	2.78534e-120	No
	pink	SLC7A8	9.93858e-124	2.98247e-119	No
	pink	MCL1	1.71509e-122	5.14577e-118	No
	pink	GPR137B	3.3064e-122	9.91919e-118	No
	pink	SLFN5	9.39847e-120	2.81625e-115	No
	pink	SLC4A9	9.89547e-119	2.96389e-114	No
	pink	PXDN	6.78929e-110	2.02552e-105	No
	pink	APOE	2.01302e-105	5.99317e-101	No
	pink	FAM189A1	3.62478e-101	1.07685e-96	No
	pink	FIGN	1.24797e-100	3.70635e-96	No
	pink	SLC13A1	2.69603e-100	8.00532e-96	No
	pink	ARHGAP42	3.59017e-100	1.06592e-95	No
	pink	RHOBTB1	1.28207e-97	3.80071e-93	No
	pink	ZBTB46	3.68205e-94	1.08875e-89	No
	pink	CNDP2	5.19189e-93	1.53405e-88	No
	pink	LINC00871	6.82515e-92	2.01499e-87	No
	pink	DDX60	1.2917e-90	3.81089e-86	No
	pink	SLC13A3	1.57083e-90	4.63395e-86	No
	pink	SFPQ	9.63423e-85	2.83208e-80	No
	pink	ZDHHC13	1.66221e-82	4.87908e-78	No
	pink	GDA	2.27065e-82	6.66412e-78	No
	pink	JPT2	1.52536e-78	4.46337e-74	No
	pink	GPR135	1.20524e-75	3.517e-71	No
	pink	PLSCR4	4.11812e-75	1.20113e-70	No
	pink	RND3	5.42271e-74	1.58002e-69	No
	pink	AC090630.1	1.72123e-72	5.00808e-68	No
	pink	ASS1	5.44661e-71	1.58208e-66	No
	pink	GNG2	7.78379e-71	2.26041e-66	No
	pink	CAMSAP1	1.0928e-70	3.17273e-66	No
	pink	PAH	3.41793e-70	9.91713e-66	No
[truncated: 811 more rows]
