# Supplementary material for: An atlas of healthy and injured cell states and niches in the human kidney
Source: Nature. 2023 Jul 19;619(7970):585–94. doi: 10.1038/s41586-023-05769-3 (PMC10356613; doi:10.1038/s41586-023-05769-3)
Supplement: Supplementary file 6 — Supplementary Tables 1–37. [file 41586_2023_5769_MOESM6_ESM.zip › 2021-07-12390D-s6/2021-07-12390D-Supplementary Table 18.xlsx]

## Sheet: S18
	Supplementary Table 18. Adaptive epithelial module reactome pathway analyses.
	Pathway analysis using the Reactome online tool (reactome.org/PathwayBrowser/) for gene sets enriched in each aPT or aTAL module. P values were calculated using a Binomial Test and adjusted P values, or False Discovery Rates (FDR), were calculated using the Benjamini-Hochberg approach.
	module	celltype	Pathway identifier	Pathway name	#Entities found	#Entities total	Entities ratio	Entities P Value	Entities FDR	#Reactions found	#Reactions total	Reactions ratio	Species identifier	Species name	Submitted entities found	Mapped entities	Found reaction identifiers
	black	PT	R-HSA-210745	Regulation of gene expression in beta cells	4	35	0.00241	5.08e-06	0.00067	1	12	0.000894	9606	Homo sapiens	HNF4A		R-HSA-211466
	black	PT	R-HSA-186712	Regulation of beta-cell development	4	67	0.004614	6.33e-05	0.00418	1	26	0.001937	9606	Homo sapiens	HNF4A		R-HSA-211466
	black	PT	R-HSA-9632974	NR1H2 & NR1H3 regulate gene expression linked to gluconeogenesis	2	10	0.000689	0.000481	0.021163	2	2	0.000149	9606	Homo sapiens	PCK1		R-HSA-9028524;R-HSA-9605051
	black	PT	R-HSA-561048	Organic anion transport	2	12	0.000826	0.00069	0.022764	2	3	0.000223	9606	Homo sapiens	SLC22A12;SLC22A6		R-HSA-561041;R-HSA-561253
	black	PT	R-HSA-177128	Conjugation of salicylate with glycine	2	16	0.001102	0.001217	0.031629	1	2	0.000149	9606	Homo sapiens	ACSM2A;ACSM2B		R-HSA-159567
	black	PT	R-HSA-425407	SLC-mediated transmembrane transport	6	415	0.028577	0.001913	0.042077	6	191	0.014226	9606	Homo sapiens	SLC22A12;SLC22A6;SLC36A2;SLC34A1;SLC6A13;SLC5A12		R-HSA-444007;R-HSA-375405;R-HSA-561041;R-HSA-561253;R-HSA-427656;R-HSA-8876312
	black	PT	R-HSA-159424	Conjugation of carboxylic acids	2	24	0.001653	0.002693	0.043095	3	6	0.000447	9606	Homo sapiens	ACSM2A;ACSM2B		R-HSA-159443;R-HSA-177157;R-HSA-159567
	black	PT	R-HSA-156587	Amino Acid conjugation	2	24	0.001653	0.002693	0.043095	3	6	0.000447	9606	Homo sapiens	ACSM2A;ACSM2B		R-HSA-159443;R-HSA-177157;R-HSA-159567
	black	PT	R-HSA-5657560	Hereditary fructose intolerance	1	2	0.000138	0.006316	0.088146	1	1	7.45e-05	9606	Homo sapiens	ALDOB		R-HSA-5656438
	black	PT	R-HSA-9037629	Lewis blood group biosynthesis	2	39	0.002686	0.006901	0.088146	2	13	0.000968	9606	Homo sapiens	FUT6		R-HSA-9605682;R-HSA-9603984
	black	PT	R-HSA-5619071	Defective SLC22A12 causes renal hypouricemia 1 (RHUC1)	1	3	0.000207	0.009459	0.088146	1	1	7.45e-05	9606	Homo sapiens	SLC22A12		R-HSA-5625210
	black	PT	R-HSA-5619040	Defective SLC34A1 causes hypophosphatemic nephrolithiasis/osteoporosis 1 (NPHLOP1)	1	3	0.000207	0.009459	0.088146	1	1	7.45e-05	9606	Homo sapiens	SLC34A1		R-HSA-5651685
	black	PT	R-HSA-549132	Organic cation/anion/zwitterion transport	2	48	0.003305	0.010268	0.088146	2	12	0.000894	9606	Homo sapiens	SLC22A12;SLC22A6		R-HSA-561041;R-HSA-561253
	black	PT	R-HSA-9615017	FOXO-mediated transcription of oxidative stress, metabolic and neuronal genes	2	49	0.003374	0.010678	0.088146	2	34	0.002532	9606	Homo sapiens	PCK1		R-HSA-9623280;R-HSA-9623281
	black	PT	R-HSA-9033658	Blood group systems biosynthesis	2	52	0.003581	0.011954	0.088146	2	22	0.001639	9606	Homo sapiens	FUT6		R-HSA-9605682;R-HSA-9603984
	black	PT	R-HSA-5619041	Defective SLC36A2 causes iminoglycinuria (IG) and hyperglycinuria (HG)	1	4	0.000275	0.012592	0.088146	1	1	7.45e-05	9606	Homo sapiens	SLC36A2		R-HSA-5653850
	black	PT	R-HSA-3359463	Defective CUBN causes hereditary megaloblastic anemia 1	1	4	0.000275	0.012592	0.088146	1	1	7.45e-05	9606	Homo sapiens	CUBN		R-HSA-3296462
	black	PT	R-HSA-3359462	Defective AMN causes hereditary megaloblastic anemia 1	1	4	0.000275	0.012592	0.088146	1	1	7.45e-05	9606	Homo sapiens	CUBN		R-HSA-3296477
	black	PT	R-HSA-425366	Transport of bile salts and organic acids, metal ions and amine compounds	3	162	0.011155	0.014748	0.08849	3	67	0.00499	9606	Homo sapiens	SLC22A12;SLC22A6;SLC6A13		R-HSA-444007;R-HSA-561041;R-HSA-561253
	black	PT	R-HSA-425393	Transport of inorganic cations/anions and amino acids/oligopeptides	3	164	0.011293	0.015235	0.091408	3	75	0.005586	9606	Homo sapiens	SLC36A2;SLC34A1;SLC5A12		R-HSA-375405;R-HSA-427656;R-HSA-8876312
	black	PT	R-HSA-2160456	Phenylketonuria	1	5	0.000344	0.015716	0.093635	1	1	7.45e-05	9606	Homo sapiens	PAH		R-HSA-5649483
	black	PT	R-HSA-427589	Type II Na+/Pi cotransporters	1	5	0.000344	0.015716	0.093635	1	2	0.000149	9606	Homo sapiens	SLC34A1		R-HSA-427656
	black	PT	R-HSA-70263	Gluconeogenesis	2	66	0.004545	0.018727	0.093635	2	26	0.001937	9606	Homo sapiens	ALDOB;PCK1		R-HSA-70241;R-HSA-71495
	black	PT	R-HSA-428559	Proton-coupled neutral amino acid transporters	1	6	0.000413	0.01883	0.09415	1	2	0.000149	9606	Homo sapiens	SLC36A2		R-HSA-375405
	black	PT	R-HSA-5619102	SLC transporter disorders	3	183	0.012602	0.020308	0.101538	3	65	0.004841	9606	Homo sapiens	SLC22A12;SLC36A2;SLC34A1		R-HSA-5651685;R-HSA-5653850;R-HSA-5625210
	black	PT	R-HSA-427652	Sodium-coupled phosphate cotransporters	1	7	0.000482	0.021934	0.109672	1	3	0.000223	9606	Homo sapiens	SLC34A1		R-HSA-427656
	black	PT	R-HSA-8964011	HDL clearance	1	9	0.00062	0.028115	0.112458	2	5	0.000372	9606	Homo sapiens	CUBN		R-HSA-264848;R-HSA-264834
	black	PT	R-HSA-9024446	NR1H2 and NR1H3-mediated signaling	2	85	0.005853	0.02991	0.119638	2	60	0.004469	9606	Homo sapiens	PCK1		R-HSA-9028524;R-HSA-9605051
	black	PT	R-HSA-382551	Transport of small molecules	7	958	0.065969	0.030112	0.12045	8	441	0.032847	9606	Homo sapiens	SLC22A12;CUBN;SLC22A6;SLC36A2;SLC34A1;SLC6A13;SLC5A12		R-HSA-444007;R-HSA-264848;R-HSA-264834;R-HSA-375405;R-HSA-561041;R-HSA-561253;R-HSA-427656;R-HSA-8876312
	black	PT	R-HSA-177162	Conjugation of phenylacetate with glutamine	1	10	0.000689	0.03119	0.124761	1	2	0.000149	9606	Homo sapiens	ACSM2A;ACSM2B		R-HSA-177157
	black	PT	R-HSA-888593	Reuptake of GABA	1	10	0.000689	0.03119	0.124761	1	2	0.000149	9606	Homo sapiens	SLC6A13		R-HSA-444007
	black	PT	R-HSA-75205	Dissolution of Fibrin Clot	1	14	0.000964	0.043398	0.140708	13	19	0.001415	9606	Homo sapiens	PLG		R-HSA-158722;R-HSA-158784;R-HSA-158721;R-HSA-158982;R-HSA-158756;R-HSA-158766;R-HSA-158925;R-HSA-158893;R-HSA-158747;R-HSA-158744;R-HSA-158750;R-HSA-158942;R-HSA-158941
	black	PT	R-HSA-177135	Conjugation of benzoate with glycine	1	14	0.000964	0.043398	0.140708	1	2	0.000149	9606	Homo sapiens	ACSM2A;ACSM2B		R-HSA-159443
	black	PT	R-HSA-381340	Transcriptional regulation of white adipocyte differentiation	2	109	0.007506	0.046903	0.140708	1	18	0.001341	9606	Homo sapiens	PCK1		R-HSA-560472
	black	PT	R-HSA-9614085	FOXO-mediated transcription	2	110	0.007575	0.047673	0.143019	2	85	0.006331	9606	Homo sapiens	PCK1		R-HSA-9623280;R-HSA-9623281
	black	PT	R-HSA-6814848	Glycerophospholipid catabolism	1	18	0.001239	0.055455	0.145596	1	7	0.000521	9606	Homo sapiens	ENPP6		R-HSA-6814797
	black	PT	R-HSA-71387	Metabolism of carbohydrates	4	456	0.031401	0.05591	0.145596	6	243	0.018099	9606	Homo sapiens	FUT6;ALDOB;PCK1		R-HSA-9605682;R-HSA-70241;R-HSA-9603984;R-HSA-71495;R-HSA-70342;R-HSA-71496
	black	PT	R-HSA-5619115	Disorders of transmembrane transporters	3	277	0.019075	0.05745	0.145596	3	87	0.00648	9606	Homo sapiens	SLC22A12;SLC36A2;SLC34A1		R-HSA-5651685;R-HSA-5653850;R-HSA-5625210
	black	PT	R-HSA-427601	Multifunctional anion exchangers	1	19	0.001308	0.058446	0.145596	1	6	0.000447	9606	Homo sapiens	SLC5A12		R-HSA-8876312
	black	PT	R-HSA-5676934	Protein repair	1	19	0.001308	0.058446	0.145596	1	7	0.000521	9606	Homo sapiens	MSRA		R-HSA-5676940
	black	PT	R-HSA-2142816	Synthesis of (16-20)-hydroxyeicosatetraenoic acids (HETE)	1	20	0.001377	0.061428	0.145596	2	3	0.000223	9606	Homo sapiens	CYP4A11		R-HSA-2161940;R-HSA-2161814
	black	PT	R-HSA-5576886	Phase 4 - resting membrane potential	1	20	0.001377	0.061428	0.145596	1	2	0.000149	9606	Homo sapiens	KCNK5		R-HSA-5578910
	black	PT	R-HSA-70350	Fructose catabolism	1	20	0.001377	0.061428	0.145596	1	5	0.000372	9606	Homo sapiens	ALDOB		R-HSA-70342
	black	PT	R-HSA-196791	Vitamin D (calciferol) metabolism	1	22	0.001515	0.067364	0.145596	5	19	0.001415	9606	Homo sapiens	CUBN		R-HSA-8963864;R-HSA-209760;R-HSA-350158;R-HSA-350168;R-HSA-350186
	black	PT	R-HSA-70326	Glucose metabolism	2	140	0.009641	0.072798	0.145596	3	50	0.003724	9606	Homo sapiens	ALDOB;PCK1		R-HSA-70241;R-HSA-71495;R-HSA-71496
	black	PT	R-HSA-5620916	VxPx cargo-targeting to cilium	1	25	0.001722	0.076199	0.152116	7	10	0.000745	9606	Homo sapiens	RAB11FIP3		R-HSA-5623525;R-HSA-5623524;R-HSA-5623527;R-HSA-5623521;R-HSA-5623519;R-HSA-5623513;R-HSA-5620921
	black	PT	R-HSA-211979	Eicosanoids	1	25	0.001722	0.076199	0.152116	2	6	0.000447	9606	Homo sapiens	CYP4A11		R-HSA-211873;R-HSA-215526
	black	PT	R-HSA-211958	Miscellaneous substrates	1	27	0.001859	0.082043	0.152116	1	5	0.000372	9606	Homo sapiens	CYP4A11		R-HSA-211962
	black	PT	R-HSA-8964208	Phenylalanine metabolism	1	27	0.001859	0.082043	0.152116	1	6	0.000447	9606	Homo sapiens	PAH		R-HSA-71118
	black	PT	R-HSA-5652084	Fructose metabolism	1	27	0.001859	0.082043	0.152116	1	7	0.000521	9606	Homo sapiens	ALDOB		R-HSA-70342
	black	PT	R-HSA-2161541	Abacavir metabolism	1	28	0.001928	0.084952	0.152116	1	7	0.000521	9606	Homo sapiens	PCK1		R-HSA-2162096
	black	PT	R-HSA-211935	Fatty acids	1	29	0.001997	0.087851	0.152116	2	4	0.000298	9606	Homo sapiens	CYP4A11		R-HSA-76466;R-HSA-211924
	black	PT	R-HSA-3296469	Defects in cobalamin (B12) metabolism	1	31	0.002135	0.093624	0.152116	2	16	0.001192	9606	Homo sapiens	CUBN		R-HSA-3296462;R-HSA-3296477
	black	PT	R-HSA-2161522	Abacavir transport and metabolism	1	34	0.002341	0.102215	0.152116	1	10	0.000745	9606	Homo sapiens	PCK1		R-HSA-2162096
	black	PT	R-HSA-1592389	Activation of Matrix Metalloproteinases	1	35	0.00241	0.105061	0.152116	6	27	0.002011	9606	Homo sapiens	PLG		R-HSA-1602488;R-HSA-1604712;R-HSA-1602458;R-HSA-1592316;R-HSA-1592398;R-HSA-1592371
	black	PT	R-HSA-1989781	PPARA activates gene expression	2	175	0.012051	0.106235	0.152116	1	41	0.003054	9606	Homo sapiens	CYP4A11		R-HSA-1989755
	black	PT	R-HSA-888590	GABA synthesis, release, reuptake and degradation	1	36	0.002479	0.107899	0.152116	1	10	0.000745	9606	Homo sapiens	SLC6A13		R-HSA-444007
	black	PT	R-HSA-400206	Regulation of lipid metabolism by PPARalpha	2	177	0.012188	0.108255	0.152116	1	44	0.003277	9606	Homo sapiens	CYP4A11		R-HSA-1989755
	black	PT	R-HSA-3296482	Defects in vitamin and cofactor metabolism	1	42	0.002892	0.124738	0.152116	2	22	0.001639	9606	Homo sapiens	CUBN		R-HSA-3296462;R-HSA-3296477
	black	PT	R-HSA-8964043	Plasma lipoprotein clearance	1	42	0.002892	0.124738	0.152116	2	35	0.002607	9606	Homo sapiens	CUBN		R-HSA-264848;R-HSA-264834
	black	PT	R-HSA-8963691	Phenylalanine and tyrosine metabolism	1	43	0.002961	0.127514	0.152116	1	12	0.000894	9606	Homo sapiens	PAH		R-HSA-71118
	black	PT	R-HSA-5668914	Diseases of metabolism	3	408	0.028095	0.138788	0.152116	4	191	0.014226	9606	Homo sapiens	CUBN;PAH;ALDOB		R-HSA-5656438;R-HSA-3296462;R-HSA-5649483;R-HSA-3296477
	black	PT	R-HSA-196741	Cobalamin (Cbl, vitamin B12) transport and metabolism	1	49	0.003374	0.143992	0.152116	2	30	0.002234	9606	Homo sapiens	CUBN		R-HSA-3000137;R-HSA-3000103
	black	PT	R-HSA-442660	Na+/Cl- dependent neurotransmitter transporters	1	50	0.003443	0.146708	0.152116	1	15	0.001117	9606	Homo sapiens	SLC6A13		R-HSA-444007
	black	PT	R-HSA-73621	Pyrimidine catabolism	1	51	0.003512	0.149416	0.152116	2	17	0.001266	9606	Homo sapiens	AGXT2		R-HSA-909780;R-HSA-909776
	black	PT	R-HSA-2142691	Synthesis of Leukotrienes (LT) and Eoxins (EX)	1	52	0.003581	0.152116	0.152116	3	19	0.001415	9606	Homo sapiens	CYP4A11		R-HSA-2161792;R-HSA-2161745;R-HSA-211873
	black	PT	R-HSA-5683826	Surfactant metabolism	1	52	0.003581	0.152116	0.152116	1	29	0.00216	9606	Homo sapiens	SLC34A1		R-HSA-427656
	black	PT	R-HSA-8978868	Fatty acid metabolism	3	428	0.029473	0.153586	0.153586	7	217	0.016163	9606	Homo sapiens	CYP4A11;HAO2;ACSF2		R-HSA-2161792;R-HSA-2161745;R-HSA-5696004;R-HSA-211873;R-HSA-2161940;R-HSA-6787811;R-HSA-2161814
	black	PT	R-HSA-5620920	Cargo trafficking to the periciliary membrane	1	55	0.003787	0.160164	0.160164	7	27	0.002011	9606	Homo sapiens	RAB11FIP3		R-HSA-5623525;R-HSA-5623524;R-HSA-5623527;R-HSA-5623521;R-HSA-5623519;R-HSA-5623513;R-HSA-5620921
	black	PT	R-HSA-4641258	Degradation of DVL	1	57	0.003925	0.165489	0.165489	3	7	0.000521	9606	Homo sapiens	HECW1		R-HSA-4641159;R-HSA-4641155;R-HSA-4641260
	black	PT	R-HSA-8866654	E3 ubiquitin ligases ubiquitinate target proteins	1	61	0.004201	0.176038	0.176038	2	16	0.001192	9606	Homo sapiens	RNF152		R-HSA-8938829;R-HSA-8938815
	black	PT	R-HSA-9033241	Peroxisomal protein import	1	67	0.004614	0.191618	0.191618	3	26	0.001937	9606	Homo sapiens	HAO2		R-HSA-9033233;R-HSA-9033235;R-HSA-9033236
	black	PT	R-HSA-5693565	Recruitment and ATM-mediated phosphorylation of repair and signaling proteins at DNA double strand breaks	1	67	0.004614	0.191618	0.191618	2	39	0.002905	9606	Homo sapiens	EYA2		R-HSA-5683967;R-HSA-5683964
	black	PT	R-HSA-352230	Amino acid transport across the plasma membrane	1	68	0.004683	0.194187	0.194187	1	36	0.002681	9606	Homo sapiens	SLC36A2		R-HSA-375405
	black	PT	R-HSA-156580	Phase II - Conjugation of compounds	2	259	0.017835	0.197964	0.197964	3	72	0.005363	9606	Homo sapiens	ACSM2A;ACSM2B		R-HSA-159443;R-HSA-177157;R-HSA-159567
	black	PT	R-HSA-186797	Signaling by PDGF	1	70	0.00482	0.1993	0.1993	1	31	0.002309	9606	Homo sapiens	PLG		R-HSA-382061
	magenta	PT	R-HSA-383280	Nuclear Receptor transcription pathway	4	86	0.005922	9.48e-05	0.013461	2	2	0.000149	9606	Homo sapiens	NR1H4		R-HSA-382096;R-HSA-376419
	magenta	PT	R-HSA-975578	Reactions specific to the complex N-glycan synthesis pathway	2	28	0.001928	0.002762	0.12607	2	7	0.000521	9606	Homo sapiens	FUT8;MAN2A1		R-HSA-975814;R-HSA-1028788
	magenta	PT	R-HSA-9022699	MECP2 regulates neuronal receptors and channels	2	32	0.002204	0.003582	0.12607	2	26	0.001937	9606	Homo sapiens	PTPN1		R-HSA-9023549;R-HSA-9023538
	magenta	PT	R-HSA-9694548	Maturation of spike protein	2	36	0.002479	0.004503	0.12607	2	11	0.000819	9606	Homo sapiens	FUT8;MAN2A1		R-HSA-9694656;R-HSA-9696980
	magenta	PT	R-HSA-9008059	Interleukin-37 signaling	2	36	0.002479	0.004503	0.12607	1	14	0.001043	9606	Homo sapiens	PTPN14		R-HSA-9008894
	magenta	PT	R-HSA-975576	N-glycan antennae elongation in the medial/trans-Golgi	2	46	0.003168	0.007225	0.166177	2	14	0.001043	9606	Homo sapiens	FUT8;MAN2A1		R-HSA-975814;R-HSA-1028788
	magenta	PT	R-HSA-9694635	Translation of structural proteins	2	65	0.004476	0.01396	0.19101	2	40	0.002979	9606	Homo sapiens	FUT8;MAN2A1		R-HSA-9694656;R-HSA-9696980
	magenta	PT	R-HSA-8848021	Signaling by PTK6	2	71	0.004889	0.016485	0.19101	6	53	0.003948	9606	Homo sapiens	PTPN1;LRRK2		R-HSA-8849428;R-HSA-8857583;R-HSA-8857565;R-HSA-8849435;R-HSA-9634702;R-HSA-8857577
	magenta	PT	R-HSA-9006927	Signaling by Non-Receptor Tyrosine Kinases	2	71	0.004889	0.016485	0.19101	6	53	0.003948	9606	Homo sapiens	PTPN1;LRRK2		R-HSA-8849428;R-HSA-8857583;R-HSA-8857565;R-HSA-8849435;R-HSA-9634702;R-HSA-8857577
	magenta	PT	R-HSA-9013026	RHOB GTPase cycle	2	75	0.005165	0.018269	0.19101	2	6	0.000447	9606	Homo sapiens	ARHGEF12;RHPN2		R-HSA-9013023;R-HSA-9690493
	magenta	PT	R-HSA-9673768	Signaling by membrane-tethered fusions of PDGFRA or PDGFRB	1	7	0.000482	0.019101	0.19101	2	2	0.000149	9606	Homo sapiens	ETV6		R-HSA-9673761;R-HSA-9673760
	magenta	PT	R-HSA-8849472	PTK6 Down-Regulation	1	7	0.000482	0.019101	0.19101	2	3	0.000223	9606	Homo sapiens	PTPN1		R-HSA-8849428;R-HSA-8849435
	magenta	PT	R-HSA-3134973	LRR FLII-interacting protein 1 (LRRFIP1) activates type I IFN production	1	7	0.000482	0.019101	0.19101	3	5	0.000372	9606	Homo sapiens	LRRFIP1		R-HSA-3134904;R-HSA-3134901;R-HSA-3134896
	magenta	PT	R-HSA-1660661	Sphingolipid de novo biosynthesis	2	80	0.005509	0.020607	0.195942	1	32	0.002383	9606	Homo sapiens	PRKD1;PKD2		R-HSA-429698
	magenta	PT	R-HSA-8857538	PTK6 promotes HIF1A stabilization	1	9	0.00062	0.024493	0.195942	4	6	0.000447	9606	Homo sapiens	LRRK2		R-HSA-8857583;R-HSA-8857565;R-HSA-9634702;R-HSA-8857577
	magenta	PT	R-HSA-433137	Sodium-coupled sulphate, di- and tri-carboxylate transporters	1	9	0.00062	0.024493	0.195942	1	5	0.000372	9606	Homo sapiens	SLC13A3		R-HSA-433101
	red	PT	R-HSA-1253288	Downregulation of ERBB4 signaling	3	11	0.000757	5.62e-06	0.000843	5	5	0.000372	9606	Homo sapiens	ERBB4		R-HSA-1253282;R-HSA-1253300;R-HSA-9612219;R-HSA-1973956;R-HSA-1977296
	red	PT	R-HSA-1251985	Nuclear signaling by ERBB4	4	47	0.003236	1.34e-05	0.000843	34	34	0.002532	9606	Homo sapiens	ERBB4		R-HSA-1254291;R-HSA-8954185;R-HSA-1254290;R-HSA-9612243;R-HSA-9612246;R-HSA-9612440;R-HSA-1251992;R-HSA-8954179;R-HSA-1253343;R-HSA-9612255;R-HSA-1251997;R-HSA-8954182;R-HSA-9612444;R-HSA-9612445;R-HSA-9612672;R-HSA-1253319;R-HSA-8954207;R-HSA-1253321;R-HSA-1253325;R-HSA-1254285;R-HSA-8954199;R-HSA-1254386;R-HSA-9612278;R-HSA-9612277;R-HSA-8954208;R-HSA-1254392;R-HSA-9612671;R-HSA-9612448;R-HSA-9…
	red	PT	R-HSA-8847993	ERBB2 Activates PTK6 Signaling	3	18	0.001239	2.43e-05	0.000843	2	2	0.000149	9606	Homo sapiens	ERBB4		R-HSA-8848005;R-HSA-8847995
	red	PT	R-HSA-6785631	ERBB2 Regulates Cell Motility	3	19	0.001308	2.85e-05	0.000843	2	2	0.000149	9606	Homo sapiens	ERBB4		R-HSA-6785636;R-HSA-6785648
	red	PT	R-HSA-1250347	SHC1 events in ERBB4 signaling	3	21	0.001446	3.83e-05	0.000843	4	4	0.000298	9606	Homo sapiens	ERBB4		R-HSA-1250357;R-HSA-1250383;R-HSA-1250380;R-HSA-1250348
	red	PT	R-HSA-1963640	GRB2 events in ERBB2 signaling	3	21	0.001446	3.83e-05	0.000843	2	4	0.000298	9606	Homo sapiens	ERBB4		R-HSA-1306969;R-HSA-1306972
	red	PT	R-HSA-9665686	Signaling by ERBB2 TMD/JMD mutants	3	30	0.002066	0.00011	0.00181	6	13	0.000968	9606	Homo sapiens	ERBB4		R-HSA-9665699;R-HSA-9665697;R-HSA-9665701;R-HSA-9665700;R-HSA-9665705;R-HSA-9665709
	red	PT	R-HSA-1236394	Signaling by ERBB4	4	82	0.005647	0.000115	0.00181	52	52	0.003873	9606	Homo sapiens	ERBB4		R-HSA-1254291;R-HSA-1254290;R-HSA-9612440;R-HSA-1251992;R-HSA-1251997;R-HSA-9612444;R-HSA-9612445;R-HSA-9612672;R-HSA-1250315;R-HSA-1254285;R-HSA-1250353;R-HSA-9612593;R-HSA-1250357;R-HSA-1253300;R-HSA-9612219;R-HSA-1253282;R-HSA-9612448;R-HSA-1236398;R-HSA-1252013;R-HSA-1250220;R-HSA-1250348;R-HSA-8954185;R-HSA-9612243;R-HSA-9612246;R-HSA-8954179;R-HSA-1253343;R-HSA-9612639;R-HSA-9612255;R-HSA-8…
	red	PT	R-HSA-9620244	Long-term potentiation	3	31	0.002135	0.000121	0.00181	1	7	0.000521	9606	Homo sapiens	ERBB4		R-HSA-9612085
	red	PT	R-HSA-9664565	Signaling by ERBB2 KD Mutants	3	35	0.00241	0.000172	0.002057	6	17	0.001266	9606	Homo sapiens	ERBB4		R-HSA-9664976;R-HSA-9664567;R-HSA-9664983;R-HSA-9664950;R-HSA-9664991;R-HSA-9664588
	red	PT	R-HSA-1250196	SHC1 events in ERBB2 signaling	3	36	0.002479	0.000187	0.002057	4	6	0.000447	9606	Homo sapiens	ERBB4		R-HSA-1250195;R-HSA-1250486;R-HSA-1963578;R-HSA-1250463
	red	PT	R-HSA-1227990	Signaling by ERBB2 in Cancer	3	36	0.002479	0.000187	0.002057	12	62	0.004618	9606	Homo sapiens	ERBB4		R-HSA-9665699;R-HSA-9665697;R-HSA-9664976;R-HSA-9664567;R-HSA-9664983;R-HSA-9664950;R-HSA-9665701;R-HSA-9665700;R-HSA-9665705;R-HSA-9664991;R-HSA-9665709;R-HSA-9664588
	red	PT	R-HSA-8863795	Downregulation of ERBB2 signaling	3	36	0.002479	0.000187	0.002057	2	14	0.001043	9606	Homo sapiens	ERBB4		R-HSA-1963563;R-HSA-8863804
	red	PT	R-HSA-70688	Proline catabolism	2	14	0.000964	0.000856	0.008558	2	4	0.000298	9606	Homo sapiens	PRODH2		R-HSA-8955817;R-HSA-70670
	red	PT	R-HSA-1250342	PI3K events in ERBB4 signaling	2	15	0.001033	0.000981	0.008825	2	2	0.000149	9606	Homo sapiens	ERBB4		R-HSA-1250370;R-HSA-1250353
	red	PT	R-HSA-1227986	Signaling by ERBB2	3	68	0.004683	0.001178	0.010601	18	46	0.003426	9606	Homo sapiens	ERBB4		R-HSA-1963581;R-HSA-1250195;R-HSA-8848005;R-HSA-1963582;R-HSA-6785636;R-HSA-1250486;R-HSA-1963578;R-HSA-1306969;R-HSA-1250463;R-HSA-1306972;R-HSA-1306979;R-HSA-1963563;R-HSA-6785648;R-HSA-1963589;R-HSA-1250346;R-HSA-8863804;R-HSA-8847995;R-HSA-1963586
	red	PT	R-HSA-9006927	Signaling by Non-Receptor Tyrosine Kinases	3	71	0.004889	0.001332	0.010659	2	53	0.003948	9606	Homo sapiens	ERBB4		R-HSA-8848005;R-HSA-8847995
	red	PT	R-HSA-8848021	Signaling by PTK6	3	71	0.004889	0.001332	0.010659	2	53	0.003948	9606	Homo sapiens	ERBB4		R-HSA-8848005;R-HSA-8847995
	red	PT	R-HSA-1963642	PI3K events in ERBB2 signaling	2	22	0.001515	0.002081	0.014568	2	7	0.000521	9606	Homo sapiens	ERBB4		R-HSA-1306979;R-HSA-1250346
	red	PT	R-HSA-438064	Post NMDA receptor activation events	3	96	0.006611	0.003125	0.021875	1	39	0.002905	9606	Homo sapiens	ERBB4		R-HSA-9612085
	red	PT	R-HSA-189200	Cellular hexose transport	2	28	0.001928	0.003333	0.023328	2	17	0.001266	9606	Homo sapiens	SLC2A9;SLC5A10		R-HSA-429036;R-HSA-8876283
	red	PT	R-HSA-9022699	MECP2 regulates neuronal receptors and channels	2	32	0.002204	0.004319	0.025916	2	26	0.001937	9606	Homo sapiens	FKBP5		R-HSA-9022728;R-HSA-9022734
	red	PT	R-HSA-442755	Activation of NMDA receptors and postsynaptic events	3	113	0.007781	0.004918	0.029508	1	71	0.005288	9606	Homo sapiens	ERBB4		R-HSA-9612085
	red	PT	R-HSA-9673013	Diseases of Telomere Maintenance	1	2	0.000138	0.006042	0.030209	2	2	0.000149	9606	Homo sapiens	ATRX		R-HSA-9670619;R-HSA-9670620
	red	PT	R-HSA-9006821	Alternative Lengthening of Telomeres (ALT)	1	2	0.000138	0.006042	0.030209	2	2	0.000149	9606	Homo sapiens	ATRX		R-HSA-9670619;R-HSA-9670620
	red	PT	R-HSA-9670621	Defective Inhibition of DNA Recombination at Telomere	1	2	0.000138	0.006042	0.030209	2	2	0.000149	9606	Homo sapiens	ATRX		R-HSA-9670619;R-HSA-9670620
	red	PT	R-HSA-9670613	Defective Inhibition of DNA Recombination at Telomere Due to DAXX Mutations	1	2	0.000138	0.006042	0.030209	1	1	7.45e-05	9606	Homo sapiens	ATRX		R-HSA-9670620
	red	PT	R-HSA-9670615	Defective Inhibition of DNA Recombination at Telomere Due to ATRX Mutations	1	2	0.000138	0.006042	0.030209	1	1	7.45e-05	9606	Homo sapiens	ATRX		R-HSA-9670619
	red	PT	R-HSA-5619047	Defective SLC2A9 causes hypouricemia renal 2 (RHUC2)	1	4	0.000275	0.012048	0.06024	1	1	7.45e-05	9606	Homo sapiens	SLC2A9		R-HSA-5638209
	red	PT	R-HSA-5579019	Defective FMO3 causes TMAU	1	6	0.000413	0.018019	0.072075	1	1	7.45e-05	9606	Homo sapiens	FMO5		R-HSA-5602966
	red	PT	R-HSA-8964540	Alanine metabolism	1	6	0.000413	0.018019	0.072075	2	4	0.000298	9606	Homo sapiens	GPT		R-HSA-70523;R-HSA-70524
	red	PT	R-HSA-163358	PKA-mediated phosphorylation of key metabolic factors	1	7	0.000482	0.020991	0.083963	4	5	0.000372	9606	Homo sapiens	MLXIPL		R-HSA-163670;R-HSA-164423;R-HSA-163672;R-HSA-163676
	red	PT	R-HSA-163765	ChREBP activates metabolic gene expression	1	9	0.00062	0.026909	0.10716	6	6	0.000447	9606	Homo sapiens	MLXIPL		R-HSA-163666;R-HSA-163748;R-HSA-163733;R-HSA-163669;R-HSA-163770;R-HSA-163743
	red	PT	R-HSA-163767	PP2A-mediated dephosphorylation of key metabolic factors	1	9	0.00062	0.026909	0.10716	3	4	0.000298	9606	Homo sapiens	MLXIPL		R-HSA-163688;R-HSA-164056;R-HSA-163689
	red	PT	R-HSA-193634	Axonal growth inhibition (RHOA activation)	1	11	0.000757	0.032792	0.10716	4	6	0.000447	9606	Homo sapiens	LINGO1		R-HSA-9012761;R-HSA-193696;R-HSA-193655;R-HSA-209573
	red	PT	R-HSA-163680	AMPK inhibits chREBP transcriptional activation activity	1	11	0.000757	0.032792	0.10716	1	4	0.000298	9606	Homo sapiens	MLXIPL		R-HSA-163691
	red	PT	R-HSA-112314	Neurotransmitter receptors and postsynaptic signal transmission	3	231	0.015907	0.032859	0.10716	1	109	0.008119	9606	Homo sapiens	ERBB4		R-HSA-9612085
	red	PT	R-HSA-2219530	Constitutive Signaling by Aberrant PI3K in Cancer	2	96	0.006611	0.034415	0.10716	1	2	0.000149	9606	Homo sapiens	ERBB4		R-HSA-2400009
	red	PT	R-HSA-193697	p75NTR regulates axonogenesis	1	12	0.000826	0.03572	0.10716	4	8	0.000596	9606	Homo sapiens	LINGO1		R-HSA-9012761;R-HSA-193696;R-HSA-193655;R-HSA-209573
	red	PT	R-HSA-8986944	Transcriptional Regulation by MECP2	2	100	0.006886	0.037061	0.10775	2	77	0.005735	9606	Homo sapiens	FKBP5		R-HSA-9022728;R-HSA-9022734
	red	PT	R-HSA-177135	Conjugation of benzoate with glycine	1	14	0.000964	0.041551	0.10775	1	2	0.000149	9606	Homo sapiens	GLYATL1		R-HSA-159566
	red	PT	R-HSA-75205	Dissolution of Fibrin Clot	1	14	0.000964	0.041551	0.10775	1	19	0.001415	9606	Homo sapiens	SERPINF2		R-HSA-158893
	red	PT	R-HSA-8939211	ESR-mediated signaling	3	256	0.017628	0.042471	0.10775	9	111	0.008268	9606	Homo sapiens	ERBB4;FKBP5		R-HSA-1254386;R-HSA-9032751;R-HSA-8954207;R-HSA-8954208;R-HSA-1254392;R-HSA-8939203;R-HSA-8939204;R-HSA-8954199;R-HSA-9709547
	red	PT	R-HSA-177128	Conjugation of salicylate with glycine	1	16	0.001102	0.047347	0.10775	1	2	0.000149	9606	Homo sapiens	GLYATL1		R-HSA-159574
	red	PT	R-HSA-217271	FMO oxidises nucleophiles	1	16	0.001102	0.047347	0.10775	1	3	0.000223	9606	Homo sapiens	FMO5		R-HSA-139970
	red	PT	R-HSA-71291	Metabolism of amino acids and derivatives	5	661	0.045517	0.048695	0.10775	7	285	0.021227	9606	Homo sapiens	ECHS1;AFMID;GPT;PRODH2		R-HSA-8955817;R-HSA-71189;R-HSA-70870;R-HSA-6784224;R-HSA-70523;R-HSA-70524;R-HSA-70670
	red	PT	R-HSA-77350	Beta oxidation of hexanoyl-CoA to butanoyl-CoA	1	18	0.001239	0.053109	0.10775	1	4	0.000298	9606	Homo sapiens	ECHS1		R-HSA-77325
	red	PT	R-HSA-77348	Beta oxidation of octanoyl-CoA to hexanoyl-CoA	1	18	0.001239	0.053109	0.10775	1	4	0.000298	9606	Homo sapiens	ECHS1		R-HSA-77333
	red	PT	R-HSA-77310	Beta oxidation of lauroyl-CoA to decanoyl-CoA-CoA	1	18	0.001239	0.053109	0.10775	1	4	0.000298	9606	Homo sapiens	ECHS1		R-HSA-77256
	red	PT	R-HSA-9023661	Biosynthesis of E-series 18(R)-resolvins	1	18	0.001239	0.053109	0.10775	1	7	0.000521	9606	Homo sapiens	GPX4		R-HSA-9018895
	red	PT	R-HSA-2219528	PI3K/AKT Signaling in Cancer	2	124	0.008539	0.054464	0.10775	1	21	0.001564	9606	Homo sapiens	ERBB4		R-HSA-2400009
	red	PT	R-HSA-2142712	Synthesis of 12-eicosatetraenoic acid derivatives	1	19	0.001308	0.055978	0.10775	2	6	0.000447	9606	Homo sapiens	GPX4		R-HSA-2161959;R-HSA-2161999
	red	PT	R-HSA-77352	Beta oxidation of butanoyl-CoA to acetyl-CoA	1	19	0.001308	0.055978	0.10775	1	4	0.000298	9606	Homo sapiens	ECHS1		R-HSA-77314
	red	PT	R-HSA-6811558	PI5P, PP2A and IER3 Regulate PI3K/AKT Signaling	2	129	0.008883	0.058393	0.10775	1	7	0.000521	9606	Homo sapiens	ERBB4		R-HSA-2316434
	red	PT	R-HSA-77346	Beta oxidation of decanoyl-CoA to octanoyl-CoA-CoA	1	21	0.001446	0.061689	0.10775	1	5	0.000372	9606	Homo sapiens	ECHS1		R-HSA-77344
	red	PT	R-HSA-2142770	Synthesis of 15-eicosatetraenoic acid derivatives	1	22	0.001515	0.064532	0.10775	1	4	0.000298	9606	Homo sapiens	GPX4		R-HSA-2161791
	red	PT	R-HSA-9020265	Biosynthesis of aspirin-triggered D-series resolvins	1	22	0.001515	0.064532	0.10775	1	10	0.000745	9606	Homo sapiens	GPX4		R-HSA-9020271
	red	PT	R-HSA-199418	Negative regulation of the PI3K/AKT network	2	137	0.009434	0.064878	0.10775	1	10	0.000745	9606	Homo sapiens	ERBB4		R-HSA-2316434
	red	PT	R-HSA-159424	Conjugation of carboxylic acids	1	24	0.001653	0.070192	0.10775	2	6	0.000447	9606	Homo sapiens	GLYATL1		R-HSA-159574;R-HSA-159566
	red	PT	R-HSA-156587	Amino Acid conjugation	1	24	0.001653	0.070192	0.10775	2	6	0.000447	9606	Homo sapiens	GLYATL1		R-HSA-159574;R-HSA-159566
	red	PT	R-HSA-2142688	Synthesis of 5-eicosatetraenoic acids	1	24	0.001653	0.070192	0.10775	1	4	0.000298	9606	Homo sapiens	GPX4		R-HSA-2161946
	red	PT	R-HSA-9018896	Biosynthesis of E-series 18(S)-resolvins	1	24	0.001653	0.070192	0.10775	1	9	0.00067	9606	Homo sapiens	GPX4		R-HSA-9018868
	red	PT	R-HSA-1257604	PIP3 activates AKT signaling	3	319	0.021967	0.072192	0.10775	4	86	0.006405	9606	Homo sapiens	MECOM;ERBB4		R-HSA-8944104;R-HSA-2316434;R-HSA-8943817;R-HSA-8943811
	red	PT	R-HSA-5673001	RAF/MAP kinase cascade	3	322	0.022173	0.073794	0.10775	1	75	0.005586	9606	Homo sapiens	ERBB4		R-HSA-5672965
	red	PT	R-HSA-5684996	MAPK1/MAPK3 signaling	3	329	0.022655	0.077592	0.10775	1	82	0.006108	9606	Homo sapiens	ERBB4		R-HSA-5672965
	red	PT	R-HSA-2022377	Metabolism of Angiotensinogen to Angiotensins	1	27	0.001859	0.07862	0.10775	2	20	0.00149	9606	Homo sapiens	MME		R-HSA-2022396;R-HSA-2022368
	red	PT	R-HSA-9018676	Biosynthesis of D-series resolvins	1	27	0.001859	0.07862	0.10775	1	11	0.000819	9606	Homo sapiens	GPX4		R-HSA-9020273
	red	PT	R-HSA-9018519	Estrogen-dependent gene expression	2	154	0.010605	0.079411	0.10775	5	66	0.004916	9606	Homo sapiens	ERBB4		R-HSA-1254386;R-HSA-8954207;R-HSA-8954208;R-HSA-1254392;R-HSA-8954199
	red	PT	R-HSA-189085	Digestion of dietary carbohydrate	1	28	0.001928	0.081413	0.10775	2	13	0.000968	9606	Homo sapiens	MGAM		R-HSA-189102;R-HSA-191116
	red	PT	R-HSA-389957	Prefoldin mediated transfer of substrate to CCT/TriC	1	29	0.001997	0.084197	0.10775	2	2	0.000149	9606	Homo sapiens	PFDN5		R-HSA-389970;R-HSA-389980
	red	PT	R-HSA-112315	Transmission across Chemical Synapses	3	341	0.023482	0.084302	0.10775	1	163	0.012141	9606	Homo sapiens	ERBB4		R-HSA-9612085
	red	PT	R-HSA-1855183	Synthesis of IP2, IP, and Ins in the cytosol	1	32	0.002204	0.092501	0.10775	1	14	0.001043	9606	Homo sapiens	MIOX		R-HSA-5678327
	red	PT	R-HSA-9018679	Biosynthesis of EPA-derived SPMs	1	33	0.002272	0.095253	0.10775	2	17	0.001266	9606	Homo sapiens	GPX4		R-HSA-9018895;R-HSA-9018868
	red	PT	R-HSA-9006925	Intracellular signaling by second messengers	3	366	0.025203	0.099055	0.10775	4	114	0.008491	9606	Homo sapiens	MECOM;ERBB4		R-HSA-8944104;R-HSA-2316434;R-HSA-8943817;R-HSA-8943811
	red	PT	R-HSA-418990	Adherens junctions interactions	1	35	0.00241	0.100732	0.10775	2	16	0.001192	9606	Homo sapiens	CDH9		R-HSA-419002;R-HSA-419001
	red	PT	R-HSA-9006934	Signaling by Receptor Tyrosine Kinases	4	593	0.040835	0.104105	0.10775	70	704	0.052436	9606	Homo sapiens	ERBB4		R-HSA-1250195;R-HSA-1254291;R-HSA-1254290;R-HSA-8848005;R-HSA-6785636;R-HSA-9612440;R-HSA-1251992;R-HSA-1250463;R-HSA-1251997;R-HSA-9612444;R-HSA-9612445;R-HSA-9612672;R-HSA-6785648;R-HSA-1250315;R-HSA-1254285;R-HSA-1963581;R-HSA-1250353;R-HSA-1963582;R-HSA-9612593;R-HSA-1250486;R-HSA-1250357;R-HSA-1253300;R-HSA-1963578;R-HSA-9612219;R-HSA-1253282;R-HSA-9612448;R-HSA-1963563;R-HSA-1250346;R-HSA-8…
	red	PT	R-HSA-389958	Cooperation of Prefoldin and TriC/CCT in actin and tubulin folding	1	37	0.002548	0.106178	0.10775	2	6	0.000447	9606	Homo sapiens	PFDN5		R-HSA-389970;R-HSA-389980
	red	PT	R-HSA-5683057	MAPK family signaling cascades	3	380	0.026167	0.10775	0.10775	1	122	0.009087	9606	Homo sapiens	ERBB4		R-HSA-5672965
	red	PT	R-HSA-9675126	Diseases of mitotic cell cycle	1	38	0.002617	0.108889	0.108889	2	5	0.000372	9606	Homo sapiens	ATRX		R-HSA-9670619;R-HSA-9670620
	red	PT	R-HSA-9006931	Signaling by Nuclear Receptors	3	384	0.026443	0.110288	0.110288	9	192	0.014301	9606	Homo sapiens	ERBB4;FKBP5		R-HSA-1254386;R-HSA-9032751;R-HSA-8954207;R-HSA-8954208;R-HSA-1254392;R-HSA-8939203;R-HSA-8939204;R-HSA-8954199;R-HSA-9709547
	red	PT	R-HSA-9670095	Inhibition of DNA recombination at telomere	1	48	0.003305	0.135562	0.135562	4	4	0.000298	9606	Homo sapiens	ATRX		R-HSA-9670114;R-HSA-9670149;R-HSA-9670101;R-HSA-9007926
	red	PT	R-HSA-71240	Tryptophan catabolism	1	48	0.003305	0.135562	0.135562	1	16	0.001192	9606	Homo sapiens	AFMID		R-HSA-71189
	red	PT	R-HSA-3214841	PKMTs methylate histone lysines	1	49	0.003374	0.138186	0.138186	1	22	0.001639	9606	Homo sapiens	MECOM		R-HSA-5634802
	red	PT	R-HSA-73621	Pyrimidine catabolism	1	51	0.003512	0.14341	0.14341	2	17	0.001266	9606	Homo sapiens	UPB1		R-HSA-73620;R-HSA-73591
	red	PT	R-HSA-77286	mitochondrial fatty acid beta-oxidation of saturated fatty acids	1	53	0.00365	0.148604	0.148604	5	29	0.00216	9606	Homo sapiens	ECHS1		R-HSA-77344;R-HSA-77314;R-HSA-77333;R-HSA-77256;R-HSA-77325
	red	PT	R-HSA-5663202	Diseases of signal transduction by growth factor receptors and second messengers	3	453	0.031194	0.157486	0.157486	13	448	0.033368	9606	Homo sapiens	ERBB4		R-HSA-9664976;R-HSA-9664567;R-HSA-9664983;R-HSA-9664950;R-HSA-9664991;R-HSA-2400009;R-HSA-9665699;R-HSA-9665697;R-HSA-9665701;R-HSA-9665700;R-HSA-9665705;R-HSA-9665709;R-HSA-9664588
	red	PT	R-HSA-70895	Branched-chain amino acid catabolism	1	58	0.003994	0.161453	0.161453	1	23	0.001713	9606	Homo sapiens	ECHS1		R-HSA-70870
	red	PT	R-HSA-8935690	Digestion	1	65	0.004476	0.179125	0.179125	2	24	0.001788	9606	Homo sapiens	MGAM		R-HSA-189102;R-HSA-191116
	red	PT	R-HSA-112316	Neuronal System	3	487	0.033535	0.182765	0.182765	1	216	0.016088	9606	Homo sapiens	ERBB4		R-HSA-9612085
	red	PT	R-HSA-421270	Cell-cell junction organization	1	67	0.004614	0.184107	0.184107	2	21	0.001564	9606	Homo sapiens	CDH9		R-HSA-419002;R-HSA-419001
	red	PT	R-HSA-1442490	Collagen degradation	1	69	0.004751	0.189059	0.189059	4	34	0.002532	9606	Homo sapiens	MME		R-HSA-1454757;R-HSA-1564142;R-HSA-2168923;R-HSA-2168046
	red	PT	R-HSA-8943724	Regulation of PTEN gene transcription	1	70	0.00482	0.191524	0.191524	3	15	0.001117	9606	Homo sapiens	MECOM		R-HSA-8944104;R-HSA-8943817;R-HSA-8943811
	red	PT	R-HSA-3371497	HSP90 chaperone cycle for steroid hormone receptors (SHR)	1	71	0.004889	0.193982	0.193982	3	15	0.001117	9606	Homo sapiens	FKBP5		R-HSA-5618098;R-HSA-5618073;R-HSA-5618105
	red	PT	R-HSA-389661	Glyoxylate metabolism and glycine degradation	1	72	0.004958	0.196433	0.196433	1	23	0.001713	9606	Homo sapiens	PRODH2		R-HSA-6784224
	red	PT	R-HSA-8963743	Digestion and absorption	1	73	0.005027	0.198876	0.198876	2	30	0.002234	9606	Homo sapiens	MGAM		R-HSA-189102;R-HSA-191116
	turquoise	PT	R-HSA-194315	Signaling by Rho GTPases	52	704	0.048478	8.9e-06	0.009073	80	201	0.014971	9606	Homo sapiens	FHOD3;NCKAP1;TRIO;DOCK8;MSI2;ARHGAP6;SH3RF1;MYLK;AKAP13;DOCK11;PPP2R5E;NCOA2;PPP1R12A;TPM1;MKL1;RRAS2;PRKCA;ARHGEF3;PKP4;PPP1R12B;SOS1;SOS2;DOCK1;PAFAH1B1;ROCK1;ARHGEF28;RASAL2;KALRN;UACA;NHS;CTNNA1;SRGAP1;CLASP1;CLASP2;FARP1;KDM4C;ERBIN;ARHGAP29;ARHGAP26;PTPN13;MYO9A;PTK2;ARHGAP24;ARHGAP32;DIAPH2;FMNL2;TAOK1;HNRNPC;PICALM		R-HSA-5665751;R-HSA-5665748;R-HSA-2029469;R-HSA-2029466;R-HSA-5668947;R-HSA-5666129;R-HSA-5666001;R-HSA-2029465;R-HSA-419087;R-HSA-5671772;R-HSA-8981637;R-HSA-419083;R-HSA-5666008;R-HSA-9018758;R-HSA-9013145;R-HSA-5625797;R-HSA-9013144;R-HSA-9014296;R-HSA-5625796;R-HSA-9018778;R-HSA-9013023;R-HSA-9013022;R-HSA-9013009;R-HSA-5665998;R-HSA-9017488;R-HSA-5665999;R-HSA-9696266;R-HSA-9017491;R-HSA-219…
	turquoise	PT	R-HSA-8863795	Downregulation of ERBB2 signaling	7	36	0.002479	0.000591	0.140577	9	14	0.001043	9606	Homo sapiens	CUL5;NRG3;AKT3;ERBIN;PTPN12;EGFR		R-HSA-1918092;R-HSA-1918095;R-HSA-1358791;R-HSA-1963563;R-HSA-8864125;R-HSA-1358798;R-HSA-8863804;R-HSA-1358792;R-HSA-8864105
	turquoise	PT	R-HSA-5663202	Diseases of signal transduction by growth factor receptors and second messengers	32	453	0.031194	0.000999	0.154574	219	448	0.033368	9606	Homo sapiens	KANK1;GSK3B;CAMK2D;CTBP2;MAML2;PTEN;PIK3CB;HDAC8;EGFR;RAP1B;ZMYM2;PPP2R5E;AKT3;TBL1X;ATG7;MARK3;SMAD2;TCF7L2;FBXW7;ERBIN;BRAF;PTPN12;QKI;SND1;APBB1IP;NRG3;TBL1XR1;NF1;SOS1		R-HSA-9664664;R-HSA-1220610;R-HSA-5339713;R-HSA-1220611;R-HSA-1220614;R-HSA-1839112;R-HSA-9664646;R-HSA-1220612;R-HSA-1220613;R-HSA-1169421;R-HSA-9665699;R-HSA-9665698;R-HSA-9665697;R-HSA-9665696;R-HSA-9665703;R-HSA-9665702;R-HSA-9665701;R-HSA-9665700;R-HSA-9665707;R-HSA-9665706;R-HSA-9665705;R-HSA-9665704;R-HSA-9665709;R-HSA-9665708;R-HSA-9665232;R-HSA-9649393;R-HSA-2317387;R-HSA-8936676;R-HSA-9…
	turquoise	PT	R-HSA-354194	GRB2:SOS provides linkage to MAPK signaling for Integrins	5	20	0.001377	0.001207	0.154574	2	2	0.000149	9606	Homo sapiens	RAP1B;APBB1IP;SOS1;PTK2		R-HSA-354165;R-HSA-354087
	turquoise	PT	R-HSA-6794362	Protein-protein interactions at synapses	11	93	0.006404	0.001213	0.154574	19	33	0.002458	9606	Homo sapiens	PTPRD;EPB41L5;DLG1;PPFIBP1;SIPA1L1;EPB41L1;EPB41L2;CASK;DLGAP1;PDLIM5		R-HSA-8849891;R-HSA-6794338;R-HSA-6797568;R-HSA-6794336;R-HSA-8855648;R-HSA-6794349;R-HSA-6797803;R-HSA-6794345;R-HSA-6794344;R-HSA-6794357;R-HSA-6794356;R-HSA-6794354;R-HSA-6797554;R-HSA-6798258;R-HSA-6797810;R-HSA-6797553;R-HSA-6794352;R-HSA-6800380;R-HSA-388824
	turquoise	PT	R-HSA-1980143	Signaling by NOTCH1	10	84	0.005784	0.001901	0.166443	21	39	0.002905	9606	Homo sapiens	ITCH;NBEA;MAML2;TBL1XR1;FBXW7;NUMB;TBL1X;HDAC8;HIF1A		R-HSA-1980125;R-HSA-9667638;R-HSA-4396371;R-HSA-1980078;R-HSA-1912396;R-HSA-1980047;R-HSA-1852623;R-HSA-1912393;R-HSA-1912394;R-HSA-1912357;R-HSA-4396347;R-HSA-4396379;R-HSA-1912388;R-HSA-1912391;R-HSA-9667657;R-HSA-1912385;R-HSA-1980067;R-HSA-4396382;R-HSA-1980128;R-HSA-1912386;R-HSA-1980065
	turquoise	PT	R-HSA-2122947	NOTCH1 Intracellular Domain Regulates Transcription	8	57	0.003925	0.001958	0.166443	17	18	0.001341	9606	Homo sapiens	NBEA;MAML2;TBL1XR1;FBXW7;TBL1X;HDAC8;HIF1A		R-HSA-9667638;R-HSA-4396371;R-HSA-1980078;R-HSA-1912396;R-HSA-1980047;R-HSA-1852623;R-HSA-1912393;R-HSA-1912394;R-HSA-4396347;R-HSA-4396379;R-HSA-1912388;R-HSA-1912391;R-HSA-9667657;R-HSA-1912385;R-HSA-1980067;R-HSA-4396382;R-HSA-1980065
	yellow	PT	R-HSA-156902	Peptide chain elongation	64	97	0.00668	1.11e-16	2.55e-15	5	5	0.000372	9606	Homo sapiens	RPL4;RPL30;RPL3;RPL32;RPLP1;RPL34;RPLP0;RPL10A;RPL8;RPL6;RPL7;RPS4X;RPS15;RPS14;RPL7A;RPS16;RPS19;RPS18;RPL36;RPLP2;RPL35;RPL37;RPS11;RPS12;RPS9;RPS7;RPL21;RPS8;RPL23;RPS6;RPL13A;RPS3A;RPSA;EEF1A1;RPL37A;RPL29;UBA52;RPL28;RPL10;RPL11;RPL14;RPS3;RPL13;RPL15;RPS2;RPS27A;RPL18;RPL19;RPL41;RPL35A;RPL23A;EEF2;RPS25;RPL27A;RPS20;RPS24;RPS23		R-HSA-156930;R-HSA-156915;R-HSA-156912;R-HSA-156923;R-HSA-156907
	yellow	PT	R-HSA-975956	Nonsense Mediated Decay (NMD) independent of the Exon Junction Complex (EJC)	62	101	0.006955	1.11e-16	2.55e-15	1	1	7.45e-05	9606	Homo sapiens	RPL4;RPL30;RPL3;RPL32;RPLP1;RPL34;RPLP0;RPL10A;RPL8;RPL6;RPL7;RPS4X;RPS15;RPS14;RPL7A;RPS16;RPS19;RPS18;RPL36;RPLP2;RPL35;RPL37;RPS11;RPS12;RPS9;RPS7;RPL21;RPS8;RPL23;RPS6;RPL13A;RPS3A;RPSA;RPL37A;RPL29;UBA52;RPL28;RPL10;RPL11;RPL14;RPS3;RPL13;RPL15;RPS2;RPS27A;RPL18;RPL19;RPL41;RPL35A;RPL23A;RPS25;RPL27A;RPS20;RPS24;RPS23		R-HSA-927789
	yellow	PT	R-HSA-72689	Formation of a pool of free 40S subunits	62	106	0.007299	1.11e-16	2.55e-15	2	2	0.000149	9606	Homo sapiens	RPL4;RPL30;RPL3;RPL32;RPLP1;RPL34;RPLP0;RPL10A;RPL8;RPL6;RPL7;RPS4X;RPS15;RPS14;RPL7A;RPS16;RPS19;RPS18;RPL36;RPLP2;RPL35;RPL37;RPS11;RPS12;RPS9;RPS7;RPL21;RPS8;RPL23;RPS6;RPL13A;RPS3A;RPSA;RPL37A;RPL29;UBA52;RPL28;RPL10;RPL11;RPL14;RPS3;RPL13;RPL15;RPS2;RPS27A;RPL18;RPL19;RPL41;RPL35A;RPL23A;RPS25;RPL27A;RPS20;RPS24;RPS23		R-HSA-72673;R-HSA-72676
	yellow	PT	R-HSA-192823	Viral mRNA Translation	62	114	0.00785	1.11e-16	2.55e-15	2	2	0.000149	9606	Homo sapiens	RPL4;RPL30;RPL3;RPL32;RPLP1;RPL34;RPLP0;RPL10A;RPL8;RPL6;RPL7;RPS4X;RPS15;RPS14;RPL7A;RPS16;RPS19;RPS18;RPL36;RPLP2;RPL35;RPL37;RPS11;RPS12;RPS9;RPS7;RPL21;RPS8;RPL23;RPS6;RPL13A;RPS3A;RPSA;RPL37A;RPL29;UBA52;RPL28;RPL10;RPL11;RPL14;RPS3;RPL13;RPL15;RPS2;RPS27A;RPL18;RPL19;RPL41;RPL35A;RPL23A;RPS25;RPL27A;RPS20;RPS24;RPS23		R-HSA-192704;R-HSA-192841
	yellow	PT	R-HSA-1799339	SRP-dependent cotranslational protein targeting to membrane	62	119	0.008194	1.11e-16	2.55e-15	5	5	0.000372	9606	Homo sapiens	RPL4;RPL30;RPL3;RPL32;RPLP1;RPL34;RPLP0;RPL10A;RPL8;RPL6;RPL7;RPS4X;RPS15;RPS14;RPL7A;RPS16;RPS19;RPS18;RPL36;RPLP2;RPL35;RPL37;RPS11;RPS12;RPS9;RPS7;RPL21;RPS8;RPL23;RPS6;RPL13A;RPS3A;RPSA;RPL37A;RPL29;UBA52;RPL28;RPL10;RPL11;RPL14;RPS3;RPL13;RPL15;RPS2;RPS27A;RPL18;RPL19;RPL41;RPL35A;RPL23A;RPS25;RPL27A;RPS20;RPS24;RPS23		R-HSA-1799326;R-HSA-1799330;R-HSA-1799329;R-HSA-1799335;R-HSA-1799332
	yellow	PT	R-HSA-156827	L13a-mediated translational silencing of Ceruloplasmin expression	62	120	0.008263	1.11e-16	2.55e-15	3	3	0.000223	9606	Homo sapiens	RPL4;RPL30;RPL3;RPL32;RPLP1;RPL34;RPLP0;RPL10A;RPL8;RPL6;RPL7;RPS4X;RPS15;RPS14;RPL7A;RPS16;RPS19;RPS18;RPL36;RPLP2;RPL35;RPL37;RPS11;RPS12;RPS9;RPS7;RPL21;RPS8;RPL23;RPS6;RPL13A;RPS3A;RPSA;RPL37A;RPL29;UBA52;RPL28;RPL10;RPL11;RPL14;RPS3;RPL13;RPL15;RPS2;RPS27A;RPL18;RPL19;RPL41;RPL35A;RPL23A;RPS25;RPL27A;RPS20;RPS24;RPS23		R-HSA-156832;R-HSA-156823;R-HSA-156826
	yellow	PT	R-HSA-72706	GTP hydrolysis and joining of the 60S ribosomal subunit	62	120	0.008263	1.11e-16	2.55e-15	3	3	0.000223	9606	Homo sapiens	RPL4;RPL30;RPL3;RPL32;RPLP1;RPL34;RPLP0;RPL10A;RPL8;RPL6;RPL7;RPS4X;RPS15;RPS14;RPL7A;RPS16;RPS19;RPS18;RPL36;RPLP2;RPL35;RPL37;RPS11;RPS12;RPS9;RPS7;RPL21;RPS8;RPL23;RPS6;RPL13A;RPS3A;RPSA;RPL37A;RPL29;UBA52;RPL28;RPL10;RPL11;RPL14;RPS3;RPL13;RPL15;RPS2;RPS27A;RPL18;RPL19;RPL41;RPL35A;RPL23A;RPS25;RPL27A;RPS20;RPS24;RPS23		R-HSA-72672;R-HSA-72619;R-HSA-72671
	yellow	PT	R-HSA-72649	Translation initiation complex formation	24	62	0.004269	1.11e-16	2.55e-15	2	2	0.000149	9606	Homo sapiens	RPS9;RPS7;RPS8;RPS6;RPS3A;RPSA;RPS4X;RPS15;RPS25;RPS14;RPS16;RPS19;RPS18;RPS3;RPS20;RPS2;RPS27A;RPS11;RPS24;RPS23;RPS12		R-HSA-156808;R-HSA-157849
	yellow	PT	R-HSA-72702	Ribosomal scanning and start codon recognition	24	64	0.004407	1.11e-16	2.55e-15	2	2	0.000149	9606	Homo sapiens	RPS9;RPS7;RPS8;RPS6;RPS3A;RPSA;RPS4X;RPS15;RPS25;RPS14;RPS16;RPS19;RPS18;RPS3;RPS20;RPS2;RPS27A;RPS11;RPS24;RPS23;RPS12		R-HSA-72697;R-HSA-72621
	yellow	PT	R-HSA-156842	Eukaryotic Translation Elongation	64	102	0.007024	1.11e-16	2.55e-15	8	9	0.00067	9606	Homo sapiens	RPL4;RPL30;RPL3;RPL32;RPLP1;RPL34;RPLP0;RPL10A;RPL8;RPL6;RPL7;RPS4X;RPS15;RPS14;RPL7A;RPS16;RPS19;RPS18;RPL36;RPLP2;RPL35;RPL37;RPS11;RPS12;RPS9;RPS7;RPL21;RPS8;RPL23;RPS6;RPL13A;RPS3A;RPSA;EEF1A1;RPL37A;RPL29;UBA52;RPL28;RPL10;RPL11;RPL14;RPS3;RPL13;RPL15;RPS2;RPS27A;RPL18;RPL19;RPL41;RPL35A;RPL23A;EEF2;RPS25;RPL27A;RPS20;RPS24;RPS23		R-HSA-156930;R-HSA-156915;R-HSA-156912;R-HSA-156913;R-HSA-156923;R-HSA-156907;R-HSA-156908;R-HSA-156909
	yellow	PT	R-HSA-6791226	Major pathway of rRNA processing in the nucleolus and cytosol	62	189	0.013015	1.11e-16	2.55e-15	6	7	0.000521	9606	Homo sapiens	RPL4;RPL30;RPL3;RPL32;RPLP1;RPL34;RPLP0;RPL10A;RPL8;RPL6;RPL7;RPS4X;RPS15;RPS14;RPL7A;RPS16;RPS19;RPS18;RPL36;RPLP2;RPL35;RPL37;RPS11;RPS12;RPS9;RPS7;RPL21;RPS8;RPL23;RPS6;RPL13A;RPS3A;RPSA;RPL37A;RPL29;UBA52;RPL28;RPL10;RPL11;RPL14;RPS3;RPL13;RPL15;RPS2;RPS27A;RPL18;RPL19;RPL41;RPL35A;RPL23A;RPS25;RPL27A;RPS20;RPS24;RPS23		R-HSA-6791223;R-HSA-6791222;R-HSA-6791221;R-HSA-6791218;R-HSA-6791228;R-HSA-6791227
	yellow	PT	R-HSA-927802	Nonsense-Mediated Decay (NMD)	62	124	0.008539	1.11e-16	2.55e-15	5	6	0.000447	9606	Homo sapiens	RPL4;RPL30;RPL3;RPL32;RPLP1;RPL34;RPLP0;RPL10A;RPL8;RPL6;RPL7;RPS4X;RPS15;RPS14;RPL7A;RPS16;RPS19;RPS18;RPL36;RPLP2;RPL35;RPL37;RPS11;RPS12;RPS9;RPS7;RPL21;RPS8;RPL23;RPS6;RPL13A;RPS3A;RPSA;RPL37A;RPL29;UBA52;RPL28;RPL10;RPL11;RPL14;RPS3;RPL13;RPL15;RPS2;RPS27A;RPL18;RPL19;RPL41;RPL35A;RPL23A;RPS25;RPL27A;RPS20;RPS24;RPS23		R-HSA-927836;R-HSA-927789;R-HSA-927832;R-HSA-927813;R-HSA-927889
	yellow	PT	R-HSA-975957	Nonsense Mediated Decay (NMD) enhanced by the Exon Junction Complex (EJC)	62	124	0.008539	1.11e-16	2.55e-15	4	5	0.000372	9606	Homo sapiens	RPL4;RPL30;RPL3;RPL32;RPLP1;RPL34;RPLP0;RPL10A;RPL8;RPL6;RPL7;RPS4X;RPS15;RPS14;RPL7A;RPS16;RPS19;RPS18;RPL36;RPLP2;RPL35;RPL37;RPS11;RPS12;RPS9;RPS7;RPL21;RPS8;RPL23;RPS6;RPL13A;RPS3A;RPSA;RPL37A;RPL29;UBA52;RPL28;RPL10;RPL11;RPL14;RPS3;RPL13;RPL15;RPS2;RPS27A;RPL18;RPL19;RPL41;RPL35A;RPL23A;RPS25;RPL27A;RPS20;RPS24;RPS23		R-HSA-927836;R-HSA-927832;R-HSA-927813;R-HSA-927889
	yellow	PT	R-HSA-72613	Eukaryotic Translation Initiation	62	130	0.008952	1.11e-16	2.55e-15	13	21	0.001564	9606	Homo sapiens	RPL4;RPL30;RPL3;RPL32;RPLP1;RPL34;RPLP0;RPL10A;RPL8;RPL6;RPL7;RPS4X;RPS15;RPS14;RPL7A;RPS16;RPS19;RPS18;RPL36;RPLP2;RPL35;RPL37;RPS11;RPS12;RPS9;RPS7;RPL21;RPS8;RPL23;RPS6;RPL13A;RPS3A;RPSA;RPL37A;RPL29;UBA52;RPL28;RPL10;RPL11;RPL14;RPS3;RPL13;RPL15;RPS2;RPS27A;RPL18;RPL19;RPL41;RPL35A;RPL23A;RPS25;RPL27A;RPS20;RPS24;RPS23		R-HSA-72673;R-HSA-72672;R-HSA-156832;R-HSA-72676;R-HSA-72619;R-HSA-156808;R-HSA-72621;R-HSA-72691;R-HSA-156823;R-HSA-156826;R-HSA-72697;R-HSA-157849;R-HSA-72671
	yellow	PT	R-HSA-72764	Eukaryotic Translation Termination	62	106	0.007299	1.11e-16	2.55e-15	3	5	0.000372	9606	Homo sapiens	RPL4;RPL30;RPL3;RPL32;RPLP1;RPL34;RPLP0;RPL10A;RPL8;RPL6;RPL7;RPS4X;RPS15;RPS14;RPL7A;RPS16;RPS19;RPS18;RPL36;RPLP2;RPL35;RPL37;RPS11;RPS12;RPS9;RPS7;RPL21;RPS8;RPL23;RPS6;RPL13A;RPS3A;RPSA;RPL37A;RPL29;UBA52;RPL28;RPL10;RPL11;RPL14;RPS3;RPL13;RPL15;RPS2;RPS27A;RPL18;RPL19;RPL41;RPL35A;RPL23A;RPS25;RPL27A;RPS20;RPS24;RPS23		R-HSA-141671;R-HSA-141691;R-HSA-141673
	yellow	PT	R-HSA-72737	Cap-dependent Translation Initiation	62	130	0.008952	1.11e-16	2.55e-15	10	18	0.001341	9606	Homo sapiens	RPL4;RPL30;RPL3;RPL32;RPLP1;RPL34;RPLP0;RPL10A;RPL8;RPL6;RPL7;RPS4X;RPS15;RPS14;RPL7A;RPS16;RPS19;RPS18;RPL36;RPLP2;RPL35;RPL37;RPS11;RPS12;RPS9;RPS7;RPL21;RPS8;RPL23;RPS6;RPL13A;RPS3A;RPSA;RPL37A;RPL29;UBA52;RPL28;RPL10;RPL11;RPL14;RPS3;RPL13;RPL15;RPS2;RPS27A;RPL18;RPL19;RPL41;RPL35A;RPL23A;RPS25;RPL27A;RPS20;RPS24;RPS23		R-HSA-72673;R-HSA-72672;R-HSA-72691;R-HSA-72676;R-HSA-72697;R-HSA-72619;R-HSA-156808;R-HSA-157849;R-HSA-72621;R-HSA-72671
	yellow	PT	R-HSA-8868773	rRNA processing in the nucleus and cytosol	62	207	0.014254	1.11e-16	2.55e-15	7	15	0.001117	9606	Homo sapiens	RPL4;RPL30;RPL3;RPL32;RPLP1;RPL34;RPLP0;RPL10A;RPL8;RPL6;RPL7;RPS4X;RPS15;RPS14;RPL7A;RPS16;RPS19;RPS18;RPL36;RPLP2;RPL35;RPL37;RPS11;RPS12;RPS9;RPS7;RPL21;RPS8;RPL23;RPS6;RPL13A;RPS3A;RPSA;RPL37A;RPL29;UBA52;RPL28;RPL10;RPL11;RPL14;RPS3;RPL13;RPL15;RPS2;RPS27A;RPL18;RPL19;RPL41;RPL35A;RPL23A;RPS25;RPL27A;RPS20;RPS24;RPS23		R-HSA-6791223;R-HSA-6791222;R-HSA-6791221;R-HSA-6791218;R-HSA-6791228;R-HSA-6791227;R-HSA-6790906
	yellow	PT	R-HSA-72695	Formation of the ternary complex, and subsequently, the 43S complex	24	54	0.003718	1.11e-16	2.55e-15	1	3	0.000223	9606	Homo sapiens	RPS9;RPS7;RPS8;RPS6;RPS3A;RPSA;RPS4X;RPS15;RPS25;RPS14;RPS16;RPS19;RPS18;RPS3;RPS20;RPS2;RPS27A;RPS11;RPS24;RPS23;RPS12		R-HSA-72691
	yellow	PT	R-HSA-72662	Activation of the mRNA upon binding of the cap-binding complex and eIFs, and subsequent binding to 43S	24	66	0.004545	1.11e-16	2.55e-15	2	6	0.000447	9606	Homo sapiens	RPS9;RPS7;RPS8;RPS6;RPS3A;RPSA;RPS4X;RPS15;RPS25;RPS14;RPS16;RPS19;RPS18;RPS3;RPS20;RPS2;RPS27A;RPS11;RPS24;RPS23;RPS12		R-HSA-156808;R-HSA-157849
	yellow	PT	R-HSA-72312	rRNA processing	62	245	0.016871	1.11e-16	2.55e-15	7	21	0.001564	9606	Homo sapiens	RPL4;RPL30;RPL3;RPL32;RPLP1;RPL34;RPLP0;RPL10A;RPL8;RPL6;RPL7;RPS4X;RPS15;RPS14;RPL7A;RPS16;RPS19;RPS18;RPL36;RPLP2;RPL35;RPL37;RPS11;RPS12;RPS9;RPS7;RPL21;RPS8;RPL23;RPS6;RPL13A;RPS3A;RPSA;RPL37A;RPL29;UBA52;RPL28;RPL10;RPL11;RPL14;RPS3;RPL13;RPL15;RPS2;RPS27A;RPL18;RPL19;RPL41;RPL35A;RPL23A;RPS25;RPL27A;RPS20;RPS24;RPS23		R-HSA-6791223;R-HSA-6791222;R-HSA-6791221;R-HSA-6791218;R-HSA-6791228;R-HSA-6791227;R-HSA-6790906
	yellow	PT	R-HSA-72766	Translation	64	339	0.023344	1.11e-16	2.55e-15	29	99	0.007374	9606	Homo sapiens	RPL4;RPL30;RPL3;RPL32;RPLP1;RPL34;RPLP0;RPL10A;RPL8;RPL6;RPL7;RPS4X;RPS15;RPS14;RPL7A;RPS16;RPS19;RPS18;RPL36;RPLP2;RPL35;RPL37;RPS11;RPS12;RPS9;RPS7;RPL21;RPS8;RPL23;RPS6;RPL13A;RPS3A;RPSA;EEF1A1;RPL37A;RPL29;UBA52;RPL28;RPL10;RPL11;RPL14;RPS3;RPL13;RPL15;RPS2;RPS27A;RPL18;RPL19;RPL41;RPL35A;RPL23A;EEF2;RPS25;RPL27A;RPS20;RPS24;RPS23		R-HSA-156930;R-HSA-1799326;R-HSA-156808;R-HSA-156823;R-HSA-156826;R-HSA-157849;R-HSA-72671;R-HSA-72673;R-HSA-72672;R-HSA-156832;R-HSA-141671;R-HSA-72676;R-HSA-156907;R-HSA-72619;R-HSA-141673;R-HSA-72621;R-HSA-156908;R-HSA-156909;R-HSA-156915;R-HSA-156912;R-HSA-72691;R-HSA-156913;R-HSA-72697;R-HSA-156923;R-HSA-1799330;R-HSA-141691;R-HSA-1799329;R-HSA-1799335;R-HSA-1799332
	yellow	PT	R-HSA-2408557	Selenocysteine synthesis	62	112	0.007712	1.11e-16	2.55e-15	2	7	0.000521	9606	Homo sapiens	RPL4;RPL30;RPL3;RPL32;RPLP1;RPL34;RPLP0;RPL10A;RPL8;RPL6;RPL7;RPS4X;RPS15;RPS14;RPL7A;RPS16;RPS19;RPS18;RPL36;RPLP2;RPL35;RPL37;RPS11;RPS12;RPS9;RPS7;RPL21;RPS8;RPL23;RPS6;RPL13A;RPS3A;RPSA;RPL37A;RPL29;UBA52;RPL28;RPL10;RPL11;RPL14;RPS3;RPL13;RPL15;RPS2;RPS27A;RPL18;RPL19;RPL41;RPL35A;RPL23A;RPS25;RPL27A;RPS20;RPS24;RPS23		R-HSA-2408529;R-HSA-5333615
	yellow	PT	R-HSA-9633012	Response of EIF2AK4 (GCN2) to amino acid deficiency	62	115	0.007919	1.11e-16	2.55e-15	4	16	0.001192	9606	Homo sapiens	RPL4;RPL30;RPL3;RPL32;RPLP1;RPL34;RPLP0;RPL10A;RPL8;RPL6;RPL7;RPS4X;RPS15;RPS14;RPL7A;RPS16;RPS19;RPS18;RPL36;RPLP2;RPL35;RPL37;RPS11;RPS12;RPS9;RPS7;RPL21;RPS8;RPL23;RPS6;RPL13A;RPS3A;RPSA;RPL37A;RPL29;UBA52;RPL28;RPL10;RPL11;RPL14;RPS3;RPL13;RPL15;RPS2;RPS27A;RPL18;RPL19;RPL41;RPL35A;RPL23A;RPS25;RPL27A;RPS20;RPS24;RPS23		R-HSA-9633008;R-HSA-9633742;R-HSA-9634669;R-HSA-9633005
	yellow	PT	R-HSA-9010553	Regulation of expression of SLITs and ROBOs	63	183	0.012602	1.11e-16	2.55e-15	5	20	0.00149	9606	Homo sapiens	RPL4;RPL30;RPL3;RPL32;RPLP1;RPL34;RPLP0;RPL10A;RPL8;RPL6;RPL7;RPS4X;RPS15;RPS14;RPL7A;RPS16;RPS19;RPS18;RPL36;RPLP2;RPL35;RPL37;RPS11;RPS12;RPS9;RPS7;RPL21;RPS8;RPL23;RPS6;RPL13A;RPS3A;RPSA;RPL37A;RPL29;UBA52;RPL28;RPL10;RPL11;UBB;RPL14;RPS3;RPL13;RPL15;RPS2;RPS27A;RPL18;RPL19;RPL41;RPL35A;RPL23A;RPS25;RPL27A;RPS20;RPS24;RPS23		R-HSA-9014652;R-HSA-9011313;R-HSA-8986083;R-HSA-9014610;R-HSA-9011300
	yellow	PT	R-HSA-2262752	Cellular responses to stress	78	811	0.055846	1.11e-16	2.55e-15	46	289	0.021525	9606	Homo sapiens	RPL4;RPL30;RPL3;RPL32;CHD9;RPLP1;RPL34;RPLP0;HSPB1;RPL10A;RPL8;BACH1;RPL6;RPL7;RPS4X;RPS15;RPS14;RPL7A;RPS16;RPS19;RPS18;RPL36;RPLP2;RPL35;RPL37;RPS11;RPS12;RPS9;RPS7;RPL21;RPS8;GPX3;RPL23;RPS6;RPL13A;RPS3A;RPSA;EEF1A1;RPL37A;RPL29;UBA52;CRYAB;RPL28;RPL10;GSTP1;RPL11;NPAS2;UBB;RPL14;RPS3;RPL13;RPL15;RPS2;RPS27A;RPL18;RPL19;RPL41;CREBBP;TXNRD1;RPL35A;RPL23A;PHC3;RPS25;RPL27A;RPS20;RPS24;RPS23		R-HSA-9708497;R-HSA-400143;R-HSA-1235035;R-HSA-8932355;R-HSA-5082369;R-HSA-3788724;R-HSA-3371518;R-HSA-1235037;R-HSA-3229089;R-HSA-3371554;R-HSA-3223200;R-HSA-4793819;R-HSA-9708423;R-HSA-1368065;R-HSA-9707523;R-HSA-9708557;R-HSA-9708430;R-HSA-5663245;R-HSA-9633742;R-HSA-5082384;R-HSA-3229102;R-HSA-9708533;R-HSA-1234163;R-HSA-9633008;R-HSA-1234167;R-HSA-9708466;R-HSA-3341397;R-HSA-3343700;R-HSA-67…
	yellow	PT	R-HSA-8953897	Cellular responses to external stimuli	80	829	0.057086	1.11e-16	2.55e-15	50	320	0.023834	9606	Homo sapiens	RPL4;RPL30;RPL3;RPL32;CHD9;RPLP1;RPL34;RPLP0;HSPB1;RPL10A;RPL8;BACH1;RPL6;RPL7;RPS4X;RPS15;RPS14;RPL7A;RPS16;RPS19;RPS18;RPL36;RPLP2;RPL35;RPL37;RPS11;RPS12;RPS9;RPS7;RPL21;RPS8;GPX3;RPL23;RPS6;RPL13A;RPS3A;RPSA;EEF1A1;RPL37A;MT1G;MT1H;RPL29;UBA52;CRYAB;RPL28;RPL10;GSTP1;RPL11;NPAS2;UBB;RPL14;RPS3;RPL13;RPL15;RPS2;RPS27A;RPL18;RPL19;RPL41;CREBBP;TXNRD1;RPL35A;RPL23A;PHC3;RPS25;RPL27A;RPS20;RPS24;…		R-HSA-400143;R-HSA-8932355;R-HSA-3788724;R-HSA-3229089;R-HSA-3371554;R-HSA-3223200;R-HSA-4793819;R-HSA-9708423;R-HSA-1368065;R-HSA-9707523;R-HSA-9708557;R-HSA-9708430;R-HSA-3229102;R-HSA-9708466;R-HSA-6799695;R-HSA-73646;R-HSA-5082356;R-HSA-9707690;R-HSA-9708497;R-HSA-1235035;R-HSA-5662618;R-HSA-5082369;R-HSA-5662619;R-HSA-3371518;R-HSA-1235037;R-HSA-5662617;R-HSA-5662597;R-HSA-5663245;R-HSA-9633…
	yellow	PT	R-HSA-2408522	Selenoamino acid metabolism	63	180	0.012395	1.11e-16	2.55e-15	5	33	0.002458	9606	Homo sapiens	RPL4;RPL30;RPL3;RPL32;RPLP1;RPL34;RPLP0;RPL10A;RPL8;RPL6;RPL7;RPS4X;RPS15;RPS14;RPL7A;RPS16;RPS19;RPS18;RPL36;RPLP2;RPL35;RPL37;RPS11;RPS12;RPS9;RPS7;RPL21;RPS8;RPL23;RPS6;RPL13A;RPS3A;RPSA;RPL37A;RPL29;UBA52;RPL28;RPL10;RPL11;RPL14;RPS3;RPL13;RPL15;RPS2;RPS27A;RPL18;RPL19;RPL41;TXNRD1;RPL35A;RPL23A;RPS25;RPL27A;RPS20;RPS24;RPS23		R-HSA-5263616;R-HSA-2408529;R-HSA-2408558;R-HSA-5333615;R-HSA-5263614
	yellow	PT	R-HSA-9711097	Cellular response to starvation	62	176	0.01212	1.11e-16	2.55e-15	4	28	0.002086	9606	Homo sapiens	RPL4;RPL30;RPL3;RPL32;RPLP1;RPL34;RPLP0;RPL10A;RPL8;RPL6;RPL7;RPS4X;RPS15;RPS14;RPL7A;RPS16;RPS19;RPS18;RPL36;RPLP2;RPL35;RPL37;RPS11;RPS12;RPS9;RPS7;RPL21;RPS8;RPL23;RPS6;RPL13A;RPS3A;RPSA;RPL37A;RPL29;UBA52;RPL28;RPL10;RPL11;RPL14;RPS3;RPL13;RPL15;RPS2;RPS27A;RPL18;RPL19;RPL41;RPL35A;RPL23A;RPS25;RPL27A;RPS20;RPS24;RPS23		R-HSA-9633008;R-HSA-9633742;R-HSA-9634669;R-HSA-9633005
	yellow	PT	R-HSA-168273	Influenza Viral RNA Transcription and Replication	62	176	0.01212	1.11e-16	2.55e-15	2	14	0.001043	9606	Homo sapiens	RPL4;RPL30;RPL3;RPL32;RPLP1;RPL34;RPLP0;RPL10A;RPL8;RPL6;RPL7;RPS4X;RPS15;RPS14;RPL7A;RPS16;RPS19;RPS18;RPL36;RPLP2;RPL35;RPL37;RPS11;RPS12;RPS9;RPS7;RPL21;RPS8;RPL23;RPS6;RPL13A;RPS3A;RPSA;RPL37A;RPL29;UBA52;RPL28;RPL10;RPL11;RPL14;RPS3;RPL13;RPL15;RPS2;RPS27A;RPL18;RPL19;RPL41;RPL35A;RPL23A;RPS25;RPL27A;RPS20;RPS24;RPS23		R-HSA-192704;R-HSA-192841
	yellow	PT	R-HSA-422475	Axon guidance	77	584	0.040215	1.11e-16	2.55e-15	39	298	0.022196	9606	Homo sapiens	RPL4;RPL30;RPL3;RPL32;RPLP1;RPL34;RPLP0;RPL10A;RPL8;ACTB;RPL6;ACTG1;RPL7;RPS4X;RPS15;RPS14;RPL7A;RPS16;RPS19;RPS18;RPL36;RPLP2;RPL35;RPL37;RPS11;RPS12;RPS9;RPS7;RPL21;RPS8;RPL23;RPS6;RPL13A;RPS3A;RPSA;UNC5D;DNM1;MYL6;RPL37A;KCNQ3;RPL29;UBA52;DSCAML1;RPL28;MET;RPL10;RPL11;MYL12B;ABLIM1;UBB;RPL14;RPS3;RPL13;RPL15;RPS2;RPS27A;RPL18;SPTBN1;RPL19;RPL41;SEMA4D;RPL35A;RPL23A;LAMB1;RPS25;RPL27A;RPS20;CD2…		R-HSA-443778;R-HSA-443779;R-HSA-416588;R-HSA-3928616;R-HSA-416594;R-HSA-373713;R-HSA-9014610;R-HSA-400677;R-HSA-416546;R-HSA-445089;R-HSA-3928595;R-HSA-416559;R-HSA-392751;R-HSA-8986083;R-HSA-400682;R-HSA-373736;R-HSA-9011300;R-HSA-373739;R-HSA-392053;R-HSA-555065;R-HSA-373748;R-HSA-373751;R-HSA-373750;R-HSA-392054;R-HSA-437234;R-HSA-416562;R-HSA-3928654;R-HSA-9014652;R-HSA-392051;R-HSA-418865;R-…
	yellow	PT	R-HSA-9675108	Nervous system development	78	620	0.042694	1.11e-16	2.55e-15	41	324	0.024132	9606	Homo sapiens	RPL4;RPL30;RPL3;RPL32;RPLP1;RPL34;RPLP0;RPL10A;RPL8;ACTB;RPL6;ACTG1;RPL7;RPS4X;RPS15;RPS14;RPL7A;RPS16;RPS19;RPS18;RPL36;RPLP2;RPL35;RPL37;RPS11;RPS12;RPS9;RPS7;RPL21;RPS8;RPL23;RPS6;RPL13A;RPS3A;RPSA;UNC5D;DNM1;MYL6;RPL37A;KCNQ3;UTRN;RPL29;UBA52;DSCAML1;RPL28;MET;RPL10;RPL11;MYL12B;ABLIM1;UBB;RPL14;RPS3;RPL13;RPL15;RPS2;RPS27A;RPL18;SPTBN1;RPL19;RPL41;SEMA4D;RPL35A;RPL23A;LAMB1;RPS25;RPL27A;RPS2…		R-HSA-9619666;R-HSA-443778;R-HSA-443779;R-HSA-9619668;R-HSA-416588;R-HSA-3928616;R-HSA-416594;R-HSA-373713;R-HSA-9014610;R-HSA-400677;R-HSA-416546;R-HSA-445089;R-HSA-3928595;R-HSA-416559;R-HSA-392751;R-HSA-8986083;R-HSA-400682;R-HSA-373736;R-HSA-9011300;R-HSA-373739;R-HSA-392053;R-HSA-555065;R-HSA-373748;R-HSA-373751;R-HSA-373750;R-HSA-392054;R-HSA-437234;R-HSA-416562;R-HSA-3928654;R-HSA-9014652;…
	yellow	PT	R-HSA-1266738	Developmental Biology	83	1262	0.086903	1.11e-16	2.55e-15	62	556	0.041412	9606	Homo sapiens	RPL4;RPL30;RPL3;RPL32;CHD9;RPLP1;RPL34;RPLP0;RPL10A;RPL8;ACTB;RPL6;ACTG1;RPL7;RPS4X;RPS15;RPS14;RPL7A;RPS16;RPS19;RPS18;RPL36;RPLP2;RPL35;RPL37;RPS11;RPS12;RPS9;RPS7;RPL21;RPS8;RPL23;RPS6;RPL13A;HNF1B;RPS3A;RPSA;UNC5D;DNM1;MYL6;RPL37A;KCNQ3;UTRN;RPL29;UBA52;DSCAML1;RPL28;MET;RPL10;RPL11;MYL12B;ABLIM1;UBB;RPL14;RPS3;RPL13;RPL15;RPS2;RPS27A;RPL18;SPTBN1;RPL19;RPL41;CREBBP;SMAD3;SEMA4D;RPL35A;RPL23A…		R-HSA-443778;R-HSA-443779;R-HSA-5617874;R-HSA-1535903;R-HSA-1183003;R-HSA-210824;R-HSA-560517;R-HSA-1980047;R-HSA-3928616;R-HSA-400677;R-HSA-416546;R-HSA-445089;R-HSA-3928595;R-HSA-416559;R-HSA-392751;R-HSA-400682;R-HSA-1225919;R-HSA-555065;R-HSA-173488;R-HSA-416562;R-HSA-418865;R-HSA-419646;R-HSA-1181355;R-HSA-391868;R-HSA-391871;R-HSA-391865;R-HSA-5617896;R-HSA-376122;R-HSA-391866;R-HSA-1183058…
	yellow	PT	R-HSA-8953854	Metabolism of RNA	66	782	0.053849	1.11e-16	2.55e-15	16	187	0.013928	9606	Homo sapiens	RPL4;RPL30;RPL3;RPL32;TUT4;RPLP1;RPL34;RPLP0;HSPB1;RPL10A;RPL8;ACTB;RPL6;RPL7;RPS4X;RPS15;RPS14;RPL7A;RPS16;RPS19;RPS18;RPL36;RPLP2;RPL35;RPL37;RPS11;RPS12;RPS9;RPS7;RPL21;RPS8;RPL23;RPS6;RPL13A;RPS3A;RPSA;RPL37A;RPL29;UBA52;RPL28;RPL10;RPL11;UBB;RPL14;RPS3;RPL13;RPL15;RPS2;RPS27A;RPL18;RPL19;RPL41;RPL35A;RPL23A;RPS25;RPL27A;RPS20;RPS24;RPS23		R-HSA-927789;R-HSA-8941312;R-HSA-927813;R-HSA-428296;R-HSA-6791223;R-HSA-450551;R-HSA-6791222;R-HSA-450580;R-HSA-927836;R-HSA-6791221;R-HSA-6791218;R-HSA-927832;R-HSA-6791228;R-HSA-6791227;R-HSA-6790906;R-HSA-927889
	yellow	PT	R-HSA-376176	Signaling by ROBO receptors	63	235	0.016182	1.11e-16	2.55e-15	5	60	0.004469	9606	Homo sapiens	RPL4;RPL30;RPL3;RPL32;RPLP1;RPL34;RPLP0;RPL10A;RPL8;RPL6;RPL7;RPS4X;RPS15;RPS14;RPL7A;RPS16;RPS19;RPS18;RPL36;RPLP2;RPL35;RPL37;RPS11;RPS12;RPS9;RPS7;RPL21;RPS8;RPL23;RPS6;RPL13A;RPS3A;RPSA;RPL37A;RPL29;UBA52;RPL28;RPL10;RPL11;UBB;RPL14;RPS3;RPL13;RPL15;RPS2;RPS27A;RPL18;RPL19;RPL41;RPL35A;RPL23A;RPS25;RPL27A;RPS20;RPS24;RPS23		R-HSA-9014652;R-HSA-9011313;R-HSA-8986083;R-HSA-9014610;R-HSA-9011300
	yellow	PT	R-HSA-5663205	Infectious disease	75	1343	0.09248	1.11e-16	2.55e-15	49	750	0.055862	9606	Homo sapiens	RPL4;RPL30;RPL3;RPL32;RPLP1;RPL34;RPLP0;ARID4B;RPL10A;RPL8;ACTB;RPL6;ACTG1;RPL7;RPS4X;RPS15;RPS14;RPL7A;RPS16;RPS19;RPS18;RPL36;RPLP2;RPL35;RPL37;RPS11;B2M;RPS12;RPS9;PARP4;RPS7;RPL21;RPS8;RPL23;RPS6;RPL13A;RPS3A;RPSA;ADCY9;RPL37A;SLC25A5;RPL29;UBA52;RPL28;MET;RPL10;RPL11;UBB;RPL14;RPS3;RPL13;RPL15;RPS2;RPS27A;RPL18;RPL19;RPL41;TXNRD1;RPL35A;RPL23A;EEF2;RPS25;RPL27A;UBAP1;RPS20;RPS24;RPS23		R-HSA-184323;R-HSA-2029466;R-HSA-182279;R-HSA-9666458;R-HSA-3159227;R-HSA-182286;R-HSA-9637635;R-HSA-2197690;R-HSA-163617;R-HSA-9694773;R-HSA-180905;R-HSA-168878;R-HSA-9610942;R-HSA-5336421;R-HSA-8876210;R-HSA-5336420;R-HSA-9679787;R-HSA-111930;R-HSA-9686061;R-HSA-180540;R-HSA-3149454;R-HSA-2029473;R-HSA-8876230;R-HSA-192704;R-HSA-392129;R-HSA-9636439;R-HSA-1861595;R-HSA-3149434;R-HSA-192841;R-HS…
	yellow	PT	R-HSA-168255	Influenza Infection	63	200	0.013772	1.11e-16	2.55e-15	3	59	0.004394	9606	Homo sapiens	RPL4;RPL30;RPL3;RPL32;RPLP1;RPL34;RPLP0;RPL10A;RPL8;RPL6;RPL7;RPS4X;RPS15;RPS14;RPL7A;RPS16;RPS19;RPS18;RPL36;RPLP2;RPL35;RPL37;RPS11;RPS12;RPS9;RPS7;RPL21;RPS8;RPL23;RPS6;RPL13A;RPS3A;RPSA;RPL37A;SLC25A5;RPL29;UBA52;RPL28;RPL10;RPL11;RPL14;RPS3;RPL13;RPL15;RPS2;RPS27A;RPL18;RPL19;RPL41;RPL35A;RPL23A;RPS25;RPL27A;RPS20;RPS24;RPS23		R-HSA-192704;R-HSA-192841;R-HSA-168878
	yellow	PT	R-HSA-71291	Metabolism of amino acids and derivatives	64	661	0.045517	1.11e-16	2.55e-15	6	285	0.021227	9606	Homo sapiens	RPL4;RPL30;RPL3;RPL32;RPLP1;RPL34;RPLP0;RPL10A;RPL8;RPL6;RPL7;RPS4X;RPS15;RPS14;RPL7A;RPS16;RPS19;RPS18;RPL36;RPLP2;RPL35;RPL37;RPS11;RPS12;RPS9;RPS7;RPL21;RPS8;RPL23;RPS6;RPL13A;RPS3A;RPSA;RPL37A;RPL29;UBA52;RPL28;RPL10;RPL11;RPL14;RPS3;RPL13;RPL15;RPS2;RPS27A;RPL18;RPL19;RPL41;TXNRD1;RPL35A;RPL23A;RPS25;GATM;RPL27A;RPS20;RPS24;RPS23		R-HSA-5263616;R-HSA-2408529;R-HSA-71275;R-HSA-2408558;R-HSA-5333615;R-HSA-5263614
	yellow	PT	R-HSA-392499	Metabolism of proteins	85	2334	0.160722	9.99e-16	2.3e-14	173	892	0.066438	9606	Homo sapiens	RPL4;RPL30;RPL3;RPL32;RPLP1;RPL34;RPLP0;RPL10A;RPL8;ACTB;RPL6;ACTG1;RPL7;RPS4X;RPS15;RPS14;RPL7A;RPS16;RPS19;RPS18;RPL36;RPLP2;RPL35;RPL37;RPS11;LARGE1;B2M;ADAMTS9;RPS12;RPS9;SLC30A8;WSB1;RPS7;RPL21;RPS8;RPL23;RPS6;RPL13A;RPS3A;RPSA;SUMF1;EEF1A1;PAPPA;RPL37A;RPL29;UBA52;RPL28;RPL10;RPL11;UMOD;KLHL13;UBB;RPL14;RPS3;RPL13;APOE;RPL15;RPS2;RPS27A;RPL18;SPTBN1;RPL19;ANKRD28;USP24;RPL41;CREBBP;SMAD3;RP…		R-HSA-156930;R-HSA-8956040;R-HSA-5690196;R-HSA-688136;R-HSA-1614362;R-HSA-6782820;R-HSA-8853379;R-HSA-8869506;R-HSA-5660752;R-HSA-5660753;R-HSA-5689950;R-HSA-5696605;R-HSA-8931974;R-HSA-5696600;R-HSA-8955289;R-HSA-6781814;R-HSA-8943003;R-HSA-8855954;R-HSA-4655440;R-HSA-8943007;R-HSA-8852127;R-HSA-1614336;R-HSA-8865182;R-HSA-4570463;R-HSA-8932243;R-HSA-3640872;R-HSA-8852134;R-HSA-5689972;R-HSA-885…
	yellow	PT	R-HSA-1643685	Disease	83	2360	0.162512	2.02e-14	4.45e-13	117	1591	0.118501	9606	Homo sapiens	RPL4;RPL30;RPL3;RPL32;RPLP1;RPL34;RPLP0;PEBP1;ARID4B;RPL10A;RPL8;ACTB;RPL6;ACTG1;RPL7;RPS4X;RPS15;RPS14;RPL7A;RPS16;RPS19;RPS18;RPL36;RPLP2;RPL35;RPL37;RPS11;LARGE1;B2M;ADAMTS9;RPS12;RPS9;PARP4;RPS7;RPL21;RPS8;RPL23;RPS6;RPL13A;RPS3A;RPSA;ADCY9;RPL37A;SLC25A5;RPL29;UBA52;RPL28;MET;RPL10;RPL11;UBB;RPL14;RPS3;RPL13;RPL15;RPS2;RPS27A;RPL18;SPTBN1;RPL19;RPL41;CREBBP;SMAD3;TXNRD1;SLC12A1;RPL35A;RPL23A…		R-HSA-9656211;R-HSA-184323;R-HSA-9656209;R-HSA-9656215;R-HSA-9656214;R-HSA-182279;R-HSA-9666458;R-HSA-182286;R-HSA-163617;R-HSA-2730752;R-HSA-3315483;R-HSA-4396393;R-HSA-4396392;R-HSA-9610942;R-HSA-2400009;R-HSA-4396402;R-HSA-2900765;R-HSA-4396401;R-HSA-5336421;R-HSA-8876210;R-HSA-5336420;R-HSA-9679787;R-HSA-111930;R-HSA-180540;R-HSA-8876230;R-HSA-6803234;R-HSA-2769007;R-HSA-6803233;R-HSA-3149434…
	yellow	PT	R-HSA-9708530	Regulation of BACH1 activity	5	18	0.001239	9.83e-06	0.000206	7	7	0.000521	9606	Homo sapiens	UBB;RPS27A;BACH1;UBA52		R-HSA-9708517;R-HSA-9708533;R-HSA-9708497;R-HSA-9708466;R-HSA-9708525;R-HSA-9708557;R-HSA-9707690
	yellow	PT	R-HSA-1430728	Metabolism	84	3634	0.250241	1.36e-05	0.000286	85	2247	0.167362	9606	Homo sapiens	RPL4;RPL30;RPL3;RPL32;CHD9;RPLP1;RPL34;RPLP0;RPL10A;RPL8;BACH1;RPL6;RPL7;RPS4X;RPS15;RPS14;RPL7A;RPS16;RPS19;RPS18;RPL36;RPLP2;RPL35;RPL37;RPS11;RPS12;ABCC3;RPS9;PARP4;TPI1;RPS7;RPL21;RPS8;RPL23;RPS6;RPL13A;RPS3A;RPSA;SUMF1;ADCY9;RPL37A;RPL29;UBA52;RPL28;RPL10;GSTP1;RPL11;NPAS2;LDHB;ATP5F1B;UBB;RPL14;RPS3;RPL13;APOE;RPL15;RPS2;RPS27A;RPL18;RPL19;RPL41;CREBBP;PLEKHA1;TXNRD1;RPL35A;RPL23A;ATP5F1E;R…		R-HSA-1614362;R-HSA-6799202;R-HSA-2404131;R-HSA-2404140;R-HSA-400143;R-HSA-1655826;R-HSA-192137;R-HSA-1989778;R-HSA-1989779;R-HSA-560517;R-HSA-1989776;R-HSA-1989777;R-HSA-1989774;R-HSA-1989775;R-HSA-1989772;R-HSA-1989773;R-HSA-163217;R-HSA-1989770;R-HSA-1368065;R-HSA-1989771;R-HSA-1989768;R-HSA-1614336;R-HSA-1989767;R-HSA-2424254;R-HSA-1989764;R-HSA-164377;R-HSA-1989765;R-HSA-1989762;R-HSA-198976…
	yellow	PT	R-HSA-9637628	Modulation by Mtb of host immune system	4	11	0.000757	2.79e-05	0.000559	2	6	0.000447	9606	Homo sapiens	UBB;RPS27A;UBA52;B2M		R-HSA-9637635;R-HSA-9636461
	yellow	PT	R-HSA-190873	Gap junction degradation	4	12	0.000826	3.91e-05	0.000782	4	4	0.000298	9606	Homo sapiens	MYO6;DNM1;ACTB;ACTG1		R-HSA-196017;R-HSA-190519;R-HSA-196026;R-HSA-190829
	yellow	PT	R-HSA-5689877	Josephin domain DUBs	4	13	0.000895	5.32e-05	0.001011	3	6	0.000447	9606	Homo sapiens	UBB;RPS27A;UBA52		R-HSA-5689111;R-HSA-5688837;R-HSA-5688797
	yellow	PT	R-HSA-174490	Membrane binding and targetting of GAG proteins	4	17	0.001171	0.000148	0.002819	3	4	0.000298	9606	Homo sapiens	UBB;UBAP1;RPS27A;UBA52		R-HSA-184323;R-HSA-3149434;R-HSA-184269
	yellow	PT	R-HSA-9706377	FLT3 signaling by CBL mutants	3	7	0.000482	0.000184	0.003317	1	1	7.45e-05	9606	Homo sapiens	UBB;RPS27A;UBA52		R-HSA-9706356
	yellow	PT	R-HSA-174495	Synthesis And Processing Of GAG, GAGPOL Polyproteins	4	18	0.001239	0.000184	0.003317	3	5	0.000372	9606	Homo sapiens	UBB;UBAP1;RPS27A;UBA52		R-HSA-184323;R-HSA-3149434;R-HSA-184269
	yellow	PT	R-HSA-8875360	InlB-mediated entry of Listeria monocytogenes into host cell	4	19	0.001308	0.000226	0.004069	8	8	0.000596	9606	Homo sapiens	UBB;RPS27A;UBA52;MET		R-HSA-8876262;R-HSA-8876230;R-HSA-8876246;R-HSA-8876258;R-HSA-8876210;R-HSA-8876240;R-HSA-8876255;R-HSA-8875371
	yellow	PT	R-HSA-9694493	Maturation of protein E	3	8	0.000551	0.000271	0.00461	1	5	0.000372	9606	Homo sapiens	UBB;RPS27A;UBA52		R-HSA-9694529
	yellow	PT	R-HSA-9683683	Maturation of protein E	3	8	0.000551	0.000271	0.00461	1	5	0.000372	9606	Homo sapiens	UBB;RPS27A;UBA52		R-HSA-9683679
	yellow	PT	R-HSA-917937	Iron uptake and transport	7	83	0.005715	0.000319	0.005429	3	34	0.002532	9606	Homo sapiens	UBB;FTH1;RPS27A;UBA52;FTL		R-HSA-5690886;R-HSA-5691108;R-HSA-1562626
	yellow	PT	R-HSA-9711123	Cellular response to chemical stress	11	208	0.014323	0.0004	0.006395	15	71	0.005288	9606	Homo sapiens	CREBBP;UBB;CHD9;GPX3;GSTP1;TXNRD1;RPS27A;BACH1;UBA52		R-HSA-9708533;R-HSA-9708497;R-HSA-9708466;R-HSA-3341397;R-HSA-3343700;R-HSA-6799695;R-HSA-9707645;R-HSA-400143;R-HSA-8932355;R-HSA-73646;R-HSA-9708517;R-HSA-8932351;R-HSA-9708525;R-HSA-9708557;R-HSA-9707690
	yellow	PT	R-HSA-9613829	Chaperone Mediated Autophagy	4	23	0.001584	0.000463	0.007407	13	19	0.001415	9606	Homo sapiens	EEF1A1;UBB;RPS27A;UBA52		R-HSA-9626034;R-HSA-9626067;R-HSA-9626038;R-HSA-9622840;R-HSA-9626046;R-HSA-9624158;R-HSA-9625188;R-HSA-9620197;R-HSA-9615721;R-HSA-9622831;R-HSA-9625196;R-HSA-9626060;R-HSA-9625197
	yellow	PT	R-HSA-8948747	Regulation of PTEN localization	3	10	0.000689	0.000518	0.008288	2	4	0.000298	9606	Homo sapiens	UBB;RPS27A;UBA52		R-HSA-6807106;R-HSA-6807118
	yellow	PT	R-HSA-6807004	Negative regulation of MET activity	4	25	0.001722	0.000631	0.009467	10	10	0.000745	9606	Homo sapiens	UBB;RPS27A;UBA52;MET		R-HSA-8875431;R-HSA-8875443;R-HSA-6807027;R-HSA-8875490;R-HSA-6807008;R-HSA-8875183;R-HSA-8875374;R-HSA-8874685;R-HSA-8875451;R-HSA-8875482
	yellow	PT	R-HSA-196025	Formation of annular gap junctions	3	11	0.000757	0.000682	0.009545	2	2	0.000149	9606	Homo sapiens	DNM1;ACTB;ACTG1		R-HSA-196017;R-HSA-196026
	yellow	PT	R-HSA-3785653	Myoclonic epilepsy of Lafora	3	11	0.000757	0.000682	0.009545	1	2	0.000149	9606	Homo sapiens	UBB;RPS27A;UBA52		R-HSA-3797226
	yellow	PT	R-HSA-1253288	Downregulation of ERBB4 signaling	3	11	0.000757	0.000682	0.009545	2	5	0.000372	9606	Homo sapiens	UBB;RPS27A;UBA52		R-HSA-1253282;R-HSA-1977296
	yellow	PT	R-HSA-8849469	PTK6 Regulates RTKs and Their Effectors AKT1 and DOK1	3	11	0.000757	0.000682	0.009545	1	8	0.000596	9606	Homo sapiens	UBB;RPS27A;UBA52		R-HSA-8848829
	yellow	PT	R-HSA-9035034	RHOF GTPase cycle	5	46	0.003168	0.00076	0.010503	1	3	0.000223	9606	Homo sapiens	AKAP12;BAIAP2L1;DIAPH3;ACTB;ACTG1;TMPO		R-HSA-9693125
	yellow	PT	R-HSA-2173795	Downregulation of SMAD2/3:SMAD4 transcriptional activity	4	27	0.001859	0.000839	0.010503	21	21	0.001564	9606	Homo sapiens	SMAD3;UBB;RPS27A;UBA52		R-HSA-870477;R-HSA-870479;R-HSA-2187395;R-HSA-2187330;R-HSA-870538;R-HSA-870437;R-HSA-2176491;R-HSA-173481;R-HSA-173545;R-HSA-2179274;R-HSA-2179276;R-HSA-2186767;R-HSA-2186607;R-HSA-2186741;R-HSA-2176503;R-HSA-2176502;R-HSA-2186747;R-HSA-870449;R-HSA-209055;R-HSA-2187325;R-HSA-2187388
	yellow	PT	R-HSA-8876384	Listeria monocytogenes entry into host cells	4	27	0.001859	0.000839	0.010503	9	13	0.000968	9606	Homo sapiens	UBB;RPS27A;UBA52;MET		R-HSA-8876262;R-HSA-8876230;R-HSA-8876246;R-HSA-8876258;R-HSA-8876210;R-HSA-8876240;R-HSA-8876255;R-HSA-8875371;R-HSA-8877003
	yellow	PT	R-HSA-175474	Assembly Of The HIV Virion	4	27	0.001859	0.000839	0.010503	4	16	0.001192	9606	Homo sapiens	UBB;UBAP1;RPS27A;UBA52		R-HSA-184323;R-HSA-3149434;R-HSA-3149454;R-HSA-184269
	yellow	PT	R-HSA-937042	IRAK2 mediated activation of TAK1 complex	3	12	0.000826	0.000875	0.010503	4	5	0.000372	9606	Homo sapiens	UBB;RPS27A;UBA52		R-HSA-936942;R-HSA-936991;R-HSA-936986;R-HSA-936960
	yellow	PT	R-HSA-2173788	Downregulation of TGF-beta receptor signaling	4	28	0.001928	0.000958	0.011502	13	28	0.002086	9606	Homo sapiens	SMAD3;UBB;RPS27A;UBA52		R-HSA-173542;R-HSA-2176452;R-HSA-2187401;R-HSA-2187368;R-HSA-2187405;R-HSA-2187375;R-HSA-2187382;R-HSA-2169046;R-HSA-2179291;R-HSA-2187355;R-HSA-2169050;R-HSA-2179293;R-HSA-2187358
	yellow	PT	R-HSA-9014325	TICAM1,TRAF6-dependent induction of TAK1 complex	3	13	0.000895	0.0011	0.013206	5	6	0.000447	9606	Homo sapiens	UBB;RPS27A;UBA52		R-HSA-847070;R-HSA-450259;R-HSA-177690;R-HSA-9628444;R-HSA-177692
	yellow	PT	R-HSA-9664873	Pexophagy	3	13	0.000895	0.0011	0.013206	1	13	0.000968	9606	Homo sapiens	UBB;RPS27A;UBA52		R-HSA-9674127
	yellow	PT	R-HSA-400685	Sema4D in semaphorin signaling	4	30	0.002066	0.001234	0.01357	10	13	0.000968	9606	Homo sapiens	MYL6;SEMA4D;MET;MYL12B		R-HSA-400677;R-HSA-373750;R-HSA-416562;R-HSA-416546;R-HSA-416594;R-HSA-419646;R-HSA-416559;R-HSA-416588;R-HSA-419197;R-HSA-400682
	yellow	PT	R-HSA-5357956	TNFR1-induced NFkappaB signaling pathway	4	30	0.002066	0.001234	0.01357	2	5	0.000372	9606	Homo sapiens	UBB;RACK1;RPS27A;UBA52		R-HSA-5357776;R-HSA-5357757
	yellow	PT	R-HSA-400253	Circadian Clock	7	105	0.00723	0.001253	0.013779	40	59	0.004394	9606	Homo sapiens	CREBBP;UBB;CHD9;RPS27A;UBA52;NPAS2		R-HSA-5663127;R-HSA-5663124;R-HSA-5663122;R-HSA-5663120;R-HSA-400256;R-HSA-5663132;R-HSA-400267;R-HSA-421320;R-HSA-8878679;R-HSA-5663174;R-HSA-1368133;R-HSA-549467;R-HSA-5663170;R-HSA-1368065;R-HSA-549533;R-HSA-879770;R-HSA-5663105;R-HSA-5663118;R-HSA-5663246;R-HSA-5663245;R-HSA-400282;R-HSA-879762;R-HSA-5669302;R-HSA-879724;R-HSA-400228;R-HSA-5663156;R-HSA-549355;R-HSA-5663155;R-HSA-1801587;R-HS…
	yellow	PT	R-HSA-9645460	Alpha-protein kinase 1 signaling pathway	3	14	0.000964	0.001359	0.014952	4	10	0.000745	9606	Homo sapiens	UBB;RPS27A;UBA52		R-HSA-9645394;R-HSA-9645442;R-HSA-9645414;R-HSA-9645406
	yellow	PT	R-HSA-9013973	TICAM1-dependent activation of IRF3/IRF7	3	14	0.000964	0.001359	0.014952	2	9	0.00067	9606	Homo sapiens	UBB;RPS27A;UBA52		R-HSA-9013990;R-HSA-9013974
	yellow	PT	R-HSA-8876493	InlA-mediated entry of Listeria monocytogenes into host cells	3	14	0.000964	0.001359	0.014952	1	5	0.000372	9606	Homo sapiens	UBB;RPS27A;UBA52		R-HSA-8877003
	yellow	PT	R-HSA-209560	NF-kB is activated and signals survival	3	15	0.001033	0.001653	0.017435	1	4	0.000298	9606	Homo sapiens	UBB;RPS27A;UBA52		R-HSA-209536
	yellow	PT	R-HSA-445095	Interaction between L1 and Ankyrins	4	33	0.002272	0.001743	0.017435	2	4	0.000298	9606	Homo sapiens	KCNQ3;SPTBN1;ACTB;ACTG1		R-HSA-392751;R-HSA-373739
	yellow	PT	R-HSA-180897	Vpr-mediated induction of apoptosis by mitochondrial outer membrane permeabilization	2	4	0.000275	0.001772	0.017719	1	2	0.000149	9606	Homo sapiens	SLC25A5		R-HSA-180905
	yellow	PT	R-HSA-1358803	Downregulation of ERBB2:ERBB3 signaling	3	16	0.001102	0.001984	0.017858	5	8	0.000596	9606	Homo sapiens	UBB;RPS27A;UBA52		R-HSA-1358789;R-HSA-1358790;R-HSA-1358797;R-HSA-1358792;R-HSA-1358795
	yellow	PT	R-HSA-2691232	Constitutive Signaling by NOTCH1 HD Domain Mutants	3	16	0.001102	0.001984	0.017858	2	6	0.000447	9606	Homo sapiens	UBB;RPS27A;UBA52		R-HSA-2730752;R-HSA-2737728
	yellow	PT	R-HSA-2691230	Signaling by NOTCH1 HD Domain Mutants in Cancer	3	16	0.001102	0.001984	0.017858	2	6	0.000447	9606	Homo sapiens	UBB;RPS27A;UBA52		R-HSA-2730752;R-HSA-2737728
	yellow	PT	R-HSA-937039	IRAK1 recruits IKK complex	3	16	0.001102	0.001984	0.017858	1	4	0.000298	9606	Homo sapiens	UBB;RPS27A;UBA52		R-HSA-937050
	yellow	PT	R-HSA-975144	IRAK1 recruits IKK complex upon TLR7/8 or 9 stimulation	3	16	0.001102	0.001984	0.017858	1	4	0.000298	9606	Homo sapiens	UBB;RPS27A;UBA52		R-HSA-975122
	yellow	PT	R-HSA-209543	p75NTR recruits signalling complexes	3	16	0.001102	0.001984	0.017858	1	9	0.00067	9606	Homo sapiens	UBB;RPS27A;UBA52		R-HSA-209566
	yellow	PT	R-HSA-917729	Endosomal Sorting Complex Required For Transport (ESCRT)	4	35	0.00241	0.002155	0.019282	4	4	0.000298	9606	Homo sapiens	UBB;UBAP1;RPS27A;UBA52		R-HSA-917693;R-HSA-917700;R-HSA-917730;R-HSA-917696
	yellow	PT	R-HSA-9615710	Late endosomal microautophagy	4	35	0.00241	0.002155	0.019282	3	3	0.000223	9606	Homo sapiens	UBB;UBAP1;RPS27A;UBA52		R-HSA-9631065;R-HSA-9615721;R-HSA-9631068
	yellow	PT	R-HSA-975110	TRAF6 mediated IRF7 activation in TLR7/8 or 9 signaling	3	17	0.001171	0.002354	0.019282	1	5	0.000372	9606	Homo sapiens	UBB;RPS27A;UBA52		R-HSA-975118
	yellow	PT	R-HSA-2173789	TGF-beta receptor signaling activates SMADs	4	36	0.002479	0.002384	0.019282	17	39	0.002905	9606	Homo sapiens	SMAD3;UBB;RPS27A;UBA52		R-HSA-170850;R-HSA-173542;R-HSA-2176452;R-HSA-2187401;R-HSA-2187368;R-HSA-2187405;R-HSA-2187375;R-HSA-170835;R-HSA-170868;R-HSA-2187382;R-HSA-2169046;R-HSA-2179291;R-HSA-2187355;R-HSA-2169050;R-HSA-2179293;R-HSA-170847;R-HSA-2187358
	yellow	PT	R-HSA-6806834	Signaling by MET	6	88	0.00606	0.002477	0.019282	45	49	0.00365	9606	Homo sapiens	UBB;LAMB1;RPS27A;TNS3;UBA52;MET		R-HSA-8875591;R-HSA-8851908;R-HSA-8875523;R-HSA-8851842;R-HSA-6807008;R-HSA-8851919;R-HSA-6806957;R-HSA-8875661;R-HSA-8875659;R-HSA-8875531;R-HSA-6800298;R-HSA-8865994;R-HSA-8875540;R-HSA-8851859;R-HSA-6807027;R-HSA-8874079;R-HSA-6806974;R-HSA-8874078;R-HSA-8851933;R-HSA-8851804;R-HSA-8875482;R-HSA-8851866;R-HSA-8875431;R-HSA-8875558;R-HSA-8851877;R-HSA-8874083;R-HSA-8875490;R-HSA-8874082;R-HSA-8…
	yellow	PT	R-HSA-977225	Amyloid fiber formation	6	89	0.006129	0.002618	0.019282	7	33	0.002458	9606	Homo sapiens	UBB;APOE;RPS27A;UBA52;B2M		R-HSA-976734;R-HSA-5667111;R-HSA-5667107;R-HSA-5658496;R-HSA-5660752;R-HSA-5660753;R-HSA-977136
	yellow	PT	R-HSA-8875513	MET interacts with TNS proteins	2	5	0.000344	0.002741	0.019282	2	2	0.000149	9606	Homo sapiens	TNS3;MET		R-HSA-8875523;R-HSA-8875531
	yellow	PT	R-HSA-975163	IRAK2 mediated activation of TAK1 complex upon TLR7/8 or 9 stimulation	3	18	0.001239	0.002763	0.019282	4	5	0.000372	9606	Homo sapiens	UBB;RPS27A;UBA52		R-HSA-450358;R-HSA-975103;R-HSA-975147;R-HSA-975097
	yellow	PT	R-HSA-205043	NRIF signals cell death from the nucleus	3	18	0.001239	0.002763	0.019282	3	7	0.000521	9606	Homo sapiens	UBB;RPS27A;UBA52		R-HSA-204947;R-HSA-205008;R-HSA-205118
	yellow	PT	R-HSA-5684264	MAP3K8 (TPL2)-dependent MAPK1/3 activation	3	18	0.001239	0.002763	0.019282	2	8	0.000596	9606	Homo sapiens	UBB;RPS27A;UBA52		R-HSA-5684273;R-HSA-5684250
	yellow	PT	R-HSA-162588	Budding and maturation of HIV virion	4	38	0.002617	0.00289	0.019282	3	4	0.000298	9606	Homo sapiens	UBB;UBAP1;RPS27A;UBA52		R-HSA-3159232;R-HSA-3159227;R-HSA-3139027
	yellow	PT	R-HSA-2173796	SMAD2/SMAD3:SMAD4 heterotrimer regulates transcription	4	39	0.002686	0.00317	0.019282	15	17	0.001266	9606	Homo sapiens	SMAD3;UBB;RPS27A;UBA52		R-HSA-2186785;R-HSA-2031355;R-HSA-2187303;R-HSA-2187309;R-HSA-2186643;R-HSA-173488;R-HSA-2106579;R-HSA-1484099;R-HSA-2127257;R-HSA-2106586;R-HSA-2176475;R-HSA-2187293;R-HSA-2186780;R-HSA-170847;R-HSA-2106591
	yellow	PT	R-HSA-937072	TRAF6-mediated induction of TAK1 complex within TLR4 complex	3	19	0.001308	0.003214	0.019282	5	6	0.000447	9606	Homo sapiens	UBB;RPS27A;UBA52		R-HSA-450358;R-HSA-936952;R-HSA-936951;R-HSA-937075;R-HSA-936947
	yellow	PT	R-HSA-110312	Translesion synthesis by REV1	3	19	0.001308	0.003214	0.019282	4	5	0.000372	9606	Homo sapiens	UBB;RPS27A;UBA52		R-HSA-5652151;R-HSA-110307;R-HSA-110308;R-HSA-110311
	yellow	PT	R-HSA-8876725	Protein methylation	3	19	0.001308	0.003214	0.019282	4	9	0.00067	9606	Homo sapiens	EEF1A1;RPS2;EEF2		R-HSA-8879123;R-HSA-8932413;R-HSA-8932243;R-HSA-8931974
	yellow	PT	R-HSA-2173791	TGF-beta receptor signaling in EMT (epithelial to mesenchymal transition)	3	19	0.001308	0.003214	0.019282	2	6	0.000447	9606	Homo sapiens	UBB;RPS27A;UBA52		R-HSA-2160931;R-HSA-2160935
	yellow	PT	R-HSA-168927	TICAM1, RIP1-mediated IKK complex recruitment	3	19	0.001308	0.003214	0.019282	1	3	0.000223	9606	Homo sapiens	UBB;RPS27A;UBA52		R-HSA-9014342
	yellow	PT	R-HSA-1295596	Spry regulation of FGF signaling	3	19	0.001308	0.003214	0.019282	2	11	0.000819	9606	Homo sapiens	UBB;RPS27A;UBA52		R-HSA-934604;R-HSA-1295621
	yellow	PT	R-HSA-193639	p75NTR signals via NF-kB	3	19	0.001308	0.003214	0.019282	2	13	0.000968	9606	Homo sapiens	UBB;RPS27A;UBA52		R-HSA-209536;R-HSA-209566
	yellow	PT	R-HSA-5696394	DNA Damage Recognition in GG-NER	4	40	0.002754	0.003466	0.020799	4	5	0.000372	9606	Homo sapiens	UBB;RPS27A;UBA52;ACTB;ACTG1		R-HSA-5691006;R-HSA-6782943;R-HSA-5696655;R-HSA-5696664
	yellow	PT	R-HSA-5656121	Translesion synthesis by POLI	3	20	0.001377	0.003707	0.022242	3	3	0.000223	9606	Homo sapiens	UBB;RPS27A;UBA52		R-HSA-5656148;R-HSA-5656158;R-HSA-5656105
	yellow	PT	R-HSA-210744	Regulation of gene expression in late stage (branching morphogenesis) pancreatic bud precursor cells	3	20	0.001377	0.003707	0.022242	2	4	0.000298	9606	Homo sapiens	CREBBP;HNF1B		R-HSA-1980047;R-HSA-210824
	yellow	PT	R-HSA-936964	Activation of IRF3/IRF7 mediated by TBK1/IKK epsilon	3	20	0.001377	0.003707	0.022242	2	9	0.00067	9606	Homo sapiens	UBB;RPS27A;UBA52		R-HSA-5362500;R-HSA-2213017
	yellow	PT	R-HSA-9706369	Negative regulation of FLT3	3	20	0.001377	0.003707	0.022242	1	12	0.000894	9606	Homo sapiens	UBB;RPS27A;UBA52		R-HSA-9706354
	yellow	PT	R-HSA-5357905	Regulation of TNFR1 signaling	4	41	0.002823	0.003782	0.02269	3	17	0.001266	9606	Homo sapiens	UBB;RACK1;RPS27A;UBA52		R-HSA-5693108;R-HSA-5357845;R-HSA-5626962
	yellow	PT	R-HSA-373760	L1CAM interactions	7	130	0.008952	0.004074	0.024443	8	54	0.004022	9606	Homo sapiens	KCNQ3;LAMB1;CD24;DNM1;SPTBN1;ACTB;ACTG1		R-HSA-555065;R-HSA-437234;R-HSA-443778;R-HSA-443779;R-HSA-445089;R-HSA-392751;R-HSA-373736;R-HSA-373739
	yellow	PT	R-HSA-5655862	Translesion synthesis by POLK	3	21	0.001446	0.004244	0.025464	3	3	0.000223	9606	Homo sapiens	UBB;RPS27A;UBA52		R-HSA-5655892;R-HSA-5655965;R-HSA-5655835
	yellow	PT	R-HSA-3134975	Regulation of innate immune responses to cytosolic DNA	3	21	0.001446	0.004244	0.025464	4	9	0.00067	9606	Homo sapiens	UBB;RPS27A;UBA52		R-HSA-3249386;R-HSA-3134804;R-HSA-8948709;R-HSA-3134946
	yellow	PT	R-HSA-5689896	Ovarian tumor domain proteases	4	43	0.002961	0.004469	0.026816	7	14	0.001043	9606	Homo sapiens	UBB;RPS27A;UBA52		R-HSA-5690870;R-HSA-688136;R-HSA-936381;R-HSA-8869506;R-HSA-8865182;R-HSA-5690827;R-HSA-5690856
	yellow	PT	R-HSA-6804757	Regulation of TP53 Degradation	4	43	0.002961	0.004469	0.026816	7	30	0.002234	9606	Homo sapiens	UBB;RPS27A;UBA52		R-HSA-5689972;R-HSA-6804724;R-HSA-6804879;R-HSA-6804942;R-HSA-3215295;R-HSA-6804441;R-HSA-3215310
	yellow	PT	R-HSA-9682385	FLT3 signaling in disease	4	43	0.002961	0.004469	0.026816	12	52	0.003873	9606	Homo sapiens	UBB;RPS27A;UBA52;SPTBN1		R-HSA-9706356;R-HSA-9703430;R-HSA-9703440;R-HSA-9703441;R-HSA-9703442;R-HSA-9703437;R-HSA-9703438;R-HSA-9703439;R-HSA-9703432;R-HSA-9703433;R-HSA-9703434;R-HSA-9703435
	yellow	PT	R-HSA-9707616	Heme signaling	5	70	0.00482	0.004632	0.027267	8	25	0.001862	9606	Homo sapiens	CREBBP;CHD9;BACH1;NPAS2		R-HSA-9708423;R-HSA-1368065;R-HSA-9707523;R-HSA-9707645;R-HSA-9708430;R-HSA-549475;R-HSA-5663245;R-HSA-9707690
	yellow	PT	R-HSA-4641263	Regulation of FZD by ubiquitination	3	22	0.001515	0.004826	0.027267	3	6	0.000447	9606	Homo sapiens	UBB;RPS27A;UBA52		R-HSA-4641236;R-HSA-4641253;R-HSA-4641246
	yellow	PT	R-HSA-5205685	PINK1-PRKN Mediated Mitophagy	3	22	0.001515	0.004826	0.027267	1	8	0.000596	9606	Homo sapiens	UBB;RPS27A;UBA52		R-HSA-5205682
	yellow	PT	R-HSA-3229121	Glycogen storage diseases	3	22	0.001515	0.004826	0.027267	1	10	0.000745	9606	Homo sapiens	UBB;RPS27A;UBA52		R-HSA-3797226
	yellow	PT	R-HSA-6790901	rRNA modification in the nucleus and cytosol	5	71	0.004889	0.004912	0.027267	1	8	0.000596	9606	Homo sapiens	RPS14;RPS9;RPS7;RPS6;RPS2		R-HSA-6790906
	yellow	PT	R-HSA-2979096	NOTCH2 Activation and Transmission of Signal to the Nucleus	3	23	0.001584	0.005453	0.027267	2	11	0.000819	9606	Homo sapiens	UBB;RPS27A;UBA52		R-HSA-2172172;R-HSA-157629
	yellow	PT	R-HSA-6804760	Regulation of TP53 Activity through Methylation	3	23	0.001584	0.005453	0.027267	1	12	0.000894	9606	Homo sapiens	UBB;RPS27A;UBA52		R-HSA-6804253
	yellow	PT	R-HSA-6806003	Regulation of TP53 Expression and Degradation	4	46	0.003168	0.005651	0.028257	7	35	0.002607	9606	Homo sapiens	UBB;RPS27A;UBA52		R-HSA-5689972;R-HSA-6804724;R-HSA-6804879;R-HSA-6804942;R-HSA-3215295;R-HSA-6804441;R-HSA-3215310
	yellow	PT	R-HSA-9648002	RAS processing	4	46	0.003168	0.005651	0.028257	1	21	0.001564	9606	Homo sapiens	UBB;RPS27A;UBA52		R-HSA-9653514
	yellow	PT	R-HSA-110320	Translesion Synthesis by POLH	3	24	0.001653	0.006128	0.03064	7	8	0.000596	9606	Homo sapiens	UBB;RPS27A;UBA52		R-HSA-5655170;R-HSA-5654989;R-HSA-5654986;R-HSA-110317;R-HSA-110316;R-HSA-110319;R-HSA-5654985
	yellow	PT	R-HSA-174048	APC/C:Cdc20 mediated degradation of Cyclin B	3	24	0.001653	0.006128	0.03064	2	3	0.000223	9606	Homo sapiens	UBB;RPS27A;UBA52		R-HSA-174227;R-HSA-174157
	yellow	PT	R-HSA-416572	Sema4D induced cell migration and growth-cone collapse	3	24	0.001653	0.006128	0.03064	4	7	0.000521	9606	Homo sapiens	MYL6;SEMA4D;MYL12B		R-HSA-373750;R-HSA-416594;R-HSA-416588;R-HSA-419197
	yellow	PT	R-HSA-937041	IKK complex recruitment mediated by RIP1	3	24	0.001653	0.006128	0.03064	1	3	0.000223	9606	Homo sapiens	UBB;RPS27A;UBA52		R-HSA-168915
	yellow	PT	R-HSA-912631	Regulation of signaling by CBL	3	24	0.001653	0.006128	0.03064	1	7	0.000521	9606	Homo sapiens	UBB;RPS27A;UBA52		R-HSA-912627
	yellow	PT	R-HSA-9707587	Regulation of HMOX1 expression and activity	5	75	0.005165	0.006156	0.03078	10	19	0.001415	9606	Homo sapiens	UBB;RPS27A;BACH1;UBA52		R-HSA-9708517;R-HSA-9708533;R-HSA-9708497;R-HSA-9708466;R-HSA-8932351;R-HSA-9708525;R-HSA-9708557;R-HSA-9707645;R-HSA-8932355;R-HSA-9707690
	yellow	PT	R-HSA-9683701	Translation of structural proteins	4	48	0.003305	0.006545	0.032727	2	37	0.002756	9606	Homo sapiens	PARP4;UBB;RPS27A;UBA52		R-HSA-9683679;R-HSA-9686061
	yellow	PT	R-HSA-8941855	RUNX3 regulates CDKN1A transcription	2	8	0.000551	0.00681	0.033762	5	6	0.000447	9606	Homo sapiens	ZFHX3;SMAD3		R-HSA-8878117;R-HSA-8878178;R-HSA-8878130;R-HSA-8878143;R-HSA-8878186
	yellow	PT	R-HSA-5675221	Negative regulation of MAPK pathway	4	49	0.003374	0.007026	0.033762	2	17	0.001266	9606	Homo sapiens	UBB;PEBP1;RPS27A;UBA52		R-HSA-5674022;R-HSA-5675417
	yellow	PT	R-HSA-179409	APC-Cdc20 mediated degradation of Nek2A	3	26	0.00179	0.007621	0.033762	2	3	0.000223	9606	Homo sapiens	UBB;RPS27A;UBA52		R-HSA-179417;R-HSA-179421
	yellow	PT	R-HSA-450321	JNK (c-Jun kinases) phosphorylation and activation mediated by activated human TAK1	3	26	0.00179	0.007621	0.033762	1	3	0.000223	9606	Homo sapiens	UBB;RPS27A;UBA52		R-HSA-450337
	yellow	PT	R-HSA-9636383	Prevention of phagosomal-lysosomal fusion	3	26	0.00179	0.007621	0.033762	2	11	0.000819	9606	Homo sapiens	UBB;RPS27A;UBA52		R-HSA-9636439;R-HSA-9636461
	yellow	PT	R-HSA-3322077	Glycogen synthesis	3	26	0.00179	0.007621	0.033762	2	24	0.001788	9606	Homo sapiens	UBB;RPS27A;UBA52		R-HSA-3781009;R-HSA-3780995
	yellow	PT	R-HSA-5637815	Signaling by Ligand-Responsive EGFR Variants in Cancer	3	26	0.00179	0.007621	0.033762	1	23	0.001713	9606	Homo sapiens	UBB;RPS27A;UBA52		R-HSA-1225956
	yellow	PT	R-HSA-1236382	Constitutive Signaling by Ligand-Responsive EGFR Cancer Variants	3	26	0.00179	0.007621	0.033762	1	23	0.001713	9606	Homo sapiens	UBB;RPS27A;UBA52		R-HSA-1225956
	yellow	PT	R-HSA-75893	TNF signaling	4	51	0.003512	0.008055	0.033762	7	32	0.002383	9606	Homo sapiens	UBB;RACK1;RPS27A;UBA52		R-HSA-5626981;R-HSA-5357776;R-HSA-5693108;R-HSA-5626982;R-HSA-5357845;R-HSA-5626962;R-HSA-5357757
	yellow	PT	R-HSA-5696397	Gap-filling DNA repair synthesis and ligation in GG-NER	3	27	0.001859	0.008441	0.033762	2	2	0.000149	9606	Homo sapiens	UBB;RPS27A;UBA52		R-HSA-5690997;R-HSA-5691001
	yellow	PT	R-HSA-450302	activated TAK1 mediates p38 MAPK activation	3	27	0.001859	0.008441	0.033762	1	5	0.000372	9606	Homo sapiens	UBB;RPS27A;UBA52		R-HSA-450346
	yellow	PT	R-HSA-9705462	Inactivation of CSF3 (G-CSF) signaling	3	27	0.001859	0.008441	0.033762	1	9	0.00067	9606	Homo sapiens	UBB;RPS27A;UBA52		R-HSA-9705738
	yellow	PT	R-HSA-190828	Gap junction trafficking	4	52	0.003581	0.008604	0.034417	4	20	0.00149	9606	Homo sapiens	MYO6;DNM1;ACTB;ACTG1		R-HSA-196017;R-HSA-190519;R-HSA-196026;R-HSA-190829
	yellow	PT	R-HSA-1236394	Signaling by ERBB4	5	82	0.005647	0.008838	0.035353	4	52	0.003873	9606	Homo sapiens	UBB;APOE;RPS27A;UBA52		R-HSA-9612243;R-HSA-1253282;R-HSA-9612246;R-HSA-1977296
	yellow	PT	R-HSA-9013507	NOTCH3 Activation and Transmission of Signal to the Nucleus	3	28	0.001928	0.00931	0.037241	2	15	0.001117	9606	Homo sapiens	UBB;RPS27A;UBA52		R-HSA-9013069;R-HSA-9021523
	yellow	PT	R-HSA-8878159	Transcriptional regulation by RUNX3	6	118	0.008126	0.009933	0.039731	15	47	0.003501	9606	Homo sapiens	ZFHX3;CREBBP;SMAD3;UBB;RPS27A;UBA52		R-HSA-8952232;R-HSA-8878117;R-HSA-8878243;R-HSA-8878178;R-HSA-8952226;R-HSA-8878220;R-HSA-8952419;R-HSA-8878186;R-HSA-8952408;R-HSA-1980047;R-HSA-8878130;R-HSA-8952382;R-HSA-4396347;R-HSA-8878143;R-HSA-8878237
	yellow	PT	R-HSA-2173793	Transcriptional activity of SMAD2/SMAD3:SMAD4 heterotrimer	4	55	0.003787	0.010399	0.041595	36	38	0.00283	9606	Homo sapiens	SMAD3;UBB;RPS27A;UBA52		R-HSA-870477;R-HSA-2186785;R-HSA-870479;R-HSA-2187303;R-HSA-870538;R-HSA-2176491;R-HSA-2187309;R-HSA-2186607;R-HSA-2186741;R-HSA-1484099;R-HSA-2176503;R-HSA-2176502;R-HSA-2186747;R-HSA-209055;R-HSA-2187325;R-HSA-2187388;R-HSA-170847;R-HSA-2187395;R-HSA-2187330;R-HSA-2031355;R-HSA-870437;R-HSA-173481;R-HSA-173545;R-HSA-2179274;R-HSA-2179276;R-HSA-2186767;R-HSA-2186643;R-HSA-173488;R-HSA-2106579;R-…
	yellow	PT	R-HSA-9013405	RHOD GTPase cycle	4	55	0.003787	0.010399	0.041595	2	9	0.00067	9606	Homo sapiens	AKAP12;HINT1;DIAPH3;TMPO		R-HSA-9693198;R-HSA-9693214
	yellow	PT	R-HSA-5336415	Uptake and function of diphtheria toxin	2	10	0.000689	0.010431	0.041725	2	5	0.000372	9606	Homo sapiens	TXNRD1;EEF2		R-HSA-5336421;R-HSA-5336420
	yellow	PT	R-HSA-450408	AUF1 (hnRNP D0) binds and destabilizes mRNA	4	56	0.003856	0.011047	0.044186	2	4	0.000298	9606	Homo sapiens	UBB;HSPB1;RPS27A;UBA52		R-HSA-450551;R-HSA-450580
	yellow	PT	R-HSA-157858	Gap junction trafficking and regulation	4	56	0.003856	0.011047	0.044186	4	24	0.001788	9606	Homo sapiens	MYO6;DNM1;ACTB;ACTG1		R-HSA-196017;R-HSA-190519;R-HSA-196026;R-HSA-190829
	yellow	PT	R-HSA-110314	Recognition of DNA damage by PCNA-containing replication complex	3	30	0.002066	0.011202	0.044806	3	6	0.000447	9606	Homo sapiens	UBB;RPS27A;UBA52		R-HSA-5655466;R-HSA-5655481;R-HSA-5652009
	yellow	PT	R-HSA-9707564	Cytoprotection by HMOX1	7	158	0.01088	0.01123	0.044921	11	37	0.002756	9606	Homo sapiens	CREBBP;UBB;CHD9;RPS27A;BACH1;UBA52		R-HSA-9708517;R-HSA-9708533;R-HSA-9708497;R-HSA-9708466;R-HSA-8932351;R-HSA-9708525;R-HSA-9708557;R-HSA-9707645;R-HSA-400143;R-HSA-8932355;R-HSA-9707690
	yellow	PT	R-HSA-2122947	NOTCH1 Intracellular Domain Regulates Transcription	4	57	0.003925	0.01172	0.046879	12	18	0.001341	9606	Homo sapiens	CREBBP;UBB;RPS27A;UBA52		R-HSA-4396371;R-HSA-1980078;R-HSA-1980047;R-HSA-1852623;R-HSA-1912393;R-HSA-1912394;R-HSA-4396347;R-HSA-4396379;R-HSA-1912391;R-HSA-1980067;R-HSA-4396382;R-HSA-1980065
	yellow	PT	R-HSA-8949613	Cristae formation	3	31	0.002135	0.012224	0.048897	2	2	0.000149	9606	Homo sapiens	APOO;ATP5F1B;ATP5F1E		R-HSA-8949609;R-HSA-8949580
	yellow	PT	R-HSA-5205647	Mitophagy	3	31	0.002135	0.012224	0.048897	1	15	0.001117	9606	Homo sapiens	UBB;RPS27A;UBA52		R-HSA-5205682
	yellow	PT	R-HSA-8856828	Clathrin-mediated endocytosis	7	161	0.011087	0.012339	0.049356	19	35	0.002607	9606	Homo sapiens	UBB;AAK1;RPS27A;UBA52;DNM1;ACTB;ACTG1		R-HSA-8868071;R-HSA-8866279;R-HSA-8868230;R-HSA-8856813;R-HSA-8867756;R-HSA-8868236;R-HSA-8868651;R-HSA-8866283;R-HSA-8867754;R-HSA-8856808;R-HSA-8868072;R-HSA-8868648;R-HSA-8868661;R-HSA-8868660;R-HSA-8868659;R-HSA-8868658;R-HSA-8869438;R-HSA-8871194;R-HSA-8871193
	yellow	PT	R-HSA-3371571	HSF1-dependent transactivation	4	59	0.004063	0.013144	0.052577	4	8	0.000596	9606	Homo sapiens	CREBBP;UBB;HSPB1;CRYAB		R-HSA-3371554;R-HSA-5082356;R-HSA-5082369;R-HSA-5082384
	yellow	PT	R-HSA-5689901	Metalloprotease DUBs	3	32	0.002204	0.013299	0.053195	5	6	0.000447	9606	Homo sapiens	UBB;RPS27A;UBA52		R-HSA-5691431;R-HSA-5691381;R-HSA-5696547;R-HSA-5691411;R-HSA-5691439
	yellow	PT	R-HSA-2122948	Activated NOTCH1 Transmits Signal to the Nucleus	3	32	0.002204	0.013299	0.053195	5	21	0.001564	9606	Homo sapiens	UBB;RPS27A;UBA52		R-HSA-157632;R-HSA-1980074;R-HSA-1980118;R-HSA-1912357;R-HSA-1912386
	yellow	PT	R-HSA-9637687	Suppression of phagosomal maturation	3	32	0.002204	0.013299	0.053195	2	17	0.001266	9606	Homo sapiens	UBB;RPS27A;UBA52		R-HSA-9636439;R-HSA-9636461
	yellow	PT	R-HSA-1643713	Signaling by EGFR in Cancer	3	32	0.002204	0.013299	0.053195	1	42	0.003128	9606	Homo sapiens	UBB;RPS27A;UBA52		R-HSA-1225956
	yellow	PT	R-HSA-9013694	Signaling by NOTCH4	5	92	0.006335	0.013932	0.054364	4	20	0.00149	9606	Homo sapiens	CREBBP;SMAD3;UBB;RPS27A;UBA52		R-HSA-9604642;R-HSA-9605414;R-HSA-9604629;R-HSA-9604664
	yellow	PT	R-HSA-1592230	Mitochondrial biogenesis	6	128	0.008814	0.01431	0.054364	5	36	0.002681	9606	Homo sapiens	APOO;CREBBP;ATP5F1B;CHD9;ATP5F1E		R-HSA-8949609;R-HSA-8949580;R-HSA-2466369;R-HSA-1592238;R-HSA-1592247
	yellow	PT	R-HSA-8866652	Synthesis of active ubiquitin: roles of E1 and E2 enzymes	3	33	0.002272	0.014425	0.054364	15	16	0.001192	9606	Homo sapiens	UBB;RPS27A;UBA52		R-HSA-8852134;R-HSA-8852133;R-HSA-8852132;R-HSA-8852131;R-HSA-8865090;R-HSA-8852130;R-HSA-8852129;R-HSA-8852128;R-HSA-8865098;R-HSA-8853514;R-HSA-8852136;R-HSA-8852127;R-HSA-8853503;R-HSA-8865050;R-HSA-8853529
	yellow	PT	R-HSA-901032	ER Quality Control Compartment (ERQC)	3	33	0.002272	0.014425	0.054364	2	9	0.00067	9606	Homo sapiens	UBB;RPS27A;UBA52		R-HSA-1022127;R-HSA-8867288
	yellow	PT	R-HSA-5654732	Negative regulation of FGFR3 signaling	3	34	0.002341	0.015605	0.054364	3	14	0.001043	9606	Homo sapiens	UBB;RPS27A;UBA52		R-HSA-5654679;R-HSA-934604;R-HSA-1295621
	yellow	PT	R-HSA-9012852	Signaling by NOTCH3	4	63	0.004338	0.016313	0.054364	5	37	0.002756	9606	Homo sapiens	CREBBP;UBB;RPS27A;UBA52		R-HSA-9021451;R-HSA-9021450;R-HSA-9013069;R-HSA-9016751;R-HSA-9021523
	yellow	PT	R-HSA-5656169	Termination of translesion DNA synthesis	3	35	0.00241	0.016836	0.054364	6	9	0.00067	9606	Homo sapiens	UBB;RPS27A;UBA52		R-HSA-5653766;R-HSA-5653838;R-HSA-5653756;R-HSA-5653770;R-HSA-5653754;R-HSA-5655193
	yellow	PT	R-HSA-5654733	Negative regulation of FGFR4 signaling	3	35	0.00241	0.016836	0.054364	3	14	0.001043	9606	Homo sapiens	UBB;RPS27A;UBA52		R-HSA-934604;R-HSA-1295621;R-HSA-5654684
	yellow	PT	R-HSA-418990	Adherens junctions interactions	3	35	0.00241	0.016836	0.054364	3	16	0.001192	9606	Homo sapiens	AFDN;ACTB;ACTG1		R-HSA-5692437;R-HSA-433725;R-HSA-419003
	yellow	PT	R-HSA-9674555	Signaling by CSF3 (G-CSF)	3	35	0.00241	0.016836	0.054364	1	21	0.001564	9606	Homo sapiens	UBB;RPS27A;UBA52		R-HSA-9705738
	yellow	PT	R-HSA-3299685	Detoxification of Reactive Oxygen Species	4	65	0.004476	0.018062	0.054364	4	34	0.002532	9606	Homo sapiens	GPX3;GSTP1;TXNRD1		R-HSA-3341397;R-HSA-3343700;R-HSA-6799695;R-HSA-73646
	yellow	PT	R-HSA-9694635	Translation of structural proteins	4	65	0.004476	0.018062	0.054364	2	40	0.002979	9606	Homo sapiens	PARP4;UBB;RPS27A;UBA52		R-HSA-9694529;R-HSA-9694773
	yellow	PT	R-HSA-8863795	Downregulation of ERBB2 signaling	3	36	0.002479	0.018121	0.054364	7	14	0.001043	9606	Homo sapiens	UBB;RPS27A;UBA52		R-HSA-1918092;R-HSA-1358789;R-HSA-1918095;R-HSA-1358790;R-HSA-1358797;R-HSA-1358792;R-HSA-1358795
	yellow	PT	R-HSA-936440	Negative regulators of DDX58/IFIH1 signaling	3	36	0.002479	0.018121	0.054364	4	13	0.000968	9606	Homo sapiens	UBB;RPS27A;UBA52		R-HSA-990526;R-HSA-936381;R-HSA-936475;R-HSA-936390
	yellow	PT	R-HSA-182971	EGFR downregulation	3	37	0.002548	0.019459	0.058378	6	22	0.001639	9606	Homo sapiens	UBB;RPS27A;UBA52		R-HSA-183089;R-HSA-182993;R-HSA-182986;R-HSA-183051;R-HSA-183084;R-HSA-183036
	yellow	PT	R-HSA-416550	Sema4D mediated inhibition of cell attachment and migration	2	14	0.000964	0.019651	0.058953	6	6	0.000447	9606	Homo sapiens	SEMA4D;MET		R-HSA-400677;R-HSA-416562;R-HSA-416546;R-HSA-419646;R-HSA-416559;R-HSA-400682
	yellow	PT	R-HSA-421270	Cell-cell junction organization	4	67	0.004614	0.019924	0.059771	4	21	0.001564	9606	Homo sapiens	SDK1;AFDN;ACTB;ACTG1		R-HSA-5692437;R-HSA-373745;R-HSA-433725;R-HSA-419003
	yellow	PT	R-HSA-2682334	EPH-Ephrin signaling	5	101	0.006955	0.019945	0.059836	3	56	0.004171	9606	Homo sapiens	MYL6;DNM1;ACTB;ACTG1;MYL12B		R-HSA-3928616;R-HSA-3928654;R-HSA-3928595
	yellow	PT	R-HSA-5675482	Regulation of necroptotic cell death	3	38	0.002617	0.020851	0.062552	3	18	0.001341	9606	Homo sapiens	UBB;RPS27A;UBA52		R-HSA-5675470;R-HSA-9686920;R-HSA-9688831
	yellow	PT	R-HSA-1980145	Signaling by NOTCH2	3	38	0.002617	0.020851	0.062552	2	20	0.00149	9606	Homo sapiens	UBB;RPS27A;UBA52		R-HSA-2172172;R-HSA-157629
	yellow	PT	R-HSA-2644606	Constitutive Signaling by NOTCH1 PEST Domain Mutants	4	68	0.004683	0.020897	0.062691	13	21	0.001564	9606	Homo sapiens	CREBBP;UBB;RPS27A;UBA52		R-HSA-2220964;R-HSA-2769007;R-HSA-2220966;R-HSA-2220971;R-HSA-4396393;R-HSA-4396392;R-HSA-4396402;R-HSA-2220944;R-HSA-4396401;R-HSA-2220979;R-HSA-2220981;R-HSA-2220985;R-HSA-2220957
	yellow	PT	R-HSA-2894862	Constitutive Signaling by NOTCH1 HD+PEST Domain Mutants	4	68	0.004683	0.020897	0.062691	13	21	0.001564	9606	Homo sapiens	CREBBP;UBB;RPS27A;UBA52		R-HSA-2220964;R-HSA-2220966;R-HSA-2220971;R-HSA-4396393;R-HSA-4396392;R-HSA-4396402;R-HSA-2220976;R-HSA-2900765;R-HSA-4396401;R-HSA-2220979;R-HSA-2220981;R-HSA-2220985;R-HSA-2220957
	yellow	PT	R-HSA-2894858	Signaling by NOTCH1 HD+PEST Domain Mutants in Cancer	4	68	0.004683	0.020897	0.062691	13	21	0.001564	9606	Homo sapiens	CREBBP;UBB;RPS27A;UBA52		R-HSA-2220964;R-HSA-2220966;R-HSA-2220971;R-HSA-4396393;R-HSA-4396392;R-HSA-4396402;R-HSA-2220976;R-HSA-2900765;R-HSA-4396401;R-HSA-2220979;R-HSA-2220981;R-HSA-2220985;R-HSA-2220957
	yellow	PT	R-HSA-2644602	Signaling by NOTCH1 PEST Domain Mutants in Cancer	4	68	0.004683	0.020897	0.062691	13	21	0.001564	9606	Homo sapiens	CREBBP;UBB;RPS27A;UBA52		R-HSA-2220964;R-HSA-2769007;R-HSA-2220966;R-HSA-2220971;R-HSA-4396393;R-HSA-4396392;R-HSA-4396402;R-HSA-2220944;R-HSA-4396401;R-HSA-2220979;R-HSA-2220981;R-HSA-2220985;R-HSA-2220957
	yellow	PT	R-HSA-2644603	Signaling by NOTCH1 in Cancer	4	68	0.004683	0.020897	0.062691	17	39	0.002905	9606	Homo sapiens	CREBBP;UBB;RPS27A;UBA52		R-HSA-2220964;R-HSA-2769007;R-HSA-2220966;R-HSA-2730752;R-HSA-2737728;R-HSA-2220971;R-HSA-4396393;R-HSA-4396392;R-HSA-4396402;R-HSA-2220976;R-HSA-2900765;R-HSA-2220944;R-HSA-4396401;R-HSA-2220979;R-HSA-2220981;R-HSA-2220985;R-HSA-2220957
	yellow	PT	R-HSA-5654726	Negative regulation of FGFR1 signaling	3	39	0.002686	0.022295	0.066886	3	15	0.001117	9606	Homo sapiens	UBB;RPS27A;UBA52		R-HSA-934604;R-HSA-5654672;R-HSA-1295621
	yellow	PT	R-HSA-445989	TAK1 activates NFkB by phosphorylation and activation of IKKs complex	3	39	0.002686	0.022295	0.066886	1	5	0.000372	9606	Homo sapiens	UBB;RPS27A;UBA52		R-HSA-168184
	yellow	PT	R-HSA-373755	Semaphorin interactions	4	70	0.00482	0.02293	0.068791	12	41	0.003054	9606	Homo sapiens	MYL6;SEMA4D;MET;MYL12B		R-HSA-373748;R-HSA-400677;R-HSA-373750;R-HSA-416562;R-HSA-416546;R-HSA-416594;R-HSA-373746;R-HSA-419646;R-HSA-416559;R-HSA-416588;R-HSA-419197;R-HSA-400682
	yellow	PT	R-HSA-168638	NOD1/2 Signaling Pathway	3	40	0.002754	0.023793	0.07138	7	18	0.001341	9606	Homo sapiens	UBB;RPS27A;UBA52		R-HSA-741386;R-HSA-688136;R-HSA-688985;R-HSA-688137;R-HSA-706479;R-HSA-741411;R-HSA-168184
	yellow	PT	R-HSA-5685942	HDR through Homologous Recombination (HRR)	4	72	0.004958	0.02508	0.075241	12	19	0.001415	9606	Homo sapiens	UBB;RPS27A;UBA52;BACH1		R-HSA-5693620;R-HSA-5693589;R-HSA-5686469;R-HSA-5686483;R-HSA-5693539;R-HSA-5693584;R-HSA-5685838;R-HSA-5685341;R-HSA-5686410;R-HSA-5686440;R-HSA-5693593;R-HSA-5693561
	yellow	PT	R-HSA-5661231	Metallothioneins bind metals	2	16	0.001102	0.025165	0.075494	4	27	0.002011	9606	Homo sapiens	MT1G;MT1H		R-HSA-5662597;R-HSA-5662618;R-HSA-5662619;R-HSA-5662617
	yellow	PT	R-HSA-5696400	Dual Incision in GG-NER	3	41	0.002823	0.025344	0.076033	2	3	0.000223	9606	Homo sapiens	UBB;RPS27A;UBA52		R-HSA-5690213;R-HSA-5690988
	yellow	PT	R-HSA-5654727	Negative regulation of FGFR2 signaling	3	41	0.002823	0.025344	0.076033	3	14	0.001043	9606	Homo sapiens	UBB;RPS27A;UBA52		R-HSA-934604;R-HSA-5654677;R-HSA-1295621
	yellow	PT	R-HSA-901042	Calnexin/calreticulin cycle	3	41	0.002823	0.025344	0.076033	2	13	0.000968	9606	Homo sapiens	UBB;RPS27A;UBA52		R-HSA-1022127;R-HSA-8867288
	yellow	PT	R-HSA-5673001	RAF/MAP kinase cascade	10	322	0.022173	0.026834	0.080503	13	75	0.005586	9606	Homo sapiens	KITLG;UBB;PEBP1;RPS27A;UBA52;MET;SPTBN1;ACTB;ACTG1		R-HSA-5672980;R-HSA-5672978;R-HSA-9657599;R-HSA-5658424;R-HSA-5675417;R-HSA-9657603;R-HSA-5674022;R-HSA-5672965;R-HSA-9657606;R-HSA-9653514;R-HSA-5672972;R-HSA-5672973;R-HSA-9657608
	yellow	PT	R-HSA-6783310	Fanconi Anemia Pathway	3	42	0.002892	0.026949	0.080846	6	13	0.000968	9606	Homo sapiens	UBB;RPS27A;UBA52		R-HSA-6786166;R-HSA-6785732;R-HSA-6785986;R-HSA-6785361;R-HSA-6786171;R-HSA-6786155
	yellow	PT	R-HSA-2559585	Oncogene Induced Senescence	3	42	0.002892	0.026949	0.080846	1	19	0.001415	9606	Homo sapiens	UBB;RPS27A;UBA52		R-HSA-6804879
	yellow	PT	R-HSA-162909	Host Interactions of HIV factors	6	150	0.010329	0.028316	0.084949	9	54	0.004022	9606	Homo sapiens	UBB;SLC25A5;RPS27A;UBA52;B2M		R-HSA-182243;R-HSA-182279;R-HSA-182263;R-HSA-180597;R-HSA-180603;R-HSA-180905;R-HSA-182286;R-HSA-180540;R-HSA-180573
	yellow	PT	R-HSA-1368108	BMAL1:CLOCK,NPAS2 activates circadian gene expression	3	43	0.002961	0.028606	0.085818	20	20	0.00149	9606	Homo sapiens	CREBBP;CHD9;NPAS2		R-HSA-879724;R-HSA-5663127;R-HSA-5663156;R-HSA-5663124;R-HSA-5663122;R-HSA-8878702;R-HSA-5663132;R-HSA-879782;R-HSA-5663165;R-HSA-1368889;R-HSA-8878679;R-HSA-5663138;R-HSA-5663170;R-HSA-879770;R-HSA-5663105;R-HSA-549424;R-HSA-879798;R-HSA-549364;R-HSA-549428;R-HSA-879762
	yellow	PT	R-HSA-3371511	HSF1 activation	3	43	0.002961	0.028606	0.085818	2	7	0.000521	9606	Homo sapiens	EEF1A1;UBB;HSPB1		R-HSA-4793819;R-HSA-3371591
	yellow	PT	R-HSA-8982491	Glycogen metabolism	3	43	0.002961	0.028606	0.085818	2	39	0.002905	9606	Homo sapiens	UBB;RPS27A;UBA52		R-HSA-3781009;R-HSA-3780995
	yellow	PT	R-HSA-373756	SDK interactions	1	2	0.000138	0.02998	0.08994	1	2	0.000149	9606	Homo sapiens	SDK1		R-HSA-373745
	yellow	PT	R-HSA-6802948	Signaling by high-kinase activity BRAF mutants	3	44	0.00303	0.030317	0.09095	4	6	0.000447	9606	Homo sapiens	PEBP1;ACTB;ACTG1		R-HSA-6802912;R-HSA-6802911;R-HSA-6802910;R-HSA-6803227
	yellow	PT	R-HSA-3769402	Deactivation of the beta-catenin transactivating complex	3	44	0.00303	0.030317	0.09095	1	14	0.001043	9606	Homo sapiens	UBB;RPS27A;UBA52		R-HSA-3322429
	yellow	PT	R-HSA-5684996	MAPK1/MAPK3 signaling	10	329	0.022655	0.030423	0.09127	13	82	0.006108	9606	Homo sapiens	KITLG;UBB;PEBP1;RPS27A;UBA52;MET;SPTBN1;ACTB;ACTG1		R-HSA-5672980;R-HSA-5672978;R-HSA-9657599;R-HSA-5658424;R-HSA-5675417;R-HSA-9657603;R-HSA-5674022;R-HSA-5672965;R-HSA-9657606;R-HSA-9653514;R-HSA-5672972;R-HSA-5672973;R-HSA-9657608
	yellow	PT	R-HSA-1834949	Cytosolic sensors of pathogen-associated DNA	4	77	0.005302	0.030972	0.092915	5	49	0.00365	9606	Homo sapiens	CREBBP;UBB;RPS27A;UBA52		R-HSA-3249386;R-HSA-3134804;R-HSA-3134883;R-HSA-8948709;R-HSA-3134946
	yellow	PT	R-HSA-8875878	MET promotes cell motility	3	45	0.003099	0.03208	0.094128	12	12	0.000894	9606	Homo sapiens	LAMB1;TNS3;MET		R-HSA-8875591;R-HSA-8875558;R-HSA-8875540;R-HSA-8874083;R-HSA-8875523;R-HSA-8874082;R-HSA-8875568;R-HSA-8874080;R-HSA-8874079;R-HSA-8874078;R-HSA-8875531;R-HSA-8875576
	yellow	PT	R-HSA-5683057	MAPK family signaling cascades	11	380	0.026167	0.032328	0.094128	16	122	0.009087	9606	Homo sapiens	KITLG;UBB;HSPB1;PEBP1;RPS27A;UBA52;MET;SPTBN1;ACTB;ACTG1		R-HSA-5672980;R-HSA-5672978;R-HSA-5687121;R-HSA-9657599;R-HSA-5658424;R-HSA-5675417;R-HSA-9657603;R-HSA-5674022;R-HSA-5672965;R-HSA-9657606;R-HSA-9653514;R-HSA-5672972;R-HSA-5672973;R-HSA-9657608;R-HSA-5687112;R-HSA-5687081
	yellow	PT	R-HSA-5213460	RIPK1-mediated regulated necrosis	3	46	0.003168	0.033896	0.094128	3	34	0.002532	9606	Homo sapiens	UBB;RPS27A;UBA52		R-HSA-5675470;R-HSA-9686920;R-HSA-9688831
	yellow	PT	R-HSA-446353	Cell-extracellular matrix interactions	2	19	0.001308	0.034454	0.094128	1	10	0.000745	9606	Homo sapiens	ACTB;ACTG1		R-HSA-430347
	yellow	PT	R-HSA-9646399	Aggrephagy	3	47	0.003236	0.035764	0.094128	13	15	0.001117	9606	Homo sapiens	UBB;RPS27A;UBA52		R-HSA-9646354;R-HSA-9646679;R-HSA-9641111;R-HSA-9646390;R-HSA-9641109;R-HSA-9646685;R-HSA-9641089;R-HSA-9640480;R-HSA-9641127;R-HSA-9646347;R-HSA-9641096;R-HSA-9646383;R-HSA-9646348
	yellow	PT	R-HSA-5696395	Formation of Incision Complex in GG-NER	3	47	0.003236	0.035764	0.094128	7	10	0.000745	9606	Homo sapiens	UBB;RPS27A;UBA52		R-HSA-6790487;R-HSA-6790454;R-HSA-5690996;R-HSA-5689861;R-HSA-5696465;R-HSA-5696670;R-HSA-5691000
	yellow	PT	R-HSA-3371568	Attenuation phase	3	47	0.003236	0.035764	0.094128	3	5	0.000372	9606	Homo sapiens	CREBBP;UBB;HSPB1		R-HSA-3371554;R-HSA-5082369;R-HSA-5082384
	yellow	PT	R-HSA-110313	Translesion synthesis by Y family DNA polymerases bypasses lesions on DNA template	3	48	0.003305	0.037684	0.094128	23	28	0.002086	9606	Homo sapiens	UBB;RPS27A;UBA52		R-HSA-5652151;R-HSA-5655892;R-HSA-5656148;R-HSA-110307;R-HSA-110308;R-HSA-110311;R-HSA-5656158;R-HSA-5653756;R-HSA-5655965;R-HSA-5653754;R-HSA-110317;R-HSA-5655835;R-HSA-110316;R-HSA-110319;R-HSA-5655193;R-HSA-5653766;R-HSA-5655170;R-HSA-5653838;R-HSA-5654989;R-HSA-5653770;R-HSA-5654986;R-HSA-5656105;R-HSA-5654985
	yellow	PT	R-HSA-3000480	Scavenging by Class A Receptors	3	48	0.003305	0.037684	0.094128	4	10	0.000745	9606	Homo sapiens	FTH1;APOE;FTL		R-HSA-2173778;R-HSA-2187266;R-HSA-2507854;R-HSA-2299677
	yellow	PT	R-HSA-9607240	FLT3 Signaling	3	48	0.003305	0.037684	0.094128	1	43	0.003203	9606	Homo sapiens	UBB;RPS27A;UBA52		R-HSA-9706354
	yellow	PT	R-HSA-1169408	ISG15 antiviral mechanism	4	83	0.005715	0.039031	0.094128	3	16	0.001192	9606	Homo sapiens	UBB;RPS27A;UBA52;DNM1		R-HSA-1678841;R-HSA-1169307;R-HSA-1169406
	yellow	PT	R-HSA-5674135	MAP2K and MAPK activation	3	49	0.003374	0.039656	0.094128	8	12	0.000894	9606	Homo sapiens	PEBP1;ACTB;ACTG1		R-HSA-9657603;R-HSA-5672980;R-HSA-5672978;R-HSA-9657606;R-HSA-5672972;R-HSA-5672973;R-HSA-9657608;R-HSA-9657599
	yellow	PT	R-HSA-382556	ABC-family proteins mediated transport	5	122	0.008401	0.039945	0.094128	4	27	0.002011	9606	Homo sapiens	ABCC3;ABCC4;UBB;RPS27A;UBA52		R-HSA-1454916;R-HSA-8866546;R-HSA-8866542;R-HSA-8866553
	yellow	PT	R-HSA-1980143	Signaling by NOTCH1	4	84	0.005784	0.04048	0.094128	17	39	0.002905	9606	Homo sapiens	CREBBP;UBB;RPS27A;UBA52		R-HSA-157632;R-HSA-1980118;R-HSA-4396371;R-HSA-1980078;R-HSA-1980047;R-HSA-1852623;R-HSA-1912393;R-HSA-1980074;R-HSA-1912394;R-HSA-4396347;R-HSA-4396379;R-HSA-1912357;R-HSA-1912391;R-HSA-1980067;R-HSA-4396382;R-HSA-1980065;R-HSA-1912386
	yellow	PT	R-HSA-5660526	Response to metal ions	2	21	0.001446	0.041272	0.094128	4	31	0.002309	9606	Homo sapiens	MT1G;MT1H		R-HSA-5662597;R-HSA-5662618;R-HSA-5662619;R-HSA-5662617
	yellow	PT	R-HSA-211733	Regulation of activated PAK-2p34 by proteasome mediated degradation	3	50	0.003443	0.041679	0.094128	2	2	0.000149	9606	Homo sapiens	UBB;RPS27A;UBA52		R-HSA-211715;R-HSA-211734
	yellow	PT	R-HSA-512988	Interleukin-3, Interleukin-5 and GM-CSF signaling	3	50	0.003443	0.041679	0.094128	1	38	0.00283	9606	Homo sapiens	UBB;RPS27A;UBA52		R-HSA-912627
	yellow	PT	R-HSA-170834	Signaling by TGF-beta Receptor Complex	4	85	0.005853	0.041959	0.094128	54	82	0.006108	9606	Homo sapiens	SMAD3;UBB;RPS27A;UBA52		R-HSA-2186785;R-HSA-2160931;R-HSA-2187303;R-HSA-2160935;R-HSA-870538;R-HSA-2187309;R-HSA-209055;R-HSA-2187325;R-HSA-2187395;R-HSA-870437;R-HSA-2187401;R-HSA-173481;R-HSA-2187405;R-HSA-2186767;R-HSA-2186643;R-HSA-173488;R-HSA-2127257;R-HSA-870449;R-HSA-2187293;R-HSA-2186780;R-HSA-870477;R-HSA-870479;R-HSA-2187368;R-HSA-2176491;R-HSA-2187375;R-HSA-2186607;R-HSA-170835;R-HSA-2186741;R-HSA-1484099;R-…
	yellow	PT	R-HSA-1234174	Cellular response to hypoxia	4	85	0.005853	0.041959	0.094128	8	20	0.00149	9606	Homo sapiens	CREBBP;UBB;RPS27A;UBA52		R-HSA-1234163;R-HSA-1234167;R-HSA-1235035;R-HSA-1235070;R-HSA-1234175;R-HSA-1234159;R-HSA-1234172;R-HSA-1235037
	yellow	PT	R-HSA-5610787	Hedgehog 'off' state	5	124	0.008539	0.042314	0.094128	5	32	0.002383	9606	Homo sapiens	DYNC2H1;ADCY9;UBB;RPS27A;UBA52		R-HSA-5610727;R-HSA-5610742;R-HSA-5610766;R-HSA-5610745;R-HSA-5610746
	yellow	PT	R-HSA-5654743	Signaling by FGFR4	3	51	0.003512	0.043754	0.094128	3	41	0.003054	9606	Homo sapiens	UBB;RPS27A;UBA52		R-HSA-934604;R-HSA-1295621;R-HSA-5654684
	yellow	PT	R-HSA-9637690	Response of Mtb to phagocytosis	3	51	0.003512	0.043754	0.094128	2	30	0.002234	9606	Homo sapiens	UBB;RPS27A;UBA52		R-HSA-9636439;R-HSA-9636461
	yellow	PT	R-HSA-69236	G1 Phase	3	51	0.003512	0.043754	0.094128	1	15	0.001117	9606	Homo sapiens	UBB;RPS27A;UBA52		R-HSA-1363331
	yellow	PT	R-HSA-69231	Cyclin D associated events in G1	3	51	0.003512	0.043754	0.094128	1	15	0.001117	9606	Homo sapiens	UBB;RPS27A;UBA52		R-HSA-1363331
	yellow	PT	R-HSA-3304347	Loss of Function of SMAD4 in Cancer	1	3	0.000207	0.044633	0.094128	1	1	7.45e-05	9606	Homo sapiens	SMAD3		R-HSA-3311014
	yellow	PT	R-HSA-3311021	SMAD4 MH2 Domain Mutants in Cancer	1	3	0.000207	0.044633	0.094128	1	1	7.45e-05	9606	Homo sapiens	SMAD3		R-HSA-3311014
	yellow	PT	R-HSA-3315487	SMAD2/3 MH2 Domain Mutants in Cancer	1	3	0.000207	0.044633	0.094128	1	1	7.45e-05	9606	Homo sapiens	SMAD3		R-HSA-3315483
	yellow	PT	R-HSA-9012999	RHO GTPase cycle	12	452	0.031125	0.045338	0.094128	24	89	0.006629	9606	Homo sapiens	AKAP12;HINT1;ARHGAP42;BAIAP2L1;DIAPH3;RALGAPA1;MYO6;CDC42BPA;SPTBN1;ACTB;ACTG1;TMPO		R-HSA-9013161;R-HSA-9018794;R-HSA-9018766;R-HSA-9013024;R-HSA-9018787;R-HSA-9017507;R-HSA-8981637;R-HSA-9013157;R-HSA-9693214;R-HSA-9690493;R-HSA-9018758;R-HSA-9013145;R-HSA-9013144;R-HSA-9018808;R-HSA-9018746;R-HSA-9018778;R-HSA-9693125;R-HSA-9014449;R-HSA-9013009;R-HSA-9693198;R-HSA-9014295;R-HSA-9018806;R-HSA-9014294;R-HSA-9013110
	yellow	PT	R-HSA-8864260	Transcriptional regulation by the AP-2 (TFAP2) family of transcription factors	3	52	0.003581	0.045879	0.094128	3	44	0.003277	9606	Homo sapiens	CREBBP;APOE		R-HSA-8869575;R-HSA-8869590;R-HSA-8864307
	yellow	PT	R-HSA-2151201	Transcriptional activation of mitochondrial biogenesis	4	88	0.00606	0.046579	0.094128	3	32	0.002383	9606	Homo sapiens	CREBBP;ATP5F1B;CHD9		R-HSA-2466369;R-HSA-1592238;R-HSA-1592247
	yellow	PT	R-HSA-9609507	Protein localization	6	170	0.011706	0.047064	0.094128	20	53	0.003948	9606	Homo sapiens	ATP5F1B;UBB;CHCHD10;SLC25A5;RPS27A;UBA52		R-HSA-9033485;R-HSA-1268022;R-HSA-9033516;R-HSA-1299476;R-HSA-9033505;R-HSA-1299482;R-HSA-1307802;R-HSA-1955380;R-HSA-1299481;R-HSA-1299487;R-HSA-8986181;R-HSA-9033509;R-HSA-9033478;R-HSA-8953946;R-HSA-9033499;R-HSA-9033533;R-HSA-8953917;R-HSA-9033491;R-HSA-9033527;R-HSA-9033526
	yellow	PT	R-HSA-180534	Vpu mediated degradation of CD4	3	53	0.00365	0.048055	0.096109	2	5	0.000372	9606	Homo sapiens	UBB;RPS27A;UBA52		R-HSA-180597;R-HSA-180573
	yellow	PT	R-HSA-5654741	Signaling by FGFR3	3	53	0.00365	0.048055	0.096109	3	43	0.003203	9606	Homo sapiens	UBB;RPS27A;UBA52		R-HSA-5654679;R-HSA-934604;R-HSA-1295621
	yellow	PT	R-HSA-163210	Formation of ATP by chemiosmotic coupling	2	23	0.001584	0.048549	0.097098	3	3	0.000223	9606	Homo sapiens	ATP5F1B;ATP5F1E		R-HSA-164834;R-HSA-164832;R-HSA-164840
	yellow	PT	R-HSA-5625900	RHO GTPases activate CIT	2	23	0.001584	0.048549	0.097098	1	6	0.000447	9606	Homo sapiens	MYL6;MYL12B		R-HSA-5671919
	yellow	PT	R-HSA-5693607	Processing of DNA double-strand break ends	4	90	0.006197	0.04981	0.099619	9	17	0.001266	9606	Homo sapiens	UBB;RPS27A;UBA52;BACH1		R-HSA-5693542;R-HSA-5684887;R-HSA-5684071;R-HSA-5685156;R-HSA-5684882;R-HSA-5685011;R-HSA-5685985;R-HSA-5685994;R-HSA-5684875
	yellow	PT	R-HSA-9649948	Signaling downstream of RAS mutants	3	54	0.003718	0.05028	0.10056	4	7	0.000521	9606	Homo sapiens	PEBP1;ACTB;ACTG1		R-HSA-6803233;R-HSA-6802926;R-HSA-6802925;R-HSA-6802922
	yellow	PT	R-HSA-6802955	Paradoxical activation of RAF signaling by kinase inactive BRAF	3	54	0.003718	0.05028	0.10056	4	7	0.000521	9606	Homo sapiens	PEBP1;ACTB;ACTG1		R-HSA-6802918;R-HSA-6803234;R-HSA-6802943;R-HSA-6802942
	yellow	PT	R-HSA-6802946	Signaling by moderate kinase activity BRAF mutants	3	54	0.003718	0.05028	0.10056	4	7	0.000521	9606	Homo sapiens	PEBP1;ACTB;ACTG1		R-HSA-6802919;R-HSA-6802914;R-HSA-6803230;R-HSA-6802921
	yellow	PT	R-HSA-69610	p53-Independent DNA Damage Response	3	54	0.003718	0.05028	0.10056	2	4	0.000298	9606	Homo sapiens	UBB;RPS27A;UBA52		R-HSA-69600;R-HSA-69598
	yellow	PT	R-HSA-69601	Ubiquitin Mediated Degradation of Phosphorylated Cdc25A	3	54	0.003718	0.05028	0.10056	2	4	0.000298	9606	Homo sapiens	UBB;RPS27A;UBA52		R-HSA-69600;R-HSA-69598
	yellow	PT	R-HSA-69613	p53-Independent G1/S DNA damage checkpoint	3	54	0.003718	0.05028	0.10056	2	4	0.000298	9606	Homo sapiens	UBB;RPS27A;UBA52		R-HSA-69600;R-HSA-69598
	yellow	PT	R-HSA-6802949	Signaling by RAS mutants	3	54	0.003718	0.05028	0.10056	4	9	0.00067	9606	Homo sapiens	PEBP1;ACTB;ACTG1		R-HSA-6803233;R-HSA-6802926;R-HSA-6802925;R-HSA-6802922
	yellow	PT	R-HSA-169911	Regulation of Apoptosis	3	54	0.003718	0.05028	0.10056	2	5	0.000372	9606	Homo sapiens	UBB;RPS27A;UBA52		R-HSA-211715;R-HSA-211734
	yellow	PT	R-HSA-349425	Autodegradation of the E3 ubiquitin ligase COP1	3	54	0.003718	0.05028	0.10056	2	5	0.000372	9606	Homo sapiens	UBB;RPS27A;UBA52		R-HSA-264444;R-HSA-264458
	yellow	PT	R-HSA-75815	Ubiquitin-dependent degradation of Cyclin D	3	54	0.003718	0.05028	0.10056	2	5	0.000372	9606	Homo sapiens	UBB;RPS27A;UBA52		R-HSA-75825;R-HSA-75824
	yellow	PT	R-HSA-9013418	RHOBTB2 GTPase cycle	2	24	0.001653	0.052349	0.104698	1	2	0.000149	9606	Homo sapiens	MYO6;ACTG1		R-HSA-9018787
	yellow	PT	R-HSA-5627117	RHO GTPases Activate ROCKs	2	24	0.001653	0.052349	0.104698	2	7	0.000521	9606	Homo sapiens	MYL6;MYL12B		R-HSA-419232;R-HSA-419197
	yellow	PT	R-HSA-8854050	FBXL7 down-regulates AURKA during mitotic entry and in early mitosis	3	55	0.003787	0.052555	0.10511	4	6	0.000447	9606	Homo sapiens	UBB;RPS27A;UBA52		R-HSA-8854071;R-HSA-8854051;R-HSA-8854044;R-HSA-8854041
	yellow	PT	R-HSA-174113	SCF-beta-TrCP mediated degradation of Emi1	3	55	0.003787	0.052555	0.10511	2	3	0.000223	9606	Homo sapiens	UBB;RPS27A;UBA52		R-HSA-174203;R-HSA-174159
	yellow	PT	R-HSA-437239	Recycling pathway of L1	3	55	0.003787	0.052555	0.10511	4	14	0.001043	9606	Homo sapiens	DNM1;ACTB;ACTG1		R-HSA-555065;R-HSA-443779;R-HSA-445089;R-HSA-373736
	yellow	PT	R-HSA-3928665	EPH-ephrin mediated repulsion of cells	3	55	0.003787	0.052555	0.10511	1	9	0.00067	9606	Homo sapiens	DNM1;ACTB;ACTG1		R-HSA-3928654
	yellow	PT	R-HSA-1989781	PPARA activates gene expression	6	175	0.012051	0.052719	0.105438	41	41	0.003054	9606	Homo sapiens	CREBBP;CHD9;TXNRD1;NPAS2		R-HSA-1655826;R-HSA-1989778;R-HSA-1989779;R-HSA-560517;R-HSA-1989776;R-HSA-1989777;R-HSA-1989774;R-HSA-560473;R-HSA-1989775;R-HSA-1989772;R-HSA-1989773;R-HSA-1989770;R-HSA-1368065;R-HSA-1989771;R-HSA-1989768;R-HSA-1989767;R-HSA-1989764;R-HSA-1989765;R-HSA-1989762;R-HSA-1989760;R-HSA-1989761;R-HSA-1989758;R-HSA-1989759;R-HSA-879724;R-HSA-1989756;R-HSA-1989757;R-HSA-1989754;R-HSA-1989755;R-HSA-1989…
	yellow	PT	R-HSA-5696399	Global Genome Nucleotide Excision Repair (GG-NER)	4	92	0.006335	0.053161	0.106322	15	20	0.00149	9606	Homo sapiens	UBB;RPS27A;UBA52;ACTB;ACTG1		R-HSA-5690996;R-HSA-5690997;R-HSA-5696465;R-HSA-5691006;R-HSA-5696670;R-HSA-5696664;R-HSA-5691000;R-HSA-5691001;R-HSA-6790487;R-HSA-6790454;R-HSA-5690213;R-HSA-5689861;R-HSA-6782943;R-HSA-5696655;R-HSA-5690988
	yellow	PT	R-HSA-2565942	Regulation of PLK1 Activity at G2/M Transition	4	92	0.006335	0.053161	0.106322	5	12	0.000894	9606	Homo sapiens	UBB;CEP192;RPS27A;UBA52		R-HSA-3000319;R-HSA-3000335;R-HSA-2574845;R-HSA-3000310;R-HSA-2574840
	yellow	PT	R-HSA-9013404	RAC2 GTPase cycle	4	92	0.006335	0.053161	0.106322	2	10	0.000745	9606	Homo sapiens	ARHGAP42;BAIAP2L1;DIAPH3;TMPO		R-HSA-9014295;R-HSA-9014294
	yellow	PT	R-HSA-9678108	SARS-CoV-1 Infection	4	92	0.006335	0.053161	0.106322	2	112	0.008342	9606	Homo sapiens	PARP4;UBB;RPS27A;UBA52		R-HSA-9683679;R-HSA-9686061
	yellow	PT	R-HSA-1500931	Cell-Cell communication	5	133	0.009159	0.054007	0.108015	6	60	0.004469	9606	Homo sapiens	SDK1;AFDN;SPTBN1;ACTB;ACTG1		R-HSA-5692437;R-HSA-373745;R-HSA-433725;R-HSA-430347;R-HSA-419003;R-HSA-451403
	yellow	PT	R-HSA-180585	Vif-mediated degradation of APOBEC3G	3	56	0.003856	0.054879	0.109758	2	4	0.000298	9606	Homo sapiens	UBB;RPS27A;UBA52		R-HSA-180603;R-HSA-180540
	yellow	PT	R-HSA-6781823	Formation of TC-NER Pre-Incision Complex	3	56	0.003856	0.054879	0.109758	3	7	0.000521	9606	Homo sapiens	UBB;RPS27A;UBA52		R-HSA-6782069;R-HSA-6782004;R-HSA-6781867
	yellow	PT	R-HSA-450531	Regulation of mRNA stability by proteins that bind AU-rich elements	4	93	0.006404	0.054881	0.109763	2	26	0.001937	9606	Homo sapiens	UBB;HSPB1;RPS27A;UBA52		R-HSA-450551;R-HSA-450580
	yellow	PT	R-HSA-400206	Regulation of lipid metabolism by PPARalpha	6	177	0.012188	0.055092	0.110184	42	44	0.003277	9606	Homo sapiens	CREBBP;CHD9;TXNRD1;NPAS2		R-HSA-400143;R-HSA-1655826;R-HSA-1989778;R-HSA-1989779;R-HSA-560517;R-HSA-1989776;R-HSA-1989777;R-HSA-1989774;R-HSA-560473;R-HSA-1989775;R-HSA-1989772;R-HSA-1989773;R-HSA-1989770;R-HSA-1368065;R-HSA-1989771;R-HSA-1989768;R-HSA-1989767;R-HSA-1989764;R-HSA-1989765;R-HSA-1989762;R-HSA-1989760;R-HSA-1989761;R-HSA-1989758;R-HSA-1989759;R-HSA-879724;R-HSA-1989756;R-HSA-1989757;R-HSA-1989754;R-HSA-19897…
	yellow	PT	R-HSA-446728	Cell junction organization	4	94	0.006473	0.056632	0.113264	5	37	0.002756	9606	Homo sapiens	SDK1;AFDN;ACTB;ACTG1		R-HSA-5692437;R-HSA-373745;R-HSA-433725;R-HSA-430347;R-HSA-419003
	yellow	PT	R-HSA-1169410	Antiviral mechanism by IFN-stimulated genes	4	94	0.006473	0.056632	0.113264	3	31	0.002309	9606	Homo sapiens	UBB;RPS27A;UBA52;DNM1		R-HSA-1678841;R-HSA-1169307;R-HSA-1169406
	yellow	PT	R-HSA-3371556	Cellular response to heat stress	5	135	0.009296	0.056837	0.113673	8	29	0.00216	9606	Homo sapiens	EEF1A1;CREBBP;UBB;HSPB1;CRYAB		R-HSA-3371554;R-HSA-4793819;R-HSA-3371591;R-HSA-3371467;R-HSA-5082356;R-HSA-5082369;R-HSA-5082384;R-HSA-3371518
	yellow	PT	R-HSA-73893	DNA Damage Bypass	3	57	0.003925	0.057251	0.114502	26	34	0.002532	9606	Homo sapiens	UBB;RPS27A;UBA52		R-HSA-5655892;R-HSA-5656148;R-HSA-5656158;R-HSA-5655965;R-HSA-5655835;R-HSA-5655193;R-HSA-5653766;R-HSA-5655170;R-HSA-5653838;R-HSA-5654989;R-HSA-5653770;R-HSA-5654986;R-HSA-5654985;R-HSA-5652151;R-HSA-110307;R-HSA-110308;R-HSA-110311;R-HSA-5653756;R-HSA-5653754;R-HSA-110317;R-HSA-110316;R-HSA-110319;R-HSA-5655481;R-HSA-5655466;R-HSA-5656105;R-HSA-5652009
	yellow	PT	R-HSA-4641258	Degradation of DVL	3	57	0.003925	0.057251	0.114502	4	7	0.000521	9606	Homo sapiens	UBB;RPS27A;UBA52		R-HSA-4641159;R-HSA-1504193;R-HSA-1504190;R-HSA-4641260
	yellow	PT	R-HSA-4641257	Degradation of AXIN	3	57	0.003925	0.057251	0.114502	4	8	0.000596	9606	Homo sapiens	UBB;RPS27A;UBA52		R-HSA-3640861;R-HSA-3640874;R-HSA-4641256;R-HSA-4641129
	yellow	PT	R-HSA-8941858	Regulation of RUNX3 expression and activity	3	57	0.003925	0.057251	0.114502	3	9	0.00067	9606	Homo sapiens	UBB;RPS27A;UBA52		R-HSA-8952408;R-HSA-8952382;R-HSA-8952419
	yellow	PT	R-HSA-9604323	Negative regulation of NOTCH4 signaling	3	57	0.003925	0.057251	0.114502	2	6	0.000447	9606	Homo sapiens	UBB;RPS27A;UBA52		R-HSA-9604642;R-HSA-9604629
	yellow	PT	R-HSA-532668	N-glycan trimming in the ER and Calnexin/Calreticulin cycle	3	57	0.003925	0.057251	0.114502	4	18	0.001341	9606	Homo sapiens	UBB;RPS27A;UBA52		R-HSA-1022127;R-HSA-8853379;R-HSA-8850594;R-HSA-8867288
	yellow	PT	R-HSA-6804756	Regulation of TP53 Activity through Phosphorylation	4	95	0.006542	0.058412	0.114657	2	26	0.001937	9606	Homo sapiens	UBB;RPS27A;UBA52;BACH1		R-HSA-6798373;R-HSA-6799332
	yellow	PT	R-HSA-5619104	Defective SLC12A1 causes Bartter syndrome 1 (BS1)	1	4	0.000275	0.059065	0.114657	1	1	7.45e-05	9606	Homo sapiens	SLC12A1		R-HSA-5623588
	yellow	PT	R-HSA-5083627	Defective LARGE causes MDDGA6 and MDDGB6	1	4	0.000275	0.059065	0.114657	1	1	7.45e-05	9606	Homo sapiens	LARGE1		R-HSA-6785668
	yellow	PT	R-HSA-168277	Influenza Virus Induced Apoptosis	1	4	0.000275	0.059065	0.114657	1	2	0.000149	9606	Homo sapiens	SLC25A5		R-HSA-168878
	yellow	PT	R-HSA-1368082	RORA activates gene expression	2	26	0.00179	0.060252	0.114657	1	4	0.000298	9606	Homo sapiens	CREBBP;CHD9		R-HSA-1801587
	yellow	PT	R-HSA-9013695	NOTCH4 Intracellular Domain Regulates Transcription	2	26	0.00179	0.060252	0.114657	2	9	0.00067	9606	Homo sapiens	CREBBP;SMAD3		R-HSA-9605414;R-HSA-9604664
	yellow	PT	R-HSA-68827	CDT1 association with the CDC6:ORC:origin complex	3	59	0.004063	0.062139	0.114657	2	3	0.000223	9606	Homo sapiens	UBB;RPS27A;UBA52		R-HSA-68825;R-HSA-68712
	yellow	PT	R-HSA-9013409	RHOJ GTPase cycle	3	59	0.004063	0.062139	0.114657	1	3	0.000223	9606	Homo sapiens	DIAPH3;CDC42BPA;TMPO		R-HSA-9017507
	yellow	PT	R-HSA-69541	Stabilization of p53	3	59	0.004063	0.062139	0.114657	4	15	0.001117	9606	Homo sapiens	UBB;RPS27A;UBA52		R-HSA-6804724;R-HSA-6804879;R-HSA-264444;R-HSA-264458
	yellow	PT	R-HSA-373752	Netrin-1 signaling	3	59	0.004063	0.062139	0.114657	4	37	0.002756	9606	Homo sapiens	ABLIM1;UNC5D;DSCAML1		R-HSA-373751;R-HSA-373713;R-HSA-418865;R-HSA-376122
	yellow	PT	R-HSA-5689603	UCH proteinases	4	98	0.006748	0.06393	0.114657	5	11	0.000819	9606	Homo sapiens	UBB;RPS27A;UBA52;ACTB;ACTG1		R-HSA-5690790;R-HSA-5690759;R-HSA-5690319;R-HSA-2179291;R-HSA-5689544
	yellow	PT	R-HSA-5627123	RHO GTPases activate PAKs	2	27	0.001859	0.064347	0.114657	3	15	0.001117	9606	Homo sapiens	MYL6;MYL12B		R-HSA-5668932;R-HSA-5668978;R-HSA-419232
	yellow	PT	R-HSA-8932339	ROS sensing by NFE2L2	3	60	0.004132	0.064654	0.114657	2	8	0.000596	9606	Homo sapiens	UBB;RPS27A;UBA52		R-HSA-8932351;R-HSA-8932355
	yellow	PT	R-HSA-168928	DDX58/IFIH1-mediated induction of interferon-alpha/beta	4	99	0.006817	0.065829	0.114657	12	53	0.003948	9606	Homo sapiens	CREBBP;UBB;RPS27A;UBA52		R-HSA-1028815;R-HSA-9604499;R-HSA-990526;R-HSA-1028812;R-HSA-936381;R-HSA-936475;R-HSA-936390;R-HSA-1028820;R-HSA-1028819;R-HSA-1028817;R-HSA-933536;R-HSA-918224
	yellow	PT	R-HSA-8866654	E3 ubiquitin ligases ubiquitinate target proteins	3	61	0.004201	0.067215	0.114657	16	16	0.001192	9606	Homo sapiens	UBB;RPS27A;UBA52		R-HSA-8943080;R-HSA-8943083;R-HSA-8938829;R-HSA-8943040;R-HSA-8943041;R-HSA-8939335;R-HSA-8953946;R-HSA-8939323;R-HSA-8943003;R-HSA-8953917;R-HSA-8938815;R-HSA-8943007;R-HSA-8938770;R-HSA-8942099;R-HSA-8938773;R-HSA-8942101
	yellow	PT	R-HSA-5362768	Hh mutants are degraded by ERAD	3	61	0.004201	0.067215	0.114657	2	6	0.000447	9606	Homo sapiens	UBB;RPS27A;UBA52		R-HSA-5387392;R-HSA-5483238
	yellow	PT	R-HSA-5676590	NIK-->noncanonical NF-kB signaling	3	61	0.004201	0.067215	0.114657	2	9	0.00067	9606	Homo sapiens	UBB;RPS27A;UBA52		R-HSA-5607731;R-HSA-5607725
	yellow	PT	R-HSA-177929	Signaling by EGFR	3	61	0.004201	0.067215	0.114657	6	49	0.00365	9606	Homo sapiens	UBB;RPS27A;UBA52		R-HSA-183089;R-HSA-182993;R-HSA-182986;R-HSA-183051;R-HSA-183084;R-HSA-183036
	yellow	PT	R-HSA-9013423	RAC3 GTPase cycle	4	100	0.006886	0.067756	0.114657	2	6	0.000447	9606	Homo sapiens	ARHGAP42;BAIAP2L1;DIAPH3;TMPO		R-HSA-9018808;R-HSA-9018806
	yellow	PT	R-HSA-187577	SCF(Skp2)-mediated degradation of p27/p21	3	62	0.004269	0.069821	0.114657	2	7	0.000521	9606	Homo sapiens	UBB;RPS27A;UBA52		R-HSA-187574;R-HSA-187575
	yellow	PT	R-HSA-5610785	GLI3 is processed to GLI3R by the proteasome	3	62	0.004269	0.069821	0.114657	1	5	0.000372	9606	Homo sapiens	UBB;RPS27A;UBA52		R-HSA-5610746
	yellow	PT	R-HSA-5610783	Degradation of GLI2 by the proteasome	3	62	0.004269	0.069821	0.114657	1	5	0.000372	9606	Homo sapiens	UBB;RPS27A;UBA52		R-HSA-5610745
	yellow	PT	R-HSA-5610780	Degradation of GLI1 by the proteasome	3	62	0.004269	0.069821	0.114657	1	6	0.000447	9606	Homo sapiens	UBB;RPS27A;UBA52		R-HSA-5610742
	yellow	PT	R-HSA-5654736	Signaling by FGFR1	3	62	0.004269	0.069821	0.114657	3	48	0.003575	9606	Homo sapiens	UBB;RPS27A;UBA52		R-HSA-934604;R-HSA-5654672;R-HSA-1295621
	yellow	PT	R-HSA-8865999	MET activates PTPN11	1	5	0.000344	0.073281	0.114657	1	1	7.45e-05	9606	Homo sapiens	MET		R-HSA-8865994
	yellow	PT	R-HSA-8875791	MET activates STAT3	1	5	0.000344	0.073281	0.114657	2	4	0.000298	9606	Homo sapiens	MET		R-HSA-8875817;R-HSA-8875816
	yellow	PT	R-HSA-1852241	Organelle biogenesis and maintenance	9	336	0.023137	0.07339	0.114657	19	86	0.006405	9606	Homo sapiens	DYNC2H1;APOO;CREBBP;ATP5F1B;CHD9;SCLT1;CEP192;ATP5F1E		R-HSA-5624949;R-HSA-8949609;R-HSA-5626228;R-HSA-8949580;R-HSA-2466369;R-HSA-5625424;R-HSA-5626227;R-HSA-5625426;R-HSA-5626681;R-HSA-5617816;R-HSA-5624952;R-HSA-1592247;R-HSA-5638009;R-HSA-1592238;R-HSA-5625421;R-HSA-5626220;R-HSA-5626223;R-HSA-5625416;R-HSA-5626699
	yellow	PT	R-HSA-174084	Autodegradation of Cdh1 by Cdh1:APC/C	3	64	0.004407	0.07517	0.114657	2	2	0.000149	9606	Homo sapiens	UBB;RPS27A;UBA52		R-HSA-174058;R-HSA-174057
	yellow	PT	R-HSA-5387390	Hh mutants abrogate ligand secretion	3	64	0.004407	0.07517	0.114657	2	7	0.000521	9606	Homo sapiens	UBB;RPS27A;UBA52		R-HSA-5387392;R-HSA-5483238
	yellow	PT	R-HSA-9662361	Sensory processing of sound by outer hair cells of the cochlea	3	64	0.004407	0.07517	0.114657	1	8	0.000596	9606	Homo sapiens	SPTBN1;ACTB;ACTG1		R-HSA-9663363
	yellow	PT	R-HSA-9694516	SARS-CoV-2 Infection	4	105	0.00723	0.077826	0.114657	2	115	0.008565	9606	Homo sapiens	PARP4;UBB;RPS27A;UBA52		R-HSA-9694529;R-HSA-9694773
	yellow	PT	R-HSA-5687128	MAPK6/MAPK4 signaling	4	106	0.007299	0.079925	0.114657	3	40	0.002979	9606	Homo sapiens	UBB;HSPB1;RPS27A;UBA52		R-HSA-5687121;R-HSA-5687112;R-HSA-5687081
	yellow	PT	R-HSA-6782210	Gap-filling DNA repair synthesis and ligation in TC-NER	3	66	0.004545	0.080694	0.114657	2	2	0.000149	9606	Homo sapiens	UBB;RPS27A;UBA52		R-HSA-6782227;R-HSA-6782208
	yellow	PT	R-HSA-5678895	Defective CFTR causes cystic fibrosis	3	66	0.004545	0.080694	0.114657	3	7	0.000521	9606	Homo sapiens	UBB;RPS27A;UBA52		R-HSA-8866854;R-HSA-8866858;R-HSA-8866856
	yellow	PT	R-HSA-5607761	Dectin-1 mediated noncanonical NF-kB signaling	3	66	0.004545	0.080694	0.114657	2	9	0.00067	9606	Homo sapiens	UBB;RPS27A;UBA52		R-HSA-5607731;R-HSA-5607725
	yellow	PT	R-HSA-4608870	Asymmetric localization of PCP proteins	3	66	0.004545	0.080694	0.114657	1	7	0.000521	9606	Homo sapiens	UBB;RPS27A;UBA52		R-HSA-4608852
	yellow	PT	R-HSA-9033241	Peroxisomal protein import	3	67	0.004614	0.083521	0.114657	12	26	0.001937	9606	Homo sapiens	UBB;RPS27A;UBA52		R-HSA-8953946;R-HSA-9033499;R-HSA-9033485;R-HSA-9033533;R-HSA-9033516;R-HSA-8953917;R-HSA-9033505;R-HSA-9033491;R-HSA-9033509;R-HSA-9033527;R-HSA-9033478;R-HSA-9033526
	yellow	PT	R-HSA-186712	Regulation of beta-cell development	3	67	0.004614	0.083521	0.114657	4	26	0.001937	9606	Homo sapiens	CREBBP;HNF1B		R-HSA-1980047;R-HSA-210784;R-HSA-210788;R-HSA-210824
	yellow	PT	R-HSA-5693565	Recruitment and ATM-mediated phosphorylation of repair and signaling proteins at DNA double strand breaks	3	67	0.004614	0.083521	0.114657	3	39	0.002905	9606	Homo sapiens	UBB;RPS27A;UBA52		R-HSA-5683077;R-HSA-5682858;R-HSA-9701000
	yellow	PT	R-HSA-8874081	MET activates PTK2 signaling	2	32	0.002204	0.086113	0.114657	5	5	0.000372	9606	Homo sapiens	LAMB1;MET		R-HSA-8874083;R-HSA-8874082;R-HSA-8874080;R-HSA-8874079;R-HSA-8874078
	yellow	PT	R-HSA-9022699	MECP2 regulates neuronal receptors and channels	2	32	0.002204	0.086113	0.114657	2	26	0.001937	9606	Homo sapiens	MET		R-HSA-8986940;R-HSA-8986943
	yellow	PT	R-HSA-6782135	Dual incision in TC-NER	3	68	0.004683	0.086389	0.114657	7	7	0.000521	9606	Homo sapiens	UBB;RPS27A;UBA52		R-HSA-6782211;R-HSA-6782131;R-HSA-9684118;R-HSA-6782224;R-HSA-6782141;R-HSA-6782204;R-HSA-6782138
	yellow	PT	R-HSA-174154	APC/C:Cdc20 mediated degradation of Securin	3	68	0.004683	0.086389	0.114657	2	3	0.000223	9606	Homo sapiens	UBB;RPS27A;UBA52		R-HSA-174144;R-HSA-174202
	yellow	PT	R-HSA-68867	Assembly of the pre-replicative complex	3	68	0.004683	0.086389	0.114657	2	12	0.000894	9606	Homo sapiens	UBB;RPS27A;UBA52		R-HSA-68825;R-HSA-68712
	yellow	PT	R-HSA-1227986	Signaling by ERBB2	3	68	0.004683	0.086389	0.114657	7	46	0.003426	9606	Homo sapiens	UBB;RPS27A;UBA52		R-HSA-1918092;R-HSA-1358789;R-HSA-1918095;R-HSA-1358790;R-HSA-1358797;R-HSA-1358792;R-HSA-1358795
	yellow	PT	R-HSA-8952158	RUNX3 regulates BCL2L11 (BIM) transcription	1	6	0.000413	0.087282	0.114657	2	2	0.000149	9606	Homo sapiens	SMAD3		R-HSA-8952232;R-HSA-8952226
	yellow	PT	R-HSA-3656532	TGFBR1 KD Mutants in Cancer	1	6	0.000413	0.087282	0.114657	1	1	7.45e-05	9606	Homo sapiens	SMAD3		R-HSA-3656523
	yellow	PT	R-HSA-5626978	TNFR1-mediated ceramide production	1	6	0.000413	0.087282	0.114657	2	3	0.000223	9606	Homo sapiens	RACK1		R-HSA-5626981;R-HSA-5626982
	yellow	PT	R-HSA-5663202	Diseases of signal transduction by growth factor receptors and second messengers	11	453	0.031194	0.087824	0.114657	61	448	0.033368	9606	Homo sapiens	KITLG;CREBBP;SMAD3;UBB;PEBP1;RPS27A;UBA52;MET;SPTBN1;ACTB;ACTG1		R-HSA-9656211;R-HSA-6802919;R-HSA-6802918;R-HSA-9656209;R-HSA-9656215;R-HSA-9703440;R-HSA-9656214;R-HSA-6802914;R-HSA-2220964;R-HSA-9703441;R-HSA-9703442;R-HSA-6802912;R-HSA-2220966;R-HSA-6802926;R-HSA-6802925;R-HSA-2220971;R-HSA-6802922;R-HSA-6802921;R-HSA-6802935;R-HSA-6802934;R-HSA-2220976;R-HSA-6802933;R-HSA-2220979;R-HSA-9703430;R-HSA-6802932;R-HSA-2220981;R-HSA-3311014;R-HSA-6802943;R-HSA-2…
	yellow	PT	R-HSA-1268020	Mitochondrial protein import	3	69	0.004751	0.089299	0.114657	8	14	0.001043	9606	Homo sapiens	ATP5F1B;CHCHD10;SLC25A5		R-HSA-1268022;R-HSA-1299476;R-HSA-1299482;R-HSA-1307802;R-HSA-1955380;R-HSA-1299481;R-HSA-1299487;R-HSA-8986181
	yellow	PT	R-HSA-450294	MAP kinase activation	3	69	0.004751	0.089299	0.114657	4	32	0.002383	9606	Homo sapiens	UBB;RPS27A;UBA52		R-HSA-5684273;R-HSA-450337;R-HSA-5684250;R-HSA-450346
	yellow	PT	R-HSA-3928663	EPHA-mediated growth cone collapse	2	33	0.002272	0.090701	0.114657	1	4	0.000298	9606	Homo sapiens	MYL6;MYL12B		R-HSA-3928616
	yellow	PT	R-HSA-83936	Transport of nucleosides and free purine and pyrimidine bases across the plasma membrane	2	33	0.002272	0.090701	0.114657	1	16	0.001192	9606	Homo sapiens	SLC25A5		R-HSA-163215
	yellow	PT	R-HSA-69563	p53-Dependent G1 DNA Damage Response	3	70	0.00482	0.09225	0.114657	4	22	0.001639	9606	Homo sapiens	UBB;RPS27A;UBA52		R-HSA-6804724;R-HSA-6804879;R-HSA-264444;R-HSA-264458
	yellow	PT	R-HSA-69580	p53-Dependent G1/S DNA damage checkpoint	3	70	0.00482	0.09225	0.114657	4	22	0.001639	9606	Homo sapiens	UBB;RPS27A;UBA52		R-HSA-6804724;R-HSA-6804879;R-HSA-264444;R-HSA-264458
	yellow	PT	R-HSA-5658442	Regulation of RAS by GAPs	3	71	0.004889	0.09524	0.114657	1	5	0.000372	9606	Homo sapiens	UBB;RPS27A;UBA52		R-HSA-5658424
	yellow	PT	R-HSA-168643	Nucleotide-binding domain, leucine rich repeat containing receptor (NLR) signaling pathways	3	71	0.004889	0.09524	0.114657	7	46	0.003426	9606	Homo sapiens	UBB;RPS27A;UBA52		R-HSA-741386;R-HSA-688136;R-HSA-688985;R-HSA-688137;R-HSA-706479;R-HSA-741411;R-HSA-168184
	yellow	PT	R-HSA-9006927	Signaling by Non-Receptor Tyrosine Kinases	3	71	0.004889	0.09524	0.114657	1	53	0.003948	9606	Homo sapiens	UBB;RPS27A;UBA52		R-HSA-8848829
	yellow	PT	R-HSA-8848021	Signaling by PTK6	3	71	0.004889	0.09524	0.114657	1	53	0.003948	9606	Homo sapiens	UBB;RPS27A;UBA52		R-HSA-8848829
	yellow	PT	R-HSA-5689880	Ub-specific processing proteases	6	206	0.014185	0.096666	0.114657	36	40	0.002979	9606	Homo sapiens	USP24;SMAD3;UBB;RPS27A;UBA52		R-HSA-5696534;R-HSA-870479;R-HSA-5690196;R-HSA-6782628;R-HSA-6782820;R-HSA-5696914;R-HSA-5689950;R-HSA-936390;R-HSA-5696605;R-HSA-5696600;R-HSA-6781814;R-HSA-5696960;R-HSA-8869456;R-HSA-5696968;R-HSA-3640872;R-HSA-5696564;R-HSA-5689972;R-HSA-5689973;R-HSA-6781764;R-HSA-5696947;R-HSA-5696627;R-HSA-5696945;R-HSA-5697009;R-HSA-5696958;R-HSA-870437;R-HSA-6781897;R-HSA-6783177;R-HSA-8862184;R-HSA-5696…
	yellow	PT	R-HSA-9006936	Signaling by TGFB family members	4	114	0.00785	0.09771	0.114657	56	107	0.00797	9606	Homo sapiens	SMAD3;UBB;RPS27A;UBA52		R-HSA-2186785;R-HSA-2160931;R-HSA-2187303;R-HSA-2160935;R-HSA-870538;R-HSA-2187309;R-HSA-209055;R-HSA-2187325;R-HSA-2187395;R-HSA-870437;R-HSA-2187401;R-HSA-173481;R-HSA-2187405;R-HSA-1225919;R-HSA-2186767;R-HSA-2186643;R-HSA-173488;R-HSA-2127257;R-HSA-870449;R-HSA-2187293;R-HSA-2186780;R-HSA-870477;R-HSA-1549526;R-HSA-870479;R-HSA-2187368;R-HSA-2176491;R-HSA-2187375;R-HSA-2186607;R-HSA-170835;R-…
	yellow	PT	R-HSA-2559580	Oxidative Stress Induced Senescence	4	114	0.00785	0.09771	0.114657	4	40	0.002979	9606	Homo sapiens	UBB;RPS27A;UBA52;PHC3		R-HSA-3229089;R-HSA-3223200;R-HSA-6804879;R-HSA-3229102
	yellow	PT	R-HSA-1234176	Oxygen-dependent proline hydroxylation of Hypoxia-inducible Factor Alpha	3	72	0.004958	0.098271	0.114657	4	12	0.000894	9606	Homo sapiens	UBB;RPS27A;UBA52		R-HSA-1234163;R-HSA-1234175;R-HSA-1234159;R-HSA-1234172
	yellow	PT	R-HSA-69615	G1/S DNA Damage Checkpoints	3	72	0.004958	0.098271	0.114657	6	26	0.001937	9606	Homo sapiens	UBB;RPS27A;UBA52		R-HSA-69600;R-HSA-6804724;R-HSA-6804879;R-HSA-264444;R-HSA-264458;R-HSA-69598
	yellow	PT	R-HSA-5358346	Hedgehog ligand biogenesis	3	72	0.004958	0.098271	0.114657	2	15	0.001117	9606	Homo sapiens	UBB;RPS27A;UBA52		R-HSA-5362448;R-HSA-5362412
	yellow	PT	R-HSA-1169091	Activation of NF-kappaB in B cells	3	72	0.004958	0.098271	0.114657	1	10	0.000745	9606	Homo sapiens	UBB;RPS27A;UBA52		R-HSA-1168643
	yellow	PT	R-HSA-8856825	Cargo recognition for clathrin-mediated endocytosis	4	115	0.007919	0.100053	0.114657	2	15	0.001117	9606	Homo sapiens	UBB;AAK1;RPS27A;UBA52		R-HSA-8866279;R-HSA-8866283
	yellow	PT	R-HSA-3304356	SMAD2/3 Phosphorylation Motif Mutants in Cancer	1	7	0.000482	0.101073	0.114657	1	1	7.45e-05	9606	Homo sapiens	SMAD3		R-HSA-3304394
	yellow	PT	R-HSA-3656534	Loss of Function of TGFBR1 in Cancer	1	7	0.000482	0.101073	0.114657	1	2	0.000149	9606	Homo sapiens	SMAD3		R-HSA-3656523
	yellow	PT	R-HSA-3134973	LRR FLII-interacting protein 1 (LRRFIP1) activates type I IFN production	1	7	0.000482	0.101073	0.114657	1	5	0.000372	9606	Homo sapiens	CREBBP		R-HSA-3134883
	yellow	PT	R-HSA-6802952	Signaling by BRAF and RAF fusions	3	73	0.005027	0.101339	0.114657	4	5	0.000372	9606	Homo sapiens	PEBP1;ACTB;ACTG1		R-HSA-6802935;R-HSA-6802934;R-HSA-6802933;R-HSA-6802932
	yellow	PT	R-HSA-174184	Cdc20:Phospho-APC/C mediated degradation of Cyclin A	3	73	0.005027	0.101339	0.114657	2	3	0.000223	9606	Homo sapiens	UBB;RPS27A;UBA52		R-HSA-174104;R-HSA-174255
	yellow	PT	R-HSA-68949	Orc1 removal from chromatin	3	73	0.005027	0.101339	0.114657	2	4	0.000298	9606	Homo sapiens	UBB;RPS27A;UBA52		R-HSA-68946;R-HSA-68948
	yellow	PT	R-HSA-174178	APC/C:Cdh1 mediated degradation of Cdc20 and other APC/C:Cdh1 targeted proteins in late mitosis/early G1	3	74	0.005096	0.104446	0.114657	4	6	0.000447	9606	Homo sapiens	UBB;RPS27A;UBA52		R-HSA-174195;R-HSA-9686969;R-HSA-174105;R-HSA-188191
	yellow	PT	R-HSA-179419	APC:Cdc20 mediated degradation of cell cycle proteins prior to satisfation of the cell cycle checkpoint	3	74	0.005096	0.104446	0.114657	4	6	0.000447	9606	Homo sapiens	UBB;RPS27A;UBA52		R-HSA-174104;R-HSA-179417;R-HSA-174255;R-HSA-179421
	yellow	PT	R-HSA-8948751	Regulation of PTEN stability and activity	3	74	0.005096	0.104446	0.114657	6	13	0.000968	9606	Homo sapiens	UBB;RPS27A;UBA52		R-HSA-6807206;R-HSA-8851011;R-HSA-8850992;R-HSA-8948832;R-HSA-6807134;R-HSA-8948775
	yellow	PT	R-HSA-9706574	RHOBTB GTPase Cycle	2	36	0.002479	0.104871	0.114657	2	4	0.000298	9606	Homo sapiens	MYO6;ACTG1		R-HSA-9018778;R-HSA-9018787
	yellow	PT	R-HSA-9013420	RHOU GTPase cycle	2	36	0.002479	0.104871	0.114657	1	2	0.000149	9606	Homo sapiens	MYO6;SPTBN1		R-HSA-9018766
	yellow	PT	R-HSA-5626467	RHO GTPases activate IQGAPs	2	36	0.002479	0.104871	0.114657	1	5	0.000372	9606	Homo sapiens	ACTB;ACTG1		R-HSA-5626507
	yellow	PT	R-HSA-69017	CDK-mediated phosphorylation and removal of Cdc6	3	75	0.005165	0.10759	0.114657	2	4	0.000298	9606	Homo sapiens	UBB;RPS27A;UBA52		R-HSA-69015;R-HSA-69016
	yellow	PT	R-HSA-5693606	DNA Double Strand Break Response	3	75	0.005165	0.10759	0.114657	3	48	0.003575	9606	Homo sapiens	UBB;RPS27A;UBA52		R-HSA-5683077;R-HSA-5682858;R-HSA-9701000
	yellow	PT	R-HSA-5696398	Nucleotide Excision Repair	4	119	0.008194	0.109685	0.114657	28	37	0.002756	9606	Homo sapiens	UBB;RPS27A;UBA52;ACTB;ACTG1		R-HSA-9684118;R-HSA-5696465;R-HSA-5696670;R-HSA-6781867;R-HSA-5696664;R-HSA-6790454;R-HSA-6782069;R-HSA-6782004;R-HSA-5689861;R-HSA-6782131;R-HSA-5696655;R-HSA-6782141;R-HSA-6782204;R-HSA-6782138;R-HSA-5690996;R-HSA-5690997;R-HSA-6782211;R-HSA-6782208;R-HSA-5691006;R-HSA-5691000;R-HSA-5691001;R-HSA-6790487;R-HSA-5690213;R-HSA-6782227;R-HSA-6782224;R-HSA-6782943;R-HSA-5690988;R-HSA-6782234
	yellow	PT	R-HSA-159418	Recycling of bile acids and salts	2	37	0.002548	0.10972	0.114657	2	12	0.000894	9606	Homo sapiens	ABCC3;FAT1		R-HSA-159425;R-HSA-194153
	yellow	PT	R-HSA-162906	HIV Infection	7	264	0.018179	0.110601	0.114657	16	160	0.011917	9606	Homo sapiens	UBB;UBAP1;SLC25A5;RPS27A;UBA52;B2M		R-HSA-182243;R-HSA-184323;R-HSA-182279;R-HSA-3149434;R-HSA-3159227;R-HSA-180905;R-HSA-182286;R-HSA-184269;R-HSA-3159232;R-HSA-182263;R-HSA-180597;R-HSA-180603;R-HSA-3139027;R-HSA-180540;R-HSA-3149454;R-HSA-180573
	yellow	PT	R-HSA-176409	APC/C:Cdc20 mediated degradation of mitotic proteins	3	76	0.005233	0.110771	0.114657	8	13	0.000968	9606	Homo sapiens	UBB;RPS27A;UBA52		R-HSA-174227;R-HSA-174144;R-HSA-174202;R-HSA-174104;R-HSA-179417;R-HSA-174255;R-HSA-179421;R-HSA-174157
	yellow	PT	R-HSA-9662360	Sensory processing of sound by inner hair cells of the cochlea	3	76	0.005233	0.110771	0.114657	1	7	0.000521	9606	Homo sapiens	SPTBN1;ACTB;ACTG1		R-HSA-9659380
	yellow	PT	R-HSA-9612973	Autophagy	5	166	0.011431	0.111202	0.114657	30	108	0.008044	9606	Homo sapiens	EEF1A1;UBB;UBAP1;RPS27A;UBA52		R-HSA-9626067;R-HSA-9646354;R-HSA-9646679;R-HSA-9641111;R-HSA-9641109;R-HSA-9631065;R-HSA-9624158;R-HSA-9646685;R-HSA-9631068;R-HSA-9641089;R-HSA-9646347;R-HSA-9641096;R-HSA-9674127;R-HSA-9626060;R-HSA-9646348;R-HSA-9626034;R-HSA-9626038;R-HSA-9646390;R-HSA-9622840;R-HSA-9626046;R-HSA-9640480;R-HSA-9641127;R-HSA-9625188;R-HSA-9620197;R-HSA-9615721;R-HSA-9646383;R-HSA-9622831;R-HSA-5205682;R-HSA-9…
	yellow	PT	R-HSA-176814	Activation of APC/C and APC/C:Cdc20 mediated degradation of mitotic proteins	3	77	0.005302	0.113988	0.114657	8	15	0.001117	9606	Homo sapiens	UBB;RPS27A;UBA52		R-HSA-174227;R-HSA-174144;R-HSA-174202;R-HSA-174104;R-HSA-179417;R-HSA-174255;R-HSA-179421;R-HSA-174157
	yellow	PT	R-HSA-448424	Interleukin-17 signaling	3	77	0.005302	0.113988	0.114657	4	35	0.002607	9606	Homo sapiens	UBB;RPS27A;UBA52		R-HSA-5684273;R-HSA-450337;R-HSA-5684250;R-HSA-450346
	yellow	PT	R-HSA-5218859	Regulated Necrosis	3	77	0.005302	0.113988	0.114657	3	57	0.004245	9606	Homo sapiens	UBB;RPS27A;UBA52		R-HSA-5675470;R-HSA-9686920;R-HSA-9688831
	yellow	PT	R-HSA-111957	Cam-PDE 1 activation	1	8	0.000551	0.114657	0.114657	2	2	0.000149	9606	Homo sapiens	PDE1A		R-HSA-111955;R-HSA-111956
	yellow	PT	R-HSA-3304349	Loss of Function of SMAD2/3 in Cancer	1	8	0.000551	0.114657	0.114657	2	2	0.000149	9606	Homo sapiens	SMAD3		R-HSA-3304394;R-HSA-3315483
	yellow	PT	R-HSA-435368	Zinc efflux and compartmentalization by the SLC30 family	1	8	0.000551	0.114657	0.114657	1	7	0.000521	9606	Homo sapiens	SLC30A8		R-HSA-437136
	yellow	PT	R-HSA-5358351	Signaling by Hedgehog	5	168	0.011569	0.115358	0.115358	12	82	0.006108	9606	Homo sapiens	DYNC2H1;ADCY9;UBB;RPS27A;UBA52		R-HSA-5362448;R-HSA-5610727;R-HSA-5610742;R-HSA-5635856;R-HSA-5635868;R-HSA-5610766;R-HSA-5635854;R-HSA-5610745;R-HSA-5362412;R-HSA-5632648;R-HSA-5635864;R-HSA-5610746
	yellow	PT	R-HSA-9619665	EGR2 and SOX10-mediated initiation of Schwann cell myelination	2	39	0.002686	0.11959	0.11959	2	26	0.001937	9606	Homo sapiens	LAMB1;UTRN		R-HSA-9619666;R-HSA-9619668
	yellow	PT	R-HSA-9006934	Signaling by Receptor Tyrosine Kinases	13	593	0.040835	0.121443	0.121443	104	704	0.052436	9606	Homo sapiens	KITLG;UBB;HSPB1;LAMB1;APOE;RPS27A;TNS3;UBA52;MET;DNM1;ACTB;ACTG1		R-HSA-205319;R-HSA-8851842;R-HSA-1562641;R-HSA-1562640;R-HSA-183051;R-HSA-205321;R-HSA-8875661;R-HSA-1433374;R-HSA-8875659;R-HSA-205328;R-HSA-8851859;R-HSA-1295621;R-HSA-8851866;R-HSA-8875431;R-HSA-8851877;R-HSA-1433395;R-HSA-8875183;R-HSA-1470012;R-HSA-5218916;R-HSA-1470010;R-HSA-1470011;R-HSA-183084;R-HSA-1470009;R-HSA-183089;R-HSA-8875443;R-HSA-8851890;R-HSA-8851888;R-HSA-8874685;R-HSA-8851900…
	yellow	PT	R-HSA-5693567	HDR through Homologous Recombination (HRR) or Single Strand Annealing (SSA)	4	124	0.008539	0.122283	0.122283	25	42	0.003128	9606	Homo sapiens	UBB;RPS27A;UBA52;BACH1		R-HSA-5684887;R-HSA-5693589;R-HSA-5684882;R-HSA-5685011;R-HSA-5686483;R-HSA-5693584;R-HSA-5685341;R-HSA-5693593;R-HSA-5686469;R-HSA-5686657;R-HSA-5685838;R-HSA-5693580;R-HSA-5686410;R-HSA-5684875;R-HSA-5693620;R-HSA-5686642;R-HSA-5693564;R-HSA-5693561;R-HSA-5693542;R-HSA-5684071;R-HSA-5685156;R-HSA-5693539;R-HSA-5685985;R-HSA-5685994;R-HSA-5686440
	yellow	PT	R-HSA-204998	Cell death signalling via NRAGE, NRIF and NADE	3	80	0.005509	0.123846	0.123846	3	17	0.001266	9606	Homo sapiens	UBB;RPS27A;UBA52		R-HSA-204947;R-HSA-205008;R-HSA-205118
	yellow	PT	R-HSA-5663084	Diseases of carbohydrate metabolism	3	81	0.005578	0.1272	0.1272	1	44	0.003277	9606	Homo sapiens	UBB;RPS27A;UBA52		R-HSA-3797226
	yellow	PT	R-HSA-8964026	Chylomicron clearance	1	9	0.00062	0.128036	0.128036	4	4	0.000298	9606	Homo sapiens	APOE		R-HSA-174706;R-HSA-174624;R-HSA-174657;R-HSA-174808
	yellow	PT	R-HSA-5263617	Metabolism of ingested MeSeO2H into MeSeH	1	9	0.00062	0.128036	0.128036	2	2	0.000149	9606	Homo sapiens	TXNRD1		R-HSA-5263616;R-HSA-5263614
	yellow	PT	R-HSA-6806942	MET Receptor Activation	1	9	0.00062	0.128036	0.128036	3	5	0.000372	9606	Homo sapiens	MET		R-HSA-6806974;R-HSA-6806957;R-HSA-6800298
	yellow	PT	R-HSA-3304351	Signaling by TGF-beta Receptor Complex in Cancer	1	9	0.00062	0.128036	0.128036	4	7	0.000521	9606	Homo sapiens	SMAD3		R-HSA-3311014;R-HSA-3304394;R-HSA-3315483;R-HSA-3656523
	yellow	PT	R-HSA-5663213	RHO GTPases Activate WASPs and WAVEs	2	41	0.002823	0.129671	0.129671	4	10	0.000745	9606	Homo sapiens	ACTB;ACTG1		R-HSA-2029466;R-HSA-442592;R-HSA-2197690;R-HSA-2029473
	yellow	PT	R-HSA-8939902	Regulation of RUNX2 expression and activity	3	83	0.005715	0.134002	0.134002	9	32	0.002383	9606	Homo sapiens	UBB;RPS27A;UBA52		R-HSA-8939801;R-HSA-9009403;R-HSA-9008475;R-HSA-8939706;R-HSA-9008076;R-HSA-9009308;R-HSA-9008479;R-HSA-9008110;R-HSA-9009362
	yellow	PT	R-HSA-176408	Regulation of APC/C activators between G1/S and early anaphase	3	83	0.005715	0.134002	0.134002	2	14	0.001043	9606	Homo sapiens	UBB;RPS27A;UBA52		R-HSA-174203;R-HSA-174159
	yellow	PT	R-HSA-8852276	The role of GTSE1 in G2/M progression after G2 checkpoint	3	83	0.005715	0.134002	0.134002	1	10	0.000745	9606	Homo sapiens	UBB;RPS27A;UBA52		R-HSA-8852354
	yellow	PT	R-HSA-5633007	Regulation of TP53 Activity	5	178	0.012257	0.137218	0.137218	10	98	0.007299	9606	Homo sapiens	UBB;RPS27A;UBA52;BACH1		R-HSA-5689972;R-HSA-6798373;R-HSA-6799332;R-HSA-6804724;R-HSA-6804879;R-HSA-6804942;R-HSA-6804253;R-HSA-3215295;R-HSA-6804441;R-HSA-3215310
	yellow	PT	R-HSA-8852135	Protein ubiquitination	3	84	0.005784	0.13745	0.13745	31	32	0.002383	9606	Homo sapiens	UBB;RPS27A;UBA52		R-HSA-8938829;R-HSA-8865090;R-HSA-8943040;R-HSA-8943041;R-HSA-8865098;R-HSA-8853514;R-HSA-8939335;R-HSA-8953946;R-HSA-8943003;R-HSA-8943007;R-HSA-8852127;R-HSA-8938770;R-HSA-8942099;R-HSA-8938773;R-HSA-8942101;R-HSA-8865050;R-HSA-8853529;R-HSA-8943080;R-HSA-8852134;R-HSA-8852133;R-HSA-8943083;R-HSA-8852132;R-HSA-8852131;R-HSA-8852130;R-HSA-8852129;R-HSA-8852128;R-HSA-8852136;R-HSA-8939323;R-HSA-8…
	yellow	PT	R-HSA-5693538	Homology Directed Repair	4	130	0.008952	0.138173	0.138173	25	50	0.003724	9606	Homo sapiens	UBB;RPS27A;UBA52;BACH1		R-HSA-5684887;R-HSA-5693589;R-HSA-5684882;R-HSA-5685011;R-HSA-5686483;R-HSA-5693584;R-HSA-5685341;R-HSA-5693593;R-HSA-5686469;R-HSA-5686657;R-HSA-5685838;R-HSA-5693580;R-HSA-5686410;R-HSA-5684875;R-HSA-5693620;R-HSA-5686642;R-HSA-5693564;R-HSA-5693561;R-HSA-5693542;R-HSA-5684071;R-HSA-5685156;R-HSA-5693539;R-HSA-5685985;R-HSA-5685994;R-HSA-5686440
	yellow	PT	R-HSA-111933	Calmodulin induced events	2	43	0.002961	0.13994	0.13994	3	23	0.001713	9606	Homo sapiens	ADCY9;PDE1A		R-HSA-111955;R-HSA-111956;R-HSA-111930
	yellow	PT	R-HSA-111997	CaM pathway	2	43	0.002961	0.13994	0.13994	3	24	0.001788	9606	Homo sapiens	ADCY9;PDE1A		R-HSA-111955;R-HSA-111956;R-HSA-111930
	yellow	PT	R-HSA-6781827	Transcription-Coupled Nucleotide Excision Repair (TC-NER)	3	85	0.005853	0.140928	0.140928	13	17	0.001266	9606	Homo sapiens	UBB;RPS27A;UBA52		R-HSA-6782211;R-HSA-9684118;R-HSA-6782208;R-HSA-6781867;R-HSA-6782069;R-HSA-6782004;R-HSA-6782227;R-HSA-6782131;R-HSA-6782224;R-HSA-6782141;R-HSA-6782204;R-HSA-6782138;R-HSA-6782234
	yellow	PT	R-HSA-8851907	MET activates PI3K/AKT signaling	1	10	0.000689	0.141214	0.141214	5	5	0.000372	9606	Homo sapiens	MET		R-HSA-8851908;R-HSA-8852019;R-HSA-8851954;R-HSA-8851919;R-HSA-8851933
	yellow	PT	R-HSA-418886	Netrin mediated repulsion signals	1	10	0.000689	0.141214	0.141214	2	4	0.000298	9606	Homo sapiens	UNC5D		R-HSA-373751;R-HSA-373713
	yellow	PT	R-HSA-112313	Neurotransmitter uptake and metabolism In glial cells	1	10	0.000689	0.141214	0.141214	1	3	0.000223	9606	Homo sapiens	SLC38A1		R-HSA-212614
	yellow	PT	R-HSA-426117	Cation-coupled Chloride cotransporters	1	10	0.000689	0.141214	0.141214	1	3	0.000223	9606	Homo sapiens	SLC12A1		R-HSA-426086
	yellow	PT	R-HSA-210455	Astrocytic Glutamate-Glutamine Uptake And Metabolism	1	10	0.000689	0.141214	0.141214	1	3	0.000223	9606	Homo sapiens	SLC38A1		R-HSA-212614
	yellow	PT	R-HSA-3899300	SUMOylation of transcription cofactors	2	44	0.00303	0.145139	0.145139	4	27	0.002011	9606	Homo sapiens	CREBBP;PHC3		R-HSA-3108203;R-HSA-3927824;R-HSA-3927959;R-HSA-3108209
	yellow	PT	R-HSA-9659379	Sensory processing of sound	3	87	0.005991	0.147972	0.147972	2	13	0.000968	9606	Homo sapiens	SPTBN1;ACTB;ACTG1		R-HSA-9663363;R-HSA-9659380
	yellow	PT	R-HSA-9635486	Infection with Mycobacterium tuberculosis	4	134	0.009227	0.149206	0.149206	3	73	0.005437	9606	Homo sapiens	UBB;RPS27A;UBA52;B2M		R-HSA-9637635;R-HSA-9636439;R-HSA-9636461
	yellow	PT	R-HSA-69202	Cyclin E associated events during G1/S transition	3	88	0.00606	0.151537	0.151537	2	20	0.00149	9606	Homo sapiens	UBB;RPS27A;UBA52		R-HSA-187574;R-HSA-187575
	yellow	PT	R-HSA-69002	DNA Replication Pre-Initiation	3	88	0.00606	0.151537	0.151537	2	21	0.001564	9606	Homo sapiens	UBB;RPS27A;UBA52		R-HSA-68825;R-HSA-68712
	yellow	PT	R-HSA-5654738	Signaling by FGFR2	3	88	0.00606	0.151537	0.151537	3	46	0.003426	9606	Homo sapiens	UBB;RPS27A;UBA52		R-HSA-934604;R-HSA-5654677;R-HSA-1295621
	yellow	PT	R-HSA-5688426	Deubiquitination	7	288	0.019832	0.152239	0.152239	56	77	0.005735	9606	Homo sapiens	USP24;SMAD3;UBB;RPS27A;UBA52;ACTB;ACTG1		R-HSA-5690196;R-HSA-688136;R-HSA-6782820;R-HSA-8869506;R-HSA-5689950;R-HSA-5696605;R-HSA-5688797;R-HSA-5696600;R-HSA-6781814;R-HSA-5696960;R-HSA-8865182;R-HSA-5690319;R-HSA-5690827;R-HSA-5689544;R-HSA-5696968;R-HSA-3640872;R-HSA-5690870;R-HSA-5689972;R-HSA-5689973;R-HSA-6781764;R-HSA-5691381;R-HSA-5696627;R-HSA-5697009;R-HSA-870437;R-HSA-6781897;R-HSA-6783177;R-HSA-5696997;R-HSA-936381;R-HSA-6781…
	yellow	PT	R-HSA-164940	Nef mediated downregulation of MHC class I complex cell surface expression	1	11	0.000757	0.154193	0.154193	4	4	0.000298	9606	Homo sapiens	B2M		R-HSA-182243;R-HSA-182279;R-HSA-182263;R-HSA-182286
	yellow	PT	R-HSA-8875656	MET receptor recycling	1	11	0.000757	0.154193	0.154193	2	2	0.000149	9606	Homo sapiens	MET		R-HSA-8875661;R-HSA-8875659
	yellow	PT	R-HSA-8939246	RUNX1 regulates transcription of genes involved in differentiation of myeloid cells	1	11	0.000757	0.154193	0.154193	3	7	0.000521	9606	Homo sapiens	CREBBP		R-HSA-8938251;R-HSA-8938228;R-HSA-8938231
	yellow	PT	R-HSA-9663891	Selective autophagy	3	89	0.006129	0.155128	0.155128	15	48	0.003575	9606	Homo sapiens	UBB;RPS27A;UBA52		R-HSA-9646354;R-HSA-9646679;R-HSA-9641111;R-HSA-9646390;R-HSA-9641109;R-HSA-9646685;R-HSA-9641089;R-HSA-9640480;R-HSA-9641127;R-HSA-9646347;R-HSA-9641096;R-HSA-9646383;R-HSA-9674127;R-HSA-5205682;R-HSA-9646348
	yellow	PT	R-HSA-69656	Cyclin A:Cdk2-associated events at S phase entry	3	90	0.006197	0.158747	0.158747	2	19	0.001415	9606	Homo sapiens	UBB;RPS27A;UBA52		R-HSA-187574;R-HSA-187575
	yellow	PT	R-HSA-176033	Interactions of Vpr with host cellular proteins	2	47	0.003236	0.160964	0.160964	1	4	0.000298	9606	Homo sapiens	SLC25A5		R-HSA-180905
	yellow	PT	R-HSA-1251985	Nuclear signaling by ERBB4	2	47	0.003236	0.160964	0.160964	2	34	0.002532	9606	Homo sapiens	APOE		R-HSA-9612243;R-HSA-9612246
	yellow	PT	R-HSA-195253	Degradation of beta-catenin by the destruction complex	3	91	0.006266	0.162391	0.162391	3	23	0.001713	9606	Homo sapiens	UBB;RPS27A;UBA52		R-HSA-5246693;R-HSA-2130282;R-HSA-2130286
	yellow	PT	R-HSA-1168372	Downstream signaling events of B Cell Receptor (BCR)	3	91	0.006266	0.162391	0.162391	1	15	0.001117	9606	Homo sapiens	UBB;RPS27A;UBA52		R-HSA-1168643
	yellow	PT	R-HSA-2559582	Senescence-Associated Secretory Phenotype (SASP)	3	91	0.006266	0.162391	0.162391	1	22	0.001639	9606	Homo sapiens	UBB;RPS27A;UBA52		R-HSA-3788724
	yellow	PT	R-HSA-8951664	Neddylation	6	241	0.016596	0.163727	0.163727	7	31	0.002309	9606	Homo sapiens	WSB1;UBB;KLHL13;RPS27A;UBA52		R-HSA-8956040;R-HSA-8955289;R-HSA-8955241;R-HSA-8956106;R-HSA-8956026;R-HSA-8952044;R-HSA-8952039
	yellow	PT	R-HSA-174143	APC/C-mediated degradation of cell cycle proteins	3	92	0.006335	0.16606	0.16606	16	40	0.002979	9606	Homo sapiens	UBB;RPS27A;UBA52		R-HSA-174144;R-HSA-174058;R-HSA-9686969;R-HSA-174057;R-HSA-174159;R-HSA-174255;R-HSA-174157;R-HSA-174195;R-HSA-174227;R-HSA-174202;R-HSA-174203;R-HSA-174104;R-HSA-174105;R-HSA-179417;R-HSA-188191;R-HSA-179421
	yellow	PT	R-HSA-453276	Regulation of mitotic cell cycle	3	92	0.006335	0.16606	0.16606	16	40	0.002979	9606	Homo sapiens	UBB;RPS27A;UBA52		R-HSA-174144;R-HSA-174058;R-HSA-9686969;R-HSA-174057;R-HSA-174159;R-HSA-174255;R-HSA-174157;R-HSA-174195;R-HSA-174227;R-HSA-174202;R-HSA-174203;R-HSA-174104;R-HSA-174105;R-HSA-179417;R-HSA-188191;R-HSA-179421
	yellow	PT	R-HSA-5632684	Hedgehog 'on' state	3	92	0.006335	0.16606	0.16606	5	37	0.002756	9606	Homo sapiens	UBB;RPS27A;UBA52		R-HSA-5635856;R-HSA-5635868;R-HSA-5635854;R-HSA-5632648;R-HSA-5635864
	yellow	PT	R-HSA-111996	Ca-dependent events	2	48	0.003305	0.166308	0.166308	3	27	0.002011	9606	Homo sapiens	ADCY9;PDE1A		R-HSA-111955;R-HSA-111956;R-HSA-111930
	yellow	PT	R-HSA-8866907	Activation of the TFAP2 (AP-2) family of transcription factors	1	12	0.000826	0.166978	0.166978	1	4	0.000298	9606	Homo sapiens	CREBBP		R-HSA-8864307
	yellow	PT	R-HSA-418889	Caspase activation via Dependence Receptors in the absence of ligand	1	12	0.000826	0.166978	0.166978	1	8	0.000596	9606	Homo sapiens	DAPK1		R-HSA-418849
	yellow	PT	R-HSA-9013149	RAC1 GTPase cycle	5	191	0.013152	0.168127	0.168127	2	6	0.000447	9606	Homo sapiens	ARHGAP42;BAIAP2L1;DIAPH3;CDC42BPA;TMPO		R-HSA-9013145;R-HSA-9013144
	yellow	PT	R-HSA-6802957	Oncogenic MAPK signaling	3	93	0.006404	0.169753	0.169753	24	46	0.003426	9606	Homo sapiens	PEBP1;ACTB;ACTG1		R-HSA-9656211;R-HSA-6802919;R-HSA-6802918;R-HSA-9656209;R-HSA-9656215;R-HSA-9656214;R-HSA-6802914;R-HSA-6803234;R-HSA-6803233;R-HSA-6802912;R-HSA-6802926;R-HSA-6802925;R-HSA-6802922;R-HSA-6802921;R-HSA-6802935;R-HSA-6802934;R-HSA-6802933;R-HSA-6802932;R-HSA-6802911;R-HSA-6802943;R-HSA-6802910;R-HSA-6803230;R-HSA-6802942;R-HSA-6803227
	yellow	PT	R-HSA-69052	Switching of origins to a post-replicative state	3	93	0.006404	0.169753	0.169753	4	9	0.00067	9606	Homo sapiens	UBB;RPS27A;UBA52		R-HSA-68946;R-HSA-68948;R-HSA-69015;R-HSA-69016
	yellow	PT	R-HSA-9656223	Signaling by RAF1 mutants	2	49	0.003374	0.171682	0.171682	4	7	0.000521	9606	Homo sapiens	ACTB;ACTG1		R-HSA-9656211;R-HSA-9656209;R-HSA-9656215;R-HSA-9656214
	yellow	PT	R-HSA-445355	Smooth Muscle Contraction	2	49	0.003374	0.171682	0.171682	5	11	0.000819	9606	Homo sapiens	MYL6;MYL12B		R-HSA-445700;R-HSA-445813;R-HSA-445699;R-HSA-445704;R-HSA-445705
	yellow	PT	R-HSA-975871	MyD88 cascade initiated on plasma membrane	3	94	0.006473	0.173471	0.173471	10	58	0.00432	9606	Homo sapiens	UBB;RPS27A;UBA52		R-HSA-936942;R-HSA-936991;R-HSA-936986;R-HSA-937050;R-HSA-5684273;R-HSA-450337;R-HSA-168184;R-HSA-5684250;R-HSA-450346;R-HSA-936960
	yellow	PT	R-HSA-168142	Toll Like Receptor 10 (TLR10) Cascade	3	94	0.006473	0.173471	0.173471	10	59	0.004394	9606	Homo sapiens	UBB;RPS27A;UBA52		R-HSA-936942;R-HSA-936991;R-HSA-936986;R-HSA-937050;R-HSA-5684273;R-HSA-450337;R-HSA-168184;R-HSA-5684250;R-HSA-450346;R-HSA-936960
	yellow	PT	R-HSA-168176	Toll Like Receptor 5 (TLR5) Cascade	3	94	0.006473	0.173471	0.173471	10	59	0.004394	9606	Homo sapiens	UBB;RPS27A;UBA52		R-HSA-936942;R-HSA-936991;R-HSA-936986;R-HSA-937050;R-HSA-5684273;R-HSA-450337;R-HSA-168184;R-HSA-5684250;R-HSA-450346;R-HSA-936960
	yellow	PT	R-HSA-8875555	MET activates RAP1 and RAC1	1	13	0.000895	0.17957	0.17957	5	5	0.000372	9606	Homo sapiens	MET		R-HSA-8875591;R-HSA-8875558;R-HSA-8875540;R-HSA-8875568;R-HSA-8875576
	yellow	PT	R-HSA-390450	Folding of actin by CCT/TriC	1	13	0.000895	0.17957	0.17957	2	2	0.000149	9606	Homo sapiens	ACTB;ACTG1		R-HSA-390453;R-HSA-390459
	yellow	PT	R-HSA-428359	Insulin-like Growth Factor-2 mRNA Binding Proteins (IGF2BPs/IMPs/VICKZs) bind RNA	1	13	0.000895	0.17957	0.17957	1	3	0.000223	9606	Homo sapiens	ACTB		R-HSA-428296
	yellow	PT	R-HSA-3928662	EPHB-mediated forward signaling	2	51	0.003512	0.182514	0.182514	1	26	0.001937	9606	Homo sapiens	ACTB;ACTG1		R-HSA-3928595
	yellow	PT	R-HSA-194315	Signaling by Rho GTPases	14	704	0.048478	0.187885	0.187885	43	201	0.014971	9606	Homo sapiens	RALGAPA1;CDC42BPA;ACTB;ACTG1;MYL12B;AKAP12;MYL6;HINT1;ARHGAP42;BAIAP2L1;DIAPH3;MYO6;SPTBN1;TMPO		R-HSA-5666070;R-HSA-5665751;R-HSA-2029466;R-HSA-5665809;R-HSA-5666001;R-HSA-9018766;R-HSA-8981637;R-HSA-9693214;R-HSA-9018758;R-HSA-9013145;R-HSA-9013144;R-HSA-5668932;R-HSA-9018778;R-HSA-9693125;R-HSA-9013009;R-HSA-2197690;R-HSA-5665802;R-HSA-9693198;R-HSA-5626507;R-HSA-9014295;R-HSA-9014294;R-HSA-9013161;R-HSA-9018794;R-HSA-5668978;R-HSA-442592;R-HSA-419232;R-HSA-5665982;R-HSA-9013024;R-HSA-901…
	yellow	PT	R-HSA-5619084	ABC transporter disorders	3	98	0.006748	0.188563	0.188563	3	22	0.001639	9606	Homo sapiens	UBB;RPS27A;UBA52		R-HSA-8866854;R-HSA-8866858;R-HSA-8866856
	yellow	PT	R-HSA-210747	Regulation of gene expression in early pancreatic precursor cells	1	14	0.000964	0.191972	0.191972	2	6	0.000447	9606	Homo sapiens	HNF1B		R-HSA-210784;R-HSA-210788
	yellow	PT	R-HSA-8963888	Chylomicron assembly	1	14	0.000964	0.191972	0.191972	1	5	0.000372	9606	Homo sapiens	APOE		R-HSA-174660
	yellow	PT	R-HSA-75205	Dissolution of Fibrin Clot	1	14	0.000964	0.191972	0.191972	1	19	0.001415	9606	Homo sapiens	S100A10		R-HSA-158750
	yellow	PT	R-HSA-4086400	PCP/CE pathway	3	99	0.006817	0.192388	0.192388	1	24	0.001788	9606	Homo sapiens	UBB;RPS27A;UBA52		R-HSA-4608852
	yellow	PT	R-HSA-1489509	DAG and IP3 signaling	2	53	0.00365	0.193443	0.193443	3	28	0.002086	9606	Homo sapiens	ADCY9;PDE1A		R-HSA-111955;R-HSA-111956;R-HSA-111930
	yellow	PT	R-HSA-9006925	Intracellular signaling by second messengers	8	366	0.025203	0.19691	0.19691	14	114	0.008491	9606	Homo sapiens	KITLG;ADCY9;UBB;PDE1A;RPS27A;UBA52;MET;PHC3		R-HSA-8944104;R-HSA-8943817;R-HSA-6807206;R-HSA-8851011;R-HSA-6807106;R-HSA-8948832;R-HSA-6807118;R-HSA-8948775;R-HSA-2316434;R-HSA-111955;R-HSA-111956;R-HSA-8850992;R-HSA-6807134;R-HSA-111930
	yellow	PT	R-HSA-9679506	SARS-CoV Infections	5	203	0.013979	0.198846	0.198846	5	254	0.018919	9606	Homo sapiens	PARP4;UBB;ARID4B;RPS27A;UBA52		R-HSA-9694529;R-HSA-9694773;R-HSA-9679787;R-HSA-9683679;R-HSA-9686061
	yellow	PT	R-HSA-166016	Toll Like Receptor 4 (TLR4) Cascade	4	151	0.010398	0.199489	0.199489	19	95	0.007076	9606	Homo sapiens	UBB;RPS27A;UBA52;DNM1		R-HSA-936942;R-HSA-5684273;R-HSA-450337;R-HSA-2201293;R-HSA-5684250;R-HSA-450346;R-HSA-936960;R-HSA-450358;R-HSA-168915;R-HSA-936991;R-HSA-936986;R-HSA-937050;R-HSA-5362500;R-HSA-936952;R-HSA-2213017;R-HSA-936951;R-HSA-168184;R-HSA-937075;R-HSA-936947
	black	TAL	R-HSA-1296071	Potassium Channels	8	107	0.007368	9.28e-05	0.031778	8	19	0.001415	9606	Homo sapiens	KCNJ5;GNG7;KCNQ1;KCNK13;KCNN3;KCNK1;KCNJ1;KCNJ3		R-HSA-1299297;R-HSA-1013020;R-HSA-1296039;R-HSA-1013013;R-HSA-1013012;R-HSA-1299304;R-HSA-1296127;R-HSA-1296045
	black	TAL	R-HSA-8939247	RUNX1 regulates transcription of genes involved in interleukin signaling	3	7	0.000482	0.000116	0.031778	5	5	0.000372	9606	Homo sapiens	LIFR;RUNX1		R-HSA-8938938;R-HSA-8934688;R-HSA-8938913;R-HSA-8934690;R-HSA-8938981
	blue	TAL	R-HSA-9008059	Interleukin-37 signaling	9	36	0.002479	0.000389	0.205149	6	14	0.001043	9606	Homo sapiens	SMAD3;TBK1;STAT3;PTPN11;PTPN12;PTPN14		R-HSA-9008684;R-HSA-9008894;R-HSA-9008928;R-HSA-9009072;R-HSA-9008692;R-HSA-9009910
	blue	TAL	R-HSA-3656253	Defective EXT1 causes exostoses 1, TRPS2 and CHDS	6	16	0.001102	0.000463	0.205149	4	4	0.000298	9606	Homo sapiens	EXT2;SDC4;GPC1;SDC2;GPC3;GPC4		R-HSA-9036283;R-HSA-3656261;R-HSA-9036285;R-HSA-3656257
	blue	TAL	R-HSA-3656237	Defective EXT2 causes exostoses 2	6	16	0.001102	0.000463	0.205149	4	4	0.000298	9606	Homo sapiens	EXT2;SDC4;GPC1;SDC2;GPC3;GPC4		R-HSA-9036289;R-HSA-3656254;R-HSA-9036290;R-HSA-3656267
	blue	TAL	R-HSA-1059683	Interleukin-6 signaling	6	17	0.001171	0.000634	0.210428	10	20	0.00149	9606	Homo sapiens	SOCS3;STAT1;STAT3;PTPN11;CBL		R-HSA-1112690;R-HSA-1112755;R-HSA-1112708;R-HSA-1112565;R-HSA-1112727;R-HSA-1112602;R-HSA-1112538;R-HSA-1112587;R-HSA-1112604;R-HSA-1112703
	brown	TAL	R-HSA-6785631	ERBB2 Regulates Cell Motility	7	19	0.001308	1.96e-06	0.001809	2	2	0.000149	9606	Homo sapiens	NRG3;ERBB4;NRG1;RHOA		R-HSA-6785636;R-HSA-6785648
	brown	TAL	R-HSA-8847993	ERBB2 Activates PTK6 Signaling	6	18	0.001239	1.86e-05	0.005739	2	2	0.000149	9606	Homo sapiens	NRG3;ERBB4;NRG1		R-HSA-8848005;R-HSA-8847995
	brown	TAL	R-HSA-1250196	SHC1 events in ERBB2 signaling	7	36	0.002479	0.000112	0.025902	5	6	0.000447	9606	Homo sapiens	NRG3;ERBB4;PRKCA;NRG1		R-HSA-1250195;R-HSA-1250486;R-HSA-8934446;R-HSA-1963578;R-HSA-1250463
	brown	TAL	R-HSA-9665686	Signaling by ERBB2 TMD/JMD mutants	6	30	0.002066	0.000298	0.03916	6	13	0.000968	9606	Homo sapiens	NRG3;ERBB4;NRG1		R-HSA-9665699;R-HSA-9665697;R-HSA-9665701;R-HSA-9665700;R-HSA-9665705;R-HSA-9665709
	brown	TAL	R-HSA-9006927	Signaling by Non-Receptor Tyrosine Kinases	9	71	0.004889	0.000302	0.03916	10	53	0.003948	9606	Homo sapiens	KHDRBS1;NRG3;ERBB4;RASA1;NRG1;RHOA		R-HSA-8981353;R-HSA-8849094;R-HSA-8848005;R-HSA-8981355;R-HSA-8848993;R-HSA-8848975;R-HSA-8849085;R-HSA-8847995;R-HSA-8848939;R-HSA-8849082
	brown	TAL	R-HSA-8848021	Signaling by PTK6	9	71	0.004889	0.000302	0.03916	10	53	0.003948	9606	Homo sapiens	KHDRBS1;NRG3;ERBB4;RASA1;NRG1;RHOA		R-HSA-8981353;R-HSA-8849094;R-HSA-8848005;R-HSA-8981355;R-HSA-8848993;R-HSA-8848975;R-HSA-8849085;R-HSA-8847995;R-HSA-8848939;R-HSA-8849082
	brown	TAL	R-HSA-111453	BH3-only proteins associate with and inactivate anti-apoptotic BCL-2 members	4	11	0.000757	0.000345	0.03916	4	4	0.000298	9606	Homo sapiens	BCL2;BCL2L1		R-HSA-114352;R-HSA-508163;R-HSA-508162;R-HSA-6790025
	brown	TAL	R-HSA-1250347	SHC1 events in ERBB4 signaling	5	21	0.001446	0.000436	0.03916	4	4	0.000298	9606	Homo sapiens	NRG3;ERBB4;NRG1		R-HSA-1250357;R-HSA-1250383;R-HSA-1250380;R-HSA-1250348
	brown	TAL	R-HSA-1963640	GRB2 events in ERBB2 signaling	5	21	0.001446	0.000436	0.03916	2	4	0.000298	9606	Homo sapiens	NRG3;ERBB4;NRG1		R-HSA-1306969;R-HSA-1306972
	brown	TAL	R-HSA-8866652	Synthesis of active ubiquitin: roles of E1 and E2 enzymes	6	33	0.002272	0.00049	0.03916	3	16	0.001192	9606	Homo sapiens	UBE2H;UBE2D2;UBE2E1;UBE2E2;UBE2G1;UBE2K		R-HSA-8852130;R-HSA-8852129;R-HSA-8852127
	brown	TAL	R-HSA-1963642	PI3K events in ERBB2 signaling	5	22	0.001515	0.000538	0.03916	4	7	0.000521	9606	Homo sapiens	NRG3;ERBB4;NRG1		R-HSA-1306979;R-HSA-1250346;R-HSA-1250462;R-HSA-1250189
	brown	TAL	R-HSA-1251985	Nuclear signaling by ERBB4	7	47	0.003236	0.000552	0.03916	34	34	0.002532	9606	Homo sapiens	YAP1;NRG3;ERBB4;NRG1		R-HSA-1254291;R-HSA-8954185;R-HSA-1254290;R-HSA-9612243;R-HSA-9612246;R-HSA-9612440;R-HSA-1251992;R-HSA-8954179;R-HSA-1253343;R-HSA-9612255;R-HSA-1251997;R-HSA-8954182;R-HSA-9612444;R-HSA-9612445;R-HSA-9612672;R-HSA-1253319;R-HSA-8954207;R-HSA-1253321;R-HSA-1253325;R-HSA-1254285;R-HSA-8954199;R-HSA-1254386;R-HSA-9612278;R-HSA-9612277;R-HSA-8954208;R-HSA-1254392;R-HSA-9612671;R-HSA-9612448;R-HSA-9…
	brown	TAL	R-HSA-9664565	Signaling by ERBB2 KD Mutants	6	35	0.00241	0.000664	0.043764	8	17	0.001266	9606	Homo sapiens	NRG3;ERBB4;NRG1		R-HSA-9664976;R-HSA-9664567;R-HSA-9664983;R-HSA-9664950;R-HSA-9664646;R-HSA-9664664;R-HSA-9664991;R-HSA-9664588
	brown	TAL	R-HSA-8863795	Downregulation of ERBB2 signaling	6	36	0.002479	0.000768	0.043764	4	14	0.001043	9606	Homo sapiens	NRG3;ERBB4;NRG1		R-HSA-1963563;R-HSA-1358798;R-HSA-8863804;R-HSA-1358792
	brown	TAL	R-HSA-1227990	Signaling by ERBB2 in Cancer	6	36	0.002479	0.000768	0.043764	14	62	0.004618	9606	Homo sapiens	NRG3;ERBB4;NRG1		R-HSA-9664976;R-HSA-9664567;R-HSA-9664983;R-HSA-9664950;R-HSA-9664664;R-HSA-9664991;R-HSA-9665699;R-HSA-9665697;R-HSA-9664646;R-HSA-9665701;R-HSA-9665700;R-HSA-9665705;R-HSA-9665709;R-HSA-9664588
	brown	TAL	R-HSA-1227986	Signaling by ERBB2	8	68	0.004683	0.001039	0.055558	25	46	0.003426	9606	Homo sapiens	NRG3;ERBB4;PRKCA;NRG1;RHOA		R-HSA-1250195;R-HSA-8848005;R-HSA-6785636;R-HSA-1306969;R-HSA-1250463;R-HSA-1250462;R-HSA-1306972;R-HSA-6785648;R-HSA-1963589;R-HSA-1247497;R-HSA-1358798;R-HSA-1306953;R-HSA-1358792;R-HSA-1250189;R-HSA-1963586;R-HSA-1963581;R-HSA-1963582;R-HSA-1250486;R-HSA-8934446;R-HSA-1963578;R-HSA-1306979;R-HSA-1963563;R-HSA-1250346;R-HSA-8863804;R-HSA-8847995
	brown	TAL	R-HSA-1250342	PI3K events in ERBB4 signaling	4	15	0.001033	0.001089	0.055558	2	2	0.000149	9606	Homo sapiens	NRG3;ERBB4;NRG1		R-HSA-1250370;R-HSA-1250353
	brown	TAL	R-HSA-6802953	RAS signaling downstream of NF1 loss-of-function variants	3	9	0.00062	0.002505	0.120243	1	1	7.45e-05	9606	Homo sapiens	SPRED2;SPRED1;NF1		R-HSA-6802837
	brown	TAL	R-HSA-983168	Antigen processing: Ubiquitination & Proteasome degradation	19	315	0.021691	0.002873	0.132155	6	9	0.00067	9606	Homo sapiens	UBE2H;WSB1;SMURF1;UBE2D2;UBE2E1;UBE2E2;UBE2G1;KLHL13;SH3RF1;FBXL20;HERC4;NPEPPS;RNF115;BTBD1;KLHL5;UBE2K		R-HSA-983147;R-HSA-983162;R-HSA-983157;R-HSA-983156;R-HSA-983140;R-HSA-983152
	brown	TAL	R-HSA-1236394	Signaling by ERBB4	8	82	0.005647	0.003276	0.144161	52	52	0.003873	9606	Homo sapiens	YAP1;NRG3;ERBB4;NRG1		R-HSA-1254291;R-HSA-1254290;R-HSA-9612440;R-HSA-1251992;R-HSA-1251997;R-HSA-9612444;R-HSA-9612445;R-HSA-9612672;R-HSA-1250315;R-HSA-1254285;R-HSA-1250353;R-HSA-9612593;R-HSA-1250357;R-HSA-1253300;R-HSA-9612219;R-HSA-1253282;R-HSA-9612448;R-HSA-1236398;R-HSA-1252013;R-HSA-1250220;R-HSA-1250348;R-HSA-8954185;R-HSA-9612243;R-HSA-9612246;R-HSA-8954179;R-HSA-1253343;R-HSA-9612639;R-HSA-9612255;R-HSA-8…
	brown	TAL	R-HSA-8852135	Protein ubiquitination	8	84	0.005784	0.00378	0.158761	9	32	0.002383	9606	Homo sapiens	UBE2H;UBE2D2;UBE2E1;WAC;UBE2E2;UBE2G1;UBE2K		R-HSA-8953946;R-HSA-8939323;R-HSA-8852130;R-HSA-8953917;R-HSA-8852129;R-HSA-8852127;R-HSA-8942099;R-HSA-8942101;R-HSA-8939335
	brown	TAL	R-HSA-1253288	Downregulation of ERBB4 signaling	3	11	0.000757	0.004381	0.175238	5	5	0.000372	9606	Homo sapiens	ERBB4		R-HSA-1253282;R-HSA-1253300;R-HSA-9612219;R-HSA-1973956;R-HSA-1977296
	pink	TAL	R-HSA-425407	SLC-mediated transmembrane transport	15	415	0.028577	0.000219	0.084091	15	191	0.014226	9606	Homo sapiens	SLC13A1;SLC13A3;SLC15A2;SLC34A1;SLC6A13;SLC5A12;SLC4A4;SLC8A1;SLC22A12;SLC4A9;SLC7A8;SLCO2A1;SLC17A1;SLC28A1		R-HSA-444007;R-HSA-109539;R-HSA-879528;R-HSA-428609;R-HSA-433101;R-HSA-425483;R-HSA-561253;R-HSA-427656;R-HSA-8878664;R-HSA-427998;R-HSA-352191;R-HSA-425661;R-HSA-109530;R-HSA-433114;R-HSA-8876312
	pink	TAL	R-HSA-382551	Transport of small molecules	25	958	0.065969	0.000326	0.084091	48	441	0.032847	9606	Homo sapiens	SLC13A1;CAMK2B;CUBN;SLC13A3;ABCD3;SLC15A2;SLC34A1;SLC6A13;SLC5A12;LSR;SLC4A4;SLC8A1;SLC22A12;SLC4A9;GNG2;SLC7A8;SLCO2A1;RIPK1;APOE;SLC17A1;LDLR;ATP6V0D2;SLC28A1;TRPM3		R-HSA-427910;R-HSA-9701141;R-HSA-8933258;R-HSA-174657;R-HSA-432195;R-HSA-6784738;R-HSA-264834;R-HSA-174660;R-HSA-428609;R-HSA-171141;R-HSA-433101;R-HSA-425483;R-HSA-171087;R-HSA-427656;R-HSA-8878664;R-HSA-382613;R-HSA-174739;R-HSA-264848;R-HSA-427998;R-HSA-174808;R-HSA-109530;R-HSA-433114;R-HSA-917841;R-HSA-8876312;R-HSA-174690;R-HSA-171106;R-HSA-444007;R-HSA-174624;R-HSA-109539;R-HSA-8933292;R-H…
	pink	TAL	R-HSA-425393	Transport of inorganic cations/anions and amino acids/oligopeptides	8	164	0.011293	0.001073	0.140309	8	75	0.005586	9606	Homo sapiens	SLC4A9;SLC15A2;SLC7A8;SLC34A1;SLC5A12;SLC17A1;SLC4A4;SLC8A1		R-HSA-428609;R-HSA-427998;R-HSA-352191;R-HSA-425661;R-HSA-425483;R-HSA-427656;R-HSA-8878664;R-HSA-8876312
	pink	TAL	R-HSA-177128	Conjugation of salicylate with glycine	3	16	0.001102	0.001088	0.140309	2	2	0.000149	9606	Homo sapiens	ACSM2A;GLYAT;ACSM2B		R-HSA-159574;R-HSA-159567
	pink	TAL	R-HSA-8964043	Plasma lipoprotein clearance	4	42	0.002892	0.001936	0.199362	17	35	0.002607	9606	Homo sapiens	CUBN;LSR;APOE;LDLR		R-HSA-171106;R-HSA-174624;R-HSA-8933258;R-HSA-174657;R-HSA-8933292;R-HSA-6784738;R-HSA-264834;R-HSA-171141;R-HSA-171087;R-HSA-174706;R-HSA-171122;R-HSA-171059;R-HSA-264848;R-HSA-6784735;R-HSA-6784734;R-HSA-174808;R-HSA-6784729
	pink	TAL	R-HSA-156587	Amino Acid conjugation	3	24	0.001653	0.003416	0.199362	5	6	0.000447	9606	Homo sapiens	ACSM2A;GLYAT;ACSM2B		R-HSA-159443;R-HSA-159574;R-HSA-177157;R-HSA-159566;R-HSA-159567
	pink	TAL	R-HSA-159424	Conjugation of carboxylic acids	3	24	0.001653	0.003416	0.199362	5	6	0.000447	9606	Homo sapiens	ACSM2A;GLYAT;ACSM2B		R-HSA-159443;R-HSA-159574;R-HSA-177157;R-HSA-159566;R-HSA-159567
	pink	TAL	R-HSA-74713	IRS activation	2	7	0.000482	0.003498	0.199362	3	3	0.000223	9606	Homo sapiens	INSR;GRB10		R-HSA-74707;R-HSA-74711;R-HSA-74712
	pink	TAL	R-HSA-69478	G2/M DNA replication checkpoint	2	7	0.000482	0.003498	0.199362	2	2	0.000149	9606	Homo sapiens	WEE1		R-HSA-170070;R-HSA-170055
	red	TAL	R-HSA-163210	Formation of ATP by chemiosmotic coupling	4	23	0.001584	0.000306	0.120266	3	3	0.000223	9606	Homo sapiens	ATP5PF;ATP5MC1		R-HSA-164834;R-HSA-164832;R-HSA-164840
	red	TAL	R-HSA-8949613	Cristae formation	4	31	0.002135	0.000928	0.181893	1	2	0.000149	9606	Homo sapiens	ATP5PF;ATP5MC1		R-HSA-8949580
	yellow	TAL	R-HSA-156902	Peptide chain elongation	73	97	0.00668	1.11e-16	5.88e-15	5	5	0.000372	9606	Homo sapiens	RPL4;RPL5;RPL3;RPL32;RPL34;RPLP1;RPLP0;RPL10A;RPL8;RPL6;RPL7;RPS15;RPS4X;RPS14;RPL7A;RPS16;RPS19;RPS18;RPL36;RPL35;RPLP2;RPL38;RPL37;RPS11;RPS13;RPS12;RPS9;RPS7;RPL21;RPS8;RPS5;RPL23;RPS6;RPL13A;RPS3A;RPSA;EEF1A1;RPL37A;RPL24;RPL27;RPL29;UBA52;RPL28;RPL10;RPL11;RPS15A;RPL14;RPS3;RPL13;RPL15;RPS2;RPS27A;RPL18;RPL19;RPL41;RPL35A;RPL23A;EEF2;RPS26;RPS25;RPS28;RPS27;RPL27A;RPS20;FAU;RPS24;RPS23		R-HSA-156930;R-HSA-156915;R-HSA-156912;R-HSA-156923;R-HSA-156907
	yellow	TAL	R-HSA-156842	Eukaryotic Translation Elongation	75	102	0.007024	1.11e-16	5.88e-15	9	9	0.00067	9606	Homo sapiens	RPL4;RPL5;RPL3;RPL32;RPL34;RPLP1;RPLP0;RPL10A;RPL8;RPL6;RPL7;RPS15;RPS4X;EEF1B2;RPS14;RPL7A;RPS16;RPS19;RPS18;RPL36;RPL35;RPLP2;RPL38;RPL37;RPS11;RPS13;RPS12;RPS9;RPS7;RPL21;RPS8;RPS5;RPL23;RPS6;RPL13A;RPS3A;RPSA;EEF1A1;EEF1D;RPL37A;RPL24;RPL27;RPL29;UBA52;RPL28;RPL10;RPL11;RPS15A;RPL14;RPS3;RPL13;RPL15;RPS2;RPS27A;RPL18;RPL19;RPL41;RPL35A;RPL23A;EEF2;RPS26;RPS25;RPS28;RPS27;RPL27A;RPS20;FAU;RPS2…		R-HSA-156930;R-HSA-156915;R-HSA-156912;R-HSA-156913;R-HSA-156923;R-HSA-156907;R-HSA-156910;R-HSA-156908;R-HSA-156909
	yellow	TAL	R-HSA-975956	Nonsense Mediated Decay (NMD) independent of the Exon Junction Complex (EJC)	74	101	0.006955	1.11e-16	5.88e-15	1	1	7.45e-05	9606	Homo sapiens	RPL4;RPL5;RPL3;RPL32;RPL34;RPLP1;RPLP0;RPL10A;RPL8;RPL6;RPL7;RPS15;RPS4X;RPS14;RPL7A;RPS16;RPS19;RPS18;RPL36;RPL35;RPLP2;RPL38;RPL37;RPS11;RPS13;RPS12;RPS9;RPS7;RPL21;RPS8;RPS5;RPL23;RPS6;RPL13A;RPS3A;RPSA;RPL37A;RPL24;RPL27;PABPC1;RPL29;UBA52;RPL28;RPL10;RPL11;GSPT1;RPS15A;RPL14;RPS3;RPL13;RPL15;RPS2;RPS27A;RPL18;RPL19;RPL41;RPL35A;RPL23A;RPS26;RPS25;RPS28;RPS27;RPL27A;RPS20;FAU;RPS24;RPS23		R-HSA-927789
	yellow	TAL	R-HSA-72689	Formation of a pool of free 40S subunits	73	106	0.007299	1.11e-16	5.88e-15	2	2	0.000149	9606	Homo sapiens	RPL4;RPL5;RPL3;RPL32;RPL34;RPLP1;RPLP0;RPL10A;RPL8;RPL6;RPL7;RPS15;RPS4X;RPS14;RPL7A;RPS16;RPS19;RPS18;RPL36;RPL35;RPLP2;RPL38;RPL37;RPS11;RPS13;RPS12;RPS9;RPS7;RPL21;RPS8;RPS5;RPL23;RPS6;RPL13A;RPS3A;RPSA;RPL37A;RPL24;RPL27;RPL29;UBA52;RPL28;RPL10;RPL11;RPS15A;RPL14;RPS3;RPL13;RPL15;RPS2;RPS27A;RPL18;RPL19;RPL41;RPL35A;RPL23A;RPS26;RPS25;RPS28;RPS27;RPL27A;RPS20;FAU;EIF3F;RPS24;EIF3B;RPS23		R-HSA-72673;R-HSA-72676
	yellow	TAL	R-HSA-1799339	SRP-dependent cotranslational protein targeting to membrane	76	119	0.008194	1.11e-16	5.88e-15	5	5	0.000372	9606	Homo sapiens	RPL4;RPL5;TRAM1;RPL3;RPL32;RPL34;RPLP1;RPLP0;RPL10A;RPL8;RPL6;RPL7;RPS15;RPS4X;RPS14;RPL7A;RPS16;RPS19;RPS18;RPL36;RPL35;RPLP2;RPL38;RPL37;RPS11;RPS13;RPS12;RPS9;RPS7;RPL21;RPS8;RPS5;RPL23;RPS6;RPL13A;RPS3A;RPSA;SRP9;RPL37A;RPL24;RPL27;RPL29;UBA52;RPL28;RPN2;RPL10;RPN1;RPL11;RPS15A;RPL14;RPS3;RPL13;RPL15;RPS2;RPS27A;RPL18;SEC11A;RPL19;RPL41;RPL35A;RPL23A;RPS26;RPS25;RPS28;RPS27;RPL27A;RPS20;FAU;R…		R-HSA-1799326;R-HSA-1799330;R-HSA-1799329;R-HSA-1799335;R-HSA-1799332
	yellow	TAL	R-HSA-156827	L13a-mediated translational silencing of Ceruloplasmin expression	75	120	0.008263	1.11e-16	5.88e-15	3	3	0.000223	9606	Homo sapiens	RPL4;EIF4A1;RPL5;RPL3;RPL32;RPL34;RPLP1;RPLP0;RPL10A;RPL8;RPL6;RPL7;RPS15;RPS4X;RPS14;RPL7A;RPS16;RPS19;RPS18;RPL36;RPL35;RPLP2;RPL38;RPL37;RPS11;RPS13;RPS12;RPS9;RPS7;RPL21;RPS8;RPS5;RPL23;RPS6;RPL13A;RPS3A;RPSA;RPL37A;RPL24;RPL27;PABPC1;RPL29;UBA52;RPL28;RPL10;RPL11;RPS15A;RPL14;RPS3;RPL13;RPL15;RPS2;RPS27A;RPL18;RPL19;RPL41;RPL35A;RPL23A;RPS26;RPS25;RPS28;RPS27;RPL27A;RPS20;FAU;EIF3F;RPS24;EIF…		R-HSA-156832;R-HSA-156823;R-HSA-156826
	yellow	TAL	R-HSA-192823	Viral mRNA Translation	71	114	0.00785	1.11e-16	5.88e-15	2	2	0.000149	9606	Homo sapiens	RPL4;RPL5;RPL3;RPL32;RPL34;RPLP1;RPLP0;RPL10A;RPL8;RPL6;RPL7;RPS15;RPS4X;RPS14;RPL7A;RPS16;RPS19;RPS18;RPL36;RPL35;RPLP2;RPL38;RPL37;RPS11;RPS13;RPS12;RPS9;RPS7;RPL21;RPS8;RPS5;RPL23;RPS6;RPL13A;RPS3A;RPSA;RPL37A;RPL24;RPL27;RPL29;UBA52;RPL28;RPL10;RPL11;RPS15A;RPL14;RPS3;RPL13;RPL15;RPS2;RPS27A;RPL18;RPL19;RPL41;RPL35A;RPL23A;RPS26;RPS25;RPS28;RPS27;RPL27A;RPS20;FAU;RPS24;RPS23		R-HSA-192704;R-HSA-192841
	yellow	TAL	R-HSA-72706	GTP hydrolysis and joining of the 60S ribosomal subunit	74	120	0.008263	1.11e-16	5.88e-15	3	3	0.000223	9606	Homo sapiens	RPL4;EIF4A1;RPL5;RPL3;RPL32;RPL34;RPLP1;RPLP0;RPL10A;RPL8;RPL6;RPL7;RPS15;RPS4X;RPS14;RPL7A;RPS16;RPS19;RPS18;RPL36;RPL35;RPLP2;RPL38;RPL37;RPS11;RPS13;RPS12;RPS9;RPS7;RPL21;RPS8;RPS5;RPL23;RPS6;RPL13A;RPS3A;RPSA;RPL37A;RPL24;RPL27;RPL29;UBA52;RPL28;RPL10;RPL11;RPS15A;RPL14;RPS3;RPL13;RPL15;RPS2;RPS27A;RPL18;RPL19;RPL41;RPL35A;RPL23A;RPS26;RPS25;RPS28;RPS27;RPL27A;RPS20;FAU;EIF3F;RPS24;EIF3B;RPS23		R-HSA-72672;R-HSA-72619;R-HSA-72671
	yellow	TAL	R-HSA-927802	Nonsense-Mediated Decay (NMD)	75	124	0.008539	1.11e-16	5.88e-15	6	6	0.000447	9606	Homo sapiens	RPL4;RPL5;RPL3;RPL32;RPL34;RPLP1;RPLP0;RPL10A;RPL8;RPL6;RPL7;RPS15;RPS4X;RPS14;RPL7A;RPS16;RPS19;RPS18;PPP2R1A;RPL36;RPL35;RPLP2;RPL38;RPL37;RPS11;RPS13;RPS12;RPS9;RPS7;RPL21;RPS8;RPS5;RPL23;RPS6;RPL13A;RPS3A;RPSA;RPL37A;RPL24;RPL27;PABPC1;RPL29;UBA52;RPL28;RPL10;RPL11;GSPT1;RPS15A;RPL14;RPS3;RPL13;RPL15;RPS2;RPS27A;RPL18;RPL19;RPL41;RPL35A;RPL23A;RPS26;RPS25;RPS28;RPS27;RPL27A;RPS20;FAU;RPS24;RP…		R-HSA-927836;R-HSA-927789;R-HSA-927832;R-HSA-927830;R-HSA-927813;R-HSA-927889
	yellow	TAL	R-HSA-975957	Nonsense Mediated Decay (NMD) enhanced by the Exon Junction Complex (EJC)	75	124	0.008539	1.11e-16	5.88e-15	5	5	0.000372	9606	Homo sapiens	RPL4;RPL5;RPL3;RPL32;RPL34;RPLP1;RPLP0;RPL10A;RPL8;RPL6;RPL7;RPS15;RPS4X;RPS14;RPL7A;RPS16;RPS19;RPS18;PPP2R1A;RPL36;RPL35;RPLP2;RPL38;RPL37;RPS11;RPS13;RPS12;RPS9;RPS7;RPL21;RPS8;RPS5;RPL23;RPS6;RPL13A;RPS3A;RPSA;RPL37A;RPL24;RPL27;PABPC1;RPL29;UBA52;RPL28;RPL10;RPL11;GSPT1;RPS15A;RPL14;RPS3;RPL13;RPL15;RPS2;RPS27A;RPL18;RPL19;RPL41;RPL35A;RPL23A;RPS26;RPS25;RPS28;RPS27;RPL27A;RPS20;FAU;RPS24;RP…		R-HSA-927836;R-HSA-927832;R-HSA-927830;R-HSA-927813;R-HSA-927889
	yellow	TAL	R-HSA-6791226	Major pathway of rRNA processing in the nucleolus and cytosol	73	189	0.013015	1.11e-16	5.88e-15	7	7	0.000521	9606	Homo sapiens	RPL4;RPL5;RPL3;RPL32;RPL34;RPLP1;RPLP0;RPL10A;RPL8;RPL6;RPL7;RPS15;RPS4X;RPS14;RPL7A;RPS16;RPS19;RPS18;RPL36;RPL35;RPLP2;RPL38;RPL37;RPS11;RPS13;RPS12;RPS9;RPS7;RPL21;RPS8;RPS5;RPL23;RPS6;RPL13A;CSNK1D;RPS3A;RPSA;RPL37A;RPL24;RPL27;RPL29;UBA52;RPL28;RPL10;RPL11;RPS15A;RPL14;RPS3;RPL13;RPL15;RPS2;RPS27A;RPL18;RPL19;RPL41;WDR18;RPL35A;RPL23A;RPS26;RPS25;RPS28;RPS27;RPL27A;RPS20;FAU;RPS24;RPS23		R-HSA-6791223;R-HSA-6791222;R-HSA-6791221;R-HSA-6791219;R-HSA-6791218;R-HSA-6791228;R-HSA-6791227
	yellow	TAL	R-HSA-9711097	Cellular response to starvation	78	176	0.01212	1.11e-16	5.88e-15	27	28	0.002086	9606	Homo sapiens	RPL4;RPL5;RPL3;RPL32;RPL34;RPLP1;RPLP0;RPL10A;RPL8;RPL6;RPL7;RPS15;RPS4X;RPS14;RPL7A;RPS16;RPS19;RPS18;RPL36;RPL35;RPLP2;RPL38;RPL37;RPS11;RPS13;RPS12;ATP6V0B;ATP6V1G1;RPS9;RPS7;RPL21;RPS8;RPS5;RPL23;RPS6;RPL13A;RPS3A;RPSA;RPL37A;RPL24;RPL27;RPL29;UBA52;RPL28;ATF4;ATP6V1B1;RPL10;RPL11;NPRL3;RPS15A;RPL14;RPS3;RPL13;RPL15;RPS2;RPS27A;RPL18;RPL19;RPL41;RPL35A;RPL23A;RPS26;RPS25;RPS28;RPS27;RPL27A;RP…		R-HSA-9657619;R-HSA-9635927;R-HSA-9645598;R-HSA-381128;R-HSA-9635804;R-HSA-9640195;R-HSA-1791118;R-HSA-9646468;R-HSA-9635915;R-HSA-9635912;R-HSA-9633742;R-HSA-9635918;R-HSA-1791173;R-HSA-9633008;R-HSA-9639287;R-HSA-9639286;R-HSA-9635892;R-HSA-9644926;R-HSA-9640254;R-HSA-9635936;R-HSA-9640167;R-HSA-9640168;R-HSA-9645608;R-HSA-9640175;R-HSA-9634669;R-HSA-9640237;R-HSA-9633005
	yellow	TAL	R-HSA-9633012	Response of EIF2AK4 (GCN2) to amino acid deficiency	73	115	0.007919	1.11e-16	5.88e-15	15	16	0.001192	9606	Homo sapiens	RPL4;RPL5;RPL3;RPL32;RPL34;RPLP1;RPLP0;RPL10A;RPL8;RPL6;RPL7;RPS15;RPS4X;RPS14;RPL7A;RPS16;RPS19;RPS18;RPL36;RPL35;RPLP2;RPL38;RPL37;RPS11;RPS13;RPS12;RPS9;RPS7;RPL21;RPS8;RPS5;RPL23;RPS6;RPL13A;RPS3A;RPSA;RPL37A;RPL24;RPL27;RPL29;UBA52;RPL28;ATF4;RPL10;RPL11;RPS15A;RPL14;RPS3;RPL13;RPL15;RPS2;RPS27A;RPL18;RPL19;RPL41;RPL35A;RPL23A;RPS26;RPS25;RPS28;RPS27;RPL27A;RPS20;FAU;RPS24;RPS23		R-HSA-9633008;R-HSA-9635927;R-HSA-9635892;R-HSA-9644926;R-HSA-381128;R-HSA-9635804;R-HSA-9635936;R-HSA-1791118;R-HSA-9635915;R-HSA-9635912;R-HSA-9633742;R-HSA-9635918;R-HSA-9634669;R-HSA-1791173;R-HSA-9633005
	yellow	TAL	R-HSA-983170	Antigen Presentation: Folding, assembly and peptide loading of class I MHC	75	102	0.007024	1.11e-16	5.88e-15	14	16	0.001192	9606	Homo sapiens	BCAP31;ERAP2;HLA-B;HLA-C;HLA-A;CALR;TAPBP;HLA-E		R-HSA-8951499;R-HSA-983148;R-HSA-983146;R-HSA-983145;R-HSA-983142;R-HSA-983427;R-HSA-983426;R-HSA-983138;R-HSA-983425;R-HSA-983424;R-HSA-983422;R-HSA-983421;R-HSA-983161;R-HSA-983158
	yellow	TAL	R-HSA-72764	Eukaryotic Translation Termination	73	106	0.007299	1.11e-16	5.88e-15	4	5	0.000372	9606	Homo sapiens	RPL4;RPL5;RPL3;RPL32;RPL34;RPLP1;RPLP0;RPL10A;RPL8;RPL6;RPL7;RPS15;RPS4X;RPS14;RPL7A;RPS16;RPS19;RPS18;RPL36;RPL35;RPLP2;RPL38;RPL37;RPS11;RPS13;RPS12;RPS9;RPS7;RPL21;RPS8;RPS5;RPL23;RPS6;RPL13A;RPS3A;RPSA;RPL37A;RPL24;RPL27;RPL29;UBA52;RPL28;RPL10;RPL11;GSPT1;RPS15A;RPL14;RPS3;RPL13;RPL15;RPS2;RPS27A;RPL18;RPL19;RPL41;RPL35A;RPL23A;RPS26;RPS25;RPS28;RPS27;RPL27A;RPS20;FAU;RPS24;RPS23		R-HSA-141671;R-HSA-141691;R-HSA-141673;R-HSA-6800138
	yellow	TAL	R-HSA-72613	Eukaryotic Translation Initiation	75	130	0.008952	1.11e-16	5.88e-15	16	21	0.001564	9606	Homo sapiens	RPL4;EIF4A1;RPL5;RPL3;RPL32;RPL34;RPLP1;RPLP0;RPL10A;RPL8;RPL6;RPL7;RPS15;RPS4X;RPS14;RPL7A;RPS16;RPS19;RPS18;RPL36;RPL35;RPLP2;RPL38;RPL37;RPS11;RPS13;RPS12;RPS9;RPS7;RPL21;RPS8;RPS5;RPL23;RPS6;RPL13A;RPS3A;RPSA;RPL37A;RPL24;RPL27;PABPC1;RPL29;UBA52;RPL28;RPL10;RPL11;RPS15A;RPL14;RPS3;RPL13;RPL15;RPS2;RPS27A;RPL18;RPL19;RPL41;RPL35A;RPL23A;RPS26;RPS25;RPS28;RPS27;RPL27A;RPS20;FAU;EIF3F;RPS24;EIF…		R-HSA-72673;R-HSA-72672;R-HSA-156832;R-HSA-72676;R-HSA-72647;R-HSA-72619;R-HSA-156808;R-HSA-72621;R-HSA-72691;R-HSA-156823;R-HSA-72631;R-HSA-156826;R-HSA-72697;R-HSA-72635;R-HSA-157849;R-HSA-72671
	yellow	TAL	R-HSA-1236977	Endosomal/Vacuolar pathway	72	82	0.005647	1.11e-16	5.88e-15	3	4	0.000298	9606	Homo sapiens	HLA-B;HLA-C;LNPEP;HLA-A;HLA-E		R-HSA-1236964;R-HSA-1236954;R-HSA-1236943
	yellow	TAL	R-HSA-72737	Cap-dependent Translation Initiation	75	130	0.008952	1.11e-16	5.88e-15	13	18	0.001341	9606	Homo sapiens	RPL4;EIF4A1;RPL5;RPL3;RPL32;RPL34;RPLP1;RPLP0;RPL10A;RPL8;RPL6;RPL7;RPS15;RPS4X;RPS14;RPL7A;RPS16;RPS19;RPS18;RPL36;RPL35;RPLP2;RPL38;RPL37;RPS11;RPS13;RPS12;RPS9;RPS7;RPL21;RPS8;RPS5;RPL23;RPS6;RPL13A;RPS3A;RPSA;RPL37A;RPL24;RPL27;PABPC1;RPL29;UBA52;RPL28;RPL10;RPL11;RPS15A;RPL14;RPS3;RPL13;RPL15;RPS2;RPS27A;RPL18;RPL19;RPL41;RPL35A;RPL23A;RPS26;RPS25;RPS28;RPS27;RPL27A;RPS20;FAU;EIF3F;RPS24;EIF…		R-HSA-72673;R-HSA-72672;R-HSA-72676;R-HSA-72647;R-HSA-72619;R-HSA-156808;R-HSA-72621;R-HSA-72691;R-HSA-72631;R-HSA-72697;R-HSA-72635;R-HSA-157849;R-HSA-72671
	yellow	TAL	R-HSA-1236974	ER-Phagosome pathway	82	173	0.011913	1.11e-16	5.88e-15	7	10	0.000745	9606	Homo sapiens	RPN2;RPN1;HLA-B;HLA-C;HLA-A;PSMA7;TAPBP;HLA-E;VAMP8;UBC;PSMB1;PSMD1;CALR;RPS27A;UBA52		R-HSA-8863973;R-HSA-8951595;R-HSA-1236935;R-HSA-8863858;R-HSA-1236965;R-HSA-1236971;R-HSA-8863914
	yellow	TAL	R-HSA-1236975	Antigen processing-Cross presentation	85	195	0.013428	1.11e-16	5.88e-15	14	23	0.001713	9606	Homo sapiens	RPN2;RPN1;HLA-B;HLA-C;CYBA;LNPEP;HLA-A;PSMA7;TAPBP;HLA-E;VAMP8;UBC;PSMB1;PSMD1;ITGAV;CALR;RPS27A;UBA52		R-HSA-8863973;R-HSA-8951595;R-HSA-1236954;R-HSA-1236958;R-HSA-8863914;R-HSA-1236956;R-HSA-1236935;R-HSA-1236967;R-HSA-8863858;R-HSA-1236964;R-HSA-1236965;R-HSA-1236970;R-HSA-1236971;R-HSA-1236943
	yellow	TAL	R-HSA-72766	Translation	91	339	0.023344	1.11e-16	5.88e-15	56	99	0.007374	9606	Homo sapiens	RPL4;EIF4A1;RPL5;TRAM1;RPL3;RPL32;RPL34;RPLP1;RPLP0;RPL10A;RPL8;RPL6;RPL7;RPS15;RPS4X;EEF1B2;RPS14;RPL7A;RPS16;RPS19;RPS18;RARS;RPL36;RPL35;RPLP2;RPL38;RPL37;RPS11;RPS13;RPS12;RPS9;RPS7;RPL21;RPS8;RPS5;RPL23;RPS6;RPL13A;RPS3A;RPSA;SRP9;EEF1A1;PPA2;PPA1;EEF1D;RPL37A;RPL24;RPL27;PABPC1;RPL29;UBA52;RPL28;RPN2;RPL10;RPN1;RPL11;GSPT1;RPS15A;RPL14;RPS3;RPL13;RPL15;RPS2;RPS27A;RPL18;SEC11A;RPL19;RPL41;R…		R-HSA-156930;R-HSA-1799326;R-HSA-156808;R-HSA-156823;R-HSA-449937;R-HSA-156826;R-HSA-157849;R-HSA-156832;R-HSA-72619;R-HSA-72621;R-HSA-5419261;R-HSA-71732;R-HSA-72631;R-HSA-1799330;R-HSA-1799329;R-HSA-72635;R-HSA-1799335;R-HSA-1799332;R-HSA-5389842;R-HSA-379974;R-HSA-5419281;R-HSA-72647;R-HSA-5389848;R-HSA-379982;R-HSA-379861;R-HSA-5419264;R-HSA-5419271;R-HSA-5419273;R-HSA-379865;R-HSA-379993;R-H…
	yellow	TAL	R-HSA-8868773	rRNA processing in the nucleus and cytosol	73	207	0.014254	1.11e-16	5.88e-15	8	15	0.001117	9606	Homo sapiens	RPL4;RPL5;RPL3;RPL32;RPL34;RPLP1;RPLP0;RPL10A;RPL8;RPL6;RPL7;RPS15;RPS4X;RPS14;RPL7A;RPS16;RPS19;RPS18;RPL36;RPL35;RPLP2;RPL38;RPL37;RPS11;RPS13;RPS12;RPS9;RPS7;RPL21;RPS8;RPS5;RPL23;RPS6;RPL13A;CSNK1D;RPS3A;RPSA;RPL37A;RPL24;RPL27;RPL29;UBA52;RPL28;RPL10;RPL11;RPS15A;RPL14;RPS3;RPL13;RPL15;RPS2;RPS27A;RPL18;RPL19;RPL41;WDR18;RPL35A;RPL23A;RPS26;RPS25;RPS28;RPS27;RPL27A;RPS20;FAU;RPS24;RPS23		R-HSA-6791223;R-HSA-6791222;R-HSA-6791221;R-HSA-6791219;R-HSA-6791218;R-HSA-6791228;R-HSA-6791227;R-HSA-6790906
	yellow	TAL	R-HSA-422475	Axon guidance	153	584	0.040215	1.11e-16	5.88e-15	153	298	0.022196	9606	Homo sapiens	RPL4;RPL5;RPL3;RPL32;RPL34;PITPNA;RPL8;RPL10A;ACTB;RPL6;ARHGAP35;RPL7;ACTG1;RPS15;RPS14;RPS6KA3;ALCAM;RPS16;RPS19;RPS18;CFL1;SCN9A;RPL36;RPL35;PSMD1;RPL38;RPL37;RPS11;AP2M1;RPS13;RPS12;RPS9;MAP2K1;RPS7;RPL21;RPS8;RPS5;RPL23;RPS6;CASK;RPSA;MYL6;DOK5;RPL24;RPL27;RPL29;EZR;PFN1;RPL28;UBA52;RPN2;RPN1;PSEN1;KALRN;GSPT1;MYL12B;SDCBP;UBC;ABL2;MYH14;SRGAP3;SRGAP1;MYH10;RPL41;ARPC5;PTK2;RPS26;RPS25;DLG1;R…		R-HSA-593672;R-HSA-3928633;R-HSA-3928632;R-HSA-3928639;R-HSA-419087;R-HSA-3928625;R-HSA-3928631;R-HSA-3928628;R-HSA-3928619;R-HSA-3928617;R-HSA-3928616;R-HSA-593690;R-HSA-451347;R-HSA-3928620;R-HSA-3928610;R-HSA-3928608;R-HSA-3928614;R-HSA-3928612;R-HSA-451366;R-HSA-3928602;R-HSA-3928601;R-HSA-400677;R-HSA-416546;R-HSA-418850;R-HSA-3928607;R-HSA-109860;R-HSA-3928604;R-HSA-3928595;R-HSA-392749;R-H…
	yellow	TAL	R-HSA-9675108	Nervous system development	156	620	0.042694	1.11e-16	5.88e-15	160	324	0.024132	9606	Homo sapiens	RPL4;RPL5;RPL3;RPL32;RPL34;PITPNA;RPL8;RPL10A;ACTB;RPL6;ARHGAP35;RPL7;ACTG1;RPS15;RPS14;RPS6KA3;ALCAM;RPS16;RPS19;RPS18;CFL1;SCN9A;RPL36;RPL35;PSMD1;RPL38;RPL37;RPS11;AP2M1;RPS13;RPS12;RPS9;MAP2K1;RPS7;RPL21;RPS8;RPS5;RPL23;RPS6;CASK;RPSA;MYL6;DOK5;RPL24;RPL27;RPL29;EZR;PFN1;RPL28;UBA52;RPN2;RPN1;PSEN1;KALRN;GSPT1;MYL12B;SDCBP;UBC;ABL2;MYH14;MBP;SRGAP3;SRGAP1;MYH10;RPL41;ARPC5;PTK2;SMARCA4;RPS26;…		R-HSA-593672;R-HSA-3928633;R-HSA-3928632;R-HSA-3928639;R-HSA-419087;R-HSA-3928625;R-HSA-3928631;R-HSA-3928628;R-HSA-3928619;R-HSA-3928617;R-HSA-3928616;R-HSA-593690;R-HSA-451347;R-HSA-3928620;R-HSA-3928610;R-HSA-3928608;R-HSA-3928614;R-HSA-3928612;R-HSA-451366;R-HSA-3928602;R-HSA-3928601;R-HSA-400677;R-HSA-416546;R-HSA-418850;R-HSA-3928607;R-HSA-109860;R-HSA-3928604;R-HSA-9614773;R-HSA-3928595;R-…
	yellow	TAL	R-HSA-168273	Influenza Viral RNA Transcription and Replication	76	176	0.01212	1.11e-16	5.88e-15	6	14	0.001043	9606	Homo sapiens	RPL4;RPL5;RPL3;RPL32;RPL34;RPLP1;RPLP0;RPL10A;RPL8;RPL6;RPL7;RPS15;RPS4X;RPS14;RPL7A;RPS16;RPS19;RPS18;RPL36;RPL35;RPLP2;RPL38;RPL37;RPS11;RPS13;RPS12;NUP214;RPS9;HSP90AA1;RPS7;RPL21;RPS8;RPS5;RPL23;RPS6;RPL13A;RPS3A;RPSA;GTF2F2;RPL37A;RPL24;RPL27;RPL29;UBA52;RPL28;RPL10;RPL11;RPS15A;RPL14;RPS3;RPL13;NUP88;RPL15;RPS2;RPS27A;RPL18;RPL19;RPL41;RPL35A;RPL23A;RPS26;RPS25;RPS28;RPS27;RPL27A;RPS20;FAU;…		R-HSA-192627;R-HSA-192704;R-HSA-168326;R-HSA-192841;R-HSA-192830;R-HSA-192925
	yellow	TAL	R-HSA-376176	Signaling by ROBO receptors	93	235	0.016182	1.11e-16	5.88e-15	21	60	0.004469	9606	Homo sapiens	RPL4;RPL5;RPL3;RPL32;RPL34;RPLP1;RPLP0;RPL10A;RPL8;RPL6;RPL7;RPS15;RPS4X;RPS14;RPL7A;RPS16;RPS19;RPS18;NCK2;RPL36;PSMD1;RPL35;RPLP2;ELOB;RPL38;RAC1;RPL37;RPS11;RPS13;RPS12;CAP1;RPS9;RPS7;RPL21;RPS8;RPS5;RPL23;RPS6;RPL13A;RPS3A;RPSA;RPL37A;RPL24;RPL27;PABPC1;RPL29;SOS1;PFN1;UBA52;RPL28;RPN2;RPL10;RPN1;RPL11;GSPT1;PSMA7;CDC42;RPS15A;UBC;PSMB1;RPL14;RPS3;ABL2;RPL13;RPL15;RPS2;SRGAP3;RPS27A;RPL18;SRG…		R-HSA-428515;R-HSA-376141;R-HSA-8986083;R-HSA-428522;R-HSA-9011300;R-HSA-428534;R-HSA-9011289;R-HSA-428535;R-HSA-428885;R-HSA-8985594;R-HSA-428533;R-HSA-376145;R-HSA-9014652;R-HSA-428883;R-HSA-428531;R-HSA-9011313;R-HSA-428511;R-HSA-9014610;R-HSA-8985812;R-HSA-428888;R-HSA-8985591
	yellow	TAL	R-HSA-9010553	Regulation of expression of SLITs and ROBOs	81	183	0.012602	1.11e-16	5.88e-15	6	20	0.00149	9606	Homo sapiens	RPL4;RPL5;RPL3;RPL32;RPL34;RPLP1;RPLP0;RPL10A;RPL8;RPL6;RPL7;RPS15;RPS4X;RPS14;RPL7A;RPS16;RPS19;RPS18;RPL36;PSMD1;RPL35;RPLP2;ELOB;RPL38;RPL37;RPS11;RPS13;RPS12;RPS9;RPS7;RPL21;RPS8;RPS5;RPL23;RPS6;RPL13A;RPS3A;RPSA;RPL37A;RPL24;RPL27;PABPC1;RPL29;UBA52;RPL28;RPN2;RPL10;RPN1;RPL11;GSPT1;PSMA7;RPS15A;UBC;PSMB1;RPL14;RPS3;RPL13;RPL15;RPS2;RPS27A;RPL18;RPL19;RPL41;RPL35A;RPL23A;RPS26;RPS25;RPS28;RP…		R-HSA-9011289;R-HSA-9014652;R-HSA-9011313;R-HSA-8986083;R-HSA-9014610;R-HSA-9011300
	yellow	TAL	R-HSA-2408557	Selenocysteine synthesis	71	112	0.007712	1.11e-16	5.88e-15	2	7	0.000521	9606	Homo sapiens	RPL4;RPL5;RPL3;RPL32;RPL34;RPLP1;RPLP0;RPL10A;RPL8;RPL6;RPL7;RPS15;RPS4X;RPS14;RPL7A;RPS16;RPS19;RPS18;RPL36;RPL35;RPLP2;RPL38;RPL37;RPS11;RPS13;RPS12;RPS9;RPS7;RPL21;RPS8;RPS5;RPL23;RPS6;RPL13A;RPS3A;RPSA;RPL37A;RPL24;RPL27;RPL29;UBA52;RPL28;RPL10;RPL11;RPS15A;RPL14;RPS3;RPL13;RPL15;RPS2;RPS27A;RPL18;RPL19;RPL41;RPL35A;RPL23A;RPS26;RPS25;RPS28;RPS27;RPL27A;RPS20;FAU;RPS24;RPS23		R-HSA-2408529;R-HSA-5333615
	yellow	TAL	R-HSA-168255	Influenza Infection	82	200	0.013772	1.11e-16	5.88e-15	15	59	0.004394	9606	Homo sapiens	RPL4;RPL5;RPL3;RPL32;RPL34;RPLP1;RPLP0;RPL10A;RPL8;RPL6;RPL7;RPS15;RPS4X;RPS14;RPL7A;RPS16;RPS19;RPS18;RPL36;RPL35;RPLP2;RPL38;RPL37;RPS11;KPNA3;RPS13;RPS12;NUP214;RPS9;HSP90AA1;RPS7;RPL21;RPS8;RPS5;RPL23;RPS6;RPL13A;RPS3A;RPSA;GTF2F2;RPL37A;RPL24;RPL27;RPL29;UBA52;RPL28;KPNB1;SLC25A6;RPL10;RPL11;RPS15A;RPL14;RPS3;RPL13;NUP88;RPL15;RPS2;RPS27A;RPL18;RPL19;RPL41;RPL35A;EIF2AK2;RPL23A;RPS26;RPS25;R…		R-HSA-192704;R-HSA-168896;R-HSA-169921;R-HSA-168326;R-HSA-1176059;R-HSA-192841;R-HSA-168878;R-HSA-192627;R-HSA-168880;R-HSA-168337;R-HSA-168310;R-HSA-192830;R-HSA-6791035;R-HSA-168317;R-HSA-192925
	yellow	TAL	R-HSA-913531	Interferon Signaling	108	394	0.027131	1.11e-16	5.88e-15	16	69	0.005139	9606	Homo sapiens	EIF4A1;CAMK2D;EIF4E3;PTAFR;TRIM8;MT2A;UBC;NUP88;RPS27A;KPNA3;NUP214;EGR1;HLA-B;HLA-C;EIF2AK2;HLA-A;MID1;DNM1;HLA-E;BST2;PPM1B;IRF3;NEDD4;TRIM38;UBA52;CD44;KPNB1		R-HSA-936462;R-HSA-1678841;R-HSA-1169394;R-HSA-1678842;R-HSA-1169399;R-HSA-1169307;R-HSA-1176059;R-HSA-1031716;R-HSA-1169405;R-HSA-1031713;R-HSA-1169406;R-HSA-913529;R-HSA-909721;R-HSA-1015702;R-HSA-1015699;R-HSA-909552
	yellow	TAL	R-HSA-2408522	Selenoamino acid metabolism	74	180	0.012395	1.11e-16	5.88e-15	7	33	0.002458	9606	Homo sapiens	RPL4;RPL5;RPL3;RPL32;RPL34;RPLP1;RPLP0;RPL10A;RPL8;RPL6;RPL7;RPS15;RPS4X;RPS14;RPL7A;RPS16;RPS19;RPS18;RARS;RPL36;RPL35;RPLP2;RPL38;RPL37;RPS11;RPS13;RPS12;RPS9;RPS7;RPL21;RPS8;RPS5;RPL23;RPS6;RPL13A;RPS3A;RPSA;RPL37A;RPL24;RPL27;RPL29;UBA52;RPL28;NNMT;RPL10;RPL11;RPS15A;RPL14;RPS3;RPL13;RPL15;RPS2;RPS27A;RPL18;RPL19;RPL41;TXNRD1;RPL35A;RPL23A;RPS26;RPS25;RPS28;RPS27;RPL27A;RPS20;FAU;RPS24;RPS23		R-HSA-5263616;R-HSA-2408544;R-HSA-2408529;R-HSA-2408546;R-HSA-2408558;R-HSA-5333615;R-HSA-5263614
	yellow	TAL	R-HSA-877300	Interferon gamma signaling	90	250	0.017215	1.11e-16	5.88e-15	3	16	0.001192	9606	Homo sapiens	TRIM8;MT2A;CAMK2D;IRF3;PTAFR;HLA-B;HLA-C;HLA-A;TRIM38;MID1;CD44;HLA-E		R-HSA-1031716;R-HSA-909552;R-HSA-1031713
	yellow	TAL	R-HSA-909733	Interferon alpha/beta signaling	83	188	0.012946	1.11e-16	5.88e-15	4	22	0.001639	9606	Homo sapiens	BST2;EGR1;IRF3;HLA-B;HLA-C;HLA-A;KPNB1;DNM1;HLA-E		R-HSA-913529;R-HSA-909721;R-HSA-1015702;R-HSA-1015699
	yellow	TAL	R-HSA-72312	rRNA processing	73	245	0.016871	2.22e-16	1.13e-14	8	21	0.001564	9606	Homo sapiens	RPL4;RPL5;RPL3;RPL32;RPL34;RPLP1;RPLP0;RPL10A;RPL8;RPL6;RPL7;RPS15;RPS4X;RPS14;RPL7A;RPS16;RPS19;RPS18;RPL36;RPL35;RPLP2;RPL38;RPL37;RPS11;RPS13;RPS12;RPS9;RPS7;RPL21;RPS8;RPS5;RPL23;RPS6;RPL13A;CSNK1D;RPS3A;RPSA;RPL37A;RPL24;RPL27;RPL29;UBA52;RPL28;RPL10;RPL11;RPS15A;RPL14;RPS3;RPL13;RPL15;RPS2;RPS27A;RPL18;RPL19;RPL41;WDR18;RPL35A;RPL23A;RPS26;RPS25;RPS28;RPS27;RPL27A;RPS20;FAU;RPS24;RPS23		R-HSA-6791223;R-HSA-6791222;R-HSA-6791221;R-HSA-6791219;R-HSA-6791218;R-HSA-6791228;R-HSA-6791227;R-HSA-6790906
	yellow	TAL	R-HSA-8953897	Cellular responses to external stimuli	160	829	0.057086	3.33e-16	1.67e-14	175	320	0.023834	9606	Homo sapiens	RPL4;RPL5;RPL3;RPL32;RPL34;EHMT1;RPL8;RPL10A;BACH1;RPL6;RPL7;RPS15;RPS14;RPS6KA3;MT2A;RPS16;RPS19;RPS18;CDC27;RPL36;RPL35;PSMD1;RPL38;RPL37;RPS11;RPS13;SKP1;RPS12;NUP214;RPS9;MEF2C;ATP6V1G1;RPS7;RPL21;RPS8;RPS5;RPL23;RPS6;CASK;RPSA;CYBA;EEF1A1;TBL1XR1;RPL24;MT1G;RPL27;TNIK;RPL29;CLOCK;RPL28;UBA52;ATF4;MT1E;RPN2;RPN1;NPRL3;NPAS2;RAI1;PRDX5;PRDX1;UBC;NUP88;MAP2K6;JUN;CDK19;RPL41;CBX6;H3F3B;HMGA2;HS…		R-HSA-3790137;R-HSA-3228469;R-HSA-400143;R-HSA-5324632;R-HSA-3790130;R-HSA-3240765;R-HSA-3371582;R-HSA-3240766;R-HSA-1234179;R-HSA-3371554;R-HSA-450325;R-HSA-9708423;R-HSA-1234177;R-HSA-1368065;R-HSA-1234183;R-HSA-9653894;R-HSA-9653893;R-HSA-9646468;R-HSA-5324617;R-HSA-9708430;R-HSA-450333;R-HSA-3222546;R-HSA-5251955;R-HSA-1368119;R-HSA-8951723;R-HSA-9708466;R-HSA-5251959;R-HSA-6799695;R-HSA-4503…
	yellow	TAL	R-HSA-2262752	Cellular responses to stress	157	811	0.055846	4.44e-16	2.13e-14	168	289	0.021525	9606	Homo sapiens	RPL4;RPL5;RPL3;RPL32;RPL34;EHMT1;RPL8;RPL10A;BACH1;RPL6;RPL7;RPS15;RPS14;RPS6KA3;RPS16;RPS19;RPS18;CDC27;RPL36;RPL35;PSMD1;RPL38;RPL37;RPS11;RPS13;SKP1;RPS12;NUP214;RPS9;MEF2C;ATP6V1G1;RPS7;RPL21;RPS8;RPS5;RPL23;RPS6;CASK;RPSA;CYBA;EEF1A1;TBL1XR1;RPL24;RPL27;TNIK;RPL29;CLOCK;RPL28;UBA52;ATF4;RPN2;RPN1;NPRL3;NPAS2;RAI1;PRDX5;PRDX1;UBC;NUP88;MAP2K6;JUN;CDK19;RPL41;CBX6;H3F3B;HMGA2;HSPA12A;PRDX6;RPS…		R-HSA-3790137;R-HSA-3228469;R-HSA-400143;R-HSA-5324632;R-HSA-3790130;R-HSA-3240765;R-HSA-3371582;R-HSA-3240766;R-HSA-1234179;R-HSA-3371554;R-HSA-450325;R-HSA-9708423;R-HSA-1234177;R-HSA-1368065;R-HSA-1234183;R-HSA-9653894;R-HSA-9653893;R-HSA-9646468;R-HSA-5324617;R-HSA-9708430;R-HSA-450333;R-HSA-3222546;R-HSA-5251955;R-HSA-1368119;R-HSA-8951723;R-HSA-9708466;R-HSA-5251959;R-HSA-6799695;R-HSA-4503…
	yellow	TAL	R-HSA-72695	Formation of the ternary complex, and subsequently, the 43S complex	32	54	0.003718	1.89e-15	8.87e-14	1	3	0.000223	9606	Homo sapiens	RPS15;RPS4X;RPS14;RPS16;RPS15A;RPS19;RPS18;RPS3;RPS2;RPS11;RPS27A;RPS13;RPS12;RPS9;RPS7;RPS8;RPS5;RPS6;RPS3A;RPSA;RPS26;RPS25;RPS28;RPS27;RPS20;FAU;EIF3F;RPS24;EIF3B;RPS23		R-HSA-72691
	yellow	TAL	R-HSA-72649	Translation initiation complex formation	34	62	0.004269	2.33e-15	1.07e-13	2	2	0.000149	9606	Homo sapiens	EIF4A1;RPS15;RPS4X;RPS14;RPS16;RPS15A;RPS19;RPS18;RPS3;RPS2;RPS11;RPS27A;RPS13;RPS12;RPS9;RPS7;RPS8;RPS5;RPS6;RPS3A;RPSA;RPS26;RPS25;RPS28;RPS27;RPS20;PABPC1;FAU;EIF3F;RPS24;EIF3B;RPS23		R-HSA-156808;R-HSA-157849
	yellow	TAL	R-HSA-72662	Activation of the mRNA upon binding of the cap-binding complex and eIFs, and subsequent binding to 43S	34	66	0.004545	1.35e-14	6.1e-13	5	6	0.000447	9606	Homo sapiens	EIF4A1;RPS15;RPS4X;RPS14;RPS16;RPS15A;RPS19;RPS18;RPS3;RPS2;RPS11;RPS27A;RPS13;RPS12;RPS9;RPS7;RPS8;RPS5;RPS6;RPS3A;RPSA;RPS26;RPS25;RPS28;RPS27;RPS20;PABPC1;FAU;EIF3F;RPS24;EIF3B;RPS23		R-HSA-72647;R-HSA-72631;R-HSA-156808;R-HSA-72635;R-HSA-157849
	yellow	TAL	R-HSA-72702	Ribosomal scanning and start codon recognition	33	64	0.004407	3.21e-14	1.41e-12	2	2	0.000149	9606	Homo sapiens	EIF4A1;RPS15;RPS4X;RPS14;RPS16;RPS15A;RPS19;RPS18;RPS3;RPS2;RPS11;RPS27A;RPS13;RPS12;RPS9;RPS7;RPS8;RPS5;RPS6;RPS3A;RPSA;RPS26;RPS25;RPS28;RPS27;RPS20;FAU;EIF3F;RPS24;EIF3B;RPS23		R-HSA-72697;R-HSA-72621
	yellow	TAL	R-HSA-983169	Class I MHC mediated antigen processing & presentation	101	473	0.032571	4.8e-13	2.06e-11	36	48	0.003575	9606	Homo sapiens	RPN2;RPN1;UBE2Z;PSMA7;ZNRF1;UBC;PSMB1;CDC27;ARIH2;PSMD1;ELOB;ITGAV;RPS27A;ATG7;FBXO7;SKP1;BCAP31;ERAP2;FBXW7;HLA-B;HLA-C;CYBA;LNPEP;HLA-A;TAPBP;HLA-E;VAMP8;SPSB1;ITCH;UBE2R2;NEDD4;CALR;UBA52		R-HSA-8951499;R-HSA-1236954;R-HSA-983427;R-HSA-1236958;R-HSA-983426;R-HSA-983425;R-HSA-1236956;R-HSA-983424;R-HSA-1236935;R-HSA-1236943;R-HSA-983150;R-HSA-8863973;R-HSA-983148;R-HSA-8951595;R-HSA-983147;R-HSA-983146;R-HSA-983145;R-HSA-983142;R-HSA-983140;R-HSA-983138;R-HSA-8863914;R-HSA-983422;R-HSA-983421;R-HSA-983162;R-HSA-1236967;R-HSA-8863858;R-HSA-1236964;R-HSA-983161;R-HSA-1236965;R-HSA-123…
	yellow	TAL	R-HSA-1280215	Cytokine Signaling in Immune system	180	1092	0.075196	4.16e-12	1.71e-10	169	708	0.052734	9606	Homo sapiens	EIF4A1;ARF1;EIF4E3;PITPNA;RPLP0;INPPL1;PTPRJ;PIK3CB;TRIM8;RPS6KA3;MT2A;PPP2R1A;CFL1;AKT3;PSMD1;ELOB;KPNA3;IL6R;JUNB;SKP1;CAP1;MEF2A;NUP214;HSP90AA1;MEF2C;MAP2K1;IL4R;ANXA1;ANXA2;TNFRSF12A;HLA-B;HLA-C;FOS;HLA-A;MID1;PRLR;DUSP6;DNM1;HLA-E;PPM1B;CREB1;IRF3;TRAF3;RAPGEF1;SOS1;PPIA;SQSTM1;UBA52;CRK;CD44;KPNB1;RALA;CAMK2D;RPN2;PTAFR;RPN1;PELI2;FOXO3;PSMA7;RELB;CDC42;RAP1B;MAPK8;UBC;PSMB1;ABL2;NUP88;STA…		R-HSA-727819;R-HSA-6785895;R-HSA-936462;R-HSA-1112602;R-HSA-914182;R-HSA-1112604;R-HSA-6785898;R-HSA-450827;R-HSA-1369114;R-HSA-1369115;R-HSA-1671691;R-HSA-450325;R-HSA-982810;R-HSA-199959;R-HSA-8950173;R-HSA-203797;R-HSA-5668417;R-HSA-9607301;R-HSA-9607304;R-HSA-450333;R-HSA-9009554;R-HSA-9681294;R-HSA-1671687;R-HSA-9009558;R-HSA-879917;R-HSA-9008043;R-HSA-6785860;R-HSA-6786114;R-HSA-450337;R-HS…
	yellow	TAL	R-HSA-198933	Immunoregulatory interactions between a Lymphoid and a non-Lymphoid cell	75	316	0.02176	4.78e-12	1.96e-10	13	44	0.003277	9606	Homo sapiens	C3;PIGR;CXADR;CD81;HLA-B;HLA-C;HLA-A;HLA-E		R-HSA-199043;R-HSA-199587;R-HSA-199169;R-HSA-199558;R-HSA-198955;R-HSA-198958;R-HSA-199566;R-HSA-5696358;R-HSA-199062;R-HSA-199093;R-HSA-199576;R-HSA-199583;R-HSA-199518
	yellow	TAL	R-HSA-1266738	Developmental Biology	193	1262	0.086903	3.16e-10	1.26e-08	259	556	0.041412	9606	Homo sapiens	RPL4;RPL5;RPL3;RPL32;RPL34;PITPNA;RPL8;RPL10A;LIPA;ACTB;RPL6;ARHGAP35;RPL7;ACTG1;RPS15;RPS14;RPS6KA3;ALCAM;RPS16;RPS19;CAPNS1;RPS18;CFL1;AKT3;SCN9A;RPL36;RPL35;PSMD1;RPL38;RPL37;RPS11;IL6R;AP2M1;RPS13;RPS12;MEF2A;RPS9;MEF2C;MAP2K1;RPS7;RPL21;RPS8;RPS5;RPL23;RPS6;KRT8;KRT7;CASK;RPSA;HNF1B;MYL6;DOK5;TBL1XR1;RPL24;RPL27;PKP4;RPL29;EZR;PFN1;RPL28;UBA52;SF1;KMT2A;CBFB;RPN2;KMT2C;RPN1;PSEN1;FOXO3;KALRN…		R-HSA-6806629;R-HSA-3928633;R-HSA-3928632;R-HSA-9618582;R-HSA-3928639;R-HSA-9618586;R-HSA-3928625;R-HSA-3928631;R-HSA-3928628;R-HSA-3928619;R-HSA-3928617;R-HSA-3928616;R-HSA-3928620;R-HSA-8942224;R-HSA-3928610;R-HSA-3928608;R-HSA-3928614;R-HSA-9634445;R-HSA-3928612;R-HSA-3928602;R-HSA-6805573;R-HSA-3928601;R-HSA-418850;R-HSA-3928607;R-HSA-3928604;R-HSA-3928595;R-HSA-392749;R-HSA-392748;R-HSA-3927…
	yellow	TAL	R-HSA-1280218	Adaptive Immune System	147	1004	0.069136	6.38e-07	2.49e-05	123	264	0.019663	9606	Homo sapiens	PIGR;ARF1;AHCYL1;YWHAB;CD81;PTPRJ;PIK3CB;UBE2Z;TUBA1C;TUBA1A;PPP2R1A;CDC27;AKT3;ARIH2;PSMD1;ELOB;ITGAV;RAC1;AP1S3;FBXO7;AP2M1;SKP1;CTSB;CAP1;CXADR;FBXW7;TRPC1;TUBB;HLA-B;HLA-C;PPP2R5A;CYBA;HLA-A;PPP2R5C;DYNLL1;DNM1;TAPBP;HLA-E;VAMP8;DNM3;STIM1;KIF2A;UBE2R2;SOS1;UBA52;PPIA;RAPGEF3;RPN2;MAPKAP1;RPN1;ITPR1;VTCN1;KLC1;PSMA7;RAP1B;CDC42;C3;ZNRF1;UBC;PSMB1;TNFRSF14;RPS27A;ATG7;PAG1;CAP2;BCAP31;BTF3;CD7…		R-HSA-199169;R-HSA-2130725;R-HSA-434700;R-HSA-2130731;R-HSA-2130478;R-HSA-939265;R-HSA-1168640;R-HSA-1168643;R-HSA-1168642;R-HSA-2130486;R-HSA-389919;R-HSA-2317314;R-HSA-202534;R-HSA-198955;R-HSA-198958;R-HSA-8863914;R-HSA-5696358;R-HSA-389941;R-HSA-2130706;R-HSA-2317332;R-HSA-8951498;R-HSA-8951499;R-HSA-392513;R-HSA-913993;R-HSA-8951500;R-HSA-1112666;R-HSA-2213235;R-HSA-2213236;R-HSA-2213241;R-H…
	yellow	TAL	R-HSA-9716542	Signaling by Rho GTPases, Miro GTPases and RHOBTB3	108	720	0.04958	7.82e-06	0.000297	153	210	0.015641	9606	Homo sapiens	FAM13B;PRAG1;MSI2;FNBP1L;ACTB;ARHGAP35;ACTG1;ARHGAP44;BAIAP2L1;ARHGAP40;OPHN1;PPP2R1A;ARHGDIA;CFL1;FNBP1;TPM1;CYBA;MID1;NISCH;MYL6;CLIP1;PKP4;PFN1;IQGAP1;RASAL2;KLC1;PRKCZ;KALRN;MYL12B;STK38;RHPN1;ABL2;MYH14;SRGAP3;SRGAP1;MYH10;H3F3B;JUP;MACO1;ARPC5;ARHGAP26;ARHGAP24;PTK2;RPS27;ARPC2;ARPC3;CALM3;NF2;HNRNPC;CALM1;HSP90AB1;DOCK3;YWHAB;ARPC1B;RASGRF2;ARHGEF10L;AKAP12;TUBA1C;HINT1;TUBA1A;YWHAQ;NCK2;F…		R-HSA-9706390;R-HSA-5623632;R-HSA-5668947;R-HSA-9018766;R-HSA-5666129;R-HSA-419087;R-HSA-75016;R-HSA-5671772;R-HSA-9018754;R-HSA-8981637;R-HSA-419083;R-HSA-9018758;R-HSA-9013145;R-HSA-9013144;R-HSA-9014424;R-HSA-5668932;R-HSA-9013147;R-HSA-9018778;R-HSA-5623622;R-HSA-9692800;R-HSA-9017488;R-HSA-9692809;R-HSA-3928608;R-HSA-9013143;R-HSA-9013161;R-HSA-8981931;R-HSA-9018794;R-HSA-5668978;R-HSA-56723…
	yellow	TAL	R-HSA-194315	Signaling by Rho GTPases	106	704	0.048478	8.14e-06	0.000301	150	201	0.014971	9606	Homo sapiens	FAM13B;PRAG1;MSI2;FNBP1L;ACTB;ARHGAP35;ACTG1;ARHGAP44;BAIAP2L1;ARHGAP40;OPHN1;PPP2R1A;ARHGDIA;CFL1;FNBP1;TPM1;CYBA;MID1;NISCH;MYL6;CLIP1;PKP4;PFN1;IQGAP1;RASAL2;KLC1;PRKCZ;KALRN;MYL12B;STK38;RHPN1;ABL2;MYH14;SRGAP3;SRGAP1;MYH10;H3F3B;JUP;MACO1;ARPC5;ARHGAP26;ARHGAP24;PTK2;RPS27;ARPC2;ARPC3;CALM3;NF2;HNRNPC;CALM1;HSP90AB1;DOCK3;YWHAB;ARPC1B;RASGRF2;ARHGEF10L;AKAP12;TUBA1C;HINT1;TUBA1A;YWHAQ;NCK2;F…		R-HSA-5623632;R-HSA-5668947;R-HSA-9018766;R-HSA-5666129;R-HSA-419087;R-HSA-75016;R-HSA-5671772;R-HSA-9018754;R-HSA-8981637;R-HSA-419083;R-HSA-9018758;R-HSA-9013145;R-HSA-9013144;R-HSA-9014424;R-HSA-5668932;R-HSA-9013147;R-HSA-9018778;R-HSA-5623622;R-HSA-9692800;R-HSA-9017488;R-HSA-9692809;R-HSA-3928608;R-HSA-9013143;R-HSA-9013161;R-HSA-8981931;R-HSA-9018794;R-HSA-5668978;R-HSA-5672304;R-HSA-56661…
	yellow	TAL	R-HSA-2682334	EPH-Ephrin signaling	26	101	0.006955	1.14e-05	0.00041	40	56	0.004171	9606	Homo sapiens	ROCK1;ROCK2;ARPC1B;PSEN1;KALRN;ACTB;ACTG1;MYL12B;CDC42;SDCBP;CFL1;NCK2;MYH14;RAC1;MYH10;AP2M1;VAV3;ACTR2;ARPC5;PTK2;DNM1;VAV2;ELF1;MYL6;ARPC2;ARPC3		R-HSA-3928633;R-HSA-3928632;R-HSA-3928639;R-HSA-3928625;R-HSA-3928631;R-HSA-3928628;R-HSA-3928619;R-HSA-3928617;R-HSA-3928616;R-HSA-3928620;R-HSA-3928610;R-HSA-3928608;R-HSA-3928614;R-HSA-3928612;R-HSA-3928602;R-HSA-3928601;R-HSA-3928607;R-HSA-4093336;R-HSA-3928604;R-HSA-3928595;R-HSA-3928592;R-HSA-3928656;R-HSA-3928598;R-HSA-3928597;R-HSA-4093329;R-HSA-3928660;R-HSA-3928651;R-HSA-4093327;R-HSA-3…
	yellow	TAL	R-HSA-8953854	Metabolism of RNA	114	782	0.053849	1.49e-05	0.000521	77	187	0.013928	9606	Homo sapiens	RPL4;RPL5;EIF4A1;RPL3;RPL32;RPL34;RPL8;RPL10A;ACTB;RPL6;RPL7;RPS15;RPS14;RPS16;RPS19;RPS18;PPP2R1A;KHSRP;RPL36;RPL35;PSMD1;RPL38;RPL37;RPS11;RPS13;RPS12;NUP214;RPS9;RPS7;RPL21;RPS8;RPS5;RPL23;RPS6;RPSA;CDKAL1;CSNK1D;GTF2F2;RPL24;RPL27;RPL29;RPL28;UBA52;SF1;SET;RPN2;RPN1;GSPT1;UBC;PCBP2;NUP88;RPL41;CNOT4;RPS26;RPS25;RPS28;RPS27;HNRNPK;RPL27A;CNOT2;HNRNPD;RPS20;HNRNPC;RPS24;RPS23;YWHAB;RPLP1;RPLP0;…		R-HSA-450434;R-HSA-429955;R-HSA-8941312;R-HSA-77069;R-HSA-6782443;R-HSA-77068;R-HSA-428296;R-HSA-77073;R-HSA-450580;R-HSA-77587;R-HSA-158481;R-HSA-77077;R-HSA-158484;R-HSA-77078;R-HSA-77081;R-HSA-77083;R-HSA-77594;R-HSA-77085;R-HSA-6783483;R-HSA-6790906;R-HSA-72095;R-HSA-927889;R-HSA-6785478;R-HSA-927789;R-HSA-77090;R-HSA-450466;R-HSA-450595;R-HSA-72103;R-HSA-77095;R-HSA-450592;R-HSA-72107;R-HSA-…
	yellow	TAL	R-HSA-8950505	Gene and protein expression by JAK-STAT signaling after Interleukin-12 stimulation	20	73	0.005027	4.86e-05	0.001703	10	36	0.002681	9606	Homo sapiens	CDC42;RAP1B;RALA;ARF1;ANXA2;PITPNA;CFL1;RPLP0;PPIA;SOD1		R-HSA-8950328;R-HSA-8950637;R-HSA-8950173;R-HSA-8950480;R-HSA-8950225;R-HSA-8950322;R-HSA-8950771;R-HSA-8950581;R-HSA-8950533;R-HSA-8950213
	yellow	TAL	R-HSA-400685	Sema4D in semaphorin signaling	12	30	0.002066	5.21e-05	0.001771	13	13	0.000968	9606	Homo sapiens	MYL6;ROCK1;ROCK2;ERBB2;MYH14;RAC1;RHOC;MYH10;MET;ARHGAP35;MYL12B;RHOB		R-HSA-400677;R-HSA-416546;R-HSA-9680443;R-HSA-416559;R-HSA-419087;R-HSA-416588;R-HSA-400682;R-HSA-419049;R-HSA-373750;R-HSA-416562;R-HSA-416594;R-HSA-419646;R-HSA-419197
	yellow	TAL	R-HSA-5663205	Infectious disease	174	1343	0.09248	6.68e-05	0.002204	239	750	0.055862	9606	Homo sapiens	RPL4;RPL5;RPL3;AHCYL1;RPL32;RPL34;ENO1;RPL8;RPL10A;ANTXR1;ACTB;RPL6;RPL7;ACTG1;RPS15;RPS14;RPS16;RPS19;TRIM28;RPS18;RPL36;RPL35;PSMD1;RPL38;RPL37;AP1S3;RPS11;KPNA3;IL6R;AP2M1;RPS13;SKP1;RPS12;NUP214;RPS9;MAP2K1;RPS7;RPL21;RPS8;RPS5;RPL23;RPS6;ATP1B3;RPSA;CYBA;HLA-A;GTF2F2;ADCY9;TBL1XR1;ELMO1;RPL24;RPL27;RPL29;RPL28;PPIA;UBA52;KPNB1;CALCRL;RPN2;RPN1;ITPR1;PHF21A;C3;FUT8;CALCR;UBC;NUP88;MAP2K6;XRCC…		R-HSA-184323;R-HSA-180739;R-HSA-180736;R-HSA-182279;R-HSA-182795;R-HSA-182286;R-HSA-5211224;R-HSA-9613490;R-HSA-167459;R-HSA-9613498;R-HSA-9610942;R-HSA-167468;R-HSA-167474;R-HSA-167478;R-HSA-8876210;R-HSA-173111;R-HSA-167477;R-HSA-173115;R-HSA-167481;R-HSA-167484;R-HSA-8876230;R-HSA-9681616;R-HSA-175174;R-HSA-9696980;R-HSA-173642;R-HSA-182859;R-HSA-3149434;R-HSA-175177;R-HSA-9683679;R-HSA-887624…
	yellow	TAL	R-HSA-5626467	RHO GTPases activate IQGAPs	13	36	0.002479	7.18e-05	0.002368	5	5	0.000372	9606	Homo sapiens	TUBB;IQGAP1;TUBB4B;ACTB;ACTG1;CDC42;TUBA1C;CLIP1;TUBA1A;CTNNA1;CALM3;RAC1;CALM1		R-HSA-5626549;R-HSA-5626469;R-HSA-5672304;R-HSA-5626507;R-HSA-5672329
	yellow	TAL	R-HSA-9006934	Signaling by Receptor Tyrosine Kinases	88	593	0.040835	7.82e-05	0.002501	384	704	0.052436	9606	Homo sapiens	GABRB2;AHCYL1;DOCK3;YWHAB;HSPB1;LAMC2;PTPRJ;PIK3CB;ACTB;ACTG1;PTBP1;RPS6KA3;PPP2R1A;AKT3;NCK2;NELFB;ITGAV;RAC1;JUNB;AP2M1;MEF2A;VAV3;ATP6V0B;MEF2C;MAP2K1;ATP6V1G1;HSP90AA1;ITGA3;ITGA2;TCF12;CYBA;FOS;NRG2;GTF2F2;DNM1;DUSP6;VAV2;DNM3;CREB1;SPINT1;ESRP1;ELMO1;RAPGEF1;SOS1;UBA52;CRK;MET;ATP6V1B1;NAPA;RALA;ROCK1;ROCK2;MAPKAP1;ITPR1;PSEN1;PRKCZ;THBS1;EGFR;RAP1B;CDC42;ERBB2;UBC;CTNNA1;STAT6;RPS27A;EPS15…		R-HSA-5654615;R-HSA-8848005;R-HSA-6785636;R-HSA-9613460;R-HSA-8875661;R-HSA-8875659;R-HSA-5654618;R-HSA-171026;R-HSA-5654596;R-HSA-205328;R-HSA-5654597;R-HSA-5654594;R-HSA-5654592;R-HSA-203797;R-HSA-6785648;R-HSA-1250315;R-HSA-9613451;R-HSA-9036949;R-HSA-5654600;R-HSA-1963581;R-HSA-6803527;R-HSA-5685366;R-HSA-5654646;R-HSA-2317314;R-HSA-5654647;R-HSA-1250353;R-HSA-1963582;R-HSA-9036970;R-HSA-6803…
	yellow	TAL	R-HSA-6798695	Neutrophil degranulation	74	480	0.033053	9.38e-05	0.003	10	10	0.000745	9606	Homo sapiens	PIGR;HSP90AB1;CTSZ;PTPRJ;LGALS3;LAMP1;FTH1;COTL1;PSMD1;ITGAV;RAC1;CTSB;CAP1;ACTR2;HSP90AA1;DYNLT1;ANXA2;TUBB;ATP6AP2;HLA-B;HLA-C;CYBA;HLA-A;ARMC8;ATP11A;DYNLL1;VAMP8;EEF1A1;PKM;NPC2;CD47;PPIA;CD44;KPNB1;FTL;CSTB;CD63;GRN;RPN2;ROCK1;GSTP1;RPN1;PTAFR;MGST1;IQGAP1;PSEN1;GNS;CST3;RAP1B;C3;SDCBP;PGRMC1;DPP7;PSAP;PSMB1;MLEC;MBP;RAB6A;ATG7;S100A11;XRCC6;JUP;STAC;CMTM6;ERBIN;ARPC5;TUBB4B;EEF2;PRDX6;BST2;…		R-HSA-6798743;R-HSA-6799350;R-HSA-6798739;R-HSA-6800434;R-HSA-6798751;R-HSA-6798749;R-HSA-6798748;R-HSA-6798747;R-HSA-6800426;R-HSA-6798745
	yellow	TAL	R-HSA-9020591	Interleukin-12 signaling	21	84	0.005784	0.000113	0.003501	12	56	0.004171	9606	Homo sapiens	CDC42;RAP1B;RALA;ARF1;ANXA2;PITPNA;CFL1;RPLP0;P4HB;PPIA;SOD1		R-HSA-8950328;R-HSA-8950456;R-HSA-8950637;R-HSA-8950173;R-HSA-8950480;R-HSA-8950225;R-HSA-8950113;R-HSA-8950322;R-HSA-8950771;R-HSA-8950581;R-HSA-8950533;R-HSA-8950213
	yellow	TAL	R-HSA-9012999	RHO GTPase cycle	70	452	0.031125	0.000126	0.003787	66	89	0.006629	9606	Homo sapiens	HSP90AB1;DOCK3;PRAG1;FAM13B;RASGRF2;ARHGEF10L;MSI2;FNBP1L;ARHGAP35;ACTB;ACTG1;AKAP12;ARHGAP44;HINT1;BAIAP2L1;ARHGAP40;OPHN1;ARHGDIA;NCK2;FLOT2;WDR6;RAC1;VAV3;PLEKHG1;HSP90AA1;FNBP1;TPM1;RRAS2;CYBA;RHOC;MID1;RHOB;VAV2;NISCH;RAPGEF1;PKP4;ARHGEF2;SOS1;RHOQ;NAPA;ROCK1;ROCK2;IQGAP1;RASAL2;KALRN;CDC42;PURA;STK38;RHPN1;ABL2;SRGAP3;CKB;SRGAP1;CAP2;BCAP31;FARP2;FARP1;JUP;ERBIN;WWP2;MYO9B;MACO1;ARHGAP26;MY…		R-HSA-9013004;R-HSA-9018766;R-HSA-9018754;R-HSA-8981637;R-HSA-9693214;R-HSA-9018758;R-HSA-9013145;R-HSA-9013144;R-HSA-9014424;R-HSA-9014296;R-HSA-9013147;R-HSA-9018778;R-HSA-9692800;R-HSA-9013021;R-HSA-5627072;R-HSA-9013023;R-HSA-9013022;R-HSA-9013009;R-HSA-9017488;R-HSA-9696266;R-HSA-9692809;R-HSA-9696271;R-HSA-9014293;R-HSA-9693198;R-HSA-9014295;R-HSA-9013143;R-HSA-9014294;R-HSA-9696268;R-HSA-9…
	yellow	TAL	R-HSA-9013106	RHOC GTPase cycle	20	79	0.00544	0.000138	0.004141	6	6	0.000447	9606	Homo sapiens	JUP;ROCK1;ROCK2;ERBIN;ARHGEF10L;MYO9B;MACO1;IQGAP1;ARHGAP26;RHOC;MID1;ARHGAP35;VAV2;OPHN1;VAPB;ARHGDIA;FLOT2;PKN2		R-HSA-9013109;R-HSA-9013108;R-HSA-9714361;R-HSA-9013111;R-HSA-9013110;R-HSA-9714363
	yellow	TAL	R-HSA-5627117	RHO GTPases Activate ROCKs	10	24	0.001653	0.000155	0.004493	7	7	0.000521	9606	Homo sapiens	MYL6;ROCK1;ROCK2;CFL1;MYH14;RHOC;MYH10;MYL12B;RHOB;PPP1CA		R-HSA-419232;R-HSA-9680443;R-HSA-419087;R-HSA-419197;R-HSA-3928608;R-HSA-419083;R-HSA-419049
	yellow	TAL	R-HSA-4420097	VEGFA-VEGFR2 Pathway	27	126	0.008676	0.000163	0.004666	61	79	0.005884	9606	Homo sapiens	NAPA;AHCYL1;ROCK1;ROCK2;MAPKAP1;ITPR1;HSPB1;PIK3CB;PRKCZ;ACTB;ACTG1;CDC42;AKT3;NCK2;CTNNA1;ITGAV;RAC1;VAV3;HSP90AA1;JUP;CYBA;PTK2;VAV2;ELMO1;CALM3;CALM1;CRK;BCAR1		R-HSA-2029465;R-HSA-202127;R-HSA-5228992;R-HSA-202129;R-HSA-5218645;R-HSA-202137;R-HSA-5218643;R-HSA-5218642;R-HSA-5218640;R-HSA-2317314;R-HSA-202144;R-HSA-8951586;R-HSA-5218916;R-HSA-1497784;R-HSA-4420083;R-HSA-5218815;R-HSA-5218814;R-HSA-5218813;R-HSA-5218812;R-HSA-5218811;R-HSA-5218809;R-HSA-5218806;R-HSA-5218805;R-HSA-5218804;R-HSA-5218830;R-HSA-5218829;R-HSA-5218828;R-HSA-5218827;R-HSA-52188…
	yellow	TAL	R-HSA-8980692	RHOA GTPase cycle	31	154	0.010605	0.000167	0.004666	5	6	0.000447	9606	Homo sapiens	ROCK1;ROCK2;RASGRF2;ARHGEF10L;IQGAP1;KALRN;ARHGAP35;ARHGAP44;ARHGAP40;OPHN1;ARHGDIA;RHPN1;FLOT2;SRGAP1;BCAP31;VAV3;FARP1;JUP;ERBIN;MYO9B;MACO1;ARHGAP26;MYO9A;MID1;ARHGAP24;VAV2;VAPB;PKN2;ARHGEF2		R-HSA-9013004;R-HSA-9013009;R-HSA-8980691;R-HSA-9012835;R-HSA-8981637
	yellow	TAL	R-HSA-373760	L1CAM interactions	27	130	0.008952	0.000264	0.007406	30	54	0.004022	9606	Homo sapiens	ACTB;EGFR;ACTG1;RPS6KA3;TUBA1C;SDCBP;ALCAM;TUBA1A;SCN9A;ITGAV;RAC1;AP2M1;MAP2K1;TUBB;ITGA2;CASK;RANBP9;TUBB4B;DNM1;VAV2;DNM3;DLG1;CNTN1;SCN2A;CD24;EZR;FGFR1		R-HSA-443780;R-HSA-376134;R-HSA-443779;R-HSA-445071;R-HSA-445069;R-HSA-443784;R-HSA-445064;R-HSA-374677;R-HSA-445079;R-HSA-445077;R-HSA-374673;R-HSA-445072;R-HSA-374686;R-HSA-445085;R-HSA-374680;R-HSA-373733;R-HSA-109860;R-HSA-445088;R-HSA-445089;R-HSA-437230;R-HSA-392749;R-HSA-392748;R-HSA-392751;R-HSA-373736;R-HSA-374696;R-HSA-373739;R-HSA-373738;R-HSA-555065;R-HSA-437234;R-HSA-392752
	yellow	TAL	R-HSA-71291	Metabolism of amino acids and derivatives	93	661	0.045517	0.000298	0.008037	24	285	0.021227	9606	Homo sapiens	RPL4;RPL5;RPL3;RPL32;RPL34;RPLP1;RPLP0;RPL10A;RPL8;LIPA;FTCD;RPL6;RPL7;RPS15;RPS4X;RPS14;RPL7A;RPS16;RPS19;RPS18;RARS;RPL36;PSMD1;RPL35;RPLP2;RPL38;RPL37;RPS11;GLUL;RPS13;RPS12;RPS9;RPS7;RPL21;RPS8;RPS5;RPL23;RPS6;RPL13A;RPS3A;RPSA;PRODH2;ETHE1;RPL37A;RPL24;RPL27;RPL29;UBA52;RPL28;SLC25A13;NNMT;RPN2;RPL10;RPN1;RPL11;PSMA7;RPS15A;PSMB1;RPL14;RPS3;RPL13;RPL15;RPS2;CKB;RPS27A;RPL18;RIMKLB;RPL19;RPL4…		R-HSA-353125;R-HSA-8955817;R-HSA-2408544;R-HSA-372448;R-HSA-2408546;R-HSA-1614654;R-HSA-8942575;R-HSA-6784224;R-HSA-70920;R-HSA-2408558;R-HSA-350600;R-HSA-5263614;R-HSA-70606;R-HSA-70670;R-HSA-5263616;R-HSA-6793591;R-HSA-5696838;R-HSA-2408529;R-HSA-1614605;R-HSA-6792572;R-HSA-71037;R-HSA-8932980;R-HSA-200318;R-HSA-5333615
	yellow	TAL	R-HSA-5627123	RHO GTPases activate PAKs	10	27	0.001859	0.000389	0.010504	11	15	0.001117	9606	Homo sapiens	CDC42;MYL6;CTTN;MYH14;CALM3;NF2;RAC1;CALM1;MYH10;MYL12B;PPP1CA		R-HSA-5669158;R-HSA-5668932;R-HSA-8981931;R-HSA-445797;R-HSA-5668978;R-HSA-5668947;R-HSA-442832;R-HSA-419232;R-HSA-5627775;R-HSA-2029456;R-HSA-8981926
	yellow	TAL	R-HSA-195258	RHO GTPase Effectors	52	326	0.022449	0.000466	0.012572	85	113	0.008417	9606	Homo sapiens	YWHAB;ARPC1B;ACTB;ACTG1;TUBA1C;TUBA1A;YWHAQ;PPP2R1A;CFL1;RAC1;ACTR2;TUBB;PPP2R5A;CYBA;PPP2R5C;RHOC;DYNLL1;RHOB;CLIP1;MYL6;KIF2A;CTTN;PFN1;RHOQ;NAPA;ROCK1;ROCK2;IQGAP1;KLC1;PRKCZ;MYL12B;CDC42;RHPN1;CTNNA1;MYH14;MYH10;CLASP1;H3F3B;ARPC5;TUBB4B;PTK2;PPP1CA;RPS27;ARPC2;ARPC3;TAOK1;PKN2;CALM3;NF2;CALM1		R-HSA-5665751;R-HSA-5665748;R-HSA-2029469;R-HSA-2029466;R-HSA-5623632;R-HSA-5668947;R-HSA-5666001;R-HSA-5666129;R-HSA-2029465;R-HSA-419087;R-HSA-75016;R-HSA-5671772;R-HSA-5667037;R-HSA-419083;R-HSA-2029456;R-HSA-5625797;R-HSA-5625796;R-HSA-5668932;R-HSA-5623622;R-HSA-5627072;R-HSA-5667008;R-HSA-2197691;R-HSA-2197690;R-HSA-3928608;R-HSA-8981931;R-HSA-5668978;R-HSA-5672304;R-HSA-5666160;R-HSA-56236…
	yellow	TAL	R-HSA-9613829	Chaperone Mediated Autophagy	9	23	0.001584	0.000509	0.013238	19	19	0.001415	9606	Homo sapiens	EEF1A1;HSP90AA1;HSP90AB1;LAMP1;UBC;PLIN3;PARK7;RPS27A;UBA52		R-HSA-9626034;R-HSA-9626067;R-HSA-9626256;R-HSA-9626038;R-HSA-9626039;R-HSA-9626235;R-HSA-9622840;R-HSA-9626046;R-HSA-9624158;R-HSA-9626242;R-HSA-9625188;R-HSA-9626276;R-HSA-9620197;R-HSA-9615721;R-HSA-9622831;R-HSA-9625196;R-HSA-9626060;R-HSA-9625197;R-HSA-9626253
	yellow	TAL	R-HSA-9013026	RHOB GTPase cycle	18	75	0.005165	0.000537	0.013971	6	6	0.000447	9606	Homo sapiens	JUP;ROCK1;ROCK2;ERBIN;ARHGEF10L;MYO9B;IQGAP1;ARHGAP26;MYO9A;MID1;ARHGAP35;RHOB;VAV2;OPHN1;FLOT2;PKN2;ARHGEF2		R-HSA-9013021;R-HSA-9013023;R-HSA-9013022;R-HSA-9013024;R-HSA-9690494;R-HSA-9690493
	yellow	TAL	R-HSA-194138	Signaling by VEGF	27	137	0.009434	0.00058	0.014497	61	86	0.006405	9606	Homo sapiens	NAPA;AHCYL1;ROCK1;ROCK2;MAPKAP1;ITPR1;HSPB1;PIK3CB;PRKCZ;ACTB;ACTG1;CDC42;AKT3;NCK2;CTNNA1;ITGAV;RAC1;VAV3;HSP90AA1;JUP;CYBA;PTK2;VAV2;ELMO1;CALM3;CALM1;CRK;BCAR1		R-HSA-2029465;R-HSA-202127;R-HSA-5228992;R-HSA-202129;R-HSA-5218645;R-HSA-202137;R-HSA-5218643;R-HSA-5218642;R-HSA-5218640;R-HSA-2317314;R-HSA-202144;R-HSA-8951586;R-HSA-5218916;R-HSA-1497784;R-HSA-4420083;R-HSA-5218815;R-HSA-5218814;R-HSA-5218813;R-HSA-5218812;R-HSA-5218811;R-HSA-5218809;R-HSA-5218806;R-HSA-5218805;R-HSA-5218804;R-HSA-5218830;R-HSA-5218829;R-HSA-5218828;R-HSA-5218827;R-HSA-52188…
	yellow	TAL	R-HSA-3928662	EPHB-mediated forward signaling	14	51	0.003512	0.000611	0.015281	15	26	0.001937	9606	Homo sapiens	ACTR2;ROCK1;ROCK2;ARPC1B;ARPC5;KALRN;PTK2;ACTB;ACTG1;CDC42;ARPC2;ARPC3;CFL1;RAC1		R-HSA-3928601;R-HSA-3928632;R-HSA-4093336;R-HSA-3928595;R-HSA-3928592;R-HSA-3928598;R-HSA-3928619;R-HSA-3928617;R-HSA-3928620;R-HSA-3928588;R-HSA-3928610;R-HSA-3928577;R-HSA-3928576;R-HSA-3928608;R-HSA-3928612
	yellow	TAL	R-HSA-447115	Interleukin-12 family signaling	21	96	0.006611	0.000638	0.015945	13	114	0.008491	9606	Homo sapiens	CDC42;RAP1B;RALA;ARF1;ANXA2;PITPNA;CFL1;RPLP0;P4HB;PPIA;SOD1		R-HSA-8950637;R-HSA-8950113;R-HSA-8950533;R-HSA-8950213;R-HSA-8950183;R-HSA-8950328;R-HSA-8950456;R-HSA-8950173;R-HSA-8950480;R-HSA-8950225;R-HSA-8950322;R-HSA-8950771;R-HSA-8950581
	yellow	TAL	R-HSA-416572	Sema4D induced cell migration and growth-cone collapse	9	24	0.001653	0.000686	0.016467	7	7	0.000521	9606	Homo sapiens	MYL6;ROCK1;ROCK2;ERBB2;MYH14;RHOC;MYH10;MYL12B;RHOB		R-HSA-373750;R-HSA-416594;R-HSA-9680443;R-HSA-419087;R-HSA-416588;R-HSA-419197;R-HSA-419049
	yellow	TAL	R-HSA-1500931	Cell-Cell communication	26	133	0.009159	0.000813	0.019502	35	60	0.004469	9606	Homo sapiens	PATJ;CD151;LAMC2;IQGAP1;PIK3CB;F11R;CLDN1;ACTB;ACTG1;PSAP;NCK2;CTNNA1;KIRREL1;LAMB3;JUP;CASK;PARVA;ACTN4;PTK2;CD2AP;SDK1;CLDN4;CLDN3;CLDN19;CD47		R-HSA-5692437;R-HSA-446083;R-HSA-391168;R-HSA-419981;R-HSA-451403;R-HSA-430347;R-HSA-446089;R-HSA-8981534;R-HSA-373714;R-HSA-373724;R-HSA-373727;R-HSA-373722;R-HSA-446372;R-HSA-373734;R-HSA-451758;R-HSA-391151;R-HSA-391150;R-HSA-391157;R-HSA-446391;R-HSA-391156;R-HSA-532603;R-HSA-420661;R-HSA-391158;R-HSA-373745;R-HSA-446322;R-HSA-391153;R-HSA-420019;R-HSA-391152;R-HSA-373747;R-HSA-391155;R-HSA-4…
	yellow	TAL	R-HSA-168256	Immune System	307	2681	0.184616	0.000854	0.020495	541	1621	0.120736	9606	Homo sapiens	EIF4A1;AHCYL1;PITPNA;ACTB;LGALS3;RPS6KA3;MT2A;PPP2R1A;FTH1;AKT3;CDC27;PSMD1;AP1S3;JUNB;FBXO7;SKP1;MEF2A;NUP214;MEF2C;ATP6V1G1;CXADR;HLA-B;HLA-C;HLA-A;ARMC8;HLA-E;UBA52;RPN2;TXK;MAPKAP1;RPN1;MGST1;IQGAP1;GNS;C3;PCBP2;MLEC;NUP88;ATG7;PAG1;S100A11;BTF3;EGR1;JUN;XRCC6;JUP;STAC;EIF2AK2;LNPEP;PRDX6;PTK2;SMARCA4;BST2;SDC1;CALM3;CALR;CDK13;CALM1;PIGR;ARF1;ARPC1B;CTSZ;RPLP0;PTPRJ;TRIM8;TUBA1C;TUBA1A;ARIH2…		R-HSA-741386;R-HSA-688136;R-HSA-688137;R-HSA-1369114;R-HSA-936960;R-HSA-1369115;R-HSA-936991;R-HSA-936986;R-HSA-203797;R-HSA-9607301;R-HSA-9607304;R-HSA-2317314;R-HSA-6786114;R-HSA-741411;R-HSA-6786124;R-HSA-8863914;R-HSA-1296421;R-HSA-2317332;R-HSA-8937654;R-HSA-937034;R-HSA-451649;R-HSA-6786095;R-HSA-6786092;R-HSA-5684250;R-HSA-6800426;R-HSA-5684248;R-HSA-976991;R-HSA-6786101;R-HSA-937050;R-HSA…
	yellow	TAL	R-HSA-5683057	MAPK family signaling cascades	57	380	0.026167	0.001065	0.024497	71	122	0.009087	9606	Homo sapiens	TRAM1;YWHAB;RASGRF2;HSPB1;PIK3CB;ACTB;ACTG1;CDC14B;PPP2R1A;PSMD1;RAC1;IL6R;MAP2K1;LYPLA1;DUSP1;PPP2R5A;NRG2;PPP2R5C;IL17RD;DUSP6;RAPGEF2;SOS1;UBA52;MET;CAMK2D;RPN2;RPN1;IQGAP1;RASAL2;FOXO3;KALRN;EGFR;PSMA7;RAP1B;CDC42;ERBB2;UBC;PSMB1;RPS27A;MARK3;JUN;ERBIN;RANBP9;PTK2;PPP1CA;DLG1;PTPRA;AGO2;CALM3;CALM1;FGFR1		R-HSA-5687126;R-HSA-5692754;R-HSA-5687121;R-HSA-5692764;R-HSA-5692761;R-HSA-9657603;R-HSA-9657606;R-HSA-5658435;R-HSA-9654533;R-HSA-9653514;R-HSA-389788;R-HSA-9657608;R-HSA-5692749;R-HSA-5687112;R-HSA-9658253;R-HSA-5687113;R-HSA-5672950;R-HSA-109857;R-HSA-5672951;R-HSA-5658231;R-HSA-5672948;R-HSA-5692788;R-HSA-109858;R-HSA-109860;R-HSA-5675376;R-HSA-109863;R-HSA-5672958;R-HSA-5674366;R-HSA-562777…
	yellow	TAL	R-HSA-8866910	TFAP2 (AP-2) family regulates transcription of growth factors and their receptors	8	21	0.001446	0.001213	0.027899	9	18	0.001341	9606	Homo sapiens	TFAP2B;ERBB2;NRG2;ESR1;EGFR		R-HSA-8937369;R-HSA-8864453;R-HSA-8874789;R-HSA-8864466;R-HSA-8864690;R-HSA-8874797;R-HSA-8864381;R-HSA-8864395;R-HSA-8864698
	yellow	TAL	R-HSA-8935964	RUNX1 regulates expression of components of tight junctions	5	8	0.000551	0.001227	0.028229	6	6	0.000447	9606	Homo sapiens	TJP1;OCLN;CBFB		R-HSA-8935960;R-HSA-8935980;R-HSA-8936000;R-HSA-8935972;R-HSA-8935988;R-HSA-8936007
	yellow	TAL	R-HSA-6806834	Signaling by MET	19	88	0.00606	0.001303	0.028669	47	49	0.00365	9606	Homo sapiens	LAMB3;ITGA3;ITGA2;RANBP9;LAMC2;PTPRJ;PTK2;RAP1B;SPINT1;UBC;RAPGEF1;RAC1;RPS27A;SOS1;UBA52;CRK;MET;EPS15		R-HSA-8875591;R-HSA-8851908;R-HSA-8875523;R-HSA-8851842;R-HSA-6807008;R-HSA-8851919;R-HSA-6806957;R-HSA-8875661;R-HSA-8875659;R-HSA-8875531;R-HSA-6800299;R-HSA-6800298;R-HSA-8865994;R-HSA-8875540;R-HSA-8851859;R-HSA-6807027;R-HSA-8874079;R-HSA-6806974;R-HSA-8874078;R-HSA-8851933;R-HSA-8851804;R-HSA-8875482;R-HSA-8851866;R-HSA-8875431;R-HSA-8875558;R-HSA-8851877;R-HSA-8874083;R-HSA-8875490;R-HSA-8…
	yellow	TAL	R-HSA-450294	MAP kinase activation	16	69	0.004751	0.001501	0.03003	22	32	0.002383	9606	Homo sapiens	MEF2A;MEF2C;JUN;MAP2K1;FOS;DUSP6;MAPK10;RPS6KA3;MAPK8;CREB1;PPP2R1A;UBC;RPS27A;UBA52;SKP1;MAP2K6		R-HSA-168162;R-HSA-5684273;R-HSA-450337;R-HSA-451649;R-HSA-168136;R-HSA-450348;R-HSA-450346;R-HSA-5684250;R-HSA-5684248;R-HSA-199917;R-HSA-450292;R-HSA-450325;R-HSA-199895;R-HSA-199959;R-HSA-203797;R-HSA-168053;R-HSA-198746;R-HSA-199929;R-HSA-168440;R-HSA-450333;R-HSA-199935;R-HSA-450296
	yellow	TAL	R-HSA-373755	Semaphorin interactions	16	70	0.00482	0.001731	0.034626	26	41	0.003054	9606	Homo sapiens	FARP2;HSP90AA1;HSP90AB1;ROCK1;ROCK2;RHOC;ARHGAP35;MYL12B;RHOB;MYL6;ERBB2;CFL1;MYH14;RAC1;MYH10;MET		R-HSA-399942;R-HSA-399941;R-HSA-399938;R-HSA-399939;R-HSA-399936;R-HSA-399950;R-HSA-419087;R-HSA-416588;R-HSA-416594;R-HSA-399952;R-HSA-400677;R-HSA-416546;R-HSA-9680443;R-HSA-416559;R-HSA-400682;R-HSA-419049;R-HSA-373750;R-HSA-416562;R-HSA-419646;R-HSA-399935;R-HSA-419644;R-HSA-419197;R-HSA-419645;R-HSA-399933;R-HSA-399930;R-HSA-399928
	yellow	TAL	R-HSA-8875555	MET activates RAP1 and RAC1	6	13	0.000895	0.001903	0.036152	5	5	0.000372	9606	Homo sapiens	RAP1B;RAPGEF1;RAC1;CRK;MET		R-HSA-8875591;R-HSA-8875558;R-HSA-8875540;R-HSA-8875568;R-HSA-8875576
	yellow	TAL	R-HSA-428359	Insulin-like Growth Factor-2 mRNA Binding Proteins (IGF2BPs/IMPs/VICKZs) bind RNA	6	13	0.000895	0.001903	0.036152	2	3	0.000223	9606	Homo sapiens	ACTB;CD44		R-HSA-428287;R-HSA-428296
	yellow	TAL	R-HSA-5625900	RHO GTPases activate CIT	8	23	0.001584	0.002125	0.040384	5	6	0.000447	9606	Homo sapiens	MYL6;MYH14;RAC1;RHOC;MYH10;MYL12B;RHOB;PPP1CA		R-HSA-5671970;R-HSA-5625901;R-HSA-5671919;R-HSA-8981443;R-HSA-5671993
	yellow	TAL	R-HSA-9708530	Regulation of BACH1 activity	7	18	0.001239	0.00215	0.040854	7	7	0.000521	9606	Homo sapiens	UBC;FBXL17;RPS27A;BACH1;UBA52;SKP1		R-HSA-9708517;R-HSA-9708533;R-HSA-9708497;R-HSA-9708466;R-HSA-9708525;R-HSA-9708557;R-HSA-9707690
	yellow	TAL	R-HSA-1445148	Translocation of SLC2A4 (GLUT4) to the plasma membrane	17	79	0.00544	0.00235	0.042164	10	15	0.001117	9606	Homo sapiens	RALA;YWHAB;EXOC7;TUBB;LNPEP;TUBB4B;ACTB;ACTG1;TUBA1C;TUBA1A;YWHAQ;RAB13;EXOC4;EXOC6;CALM3;RAC1;CALM1;RHOQ		R-HSA-1445143;R-HSA-2316352;R-HSA-1458485;R-HSA-1454689;R-HSA-2316347;R-HSA-1445149;R-HSA-2255342;R-HSA-2255343;R-HSA-2316349;R-HSA-1445144
	yellow	TAL	R-HSA-6802952	Signaling by BRAF and RAF fusions	16	73	0.005027	0.002604	0.042164	5	5	0.000372	9606	Homo sapiens	MAP2K1;CAMK2D;YWHAB;AGTRAP;IQGAP1;ZC3HAV1;QKI;ACTB;ACTG1;RAP1B;ESRP1;LMNA;CALM3;CALM1;ATG7;MARK3		R-HSA-6802935;R-HSA-6802934;R-HSA-6802933;R-HSA-6802932;R-HSA-6802927
	yellow	TAL	R-HSA-450282	MAPK targets/ Nuclear events mediated by MAP kinases	10	35	0.00241	0.002635	0.042164	12	16	0.001192	9606	Homo sapiens	MAPK10;MEF2A;RPS6KA3;MAPK8;MEF2C;JUN;CREB1;PPP2R1A;FOS;DUSP6		R-HSA-450292;R-HSA-450325;R-HSA-199895;R-HSA-199959;R-HSA-203797;R-HSA-168053;R-HSA-198746;R-HSA-199929;R-HSA-168136;R-HSA-168440;R-HSA-199935;R-HSA-199917
	yellow	TAL	R-HSA-5663213	RHO GTPases Activate WASPs and WAVEs	11	41	0.002823	0.002668	0.042685	10	10	0.000745	9606	Homo sapiens	CDC42;NAPA;ACTR2;ARPC2;ARPC3;ARPC1B;ARPC5;RAC1;PTK2;ACTB;ACTG1		R-HSA-2130194;R-HSA-2029469;R-HSA-2197698;R-HSA-2029466;R-HSA-442592;R-HSA-2029465;R-HSA-2197691;R-HSA-2197690;R-HSA-442586;R-HSA-2029473
	yellow	TAL	R-HSA-9013973	TICAM1-dependent activation of IRF3/IRF7	6	14	0.000964	0.002738	0.04381	9	9	0.00067	9606	Homo sapiens	CAP1;IRF3;TRAF3;UBC;RPS27A;UBA52;TANK		R-HSA-9013992;R-HSA-9013979;R-HSA-9013978;R-HSA-177671;R-HSA-168933;R-HSA-9013985;R-HSA-9013986;R-HSA-9013990;R-HSA-9013974
	yellow	TAL	R-HSA-9006925	Intracellular signaling by second messengers	53	366	0.025203	0.003179	0.050867	85	114	0.008491	9606	Homo sapiens	USP13;CAMK2D;AHCYL1;PHLPP1;RPN2;TNKS;MAPKAP1;RPN1;ITPR1;PIK3CB;FOXO3;ADCY6;PSMA7;EGFR;RBBP4;MECOM;PPP2R1A;UBC;AKT3;PSMB1;ERBB2;PIP4K2A;PSMD1;RAC1;RPS27A;MBD3;SUZ12;EGR1;JUN;CBX6;CASK;PPP2R5A;WWP2;NRG2;PPP2R5C;ESR1;GATAD2A;CREB1;ADCY9;PPA2;NEDD4;AGO2;CALM3;CALM1;UBA52;MET;FGFR1		R-HSA-199299;R-HSA-9618834;R-HSA-199298;R-HSA-199425;R-HSA-8944522;R-HSA-8944650;R-HSA-2318752;R-HSA-8948621;R-HSA-8850945;R-HSA-8948623;R-HSA-8948612;R-HSA-199443;R-HSA-8944538;R-HSA-6811504;R-HSA-198298;R-HSA-1675776;R-HSA-199839;R-HSA-8948757;R-HSA-2317314;R-HSA-8948651;R-HSA-8944684;R-HSA-8948524;R-HSA-6807106;R-HSA-8945709;R-HSA-9619125;R-HSA-8944047;R-HSA-111913;R-HSA-6807118;R-HSA-8948641;…
	yellow	TAL	R-HSA-448424	Interleukin-17 signaling	16	77	0.005302	0.004309	0.068943	22	35	0.002607	9606	Homo sapiens	MEF2A;MEF2C;JUN;MAP2K1;FOS;DUSP6;MAPK10;RPS6KA3;MAPK8;CREB1;PPP2R1A;UBC;RPS27A;UBA52;SKP1;MAP2K6		R-HSA-168162;R-HSA-5684273;R-HSA-450337;R-HSA-451649;R-HSA-168136;R-HSA-450348;R-HSA-450346;R-HSA-5684250;R-HSA-5684248;R-HSA-199917;R-HSA-450292;R-HSA-450325;R-HSA-199895;R-HSA-199959;R-HSA-203797;R-HSA-168053;R-HSA-198746;R-HSA-199929;R-HSA-168440;R-HSA-450333;R-HSA-199935;R-HSA-450296
	yellow	TAL	R-HSA-2559580	Oxidative Stress Induced Senescence	21	114	0.00785	0.004753	0.076052	29	40	0.002979	9606	Homo sapiens	SUZ12;JUN;CBX6;H3F3B;MINK1;FOS;MAPK10;MAPK8;RBBP4;TFDP2;UBC;AGO2;TNIK;RPS27A;UBA52;MAP4K4;MAP2K6		R-HSA-3228469;R-HSA-3225851;R-HSA-168136;R-HSA-3240765;R-HSA-3240957;R-HSA-3240766;R-HSA-3209151;R-HSA-3229089;R-HSA-3223200;R-HSA-450325;R-HSA-3240295;R-HSA-450333;R-HSA-3229102;R-HSA-168162;R-HSA-3240787;R-HSA-3222546;R-HSA-3238999;R-HSA-3209111;R-HSA-6804879;R-HSA-450348;R-HSA-3209114;R-HSA-3222593;R-HSA-450292;R-HSA-3222533;R-HSA-3240777;R-HSA-3225867;R-HSA-450296;R-HSA-3240783;R-HSA-3240782
	yellow	TAL	R-HSA-1253288	Downregulation of ERBB4 signaling	5	11	0.000757	0.004764	0.07623	4	5	0.000372	9606	Homo sapiens	ITCH;NEDD4;UBC;RPS27A;UBA52		R-HSA-1253282;R-HSA-1253300;R-HSA-1973956;R-HSA-1977296
	yellow	TAL	R-HSA-1358803	Downregulation of ERBB2:ERBB3 signaling	6	16	0.001102	0.005195	0.077919	7	8	0.000596	9606	Homo sapiens	ERBB2;AKT3;UBC;NRG2;RPS27A;UBA52;EGFR		R-HSA-1358789;R-HSA-1358790;R-HSA-1358791;R-HSA-1358797;R-HSA-1358798;R-HSA-1358792;R-HSA-1358795
	yellow	TAL	R-HSA-6802957	Oncogenic MAPK signaling	18	93	0.006404	0.005269	0.079036	38	46	0.003426	9606	Homo sapiens	MAP2K1;CAMK2D;YWHAB;AGTRAP;IQGAP1;ZC3HAV1;QKI;DUSP6;ACTB;ACTG1;PPP1CA;RAP1B;ESRP1;LMNA;CALM3;CALM1;ATG7;MARK3		R-HSA-6802919;R-HSA-9656211;R-HSA-6802918;R-HSA-9656209;R-HSA-6802916;R-HSA-9652816;R-HSA-9656215;R-HSA-6802914;R-HSA-6803234;R-HSA-9656214;R-HSA-6803233;R-HSA-9656213;R-HSA-6802912;R-HSA-9656212;R-HSA-6802927;R-HSA-6802926;R-HSA-6802925;R-HSA-6802924;R-HSA-6802922;R-HSA-6802921;R-HSA-6803240;R-HSA-6802935;R-HSA-6802934;R-HSA-6802933;R-HSA-6802932;R-HSA-8936731;R-HSA-9652165;R-HSA-6802943;R-HSA-6…
	yellow	TAL	R-HSA-8875878	MET promotes cell motility	11	45	0.003099	0.00528	0.079194	12	12	0.000894	9606	Homo sapiens	RAP1B;LAMB3;ITGA3;ITGA2;RAPGEF1;LAMC2;RAC1;CRK;MET;PTK2		R-HSA-8875591;R-HSA-8875558;R-HSA-8875540;R-HSA-8874083;R-HSA-8875523;R-HSA-8874082;R-HSA-8875568;R-HSA-8874080;R-HSA-8874079;R-HSA-8874078;R-HSA-8875531;R-HSA-8875576
	yellow	TAL	R-HSA-975871	MyD88 cascade initiated on plasma membrane	18	94	0.006473	0.005851	0.087549	31	58	0.00432	9606	Homo sapiens	MEF2A;MEF2C;JUN;MAP2K1;MAP3K1;PELI2;FOS;DUSP6;MAPK10;RPS6KA3;MAPK8;CREB1;PPP2R1A;UBC;RPS27A;UBA52;SKP1;MAP2K6		R-HSA-937034;R-HSA-451649;R-HSA-168136;R-HSA-5684250;R-HSA-936960;R-HSA-5684248;R-HSA-936991;R-HSA-450325;R-HSA-937050;R-HSA-936986;R-HSA-199895;R-HSA-199959;R-HSA-203797;R-HSA-166869;R-HSA-198746;R-HSA-937044;R-HSA-450333;R-HSA-936942;R-HSA-168162;R-HSA-5684273;R-HSA-450337;R-HSA-450348;R-HSA-450346;R-HSA-199917;R-HSA-450292;R-HSA-168053;R-HSA-168184;R-HSA-199929;R-HSA-168440;R-HSA-199935;R-HSA-…
	yellow	TAL	R-HSA-168176	Toll Like Receptor 5 (TLR5) Cascade	18	94	0.006473	0.005851	0.087549	31	59	0.004394	9606	Homo sapiens	MEF2A;MEF2C;JUN;MAP2K1;MAP3K1;PELI2;FOS;DUSP6;MAPK10;RPS6KA3;MAPK8;CREB1;PPP2R1A;UBC;RPS27A;UBA52;SKP1;MAP2K6		R-HSA-937034;R-HSA-451649;R-HSA-168136;R-HSA-5684250;R-HSA-936960;R-HSA-5684248;R-HSA-936991;R-HSA-450325;R-HSA-937050;R-HSA-936986;R-HSA-199895;R-HSA-199959;R-HSA-203797;R-HSA-166869;R-HSA-198746;R-HSA-937044;R-HSA-450333;R-HSA-936942;R-HSA-168162;R-HSA-5684273;R-HSA-450337;R-HSA-450348;R-HSA-450346;R-HSA-199917;R-HSA-450292;R-HSA-168053;R-HSA-168184;R-HSA-199929;R-HSA-168440;R-HSA-199935;R-HSA-…
	yellow	TAL	R-HSA-168142	Toll Like Receptor 10 (TLR10) Cascade	18	94	0.006473	0.005851	0.087549	31	59	0.004394	9606	Homo sapiens	MEF2A;MEF2C;JUN;MAP2K1;MAP3K1;PELI2;FOS;DUSP6;MAPK10;RPS6KA3;MAPK8;CREB1;PPP2R1A;UBC;RPS27A;UBA52;SKP1;MAP2K6		R-HSA-937034;R-HSA-451649;R-HSA-168136;R-HSA-5684250;R-HSA-936960;R-HSA-5684248;R-HSA-936991;R-HSA-450325;R-HSA-937050;R-HSA-936986;R-HSA-199895;R-HSA-199959;R-HSA-203797;R-HSA-166869;R-HSA-198746;R-HSA-937044;R-HSA-450333;R-HSA-936942;R-HSA-168162;R-HSA-5684273;R-HSA-450337;R-HSA-450348;R-HSA-450346;R-HSA-199917;R-HSA-450292;R-HSA-168053;R-HSA-168184;R-HSA-199929;R-HSA-168440;R-HSA-199935;R-HSA-…
	yellow	TAL	R-HSA-168164	Toll Like Receptor 3 (TLR3) Cascade	19	102	0.007024	0.006254	0.087549	38	61	0.004543	9606	Homo sapiens	MEF2A;CAP1;MEF2C;JUN;MAP2K1;FOS;TANK;DUSP6;MAPK10;RPS6KA3;MAPK8;CREB1;IRF3;PPP2R1A;TRAF3;UBC;RPS27A;UBA52;SKP1;MAP2K6		R-HSA-177671;R-HSA-451649;R-HSA-168136;R-HSA-5684250;R-HSA-9628444;R-HSA-5684248;R-HSA-9014342;R-HSA-9013979;R-HSA-847070;R-HSA-9013978;R-HSA-450325;R-HSA-199895;R-HSA-199959;R-HSA-450259;R-HSA-203797;R-HSA-177690;R-HSA-198746;R-HSA-450333;R-HSA-177692;R-HSA-9013974;R-HSA-168162;R-HSA-9013992;R-HSA-5684273;R-HSA-450337;R-HSA-168933;R-HSA-9013985;R-HSA-450348;R-HSA-9013986;R-HSA-450346;R-HSA-19991…
	yellow	TAL	R-HSA-5684996	MAPK1/MAPK3 signaling	47	329	0.022655	0.006628	0.092787	51	82	0.006108	9606	Homo sapiens	CAMK2D;RPN2;YWHAB;RASGRF2;RPN1;IQGAP1;PIK3CB;RASAL2;ACTB;PSMA7;EGFR;ACTG1;RAP1B;PPP2R1A;UBC;PSMB1;ERBB2;PSMD1;RPS27A;IL6R;MARK3;LYPLA1;MAP2K1;DUSP1;ERBIN;RANBP9;PPP2R5A;NRG2;PPP2R5C;IL17RD;PTK2;DUSP6;PPP1CA;DLG1;PTPRA;RAPGEF2;CALM3;CALM1;SOS1;UBA52;MET;FGFR1		R-HSA-9657603;R-HSA-9657606;R-HSA-5658435;R-HSA-9654533;R-HSA-9653514;R-HSA-9657608;R-HSA-9658253;R-HSA-5672950;R-HSA-109857;R-HSA-5672951;R-HSA-5658231;R-HSA-5672948;R-HSA-109858;R-HSA-109860;R-HSA-5675376;R-HSA-109863;R-HSA-5672958;R-HSA-5674366;R-HSA-5672957;R-HSA-5672954;R-HSA-5675373;R-HSA-5672980;R-HSA-5674132;R-HSA-9653585;R-HSA-5672978;R-HSA-5674130;R-HSA-5675417;R-HSA-5672966;R-HSA-56729…
	yellow	TAL	R-HSA-2173788	Downregulation of TGF-beta receptor signaling	8	28	0.001928	0.006771	0.094614	18	28	0.002086	9606	Homo sapiens	SMAD2;NEDD4;UBC;PMEPA1;RPS27A;UBA52;PPP1CA		R-HSA-2176417;R-HSA-178178;R-HSA-2176416;R-HSA-173542;R-HSA-2176452;R-HSA-178218;R-HSA-2187401;R-HSA-2187368;R-HSA-2187405;R-HSA-178189;R-HSA-2187382;R-HSA-2169046;R-HSA-2187355;R-HSA-2179291;R-HSA-2169050;R-HSA-2179293;R-HSA-2176445;R-HSA-2187358
	yellow	TAL	R-HSA-8948751	Regulation of PTEN stability and activity	15	74	0.005096	0.006924	0.094614	9	13	0.000968	9606	Homo sapiens	USP13;RPN2;TNKS;RPN1;CASK;WWP2;PSMA7;NEDD4;UBC;AKT3;PSMB1;PSMD1;RPS27A;UBA52		R-HSA-6807206;R-HSA-8851011;R-HSA-8850945;R-HSA-8850992;R-HSA-8948832;R-HSA-8948800;R-HSA-6807134;R-HSA-8948757;R-HSA-8948775
	yellow	TAL	R-HSA-9665230	Drug resistance in ERBB2 KD mutants	3	4	0.000275	0.007278	0.094614	8	8	0.000596	9606	Homo sapiens	HSP90AA1;ERBB2;ERBIN		R-HSA-9665315;R-HSA-9665232;R-HSA-9665280;R-HSA-9665286;R-HSA-9665284;R-HSA-9665304;R-HSA-9665311;R-HSA-9665278
	yellow	TAL	R-HSA-9652282	Drug-mediated inhibition of ERBB2 signaling	3	4	0.000275	0.007278	0.094614	3	3	0.000223	9606	Homo sapiens	HSP90AA1;ERBB2;ERBIN		R-HSA-9652277;R-HSA-9652264;R-HSA-9665726
	yellow	TAL	R-HSA-9665244	Resistance of ERBB2 KD mutants to sapitinib	3	4	0.000275	0.007278	0.094614	1	1	7.45e-05	9606	Homo sapiens	HSP90AA1;ERBB2;ERBIN		R-HSA-9665304
	yellow	TAL	R-HSA-9665245	Resistance of ERBB2 KD mutants to tesevatinib	3	4	0.000275	0.007278	0.094614	1	1	7.45e-05	9606	Homo sapiens	HSP90AA1;ERBB2;ERBIN		R-HSA-9665315
	yellow	TAL	R-HSA-9665250	Resistance of ERBB2 KD mutants to AEE788	3	4	0.000275	0.007278	0.094614	1	1	7.45e-05	9606	Homo sapiens	HSP90AA1;ERBB2;ERBIN		R-HSA-9665278
	yellow	TAL	R-HSA-9665737	Drug resistance in ERBB2 TMD/JMD mutants	3	4	0.000275	0.007278	0.094614	1	1	7.45e-05	9606	Homo sapiens	HSP90AA1;ERBB2;ERBIN		R-HSA-9665708
	yellow	TAL	R-HSA-9665251	Resistance of ERBB2 KD mutants to lapatinib	3	4	0.000275	0.007278	0.094614	1	1	7.45e-05	9606	Homo sapiens	HSP90AA1;ERBB2;ERBIN		R-HSA-9665284
	yellow	TAL	R-HSA-9665233	Resistance of ERBB2 KD mutants to trastuzumab	3	4	0.000275	0.007278	0.094614	1	1	7.45e-05	9606	Homo sapiens	HSP90AA1;ERBB2;ERBIN		R-HSA-9665232
	yellow	TAL	R-HSA-9665246	Resistance of ERBB2 KD mutants to neratinib	3	4	0.000275	0.007278	0.094614	1	1	7.45e-05	9606	Homo sapiens	HSP90AA1;ERBB2;ERBIN		R-HSA-9665286
	yellow	TAL	R-HSA-9665247	Resistance of ERBB2 KD mutants to osimertinib	3	4	0.000275	0.007278	0.094614	1	1	7.45e-05	9606	Homo sapiens	HSP90AA1;ERBB2;ERBIN		R-HSA-9665280
	yellow	TAL	R-HSA-9665249	Resistance of ERBB2 KD mutants to afatinib	3	4	0.000275	0.007278	0.094614	1	1	7.45e-05	9606	Homo sapiens	HSP90AA1;ERBB2;ERBIN		R-HSA-9665311
	yellow	TAL	R-HSA-162909	Host Interactions of HIV factors	25	150	0.010329	0.007559	0.097982	37	54	0.004022	9606	Homo sapiens	NUP214;ARF1;RPN2;RPN1;HLA-A;PSMA7;PACS1;UBC;PSMB1;ELMO1;PSMD1;NUP88;ELOB;RAC1;AP1S3;RPS27A;UBA52;PPIA;RAN;AP2M1;KPNB1;SKP1;SLC25A6		R-HSA-180739;R-HSA-180736;R-HSA-182279;R-HSA-180555;R-HSA-182286;R-HSA-180622;R-HSA-180687;R-HSA-167633;R-HSA-167637;R-HSA-180634;R-HSA-182171;R-HSA-180632;R-HSA-180573;R-HSA-182243;R-HSA-180710;R-HSA-165028;R-HSA-180709;R-HSA-182186;R-HSA-165034;R-HSA-180905;R-HSA-200879;R-HSA-167597;R-HSA-165043;R-HSA-167601;R-HSA-167537;R-HSA-182198;R-HSA-182263;R-HSA-165047;R-HSA-180599;R-HSA-180597;R-HSA-180…
	yellow	TAL	R-HSA-166520	Signaling by NTRKs	27	166	0.011431	0.007674	0.097982	72	164	0.012215	9606	Homo sapiens	RALA;DOCK3;YWHAB;PIK3CB;RAP1B;RPS6KA3;PPP2R1A;NELFB;RAC1;JUNB;AP2M1;MEF2A;EGR1;MEF2C;MAP2K1;JUND;TCF12;FOS;DNM1;DUSP6;DNM3;CREB1;RAPGEF1;FOSB;SOS1;CRK		R-HSA-9613202;R-HSA-9032073;R-HSA-9613207;R-HSA-9613460;R-HSA-9613210;R-HSA-9032067;R-HSA-171026;R-HSA-199959;R-HSA-203797;R-HSA-9621386;R-HSA-9613451;R-HSA-9621385;R-HSA-9036949;R-HSA-9603598;R-HSA-9031575;R-HSA-9621042;R-HSA-5685366;R-HSA-9610163;R-HSA-169891;R-HSA-9036970;R-HSA-9620663;R-HSA-169895;R-HSA-9612980;R-HSA-198315;R-HSA-9621048;R-HSA-111916;R-HSA-169901;R-HSA-9032761;R-HSA-9613219;R…
	yellow	TAL	R-HSA-187037	Signaling by NTRK1 (TRKA)	24	143	0.009847	0.008069	0.097982	60	102	0.007597	9606	Homo sapiens	MEF2A;EGR1;MEF2C;MAP2K1;RALA;JUND;YWHAB;TCF12;PIK3CB;FOS;DNM1;DUSP6;DNM3;RAP1B;RPS6KA3;CREB1;PPP2R1A;RAPGEF1;FOSB;SOS1;JUNB;CRK;AP2M1		R-HSA-9613202;R-HSA-9613207;R-HSA-9613460;R-HSA-9613210;R-HSA-171026;R-HSA-199959;R-HSA-203797;R-HSA-9621386;R-HSA-9613451;R-HSA-9621385;R-HSA-9031575;R-HSA-9621042;R-HSA-5685366;R-HSA-9610163;R-HSA-169891;R-HSA-9620663;R-HSA-169895;R-HSA-9612980;R-HSA-198315;R-HSA-9621048;R-HSA-111916;R-HSA-169901;R-HSA-9613219;R-HSA-169904;R-HSA-169905;R-HSA-9031610;R-HSA-9610154;R-HSA-9621035;R-HSA-9610152;R-H…
	yellow	TAL	R-HSA-166016	Toll Like Receptor 4 (TLR4) Cascade	25	151	0.010398	0.008165	0.097982	48	95	0.007076	9606	Homo sapiens	PELI2;TANK;RPS6KA3;MAPK8;PPP2R1A;UBC;PSAP;RPS27A;SKP1;MAP2K6;MEF2A;CAP1;MEF2C;JUN;MAP2K1;MAP3K1;FOS;DNM1;DUSP6;DNM3;MAPK10;CREB1;IRF3;TRAF3;UBA52		R-HSA-937034;R-HSA-177671;R-HSA-451649;R-HSA-168136;R-HSA-5684250;R-HSA-936960;R-HSA-5684248;R-HSA-168915;R-HSA-936991;R-HSA-450325;R-HSA-937050;R-HSA-936986;R-HSA-199895;R-HSA-199959;R-HSA-5362500;R-HSA-203797;R-HSA-166869;R-HSA-198746;R-HSA-937044;R-HSA-2201338;R-HSA-450333;R-HSA-166041;R-HSA-936942;R-HSA-168162;R-HSA-936941;R-HSA-166245;R-HSA-5362486;R-HSA-5684273;R-HSA-450337;R-HSA-168933;R-H…
	yellow	TAL	R-HSA-9013149	RAC1 GTPase cycle	30	191	0.013152	0.008187	0.098249	6	6	0.000447	9606	Homo sapiens	NAPA;DOCK3;FAM13B;RASGRF2;IQGAP1;KALRN;ARHGAP35;ARHGAP44;CDC42;BAIAP2L1;OPHN1;ARHGDIA;ABL2;SRGAP3;RAC1;SRGAP1;VAV3;FARP2;FARP1;PLEKHG1;ERBIN;CYBA;MYO9B;ARHGAP26;ARHGAP24;VAV2;NISCH;PKN2;SOS1		R-HSA-9013145;R-HSA-9013144;R-HSA-9013147;R-HSA-9691168;R-HSA-9691174;R-HSA-9013143
	yellow	TAL	R-HSA-205043	NRIF signals cell death from the nucleus	6	18	0.001239	0.008973	0.107674	5	7	0.000521	9606	Homo sapiens	MAPK8;UBC;PSEN1;RPS27A;SQSTM1;UBA52		R-HSA-204947;R-HSA-205008;R-HSA-204949;R-HSA-205112;R-HSA-205118
	yellow	TAL	R-HSA-5689877	Josephin domain DUBs	5	13	0.000895	0.009395	0.112743	4	6	0.000447	9606	Homo sapiens	UBC;RPS27A;UBA52;RAD23B		R-HSA-5689111;R-HSA-5688837;R-HSA-5688786;R-HSA-5688797
	yellow	TAL	R-HSA-1257604	PIP3 activates AKT signaling	45	319	0.021967	0.009527	0.114327	67	86	0.006405	9606	Homo sapiens	USP13;PHLPP1;RPN2;TNKS;MAPKAP1;RPN1;PIK3CB;FOXO3;PSMA7;EGFR;RBBP4;MECOM;PPP2R1A;UBC;AKT3;PSMB1;ERBB2;PIP4K2A;PSMD1;RAC1;RPS27A;MBD3;SUZ12;EGR1;JUN;CBX6;CASK;PPP2R5A;WWP2;NRG2;PPP2R5C;ESR1;GATAD2A;CREB1;PPA2;NEDD4;AGO2;UBA52;MET;FGFR1		R-HSA-199299;R-HSA-199298;R-HSA-199425;R-HSA-8944522;R-HSA-8944650;R-HSA-2318752;R-HSA-8948621;R-HSA-8850945;R-HSA-8948623;R-HSA-8948612;R-HSA-199443;R-HSA-8944538;R-HSA-6811504;R-HSA-198298;R-HSA-1675776;R-HSA-199839;R-HSA-8948757;R-HSA-2317314;R-HSA-8948651;R-HSA-8944684;R-HSA-8948524;R-HSA-6807106;R-HSA-8945709;R-HSA-8944047;R-HSA-6807118;R-HSA-8948641;R-HSA-8943780;R-HSA-8948775;R-HSA-8948536…
	yellow	TAL	R-HSA-5675221	Negative regulation of MAPK pathway	11	49	0.003374	0.009589	0.115068	8	17	0.001266	9606	Homo sapiens	MAP2K1;YWHAB;DUSP1;PPP2R1A;UBC;PPP2R5A;PPP2R5C;RPS27A;MARK3;UBA52;DUSP6		R-HSA-5674022;R-HSA-5675431;R-HSA-5674019;R-HSA-5675376;R-HSA-5674496;R-HSA-5675373;R-HSA-5675433;R-HSA-5675417
	yellow	TAL	R-HSA-8863795	Downregulation of ERBB2 signaling	9	36	0.002479	0.00962	0.115443	13	14	0.001043	9606	Homo sapiens	HSP90AA1;ERBB2;AKT3;UBC;ERBIN;NRG2;RPS27A;UBA52;EGFR		R-HSA-8864105;R-HSA-1918092;R-HSA-1358789;R-HSA-1918095;R-HSA-1358790;R-HSA-1358791;R-HSA-1963563;R-HSA-1358797;R-HSA-8864125;R-HSA-1358798;R-HSA-8863804;R-HSA-1358792;R-HSA-1358795
	yellow	TAL	R-HSA-450408	AUF1 (hnRNP D0) binds and destabilizes mRNA	12	56	0.003856	0.009876	0.118511	4	4	0.000298	9606	Homo sapiens	RPN2;RPN1;PSMB1;UBC;HNRNPD;PSMD1;HSPB1;PABPC1;RPS27A;UBA52;PSMA7		R-HSA-450551;R-HSA-450580;R-HSA-450434;R-HSA-450466
	yellow	TAL	R-HSA-937061	TRIF(TICAM1)-mediated TLR4 signaling	19	107	0.007368	0.010003	0.120037	38	58	0.00432	9606	Homo sapiens	MEF2A;CAP1;MEF2C;JUN;MAP2K1;FOS;TANK;DUSP6;MAPK10;RPS6KA3;MAPK8;CREB1;IRF3;PPP2R1A;TRAF3;UBC;RPS27A;UBA52;SKP1;MAP2K6		R-HSA-177671;R-HSA-451649;R-HSA-168136;R-HSA-5684250;R-HSA-5684248;R-HSA-168915;R-HSA-450325;R-HSA-199895;R-HSA-199959;R-HSA-5362500;R-HSA-203797;R-HSA-198746;R-HSA-2201338;R-HSA-450333;R-HSA-168162;R-HSA-936941;R-HSA-166245;R-HSA-5362486;R-HSA-5684273;R-HSA-450337;R-HSA-168933;R-HSA-450348;R-HSA-450346;R-HSA-199917;R-HSA-450358;R-HSA-450292;R-HSA-936952;R-HSA-168053;R-HSA-2213017;R-HSA-936951;R-…
	yellow	TAL	R-HSA-166166	MyD88-independent TLR4 cascade	19	107	0.007368	0.010003	0.120037	38	60	0.004469	9606	Homo sapiens	MEF2A;CAP1;MEF2C;JUN;MAP2K1;FOS;TANK;DUSP6;MAPK10;RPS6KA3;MAPK8;CREB1;IRF3;PPP2R1A;TRAF3;UBC;RPS27A;UBA52;SKP1;MAP2K6		R-HSA-177671;R-HSA-451649;R-HSA-168136;R-HSA-5684250;R-HSA-5684248;R-HSA-168915;R-HSA-450325;R-HSA-199895;R-HSA-199959;R-HSA-5362500;R-HSA-203797;R-HSA-198746;R-HSA-2201338;R-HSA-450333;R-HSA-168162;R-HSA-936941;R-HSA-166245;R-HSA-5362486;R-HSA-5684273;R-HSA-450337;R-HSA-168933;R-HSA-450348;R-HSA-450346;R-HSA-199917;R-HSA-450358;R-HSA-450292;R-HSA-936952;R-HSA-168053;R-HSA-2213017;R-HSA-936951;R-…
	yellow	TAL	R-HSA-5673001	RAF/MAP kinase cascade	45	322	0.022173	0.011062	0.126332	46	75	0.005586	9606	Homo sapiens	CAMK2D;RPN2;YWHAB;RASGRF2;RPN1;IQGAP1;PIK3CB;RASAL2;ACTB;PSMA7;EGFR;ACTG1;RAP1B;PPP2R1A;UBC;PSMB1;ERBB2;PSMD1;RPS27A;MARK3;LYPLA1;MAP2K1;DUSP1;ERBIN;RANBP9;PPP2R5A;NRG2;PPP2R5C;IL17RD;PTK2;DUSP6;PPP1CA;DLG1;PTPRA;RAPGEF2;CALM3;CALM1;SOS1;UBA52;MET;FGFR1		R-HSA-5672980;R-HSA-5674132;R-HSA-9653585;R-HSA-5672978;R-HSA-5674130;R-HSA-5675417;R-HSA-9657603;R-HSA-5672966;R-HSA-5672965;R-HSA-5674373;R-HSA-9657606;R-HSA-5658435;R-HSA-5672960;R-HSA-5674496;R-HSA-9654533;R-HSA-5672961;R-HSA-9653514;R-HSA-5672972;R-HSA-5672973;R-HSA-9657608;R-HSA-9658445;R-HSA-9658253;R-HSA-5672969;R-HSA-5672950;R-HSA-5672951;R-HSA-5658231;R-HSA-5672948;R-HSA-9647991;R-HSA-5…
	yellow	TAL	R-HSA-5610787	Hedgehog 'off' state	21	124	0.008539	0.011485	0.126332	23	32	0.002383	9606	Homo sapiens	RPN2;IFT140;TUBB;RPN1;TUBB4B;ADCY6;PSMA7;TUBA1C;ITCH;ADCY9;TUBA1A;SUFU;UBC;PSMB1;GNAS;PSMD1;RPS27A;UBA52;SKP1		R-HSA-5610741;R-HSA-5610742;R-HSA-5610737;R-HSA-5610717;R-HSA-5610718;R-HSA-5610745;R-HSA-5610746;R-HSA-5610757;R-HSA-5610725;R-HSA-5610727;R-HSA-5610758;R-HSA-5610726;R-HSA-5610720;R-HSA-5610723;R-HSA-5610754;R-HSA-5610722;R-HSA-5610733;R-HSA-5610732;R-HSA-5610767;R-HSA-5610735;R-HSA-5610766;R-HSA-5610760;R-HSA-5610730
	yellow	TAL	R-HSA-975138	TRAF6 mediated induction of NFkB and MAP kinases upon TLR7/8 or 9 activation	18	101	0.006955	0.011542	0.126958	31	48	0.003575	9606	Homo sapiens	MEF2A;MEF2C;JUN;MAP2K1;MAP3K1;PELI2;FOS;DUSP6;MAPK10;RPS6KA3;MAPK8;CREB1;PPP2R1A;UBC;RPS27A;UBA52;SKP1;MAP2K6		R-HSA-451649;R-HSA-168136;R-HSA-5684250;R-HSA-5684248;R-HSA-450325;R-HSA-199895;R-HSA-199959;R-HSA-203797;R-HSA-166869;R-HSA-198746;R-HSA-450333;R-HSA-975122;R-HSA-168162;R-HSA-975147;R-HSA-5684273;R-HSA-450337;R-HSA-975142;R-HSA-450348;R-HSA-450346;R-HSA-975139;R-HSA-199917;R-HSA-450358;R-HSA-975103;R-HSA-450292;R-HSA-975097;R-HSA-168053;R-HSA-168184;R-HSA-199929;R-HSA-168440;R-HSA-199935;R-HSA-…
	yellow	TAL	R-HSA-373753	Nephrin family interactions	7	25	0.001722	0.012103	0.133137	11	13	0.000968	9606	Homo sapiens	KIRREL1;NCK2;CASK;IQGAP1;PIK3CB;ACTN4;CD2AP		R-HSA-532603;R-HSA-373734;R-HSA-373747;R-HSA-451377;R-HSA-8981534;R-HSA-373714;R-HSA-451758;R-HSA-373724;R-HSA-373727;R-HSA-451403;R-HSA-373722
	yellow	TAL	R-HSA-445144	Signal transduction by L1	7	25	0.001722	0.012103	0.133137	8	11	0.000819	9606	Homo sapiens	MAP2K1;CASK;ITGAV;RAC1;EGFR;FGFR1;VAV2		R-HSA-392752;R-HSA-109860;R-HSA-445072;R-HSA-437230;R-HSA-445069;R-HSA-374686;R-HSA-445085;R-HSA-445064
	yellow	TAL	R-HSA-975155	MyD88 dependent cascade initiated on endosome	18	102	0.007024	0.012628	0.138903	32	63	0.004692	9606	Homo sapiens	MEF2A;MEF2C;JUN;MAP2K1;MAP3K1;PELI2;FOS;DUSP6;MAPK10;RPS6KA3;MAPK8;CREB1;PPP2R1A;UBC;RPS27A;UBA52;SKP1;MAP2K6		R-HSA-975118;R-HSA-451649;R-HSA-168136;R-HSA-5684250;R-HSA-5684248;R-HSA-450325;R-HSA-199895;R-HSA-199959;R-HSA-203797;R-HSA-166869;R-HSA-198746;R-HSA-450333;R-HSA-975122;R-HSA-168162;R-HSA-975147;R-HSA-5684273;R-HSA-450337;R-HSA-975142;R-HSA-450348;R-HSA-450346;R-HSA-975139;R-HSA-199917;R-HSA-450358;R-HSA-975103;R-HSA-450292;R-HSA-975097;R-HSA-168053;R-HSA-168184;R-HSA-199929;R-HSA-168440;R-HSA-…
	yellow	TAL	R-HSA-168181	Toll Like Receptor 7/8 (TLR7/8) Cascade	18	103	0.007093	0.013793	0.151718	32	66	0.004916	9606	Homo sapiens	MEF2A;MEF2C;JUN;MAP2K1;MAP3K1;PELI2;FOS;DUSP6;MAPK10;RPS6KA3;MAPK8;CREB1;PPP2R1A;UBC;RPS27A;UBA52;SKP1;MAP2K6		R-HSA-975118;R-HSA-451649;R-HSA-168136;R-HSA-5684250;R-HSA-5684248;R-HSA-450325;R-HSA-199895;R-HSA-199959;R-HSA-203797;R-HSA-166869;R-HSA-198746;R-HSA-450333;R-HSA-975122;R-HSA-168162;R-HSA-975147;R-HSA-5684273;R-HSA-450337;R-HSA-975142;R-HSA-450348;R-HSA-450346;R-HSA-975139;R-HSA-199917;R-HSA-450358;R-HSA-975103;R-HSA-450292;R-HSA-975097;R-HSA-168053;R-HSA-168184;R-HSA-199929;R-HSA-168440;R-HSA-…
	yellow	TAL	R-HSA-525793	Myogenesis	8	32	0.002204	0.014171	0.155878	12	14	0.001043	9606	Homo sapiens	CDC42;SPAG9;MEF2A;MEF2C;TCF12;CTNNA1;NEO1;MAP2K6		R-HSA-376117;R-HSA-375141;R-HSA-448951;R-HSA-375140;R-HSA-376119;R-HSA-448962;R-HSA-448963;R-HSA-449200;R-HSA-448958;R-HSA-448957;R-HSA-376121;R-HSA-448955
	yellow	TAL	R-HSA-8864260	Transcriptional regulation by the AP-2 (TFAP2) family of transcription factors	11	52	0.003581	0.0143	0.157303	19	44	0.003277	9606	Homo sapiens	TFAP2B;UBE2I;CITED2;ERBB2;KCTD1;NRG2;ESR1;EGFR		R-HSA-8864453;R-HSA-8874789;R-HSA-8864718;R-HSA-8874797;R-HSA-8864395;R-HSA-8864361;R-HSA-8864343;R-HSA-3234081;R-HSA-8937369;R-HSA-8864278;R-HSA-8864307;R-HSA-8864595;R-HSA-8864466;R-HSA-3234084;R-HSA-8864690;R-HSA-8864381;R-HSA-8864698;R-HSA-8864729;R-HSA-3234094
	yellow	TAL	R-HSA-936964	Activation of IRF3/IRF7 mediated by TBK1/IKK epsilon	6	20	0.001377	0.014396	0.15836	9	9	0.00067	9606	Homo sapiens	CAP1;IRF3;TRAF3;UBC;RPS27A;UBA52;TANK		R-HSA-936941;R-HSA-5362500;R-HSA-177671;R-HSA-166245;R-HSA-5362486;R-HSA-168933;R-HSA-2213017;R-HSA-2201338;R-HSA-166271
	yellow	TAL	R-HSA-442742	CREB1 phosphorylation through NMDA receptor-mediated activation of RAS signaling	9	39	0.002686	0.015404	0.16876	7	7	0.000521	9606	Homo sapiens	RPS6KA3;DLG1;CAMK2D;CREB1;RASGRF2;ERBIN;CALM3;CALM1		R-HSA-9619843;R-HSA-442724;R-HSA-9029434;R-HSA-442739;R-HSA-9620004;R-HSA-442732;R-HSA-442760
	yellow	TAL	R-HSA-168179	Toll Like Receptor TLR1:TLR2 Cascade	20	121	0.008332	0.016864	0.16876	32	66	0.004916	9606	Homo sapiens	MEF2A;MEF2C;JUN;MAP2K1;MAP3K1;PELI2;FOS;DUSP6;MAPK10;RPS6KA3;MAPK8;CREB1;PPP2R1A;UBC;PSAP;RPS27A;UBA52;SKP1;MAP2K6		R-HSA-937034;R-HSA-451649;R-HSA-168136;R-HSA-5684250;R-HSA-936960;R-HSA-5684248;R-HSA-936991;R-HSA-450325;R-HSA-937050;R-HSA-936986;R-HSA-199895;R-HSA-199959;R-HSA-203797;R-HSA-166869;R-HSA-198746;R-HSA-937044;R-HSA-450333;R-HSA-936942;R-HSA-168162;R-HSA-5684273;R-HSA-450337;R-HSA-450348;R-HSA-450346;R-HSA-199917;R-HSA-450292;R-HSA-168951;R-HSA-168053;R-HSA-168184;R-HSA-199929;R-HSA-168440;R-HSA-…
	yellow	TAL	R-HSA-181438	Toll Like Receptor 2 (TLR2) Cascade	20	121	0.008332	0.016864	0.16876	32	68	0.005065	9606	Homo sapiens	MEF2A;MEF2C;JUN;MAP2K1;MAP3K1;PELI2;FOS;DUSP6;MAPK10;RPS6KA3;MAPK8;CREB1;PPP2R1A;UBC;PSAP;RPS27A;UBA52;SKP1;MAP2K6		R-HSA-937034;R-HSA-451649;R-HSA-168136;R-HSA-5684250;R-HSA-936960;R-HSA-5684248;R-HSA-936991;R-HSA-450325;R-HSA-937050;R-HSA-936986;R-HSA-199895;R-HSA-199959;R-HSA-203797;R-HSA-166869;R-HSA-198746;R-HSA-937044;R-HSA-450333;R-HSA-936942;R-HSA-168162;R-HSA-5684273;R-HSA-450337;R-HSA-450348;R-HSA-450346;R-HSA-199917;R-HSA-450292;R-HSA-168951;R-HSA-168053;R-HSA-168184;R-HSA-199929;R-HSA-168440;R-HSA-…
	yellow	TAL	R-HSA-9707587	Regulation of HMOX1 expression and activity	14	75	0.005165	0.016876	0.16876	12	19	0.001415	9606	Homo sapiens	RPN2;HM13;RPN1;FBXL17;CASK;BACH1;PSMA7;UBC;PSMB1;PSMD1;RPS27A;UBA52;SKP1		R-HSA-9708517;R-HSA-9708533;R-HSA-9708497;R-HSA-9708466;R-HSA-8932351;R-HSA-9708525;R-HSA-9708557;R-HSA-9707645;R-HSA-8932322;R-HSA-8932355;R-HSA-9708457;R-HSA-9707690
	yellow	TAL	R-HSA-428890	Role of ABL in ROBO-SLIT signaling	4	10	0.000689	0.017138	0.171382	4	4	0.000298	9606	Homo sapiens	CAP1;ABL2;CLASP1;CAP2		R-HSA-428885;R-HSA-428883;R-HSA-376141;R-HSA-428888
	yellow	TAL	R-HSA-9022707	MECP2 regulates transcription factors	4	10	0.000689	0.017138	0.171382	4	8	0.000596	9606	Homo sapiens	MEF2C;CREB1		R-HSA-9021851;R-HSA-9021949;R-HSA-9021950;R-HSA-9021847
	yellow	TAL	R-HSA-8948747	Regulation of PTEN localization	4	10	0.000689	0.017138	0.171382	2	4	0.000298	9606	Homo sapiens	NEDD4;UBC;RPS27A;UBA52		R-HSA-6807106;R-HSA-6807118
	yellow	TAL	R-HSA-5336415	Uptake and function of diphtheria toxin	4	10	0.000689	0.017138	0.171382	2	5	0.000372	9606	Homo sapiens	HSP90AA1;HSP90AB1;TXNRD1;EEF2		R-HSA-5336421;R-HSA-5336420
	yellow	TAL	R-HSA-442982	Ras activation upon Ca2+ influx through NMDA receptor	7	27	0.001859	0.017642	0.176421	2	2	0.000149	9606	Homo sapiens	DLG1;CAMK2D;RASGRF2;ERBIN;CALM3;CALM1		R-HSA-442732;R-HSA-442760
	yellow	TAL	R-HSA-1169408	ISG15 antiviral mechanism	15	83	0.005715	0.017775	0.177753	9	16	0.001192	9606	Homo sapiens	NUP214;EIF4A1;EIF4E3;EIF2AK2;DNM1;PPM1B;IRF3;NEDD4;UBC;NUP88;RPS27A;KPNA3;UBA52;KPNB1		R-HSA-936462;R-HSA-1678841;R-HSA-1169394;R-HSA-1678842;R-HSA-1169399;R-HSA-1169307;R-HSA-1176059;R-HSA-1169405;R-HSA-1169406
	yellow	TAL	R-HSA-5687128	MAPK6/MAPK4 signaling	18	106	0.007299	0.017799	0.177991	20	40	0.002979	9606	Homo sapiens	JUN;TRAM1;RPN2;RPN1;HSPB1;FOXO3;KALRN;PSMA7;CDC14B;CDC42;UBC;AGO2;PSMB1;PSMD1;RAC1;RPS27A;UBA52		R-HSA-5687126;R-HSA-5687095;R-HSA-5692788;R-HSA-5687090;R-HSA-5692754;R-HSA-5687121;R-HSA-5687103;R-HSA-5627775;R-HSA-5692764;R-HSA-5687101;R-HSA-5687099;R-HSA-5687097;R-HSA-5692761;R-HSA-5692768;R-HSA-389788;R-HSA-5692781;R-HSA-5692749;R-HSA-5687112;R-HSA-5687081;R-HSA-5687113
	yellow	TAL	R-HSA-168138	Toll Like Receptor 9 (TLR9) Cascade	18	106	0.007299	0.017799	0.177991	32	68	0.005065	9606	Homo sapiens	MEF2A;MEF2C;JUN;MAP2K1;MAP3K1;PELI2;FOS;DUSP6;MAPK10;RPS6KA3;MAPK8;CREB1;PPP2R1A;UBC;RPS27A;UBA52;SKP1;MAP2K6		R-HSA-975118;R-HSA-451649;R-HSA-168136;R-HSA-5684250;R-HSA-5684248;R-HSA-450325;R-HSA-199895;R-HSA-199959;R-HSA-203797;R-HSA-166869;R-HSA-198746;R-HSA-450333;R-HSA-975122;R-HSA-168162;R-HSA-975147;R-HSA-5684273;R-HSA-450337;R-HSA-975142;R-HSA-450348;R-HSA-450346;R-HSA-975139;R-HSA-199917;R-HSA-450358;R-HSA-975103;R-HSA-450292;R-HSA-975097;R-HSA-168053;R-HSA-168184;R-HSA-199929;R-HSA-168440;R-HSA-…
	yellow	TAL	R-HSA-5696394	DNA Damage Recognition in GG-NER	9	40	0.002754	0.017806	0.178061	5	5	0.000372	9606	Homo sapiens	CUL4A;INO80E;UBC;XPC;NRG2;RPS27A;UBA52;RAD23B;ACTB;ACTG1		R-HSA-5691006;R-HSA-6782943;R-HSA-5696655;R-HSA-5691004;R-HSA-5696664
	yellow	TAL	R-HSA-9646399	Aggrephagy	10	47	0.003236	0.018274	0.182738	13	15	0.001117	9606	Homo sapiens	TUBA1C;HSP90AA1;TUBA1A;TUBB;UBC;PARK7;TUBB4B;RPS27A;DYNLL1;UBA52		R-HSA-9646354;R-HSA-9646679;R-HSA-9641111;R-HSA-9646390;R-HSA-9641109;R-HSA-9646685;R-HSA-9641089;R-HSA-9640480;R-HSA-9641127;R-HSA-9646347;R-HSA-9641096;R-HSA-9646383;R-HSA-9646348
	yellow	TAL	R-HSA-5673000	RAF activation	9	41	0.002823	0.02047	0.191898	12	12	0.000894	9606	Homo sapiens	MAP2K1;CAMK2D;YWHAB;PPP2R1A;PPP2R5A;CALM3;PPP2R5C;CALM1;MARK3;PPP1CA		R-HSA-5672950;R-HSA-5672966;R-HSA-5672951;R-HSA-5672948;R-HSA-5672960;R-HSA-5672961;R-HSA-9653108;R-HSA-5672958;R-HSA-5672957;R-HSA-5672954;R-HSA-9658445;R-HSA-5672969
	yellow	TAL	R-HSA-437239	Recycling pathway of L1	11	55	0.003787	0.020577	0.191898	12	14	0.001043	9606	Homo sapiens	DNM3;TUBA1C;RPS6KA3;TUBA1A;TUBB;TUBB4B;EZR;DNM1;AP2M1;ACTB;ACTG1		R-HSA-374677;R-HSA-555065;R-HSA-445079;R-HSA-445077;R-HSA-443779;R-HSA-445089;R-HSA-392749;R-HSA-445071;R-HSA-392748;R-HSA-374680;R-HSA-373736;R-HSA-374696
	yellow	TAL	R-HSA-9013507	NOTCH3 Activation and Transmission of Signal to the Nucleus	7	28	0.001928	0.020992	0.191898	8	15	0.001117	9606	Homo sapiens	UBC;WWP2;YBX1;PSEN1;RPS27A;UBA52;EGFR		R-HSA-9017817;R-HSA-9013069;R-HSA-9018573;R-HSA-9018572;R-HSA-9013361;R-HSA-9021520;R-HSA-9021523;R-HSA-9017797
	yellow	TAL	R-HSA-8941333	RUNX2 regulates genes involved in differentiation of myeloid cells	3	6	0.000413	0.021322	0.191898	2	2	0.000149	9606	Homo sapiens	LGALS3;CBFB		R-HSA-8938382;R-HSA-8938371
	yellow	TAL	R-HSA-2644605	FBXW7 Mutants and NOTCH1 in Cancer	3	6	0.000413	0.021322	0.191898	1	1	7.45e-05	9606	Homo sapiens	FBXW7;SKP1		R-HSA-2220978
	yellow	TAL	R-HSA-2644607	Loss of Function of FBXW7 in Cancer and NOTCH1 Signaling	3	6	0.000413	0.021322	0.191898	1	1	7.45e-05	9606	Homo sapiens	FBXW7;SKP1		R-HSA-2220978
	yellow	TAL	R-HSA-170834	Signaling by TGF-beta Receptor Complex	15	85	0.005853	0.021384	0.192458	63	82	0.006108	9606	Homo sapiens	SMAD2;F11R;PRKCZ;PPP1CA;TFDP2;NEDD4;UBC;PMEPA1;RPS27A;SSBP2;JUNB;UBA52;SKIL		R-HSA-2176417;R-HSA-2186785;R-HSA-178178;R-HSA-2176416;R-HSA-2160931;R-HSA-2160932;R-HSA-2187303;R-HSA-2160935;R-HSA-870538;R-HSA-2187309;R-HSA-178189;R-HSA-209055;R-HSA-2176445;R-HSA-2187325;R-HSA-2187395;R-HSA-2134532;R-HSA-178218;R-HSA-870437;R-HSA-2187401;R-HSA-173481;R-HSA-2187405;R-HSA-2186767;R-HSA-2186643;R-HSA-173488;R-HSA-2127257;R-HSA-870449;R-HSA-2187293;R-HSA-2186780;R-HSA-870477;R-H…
	yellow	TAL	R-HSA-450531	Regulation of mRNA stability by proteins that bind AU-rich elements	16	93	0.006404	0.021991	0.197915	14	26	0.001937	9606	Homo sapiens	NUP214;SET;RPN2;YWHAB;RPN1;HSPB1;PSMA7;KHSRP;UBC;PSMB1;HNRNPD;PSMD1;PABPC1;RPS27A;UBA52		R-HSA-450406;R-HSA-482788;R-HSA-450434;R-HSA-450466;R-HSA-450595;R-HSA-450499;R-HSA-450592;R-HSA-450422;R-HSA-450551;R-HSA-450580;R-HSA-450387;R-HSA-451152;R-HSA-450620;R-HSA-450394
	yellow	TAL	R-HSA-5663202	Diseases of signal transduction by growth factor receptors and second messengers	58	453	0.031194	0.022099	0.198891	217	448	0.033368	9606	Homo sapiens	YWHAB;PIK3CB;ACTB;ACTG1;PPP2R1A;AKT3;PSMD1;RAC1;SKP1;MAP2K1;HSP90AA1;FBXW7;AGTRAP;PPP2R5A;NRG2;PPP2R5C;GTF2F2;DUSP6;CREB1;TBL1XR1;ESRP1;SOS1;UBA52;MET;CAMK2D;RPN2;TNKS;MAPKAP1;RPN1;IQGAP1;ZC3HAV1;PSEN1;FOXO3;EGFR;PSMA7;RAP1B;ERBB2;UBC;LMNA;PSMB1;TBL1X;RPS27A;ATG7;MARK3;SMAD2;ERBIN;ESR1;QKI;PPP1CA;CALM3;CALM1;FGFR1		R-HSA-2023455;R-HSA-2023451;R-HSA-9664664;R-HSA-1220610;R-HSA-5339713;R-HSA-1220611;R-HSA-1220614;R-HSA-9664646;R-HSA-1220612;R-HSA-1220613;R-HSA-1169421;R-HSA-9665699;R-HSA-9665698;R-HSA-9665697;R-HSA-9665696;R-HSA-9665703;R-HSA-9665702;R-HSA-9665701;R-HSA-9665700;R-HSA-9665707;R-HSA-2023462;R-HSA-9665706;R-HSA-9665705;R-HSA-2023460;R-HSA-9665704;R-HSA-9665709;R-HSA-2023456;R-HSA-9665708;R-HSA-9…
