# Supplementary material for: An atlas of healthy and injured cell states and niches in the human kidney
Source: Nature. 2023 Jul 19;619(7970):585–94. doi: 10.1038/s41586-023-05769-3 (PMC10356613; doi:10.1038/s41586-023-05769-3)
Supplement: Supplementary file 6 — Supplementary Tables 1–37. [file 41586_2023_5769_MOESM6_ESM.zip › 2021-07-12390D-s6/2021-07-12390D-Supplementary Table 19.xlsx]

## Sheet: S19
	Supplementary Table 19. Predicted PT and TAL state TF activities.
	TF activity scores predicted from PT and TAL subclass DEGs. Average values indicate the predicted mean TF activity for a specific cell population.
	PT					TAL
	Transcription Factor	Cell Type	Average*	Standard Deviation		Transcription Factor	Cell Type	Average*	Standard Deviation
	AR	aPT	0.49562	1.00115		AHR	aTAL1	0.308762	1.01812	*Average: predicted mean TF activity for a specific cell population
	AR	dPT	-0.666809	0.769793		AHR	C-TAL	-0.303236	0.950682
	AR	dPT/DTL	-0.411796	0.7616		AHR	aTAL2	0.527726	0.867136
	AR	PT-S1	-0.168129	0.835992		AHR	M-TAL	-0.0560135	0.939918
	AR	PT-S2	0.378654	0.838211		AR	aTAL1	0.169453	0.992303
	AR	PT-S3	0.161528	0.93953		AR	C-TAL	-0.128328	0.945589
	ARNTL	aPT	0.0296541	1.14221		AR	aTAL2	0.646954	1.02677
	ARNTL	dPT	-0.25311	0.659707		AR	M-TAL	-0.179642	0.961163
	ARNTL	dPT/DTL	-0.184746	0.696427		ARID1A	aTAL1	0.118234	0.992927
	ARNTL	PT-S1	0.067829	0.977052		ARID1A	C-TAL	-0.0529468	1.00739
	ARNTL	PT-S2	0.264107	1.13632		ARID1A	aTAL2	0.369544	0.913836
	ARNTL	PT-S3	0.255438	1.08846		ARID1A	M-TAL	-0.144335	0.98353
	ATF1	aPT	0.301609	1.02524		ARID1B	aTAL1	0.0993658	0.982658
	ATF1	dPT	-0.251074	0.880172		ARID1B	C-TAL	-0.136928	1.0197
	ATF1	dPT/DTL	-0.184451	0.899906		ARID1B	aTAL2	0.362617	0.915354
	ATF1	PT-S1	-0.145631	0.954009		ARID1B	M-TAL	-0.0281808	0.980017
	ATF1	PT-S2	-0.0319578	1.03858		ARID2	aTAL1	0.163219	1.02779
	ATF1	PT-S3	-0.017554	1.03372		ARID2	C-TAL	-0.0614888	1.01184
	ATF2	aPT	-0.263042	1.07103		ARID2	aTAL2	0.368795	0.916363
	ATF2	dPT	0.00675128	0.811836		ARID2	M-TAL	-0.171603	0.936258
	ATF2	dPT/DTL	0.354913	0.869595		ARID3A	aTAL1	0.302899	1.09133
	ATF2	PT-S1	0.107214	0.972602		ARID3A	C-TAL	-0.0436278	0.946383
	ATF2	PT-S2	0.202532	1.03416		ARID3A	aTAL2	0.157151	1.0485
	ATF2	PT-S3	0.214829	1.03101		ARID3A	M-TAL	-0.247199	0.887448
	ATF4	aPT	-0.126244	1.14123		ARNT	aTAL1	0.282658	0.97275
	ATF4	dPT	0.138191	0.798932		ARNT	C-TAL	-0.190788	0.978245
	ATF4	dPT/DTL	0.301175	0.922792		ARNT	aTAL2	0.573795	0.870027
	ATF4	PT-S1	0.0700385	0.934694		ARNT	M-TAL	-0.179462	0.963879
	ATF4	PT-S2	-0.0968407	1.01748		ARNTL	aTAL1	0.0189616	1.02825
	ATF4	PT-S3	-0.154132	0.959218		ARNTL	C-TAL	0.018648	0.989559
	ATF6	aPT	0.199176	1.1065		ARNTL	aTAL2	0.0142491	1.038
	ATF6	dPT	-0.0887671	0.943355		ARNTL	M-TAL	-0.0418135	0.975695
	ATF6	dPT/DTL	-0.124369	0.854983		ASCL1	aTAL1	0.258926	1.03819
	ATF6	PT-S1	-0.194579	0.842962		ASCL1	C-TAL	-0.181718	0.952788
	ATF6	PT-S2	-0.00367937	0.989416		ASCL1	aTAL2	0.252283	0.882107
	ATF6	PT-S3	-0.0108169	1.00879		ASCL1	M-TAL	-0.0764951	0.994668
	BACH1	aPT	0.479416	1.08819		ATF1	aTAL1	-0.039729	1.01061
	BACH1	dPT	-0.501064	0.67743		ATF1	C-TAL	-0.0830868	0.960283
	BACH1	dPT/DTL	-0.589162	0.654038		ATF1	aTAL2	0.216877	1.07523
	BACH1	PT-S1	-0.133565	0.872454		ATF1	M-TAL	0.0671905	1.00039
	BACH1	PT-S2	0.275909	0.967474		ATF2	aTAL1	0.23007	1.12343
	BACH1	PT-S3	0.0197206	0.92619		ATF2	C-TAL	-0.117615	0.896814
	CDX2	aPT	-0.221006	1.07927		ATF2	aTAL2	0.570015	1.22778
	CDX2	dPT	0.220707	0.781336		ATF2	M-TAL	-0.22027	0.812226
	CDX2	dPT/DTL	0.0858135	0.708499		ATF3	aTAL1	-0.471587	1.01931
	CDX2	PT-S1	0.115424	1.01131		ATF3	C-TAL	0.205602	0.898676
	CDX2	PT-S2	-0.0228163	1.1117		ATF3	aTAL2	-0.630824	0.912695
	CDX2	PT-S3	-0.0102989	1.08122		ATF3	M-TAL	0.336216	0.882047
	CEBPA	aPT	0.184049	1.04269		ATF4	aTAL1	0.104036	1.117
	CEBPA	dPT	-0.421213	0.85442		ATF4	C-TAL	-0.0989452	0.92949
	CEBPA	dPT/DTL	-0.174765	0.833713		ATF4	aTAL2	0.185688	1.17719
	CEBPA	PT-S1	-0.0426146	0.944383		ATF4	M-TAL	-0.0249538	0.899878
	CEBPA	PT-S2	0.387223	0.925459		ATF6	aTAL1	-0.0181014	0.983408
	CEBPA	PT-S3	0.227433	1.06063		ATF6	C-TAL	-0.0246465	0.990747
	CEBPB	aPT	-0.0910613	1.0643		ATF6	aTAL2	0.547411	1.12506
	CEBPB	dPT	0.0156051	0.94268		ATF6	M-TAL	-0.115762	0.932819
	CEBPB	dPT/DTL	-0.262506	0.879317		ATF7	aTAL1	0.16411	0.978666
	CEBPB	PT-S1	0.0961619	0.972129		ATF7	C-TAL	-0.0853763	1.0104
	CEBPB	PT-S2	0.0840251	1.05306		ATF7	aTAL2	0.523148	0.865662
	CEBPB	PT-S3	0.205042	0.937431		ATF7	M-TAL	-0.189393	0.968267
	CEBPD	aPT	0.0263534	1.14825		BACH1	aTAL1	0.201133	1.09601
	CEBPD	dPT	0.00923624	0.828173		BACH1	C-TAL	-0.0630708	0.968781
	CEBPD	dPT/DTL	0.576124	0.905814		BACH1	aTAL2	0.334021	0.988888
	CEBPD	PT-S1	-0.138417	0.878559		BACH1	M-TAL	-0.191203	0.896512
	CEBPD	PT-S2	-0.223824	1.02577		BACH2	aTAL1	0.108441	1.02221
	CEBPD	PT-S3	-0.130208	0.913817		BACH2	C-TAL	-0.169231	0.975753
	CREB1	aPT	-0.189966	1.01409		BACH2	aTAL2	0.570447	0.924875
	CREB1	dPT	-0.0192051	0.890636		BACH2	M-TAL	-0.0585347	0.958966
	CREB1	dPT/DTL	0.141295	0.879798		BATF	aTAL1	0.174935	1.04821
	CREB1	PT-S1	0.0266101	0.988069		BATF	C-TAL	-0.0852258	0.991232
	CREB1	PT-S2	0.248129	1.10579		BATF	aTAL2	0.399899	0.941858
	CREB1	PT-S3	0.297312	1.06212		BATF	M-TAL	-0.162629	0.929749
	CTCF	aPT	0.226093	1.01586		BCL11A	aTAL1	0.0433405	1.00831
	CTCF	dPT	-0.34768	0.818589		BCL11A	C-TAL	-0.051551	1.00569
	CTCF	dPT/DTL	-0.478057	0.814893		BCL11A	aTAL2	0.153307	0.921454
	CTCF	PT-S1	-0.0974131	0.964219		BCL11A	M-TAL	-0.0204514	1.00264
	CTCF	PT-S2	0.47588	0.99754		BCL3	aTAL1	0.602132	1.05228
	CTCF	PT-S3	0.206249	1.07482		BCL3	C-TAL	-0.341643	0.766331
	E2F1	aPT	0.617832	1.01026		BCL3	aTAL2	0.994137	1.03199
	E2F1	dPT	-0.675516	0.627336		BCL3	M-TAL	-0.391626	0.703482
	E2F1	dPT/DTL	-0.575966	0.593065		BCL6	aTAL1	-0.537788	0.97318
	E2F1	PT-S1	-0.234449	0.809623		BCL6	C-TAL	0.211754	0.871913
	E2F1	PT-S2	0.282602	0.881279		BCL6	aTAL2	-0.73714	0.873916
	E2F1	PT-S3	0.0984848	0.935806		BCL6	M-TAL	0.415207	0.877395
	E2F2	aPT	-0.193343	1.12015		BHLHE22	aTAL1	-0.200563	0.986296
	E2F2	dPT	0.153625	0.777843		BHLHE22	C-TAL	0.195529	0.991352
	E2F2	dPT/DTL	0.0426298	0.693943		BHLHE22	aTAL2	-0.262464	0.923373
	E2F2	PT-S1	0.100066	0.962316		BHLHE22	M-TAL	0.0146374	0.993826
	E2F2	PT-S2	0.0425213	1.09358		BHLHE40	aTAL1	-0.385611	1.04664
	E2F2	PT-S3	0.0520172	1.09378		BHLHE40	C-TAL	0.203878	0.884711
	E2F3	aPT	-0.0190614	1.15176		BHLHE40	aTAL2	-0.49884	0.950996
	E2F3	dPT	0.0162297	0.784633		BHLHE40	M-TAL	0.228063	0.951908
	E2F3	dPT/DTL	-0.0625774	0.723833		CDX2	aTAL1	-0.203058	1.05551
	E2F3	PT-S1	0.00507581	0.933467		CDX2	C-TAL	0.0365802	0.960868
	E2F3	PT-S2	0.0479996	1.0977		CDX2	aTAL2	-0.504636	1.00135
	E2F3	PT-S3	0.0297533	1.09052		CDX2	M-TAL	0.273632	0.899658
	E2F4	aPT	0.358083	1.11694		CEBPA	aTAL1	0.118389	1.04475
	E2F4	dPT	-0.357932	0.889898		CEBPA	C-TAL	-0.0881721	0.951287
	E2F4	dPT/DTL	0.427474	0.941132		CEBPA	aTAL2	0.325567	1.05702
	E2F4	PT-S1	-0.300157	0.713741		CEBPA	M-TAL	-0.0903567	0.970315
	E2F4	PT-S2	-0.172941	0.803318		CEBPB	aTAL1	0.136159	1.03282
	E2F4	PT-S3	-0.0618632	0.920564		CEBPB	C-TAL	0.106967	0.95193
	EGR1	aPT	0.48211	1.07657		CEBPB	aTAL2	0.234162	1.10862
	EGR1	dPT	-0.395224	0.80633		CEBPB	M-TAL	-0.307156	0.921305
	EGR1	dPT/DTL	-0.323851	0.734293		CEBPD	aTAL1	0.150111	1.06653
	EGR1	PT-S1	-0.237924	0.857433		CEBPD	C-TAL	-0.180865	0.919929
	EGR1	PT-S2	0.133514	0.940908		CEBPD	aTAL2	0.377561	1.16291
	EGR1	PT-S3	-0.117883	0.925818		CEBPD	M-TAL	-0.0233522	0.929511
	ELK1	aPT	0.263496	1.07981		CEBPG	aTAL1	0.295597	1.02701
	ELK1	dPT	-0.375086	0.754244		CEBPG	C-TAL	-0.046857	0.991129
	ELK1	dPT/DTL	-0.227584	0.826426		CEBPG	aTAL2	0.40844	0.895486
	ELK1	PT-S1	-0.0902021	0.941173		CEBPG	M-TAL	-0.310653	0.901508
	ELK1	PT-S2	0.133691	0.993098		CLOCK	aTAL1	0.153339	1.03199
	ELK1	PT-S3	0.170092	1.09038		CLOCK	C-TAL	-0.00215018	0.981621
	EPAS1	aPT	0.0278081	1.14868		CLOCK	aTAL2	0.0770445	0.923924
	EPAS1	dPT	-0.0392243	0.784854		CLOCK	M-TAL	-0.147769	0.994238
	EPAS1	dPT/DTL	-0.141513	0.722802		CREB1	aTAL1	-0.205637	0.994415
	EPAS1	PT-S1	0.0219954	0.964263		CREB1	C-TAL	0.0349734	0.976022
	EPAS1	PT-S2	0.110274	1.11148		CREB1	aTAL2	-0.185181	1.01366
	EPAS1	PT-S3	-0.0089506	1.03991		CREB1	M-TAL	0.184451	0.98821
	ERG	aPT	-0.238017	1.11684		CREB3	aTAL1	0.130067	1.03469
	ERG	dPT	0.296391	0.896905		CREB3	C-TAL	-0.195952	0.947366
	ERG	dPT/DTL	0.461522	0.961666		CREB3	aTAL2	0.564204	1.03741
	ERG	PT-S1	-0.0388647	0.816194		CREB3	M-TAL	-0.0434276	0.941094
	ERG	PT-S2	-0.187958	0.89433		CREB3L1	aTAL1	0.107427	0.996653
	ERG	PT-S3	-0.0180069	0.928987		CREB3L1	C-TAL	-0.11752	0.981343
	ESR1	aPT	0.626189	0.983876		CREB3L1	aTAL2	0.368798	0.968155
	ESR1	dPT	-0.534064	0.697235		CREB3L1	M-TAL	-0.0594441	0.999313
	ESR1	dPT/DTL	-0.720829	0.713046		CREM	aTAL1	0.236601	1.01573
	ESR1	PT-S1	-0.316446	0.840201		CREM	C-TAL	-0.0866587	0.969817
	ESR1	PT-S2	0.237782	0.822951		CREM	aTAL2	0.605892	0.874295
	ESR1	PT-S3	0.0593739	0.917358		CREM	M-TAL	-0.272455	0.93574
	ESR2	aPT	-0.138171	1.1117		CTCF	aTAL1	0.0919874	0.998022
	ESR2	dPT	0.0872817	0.827688		CTCF	C-TAL	0.105412	0.992208
	ESR2	dPT/DTL	0.503687	0.912296		CTCF	aTAL2	0.371277	0.973927
	ESR2	PT-S1	0.0005755	0.913929		CTCF	M-TAL	-0.308526	0.938872
	ESR2	PT-S2	-0.110114	1.04021		CTCFL	aTAL1	0.194917	1.0116
	ESR2	PT-S3	-0.0434865	0.999705		CTCFL	C-TAL	0.0634346	0.977543
	ETS1	aPT	0.347716	1.08959		CTCFL	aTAL2	0.293268	0.943644
	ETS1	dPT	-0.207565	0.858436		CTCFL	M-TAL	-0.322367	0.94848
	ETS1	dPT/DTL	-0.300032	0.789121		CUX1	aTAL1	0.218093	1.00333
	ETS1	PT-S1	-0.209602	0.902852		CUX1	C-TAL	-0.0867977	1.00345
	ETS1	PT-S2	-0.0342541	0.998219		CUX1	aTAL2	0.539197	0.891103
	ETS1	PT-S3	-0.0521393	0.9746		CUX1	M-TAL	-0.237405	0.925853
	ETS2	aPT	0.0404108	1.10117		DNMT3B	aTAL1	-0.050251	0.987643
	ETS2	dPT	-0.163888	0.838054		DNMT3B	C-TAL	-0.0276294	0.976019
	ETS2	dPT/DTL	-0.342936	0.785726		DNMT3B	aTAL2	-0.101827	1.00978
	ETS2	PT-S1	0.0885084	1.00178		DNMT3B	M-TAL	0.103972	1.02661
	ETS2	PT-S2	0.342135	0.994793		DUX4	aTAL1	-0.235395	1.00653
	ETS2	PT-S3	0.0859376	0.996066		DUX4	C-TAL	0.0106161	1.00297
	ETV4	aPT	0.0786702	1.13418		DUX4	aTAL2	0.0776297	0.931051
	ETV4	dPT	0.172886	0.819431		DUX4	M-TAL	0.16111	0.973336
	ETV4	dPT/DTL	0.299153	0.876436		E2F1	aTAL1	0.131182	1.00549
	ETV4	PT-S1	-0.145673	0.870099		E2F1	C-TAL	-0.099196	0.986495
	ETV4	PT-S2	-0.298188	1.00063		E2F1	aTAL2	0.40159	0.902193
	ETV4	PT-S3	-0.347397	1.00003		E2F1	M-TAL	-0.110284	0.995944
	FLI1	aPT	0.0784335	1.09807		E2F2	aTAL1	0.308241	1.05237
	FLI1	dPT	-0.0660099	0.835146		E2F2	C-TAL	0.0647851	1.00434
	FLI1	dPT/DTL	-0.0247975	0.852875		E2F2	aTAL2	-0.261149	1.02871
	FLI1	PT-S1	-0.0488473	0.969944		E2F2	M-TAL	-0.256631	0.844889
	FLI1	PT-S2	0.0255771	1.12368		E2F3	aTAL1	0.369734	1.06313
	FLI1	PT-S3	-0.0208744	1.03844		E2F3	C-TAL	0.0141914	0.982781
	FOS	aPT	-0.0472064	1.13103		E2F3	aTAL2	-0.090147	1.07603
	FOS	dPT	0.0485359	0.843592		E2F3	M-TAL	-0.298498	0.824755
	FOS	dPT/DTL	0.275032	0.889844		E2F4	aTAL1	0.185652	1.0154
	FOS	PT-S1	-0.0607427	0.915181		E2F4	C-TAL	-0.167717	0.916467
	FOS	PT-S2	0.0317293	1.05282		E2F4	aTAL2	0.759932	1.13347
	FOS	PT-S3	-0.0629019	1.00459		E2F4	M-TAL	-0.179955	0.903624
	FOSL1	aPT	-0.130436	1.09043		E2F5	aTAL1	0.290243	1.04155
	FOSL1	dPT	0.213377	0.898674		E2F5	C-TAL	-0.180874	0.921602
	FOSL1	dPT/DTL	0.334331	0.966808		E2F5	aTAL2	0.519082	1.03552
	FOSL1	PT-S1	-0.081602	0.865598		E2F5	M-TAL	-0.181436	0.930119
	FOSL1	PT-S2	-0.184982	1.00592		E2F6	aTAL1	-0.212205	1.05227
	FOSL1	PT-S3	-0.0183855	1.00823		E2F6	C-TAL	0.157343	0.953027
	FOSL2	aPT	-0.100382	1.1537		E2F6	aTAL2	-0.443097	0.956188
	FOSL2	dPT	0.276713	0.831696		E2F6	M-TAL	0.121793	0.951264
	FOSL2	dPT/DTL	0.341282	0.890785		E2F7	aTAL1	0.402559	1.04637
	FOSL2	PT-S1	-0.133494	0.832283		E2F7	C-TAL	-0.145395	0.890479
	FOSL2	PT-S2	-0.337185	0.912096		E2F7	aTAL2	0.770897	1.02867
	FOSL2	PT-S3	-0.0588336	1.00395		E2F7	M-TAL	-0.390102	0.813358
	FOXA1	aPT	-0.421847	0.98951		EBF1	aTAL1	0.159552	1.02009
	FOXA1	dPT	0.22312	0.808342		EBF1	C-TAL	-0.00504562	0.995461
	FOXA1	dPT/DTL	0.317196	0.824988		EBF1	aTAL2	0.314673	0.888945
	FOXA1	PT-S1	0.166064	0.975575		EBF1	M-TAL	-0.218892	0.969744
	FOXA1	PT-S2	0.048352	1.06274		EGR1	aTAL1	0.376138	1.09586
	FOXA1	PT-S3	0.281491	1.06576		EGR1	C-TAL	-0.237801	0.852701
	FOXA2	aPT	0.272388	0.883522		EGR1	aTAL2	0.711845	1.07754
	FOXA2	dPT	-0.388742	0.916363		EGR1	M-TAL	-0.24257	0.845517
	FOXA2	dPT/DTL	-0.519367	0.81074		EHF	aTAL1	0.230356	1.03399
	FOXA2	PT-S1	-0.131015	1.03631		EHF	C-TAL	-0.10428	1.00524
	FOXA2	PT-S2	0.364112	1.03048		EHF	aTAL2	0.260332	0.900852
	FOXA2	PT-S3	0.295557	1.06747		EHF	M-TAL	-0.145771	0.942084
	FOXL2	aPT	-0.11452	1.15431		ELF1	aTAL1	0.25198	1.01155
	FOXL2	dPT	0.131953	0.826553		ELF1	C-TAL	-0.151935	0.96678
	FOXL2	dPT/DTL	0.143861	0.804145		ELF1	aTAL2	0.637947	0.889246
	FOXL2	PT-S1	0.0854568	0.917736		ELF1	M-TAL	-0.218138	0.934013
	FOXL2	PT-S2	-0.0883597	1.01595		ELF3	aTAL1	0.30741	1.01738
	FOXL2	PT-S3	-0.100284	1.00293		ELF3	C-TAL	-0.210128	0.957946
	FOXM1	aPT	-0.349366	1.04725		ELF3	aTAL2	0.521208	0.875748
	FOXM1	dPT	0.408802	0.842755		ELF3	M-TAL	-0.162085	0.948497
	FOXM1	dPT/DTL	0.396104	0.81439		ELF5	aTAL1	0.0375059	1.00792
	FOXM1	PT-S1	0.130739	0.894869		ELF5	C-TAL	-0.0245307	1.01034
	FOXM1	PT-S2	-0.181068	0.978067		ELF5	aTAL2	0.383173	1.05881
	FOXM1	PT-S3	-0.137531	1.0011		ELF5	M-TAL	-0.114323	0.93261
	FOXO1	aPT	0.197493	0.99476		ELK1	aTAL1	0.372896	1.03973
	FOXO1	dPT	-0.414032	0.802529		ELK1	C-TAL	-0.0671254	0.861462
	FOXO1	dPT/DTL	-0.204406	0.875147		ELK1	aTAL2	0.849434	1.14198
	FOXO1	PT-S1	-0.134378	0.949755		ELK1	M-TAL	-0.480008	0.764342
	FOXO1	PT-S2	0.438246	1.09066		ELK4	aTAL1	0.207446	1.04835
	FOXO1	PT-S3	0.30924	1.09794		ELK4	C-TAL	-0.205087	0.924314
	FOXO3	aPT	0.356044	1.05659		ELK4	aTAL2	0.767569	1.04582
	FOXO3	dPT	-0.525673	0.746973		ELK4	M-TAL	-0.15656	0.882974
	FOXO3	dPT/DTL	-0.319801	0.730535		EOMES	aTAL1	0.224804	0.998444
	FOXO3	PT-S1	-0.102107	0.882083		EOMES	C-TAL	-0.122069	0.998445
	FOXO3	PT-S2	0.389752	1.02513		EOMES	aTAL2	0.561969	0.975356
	FOXO3	PT-S3	0.122805	1.0311		EOMES	M-TAL	-0.208312	0.908717
	FOXO4	aPT	0.139606	1.01647		EPAS1	aTAL1	0.0488043	1.02029
	FOXO4	dPT	-0.390789	0.790483		EPAS1	C-TAL	-0.0860081	0.944899
	FOXO4	dPT/DTL	-0.150505	0.839916		EPAS1	aTAL2	-0.163995	1.01272
	FOXO4	PT-S1	0.00382011	0.974902		EPAS1	M-TAL	0.107956	1.02678
	FOXO4	PT-S2	0.38267	1.12375		ERG	aTAL1	-0.236752	1.033
	FOXO4	PT-S3	0.210663	1.11755		ERG	C-TAL	0.0525085	0.976896
	FOXP1	aPT	-0.82943	0.852443		ERG	aTAL2	-0.277707	1.00357
	FOXP1	dPT	0.791917	0.529037		ERG	M-TAL	0.216836	0.936233
	FOXP1	dPT/DTL	1.00268	0.505959		ESR1	aTAL1	0.190287	1.06488
	FOXP1	PT-S1	0.246018	0.765125		ESR1	C-TAL	-0.061648	0.945873
	FOXP1	PT-S2	-0.378086	0.708265		ESR1	aTAL2	0.440195	1.00596
	FOXP1	PT-S3	0.0371595	0.761759		ESR1	M-TAL	-0.214811	0.933509
	GATA1	aPT	-0.527472	1.02238		ESR2	aTAL1	0.248102	1.08207
	GATA1	dPT	0.609491	0.671734		ESR2	C-TAL	-0.130399	0.920432
	GATA1	dPT/DTL	0.679974	0.761467		ESR2	aTAL2	0.548909	1.16197
	GATA1	PT-S1	0.151765	0.804352		ESR2	M-TAL	-0.21416	0.854375
	GATA1	PT-S2	-0.393175	0.86953		ESRRA	aTAL1	-0.160592	0.980211
	GATA1	PT-S3	-0.10791	0.970889		ESRRA	C-TAL	0.0515145	1.03912
	GATA2	aPT	-0.26662	1.1125		ESRRA	aTAL2	0.291692	0.852964
	GATA2	dPT	0.229861	0.800393		ESRRA	M-TAL	-0.0116237	0.984669
	GATA2	dPT/DTL	0.309695	0.75882		ETS1	aTAL1	0.299452	1.10889
	GATA2	PT-S1	0.144819	0.941144		ETS1	C-TAL	-0.246614	0.885592
	GATA2	PT-S2	-0.183412	1.05952		ETS1	aTAL2	0.585559	1.11317
	GATA2	PT-S3	-0.00042272	0.98743		ETS1	M-TAL	-0.131477	0.853665
	GATA3	aPT	0.658385	0.917049		ETS2	aTAL1	0.251178	1.05272
	GATA3	dPT	-0.698521	0.579007		ETS2	C-TAL	0.00380176	0.970237
	GATA3	dPT/DTL	-0.876381	0.522116		ETS2	aTAL2	0.248361	1.05976
	GATA3	PT-S1	-0.226716	0.85547		ETS2	M-TAL	-0.28628	0.889113
	GATA3	PT-S2	0.422578	0.860986		ETV1	aTAL1	0.0712615	1.01362
	GATA3	PT-S3	0.133583	0.945284		ETV1	C-TAL	-0.170841	0.982133
	GLI2	aPT	0.110551	1.07894		ETV1	aTAL2	0.0660647	0.929144
	GLI2	dPT	-0.131172	0.874589		ETV1	M-TAL	0.121514	1.00226
	GLI2	dPT/DTL	-0.182105	0.799985		ETV4	aTAL1	0.294305	1.1283
	GLI2	PT-S1	0.0104551	0.980324		ETV4	C-TAL	-0.149962	0.940284
	GLI2	PT-S2	0.00257302	1.0572		ETV4	aTAL2	-0.0412947	1.01564
	GLI2	PT-S3	0.0351412	1.05817		ETV4	M-TAL	-0.0575314	0.892816
	HIF1A	aPT	0.121928	1.12165		FLI1	aTAL1	0.11221	0.995445
	HIF1A	dPT	-0.16184	0.991057		FLI1	C-TAL	-0.0143846	0.981375
	HIF1A	dPT/DTL	0.464901	0.919471		FLI1	aTAL2	0.483545	1.10698
	HIF1A	PT-S1	-0.167561	0.784954		FLI1	M-TAL	-0.217765	0.926913
	HIF1A	PT-S2	-0.0451924	0.869081		FOS	aTAL1	0.229441	1.09339
	HIF1A	PT-S3	-0.0639742	0.928139		FOS	C-TAL	-0.0522118	0.948198
	HNF1A	aPT	-0.214091	0.984251		FOS	aTAL2	0.152629	1.08943
	HNF1A	dPT	-0.0517094	0.838056		FOS	M-TAL	-0.174593	0.903846
	HNF1A	dPT/DTL	-0.0364424	0.863067		FOSL1	aTAL1	0.181779	1.13778
	HNF1A	PT-S1	0.355799	1.06141		FOSL1	C-TAL	-0.0543805	0.943118
	HNF1A	PT-S2	0.461438	1.09424		FOSL1	aTAL2	0.200579	1.16938
	HNF1A	PT-S3	-0.0903552	1.02222		FOSL1	M-TAL	-0.146318	0.844498
	HNF4A	aPT	-0.192061	0.860454		FOSL2	aTAL1	0.22397	1.12593
	HNF4A	dPT	-0.459756	0.849269		FOSL2	C-TAL	-0.21458	0.853138
	HNF4A	dPT/DTL	-0.427569	0.728483		FOSL2	aTAL2	0.494521	1.20193
	HNF4A	PT-S1	0.476597	0.98698		FOSL2	M-TAL	-0.079535	0.890565
	HNF4A	PT-S2	0.963987	0.948062		FOXA1	aTAL1	0.109683	1.01301
	HNF4A	PT-S3	0.394579	1.00341		FOXA1	C-TAL	0.0203996	0.989953
	HSF1	aPT	-0.0520592	1.05043		FOXA1	aTAL2	0.00401859	1.05637
	HSF1	dPT	-0.104867	0.795017		FOXA1	M-TAL	-0.116497	0.97169
	HSF1	dPT/DTL	0.220011	0.96536		FOXA2	aTAL1	0.114859	0.967191
	HSF1	PT-S1	-0.054545	0.986802		FOXA2	C-TAL	-0.0678654	1.0114
	HSF1	PT-S2	0.143184	1.11734		FOXA2	aTAL2	0.32846	0.837254
	HSF1	PT-S3	0.201044	1.10708		FOXA2	M-TAL	-0.112053	1.02674
	IRF1	aPT	0.125548	1.13818		FOXJ2	aTAL1	0.0509866	1.02233
	IRF1	dPT	0.0888127	0.859489		FOXJ2	C-TAL	-0.107619	1.01373
	IRF1	dPT/DTL	0.154922	0.80119		FOXJ2	aTAL2	0.135858	0.92445
	IRF1	PT-S1	-0.284145	0.912646		FOXJ2	M-TAL	0.043966	0.974583
	IRF1	PT-S2	-0.291355	1.01405		FOXK2	aTAL1	0.165368	1.02042
	IRF1	PT-S3	-0.0155672	0.941277		FOXK2	C-TAL	-0.0537445	0.990921
	IRF9	aPT	0.1588	1.21174		FOXK2	aTAL2	0.441058	0.887794
	IRF9	dPT	-0.0823979	0.753187		FOXK2	M-TAL	-0.203554	0.961602
	IRF9	dPT/DTL	0.000989557	0.797543		FOXL2	aTAL1	-0.190433	1.17171
	IRF9	PT-S1	-0.132523	0.847887		FOXL2	C-TAL	0.0658298	0.900663
	IRF9	PT-S2	-0.130325	0.998127		FOXL2	aTAL2	0.503158	1.29437
	IRF9	PT-S3	-0.0155639	1.02228		FOXL2	M-TAL	-0.0652286	0.774918
	JUN	aPT	0.142759	1.13409		FOXM1	aTAL1	0.143488	1.08583
	JUN	dPT	0.0666008	0.930367		FOXM1	C-TAL	-0.045133	0.970923
	JUN	dPT/DTL	0.330593	0.846171		FOXM1	aTAL2	0.158438	1.1291
	JUN	PT-S1	-0.255276	0.842648		FOXM1	M-TAL	-0.112942	0.89366
	JUN	PT-S2	-0.304117	0.957267		FOXO1	aTAL1	0.200629	1.0325
	JUN	PT-S3	-0.176857	0.898196		FOXO1	C-TAL	-0.0315663	0.973093
	JUND	aPT	-0.427869	1.04604		FOXO1	aTAL2	0.156921	1.05625
	JUND	dPT	0.14291	0.793704		FOXO1	M-TAL	-0.176024	0.949221
	JUND	dPT/DTL	0.364102	0.896609		FOXO3	aTAL1	0.238444	1.00318
	JUND	PT-S1	0.216654	0.954066		FOXO3	C-TAL	-0.116407	0.909388
	JUND	PT-S2	0.18989	0.992583		FOXO3	aTAL2	0.818935	1.04317
	JUND	PT-S3	0.257845	0.949464		FOXO3	M-TAL	-0.301297	0.906862
	KLF4	aPT	0.156315	1.18299		FOXO4	aTAL1	-0.185356	1.02683
	KLF4	dPT	0.130699	0.76113		FOXO4	C-TAL	-0.060244	0.936895
	KLF4	dPT/DTL	0.242743	0.757693		FOXO4	aTAL2	0.541658	1.14693
	KLF4	PT-S1	-0.171379	0.864328		FOXO4	M-TAL	0.0670358	0.939879
	KLF4	PT-S2	-0.541738	0.987823		FOXP1	aTAL1	-0.209947	1.00085
	KLF4	PT-S3	-0.271727	0.959265		FOXP1	C-TAL	0.134081	0.994906
	LEF1	aPT	0.349891	1.09521		FOXP1	aTAL2	-0.565869	0.871695
	LEF1	dPT	-0.190714	0.816252		FOXP1	M-TAL	0.182993	0.946714
	LEF1	dPT/DTL	-0.254812	0.734493		FOXP2	aTAL1	-0.248245	1.03531
	LEF1	PT-S1	-0.306259	0.888724		FOXP2	C-TAL	0.103428	0.961683
	LEF1	PT-S2	-0.0176532	1.00662		FOXP2	aTAL2	-0.556563	0.924185
	LEF1	PT-S3	0.021207	1.04027		FOXP2	M-TAL	0.248118	0.924851
	MITF	aPT	0.526422	0.992817		GABPA	aTAL1	0.208989	1.00818
	MITF	dPT	-0.523541	0.746929		GABPA	C-TAL	-0.131438	0.993911
	MITF	dPT/DTL	-0.609252	0.683362		GABPA	aTAL2	0.495981	0.87846
	MITF	PT-S1	-0.138347	0.925383		GABPA	M-TAL	-0.164898	0.95498
	MITF	PT-S2	0.259897	0.967676		GATA1	aTAL1	-0.115207	0.998299
	MITF	PT-S3	-0.0415086	0.932298		GATA1	C-TAL	0.073706	0.98947
	MYB	aPT	0.234874	1.01192		GATA1	aTAL2	-0.438514	0.901983
	MYB	dPT	-0.350224	0.890434		GATA1	M-TAL	0.137612	0.994867
	MYB	dPT/DTL	-0.352066	0.86454		GATA2	aTAL1	-0.142631	1.04898
	MYB	PT-S1	-0.0752212	0.97683		GATA2	C-TAL	0.0345867	0.966324
	MYB	PT-S2	0.317579	0.991631		GATA2	aTAL2	-0.187081	1.02128
	MYB	PT-S3	0.158637	1.00556		GATA2	M-TAL	0.132943	0.96729
	MYC	aPT	0.282868	1.05909		GATA3	aTAL1	0.332277	1.01028
	MYC	dPT	-0.320785	0.934941		GATA3	C-TAL	-0.0234615	1.02337
	MYC	dPT/DTL	0.784754	1.03018		GATA3	aTAL2	0.353488	0.873242
	MYC	PT-S1	-0.381586	0.697974		GATA3	M-TAL	-0.352605	0.862327
	MYC	PT-S2	-0.11462	0.728729		GATA4	aTAL1	-0.284863	0.942239
	MYC	PT-S3	-0.061578	0.924126		GATA4	C-TAL	-0.0886682	0.974269
	MYCN	aPT	-0.0783594	1.11898		GATA4	aTAL2	-0.267482	0.980443
	MYCN	dPT	0.0156633	0.84439		GATA4	M-TAL	0.419381	0.944019
	MYCN	dPT/DTL	0.054453	0.872461		GATA6	aTAL1	0.30019	1.0192
	MYCN	PT-S1	0.0745884	0.95031		GATA6	C-TAL	-0.112649	0.982997
	MYCN	PT-S2	0.0622885	1.06869		GATA6	aTAL2	0.515542	0.885422
	MYCN	PT-S3	0.00488964	1.01139		GATA6	M-TAL	-0.268639	0.91157
	NFATC2	aPT	-0.624682	0.96733		GATAD1	aTAL1	0.0653721	1.00887
	NFATC2	dPT	0.700272	0.579166		GATAD1	C-TAL	0.0433372	1.0244
	NFATC2	dPT/DTL	0.710456	0.648044		GATAD1	aTAL2	-0.0775938	0.927973
	NFATC2	PT-S1	0.229793	0.830971		GATAD1	M-TAL	-0.082628	0.976679
	NFATC2	PT-S2	-0.386679	0.891094		GFI1B	aTAL1	0.0705796	0.967485
	NFATC2	PT-S3	-0.147747	0.929652		GFI1B	C-TAL	-0.0868216	1.0118
	NFE2L2	aPT	0.0930994	1.0416		GFI1B	aTAL2	0.425726	0.876352
	NFE2L2	dPT	-0.338964	0.803043		GFI1B	M-TAL	-0.0813151	1.01053
	NFE2L2	dPT/DTL	0.327093	1.03142		GLI2	aTAL1	-0.0646013	1.04104
	NFE2L2	PT-S1	-0.135453	0.892294		GLI2	C-TAL	0.240612	1.00978
	NFE2L2	PT-S2	0.247036	1.06142		GLI2	aTAL2	-0.216451	1.02709
	NFE2L2	PT-S3	0.223415	1.09814		GLI2	M-TAL	-0.16494	0.88285
	NFIC	aPT	0.132682	1.05322		GRHL2	aTAL1	0.438838	1.01764
	NFIC	dPT	-0.205122	0.868153		GRHL2	C-TAL	-0.222355	0.931779
	NFIC	dPT/DTL	-0.204446	0.86452		GRHL2	aTAL2	0.65352	0.835913
	NFIC	PT-S1	-0.00064584	0.996913		GRHL2	M-TAL	-0.295911	0.884543
	NFIC	PT-S2	0.000143068	0.99263		HBP1	aTAL1	-0.148457	1.00319
	NFIC	PT-S3	0.144321	1.07827		HBP1	C-TAL	0.0739847	0.995593
	NFKB1	aPT	0.345807	1.15173		HBP1	aTAL2	-0.634035	0.925663
	NFKB1	dPT	-0.127432	0.950502		HBP1	M-TAL	0.22205	0.925094
	NFKB1	dPT/DTL	0.093431	0.820661		HHEX	aTAL1	0.124494	0.967792
	NFKB1	PT-S1	-0.297071	0.758697		HHEX	C-TAL	-0.0554058	1.0212
	NFKB1	PT-S2	-0.209764	0.859767		HHEX	aTAL2	-0.122662	0.971328
	NFKB1	PT-S3	-0.22087	0.835418		HHEX	M-TAL	-0.00305044	0.999341
	NFKB2	aPT	-0.206212	1.08077		HIF1A	aTAL1	0.139343	1.06987
	NFKB2	dPT	0.22296	0.825973		HIF1A	C-TAL	-0.176712	0.884936
	NFKB2	dPT/DTL	0.265429	0.863687		HIF1A	aTAL2	0.723979	1.19637
	NFKB2	PT-S1	0.0792951	0.98087		HIF1A	M-TAL	-0.120325	0.887736
	NFKB2	PT-S2	-0.105068	1.0508		HINFP	aTAL1	0.146366	1.03791
	NFKB2	PT-S3	-0.072169	1.00384		HINFP	C-TAL	-0.129773	0.957199
	NFYA	aPT	0.355529	1.10036		HINFP	aTAL2	0.294096	1.04869
	NFYA	dPT	-0.260204	0.874391		HINFP	M-TAL	-0.0557451	0.969136
	NFYA	dPT/DTL	0.154295	0.820653		HMBOX1	aTAL1	-0.167974	1.00246
	NFYA	PT-S1	-0.31968	0.841225		HMBOX1	C-TAL	0.127204	1.0023
	NFYA	PT-S2	-0.106032	0.924563		HMBOX1	aTAL2	-0.473349	0.864587
	NFYA	PT-S3	-0.0643792	0.964468		HMBOX1	M-TAL	0.12907	0.969584
	NR2F2	aPT	-0.283618	1.05676		HNF1A	aTAL1	0.14008	1.02015
	NR2F2	dPT	0.244976	0.840688		HNF1A	C-TAL	-0.205981	1.02904
	NR2F2	dPT/DTL	0.103112	0.772816		HNF1A	aTAL2	-0.024146	0.931163
	NR2F2	PT-S1	0.237561	1.00669		HNF1A	M-TAL	0.131653	0.923428
	NR2F2	PT-S2	-0.106257	1.00685		HNF1B	aTAL1	0.376388	0.959374
	NR2F2	PT-S3	-0.0321896	1.00814		HNF1B	C-TAL	-0.033282	0.972503
	NR3C1	aPT	-0.185563	1.06229		HNF1B	aTAL2	0.495232	0.852534
	NR3C1	dPT	0.0914501	0.890508		HNF1B	M-TAL	-0.419224	0.918328
	NR3C1	dPT/DTL	-0.0868513	0.911049		HNF4A	aTAL1	-0.0606512	1.00651
	NR3C1	PT-S1	0.143184	0.974733		HNF4A	C-TAL	0.053182	0.99122
	NR3C1	PT-S2	-0.00556864	0.986018		HNF4A	aTAL2	0.393229	1.05913
	NR3C1	PT-S3	0.192534	1.02246		HNF4A	M-TAL	-0.126505	0.952396
	NR5A1	aPT	-0.300751	1.11648		HNF4G	aTAL1	0.0246441	0.972778
	NR5A1	dPT	0.255171	0.63343		HNF4G	C-TAL	-0.0634871	1.05829
	NR5A1	dPT/DTL	0.251781	0.675336		HNF4G	aTAL2	0.310877	0.87765
	NR5A1	PT-S1	0.131496	0.966342		HNF4G	M-TAL	-0.0368591	0.967922
	NR5A1	PT-S2	-0.131073	1.13827		HOXA9	aTAL1	0.155067	0.997217
	NR5A1	PT-S3	0.0781218	1.12086		HOXA9	C-TAL	-0.0291163	1.00939
	PAX6	aPT	0.180949	1.14113		HOXA9	aTAL2	0.242652	0.940357
	PAX6	dPT	-0.0159688	0.791289		HOXA9	M-TAL	-0.165933	0.975199
	PAX6	dPT/DTL	-0.121479	0.739892		HOXB13	aTAL1	0.0981692	0.987795
	PAX6	PT-S1	-0.083394	0.949374		HOXB13	C-TAL	-0.0790063	1.00897
	PAX6	PT-S2	-0.193506	1.07421		HOXB13	aTAL2	0.479436	0.962489
	PAX6	PT-S3	-0.161872	1.02487		HOXB13	M-TAL	-0.129141	0.960185
	PAX8	aPT	0.245628	0.97032		HSF1	aTAL1	0.014128	1.00342
	PAX8	dPT	-0.179516	0.922776		HSF1	C-TAL	-0.0196783	0.97699
	PAX8	dPT/DTL	-0.244709	0.852774		HSF1	aTAL2	0.291297	1.12012
	PAX8	PT-S1	-0.025034	1.00318		HSF1	M-TAL	-0.0737146	0.971082
	PAX8	PT-S2	-0.0083473	1.09997		IKZF1	aTAL1	0.309498	1.0836
	PAX8	PT-S3	-0.154209	1.09628		IKZF1	C-TAL	-0.17665	0.932317
	PGR	aPT	0.281173	0.974506		IKZF1	aTAL2	0.361428	0.960676
	PGR	dPT	-0.314339	0.885541		IKZF1	M-TAL	-0.156433	0.92306
	PGR	dPT/DTL	-0.411919	0.787377		IRF1	aTAL1	0.0280478	1.08548
	PGR	PT-S1	0.000830013	1.0451		IRF1	C-TAL	-0.130413	0.936699
	PGR	PT-S2	0.184171	1.05375		IRF1	aTAL2	0.208515	1.0961
	PGR	PT-S3	-0.0421926	1.02569		IRF1	M-TAL	0.068594	0.948065
	POU2F1	aPT	-0.0503862	1.01135		IRF2	aTAL1	0.323999	1.05424
	POU2F1	dPT	0.00593921	0.948062		IRF2	C-TAL	-0.175688	0.93831
	POU2F1	dPT/DTL	0.550274	0.997023		IRF2	aTAL2	0.57138	0.956258
	POU2F1	PT-S1	-0.0218638	0.957041		IRF2	M-TAL	-0.230909	0.894661
	POU2F1	PT-S2	-0.203056	1.01735		IRF3	aTAL1	0.0647149	1.02454
	POU2F1	PT-S3	-0.0827891	1.00177		IRF3	C-TAL	0.00673488	1.00472
	PPARA	aPT	-0.411853	0.951315		IRF3	aTAL2	0.254715	1.06557
	PPARA	dPT	0.0507406	0.828928		IRF3	M-TAL	-0.136155	0.93138
	PPARA	dPT/DTL	0.335177	0.955511		IRF4	aTAL1	0.263546	1.01384
	PPARA	PT-S1	0.152068	0.965839		IRF4	C-TAL	-0.13424	0.966728
	PPARA	PT-S2	0.34338	1.13003		IRF4	aTAL2	0.653359	0.882343
	PPARA	PT-S3	0.416904	1.01214		IRF4	M-TAL	-0.253009	0.922451
	PPARG	aPT	0.0663411	0.994787		IRF9	aTAL1	0.186683	1.07537
	PPARG	dPT	-0.311389	0.864095		IRF9	C-TAL	-0.108931	0.940588
	PPARG	dPT/DTL	0.0590451	0.875019		IRF9	aTAL2	0.309503	1.19026
	PPARG	PT-S1	-0.0677296	1.0008		IRF9	M-TAL	-0.118282	0.893576
	PPARG	PT-S2	0.409007	1.11505		JUN	aTAL1	0.552134	1.04914
	PPARG	PT-S3	0.227161	1.08154		JUN	C-TAL	-0.265445	0.890695
	PRDM14	aPT	0.607507	0.873497		JUN	aTAL2	0.316916	1.03317
	PRDM14	dPT	-0.743308	0.68031		JUN	M-TAL	-0.241633	0.845368
	PRDM14	dPT/DTL	-1.08911	0.535546		JUNB	aTAL1	0.445902	1.0332
	PRDM14	PT-S1	-0.0523159	0.849267		JUNB	C-TAL	-0.246519	0.883249
	PRDM14	PT-S2	0.445373	0.744878		JUNB	aTAL2	0.802333	0.931856
	PRDM14	PT-S3	0.217981	0.899292		JUNB	M-TAL	-0.316906	0.845573
	RARA	aPT	0.178372	1.0505		JUND	aTAL1	0.038366	1.0718
	RARA	dPT	-0.393696	0.810113		JUND	C-TAL	0.00824981	0.948377
	RARA	dPT/DTL	-0.154067	0.798425		JUND	aTAL2	-0.0769557	1.06392
	RARA	PT-S1	-0.0780571	0.99697		JUND	M-TAL	-0.01919	0.975958
	RARA	PT-S2	0.302271	0.986957		KDM5B	aTAL1	0.301589	1.02321
	RARA	PT-S3	0.282097	1.03919		KDM5B	C-TAL	-0.213146	0.930973
	REL	aPT	-0.284953	1.19096		KDM5B	aTAL2	0.518903	0.943185
	REL	dPT	0.464484	0.700537		KDM5B	M-TAL	-0.153026	0.958473
	REL	dPT/DTL	0.585708	0.830269		KLF1	aTAL1	0.248828	1.02451
	REL	PT-S1	0.023513	0.7687		KLF1	C-TAL	-0.100759	0.964004
	REL	PT-S2	-0.456203	0.820264		KLF1	aTAL2	0.525139	0.964189
	REL	PT-S3	-0.225588	0.87621		KLF1	M-TAL	-0.242561	0.92718
	RELA	aPT	0.426358	1.17078		KLF13	aTAL1	-0.24766	1.03218
	RELA	dPT	-0.248326	0.856977		KLF13	C-TAL	0.0210555	0.940983
	RELA	dPT/DTL	-0.15357	0.773394		KLF13	aTAL2	-0.427001	0.994285
	RELA	PT-S1	-0.244125	0.769094		KLF13	M-TAL	0.306347	0.940646
	RELA	PT-S2	-0.0975171	0.876513		KLF3	aTAL1	0.0711633	0.981004
	RELA	PT-S3	-0.205852	0.834872		KLF3	C-TAL	-0.0545395	1.02772
	RELB	aPT	0.616321	1.04303		KLF3	aTAL2	0.383605	0.958406
	RELB	dPT	-0.370126	0.760197		KLF3	M-TAL	-0.107339	0.963109
	RELB	dPT/DTL	-0.480001	0.706869		KLF4	aTAL1	0.286475	1.15518
	RELB	PT-S1	-0.328998	0.8194		KLF4	C-TAL	-0.0894028	0.966146
	RELB	PT-S2	-0.0730958	0.915649		KLF4	aTAL2	-0.0769555	1.00644
	RELB	PT-S3	-0.181722	0.887999		KLF4	M-TAL	-0.111561	0.839053
	REST	aPT	0.536047	1.06647		KLF5	aTAL1	0.50287	1.12576
	REST	dPT	-0.598276	0.634665		KLF5	C-TAL	-0.206889	0.842666
	REST	dPT/DTL	-0.528532	0.510628		KLF5	aTAL2	0.615677	1.00667
	REST	PT-S1	-0.189269	0.850894		KLF5	M-TAL	-0.356362	0.784152
	REST	PT-S2	0.341527	0.932036		KLF6	aTAL1	0.484698	1.08322
	REST	PT-S3	0.0501941	0.964875		KLF6	C-TAL	-0.245797	0.813492
	RFX5	aPT	-0.202812	1.04384		KLF6	aTAL2	0.804299	0.981028
	RFX5	dPT	0.41307	1.07022		KLF6	M-TAL	-0.350662	0.827567
	RFX5	dPT/DTL	0.540434	1.03884		KLF9	aTAL1	0.283564	1.07332
	RFX5	PT-S1	-0.120002	0.69557		KLF9	C-TAL	-0.111396	0.940152
	RFX5	PT-S2	-0.337362	0.803064		KLF9	aTAL2	0.388402	0.877924
	RFX5	PT-S3	-0.17676	0.825065		KLF9	M-TAL	-0.21915	0.950308
	RFXANK	aPT	-0.308797	1.05303		KMT2A	aTAL1	0.185747	1.00908
	RFXANK	dPT	0.483839	0.971302		KMT2A	C-TAL	-0.093997	1.01714
	RFXANK	dPT/DTL	0.59432	0.98044		KMT2A	aTAL2	0.414683	0.8732
	RFXANK	PT-S1	-0.0280721	0.691727		KMT2A	M-TAL	-0.165677	0.947258
	RFXANK	PT-S2	-0.39063	0.81802		LEF1	aTAL1	-0.0995615	1.03525
	RFXANK	PT-S3	-0.158247	0.864211		LEF1	C-TAL	-0.139543	0.980875
	RFXAP	aPT	-0.308797	1.05303		LEF1	aTAL2	0.173876	1.02923
	RFXAP	dPT	0.483839	0.971302		LEF1	M-TAL	0.195762	0.943163
	RFXAP	dPT/DTL	0.59432	0.98044		LHX2	aTAL1	0.220348	0.997437
	RFXAP	PT-S1	-0.0280721	0.691727		LHX2	C-TAL	-0.072164	1.00461
	RFXAP	PT-S2	-0.39063	0.81802		LHX2	aTAL2	0.257925	0.894427
	RFXAP	PT-S3	-0.158247	0.864211		LHX2	M-TAL	-0.17436	0.977682
	RUNX1	aPT	0.201217	1.08017		LYL1	aTAL1	0.553762	1.09691
	RUNX1	dPT	-0.182115	0.878482		LYL1	C-TAL	-0.155882	0.899219
	RUNX1	dPT/DTL	-0.11494	0.823997		LYL1	aTAL2	0.168249	0.954849
	RUNX1	PT-S1	-0.118457	0.979144		LYL1	M-TAL	-0.327994	0.825341
	RUNX1	PT-S2	0.00909406	1.03987		MAF	aTAL1	0.200909	1.06433
	RUNX1	PT-S3	0.0260288	0.989916		MAF	C-TAL	-0.118862	0.963967
	RUNX3	aPT	-0.121243	1.05828		MAF	aTAL2	0.345753	0.942268
	RUNX3	dPT	0.281793	0.869704		MAF	M-TAL	-0.129065	0.950621
	RUNX3	dPT/DTL	0.307938	0.789339		MAFB	aTAL1	0.0905561	0.96266
	RUNX3	PT-S1	-0.163621	1.01097		MAFB	C-TAL	-0.010639	1.0268
	RUNX3	PT-S2	-0.263397	1.01476		MAFB	aTAL2	0.367413	0.862671
	RUNX3	PT-S3	0.0175809	0.991258		MAFB	M-TAL	-0.170219	0.99859
	RXRA	aPT	-0.326392	1.1139		MAFF	aTAL1	0.0771106	1.00779
	RXRA	dPT	0.188152	0.709944		MAFF	C-TAL	0.0614907	0.997389
	RXRA	dPT/DTL	0.198059	0.633015		MAFF	aTAL2	0.26458	0.895484
	RXRA	PT-S1	0.333749	0.932394		MAFF	M-TAL	-0.213527	0.987889
	RXRA	PT-S2	0.235405	1.12731		MAFG	aTAL1	0.187407	0.987155
	RXRA	PT-S3	-0.2128	1.02461		MAFG	C-TAL	-0.112647	1.00346
	SMAD3	aPT	0.163176	1.1721		MAFG	aTAL2	0.48787	0.8984
	SMAD3	dPT	0.00899335	0.84125		MAFG	M-TAL	-0.166562	0.963603
	SMAD3	dPT/DTL	-0.133515	0.750939		MAFK	aTAL1	0.216417	0.978109
	SMAD3	PT-S1	-0.0515833	0.895571		MAFK	C-TAL	-0.0299111	1.02108
	SMAD3	PT-S2	-0.176348	0.980003		MAFK	aTAL2	0.47229	0.850585
	SMAD3	PT-S3	-0.209603	0.978316		MAFK	M-TAL	-0.283144	0.939117
	SMAD4	aPT	0.112557	1.19357		MAX	aTAL1	0.271552	1.05084
	SMAD4	dPT	0.0433648	0.84601		MAX	C-TAL	-0.17581	0.941533
	SMAD4	dPT/DTL	0.0935012	0.701057		MAX	aTAL2	0.440201	0.884417
	SMAD4	PT-S1	-0.127154	0.912229		MAX	M-TAL	-0.148775	0.966305
	SMAD4	PT-S2	-0.347011	0.977618		MAZ	aTAL1	0.115258	1.03501
	SMAD4	PT-S3	-0.0656015	0.90082		MAZ	C-TAL	0.0107746	1.00277
	SOX10	aPT	0.409589	0.944603		MAZ	aTAL2	0.325647	0.950441
	SOX10	dPT	-0.340621	0.911952		MAZ	M-TAL	-0.203713	0.937621
	SOX10	dPT/DTL	-0.333548	0.886734		MBD1	aTAL1	-0.193125	1.03234
	SOX10	PT-S1	-0.156933	0.975842		MBD1	C-TAL	0.0461447	0.965335
	SOX10	PT-S2	0.124051	0.963062		MBD1	aTAL2	-0.129208	0.96886
	SOX10	PT-S3	-0.128828	1.02499		MBD1	M-TAL	0.1446	0.991997
	SOX2	aPT	0.792682	0.769382		MEF2A	aTAL1	0.400257	0.994929
	SOX2	dPT	-0.832681	0.566694		MEF2A	C-TAL	-0.176602	0.937769
	SOX2	dPT/DTL	-1.16774	0.535708		MEF2A	aTAL2	0.733078	0.872865
	SOX2	PT-S1	-0.18686	0.797461		MEF2A	M-TAL	-0.34058	0.881322
	SOX2	PT-S2	0.506081	0.661498		MEF2B	aTAL1	0.347009	1.00317
	SOX2	PT-S3	0.087336	0.773742		MEF2B	C-TAL	-0.107017	0.971249
	SOX9	aPT	-0.36504	1.09385		MEF2B	aTAL2	0.32526	0.884294
	SOX9	dPT	0.414084	0.715711		MEF2B	M-TAL	-0.258738	0.955811
	SOX9	dPT/DTL	0.421792	0.755607		MEF2C	aTAL1	0.353013	1.02178
	SOX9	PT-S1	0.158305	0.918247		MEF2C	C-TAL	-0.219179	0.935315
	SOX9	PT-S2	-0.279711	1.02566		MEF2C	aTAL2	0.637804	0.903232
	SOX9	PT-S3	-0.106505	0.972561		MEF2C	M-TAL	-0.223511	0.913971
	SP1	aPT	0.0879849	1.06494		MEIS1	aTAL1	0.371372	1.0606
	SP1	dPT	-0.202565	1.03616		MEIS1	C-TAL	-0.199527	0.956714
	SP1	dPT/DTL	0.187353	0.897936		MEIS1	aTAL2	0.227045	0.900036
	SP1	PT-S1	-0.122361	0.846996		MEIS1	M-TAL	-0.141987	0.924246
	SP1	PT-S2	0.118681	0.92747		MEIS2	aTAL1	0.21792	0.998983
	SP1	PT-S3	0.128266	0.981674		MEIS2	C-TAL	-0.0721448	1.00364
	SP3	aPT	-0.0267034	1.03163		MEIS2	aTAL2	0.556586	0.873566
	SP3	dPT	-0.00999141	0.960394		MEIS2	M-TAL	-0.259504	0.926974
	SP3	dPT/DTL	-0.0920389	0.923106		MIER1	aTAL1	0.0603988	1.01088
	SP3	PT-S1	0.210091	0.973702		MIER1	C-TAL	-0.0576763	1.01333
	SP3	PT-S2	0.137605	1.01182		MIER1	aTAL2	0.43753	0.917277
	SP3	PT-S3	-0.250515	0.990641		MIER1	M-TAL	-0.110426	0.960243
	SPI1	aPT	-0.128923	1.09845		MITF	aTAL1	0.0470195	1.00111
	SPI1	dPT	0.276145	0.830552		MITF	C-TAL	-0.0203453	0.975669
	SPI1	dPT/DTL	0.208831	0.806152		MITF	aTAL2	0.600074	0.955419
	SPI1	PT-S1	0.0698258	0.91111		MITF	M-TAL	-0.190446	0.967833
	SPI1	PT-S2	-0.216591	1.11405		MNT	aTAL1	-0.262906	1.04927
	SPI1	PT-S3	-0.274716	1.01393		MNT	C-TAL	0.109796	0.969701
	SREBF1	aPT	0.194425	1.11227		MNT	aTAL2	-0.307126	0.909879
	SREBF1	dPT	-0.247994	0.788536		MNT	M-TAL	0.180092	0.951186
	SREBF1	dPT/DTL	-0.267869	0.72683		MTA1	aTAL1	0.262706	1.05074
	SREBF1	PT-S1	-0.0735796	0.937828		MTA1	C-TAL	-0.0242379	0.962617
	SREBF1	PT-S2	0.277967	1.15609		MTA1	aTAL2	0.203961	0.955584
	SREBF1	PT-S3	0.0462281	1.0109		MTA1	M-TAL	-0.250078	0.944547
	SREBF2	aPT	-0.0596994	1.12156		MTA2	aTAL1	0.443082	1.10594
	SREBF2	dPT	0.117188	0.795582		MTA2	C-TAL	-0.163688	0.875914
	SREBF2	dPT/DTL	0.233678	0.858119		MTA2	aTAL2	0.587262	0.983311
	SREBF2	PT-S1	-0.0350197	0.940039		MTA2	M-TAL	-0.34886	0.824337
	SREBF2	PT-S2	-0.105718	1.22714		MTA3	aTAL1	-0.122527	0.987816
	SREBF2	PT-S3	-0.0900047	0.96816		MTA3	C-TAL	0.0835999	1.00986
	SRF	aPT	0.175757	1.06696		MTA3	aTAL2	-0.24499	0.890913
	SRF	dPT	-0.0588724	0.885544		MTA3	M-TAL	0.0756512	1.00681
	SRF	dPT/DTL	0.326214	0.825294		MXI1	aTAL1	-0.196071	1.00767
	SRF	PT-S1	-0.208962	0.967986		MXI1	C-TAL	0.0852036	0.983148
	SRF	PT-S2	-0.17274	1.04442		MXI1	aTAL2	-0.590327	0.876208
	SRF	PT-S3	-0.179909	0.995082		MXI1	M-TAL	0.235837	0.946934
	STAT1	aPT	0.585339	1.11289		MYB	aTAL1	0.0641638	1.02035
	STAT1	dPT	-0.415873	0.698413		MYB	C-TAL	-0.0410544	1.00686
	STAT1	dPT/DTL	-0.435481	0.646451		MYB	aTAL2	0.0231866	0.972968
	STAT1	PT-S1	-0.330923	0.770325		MYB	M-TAL	-0.0121394	0.979763
	STAT1	PT-S2	0.0718609	0.915761		MYBL2	aTAL1	0.584287	0.992526
	STAT1	PT-S3	-0.117726	0.887917		MYBL2	C-TAL	-0.14704	0.883648
	STAT2	aPT	0.232427	1.22159		MYBL2	aTAL2	0.566427	0.868106
	STAT2	dPT	-0.134522	0.745732		MYBL2	M-TAL	-0.479982	0.841193
	STAT2	dPT/DTL	-0.017942	0.784269		MYC	aTAL1	0.014125	1.01552
	STAT2	PT-S1	-0.111829	0.833793		MYC	C-TAL	-0.142726	0.942434
	STAT2	PT-S2	-0.22261	0.992098		MYC	aTAL2	0.873193	1.17962
	STAT2	PT-S3	-0.0935535	0.966086		MYC	M-TAL	-0.0993198	0.857232
	STAT3	aPT	0.497165	1.05958		MYCN	aTAL1	0.0425355	1.01523
	STAT3	dPT	-0.467746	0.807412		MYCN	C-TAL	0.0054559	0.995847
	STAT3	dPT/DTL	-0.305449	0.797749		MYCN	aTAL2	-0.103385	1.0935
	STAT3	PT-S1	-0.26701	0.836074		MYCN	M-TAL	-0.0116797	0.96059
	STAT3	PT-S2	0.123365	0.890451		MYOD1	aTAL1	0.249704	1.0432
	STAT3	PT-S3	0.0141018	0.917894		MYOD1	C-TAL	-0.0422258	0.973403
	STAT4	aPT	-0.281948	1.14203		MYOD1	aTAL2	0.213321	0.871031
	STAT4	dPT	0.423721	0.711043		MYOD1	M-TAL	-0.220894	0.970904
	STAT4	dPT/DTL	0.570533	0.913244		NANOG	aTAL1	0.190303	0.990648
	STAT4	PT-S1	0.0439105	0.803366		NANOG	C-TAL	0.0441378	1.00032
	STAT4	PT-S2	-0.407256	0.942833		NANOG	aTAL2	0.298514	0.862474
	STAT4	PT-S3	-0.207516	0.934598		NANOG	M-TAL	-0.29744	0.971082
	STAT5A	aPT	0.466873	1.03476		NCOA1	aTAL1	0.179108	0.986917
	STAT5A	dPT	-0.352922	0.802423		NCOA1	C-TAL	-0.0948599	0.997359
	STAT5A	dPT/DTL	-0.431171	0.773564		NCOA1	aTAL2	0.40594	0.890648
	STAT5A	PT-S1	-0.217372	0.922693		NCOA1	M-TAL	-0.156581	0.989314
	STAT5A	PT-S2	0.0459348	0.99392		NCOA2	aTAL1	0.0482236	0.950622
	STAT5A	PT-S3	-0.0646432	0.959277		NCOA2	C-TAL	-0.0440908	1.01532
	STAT5B	aPT	0.272865	1.12043		NCOA2	aTAL2	0.27606	0.919906
	STAT5B	dPT	-0.151719	0.814389		NCOA2	M-TAL	-0.0690813	1.02869
	STAT5B	dPT/DTL	-0.205691	0.779908		NCOA3	aTAL1	0.318078	0.987922
	STAT5B	PT-S1	-0.18722	0.926715		NCOA3	C-TAL	-0.170145	0.938254
	STAT5B	PT-S2	-0.0398898	1.06064		NCOA3	aTAL2	0.549259	0.891371
	STAT5B	PT-S3	-0.0386805	0.989151		NCOA3	M-TAL	-0.226013	0.981463
	STAT6	aPT	0.0226402	1.0977		NCOR1	aTAL1	-0.216772	0.988158
	STAT6	dPT	-0.0126635	0.893267		NCOR1	C-TAL	0.0574458	0.985022
	STAT6	dPT/DTL	0.087551	0.932348		NCOR1	aTAL2	-0.328404	0.919778
	STAT6	PT-S1	-0.110944	0.936412		NCOR1	M-TAL	0.20919	0.990754
	STAT6	PT-S2	-0.0194728	1.03157		NCOR2	aTAL1	-0.3459	1.00209
	STAT6	PT-S3	0.0854206	1.00433		NCOR2	C-TAL	0.0466894	0.957196
	TAL1	aPT	0.506645	0.946584		NCOR2	aTAL2	-0.237027	0.86414
	TAL1	dPT	-0.466813	0.806094		NCOR2	M-TAL	0.302759	0.979123
	TAL1	dPT/DTL	-0.657503	0.789615		NEUROD1	aTAL1	0.312256	1.07992
	TAL1	PT-S1	-0.211692	0.927931		NEUROD1	C-TAL	-0.128473	0.929935
	TAL1	PT-S2	0.278773	0.941144		NEUROD1	aTAL2	0.299469	1.02585
	TAL1	PT-S3	0.0437547	0.972575		NEUROD1	M-TAL	-0.197104	0.916227
	TCF3	aPT	0.278823	1.16072		NFATC1	aTAL1	0.375449	1.0235
	TCF3	dPT	-0.311389	0.709255		NFATC1	C-TAL	-0.147329	0.937417
	TCF3	dPT/DTL	-0.436795	0.627001		NFATC1	aTAL2	0.544395	0.936053
	TCF3	PT-S1	-0.111537	0.882342		NFATC1	M-TAL	-0.299148	0.905602
	TCF3	PT-S2	0.140818	1.03884		NFATC2	aTAL1	-0.0948546	1.02055
	TCF3	PT-S3	0.175227	1.02993		NFATC2	C-TAL	0.0481321	0.995056
	TCF7L2	aPT	0.273006	1.12514		NFATC2	aTAL2	-0.322009	0.975831
	TCF7L2	dPT	-0.129393	0.845378		NFATC2	M-TAL	0.11662	0.96814
	TCF7L2	dPT/DTL	-0.196175	0.862295		NFE2	aTAL1	0.316809	1.04552
	TCF7L2	PT-S1	-0.169523	0.889349		NFE2	C-TAL	-0.0835689	0.980872
	TCF7L2	PT-S2	0.0214303	1.02072		NFE2	aTAL2	0.324992	0.904539
	TCF7L2	PT-S3	-0.149825	0.95877		NFE2	M-TAL	-0.260965	0.910779
	TFAP2A	aPT	0.177575	1.05605		NFE2L1	aTAL1	0.100552	1.01939
	TFAP2A	dPT	-0.101015	0.901768		NFE2L1	C-TAL	-0.0411318	1.01498
	TFAP2A	dPT/DTL	0.0750256	0.905017		NFE2L1	aTAL2	0.443918	0.856226
	TFAP2A	PT-S1	-0.164022	0.981227		NFE2L1	M-TAL	-0.165144	0.956625
	TFAP2A	PT-S2	-0.060236	1.02251		NFE2L2	aTAL1	0.146344	1.0675
	TFAP2A	PT-S3	-0.0740484	1.00812		NFE2L2	C-TAL	-0.0362097	0.968895
	TFAP2C	aPT	-0.185415	1.08114		NFE2L2	aTAL2	0.438144	1.06887
	TFAP2C	dPT	-0.0391213	0.780029		NFE2L2	M-TAL	-0.207394	0.892162
	TFAP2C	dPT/DTL	-0.176474	0.758465		NFIC	aTAL1	0.106248	1.02695
	TFAP2C	PT-S1	0.157561	0.961085		NFIC	C-TAL	0.0608158	0.980886
	TFAP2C	PT-S2	0.193611	1.07001		NFIC	aTAL2	0.451314	1.06173
	TFAP2C	PT-S3	0.359569	1.12447		NFIC	M-TAL	-0.291509	0.896682
	TFDP1	aPT	-0.278868	0.984985		NFKB1	aTAL1	0.420298	1.12187
	TFDP1	dPT	0.169357	0.933735		NFKB1	C-TAL	-0.161998	0.860685
	TFDP1	dPT/DTL	0.803003	0.996834		NFKB1	aTAL2	0.44942	1.07687
	TFDP1	PT-S1	0.0532625	0.889096		NFKB1	M-TAL	-0.291628	0.84861
	TFDP1	PT-S2	-0.332858	0.946674		NFKB2	aTAL1	-0.428581	1.04801
	TFDP1	PT-S3	0.0486764	0.972324		NFKB2	C-TAL	0.0214547	0.907999
	TP53	aPT	0.141029	1.16035		NFKB2	aTAL2	-0.0792515	1.01854
	TP53	dPT	-0.0571201	0.835243		NFKB2	M-TAL	0.355207	0.911942
	TP53	dPT/DTL	0.384017	0.868249		NFYA	aTAL1	0.206759	1.02249
	TP53	PT-S1	-0.193607	0.891729		NFYA	C-TAL	-0.157725	0.953634
	TP53	PT-S2	-0.261156	0.941443		NFYA	aTAL2	0.56879	1.07704
	TP53	PT-S3	-0.0963935	0.931245		NFYA	M-TAL	-0.153483	0.916126
	TP63	aPT	0.201358	1.00018		NFYB	aTAL1	0.0519766	0.998117
	TP63	dPT	-0.44669	0.85035		NFYB	C-TAL	-0.0570814	1.00009
	TP63	dPT/DTL	-0.682815	0.748829		NFYB	aTAL2	0.536436	0.926323
	TP63	PT-S1	0.0679471	0.962467		NFYB	M-TAL	-0.132963	0.968036
	TP63	PT-S2	0.567131	0.936822		NONO	aTAL1	0.26015	1.00531
	TP63	PT-S3	0.287675	0.961423		NONO	C-TAL	-0.0166053	0.978357
	TWIST1	aPT	0.0407621	1.09328		NONO	aTAL2	0.352697	0.943688
	TWIST1	dPT	-0.0420924	0.895081		NONO	M-TAL	-0.300291	0.943651
	TWIST1	dPT/DTL	0.211595	0.883481		NR1H2	aTAL1	0.170596	1.02186
	TWIST1	PT-S1	-0.0838948	0.963371		NR1H2	C-TAL	-0.141711	0.946198
	TWIST1	PT-S2	-0.0572417	1.0561		NR1H2	aTAL2	0.496663	1.04097
	TWIST1	PT-S3	-0.0135838	0.981117		NR1H2	M-TAL	-0.12106	0.963078
	USF1	aPT	0.101596	1.09851		NR1H3	aTAL1	-0.0257976	1.0188
	USF1	dPT	-0.0067572	0.973647		NR1H3	C-TAL	-0.0679729	0.995536
	USF1	dPT/DTL	0.242811	0.863232		NR1H3	aTAL2	0.167043	1.05629
	USF1	PT-S1	-0.246897	0.853437		NR1H3	M-TAL	0.0524098	0.963683
	USF1	PT-S2	-0.080812	0.945859		NR2C2	aTAL1	0.148616	1.00593
	USF1	PT-S3	-0.0055117	0.999741		NR2C2	C-TAL	-0.0610733	1.00932
	USF2	aPT	0.270632	1.10714		NR2C2	aTAL2	0.344103	0.938967
	USF2	dPT	-0.201091	0.898737		NR2C2	M-TAL	-0.152713	0.96046
	USF2	dPT/DTL	-0.201578	0.764923		NR2F1	aTAL1	0.180742	1.00982
	USF2	PT-S1	-0.197335	0.869157		NR2F1	C-TAL	-0.0843728	0.987498
	USF2	PT-S2	0.122381	0.993127		NR2F1	aTAL2	0.120795	0.889872
	USF2	PT-S3	-0.0197564	1.00335		NR2F1	M-TAL	-0.0870292	1.01314
	VDR	aPT	-0.0448087	1.11285		NR2F2	aTAL1	-0.469911	1.00042
	VDR	dPT	-0.0129634	0.832399		NR2F2	C-TAL	0.170968	0.941144
	VDR	dPT/DTL	-0.0285143	0.808903		NR2F2	aTAL2	-0.32415	0.954884
	VDR	PT-S1	-0.037617	0.956216		NR2F2	M-TAL	0.285918	0.910293
	VDR	PT-S2	0.145591	1.1166		NR2F6	aTAL1	-0.228102	0.998987
	VDR	PT-S3	0.145444	1.03992		NR2F6	C-TAL	0.115302	0.99933
	WT1	aPT	0.00511835	1.08206		NR2F6	aTAL2	-0.443798	0.896466
	WT1	dPT	0.176501	0.876222		NR2F6	M-TAL	0.184511	0.954221
	WT1	dPT/DTL	0.291501	0.813336		NR3C1	aTAL1	0.437288	1.00968
	WT1	PT-S1	-0.13795	0.975055		NR3C1	C-TAL	-0.0483436	0.936292
	WT1	PT-S2	-0.191026	0.993115		NR3C1	aTAL2	0.217345	0.939475
	WT1	PT-S3	-0.213965	1.02535		NR3C1	M-TAL	-0.37125	0.921566
	YY1	aPT	0.0213209	1.10677		NR4A1	aTAL1	-0.0161868	0.980519
	YY1	dPT	0.0219288	0.838669		NR4A1	C-TAL	0.0174837	1.02408
	YY1	dPT/DTL	0.0205077	0.806131		NR4A1	aTAL2	0.144761	0.895718
	YY1	PT-S1	-0.0204263	0.989406		NR4A1	M-TAL	-0.0492351	1.01197
	YY1	PT-S2	-0.0603699	1.08969		NR5A1	aTAL1	0.0831366	1.08703
	YY1	PT-S3	-0.0487181	1.03484		NR5A1	C-TAL	-0.0735967	0.976339
	ZBTB33	aPT	0.426618	1.06291		NR5A1	aTAL2	-0.350647	0.98192
	ZBTB33	dPT	-0.453085	0.702383		NR5A1	M-TAL	0.11926	0.923108
	ZBTB33	dPT/DTL	-0.346425	0.741358		NR5A2	aTAL1	0.0325765	1.02783
	ZBTB33	PT-S1	-0.199692	0.910246		NR5A2	C-TAL	0.02965	1.01773
	ZBTB33	PT-S2	0.167961	1.03627		NR5A2	aTAL2	0.0842316	0.976122
	ZBTB33	PT-S3	0.083418	1.0206		NR5A2	M-TAL	-0.0864735	0.955954
	ZEB1	aPT	-0.344201	1.15738		NRF1	aTAL1	0.129318	1.01751
	ZEB1	dPT	0.196997	0.795873		NRF1	C-TAL	-0.0782226	1.00256
	ZEB1	dPT/DTL	0.0902723	0.782051		NRF1	aTAL2	0.314075	0.907754
	ZEB1	PT-S1	0.20927	0.863458		NRF1	M-TAL	-0.107771	0.977167
	ZEB1	PT-S2	0.230685	0.920661		ONECUT1	aTAL1	0.278589	1.00323
	ZEB1	PT-S3	0.0891078	0.973109		ONECUT1	C-TAL	-0.120217	0.971334
	ZNF263	aPT	-0.565558	0.881273		ONECUT1	aTAL2	0.592874	0.922376
	ZNF263	dPT	0.763462	0.634987		ONECUT1	M-TAL	-0.264331	0.92236
	ZNF263	dPT/DTL	1.12452	0.496038		OTX2	aTAL1	0.340954	1.00645
	ZNF263	PT-S1	0.023607	0.823009		OTX2	C-TAL	-0.15961	0.955534
	ZNF263	PT-S2	-0.543203	0.777327		OTX2	aTAL2	0.527463	0.921553
	ZNF263	PT-S3	-0.29739	0.941583		OTX2	M-TAL	-0.251067	0.929815
						PAX5	aTAL1	0.244683	1.00425
						PAX5	C-TAL	-0.0537082	0.963203
						PAX5	aTAL2	0.229364	0.913614
						PAX5	M-TAL	-0.207935	1.00716
						PAX6	aTAL1	0.513036	1.0107
						PAX6	C-TAL	-0.269471	0.907956
						PAX6	aTAL2	0.188783	0.993666
						PAX6	M-TAL	-0.166939	0.921538
						PAX8	aTAL1	0.15523	0.968782
						PAX8	C-TAL	-0.030437	1.02269
						PAX8	aTAL2	-0.134267	0.961816
						PAX8	M-TAL	-0.0545405	0.995177
						PBX2	aTAL1	0.00181199	0.993703
						PBX2	C-TAL	0.0678947	1.0136
						PBX2	aTAL2	0.371084	0.865305
						PBX2	M-TAL	-0.189346	0.985245
						PBX3	aTAL1	0.225045	0.971253
						PBX3	C-TAL	0.0280396	1.00557
						PBX3	aTAL2	0.536036	0.840291
						PBX3	M-TAL	-0.376841	0.922675
						PDX1	aTAL1	0.21736	0.982548
						PDX1	C-TAL	-0.090351	0.987777
						PDX1	aTAL2	0.670823	0.892859
						PDX1	M-TAL	-0.271038	0.929087
						PGR	aTAL1	-0.026598	0.959509
						PGR	C-TAL	0.140681	1.0393
						PGR	aTAL2	-0.318639	0.929319
						PGR	M-TAL	-0.0497014	0.97806
						PKNOX1	aTAL1	0.0196982	0.996578
						PKNOX1	C-TAL	0.00935913	0.985333
						PKNOX1	aTAL2	0.464234	0.916509
						PKNOX1	M-TAL	-0.162844	0.998567
						POU2F1	aTAL1	0.253986	0.978872
						POU2F1	C-TAL	-0.243104	0.939278
						POU2F1	aTAL2	0.601245	0.997211
						POU2F1	M-TAL	-0.102271	0.967447
						POU2F2	aTAL1	0.438116	1.01767
						POU2F2	C-TAL	-0.311797	0.895507
						POU2F2	aTAL2	0.524589	0.875508
						POU2F2	M-TAL	-0.152883	0.945168
						POU4F2	aTAL1	0.267041	0.960037
						POU4F2	C-TAL	-0.0148626	1.01819
						POU4F2	aTAL2	0.286973	0.845063
						POU4F2	M-TAL	-0.288898	0.96898
						POU5F1	aTAL1	0.141506	0.991283
						POU5F1	C-TAL	-0.107381	1.01866
						POU5F1	aTAL2	0.387633	0.900869
						POU5F1	M-TAL	-0.105226	0.969878
						PPARA	aTAL1	0.000981717	0.949484
						PPARA	C-TAL	0.101878	0.996283
						PPARA	aTAL2	-0.223323	1.00436
						PPARA	M-TAL	-0.0550324	1.02906
						PPARG	aTAL1	-0.00710124	0.972155
						PPARG	C-TAL	-0.0824321	1.00178
						PPARG	aTAL2	0.430305	1.00417
						PPARG	M-TAL	-0.0230477	0.98847
						PRDM1	aTAL1	0.313384	1.04185
						PRDM1	C-TAL	-0.144925	0.969192
						PRDM1	aTAL2	0.19169	0.936101
						PRDM1	M-TAL	-0.147319	0.94738
						PRDM14	aTAL1	0.158511	1.01084
						PRDM14	C-TAL	-0.0733987	0.993814
						PRDM14	aTAL2	0.286329	0.833357
						PRDM14	M-TAL	-0.129659	1.0089
						PROX1	aTAL1	0.15863	1.02412
						PROX1	C-TAL	-0.139138	1.00458
						PROX1	aTAL2	0.458519	0.889168
						PROX1	M-TAL	-0.10297	0.945774
						RARA	aTAL1	0.400869	1.06178
						RARA	C-TAL	-0.100798	0.916434
						RARA	aTAL2	0.277544	1.01218
						RARA	M-TAL	-0.296995	0.904585
						RBPJ	aTAL1	0.394892	1.017
						RBPJ	C-TAL	-0.202036	0.930858
						RBPJ	aTAL2	0.563178	0.890789
						RBPJ	M-TAL	-0.256731	0.923179
						RCOR1	aTAL1	-0.0125559	0.998228
						RCOR1	C-TAL	0.0918623	1.01739
						RCOR1	aTAL2	-0.334692	0.874393
						RCOR1	M-TAL	0.00048318	0.994125
						REL	aTAL1	0.135999	1.14874
						REL	C-TAL	0.027589	0.924368
						REL	aTAL2	0.134892	1.20532
						REL	M-TAL	-0.185043	0.846601
						RELA	aTAL1	0.350719	1.16353
						RELA	C-TAL	-0.231896	0.85657
						RELA	aTAL2	0.475997	1.12603
						RELA	M-TAL	-0.159485	0.826063
						RELB	aTAL1	0.568248	1.11122
						RELB	C-TAL	-0.17872	0.876917
						RELB	aTAL2	0.226055	1.01628
						RELB	M-TAL	-0.330174	0.797087
						REST	aTAL1	0.176112	0.943801
						REST	C-TAL	0.0151851	0.93256
						REST	aTAL2	0.384886	0.902009
						REST	M-TAL	-0.276889	1.07359
						RFX1	aTAL1	0.172854	1.03552
						RFX1	C-TAL	-0.0330162	0.988883
						RFX1	aTAL2	0.469129	1.00432
						RFX1	M-TAL	-0.242273	0.902498
						RFX2	aTAL1	0.0959382	1.02918
						RFX2	C-TAL	-0.0178035	1.0054
						RFX2	aTAL2	0.0741335	1.02978
						RFX2	M-TAL	-0.080734	0.951136
						RFX5	aTAL1	-0.00145807	1.08225
						RFX5	C-TAL	-0.103606	0.892692
						RFX5	aTAL2	0.165928	1.22672
						RFX5	M-TAL	0.0741054	0.959378
						RFXANK	aTAL1	-0.0153219	1.09431
						RFXANK	C-TAL	-0.0494036	0.910468
						RFXANK	aTAL2	-0.154924	1.14077
						RFXANK	M-TAL	0.115681	0.959712
						RFXAP	aTAL1	-0.0153219	1.09431
						RFXAP	C-TAL	-0.0494036	0.910468
						RFXAP	aTAL2	-0.154924	1.14077
						RFXAP	M-TAL	0.115681	0.959712
						RUNX1	aTAL1	0.260108	1.05606
						RUNX1	C-TAL	-0.262012	0.9457
						RUNX1	aTAL2	0.450625	0.997645
						RUNX1	M-TAL	-0.0412674	0.91202
						RUNX2	aTAL1	0.411417	1.04707
						RUNX2	C-TAL	-0.0696946	0.968634
						RUNX2	aTAL2	0.505303	0.896816
						RUNX2	M-TAL	-0.408692	0.81318
						RUNX3	aTAL1	0.111067	0.999898
						RUNX3	C-TAL	0.0372994	0.976326
						RUNX3	aTAL2	0.0758749	0.971506
						RUNX3	M-TAL	-0.15842	1.01645
						RXRA	aTAL1	-0.49259	1.01985
						RXRA	C-TAL	0.101206	0.858233
						RXRA	aTAL2	-0.471912	0.991274
						RXRA	M-TAL	0.429681	0.903827
						SIX2	aTAL1	-0.00580255	0.982729
						SIX2	C-TAL	-0.000458026	1.03593
						SIX2	aTAL2	0.352876	0.905916
						SIX2	M-TAL	-0.0975926	0.974535
						SIX5	aTAL1	-0.0796163	0.994238
						SIX5	C-TAL	0.0400895	1.01027
						SIX5	aTAL2	0.142576	1.06884
						SIX5	M-TAL	-0.0222181	0.964744
						SMAD1	aTAL1	0.208415	1.00297
						SMAD1	C-TAL	-0.10639	0.98449
						SMAD1	aTAL2	0.667571	0.910672
						SMAD1	M-TAL	-0.243838	0.917814
						SMAD2	aTAL1	0.285095	1.036
						SMAD2	C-TAL	-0.0933011	0.984853
						SMAD2	aTAL2	0.42635	0.942044
						SMAD2	M-TAL	-0.252703	0.901434
						SMAD3	aTAL1	0.414211	1.12007
						SMAD3	C-TAL	-0.187209	0.825763
						SMAD3	aTAL2	0.689341	1.17405
						SMAD3	M-TAL	-0.32702	0.788022
						SMAD4	aTAL1	0.50146	1.05652
						SMAD4	C-TAL	-0.303706	0.878751
						SMAD4	aTAL2	0.521413	1.1414
						SMAD4	M-TAL	-0.214234	0.799538
						SMAD5	aTAL1	-0.0644414	0.987686
						SMAD5	C-TAL	-0.00671372	1.01819
						SMAD5	aTAL2	0.184485	0.924446
						SMAD5	M-TAL	0.00774788	1.00338
						SMARCC2	aTAL1	0.290958	1.0425
						SMARCC2	C-TAL	-0.0563223	0.966692
						SMARCC2	aTAL2	0.184217	0.939879
						SMARCC2	M-TAL	-0.230269	0.949573
						SNAI2	aTAL1	-0.231128	1.04236
						SNAI2	C-TAL	0.0798053	0.965154
						SNAI2	aTAL2	-0.191376	0.871258
						SNAI2	M-TAL	0.154973	0.996091
						SNAPC4	aTAL1	0.194726	1.05628
						SNAPC4	C-TAL	0.00747922	0.988058
						SNAPC4	aTAL2	0.0889777	0.988477
						SNAPC4	M-TAL	-0.197031	0.930442
						SOX10	aTAL1	-0.0635895	1.01585
						SOX10	C-TAL	0.0218679	1.0058
						SOX10	aTAL2	0.03638	0.961945
						SOX10	M-TAL	0.0167622	0.988636
						SOX11	aTAL1	0.0846583	0.976524
						SOX11	C-TAL	-0.157282	1.01877
						SOX11	aTAL2	0.190128	0.947618
						SOX11	M-TAL	0.0582594	0.987732
						SOX13	aTAL1	0.0992127	1.02112
						SOX13	C-TAL	-0.106939	1.00063
						SOX13	aTAL2	0.423748	0.963493
						SOX13	M-TAL	-0.0810299	0.950669
						SOX2	aTAL1	0.185126	1.00276
						SOX2	C-TAL	-0.025647	1.01767
						SOX2	aTAL2	0.483477	0.887906
						SOX2	M-TAL	-0.265324	0.920793
						SOX6	aTAL1	0.317806	1.04581
						SOX6	C-TAL	-0.0680048	0.968851
						SOX6	aTAL2	0.282402	0.990162
						SOX6	M-TAL	-0.267607	0.903021
						SOX9	aTAL1	-0.0292644	1.06554
						SOX9	C-TAL	0.0331496	0.984665
						SOX9	aTAL2	-0.176708	1.08065
						SOX9	M-TAL	0.0371095	0.928387
						SP1	aTAL1	0.452803	1.02256
						SP1	C-TAL	-0.240701	0.803945
						SP1	aTAL2	0.901655	1.2028
						SP1	M-TAL	-0.358457	0.801256
						SP2	aTAL1	-0.0175209	0.985599
						SP2	C-TAL	-0.0309962	1.01948
						SP2	aTAL2	0.254132	0.937438
						SP2	M-TAL	-0.0232289	0.996399
						SP3	aTAL1	-0.0734197	1.01478
						SP3	C-TAL	-0.0821921	0.962638
						SP3	aTAL2	0.0562163	1.1042
						SP3	M-TAL	0.141103	0.982043
						SP4	aTAL1	0.0102202	1.01987
						SP4	C-TAL	-0.014925	1.00559
						SP4	aTAL2	0.412626	0.950608
						SP4	M-TAL	-0.11143	0.958934
						SPI1	aTAL1	0.375281	0.996985
						SPI1	C-TAL	-0.0854563	0.969343
						SPI1	aTAL2	0.128934	1.01895
						SPI1	M-TAL	-0.250282	0.933613
						SPIB	aTAL1	0.226962	1.00973
						SPIB	C-TAL	-0.0440913	0.97203
						SPIB	aTAL2	0.442139	0.930472
						SPIB	M-TAL	-0.266519	0.956383
						SREBF1	aTAL1	-0.269638	0.996819
						SREBF1	C-TAL	-0.0233532	0.945422
						SREBF1	aTAL2	-0.0975722	1.02845
						SREBF1	M-TAL	0.280578	0.985197
						SREBF2	aTAL1	0.000207232	1.04628
						SREBF2	C-TAL	-0.00949904	0.939928
						SREBF2	aTAL2	0.0186591	1.16089
						SREBF2	M-TAL	0.0055135	0.978
						SRF	aTAL1	0.426652	1.03336
						SRF	C-TAL	-0.181411	0.870918
						SRF	aTAL2	0.860503	1.11232
						SRF	M-TAL	-0.394127	0.771988
						SSRP1	aTAL1	0.0461065	1.01164
						SSRP1	C-TAL	-0.132428	0.914879
						SSRP1	aTAL2	0.983976	1.21094
						SSRP1	M-TAL	-0.170368	0.837873
						STAT1	aTAL1	0.50795	1.07046
						STAT1	C-TAL	-0.24147	0.858881
						STAT1	aTAL2	0.598987	1.01627
						STAT1	M-TAL	-0.315204	0.830196
						STAT2	aTAL1	0.422092	1.0921
						STAT2	C-TAL	-0.175347	0.847589
						STAT2	aTAL2	0.574176	1.23744
						STAT2	M-TAL	-0.314141	0.793804
						STAT3	aTAL1	0.450095	1.03515
						STAT3	C-TAL	-0.176141	0.835034
						STAT3	aTAL2	0.884624	1.08521
						STAT3	M-TAL	-0.42688	0.792401
						STAT4	aTAL1	0.0967419	1.18451
						STAT4	C-TAL	-0.0747371	0.824528
						STAT4	aTAL2	-0.310049	1.33341
						STAT4	M-TAL	0.0974104	0.872297
						STAT5A	aTAL1	0.314014	1.04246
						STAT5A	C-TAL	-0.0497219	0.959125
						STAT5A	aTAL2	0.257652	1.02645
						STAT5A	M-TAL	-0.278647	0.907906
						STAT5B	aTAL1	0.301018	1.03086
						STAT5B	C-TAL	-0.0607749	0.969418
						STAT5B	aTAL2	0.212712	1.00892
						STAT5B	M-TAL	-0.241751	0.928486
						STAT6	aTAL1	0.29166	1.03023
						STAT6	C-TAL	-0.0532921	0.930555
						STAT6	aTAL2	0.675551	1.14667
						STAT6	M-TAL	-0.377771	0.815134
						T	aTAL1	0.0860498	1.01614
						T	C-TAL	0.00390826	0.990737
						T	aTAL2	0.450145	0.941948
						T	M-TAL	-0.20765	0.958859
						TAF1	aTAL1	0.323836	1.01992
						TAF1	C-TAL	-0.0865204	0.973289
						TAF1	aTAL2	0.469019	0.877689
						TAF1	M-TAL	-0.305389	0.917623
						TAL1	aTAL1	0.295734	0.971774
						TAL1	C-TAL	-0.127879	0.987836
						TAL1	aTAL2	0.245272	0.898995
						TAL1	M-TAL	-0.168216	0.996609
						TBP	aTAL1	0.330388	1.03555
						TBP	C-TAL	-0.224876	0.959621
						TBP	aTAL2	0.457986	0.893379
						TBP	M-TAL	-0.145508	0.926893
						TBX21	aTAL1	0.184895	1.03555
						TBX21	C-TAL	-0.0306231	0.977956
						TBX21	aTAL2	0.238363	0.927092
						TBX21	M-TAL	-0.187778	0.975095
						TCF12	aTAL1	0.36992	0.989628
						TCF12	C-TAL	-0.15661	0.957553
						TCF12	aTAL2	0.638996	0.836501
						TCF12	M-TAL	-0.311268	0.918562
						TCF25	aTAL1	-0.116045	1.03197
						TCF25	C-TAL	0.0145402	0.982305
						TCF25	aTAL2	-0.436065	1.03851
						TCF25	M-TAL	0.206925	0.924534
						TCF3	aTAL1	0.286617	1.04166
						TCF3	C-TAL	-0.0724368	0.952764
						TCF3	aTAL2	0.0201988	1.00876
						TCF3	M-TAL	-0.159909	0.965524
						TCF4	aTAL1	0.302752	1.01123
						TCF4	C-TAL	-0.184817	1.01047
						TCF4	aTAL2	0.56625	0.877542
						TCF4	M-TAL	-0.201005	0.879577
						TCF7	aTAL1	0.383003	1.05041
						TCF7	C-TAL	-0.131183	0.953888
						TCF7	aTAL2	0.431409	0.875767
						TCF7	M-TAL	-0.291397	0.897886
						TCF7L2	aTAL1	0.468484	1.09552
						TCF7L2	C-TAL	-0.160408	0.89171
						TCF7L2	aTAL2	0.308203	1.03107
						TCF7L2	M-TAL	-0.292449	0.853767
						TEAD1	aTAL1	0.41603	1.01643
						TEAD1	C-TAL	-0.121959	0.955726
						TEAD1	aTAL2	0.625349	0.825005
						TEAD1	M-TAL	-0.386323	0.861614
						TEAD2	aTAL1	0.298577	1.06326
						TEAD2	C-TAL	-0.128437	0.93299
						TEAD2	aTAL2	0.49481	1.04551
						TEAD2	M-TAL	-0.242745	0.890119
						TEAD4	aTAL1	0.39962	1.02069
						TEAD4	C-TAL	-0.178957	0.932904
						TEAD4	aTAL2	0.67131	0.840583
						TEAD4	M-TAL	-0.319266	0.893914
						TFAP2A	aTAL1	0.205317	1.06868
						TFAP2A	C-TAL	-0.052331	0.959087
						TFAP2A	aTAL2	0.207787	1.05706
						TFAP2A	M-TAL	-0.170442	0.928312
						TFAP2C	aTAL1	-0.059416	1.02301
						TFAP2C	C-TAL	0.0972461	1.01636
						TFAP2C	aTAL2	0.0593826	1.03906
						TFAP2C	M-TAL	-0.0817548	0.937053
						TFAP4	aTAL1	0.226442	1.01436
						TFAP4	C-TAL	-0.0459434	1.00267
						TFAP4	aTAL2	0.26868	0.903564
						TFAP4	M-TAL	-0.213302	0.954921
						TFDP1	aTAL1	0.0100171	0.989158
						TFDP1	C-TAL	-0.0561764	0.96748
						TFDP1	aTAL2	0.554368	1.04315
						TFDP1	M-TAL	-0.104282	0.981519
						TGIF2	aTAL1	-0.197772	1.03062
						TGIF2	C-TAL	0.0543832	0.965356
						TGIF2	aTAL2	-0.316831	1.02015
						TGIF2	M-TAL	0.193566	0.955898
						THAP1	aTAL1	0.357646	1.02931
						THAP1	C-TAL	-0.0781993	0.93871
						THAP1	aTAL2	0.452121	0.920937
						THAP1	M-TAL	-0.338389	0.92004
						THAP11	aTAL1	0.0134978	1.00389
						THAP11	C-TAL	0.0208046	1.01655
						THAP11	aTAL2	-0.431467	0.961733
						THAP11	M-TAL	0.0902692	0.955844
						TP53	aTAL1	0.281814	1.06832
						TP53	C-TAL	-0.144446	0.893362
						TP53	aTAL2	0.704273	1.10897
						TP53	M-TAL	-0.271134	0.862175
						TP63	aTAL1	-0.217858	0.964126
						TP63	C-TAL	0.109535	1.00457
						TP63	aTAL2	-0.181574	0.947062
						TP63	M-TAL	0.106215	1.00201
						TP73	aTAL1	0.160758	1.01265
						TP73	C-TAL	-0.153642	0.993057
						TP73	aTAL2	0.527761	0.878762
						TP73	M-TAL	-0.107952	0.959051
						TWIST1	aTAL1	0.0261346	1.01202
						TWIST1	C-TAL	-0.18914	0.984659
						TWIST1	aTAL2	0.466865	0.97827
						TWIST1	M-TAL	0.0636198	0.958333
						UBTF	aTAL1	-0.018226	0.974026
						UBTF	C-TAL	-0.036156	1.01288
						UBTF	aTAL2	0.206389	0.937835
						UBTF	M-TAL	-0.00266412	1.01673
						USF1	aTAL1	0.112484	1.03177
						USF1	C-TAL	-0.265808	0.92747
						USF1	aTAL2	0.365688	1.08235
						USF1	M-TAL	0.111008	0.956974
						USF2	aTAL1	0.142216	1.05482
						USF2	C-TAL	-0.196243	0.948118
						USF2	aTAL2	0.450102	1.06832
						USF2	M-TAL	-0.0199196	0.928606
						VDR	aTAL1	0.0340477	1.04838
						VDR	C-TAL	-0.00445004	0.972634
						VDR	aTAL2	0.138554	1.09921
						VDR	M-TAL	-0.0635928	0.953821
						WT1	aTAL1	0.222342	1.03364
						WT1	C-TAL	0.0363583	0.972116
						WT1	aTAL2	0.174872	1.0084
						WT1	M-TAL	-0.278951	0.934598
						XBP1	aTAL1	0.0853842	1.00082
						XBP1	C-TAL	-0.0746274	1.01403
						XBP1	aTAL2	0.169401	0.949719
						XBP1	M-TAL	-0.0331505	0.986163
						YY1	aTAL1	0.0125701	1.00835
						YY1	C-TAL	-0.0192889	0.990485
						YY1	aTAL2	0.000239408	1.05271
						YY1	M-TAL	0.0120552	0.988153
						ZBED1	aTAL1	0.234664	1.04148
						ZBED1	C-TAL	-0.123368	0.943424
						ZBED1	aTAL2	0.609917	0.976539
						ZBED1	M-TAL	-0.229	0.920608
						ZBTB11	aTAL1	0.138462	1.04035
						ZBTB11	C-TAL	-0.120054	0.980723
						ZBTB11	aTAL2	0.318631	0.982151
						ZBTB11	M-TAL	-0.0677046	0.959091
						ZBTB33	aTAL1	0.046715	0.98564
						ZBTB33	C-TAL	-0.0572415	1.0191
						ZBTB33	aTAL2	0.283145	0.948093
						ZBTB33	M-TAL	-0.0544816	0.9882
						ZBTB7A	aTAL1	-0.308997	1.05666
						ZBTB7A	C-TAL	0.0692211	0.948144
						ZBTB7A	aTAL2	-0.451488	0.959022
						ZBTB7A	M-TAL	0.308176	0.897487
						ZEB1	aTAL1	-0.376679	1.11404
						ZEB1	C-TAL	0.114468	0.906425
						ZEB1	aTAL2	-0.353572	1.07809
						ZEB1	M-TAL	0.282999	0.843241
						ZEB2	aTAL1	-0.197431	1.01364
						ZEB2	C-TAL	0.0868182	0.990542
						ZEB2	aTAL2	-0.485807	0.895291
						ZEB2	M-TAL	0.204581	0.951568
						ZFX	aTAL1	0.176595	1.03363
						ZFX	C-TAL	-0.119833	0.999961
						ZFX	aTAL2	0.283639	0.909955
						ZFX	M-TAL	-0.0895376	0.958862
						ZKSCAN1	aTAL1	0.336455	1.04964
						ZKSCAN1	C-TAL	-0.0463122	0.94802
						ZKSCAN1	aTAL2	0.372097	0.913087
						ZKSCAN1	M-TAL	-0.334742	0.91295
						ZNF143	aTAL1	0.111071	0.981798
						ZNF143	C-TAL	-0.0268989	1.00216
						ZNF143	aTAL2	0.47109	0.852643
						ZNF143	M-TAL	-0.198517	0.994892
						ZNF217	aTAL1	0.293794	0.998397
						ZNF217	C-TAL	-0.182719	0.981993
						ZNF217	aTAL2	0.488598	0.918551
						ZNF217	M-TAL	-0.173338	0.937955
						ZNF24	aTAL1	-0.0376453	1.00913
						ZNF24	C-TAL	0.0682959	0.96564
						ZNF24	aTAL2	-0.0994271	0.982269
						ZNF24	M-TAL	-0.0196384	1.03183
						ZNF263	aTAL1	-0.190916	1.03178
						ZNF263	C-TAL	0.0434246	0.957871
						ZNF263	aTAL2	-0.188851	0.832799
						ZNF263	M-TAL	0.163349	1.03103
						ZNF274	aTAL1	-0.192157	1.05235
						ZNF274	C-TAL	0.0129281	0.975117
						ZNF274	aTAL2	-0.0348326	1.03348
						ZNF274	M-TAL	0.155177	0.945128
						ZNF384	aTAL1	0.219281	0.994433
						ZNF384	C-TAL	-0.132854	0.982797
						ZNF384	aTAL2	0.509337	0.837025
						ZNF384	M-TAL	-0.175715	0.984725
						ZNF592	aTAL1	-0.0324223	0.996097
						ZNF592	C-TAL	-0.032444	0.985294
						ZNF592	aTAL2	0.106362	1.01889
						ZNF592	M-TAL	0.0340058	1.01168
						ZNF639	aTAL1	-0.133512	1.0156
						ZNF639	C-TAL	0.0529272	1.00813
						ZNF639	aTAL2	-0.36481	0.939293
						ZNF639	M-TAL	0.155711	0.953025
						ZNF740	aTAL1	0.128544	0.977492
						ZNF740	C-TAL	0.0566215	1.01081
						ZNF740	aTAL2	0.286132	0.886021
						ZNF740	M-TAL	-0.25698	0.983538
