# Supplementary material for: An atlas of healthy and injured cell states and niches in the human kidney
Source: Nature. 2023 Jul 19;619(7970):585–94. doi: 10.1038/s41586-023-05769-3 (PMC10356613; doi:10.1038/s41586-023-05769-3)
Supplement: Supplementary file 6 — Supplementary Tables 1–37. [file 41586_2023_5769_MOESM6_ESM.zip › 2021-07-12390D-s6/2021-07-12390D-Supplementary Table 2.xlsx]

## Sheet: S2
	Supplementary Table 2. 3D imaging and spatial transcriptomic experiments.
	Summary of spatial experiments encompassing 11 reference tissue donors and 30 disease tissue patients, including information for accessing raw data.
																		Slide-Seq2/Visium
	Assay	Specimen	Condition (Long Name)	Condition Level 1	Condition Level 2	Patient	Region Level 1	Region Level 2	Percent Cortex*	Percent Medulla*	Sex	Race	Tissue Type	Omic Assays For Patient Tissue	Data Source	Data Location	Data Source ID	Total spots	Median UMIs per spot	Median genes per spot
	3D Imaging	19-0001	Diabetic Kidney Disease (DKD)	CKD	DKD	29-10006	Cortex		100	0	F	AA	Biopsy	10X snRNA-seq/10X scRNA-seq	KPMP	https://doi.org/10.48698/3z31-8924	29-10006	-	-	-
	3D Imaging	19-0002	Diabetic Kidney Disease (DKD)	CKD	DKD	29-10007	Cortex		100	0	F	AA	Biopsy	-	KPMP	https://doi.org/10.48698/3z31-8924	29-10007	-	-	-
	3D Imaging	20-0007	Acute Kidney Injury (AKI)	AKI	AKI	34-10050	Cortex		100	0	F	W	Biopsy	10X scRNA-seq	KPMP	https://doi.org/10.48698/3z31-8924	34-10050	-	-	-
	3D Imaging	20-0008	Acute Kidney Injury (AKI)	AKI	AKI	30-10044	Cortex/Medulla		63	37	F	W	Biopsy	-	KPMP	https://doi.org/10.48698/3z31-8924	30-10044	-	-	-
	3D Imaging	20-0009	Diabetic Kidney Disease (DKD)	CKD	DKD	29-10011	Cortex		100	0	F	W	Biopsy	10X scRNA-seq	KPMP	https://doi.org/10.48698/3z31-8924	29-10011	-	-	-
	3D Imaging	19-0004	Acute Kidney Injury (AKI)	AKI	AKI	32-2	Cortex		100	0	M	W	Biopsy	10X snRNA-seq	KPMP	https://doi.org/10.48698/3z31-8924	32-2	-	-	-
	3D Imaging	19-0003	Chronic Kidney Injury (CKD)	CKD	CKD	31-10000	Cortex/Medulla		79	21	M	W	Biopsy	10X snRNA-seq/10X scRNA-seq	KPMP	https://doi.org/10.48698/3z31-8924	31-10000	-	-	-
	3D Imaging	20-0012	Chronic Kidney Injury (CKD)	CKD	CKD	29-10008	Cortex		100	0	F	W	Biopsy	10X snRNA-seq/10X scRNA-seq	KPMP	https://doi.org/10.48698/3z31-8924	29-10008	-	-	-
	3D Imaging	20-0010	Chronic Kidney Injury (CKD)	CKD	CKD	31-10006	Medulla		0	100	M	W	Biopsy	10X snRNA-seq	KPMP	https://doi.org/10.48698/3z31-8924	31-10006	-	-	-
	3D Imaging	20-0011	Diabetic Kidney Disease (DKD)	CKD	DKD	31-10001	Cortex/Medulla		46	54	M	W	Biopsy	10X snRNA-seq/10X scRNA-seq	KPMP	https://doi.org/10.48698/3z31-8924	31-10001	-	-	-
	3D Imaging	20-0044	Diabetic Kidney Disease (DKD)	CKD	DKD	31-10035	Cortex		100	0	F	W	Biopsy	10X snRNA-seq/10X scRNA-seq	KPMP	https://doi.org/10.48698/3z31-8924	31-10035	-	-	-
	3D Imaging	20-0039	Diabetic Kidney Disease (DKD)	CKD	DKD	31-10042	Cortex		100	0	F	W, Other	Biopsy	10X scRNA-seq	KPMP	https://doi.org/10.48698/3z31-8924	31-10042	-	-	-
	3D Imaging	20-0041	Acute Kidney Injury (AKI)	AKI	AKI	30-10034	Cortex		100	0	F	AA	Biopsy	10X snRNA-seq/10X scRNA-seq	KPMP	https://doi.org/10.48698/3z31-8924	30-10034	-	-	-
	3D Imaging	20-0042	Acute Kidney Injury (AKI)	AKI	AKI	33-10005	Cortex / Medulla		43	57	M	W	Biopsy	10X snRNA-seq/10X scRNA-seq	KPMP	https://doi.org/10.48698/3z31-8924	33-10005	-	-	-
	3D Imaging	20-0043	Acute Kidney Injury (AKI)	AKI	AKI	32-10034	Cortex		100	0	M	W	Biopsy	10X snRNA-seq/10X scRNA-seq	KPMP	https://doi.org/10.48698/3z31-8924	32-10034	-	-	-
	Visium	18-0006	Reference	Ref	Ref	IU-F59	Cortex / Medulla		85	15	F	W	Nephrectomy	-	KPMP	ncbi.nlm.nih.gov/geo/	GSE171406	3007	8349	2970
	Visium	19-F52	Reference	Ref	Ref	IU-F52	Cortex		100	0	F	W	Nephrectomy	-	BBCI	https://doi.org/10.48698/3z31-8924	IU-F52	3627	2308	1460
	Visium	19-M61	Reference	Ref	Ref	IU-M61	Cortex		100	0	M	W	Nephrectomy	-	BBCI	https://doi.org/10.48698/3z31-8924	IU-M61	4060	3294	1809
	Visium	19-M32	Reference	Ref	Ref	IU-M32	Cortex		100	0	M	W	Nephrectomy	-	BBCI	https://doi.org/10.48698/3z31-8924	IU-M32	2627	4001	2116
	Visium	IU-21-015-2	Reference	Ref	Ref	21-015	Cortex		100	0	F	Not Recorded	Nephrectomy	-	KPMP	https://doi.org/10.48698/3z31-8924	21-015	956	3553	2294
	Visium	IU-21-019-5	Reference	Ref	Ref	21-019	Cortex		100	0	M	Not Recorded	Nephrectomy	-	KPMP	https://doi.org/10.48698/3z31-8924	21-019	1034	4198	2380
	Visium	20-13437	Chronic Kidney Injury (CKD)	CKD	CKD	IU-13437	Cortex / Medulla		70	30	F	AA	Biopsy	-	BBCI	https://doi.org/10.48698/3z31-8924	IU-13437	1322	2380	1617
	Visium	21-0073	Diabetic Kidney Disease (DKD)	CKD	DKD	29-10013	Cortex		100	0	F	AA	Biopsy	10X snRNA-seq/10X scRNA-seq	KPMP	https://doi.org/10.48698/3z31-8924	29-10013	673	2132	1413
	Visium	21-0072	Diabetic Kidney Disease (DKD)	CKD	DKD	29-10012	Cortex		100	0	F	AA	Biopsy	10X snRNA-seq/10X scRNA-seq	KPMP	https://doi.org/10.48698/3z31-8924	29-10012	673	5841	2829
	Visium	21-0068	Diabetic Kidney Disease (DKD)	CKD	DKD	29-10280	Cortex		100	0	M	W	Biopsy	-	KPMP	https://doi.org/10.48698/3z31-8924	29-10280	560	4992	2232
	Visium	21-0064	Diabetic Kidney Disease (DKD)	CKD	DKD	31-10221	Cortex / Medulla		80	20	M	AA	Biopsy	-	KPMP	https://doi.org/10.48698/3z31-8924	31-10221	534	5884	2906
	Visium	21-0061	Diabetic Kidney Disease (DKD)	CKD	DKD	29-10404	Cortex		100	0	M	AA	Biopsy	-	KPMP	https://doi.org/10.48698/3z31-8924	29-10404	453	5576	2633
	Visium	21-0063/Cortex	Diabetic Kidney Disease (DKD)	CKD	DKD	28-12265	Cortex		100	0	F	W	Biopsy	-	KPMP	https://doi.org/10.48698/3z31-8924	28-12265	461	6550	3362
	Visium	21-0063/Medulla	Diabetic Kidney Disease (DKD)	CKD	DKD	28-12265	Medulla		0	100	F	W	Biopsy	-	KPMP	https://doi.org/10.48698/3z31-8924	28-12265	904	4233	1972
	Visium	20-0039	Diabetic Kidney Disease (DKD)	CKD	DKD	31-10042	Cortex		100	0	F	W, Other	Biopsy	10X scRNA-seq	KPMP	https://doi.org/10.48698/3z31-8924	31-10042	607	6689	3214
	Visium	21-0055	Diabetic Kidney Disease (DKD)	CKD	DKD	29-10282	Cortex		100	0	M	W	Biopsy	-	KPMP	https://doi.org/10.48698/3z31-8924	29-10282	787	6876	2710
	Visium	21-0057	Diabetic Kidney Disease (DKD)	CKD	DKD	27-10066	Cortex / Medulla		10	90	F	W	Biopsy	-	KPMP	https://doi.org/10.48698/3z31-8924	27-10066	407	9117	3553
	Visium	20-0038	Acute Kidney Injury (AKI)	AKI	AKI	32-10074	Cortex		100	0	M	W	Biopsy	10X scRNA-seq	KPMP	https://doi.org/10.48698/3z31-8924	32-10074	317	7415	3381
	Visium	20-0040	Acute Kidney Injury (AKI)	AKI	AKI	30-10125	Cortex		100	0	M	AA	Biopsy	10X scRNA-seq	KPMP	https://doi.org/10.48698/3z31-8924	30-10125	645	7637	3706
	Visium	21-0056	Acute Kidney Injury (AKI)	AKI	AKI	33-10331	Cortex		100	0	F	AA	Biopsy	-	KPMP	https://doi.org/10.48698/3z31-8924	33-10331	673	8569	3982
	Visium	21-0066	Acute Kidney Injury (AKI)	AKI	AKI	30-10631	Cortex		100	0	M	AA	Biopsy	-	KPMP	https://doi.org/10.48698/3z31-8924	30-10631	640	6534	2478
	Visium	21-0065	Acute Kidney Injury (AKI)	AKI	AKI	30-10929	Cortex		100	0	M	AA	Biopsy	-	KPMP	https://doi.org/10.48698/3z31-8924	30-10929	507	11360	4181
	Visium	21-0071	Acute Kidney Injury (AKI)	AKI	AKI	32-10003	Cortex		100	0	M	W	Biopsy	10X snRNA-seq/10X scRNA-seq	KPMP	https://doi.org/10.48698/3z31-8924	32-10003	370	11170	4476
	SLIDE-Seq2	Puck_200903_01	Reference	Ref	Ref	3579	Cortex		100	0	M	W	Nephrectomy	-	HuBMAP	https://doi.org/10.35079/hbm776.rgsw.867	HBM346.CSWK.388	37310	124	109
	SLIDE-Seq2	Puck_200903_02	Reference	Ref	Ref	3579	Cortex		100	0	M	W	Nephrectomy	-	HuBMAP	https://doi.org/10.35079/hbm776.rgsw.867	HBM956.NKKJ.646	38798	108	95
	SLIDE-Seq2	Puck_200903_03	Reference	Ref	Ref	3579	Cortex		100	0	M	W	Nephrectomy	-	HuBMAP	https://doi.org/10.35079/hbm776.rgsw.867	HBM488.GXLS.689	39672	151	132
	SLIDE-Seq2	Puck_200903_05	Reference	Ref	Ref	3579	Cortex		100	0	M	W	Nephrectomy	-	HuBMAP	https://doi.org/10.35079/hbm776.rgsw.867	HBM364.JRNL.422	41870	150	129
	SLIDE-Seq2	Puck_200903_06	Reference	Ref	Ref	3579	Cortex		100	0	M	W	Nephrectomy	-	HuBMAP	https://doi.org/10.35079/hbm776.rgsw.867	HBM336.GKJN.639	44978	195	165
	SLIDE-Seq2	Puck_200903_07	Reference	Ref	Ref	3579	Cortex		100	0	M	W	Nephrectomy	-	HuBMAP	https://doi.org/10.35079/hbm776.rgsw.867	HBM247.GGHT.658	42901	131	113
	SLIDE-Seq2	Puck_200903_25	Reference	Ref	Ref	3579	Cortex		100	0	M	W	Nephrectomy	-	HuBMAP	https://doi.org/10.35079/hbm776.rgsw.867	HBM427.RVVD.276	38559	190	164
	SLIDE-Seq2	Puck_200903_26	Reference	Ref	Ref	3579	Cortex		100	0	M	W	Nephrectomy	-	HuBMAP	https://doi.org/10.35079/hbm776.rgsw.867	HBM464.KHSK.927	36051	158	135
	SLIDE-Seq2	Puck_200906_10	Reference	Ref	Ref	3579	Cortex		100	0	M	W	Nephrectomy	-	HuBMAP	https://doi.org/10.35079/hbm776.rgsw.867	HBM537.VLPL.734	43477	160	140
	SLIDE-Seq2	Puck_200906_18	Reference	Ref	Ref	3579	Cortex		100	0	M	W	Nephrectomy	-	HuBMAP	https://doi.org/10.35079/hbm776.rgsw.867	HBM786.LZQZ.242	41704	148	129
	SLIDE-Seq2	Puck_210113_21	Reference	Ref	Ref	3593	Medulla	Outer Medulla	0	100	M	W	Deceased Donor	10X snRNA-seq	HuBMAP	https://doi.org/10.35079/hbm776.rgsw.867	HBM472.ZSRG.586	41794	293	227
	SLIDE-Seq2	Puck_210113_22	Reference	Ref	Ref	3593	Medulla	Outer Medulla	0	100	M	W	Deceased Donor	10X snRNA-seq	HuBMAP	https://doi.org/10.35079/hbm776.rgsw.867	HBM969.VBPS.239	34124	279	225
	SLIDE-Seq2	Puck_210113_23	Reference	Ref	Ref	3593	Medulla	Outer Medulla	0	100	M	W	Deceased Donor	10X snRNA-seq	HuBMAP	https://doi.org/10.35079/hbm776.rgsw.867	HBM876.NMKV.392	38430	277	227
	SLIDE-Seq2	Puck_210113_24	Reference	Ref	Ref	3593	Medulla	Inner Medulla	0	100	M	W	Deceased Donor	10X snRNA-seq	HuBMAP	https://doi.org/10.35079/hbm776.rgsw.867	HBM246.PZPG.573	41398	168	145.5
	SLIDE-Seq2	Puck_210113_25	Reference	Ref	Ref	3593	Medulla	Inner Medulla	0	100	M	W	Deceased Donor	10X snRNA-seq	HuBMAP	https://doi.org/10.35079/hbm776.rgsw.867	HBM757.CMSL.897	28921	179	151
	SLIDE-Seq2	Puck_210113_26	Reference	Ref	Ref	3593	Medulla	Outer Medulla	0	100	M	W	Deceased Donor	10X snRNA-seq	HuBMAP	https://doi.org/10.35079/hbm776.rgsw.867	HBM499.GPFC.894	42342	286	231
	SLIDE-Seq2	Puck_210113_27	Reference	Ref	Ref	3593	Medulla	Outer Medulla	0	100	M	W	Deceased Donor	10X snRNA-seq	HuBMAP	https://doi.org/10.35079/hbm776.rgsw.867	HBM832.WWZH.575	33555	288	234
	SLIDE-Seq2	Puck_210113_28	Reference	Ref	Ref	3593	Medulla	Inner Medulla	0	100	M	W	Deceased Donor	10X snRNA-seq	HuBMAP	https://doi.org/10.35079/hbm776.rgsw.867	HBM684.XVPK.336	37478	293	245
	SLIDE-Seq2	Puck_210113_29	Reference	Ref	Ref	3593	Medulla	Inner Medulla	0	100	M	W	Deceased Donor	10X snRNA-seq	HuBMAP	https://doi.org/10.35079/hbm776.rgsw.867	HBM543.DWSW.978	35839	280	233
	SLIDE-Seq2	Puck_210113_30	Reference	Ref	Ref	3593	Medulla	Inner Medulla	0	100	M	W	Deceased Donor	10X snRNA-seq	HuBMAP	https://doi.org/10.35079/hbm776.rgsw.867	HBM337.GJHZ.665	31823	222	190
	SLIDE-Seq2	Puck_210113_31	Reference	Ref	Ref	3611	Medulla	Outer Medulla	0	100	F	W	Nephrectomy	-	HuBMAP	https://doi.org/10.35079/hbm776.rgsw.867	HBM797.HSMJ.596	45751	320	270
	SLIDE-Seq2	Puck_210113_32	Reference	Ref	Ref	3611	Medulla	Outer Medulla	0	100	F	W	Nephrectomy	-	HuBMAP	https://doi.org/10.35079/hbm776.rgsw.867	HBM699.CHMK.457	40447	306	258
	SLIDE-Seq2	Puck_210113_33	Reference	Ref	Ref	3611	Medulla	Outer Medulla	0	100	F	W	Nephrectomy	-	HuBMAP	https://doi.org/10.35079/hbm776.rgsw.867	HBM754.SJMP.486	41747	281	240
	SLIDE-Seq2	Puck_210113_34	Reference	Ref	Ref	3611	Medulla	Outer Medulla	0	100	F	W	Nephrectomy	-	HuBMAP	https://doi.org/10.35079/hbm776.rgsw.867	HBM348.FXGT.728	46958	302	258
	SLIDE-Seq2	Puck_210113_35	Reference	Ref	Ref	3611	Medulla	Outer Medulla	0	100	F	W	Nephrectomy	-	HuBMAP	https://doi.org/10.35079/hbm776.rgsw.867	HBM778.VKRZ.934	44432	227	198
	SLIDE-Seq2	Puck_210113_36	Reference	Ref	Ref	3611	Medulla	Outer Medulla	0	100	F	W	Nephrectomy	-	HuBMAP	https://doi.org/10.35079/hbm776.rgsw.867	HBM586.QXWD.492	29699	347	284
	SLIDE-Seq2	Puck_210113_37	Reference	Ref	Ref	3611	Medulla	Outer Medulla	0	100	F	W	Nephrectomy	-	HuBMAP	https://doi.org/10.35079/hbm776.rgsw.867	HBM272.KQDJ.873	42767	385	317
	SLIDE-Seq2	Puck_210113_38	Reference	Ref	Ref	3611	Medulla	Outer Medulla	0	100	F	W	Nephrectomy	-	HuBMAP	https://doi.org/10.35079/hbm776.rgsw.867	HBM489.LPCX.978	33483	354	295
	SLIDE-Seq2	Puck_210113_39	Reference	Ref	Ref	3611	Medulla	Outer Medulla	0	100	F	W	Nephrectomy	-	HuBMAP	https://doi.org/10.35079/hbm776.rgsw.867	HBM492.QPNN.579	43923	337	288
	SLIDE-Seq2	Puck_210113_40	Reference	Ref	Ref	3611	Medulla	Outer Medulla	0	100	F	W	Nephrectomy	-	HuBMAP	https://doi.org/10.35079/hbm776.rgsw.867	HBM258.RBCM.393	19995	309	257
	SLIDE-Seq2	Puck_210119_09	Reference	Ref	Ref	3593	Cortex		100	0	M	W	Deceased Donor	10X snRNA-seq	HuBMAP	https://doi.org/10.35079/hbm776.rgsw.867	HBM387.KXLD.867	43725	139	119
	SLIDE-Seq2	Puck_210119_18	Reference	Ref	Ref	3611	Cortex		100	0	F	W	Nephrectomy	-	HuBMAP	https://doi.org/10.35079/hbm776.rgsw.867	HBM838.LDFP.578	27692	68	62
	SLIDE-Seq2	Puck_210119_20	Reference	Ref	Ref	3611	Cortex		100	0	F	W	Nephrectomy	-	HuBMAP	https://doi.org/10.35079/hbm776.rgsw.867	HBM973.XRLR.365	19332	65	60
	SLIDE-Seq2	Puck_201229_01	Reference	Ref	Ref	20-576	Cortex		100	0	M	Not Recorded	Nephrectomy	-	KPMP	ncbi.nlm.nih.gov/geo/	GSE183279	13616	51	45
	SLIDE-Seq2	Puck_201229_02	Reference	Ref	Ref	20-576	Cortex		100	0	M	Not Recorded	Nephrectomy	-	KPMP	ncbi.nlm.nih.gov/geo/	GSE183279	29487	61	54
	SLIDE-Seq2	Puck_201229_03	Reference	Ref	Ref	20-576	Cortex		100	0	M	Not Recorded	Nephrectomy	-	KPMP	ncbi.nlm.nih.gov/geo/	GSE183279	27990	95	81
	SLIDE-Seq2	Puck_201229_04	Reference	Ref	Ref	20-576	Cortex		100	0	M	Not Recorded	Nephrectomy	-	KPMP	ncbi.nlm.nih.gov/geo/	GSE183279	20119	104	90
	SLIDE-Seq2	Puck_201229_05	Reference	Ref	Ref	20-576	Cortex		100	0	M	Not Recorded	Nephrectomy	-	KPMP	ncbi.nlm.nih.gov/geo/	GSE183279	27064	76	65
	SLIDE-Seq2	Puck_201229_06	Reference	Ref	Ref	20-576	Cortex		100	0	M	Not Recorded	Nephrectomy	-	KPMP	ncbi.nlm.nih.gov/geo/	GSE183279	28499	70	56
	SLIDE-Seq2	Puck_201229_07	Reference	Ref	Ref	20-576	Medulla	Outer Medulla	0	100	M	Not Recorded	Nephrectomy	-	KPMP	ncbi.nlm.nih.gov/geo/	GSE183279	38012	218	184
	SLIDE-Seq2	Puck_201229_08	Reference	Ref	Ref	20-576	Medulla	Outer Medulla	0	100	M	Not Recorded	Nephrectomy	-	KPMP	ncbi.nlm.nih.gov/geo/	GSE183279	30501	215	179
	SLIDE-Seq2	Puck_201229_10	Reference	Ref	Ref	20-576	Medulla	Outer Medulla	0	100	M	Not Recorded	Nephrectomy	-	KPMP	ncbi.nlm.nih.gov/geo/	GSE183279	36276	183	156
	SLIDE-Seq2	Puck_201229_11	Reference	Ref	Ref	20-576	Medulla	Outer Medulla	0	100	M	Not Recorded	Nephrectomy	-	KPMP	ncbi.nlm.nih.gov/geo/	GSE183279	33118	243	202
	SLIDE-Seq2	Puck_201229_12	Reference	Ref	Ref	20-576	Medulla	Outer Medulla	0	100	M	Not Recorded	Nephrectomy	-	KPMP	ncbi.nlm.nih.gov/geo/	GSE183279	18225	119	98
	SLIDE-Seq2	Puck_210412_01	Reference	Ref	Ref	21-019	Medulla	Outer Medulla	0	100	M	Not Recorded	Nephrectomy	-	KPMP	ncbi.nlm.nih.gov/geo/	GSE183279	39599	134	108
	SLIDE-Seq2	Puck_210412_02	Reference	Ref	Ref	21-019	Medulla	Outer Medulla	0	100	M	Not Recorded	Nephrectomy	-	KPMP	ncbi.nlm.nih.gov/geo/	GSE183279	33911	158	128
	SLIDE-Seq2	Puck_210412_03	Reference	Ref	Ref	21-019	Medulla	Outer Medulla	0	100	M	Not Recorded	Nephrectomy	-	KPMP	ncbi.nlm.nih.gov/geo/	GSE183279	36254	223	176
	SLIDE-Seq2	Puck_210412_04	Reference	Ref	Ref	21-019	Medulla	Outer Medulla	0	100	M	Not Recorded	Nephrectomy	-	KPMP	ncbi.nlm.nih.gov/geo/	GSE183279	36938	201	162
	SLIDE-Seq2	Puck_210412_07	Reference	Ref	Ref	21-019	Medulla	Outer Medulla	0	100	M	Not Recorded	Nephrectomy	-	KPMP	ncbi.nlm.nih.gov/geo/	GSE183279	41253	94	74
	SLIDE-Seq2	Puck_210412_08	Reference	Ref	Ref	21-019	Medulla	Outer Medulla	0	100	M	Not Recorded	Nephrectomy	-	KPMP	ncbi.nlm.nih.gov/geo/	GSE183279	40112	147	118
	SLIDE-Seq2	Puck_210412_09	Reference	Ref	Ref	21-019	Cortex		100	0	M	Not Recorded	Nephrectomy	-	KPMP	ncbi.nlm.nih.gov/geo/	GSE183279	39387	88	71
	SLIDE-Seq2	Puck_210412_10	Reference	Ref	Ref	21-019	Cortex		100	0	M	Not Recorded	Nephrectomy	-	KPMP	ncbi.nlm.nih.gov/geo/	GSE183279	32638	112	89
	SLIDE-Seq2	Puck_210412_11	Reference	Ref	Ref	21-019	Cortex		100	0	M	Not Recorded	Nephrectomy	-	KPMP	ncbi.nlm.nih.gov/geo/	GSE183279	28233	87	71
	SLIDE-Seq2	Puck_210412_13	Reference	Ref	Ref	21-019	Cortex		100	0	M	Not Recorded	Nephrectomy	-	KPMP	ncbi.nlm.nih.gov/geo/	GSE183279	39032	80	63
	SLIDE-Seq2	Puck_210412_16	Reference	Ref	Ref	21-019	Cortex		100	0	M	Not Recorded	Nephrectomy	-	KPMP	ncbi.nlm.nih.gov/geo/	GSE183279	36276	87.5	72
	SLIDE-Seq2	Puck_210412_17	Reference	Ref	Ref	21-020	Cortex		100	0	M	Not Recorded	Nephrectomy	-	KPMP	ncbi.nlm.nih.gov/geo/	GSE183279	33034	130	105
	SLIDE-Seq2	Puck_210412_18	Reference	Ref	Ref	21-020	Cortex		100	0	M	Not Recorded	Nephrectomy	-	KPMP	ncbi.nlm.nih.gov/geo/	GSE183279	36650	82	71
	SLIDE-Seq2	Puck_210412_19	Reference	Ref	Ref	21-020	Cortex		100	0	M	Not Recorded	Nephrectomy	-	KPMP	ncbi.nlm.nih.gov/geo/	GSE183279	30673	115	90
	SLIDE-Seq2	Puck_210412_20	Reference	Ref	Ref	21-020	Cortex		100	0	M	Not Recorded	Nephrectomy	-	KPMP	ncbi.nlm.nih.gov/geo/	GSE183279	36846	96	81
	SLIDE-Seq2	Puck_210412_21	Reference	Ref	Ref	21-020	Cortex		100	0	M	Not Recorded	Nephrectomy	-	KPMP	ncbi.nlm.nih.gov/geo/	GSE183279	34958	104	86
	SLIDE-Seq2	Puck_210412_22	Reference	Ref	Ref	21-020	Cortex		100	0	M	Not Recorded	Nephrectomy		KPMP	ncbi.nlm.nih.gov/geo/	GSE183279	23010	99	78
	SLIDE-Seq2	Puck_210412_23	Reference	Ref	Ref	21-020	Medulla	Outer Medulla	0	100	M	Not Recorded	Nephrectomy	-	KPMP	ncbi.nlm.nih.gov/geo/	GSE183279	28191	202	156
	SLIDE-Seq2	Puck_210412_24	Reference	Ref	Ref	21-020	Medulla	Outer Medulla	0	100	M	Not Recorded	Nephrectomy	-	KPMP	ncbi.nlm.nih.gov/geo/	GSE183279	30878	190	152
	SLIDE-Seq2	Puck_210412_26	Reference	Ref	Ref	21-020	Cortex		100	0	M	Not Recorded	Nephrectomy	-	KPMP	ncbi.nlm.nih.gov/geo/	GSE183279	34992	97	81
	SLIDE-Seq2	Puck_210412_27	Reference	Ref	Ref	21-020	Cortex / Medulla		30	70	M	Not Recorded	Nephrectomy	-	KPMP	ncbi.nlm.nih.gov/geo/	GSE183279	40277	171	138
	SLIDE-Seq2	Puck_210412_29	Reference	Ref	Ref	21-020	Medulla	Outer Medulla	0	100	M	Not Recorded	Nephrectomy	-	KPMP	ncbi.nlm.nih.gov/geo/	GSE183279	42529	186	148
	SLIDE-Seq2	Puck_210412_31	Reference	Ref	Ref	21-020	Medulla	Outer Medulla	0	100	M	Not Recorded	Nephrectomy	-	KPMP	ncbi.nlm.nih.gov/geo/	GSE183279	31064	157	123
	*3D imaging percent cortex and medulla are volumetric
