# Supplementary material for: An atlas of healthy and injured cell states and niches in the human kidney
Source: Nature. 2023 Jul 19;619(7970):585–94. doi: 10.1038/s41586-023-05769-3 (PMC10356613; doi:10.1038/s41586-023-05769-3)
Supplement: Supplementary file 6 — Supplementary Tables 1–37. [file 41586_2023_5769_MOESM6_ESM.zip › 2021-07-12390D-s6/2021-07-12390D-Supplementary Table 20.xlsx]

## Sheet: S20
	Supplementary Table 20. aEpi trajectory TFBS accessibilities.
	Differential TFBS accessibilities (ChromVar) were identified from SNARE2 data for each of the aEpi (aPT and aTAL) trajectory modules. P values were calculated using the Wilcoxon Rank Sum test and adjusted P values were calculated using the Benjamini–Hochberg method.
	aPT Modules								aTAL Modules
	Module	P Value	Adjusted P Value	Average Log Fold Change	Percent Accessible Motif Sites in Cluster	Percent Accessible Motif Sites Outside Cluster	Motif		Module	P Value	Adjusted P Value	Average Log Fold Change	Percent Accessible Motif Sites in Cluster	Percent Accessible Motif Sites Outside Cluster	Motif
	black	1.74719e-41	1.3034e-38	1.45843	0.962	0.812	HNF4A(var.2)		black	4.14877e-14	3.09498e-11	0.662622	0.817	0.688	ESRRA
	black	3.02412e-40	2.256e-37	1.34386	0.968	0.837	HNF4A		black	8.75147e-14	6.5286e-11	0.628276	0.813	0.706	Esrrg
	black	4.22068e-40	3.14863e-37	1.50461	0.969	0.837	HNF4G		black	7.5642e-10	5.6429e-07	0.50591	0.734	0.612	NR2F2
	black	1.66789e-30	1.24425e-27	1.62604	0.947	0.83	HNF1B		black	1.21552e-09	9.0678e-07	0.667379	0.811	0.702	ESRRB
	black	4.75391e-30	3.54642e-27	1.544	0.948	0.773	Rxra		black	5.60058e-07	0.000417803	0.302705	0.63	0.555	RORA
	black	8.78738e-29	6.55539e-26	1.30954	0.93	0.747	PPARD		black	4.70655e-06	0.00351109	0.268742	0.512	0.447	NR2F1
	black	2.75438e-27	2.05477e-24	1.40545	0.93	0.737	NR2F1(var.2)		black	3.23012e-05	0.0240967	0.341114	0.599	0.493	NR3C2
	black	3.13501e-27	2.33872e-24	1.3093	0.931	0.746	RXRB		black	4.21209e-05	0.0314222	0.445512	0.575	0.459	CTCF
	black	3.19976e-27	2.38702e-24	1.42088	0.941	0.758	Nr2f6		black	8.99386e-05	0.0670942	0.271162	0.563	0.496	NFIC(var.2)
	black	2.52319e-26	1.8823e-23	1.4646	0.944	0.824	HNF1A		black	0.000183791	0.137108	0.30273	0.626	0.551	NR2C2(var.2)
	black	3.40696e-24	2.54159e-21	1.12511	0.915	0.734	THRB		black	0.000308383	0.230053	0.260581	0.513	0.459	TFEB
	black	1.46149e-22	1.09027e-19	0.954456	0.853	0.652	PPARA::RXRA		black	0.000433778	0.323598	0.341506	0.587	0.489	NR3C1
	black	1.31114e-21	9.7811e-19	1.29756	0.917	0.718	NR1H2::RXRA		black	0.000489613	0.365251	0.255708	0.585	0.524	NR6A1
	black	5.29112e-21	3.94717e-18	0.908016	0.899	0.713	Pparg::Rxra		black	0.000539811	0.402699	0.279469	0.481	0.401	NR4A1
	black	8.09629e-15	6.03983e-12	0.717416	0.819	0.664	TCF7L1		black	0.00128543	0.958928	0.261769	0.523	0.465	TFE3
	black	9.57399e-14	7.1422e-11	0.672366	0.87	0.705	NR2C2		black	0.00231858	1	0.262073	0.367	0.301	Pparg::Rxra
	black	1.47041e-10	1.09693e-07	0.501317	0.558	0.431	NR3C2		black	0.00501673	1	0.263046	0.317	0.272	NR2F1(var.2)
	black	2.36159e-10	1.76174e-07	0.491954	0.747	0.604	NR2F1		black	0.00605122	1	0.279663	0.301	0.249	Nr2f6
	black	5.68564e-10	4.24149e-07	0.710337	0.729	0.583	NRL		black	0.00712023	1	0.283028	0.557	0.482	NFIX(var.2)
	black	1.12479e-09	8.39096e-07	0.446226	0.544	0.434	NR3C1		pink	8.49498e-05	0.0633725	0.308443	0.608	0.54	NR3C2
	black	2.66632e-09	1.98907e-06	0.702936	0.755	0.576	NR4A1		pink	0.000398691	0.297423	0.265259	0.836	0.746	ESRRB
	black	2.68651e-09	2.00413e-06	0.528519	0.717	0.593	MAFG		pink	0.000419196	0.31272	0.287042	0.838	0.749	Esrrg
	black	1.30237e-08	9.71566e-06	0.50366	0.708	0.621	MAF		pink	0.0010081	0.752044	0.250561	0.659	0.583	RORA
	black	5.70303e-08	4.25446e-05	0.62351	0.807	0.667	Nr2f6(var.2)		pink	0.00129599	0.966809	0.26546	0.752	0.664	NR2F2
	black	1.90306e-07	0.000141969	0.570334	0.684	0.556	POU6F1		pink	0.00151342	1	0.299152	0.521	0.448	DBP
	black	5.27267e-07	0.000393341	0.325397	0.516	0.407	NR2F2		pink	0.00221768	1	0.284758	0.605	0.53	NR3C1
	black	2.26247e-05	0.016878	0.335977	0.551	0.457	Ar		pink	0.00297428	1	0.358583	0.593	0.517	HOXB3
	black	3.15558e-05	0.0235406	0.627051	0.777	0.62	Rarb		pink	0.0088636	1	0.289524	0.346	0.279	HNF1B
	black	0.000133214	0.0993779	0.34391	0.699	0.602	RARA		brown	2.66502e-72	1.98811e-69	0.607637	0.905	0.382	FOS::JUND
	black	0.000252806	0.188594	0.256857	0.55	0.48	MLX		brown	1.04258e-71	7.77761e-69	0.750101	0.906	0.382	FOSL1::JUN
	black	0.000449302	0.335179	0.287678	0.622	0.555	HOXC4		brown	1.00503e-70	7.49754e-68	1.64767	0.911	0.384	Smad2::Smad3
	black	0.000520956	0.388633	0.263319	0.601	0.526	USF2		brown	5.73613e-70	4.27915e-67	1.88105	0.91	0.39	FOSL2
	black	0.000530552	0.395792	0.331822	0.594	0.508	MITF		brown	7.32538e-69	5.46473e-66	1.66595	0.901	0.386	BATF::JUN
	black	0.000584602	0.436113	0.284613	0.602	0.542	HMBOX1		brown	7.76153e-68	5.7901e-65	0.557047	0.903	0.384	FOSL2::JUN
	black	0.000853848	0.63697	0.273017	0.542	0.481	MLXIPL		brown	2.3613e-66	1.76153e-63	0.65447	0.897	0.387	FOSL1::JUND
	black	0.00114773	0.856209	0.286616	0.567	0.495	HOXB3		brown	5.35745e-66	3.99665e-63	0.785682	0.907	0.39	FOS::JUN
	black	0.00354948	1	0.256284	0.593	0.53	RXRA::VDR		brown	1.55611e-65	1.16086e-62	1.40487	0.9	0.383	FOS
	black	0.00536084	1	0.298439	0.588	0.513	RORA(var.2)		brown	4.79381e-65	3.57618e-62	0.513967	0.9	0.393	FOSB::JUNB
	black	0.00593371	1	0.253644	0.574	0.507	RORC		brown	3.88548e-64	2.89857e-61	0.73515	0.898	0.39	FOSL2::JUND
	red	4.08886e-13	3.05029e-10	0.55596	0.96	0.844	Nr2f6		brown	4.34921e-64	3.24451e-61	0.549539	0.901	0.384	FOSL1::JUNB
	red	4.08199e-12	3.04516e-09	0.314006	0.935	0.812	NR1H2::RXRA		brown	1.2672e-61	9.45334e-59	0.404578	0.884	0.384	JUND
	red	5.71047e-12	4.26001e-09	0.620119	0.965	0.855	Rxra		brown	1.98903e-61	1.48381e-58	0.931151	0.875	0.38	JUNB
	red	1.3417e-10	1.00091e-07	0.526084	0.942	0.834	RXRB		brown	6.0993e-61	4.55008e-58	0.993763	0.896	0.38	JUN(var.2)
	red	1.94115e-10	1.4481e-07	0.375173	0.936	0.834	PPARD		brown	3.15483e-60	2.35351e-57	0.955273	0.878	0.399	BACH2
	red	5.22369e-10	3.89687e-07	0.345359	0.94	0.828	NR2F1(var.2)		brown	3.84998e-60	2.87209e-57	1.24824	0.826	0.379	BACH1
	red	2.74699e-09	2.04926e-06	0.290881	0.925	0.82	THRB		brown	1.01459e-56	7.56881e-54	0.771834	0.878	0.396	JUN::JUNB
	red	4.43278e-09	3.30686e-06	1.11638	0.97	0.883	HNF4A(var.2)		brown	8.25404e-56	6.15751e-53	1.50934	0.879	0.41	JDP2
	red	4.6655e-09	3.48046e-06	0.687185	0.701	0.518	NFIB		brown	7.09205e-43	5.29067e-40	1.18281	0.767	0.402	NFE2L1
	red	4.59771e-08	3.42989e-05	0.997883	0.975	0.9	HNF4A		brown	6.05962e-42	4.52048e-39	0.963087	0.712	0.368	MAFK
	red	1.00792e-07	7.51908e-05	0.680522	0.973	0.9	HNF4G		brown	2.18505e-34	1.63005e-31	1.06983	0.734	0.421	Nfe2l2
	red	3.22127e-07	0.000240307	0.630152	0.646	0.487	NFIX(var.2)		brown	4.28482e-31	3.19647e-28	1.06864	0.722	0.402	MAF::NFE2
	red	7.42168e-07	0.000553657	0.453376	0.903	0.802	Pparg::Rxra		brown	2.945e-30	2.19697e-27	1.01268	0.714	0.409	Bach1::Mafk
	red	5.90553e-06	0.00440553	0.396905	0.633	0.516	NFIC		brown	1.05262e-15	7.85258e-13	0.66784	0.618	0.4	EHF
	red	1.03415e-05	0.00771475	0.344584	0.873	0.784	NR2C2		brown	9.90381e-12	7.38824e-09	0.585402	0.619	0.401	ELF3
	red	1.59768e-05	0.0119187	0.452334	0.635	0.518	NFIX		brown	2.20369e-08	1.64395e-05	0.616014	0.58	0.395	ELF1
	red	3.39754e-05	0.0253456	0.306261	0.832	0.75	PPARA::RXRA		brown	3.29575e-08	2.45863e-05	0.312535	0.527	0.429	ETS2
	red	0.000227514	0.169726	0.510968	0.629	0.485	NFIC(var.2)		brown	5.55936e-08	4.14728e-05	0.542983	0.538	0.384	ETV1
	red	0.000426072	0.317849	0.292538	0.758	0.661	NR4A1		brown	1.25939e-07	9.39509e-05	0.513752	0.553	0.415	ETV6
	red	0.00356431	1	0.674768	0.669	0.514	NFIC::TLX1		brown	3.60224e-07	0.000268727	0.513253	0.556	0.389	GABPA
	magenta	2.20046e-14	1.64155e-11	0.504705	0.528	0.279	BACH1		brown	4.66993e-07	0.000348377	0.323392	0.558	0.46	ELF2
	magenta	8.34903e-14	6.22838e-11	0.639922	0.528	0.303	NFE2L1		brown	1.90068e-06	0.00141791	0.414819	0.595	0.459	ELF4
	magenta	3.52894e-09	2.63259e-06	0.600695	0.635	0.477	MAFK		brown	2.31015e-06	0.00172337	0.422773	0.542	0.441	ETV5
	magenta	3.65717e-09	2.72825e-06	0.347918	0.493	0.374	STAT1::STAT2		brown	3.22465e-06	0.00240559	0.299011	0.542	0.444	STAT1
	magenta	7.38739e-09	5.511e-06	0.441207	0.398	0.265	ETV1		brown	3.73693e-06	0.00278775	0.385385	0.537	0.447	ELK3
	magenta	4.78526e-08	3.56981e-05	0.632704	0.557	0.368	Nfe2l2		brown	7.22804e-06	0.00539212	0.433152	0.564	0.442	ZBTB7A
	magenta	6.18359e-07	0.000461296	0.45932	0.393	0.251	GABPA		brown	1.84752e-05	0.0137825	0.425358	0.569	0.441	ELK4
	magenta	1.18665e-06	0.000885243	0.497135	0.375	0.238	ELF3		brown	7.07495e-05	0.0527791	0.386618	0.528	0.432	ETS1
	magenta	1.35793e-06	0.00101302	0.407731	0.451	0.319	ELK4		brown	0.000120635	0.089994	0.30297	0.525	0.447	ELK1
	magenta	2.69514e-06	0.00201058	0.576882	0.574	0.383	MAF::NFE2		brown	0.00015954	0.119017	0.269769	0.521	0.459	CEBPD
	magenta	2.70619e-06	0.00201882	0.559222	0.559	0.402	Bach1::Mafk		brown	0.000189937	0.141693	0.295431	0.512	0.448	ETV3
	magenta	3.21829e-06	0.00240084	0.516488	0.523	0.402	IRF8		brown	0.000377091	0.28131	0.489202	0.532	0.428	ERF
	magenta	3.73863e-06	0.00278902	0.308616	0.515	0.407	RELA		brown	0.00165432	1	0.425575	0.549	0.39	ETV4
	magenta	4.40501e-06	0.00328614	0.350907	0.536	0.431	JUN		brown	0.00521275	1	0.275213	0.548	0.451	Klf12
	magenta	5.15012e-06	0.00384199	0.387543	0.391	0.284	TEAD3		brown	0.00656667	1	0.259464	0.567	0.482	ZNF24
	magenta	5.46027e-06	0.00407336	0.458616	0.401	0.259	ELF1		yellow	1.07861e-102	8.04645e-100	1.74258	0.944	0.386	FOSL1::JUNB
	magenta	6.90161e-06	0.0051486	0.355241	0.54	0.425	JUND(var.2)		yellow	1.17672e-101	8.77834e-99	2.11239	0.936	0.389	FOSL1::JUND
	magenta	7.95319e-06	0.00593308	0.287068	0.506	0.419	REL		yellow	3.43588e-101	2.56316e-98	2.37317	0.949	0.384	FOSL1::JUN
	magenta	1.48979e-05	0.0111138	0.384897	0.549	0.445	NFKB2		yellow	4.30972e-101	3.21505e-98	1.73194	0.95	0.384	FOS::JUND
	magenta	1.96788e-05	0.0146804	0.341566	0.501	0.406	IRF7		yellow	1.11278e-100	8.30131e-98	2.94034	0.94	0.383	FOSL1
	magenta	4.46596e-05	0.033316	0.420891	0.455	0.32	ZBTB7A		yellow	2.66595e-100	1.9888e-97	2.38105	0.943	0.382	JUN(var.2)
	magenta	4.61349e-05	0.0344166	0.32496	0.514	0.397	ATF2		yellow	5.8529e-100	4.36627e-97	3.15968	0.939	0.387	Smad2::Smad3
	magenta	0.000218735	0.163176	0.32273	0.468	0.369	FOSL2::JUN(var.2)		yellow	1.33367e-99	9.94914e-97	2.25093	0.947	0.392	FOS::JUN
	magenta	0.000223801	0.166955	0.313748	0.574	0.489	NFKB1		yellow	6.59899e-99	4.92284e-96	1.68274	0.938	0.395	FOSL2::JUNB
	magenta	0.000477104	0.35592	0.391405	0.462	0.352	IRF3		yellow	3.18206e-98	2.37382e-95	2.74133	0.949	0.393	FOSL2
	magenta	0.000795892	0.593735	0.256333	0.456	0.375	FOSL1::JUN(var.2)		yellow	7.84871e-98	5.85514e-95	1.95325	0.929	0.386	JUND
	magenta	0.00120073	0.895748	0.292193	0.413	0.327	TEAD1		yellow	1.5784e-97	1.17749e-94	1.97935	0.945	0.386	FOSL2::JUN
	magenta	0.00121347	0.905246	0.356082	0.439	0.335	ETV6		yellow	1.76047e-97	1.31331e-94	1.94182	0.942	0.396	FOSB::JUNB
	magenta	0.00124481	0.928631	0.521356	0.502	0.366	CTCF		yellow	4.43449e-97	3.30813e-94	2.80376	0.941	0.388	BATF::JUN
	magenta	0.0014479	1	0.41877	0.516	0.397	IRF2		yellow	5.35069e-97	3.99162e-94	2.30959	0.94	0.392	FOSL2::JUND
	magenta	0.00164194	1	0.324651	0.355	0.276	NFATC3		yellow	5.44372e-97	4.06101e-94	2.26338	0.928	0.381	JUNB
	magenta	0.0016905	1	0.300168	0.416	0.322	TEAD4		yellow	5.87919e-97	4.38587e-94	1.03417	0.941	0.389	FOS::JUNB
	magenta	0.00207462	1	0.254237	0.469	0.396	Ahr::Arnt		yellow	1.79607e-96	1.33987e-93	2.79618	0.943	0.385	FOS
	magenta	0.00226185	1	0.291816	0.485	0.407	IRF5		yellow	2.23143e-91	1.66464e-88	1.81251	0.918	0.398	JUN::JUNB
	magenta	0.00476123	1	0.251982	0.467	0.387	FOSL2::JUND(var.2)		yellow	1.72611e-83	1.28768e-80	2.20885	0.915	0.401	BACH2
	magenta	0.00661439	1	0.25291	0.468	0.395	TFDP1		yellow	7.47862e-81	5.57905e-78	2.54756	0.92	0.412	JDP2
	magenta	0.00686687	1	0.272014	0.357	0.294	POU2F1		yellow	3.87175e-79	2.88833e-76	2.36833	0.891	0.379	BACH1
	magenta	0.00867978	1	0.353087	0.459	0.349	ELF2		yellow	1.20154e-58	8.96349e-56	2.10357	0.849	0.401	NFE2L1
	yellow	1.38692e-55	1.03464e-52	0.467136	0.685	0.248	FOS::JUNB		yellow	2.41128e-50	1.79881e-47	1.73766	0.811	0.366	MAFK
	yellow	4.08726e-54	3.0491e-51	0.304682	0.673	0.244	FOSL1::JUN		yellow	1.63387e-49	1.21887e-46	1.85693	0.815	0.4	MAF::NFE2
	yellow	2.84372e-51	2.12141e-48	0.357291	0.679	0.245	FOSL2::JUND		yellow	4.4076e-40	3.28807e-37	1.5689	0.789	0.421	Nfe2l2
	yellow	1.008e-50	7.51967e-48	0.455776	0.662	0.242	FOS::JUN		yellow	3.44854e-37	2.57261e-34	1.60733	0.79	0.408	Bach1::Mafk
	yellow	1.12833e-50	8.41736e-48	0.426643	0.69	0.257	FOS		yellow	3.48785e-24	2.60194e-21	1.04761	0.707	0.397	ELF3
	yellow	3.46075e-50	2.58172e-47	0.589542	0.688	0.243	FOSL2::JUNB		yellow	6.4975e-22	4.84713e-19	1.10811	0.716	0.396	EHF
	yellow	9.80326e-50	7.31323e-47	0.412657	0.675	0.254	Smad2::Smad3		yellow	1.22728e-18	9.15553e-16	0.843807	0.632	0.386	ETV4
	yellow	1.13788e-48	8.48862e-46	0.731819	0.669	0.26	JUND		yellow	1.3688e-16	1.02113e-13	0.939619	0.647	0.379	ETV1
	yellow	2.28038e-48	1.70116e-45	0.651666	0.679	0.248	FOSL1::JUND		yellow	1.41624e-15	1.05651e-12	0.74464	0.581	0.395	JUN
	yellow	4.98858e-48	3.72148e-45	0.781461	0.688	0.265	JUNB		yellow	4.89622e-14	3.65258e-11	0.891634	0.655	0.385	GABPA
	yellow	6.94044e-48	5.17757e-45	0.696701	0.661	0.259	BACH2		yellow	8.9435e-14	6.67185e-11	0.944974	0.666	0.391	ELF1
	yellow	4.09439e-46	3.05442e-43	0.362603	0.705	0.268	JUN(var.2)		yellow	4.32435e-10	3.22597e-07	0.577779	0.557	0.401	JUND(var.2)
	yellow	5.11919e-45	3.81892e-42	0.755171	0.671	0.258	BATF::JUN		yellow	8.18119e-10	6.10317e-07	0.551378	0.616	0.44	ZBTB7A
	yellow	3.20995e-44	2.39463e-41	0.511725	0.678	0.251	JUN::JUNB		yellow	1.44649e-09	1.07908e-06	0.546535	0.59	0.441	ELK4
	yellow	1.87402e-42	1.39802e-39	0.405813	0.664	0.246	JDP2		yellow	2.58865e-08	1.93113e-05	0.642868	0.63	0.458	ELF4
	yellow	1.22196e-26	9.11583e-24	0.797587	0.663	0.354	BACH1		yellow	2.78497e-08	2.07759e-05	0.410436	0.534	0.434	Stat5a
	yellow	4.11108e-21	3.06687e-18	0.875071	0.64	0.371	NFE2L1		yellow	4.76747e-08	3.55654e-05	0.631508	0.587	0.414	ETV6
	yellow	4.44323e-20	3.31465e-17	0.696298	0.505	0.277	ELF3		yellow	5.92531e-08	4.42028e-05	0.665727	0.574	0.408	ATF2
	yellow	3.31963e-16	2.47645e-13	0.653064	0.498	0.3	ELF1		yellow	1.61686e-07	0.000120618	0.490382	0.562	0.444	STAT1
	yellow	5.01489e-16	3.74111e-13	0.789786	0.602	0.431	ATF2		yellow	1.8285e-07	0.000136406	0.63272	0.535	0.387	CREB1
	yellow	1.46698e-15	1.09437e-12	0.686207	0.482	0.293	GABPA		yellow	1.50122e-06	0.00111991	0.45424	0.534	0.401	FOSL2::JUND(var.2)
	yellow	2.4588e-15	1.83426e-12	0.667153	0.659	0.441	MAF::NFE2		yellow	2.02793e-06	0.00151283	0.406352	0.566	0.439	Stat5a::Stat5b
	yellow	1.05759e-14	7.88964e-12	0.694785	0.651	0.46	JUN		yellow	2.46961e-06	0.00184233	0.478649	0.538	0.419	ATF4
	yellow	3.08258e-14	2.2996e-11	0.947424	0.618	0.437	RELA		yellow	4.6009e-06	0.00343227	0.341157	0.564	0.45	ZKSCAN5
	yellow	5.98931e-14	4.46803e-11	0.722953	0.5	0.304	ETV1		yellow	6.55083e-06	0.00488692	0.590888	0.705	0.558	TEAD4
	yellow	7.58132e-14	5.65567e-11	0.638108	0.643	0.458	JUND(var.2)		yellow	7.75895e-06	0.00578818	0.426446	0.573	0.455	STAT3
	yellow	3.03635e-12	2.26512e-09	0.590532	0.615	0.426	Nfe2l2		yellow	9.32259e-06	0.00695465	0.539486	0.541	0.407	FOS::JUN(var.2)
	yellow	2.58579e-11	1.929e-08	0.648925	0.555	0.397	FOSL2::JUN(var.2)		yellow	1.654e-05	0.0123389	0.33132	0.519	0.423	FOSB::JUNB(var.2)
	yellow	4.84533e-11	3.61461e-08	0.423837	0.528	0.385	IRF3		yellow	1.80645e-05	0.0134761	0.465987	0.51	0.407	FOSL2::JUN(var.2)
	yellow	1.22785e-10	9.15979e-08	0.644053	0.517	0.348	TEAD4		yellow	2.95631e-05	0.0220541	0.575272	0.709	0.573	TEAD3
	yellow	1.70477e-10	1.27176e-07	0.834642	0.616	0.442	REL		yellow	4.5348e-05	0.0338296	0.405387	0.554	0.424	CEBPG(var.2)
	yellow	2.95928e-10	2.20762e-07	0.556217	0.605	0.442	CREB1		yellow	8.78635e-05	0.0655461	0.32971	0.549	0.447	Stat5b
	yellow	5.4089e-10	4.03504e-07	0.654214	0.495	0.314	TEAD3		yellow	0.000129477	0.0965901	0.365642	0.512	0.408	ATF3
	yellow	1.10703e-09	8.25847e-07	0.539094	0.682	0.526	MAFK		yellow	0.000157361	0.117391	0.574582	0.702	0.561	TEAD1
	yellow	1.33873e-09	9.98693e-07	0.471072	0.543	0.405	JDP2(var.2)		yellow	0.000182781	0.136355	0.509072	0.546	0.435	RELA
	yellow	2.56608e-09	1.91429e-06	0.681417	0.636	0.45	Bach1::Mafk		yellow	0.000188326	0.140491	0.348187	0.505	0.402	JDP2(var.2)
	yellow	6.57214e-09	4.90282e-06	0.272	0.457	0.338	KLF9		yellow	0.000208517	0.155554	0.320126	0.512	0.42	JUN::JUNB(var.2)
	yellow	9.2161e-09	6.87521e-06	0.500608	0.541	0.411	ATF3		yellow	0.000215359	0.160657	0.511135	0.578	0.44	ETV5
	yellow	1.32603e-08	9.89215e-06	0.387998	0.552	0.41	STAT1::STAT2		yellow	0.000279269	0.208335	0.463248	0.547	0.438	ERG
	yellow	3.93672e-08	2.93679e-05	0.26389	0.5	0.381	KLF11		yellow	0.000282958	0.211087	0.584836	0.688	0.564	TEAD2
	yellow	7.45896e-08	5.56438e-05	0.591355	0.55	0.409	FOSL2::JUND(var.2)		yellow	0.000409592	0.305556	0.374921	0.599	0.479	PBX3
	yellow	1.36836e-07	0.00010208	0.572119	0.493	0.351	TEAD1		yellow	0.000434103	0.323841	0.498449	0.592	0.459	ELF2
	yellow	1.56926e-07	0.000117067	0.478893	0.571	0.477	NFKB2		yellow	0.000434879	0.32442	0.380403	0.516	0.422	FOSL1::JUND(var.2)
	yellow	2.60309e-07	0.00019419	0.474567	0.555	0.439	IRF8		yellow	0.000505303	0.376956	0.257095	0.562	0.475	ZNF528
	yellow	3.35784e-07	0.000250495	0.410103	0.493	0.396	JUNB(var.2)		yellow	0.00069878	0.52129	0.361799	0.592	0.481	ZNF24
	yellow	3.59211e-07	0.000267971	0.544318	0.514	0.404	JUN::JUNB(var.2)		yellow	0.000959143	0.715521	0.46409	0.551	0.441	FLI1
	yellow	4.79591e-07	0.000357775	0.458781	0.524	0.394	FOSB::JUN		yellow	0.00103275	0.770428	0.318721	0.523	0.443	CEBPG
	yellow	4.98014e-07	0.000371519	0.639806	0.524	0.395	FOSB::JUNB(var.2)		yellow	0.00182824	1	0.286303	0.504	0.421	FOSL2::JUNB(var.2)
	yellow	5.43944e-07	0.000405782	0.322696	0.495	0.366	ETV6		yellow	0.00194643	1	0.332095	0.5	0.417	CREM
	yellow	5.5512e-07	0.000414119	0.260881	0.472	0.336	KLF4		yellow	0.00203852	1	0.511422	0.552	0.44	REL
	yellow	1.13502e-06	0.000846724	0.257201	0.484	0.369	KLF2		yellow	0.00239034	1	0.312873	0.509	0.415	FOSB::JUN
	yellow	1.44137e-06	0.00107526	0.350011	0.582	0.477	IRF1		yellow	0.00473795	1	0.309324	0.541	0.47	PKNOX1
	yellow	1.48563e-06	0.00110828	0.467322	0.498	0.357	ELF4		yellow	0.00732979	1	0.347489	0.546	0.458	CEBPD
	yellow	1.67374e-06	0.00124861	0.267333	0.492	0.417	CREM		blue	5.58609e-89	4.16722e-86	2.04772	0.922	0.339	Smad2::Smad3
	yellow	2.11275e-06	0.00157611	0.457764	0.508	0.402	Creb5		blue	8.11174e-88	6.05136e-85	2.65706	0.92	0.335	FOSL1
	yellow	5.4294e-06	0.00405033	0.42039	0.499	0.399	FOSL1::JUN(var.2)		blue	4.71889e-87	3.52029e-84	3.89498	0.924	0.336	FOS::JUND
	yellow	5.80488e-06	0.00433044	0.340376	0.477	0.384	ELF2		blue	1.03794e-86	7.74301e-84	2.54185	0.917	0.338	FOS
	yellow	6.91977e-06	0.00516215	0.407533	0.524	0.36	ZBTB7A		blue	1.94047e-86	1.44759e-83	3.68343	0.921	0.339	FOSL2::JUN
	yellow	8.95004e-06	0.00667673	0.322469	0.544	0.434	IRF7		blue	1.98827e-86	1.48325e-83	3.45284	0.912	0.343	FOSL1::JUND
	yellow	9.63488e-06	0.00718762	0.267264	0.561	0.47	TBX2		blue	7.23939e-86	5.40059e-83	3.11124	0.915	0.335	JUN(var.2)
	yellow	2.43652e-05	0.0181765	0.410362	0.562	0.498	SOX13		blue	5.07745e-85	3.78778e-82	2.35198	0.924	0.34	BATF::JUN
	yellow	2.47061e-05	0.0184307	0.567459	0.52	0.397	FOSL2::JUNB(var.2)		blue	7.52856e-84	5.61631e-81	3.29426	0.923	0.336	FOSL1::JUN
	yellow	2.51469e-05	0.0187596	0.460567	0.515	0.407	ATF7		blue	8.20718e-84	6.12256e-81	4.72817	0.915	0.343	FOS::JUNB
	yellow	2.97516e-05	0.0221947	0.273617	0.51	0.445	RELB		blue	1.11274e-83	8.30108e-81	3.86994	0.912	0.34	FOSL1::JUNB
	yellow	3.00788e-05	0.0224388	0.305599	0.467	0.37	KLF10		blue	3.78644e-83	2.82468e-80	2.3269	0.927	0.345	FOSL2
	yellow	3.92965e-05	0.0293152	0.376819	0.476	0.419	MGA		blue	1.70581e-82	1.27254e-79	3.33652	0.921	0.346	FOS::JUN
	yellow	3.97199e-05	0.029631	0.305289	0.47	0.397	CREB3L4(var.2)		blue	8.65392e-82	6.45583e-79	3.67824	0.903	0.34	JUND
	yellow	4.66821e-05	0.0348249	0.679477	0.537	0.414	FOS::JUN(var.2)		blue	5.64573e-81	4.21172e-78	3.05753	0.892	0.337	JUNB
	yellow	6.87747e-05	0.051306	0.281431	0.473	0.373	ERF		blue	6.37468e-81	4.75551e-78	4.0024	0.909	0.35	FOSL2::JUNB
	yellow	7.5705e-05	0.0564759	0.356366	0.402	0.318	NFAT5		blue	3.21445e-80	2.39798e-77	3.67337	0.913	0.35	FOSB::JUNB
	yellow	8.61713e-05	0.0642838	0.310795	0.357	0.301	NFATC3		blue	1.05249e-79	7.85161e-77	3.2857	0.912	0.346	FOSL2::JUND
	yellow	0.000139321	0.103934	0.351649	0.55	0.496	NFIX(var.2)		blue	2.79583e-78	2.08569e-75	3.01389	0.896	0.357	BACH2
	yellow	0.000190631	0.142211	0.396233	0.485	0.36	ELK4		blue	1.06417e-75	7.93871e-73	3.45891	0.895	0.354	JUN::JUNB
	yellow	0.000486713	0.363088	0.38225	0.505	0.432	IRF5		blue	3.54207e-74	2.64238e-71	2.11789	0.884	0.371	JDP2
	yellow	0.000506443	0.377806	0.323369	0.366	0.309	NFATC1		blue	1.54663e-62	1.15379e-59	2.11561	0.832	0.341	BACH1
	yellow	0.000637313	0.475435	0.286315	0.498	0.385	ETS1		blue	2.4165e-46	1.80271e-43	1.4692	0.735	0.337	MAFK
	yellow	0.00116261	0.867306	0.378886	0.509	0.436	IRF2		blue	1.24445e-42	9.28361e-40	1.6441	0.794	0.368	NFE2L1
	yellow	0.00174537	1	0.25769	0.402	0.342	NFATC2		blue	2.45684e-37	1.83281e-34	1.34905	0.734	0.381	Bach1::Mafk
	yellow	0.00184809	1	0.438531	0.535	0.451	BACH2(var.2)		blue	3.7447e-36	2.79355e-33	1.3423	0.751	0.372	MAF::NFE2
	yellow	0.00193062	1	0.34893	0.58	0.516	NFKB1		blue	1.08955e-34	8.12804e-32	1.32578	0.754	0.393	Nfe2l2
	yellow	0.00219276	1	0.381905	0.509	0.459	SOX9		blue	9.68869e-33	7.22776e-30	0.946499	0.658	0.376	EHF
	yellow	0.00255346	1	0.285147	0.475	0.399	FOSL1::JUND(var.2)		blue	3.13761e-26	2.34065e-23	0.890491	0.648	0.378	ELF3
	yellow	0.00632818	1	0.276303	0.476	0.4	PRDM4		blue	4.10975e-20	3.06587e-17	0.594021	0.619	0.423	ZBTB7A
	turquoise	6.25083e-115	4.66312e-112	5.13152	0.849	0.246	FOS::JUNB		blue	6.06184e-20	4.52214e-17	0.705826	0.596	0.369	GABPA
	turquoise	8.09273e-115	6.03718e-112	5.6636	0.847	0.245	FOSL2::JUN		blue	7.6691e-20	5.72115e-17	0.698215	0.654	0.438	ELF4
	turquoise	1.01737e-114	7.58955e-112	5.0795	0.83	0.246	FOSL1::JUND		blue	3.06763e-19	2.28845e-16	0.751463	0.611	0.374	ELF1
	turquoise	2.00618e-114	1.49661e-111	6.30703	0.838	0.244	FOS::JUND		blue	9.67326e-18	7.21625e-15	0.57927	0.604	0.423	ETV5
	turquoise	3.42657e-113	2.55622e-110	4.80594	0.834	0.242	FOSL2::JUNB		blue	1.2103e-17	9.02882e-15	0.684983	0.598	0.362	ETV1
	turquoise	1.41954e-112	1.05898e-109	5.86509	0.819	0.241	FOSB::JUNB		blue	3.52829e-16	2.63211e-13	0.624786	0.618	0.443	ELF2
	turquoise	3.64804e-112	2.72144e-109	5.57282	0.827	0.242	FOSL1::JUN		blue	8.6842e-15	6.47841e-12	0.585727	0.625	0.422	ELK4
	turquoise	4.0606e-112	3.02921e-109	5.36165	0.829	0.24	FOS::JUN		blue	1.08717e-14	8.11028e-12	0.535496	0.547	0.377	ETV4
	turquoise	1.17353e-111	8.75454e-109	5.65735	0.834	0.248	FOSL1::JUNB		blue	1.45789e-13	1.08758e-10	0.600165	0.582	0.399	ETV6
	turquoise	3.43201e-111	2.56028e-108	5.58409	0.836	0.243	FOSL2		blue	1.92108e-12	1.43313e-09	0.522818	0.557	0.416	ETS2
	turquoise	4.99789e-111	3.72843e-108	5.19427	0.832	0.252	Smad2::Smad3		blue	6.81529e-12	5.0842e-09	0.529042	0.584	0.433	ELK3
	turquoise	7.419e-111	5.53458e-108	5.5171	0.84	0.243	FOSL2::JUND		blue	2.62493e-11	1.9582e-08	0.543144	0.575	0.413	ERF
	turquoise	4.41518e-110	3.29372e-107	5.28981	0.816	0.244	JDP2		blue	1.1313e-10	8.4395e-08	0.507345	0.589	0.428	STAT1
	turquoise	5.43848e-109	4.05711e-106	5.18718	0.808	0.25	JUN::JUNB		blue	2.77829e-10	2.0726e-07	0.561151	0.574	0.416	ETS1
	turquoise	8.34879e-108	6.2282e-105	4.9788	0.844	0.255	FOS		blue	4.05595e-09	3.02574e-06	0.429931	0.576	0.443	STAT3
	turquoise	8.31243e-107	6.20108e-104	4.69875	0.826	0.258	JUND		blue	8.84784e-08	6.60049e-05	0.409933	0.567	0.434	ELK1
	turquoise	1.74015e-105	1.29815e-102	4.93318	0.842	0.267	JUN(var.2)		blue	1.08605e-07	8.10191e-05	0.466705	0.5	0.391	JUN
	turquoise	3.35669e-104	2.50409e-101	4.4319	0.818	0.264	JUNB		blue	1.61896e-07	0.000120774	0.382081	0.545	0.431	Stat5a::Stat5b
	turquoise	5.14172e-103	3.83572e-100	4.88583	0.815	0.257	BACH2		blue	2.91867e-07	0.000217733	0.409621	0.559	0.435	ETV3
	turquoise	4.54073e-102	3.38738e-99	4.59921	0.832	0.256	BATF::JUN		blue	7.86927e-07	0.000587048	0.301575	0.639	0.561	TEAD2
	turquoise	1.75831e-67	1.3117e-64	2.90588	0.805	0.351	BACH1		blue	1.3683e-06	0.00102075	0.341377	0.643	0.554	TEAD4
	turquoise	4.77033e-51	3.55867e-48	2.29008	0.755	0.369	NFE2L1		blue	2.95887e-06	0.00220732	0.320789	0.654	0.57	TEAD3
	turquoise	1.81993e-47	1.35767e-44	1.24881	0.618	0.255	EHF		blue	1.56698e-05	0.0116897	0.290583	0.518	0.428	Stat5a
	turquoise	7.37212e-45	5.4996e-42	1.2326	0.608	0.275	ELF3		blue	1.57233e-05	0.0117295	0.442858	0.597	0.47	ZNF24
	turquoise	4.63772e-38	3.45974e-35	1.14172	0.627	0.298	ELF1		blue	4.25103e-05	0.0317127	0.418906	0.633	0.536	RFX2
	turquoise	1.13284e-37	8.45096e-35	1.12038	0.615	0.29	GABPA		blue	8.7873e-05	0.0655532	0.404282	0.527	0.417	CEBPG(var.2)
	turquoise	8.46223e-36	6.31282e-33	1.28764	0.725	0.428	ATF2		blue	0.000108071	0.0806211	0.304224	0.463	0.4	FOSL2::JUND(var.2)
	turquoise	2.01481e-35	1.50305e-32	1.07981	0.616	0.301	ETV1		blue	0.000181753	0.135588	0.376216	0.511	0.412	ATF4
	turquoise	1.20839e-34	9.01457e-32	1.18259	0.721	0.457	JUND(var.2)		blue	0.000239063	0.178341	0.458042	0.566	0.446	CEBPD
	turquoise	3.1061e-33	2.31715e-30	1.33123	0.753	0.458	JUN		blue	0.000311327	0.23225	0.306184	0.622	0.549	RFX5
	turquoise	7.05316e-33	5.26166e-30	1.20943	0.722	0.439	CREB1		blue	0.000372578	0.277943	0.300256	0.525	0.441	Stat5b
	turquoise	2.95856e-32	2.20709e-29	1.39282	0.696	0.436	RELA		blue	0.000492518	0.367418	0.32484	0.634	0.559	TEAD1
	turquoise	3.44183e-31	2.56761e-28	1.10032	0.671	0.395	FOSL2::JUN(var.2)		blue	0.0016349	1	0.344116	0.57	0.473	PBX3
	turquoise	1.54495e-29	1.15253e-26	1.08747	0.673	0.406	FOSL2::JUND(var.2)		blue	0.00187155	1	0.27053	0.473	0.4	JUND(var.2)
	turquoise	8.91817e-29	6.65295e-26	1.56394	0.708	0.425	Nfe2l2		blue	0.00196879	1	0.303256	0.505	0.438	CEBPG
	turquoise	1.78811e-28	1.33393e-25	1.05085	0.656	0.391	FOSB::JUN		blue	0.00293403	1	0.31736	0.473	0.405	FOS::JUN(var.2)
	turquoise	3.16853e-27	2.36372e-24	1.5825	0.733	0.44	MAF::NFE2		blue	0.00798871	1	0.271525	0.483	0.419	FOSL1::JUND(var.2)
	turquoise	6.80845e-27	5.0791e-24	0.954366	0.638	0.394	FOSL2::JUNB(var.2)
	turquoise	9.73429e-27	7.26178e-24	0.873419	0.636	0.4	JUN::JUNB(var.2)
	turquoise	2.03134e-26	1.51538e-23	1.0226	0.667	0.402	JDP2(var.2)
	turquoise	4.73121e-26	3.52948e-23	0.959258	0.673	0.411	FOS::JUN(var.2)
	turquoise	1.04686e-25	7.80959e-23	1.06939	0.656	0.392	FOSB::JUNB(var.2)
	turquoise	1.34311e-25	1.00196e-22	0.959243	0.641	0.395	FOSL1::JUN(var.2)
	turquoise	2.47477e-25	1.84618e-22	1.34441	0.704	0.449	Bach1::Mafk
	turquoise	2.93434e-25	2.18902e-22	1.27702	0.703	0.441	REL
	turquoise	5.88219e-25	4.38812e-22	1.08189	0.658	0.408	ATF3
	turquoise	6.70126e-24	4.99914e-21	0.87956	0.621	0.404	ATF7
	turquoise	3.96022e-23	2.95433e-20	0.926456	0.562	0.325	TEAD2
	turquoise	6.52698e-23	4.86913e-20	0.840964	0.633	0.399	Creb5
	turquoise	8.19148e-23	6.11085e-20	1.02875	0.574	0.313	TEAD3
	turquoise	2.83598e-22	2.11564e-19	0.804283	0.621	0.392	JUNB(var.2)
	turquoise	3.23082e-20	2.41019e-17	1.35819	0.747	0.525	MAFK
	turquoise	1.10883e-19	8.27187e-17	0.940971	0.593	0.347	TEAD4
	turquoise	1.235e-19	9.21308e-17	1.01416	0.586	0.349	TEAD1
	turquoise	8.78224e-18	6.55155e-15	0.868642	0.632	0.413	CREM
	turquoise	3.83886e-15	2.86379e-12	0.658371	0.548	0.361	ZBTB7A
	turquoise	5.76074e-15	4.29751e-12	0.59504	0.54	0.359	ELK4
	turquoise	2.07185e-14	1.5456e-11	0.792298	0.675	0.474	NFKB2
	turquoise	1.04525e-13	7.79753e-11	0.387396	0.516	0.335	KLF4
	turquoise	4.55827e-13	3.40047e-10	0.562465	0.562	0.397	FOSL1::JUND(var.2)
	turquoise	8.56576e-12	6.39005e-09	0.419285	0.551	0.38	KLF11
	turquoise	1.0602e-11	7.90909e-09	0.507689	0.521	0.372	ERF
	turquoise	1.67446e-11	1.24915e-08	0.492322	0.595	0.456	ZKSCAN5
	turquoise	2.59286e-11	1.93427e-08	0.6156	0.519	0.358	ELF4
	turquoise	3.65777e-11	2.7287e-08	0.66162	0.601	0.449	BACH2(var.2)
	turquoise	4.68165e-11	3.49251e-08	0.597509	0.537	0.366	ETV6
	turquoise	4.79728e-11	3.57877e-08	0.606066	0.523	0.385	ETS1
	turquoise	5.79478e-11	4.32291e-08	0.568263	0.562	0.395	CREB3L4(var.2)
	turquoise	2.80605e-10	2.09331e-07	0.660213	0.604	0.42	Pax2
	turquoise	3.2645e-10	2.43532e-07	0.291637	0.53	0.417	E2F6
	turquoise	4.65888e-10	3.47552e-07	0.364245	0.532	0.385	SP3
	turquoise	4.67726e-10	3.48923e-07	0.451731	0.555	0.368	KLF10
	turquoise	6.74747e-10	5.03361e-07	0.4106	0.533	0.367	EGR1
	turquoise	2.18152e-09	1.62742e-06	0.397498	0.525	0.35	KLF5
	turquoise	2.36745e-09	1.76611e-06	0.315658	0.541	0.368	KLF2
	turquoise	4.53411e-09	3.38245e-06	0.56516	0.545	0.39	ETS2
	turquoise	4.82439e-09	3.59899e-06	0.590859	0.647	0.514	NFKB1
	turquoise	4.90456e-09	3.6588e-06	0.566167	0.521	0.376	ETV5
	turquoise	5.41527e-09	4.03979e-06	0.353019	0.555	0.424	MAZ
	turquoise	5.94006e-09	4.43129e-06	0.295969	0.522	0.374	KLF16
	turquoise	1.11793e-08	8.33979e-06	0.445676	0.444	0.339	RFX5
	turquoise	1.16504e-08	8.69121e-06	0.552874	0.61	0.494	NFIX(var.2)
	turquoise	1.44061e-08	1.0747e-05	0.42061	0.514	0.337	KLF9
	turquoise	1.8399e-08	1.37257e-05	0.384636	0.558	0.44	IRF8
	turquoise	3.78584e-08	2.82423e-05	0.307218	0.525	0.351	KLF15
	turquoise	4.04623e-08	3.01849e-05	0.501075	0.518	0.383	ELF2
	turquoise	1.26628e-07	9.44642e-05	0.442393	0.521	0.386	IRF3
	turquoise	1.5048e-07	0.000112258	0.490765	0.619	0.505	ATF4
	turquoise	2.02134e-07	0.000150792	0.466501	0.533	0.411	STAT1::STAT2
	turquoise	4.55921e-07	0.000340117	0.360936	0.444	0.353	RFX2
	turquoise	5.61092e-07	0.000418574	0.27928	0.549	0.402	ZNF148
	turquoise	1.40548e-06	0.00104849	0.379255	0.434	0.316	NFATC4
	turquoise	1.94961e-06	0.00145441	0.365488	0.436	0.363	FOXC1
	turquoise	4.38301e-06	0.00326972	0.343495	0.521	0.39	KLF6
	turquoise	5.00423e-06	0.00373315	0.506345	0.567	0.444	RELB
	turquoise	5.57701e-06	0.00416045	0.40084	0.559	0.456	STAT1
	turquoise	7.78497e-06	0.00580759	0.267169	0.482	0.418	ZNF740
	turquoise	9.35306e-06	0.00697738	0.384779	0.559	0.464	MEIS1(var.2)
	turquoise	9.4608e-06	0.00705775	0.310013	0.511	0.418	TFDP1
	turquoise	1.07002e-05	0.00798232	0.315875	0.525	0.445	IRF9
	turquoise	1.13521e-05	0.00846869	0.376858	0.396	0.3	NFATC3
	turquoise	1.54309e-05	0.0115115	0.338657	0.41	0.308	NFATC1
	turquoise	1.86278e-05	0.0138963	0.290179	0.508	0.383	Klf12
	turquoise	1.93514e-05	0.0144361	0.337926	0.526	0.445	PBX2
	turquoise	2.33631e-05	0.0174289	0.321892	0.489	0.367	RREB1
	turquoise	3.996e-05	0.0298101	0.371397	0.563	0.461	Stat5a
	turquoise	4.58692e-05	0.0342184	0.281105	0.493	0.439	GMEB2
	turquoise	6.28232e-05	0.0468661	0.407159	0.527	0.412	ELK3
	turquoise	7.82905e-05	0.0584047	0.347317	0.516	0.439	MEIS2(var.2)
	turquoise	8.30704e-05	0.0619705	0.25097	0.526	0.424	KLF3
	turquoise	8.32209e-05	0.0620828	0.463983	0.542	0.418	MZF1(var.2)
	turquoise	8.96225e-05	0.0668584	0.250352	0.511	0.436	IRF7
	turquoise	0.000117332	0.0875294	0.320471	0.573	0.478	PBX3
	turquoise	0.000118252	0.0882163	0.408854	0.412	0.335	FOXP2
	turquoise	0.000206346	0.153934	0.436529	0.421	0.344	FOXK1
	turquoise	0.000258234	0.192643	0.286831	0.477	0.41	Atf1
	turquoise	0.000362704	0.270577	0.409807	0.556	0.474	Stat5a::Stat5b
	turquoise	0.000431674	0.322029	0.349412	0.414	0.318	NFAT5
	turquoise	0.000458771	0.342244	0.538828	0.552	0.493	NFIC(var.2)
	turquoise	0.000490812	0.366146	0.469489	0.575	0.51	CEBPG(var.2)
	turquoise	0.000732678	0.546578	0.282033	0.501	0.432	IRF5
	turquoise	0.00079442	0.592638	0.283009	0.553	0.48	ZNF263
	turquoise	0.00118799	0.88624	0.349132	0.618	0.528	NFIB
	turquoise	0.00163939	1	0.261887	0.5	0.392	SP2
	turquoise	0.00167177	1	0.54382	0.526	0.441	XBP1
	turquoise	0.00178274	1	0.378713	0.503	0.413	SRF
	turquoise	0.00224507	1	0.261452	0.56	0.459	Znf281
	turquoise	0.00254898	1	0.367851	0.44	0.341	NFATC2
	turquoise	0.00305563	1	0.254757	0.503	0.424	KLF13
	turquoise	0.00311518	1	0.302775	0.488	0.439	HSF1
	turquoise	0.0038674	1	0.282634	0.521	0.469	PLAG1
	turquoise	0.00480333	1	0.285567	0.523	0.442	RBPJ
	turquoise	0.00690229	1	0.312332	0.501	0.432	ELK1
