# Supplementary material for: An atlas of healthy and injured cell states and niches in the human kidney
Source: Nature. 2023 Jul 19;619(7970):585–94. doi: 10.1038/s41586-023-05769-3 (PMC10356613; doi:10.1038/s41586-023-05769-3)
Supplement: Supplementary file 6 — Supplementary Tables 1–37. [file 41586_2023_5769_MOESM6_ESM.zip › 2021-07-12390D-s6/2021-07-12390D-Supplementary Table 21.xlsx]

## Sheet: S21
	Supplementary Table 21. aTAL dynamical genes.
	Left table: the top dynamical genes by latent time identified using scVelo for all TAL modules. Right tables: associated gene ontologies for each TAL module gene set found in the left table. P values were calculated using the Fisher's Exact test and adjusted P values (FDR) were calculated using the Benjamini–Hochberg method.
	Top Dynamical Genes by Latent Time						Pink Module-Specific Top Likelihood Genes					Brown Module-Specific Top Likelihood Genes					Yellow Module-Specific Top Likelihood Genes					Blue Module-Specific Top Likelihood Genes
	Black Module	Pink Module	Brown Module	Yellow Module	Blue Module		Analysis Type:	PANTHER Overrepresentation Test (Released 20210224)				Analysis Type:	PANTHER Overrepresentation Test (Released 20210224)				Analysis Type:	PANTHER Overrepresentation Test (Released 20210224)				Analysis Type:	PANTHER Overrepresentation Test (Released 20210224)
	TFCP2L1	TFCP2L1	ITGB6	TFCP2L1	TFCP2L1		Annotation Version and Release Date:	GO Ontology database DOI: 10.5281/zenodo.5228828 Released 2021-08-18				Annotation Version and Release Date:	GO Ontology database DOI: 10.5281/zenodo.5228828 Released 2021-08-18				Annotation Version and Release Date:	GO Ontology database DOI: 10.5281/zenodo.5228828 Released 2021-08-18				Annotation Version and Release Date:	GO Ontology database DOI: 10.5281/zenodo.5228828 Released 2021-08-18
	MFSD4A	ERBB4	ZBTB16	ERBB4	ITGB6		Analyzed List:	upload_1 (Homo sapiens)				Analyzed List:	upload_1 (Homo sapiens)				Analyzed List:	upload_1 (Homo sapiens)				Analyzed List:	upload_1 (Homo sapiens)
	SLC9A3	SEMA6D	NHS	DEPTOR	ABCC3		Reference List:	Homo sapiens (all genes in database)				Reference List:	Homo sapiens (all genes in database)				Reference List:	Homo sapiens (all genes in database)				Reference List:	Homo sapiens (all genes in database)
	SEMA6D	SLC9A3	ABCC3	CPEB2	ADAMTS1		Test Type:	FISHER				Test Type:	FISHER				Test Type:	FISHER				Test Type:	FISHER
	BICDL1	PLCL1	TFCP2L1	TNIK	SLC34A2		Correction:	FDR				Correction:	FDR				Correction:	FDR				Correction:	FDR
	NRCAM	XIST	ABCC4	ITGB6	MEGF11		GO biological process complete	# Genes	Raw P-value	FDR		GO biological process complete	# Genes	Raw P-value	FDR		GO biological process complete	# Genes	Raw P-value	FDR		GO biological process complete	# Genes	Raw P-value	FDR
	KNG1	KNG1	ARHGAP29	LINC01320	PROM1		putrescine catabolic process (GO:0009447)	2	0.000243	0.046		Langerhans cell differentiation (GO:0061520)	2	0.000149	0.035		Langerhans cell differentiation (GO:0061520)	2	0.000146	0.017		putrescine catabolic process (GO:0009447)	2	0.000243	0.0291
	PLCL1	FREM1	USP53	TSPAN1	RNF144B		positive regulation of sodium ion transmembrane transporter activity (GO:2000651)	4	2.64e-06	0.00207		putrescine catabolic process (GO:0009447)	2	0.000248	0.0486		putrescine catabolic process (GO:0009447)	2	0.000243	0.0245		transforming growth factor beta production (GO:0071604)	2	0.000363	0.0402
	XIST	GP2	BICC1	ABCC4	UGCG		positive regulation of sodium ion transmembrane transport (GO:1902307)	5	1.68e-07	0.000263		regulation of transforming growth factor beta activation (GO:1901388)	3	1.97e-05	0.00739		transforming growth factor beta production (GO:0071604)	2	0.000363	0.0332		polyamine catabolic process (GO:0006598)	2	0.000363	0.0399
	SLC16A7	FKBP5	ERBB4	NRP1	DEPTOR		purine ribonucleoside bisphosphate metabolic process (GO:0034035)	3	0.000197	0.0402		microvillus assembly (GO:0030033)	3	4.31e-05	0.0138		polyamine catabolic process (GO:0006598)	2	0.000363	0.033		glutamine catabolic process (GO:0006543)	2	0.000363	0.0396
	CLCNKA	NHS	DEPTOR	DNAH5	ERBB4		3'-phosphoadenosine 5'-phosphosulfate metabolic process (GO:0050427)	3	0.000197	0.0397		microvillus organization (GO:0032528)	3	6.58e-05	0.0188		glutamine catabolic process (GO:0006543)	2	0.000363	0.0328		collagen-activated signaling pathway (GO:0038065)	3	0.000128	0.0174
	RIPOR3	ZBTB16	PRKX	KLF7	LINC01320		positive regulation of sodium ion transport (GO:0010765)	5	1.59e-06	0.00147		positive regulation of sodium ion transmembrane transporter activity (GO:2000651)	3	0.000113	0.0285		glutamate biosynthetic process (GO:0006537)	2	0.000507	0.0442		retina vasculature development in camera-type eye (GO:0061298)	3	0.000128	0.0172
	TACC1	DEPTOR	UGCG	ABCC3	ARHGAP29		positive regulation of glycolytic process (GO:0045821)	3	0.000224	0.0441		positive regulation of sodium ion transmembrane transport (GO:1902307)	3	0.000231	0.0465		hemidesmosome assembly (GO:0031581)	2	0.000507	0.044		cytoplasmic translation (GO:0002181)	21	2.35e-25	3.69e-21
	ANK2	NOS1	CPEB2	PAPLN	NRP1		positive regulation of purine nucleotide metabolic process (GO:1900544)	4	8.75e-05	0.0241		negative regulation of response to oxidative stress (GO:1902883)	3	0.000231	0.0459		regulation of transforming growth factor beta activation (GO:1901388)	3	1.92e-05	0.00402		regulation of osteoblast proliferation (GO:0033688)	3	0.000321	0.0374
	ESRRB	CPEB2	RNF144B	SYT16	COL4A2		positive regulation of nucleotide metabolic process (GO:0045981)	4	8.75e-05	0.0237		positive regulation of sodium ion transport (GO:0010765)	4	4.32e-05	0.0136		collagen-activated signaling pathway (GO:0038065)	3	0.000128	0.0155		cytokine production (GO:0001816)	3	0.000321	0.0371
	COL4A2	CA12	CNKSR3	BICC1	ITGA3		transport across blood-brain barrier (GO:0150104)	7	4.1e-07	0.000461		regulation of transforming growth factor beta production (GO:0071634)	4	7.65e-05	0.0211		cell adhesion mediated by integrin (GO:0033627)	4	1.25e-05	0.00307		cell adhesion mediated by integrin (GO:0033627)	3	0.000358	0.0402
	STUM	WNK4	PROM1	TNFSF10	DCDC2		vascular transport (GO:0010232)	7	4.41e-07	0.000463		negative regulation of oxidative stress-induced cell death (GO:1903202)	4	0.000107	0.0281		establishment of skin barrier (GO:0061436)	4	1.43e-05	0.00332		regulation of lipopolysaccharide-mediated signaling pathway (GO:0031664)	3	0.000358	0.0399
	SLC16A12	INPP4B	TNIK	ARHGAP29	DNAH5		regulation of sodium ion transmembrane transport (GO:1902305)	5	2.78e-05	0.0106		neural crest cell migration (GO:0001755)	4	0.000194	0.0406		positive regulation of T-helper cell differentiation (GO:0045624)	3	0.000224	0.0234		regulation of transforming growth factor beta production (GO:0071634)	4	7.37e-05	0.0123
	LINC00982	GALNT10	DCDC2	SCIN	BICC1		regulation of sodium ion transmembrane transporter activity (GO:2000649)	4	0.000228	0.0442		integrin-mediated signaling pathway (GO:0007229)	6	1.42e-05	0.00571		regulation of water loss via skin (GO:0033561)	4	1.87e-05	0.00397		neural crest cell migration (GO:0001755)	4	0.000187	0.0235
	FREM1	SLC16A12	PPFIBP1	PXDN	SCTR		positive regulation of carbohydrate metabolic process (GO:0045913)	5	4.66e-05	0.0149		ameboidal-type cell migration (GO:0001667)	8	4.88e-06	0.00256		regulation of osteoblast proliferation (GO:0033688)	3	0.000321	0.0306		response to activity (GO:0014823)	5	5.57e-05	0.0101
	PROX1	BBOX1	BICD1	KIRREL1	SERPING1		regulation of purine nucleotide metabolic process (GO:1900542)	5	7.4e-05	0.0219		epithelial cell development (GO:0002064)	8	1.02e-05	0.00435		cell-substrate junction assembly (GO:0007044)	4	4.61e-05	0.00787		integrin-mediated signaling pathway (GO:0007229)	6	1.34e-05	0.0034
	OXCT1	SCN7A	PAPLN	ITGA3	TFPI		regulation of nucleotide metabolic process (GO:0006140)	5	8.25e-05	0.0236		cartilage development (GO:0051216)	6	0.000147	0.0351		cell-substrate junction organization (GO:0150115)	4	5.08e-05	0.0085		translation (GO:0006412)	22	2.12e-17	1.11e-13
	LSAMP	TMEM52B	LINC01320	CHL1	NUAK2		regulation of sodium ion transport (GO:0002028)	5	0.000107	0.0276		myeloid cell differentiation (GO:0030099)	8	2.26e-05	0.00806		semaphorin-plexin signaling pathway (GO:0071526)	4	5.6e-05	0.00889		regulation of smooth muscle cell migration (GO:0014910)	4	0.000459	0.0478
	WNK4	TPST2	KLF7	ITPR3	SPP1		female sex differentiation (GO:0046660)	6	2.15e-05	0.00915		connective tissue development (GO:0061448)	7	8.98e-05	0.0239		regulation of transforming growth factor beta production (GO:0071634)	4	7.37e-05	0.0111		peptide biosynthetic process (GO:0043043)	22	6.78e-17	2.66e-13
	GP2	GAD1	ITGB8	GLDC	TNFSF10		regulation of pH (GO:0006885)	5	0.000124	0.03		kidney development (GO:0001822)	9	1.62e-05	0.00637		neural crest cell migration (GO:0001755)	4	0.000187	0.0202		positive regulation of smooth muscle cell proliferation (GO:0048661)	5	0.000118	0.0167
	BACE2	LTBP2	TSPAN1	CNKSR3	JADE1		development of primary female sexual characteristics (GO:0046545)	5	0.00013	0.031		renal system development (GO:0072001)	9	2.06e-05	0.00754		integrin-mediated signaling pathway (GO:0007229)	7	9.39e-07	0.000492		antimicrobial humoral immune response mediated by antimicrobial peptide (GO:0061844)	5	0.000197	0.0245
	SLC4A7	RHOBTB3	MACC1	COL27A1	GLS		sodium ion transport (GO:0006814)	8	4.04e-06	0.00276		urogenital system development (GO:0001655)	9	4.66e-05	0.0144		multicellular organismal water homeostasis (GO:0050891)	4	0.000258	0.0257		peptide metabolic process (GO:0006518)	25	1.51e-17	1.18e-13
	SLC22A2	SFRP1	GLS	UGCG	HIF1A		monovalent inorganic cation homeostasis (GO:0055067)	6	8.39e-05	0.0236		skeletal system development (GO:0001501)	13	1.1e-06	0.000866		endothelial cell differentiation (GO:0045446)	5	6.26e-05	0.00973		positive regulation of epithelial cell migration (GO:0010634)	7	1.42e-05	0.00354
	ERICH1	PTH1R	DNAH5	PROM1	BMP6		kidney development (GO:0001822)	12	2.61e-08	0.000102		epithelial cell differentiation (GO:0030855)	13	3.34e-06	0.00194		neural crest cell development (GO:0014032)	5	6.26e-05	0.00964		amide biosynthetic process (GO:0043604)	23	9.23e-16	2.42e-12
	USP53	USP53	TMPRSS4	PSD3	GPC4		positive regulation of ion transmembrane transport (GO:0034767)	7	2.74e-05	0.0108		negative regulation of hydrolase activity (GO:0051346)	9	0.000123	0.0306		water homeostasis (GO:0030104)	4	0.000412	0.0368		positive regulation of endothelial cell migration (GO:0010595)	5	0.000264	0.0315
	FKBP5	SCN2A	KIRREL1	SAMD4A	CPD		renal system development (GO:0072001)	12	3.64e-08	9.52e-05		cell migration (GO:0016477)	19	4.88e-08	4.26e-05		mesenchymal cell development (GO:0014031)	5	8.25e-05	0.0118		antimicrobial humoral response (GO:0019730)	6	9.4e-05	0.0143
	ADCY5	CLDN16	FYB1	TFPI	ARID5B		positive regulation of cation transmembrane transport (GO:1904064)	6	0.00014	0.0328		localization of cell (GO:0051674)	21	2.37e-08	2.33e-05		stem cell development (GO:0048864)	5	8.25e-05	0.0117		regulation of smooth muscle cell proliferation (GO:0048660)	6	0.000117	0.0167
	MRPS6	ZFAND5	ARHGAP26	RETREG1	SHROOM3		urogenital system development (GO:0001655)	12	1.12e-07	0.000221		cell motility (GO:0048870)	21	2.37e-08	2.2e-05		actin cytoskeleton reorganization (GO:0031532)	4	0.000484	0.0425		cell killing (GO:0001906)	5	0.000484	0.0501
	PLAU	WDFY2	GLDC	NHS	COL27A1		positive regulation of transmembrane transport (GO:0034764)	8	1.8e-05	0.00807		cell morphogenesis (GO:0000902)	14	8.99e-06	0.00404		neural crest cell differentiation (GO:0014033)	5	0.000107	0.0141		regulation of extrinsic apoptotic signaling pathway (GO:2001236)	6	0.000135	0.0178
	CA12	PAPSS2	BBOX1	RNF144B	ITGAV		development of primary sexual characteristics (GO:0045137)	8	1.92e-05	0.00836		locomotion (GO:0040011)	24	5.96e-09	9.36e-06		regulation of stress fiber assembly (GO:0051492)	5	0.000112	0.0144		ameboidal-type cell migration (GO:0001667)	7	4.19e-05	0.00823
	PRKX	WNK1	ACSL4	DCDC2	CPEB2		anion transmembrane transport (GO:0098656)	8	2.31e-05	0.00929		negative regulation of intracellular signal transduction (GO:1902532)	10	0.000252	0.049		endothelium development (GO:0003158)	5	0.00013	0.0156		cellular amide metabolic process (GO:0043603)	26	1.48e-14	3.33e-11
	FMN1	NAV2	SCIN	KITLG	SASH1		vascular process in circulatory system (GO:0003018)	9	8.01e-06	0.00503		tissue development (GO:0009888)	30	2.15e-10	8.44e-07		regulation of extrinsic apoptotic signaling pathway (GO:2001236)	8	1.3e-06	0.000602		negative regulation of endopeptidase activity (GO:0010951)	8	4.12e-05	0.00821
	ARFGEF3	PAPPA2	SYTL2	JADE1	ACTG1		gonad development (GO:0008406)	7	0.000123	0.0302		movement of cell or subcellular component (GO:0006928)	26	7.17e-09	1.02e-05		regulation of actomyosin structure organization (GO:0110020)	5	0.000165	0.0184		bone development (GO:0060348)	6	0.000434	0.0464
	COX4I1	MIR503HG	JADE1	ARHGAP26	UBA52		negative regulation of kinase activity (GO:0033673)	7	0.000179	0.0376		cell development (GO:0048468)	29	1.47e-09	3.3e-06		regulation of actin filament bundle assembly (GO:0032231)	5	0.000206	0.0218		negative regulation of peptidase activity (GO:0010466)	8	5.13e-05	0.00948
	SIM1	RNF152	CHL1	UGT2B7	RPS4X		sex differentiation (GO:0007548)	8	7.75e-05	0.0226		cell adhesion (GO:0007155)	17	6.38e-06	0.00324		viral entry into host cell (GO:0046718)	5	0.000215	0.0226		renal system development (GO:0072001)	9	1.91e-05	0.00441
	AFMID	CHP1	CPD	MET	RPL13		positive regulation of ion transport (GO:0043270)	8	9.21e-05	0.0245		biological adhesion (GO:0022610)	17	6.92e-06	0.0034		cell-matrix adhesion (GO:0007160)	6	5.17e-05	0.00847		regulation of epithelial cell migration (GO:0010632)	7	0.000184	0.0233
	FRY	TIPARP	LRRK2	SYTL2	ITGA2		circulatory system process (GO:0003013)	14	2.04e-07	0.000292		negative regulation of response to stimulus (GO:0048585)	27	1.21e-08	1.36e-05		entry into host (GO:0044409)	5	0.000234	0.024		angiogenesis (GO:0001525)	9	3.09e-05	0.00684
	SLC20A1	EGF	ITPR3	NUAK2	RPL28		anion transport (GO:0006820)	11	1.73e-05	0.00801		anatomical structure formation involved in morphogenesis (GO:0048646)	15	4.07e-05	0.0133		formation of primary germ layer (GO:0001704)	5	0.000298	0.0293		kidney development (GO:0001822)	8	0.000101	0.015
	COX7C	AJAP1	UGT2B7	TPM1	RPS11		skeletal system development (GO:0001501)	11	3.22e-05	0.0118		negative regulation of catalytic activity (GO:0043086)	13	0.000164	0.0369		cellular response to transforming growth factor beta stimulus (GO:0071560)	6	8.72e-05	0.0122		urogenital system development (GO:0001655)	9	4.32e-05	0.00838
	RPL30	NPY1R	SLC16A5	BICD1	FAU		regulation of ion transmembrane transport (GO:0034765)	11	3.41e-05	0.0122		negative regulation of signal transduction (GO:0009968)	20	2.56e-06	0.00155		movement in host environment (GO:0052126)	5	0.000362	0.0333		synapse organization (GO:0050808)	8	0.00012	0.0166
	RPL19	INSR	CSGALNACT1	PPFIBP1	RPLP1		metal ion transport (GO:0030001)	13	1.38e-05	0.007		anatomical structure morphogenesis (GO:0009653)	35	1.52e-10	7.97e-07		response to transforming growth factor beta (GO:0071559)	6	0.000113	0.0143		regulation of body fluid levels (GO:0050878)	10	1.87e-05	0.00439
	PADI2	PDK4	NCOA7	GLS	RPS13		ion homeostasis (GO:0050801)	16	1.35e-06	0.00133		negative regulation of cell communication (GO:0010648)	21	2.15e-06	0.00153		regulation of wound healing (GO:0061041)	5	0.000519	0.0436		organonitrogen compound biosynthetic process (GO:1901566)	34	1.77e-16	5.56e-13
	EGF	OGDHL	PLEKHA1	ITGB8	RPL37A		regulation of transmembrane transport (GO:0034762)	12	3.2e-05	0.012		negative regulation of signaling (GO:0023057)	21	2.25e-06	0.00154		ameboidal-type cell migration (GO:0001667)	7	4.19e-05	0.00757		positive regulation of response to external stimulus (GO:0032103)	11	9.41e-06	0.00259
	COX5B	ACSL4	SKIL	SLC6A6	RPL8		regulation of ion transport (GO:0043269)	14	9.44e-06	0.0055		epithelium development (GO:0060429)	15	0.000108	0.0278		cell-substrate adhesion (GO:0031589)	7	4.64e-05	0.00783		negative regulation of proteolysis (GO:0045861)	9	6.62e-05	0.0112
	RPL34	CXCL12	BHLHE40	EFCAB13	NCOA7		inorganic ion homeostasis (GO:0098771)	14	1.38e-05	0.00722		positive regulation of transport (GO:0051050)	14	0.000211	0.0432		epithelial cell development (GO:0002064)	7	7.96e-05	0.0115		regulation of apoptotic signaling pathway (GO:2001233)	9	7.38e-05	0.0122
	ATP5F1D	ENOX1	EZR	DIAPH3	RPS3		vasculature development (GO:0001944)	10	0.000264	0.0494		negative regulation of molecular function (GO:0044092)	17	5.64e-05	0.0167		skin development (GO:0043588)	8	2.68e-05	0.00527		positive regulation of cellular component movement (GO:0051272)	14	9.69e-07	0.000564
	COL4A1	PPFIA2	DST	MACC1	WFDC2		cation homeostasis (GO:0055080)	13	4.96e-05	0.0156		cell projection organization (GO:0030030)	16	0.000167	0.037		wound healing (GO:0042060)	11	9.24e-07	0.000501		positive regulation of cell migration (GO:0030335)	13	2.55e-06	0.000976
	FCGBP	HSD11B2	SHROOM3	PTBP3	EMP1		animal organ morphogenesis (GO:0009887)	17	5.98e-06	0.00391		neurogenesis (GO:0022008)	19	5.18e-05	0.0157		cell junction assembly (GO:0034329)	8	5.55e-05	0.00891		epithelial cell differentiation (GO:0030855)	13	2.99e-06	0.00107
	WDFY2	SVIL	LGALS3	FOSL2	RPS23		cation transport (GO:0006812)	14	7.19e-05	0.0217		generation of neurons (GO:0048699)	17	0.000164	0.0372		axon guidance (GO:0007411)	7	0.00017	0.0188		negative regulation of hydrolase activity (GO:0051346)	9	0.000114	0.0164
	ZNF385D	COL8A1	MET	SVIL	RPS12		response to hormone (GO:0009725)	13	0.00014	0.0323		regulation of phosphate metabolic process (GO:0019220)	18	0.000193	0.0416		regulation of Ras protein signal transduction (GO:0046578)	6	0.000509	0.0435		positive regulation of cell motility (GO:2000147)	13	4.19e-06	0.00137
	LTBP1	JAG1	TNFRSF11B	ACTN1	RPS8		negative regulation of catalytic activity (GO:0043086)	13	0.000149	0.0334		regulation of phosphorus metabolic process (GO:0051174)	18	0.000193	0.0411		neuron projection guidance (GO:0097485)	7	0.000175	0.0192		humoral immune response (GO:0006959)	8	0.00033	0.0376
	USP2	LRRK2	PTBP3	SHROOM3	GPX4		chemical homeostasis (GO:0048878)	18	1.09e-05	0.00613		regulation of protein modification process (GO:0031399)	19	0.000159	0.0367		response to wounding (GO:0009611)	13	2.94e-07	0.00021		regulation of endopeptidase activity (GO:0052548)	10	6.15e-05	0.0106
	PEBP1	CABP1	KCNK5	COL4A1	RPS20		regulation of locomotion (GO:0040012)	16	3.61e-05	0.0126		regulation of cell differentiation (GO:0045595)	19	0.000178	0.0388		epithelial cell differentiation (GO:0030855)	16	1.19e-08	1.56e-05		positive regulation of locomotion (GO:0040017)	13	5.58e-06	0.00162
	ZFAND5	SUCNR1	SASH1	COL4A2	RPL23		circulatory system development (GO:0072359)	14	0.000122	0.0309		regulation of cell death (GO:0010941)	20	0.000136	0.0334		actin filament organization (GO:0007015)	8	7.75e-05	0.0113		cellular nitrogen compound biosynthetic process (GO:0044271)	29	5.29e-12	7.55e-09
	TESC	DEFB1	SAT1	ITGAV	COL4A1		neuron development (GO:0048666)	13	0.000222	0.0442		system development (GO:0048731)	52	1.6e-11	2.52e-07		regulation of small GTPase mediated signal transduction (GO:0051056)	9	2.94e-05	0.00557		blood vessel morphogenesis (GO:0048514)	9	0.000221	0.0269
	RHOBTB3	TSC22D3	ARID5B	SAT1	THBS1		neuron differentiation (GO:0030182)	16	4.47e-05	0.0146		cellular developmental process (GO:0048869)	43	3.51e-09	6.13e-06		muscle organ development (GO:0007517)	8	0.000106	0.0142		regulation of peptidase activity (GO:0052547)	10	0.000103	0.0151
	CPEB2	ALDH1L1	IGF2BP2	ARID5B	SAT1		ion transport (GO:0006811)	18	2.19e-05	0.00904		cell differentiation (GO:0030154)	42	7.19e-09	9.42e-06		synapse organization (GO:0050808)	8	0.00012	0.0149		macromolecule biosynthetic process (GO:0009059)	29	3.23e-11	4.23e-08
	LPL	SAT1	RETREG1	SPNS2	PTBP3		regulation of protein phosphorylation (GO:0001932)	16	0.000106	0.0278		regulation of developmental process (GO:0050793)	29	7.13e-06	0.0034		renal system development (GO:0072001)	8	0.000125	0.0154		cellular macromolecule biosynthetic process (GO:0034645)	28	1.18e-10	1.42e-07
	ATP5MC3	BICC1	HIF1A	ITGA2	GAPDH		regulation of phosphorylation (GO:0042325)	18	4.31e-05	0.0144		nervous system development (GO:0007399)	26	3.57e-05	0.0119		cell junction organization (GO:0034330)	13	9.63e-07	0.000488		positive regulation of cell population proliferation (GO:0008284)	19	2.13e-07	0.000176
	RPS13	TRABD2B	SLC15A1	MALT1	RPL36		regulation of phosphate metabolic process (GO:0019220)	20	1.6e-05	0.00786		regulation of multicellular organismal process (GO:0051239)	30	8.81e-06	0.00407		regulation of ERK1 and ERK2 cascade (GO:0070372)	8	0.000147	0.017		cell migration (GO:0016477)	17	1.07e-06	0.000579
	ADAMTS15	VDR	NFKBIZ	ITPKC	GSTP1		regulation of phosphorus metabolic process (GO:0051174)	20	1.6e-05	0.00762		multicellular organism development (GO:0007275)	52	5.15e-10	1.62e-06		cell morphogenesis (GO:0000902)	18	8.62e-09	1.23e-05		anatomical structure formation involved in morphogenesis (GO:0048646)	17	2.02e-06	0.000857
	KCNJ5	LRP2	CHP1	EZR	RPS19		response to endogenous stimulus (GO:0009719)	19	3.74e-05	0.0128		animal organ development (GO:0048513)	35	2.52e-06	0.00158		regulation of apoptotic signaling pathway (GO:2001233)	9	7.38e-05	0.011		regulation of response to external stimulus (GO:0032101)	17	2.92e-06	0.00107
	LRTM1	TMEM207	EMP1	LMNA	SERF2		homeostatic process (GO:0042592)	22	8.26e-06	0.00499		cell surface receptor signaling pathway (GO:0007166)	23	0.000199	0.0412		angiogenesis (GO:0001525)	8	0.000191	0.0204		localization of cell (GO:0051674)	18	2.1e-06	0.000846
	SIAH3	CUBN	PAPSS2	EGOT	UGT2B7		anatomical structure morphogenesis (GO:0009653)	30	1.2e-07	0.00021		anatomical structure development (GO:0048856)	56	1.16e-10	9.09e-07		regulation of actin filament organization (GO:0110053)	7	0.00056	0.0466		cell motility (GO:0048870)	18	2.1e-06	0.000825
	UBB	USP2	SEMA3B	ARL5B	FAM20C		system process (GO:0003008)	27	2.07e-06	0.00171		regulation of response to stimulus (GO:0048583)	42	1.98e-07	0.000164		positive regulation of cell adhesion (GO:0045785)	11	1.6e-05	0.00349		negative regulation of catalytic activity (GO:0043086)	14	3.71e-05	0.00789
	UNC13C	KIRREL1	KLF5	CD44	CD74		cell development (GO:0048468)	21	5.05e-05	0.0156		regulation of cellular component organization (GO:0051128)	26	0.000138	0.0334		urogenital system development (GO:0001655)	8	0.000255	0.0256		regulation of cell migration (GO:0030334)	16	1.06e-05	0.00282
	PTMA	CALCR	PAPPA2	DST	S100A2		tissue development (GO:0009888)	20	0.000123	0.0306		regulation of signaling (GO:0023051)	35	9.25e-06	0.00404		regulation of body fluid levels (GO:0050878)	9	0.000109	0.0141		negative regulation of cellular protein metabolic process (GO:0032269)	17	6.39e-06	0.00183
	INSIG1	AC007040.2	DPP4	IGF2BP2	RPS5		regulation of biological quality (GO:0065008)	45	2.73e-09	2.15e-05		regulation of localization (GO:0032879)	29	6.31e-05	0.0184		actin cytoskeleton organization (GO:0030036)	13	3.58e-06	0.00131		negative regulation of protein metabolic process (GO:0051248)	18	3.73e-06	0.00127
	PLEKHG4B	TESC	CD44	SEMA3B	RPL34		system development (GO:0048731)	46	2.34e-08	0.000123		negative regulation of cellular process (GO:0048523)	51	1.47e-08	1.54e-05		axonogenesis (GO:0007409)	8	0.00033	0.0311		cellular biosynthetic process (GO:0044249)	40	4.02e-13	7.9e-10
	SLC7A5	SLC4A4	FAM20A	ANXA2	NCEH1		animal organ development (GO:0048513)	33	1.18e-05	0.00641		regulation of biological quality (GO:0065008)	39	2.51e-06	0.00165		supramolecular fiber organization (GO:0097435)	12	1.16e-05	0.00298		tube morphogenesis (GO:0035239)	11	0.000418	0.045
	RPS8	CHL1	SULF2	HS3ST1	PTMA		multicellular organism development (GO:0007275)	48	3.34e-08	0.000105		regulation of cell communication (GO:0010646)	34	1.85e-05	0.00709		enzyme linked receptor protein signaling pathway (GO:0007167)	14	2.06e-06	0.00085		organic substance biosynthetic process (GO:1901576)	40	9.3e-13	1.46e-09
	HIST1H2AC	SLC13A1	KITLG	LAMC2	MET		regulation of multicellular organismal process (GO:0051239)	27	0.00015	0.0331		regulation of signal transduction (GO:0009966)	30	8.57e-05	0.0232		cell morphogenesis involved in differentiation (GO:0000904)	12	1.27e-05	0.00307		biosynthetic process (GO:0009058)	41	4.59e-13	8.01e-10
	SASH1	RAPGEF3	MYH14	NFKBIZ	SPNS2		response to organic substance (GO:0010033)	28	0.000174	0.037		negative regulation of biological process (GO:0048519)	54	9.53e-09	1.15e-05		positive regulation of cell migration (GO:0030335)	12	1.39e-05	0.00327		negative regulation of programmed cell death (GO:0043069)	15	3.97e-05	0.0081
	RPS20	CLCNKB	SVIL	NCOA7	CYP24A1		regulation of localization (GO:0032879)	28	0.000183	0.0378		developmental process (GO:0032502)	57	2.78e-09	5.46e-06		cellular component morphogenesis (GO:0032989)	13	6.35e-06	0.00217		regulation of cell motility (GO:2000145)	16	2.21e-05	0.00504
	NEK10	PRKX	IL4R	NRG1	HS3ST1		anatomical structure development (GO:0048856)	50	1.06e-07	0.000237		multicellular organismal process (GO:0032501)	64	1.02e-09	2.68e-06		cell part morphogenesis (GO:0032990)	11	3.54e-05	0.00654		response to hormone (GO:0009725)	13	0.00014	0.0183
	STARD4-AS1	ABCB1	AJAP1	AKAP12	POLR2L		multicellular organismal process (GO:0032501)	65	1.78e-10	2.8e-06		localization (GO:0051179)	48	2.01e-06	0.0015		blood vessel morphogenesis (GO:0048514)	9	0.000221	0.0231		locomotion (GO:0040011)	20	1.95e-06	0.000853
	CXCL12	KCNJ15	ITGA3	CSGALNACT1	KITLG		cellular developmental process (GO:0048869)	33	0.000167	0.0359		positive regulation of biological process (GO:0048518)	53	4.45e-06	0.0025		transmembrane receptor protein tyrosine kinase signaling pathway (GO:0007169)	9	0.000229	0.0237		regulation of cellular component movement (GO:0051270)	17	1.44e-05	0.00354
	FOSL2	STAT5A	ITGAV	PMEPA1	CYBA		cell differentiation (GO:0030154)	32	0.000266	0.0492		positive regulation of cellular process (GO:0048522)	48	3.44e-05	0.0118		tissue morphogenesis (GO:0048729)	12	2.01e-05	0.00415		tube development (GO:0035295)	14	9e-05	0.0141
	SLC25A5	ESRRB	GPC1	NCEH1	MIDN		response to chemical (GO:0042221)	37	0.000151	0.033		regulation of biological process (GO:0050789)	80	1.06e-05	0.0044		cell morphogenesis involved in neuron differentiation (GO:0048667)	9	0.000237	0.0242		negative regulation of cell death (GO:0060548)	16	3.28e-05	0.00716
	AC008676.1	DCDC2	KRT7	TNFRSF10B	C3		developmental process (GO:0032502)	50	3.56e-06	0.00266		regulation of cellular process (GO:0050794)	76	6.84e-05	0.0192		cellular response to growth factor stimulus (GO:0071363)	10	0.000109	0.0142		tissue development (GO:0009888)	26	6.68e-08	6.56e-05
	CNTD2	DACH1	PLEC	PLEC	SAMD4A		negative regulation of biological process (GO:0048519)	44	0.00014	0.032		biological regulation (GO:0065007)	84	4.88e-06	0.00264		neuron projection morphogenesis (GO:0048812)	10	0.000109	0.0141		regulation of proteolysis (GO:0030162)	12	0.000351	0.0397
	PDK4	GPX3	TESC	ACTG1	ITPKC		cell communication (GO:0007154)	43	0.00023	0.0441		cellular process (GO:0009987)	94	2.89e-05	0.0101		positive regulation of cell motility (GO:2000147)	12	2.19e-05	0.00447		regulation of locomotion (GO:0040012)	16	3.61e-05	0.00778
	DEFB1	TNFRSF11B	C6orf132	S100A6	PPFIBP1		response to stimulus (GO:0050896)	64	3.56e-06	0.00254							chemotaxis (GO:0006935)	11	5.15e-05	0.00852		positive regulation of phosphorylation (GO:0042327)	13	0.000215	0.0263
	UBC	ARID5B	PRUNE2	MIR222HG	LTF		cellular process (GO:0009987)	95	1.77e-06	0.00155							plasma membrane bounded cell projection morphogenesis (GO:0120039)	10	0.000117	0.0147		circulatory system development (GO:0072359)	14	0.000122	0.0168
	RNF152	ROBO2	TRABD2B	IL4R	MIR503HG		biological_process (GO:0008150)	103	4.04e-07	0.000529							gland development (GO:0048732)	9	0.000263	0.026		regulation of transferase activity (GO:0051338)	14	0.000126	0.0172
	ANGPTL1	GADD45A	FOSL2	SGMS2	RRAD		Unclassified (UNCLASSIFIED)	0	4.04e-07	0.000489							actin filament-based process (GO:0030029)	13	1.09e-05	0.00289		regulation of kinase activity (GO:0043549)	12	0.000414	0.0449
	COL24A1	SLC7A8	NUAK2	ANKRD33B	TSPAN1												taxis (GO:0042330)	11	5.43e-05	0.0088		positive regulation of phosphorus metabolic process (GO:0010562)	14	0.000147	0.0189
	RPL37A	COL6A1	ABCB1	SKIL	LAMC2												cell projection morphogenesis (GO:0048858)	10	0.000125	0.0155		positive regulation of phosphate metabolic process (GO:0045937)	14	0.000147	0.0188
	CABP1	RPL37A	WNK1	SMAD3	TIMP1												anatomical structure formation involved in morphogenesis (GO:0048646)	19	8.63e-08	6.78e-05		animal organ morphogenesis (GO:0009887)	15	9.11e-05	0.0142
	AL137145.2	BICDL1	ANXA2	PLEKHA1	NFKBIZ												positive regulation of cellular component movement (GO:0051272)	12	2.74e-05	0.00533		positive regulation of intracellular signal transduction (GO:1902533)	15	9.43e-05	0.0142
	ZBTB20-AS2	UCHL1	EFCAB13	YPEL2	KLF7												positive regulation of locomotion (GO:0040017)	12	2.84e-05	0.00544		epithelium development (GO:0060429)	15	9.64e-05	0.0144
	JAG1	CHD3	ACTN1	ATF3	NAMPT												cell adhesion (GO:0007155)	20	5.69e-08	4.97e-05		regulation of response to stress (GO:0080134)	19	1.27e-05	0.00328
	AQP2	GLDC	PSD3	CLDN1	FOSL2												muscle structure development (GO:0061061)	10	0.000158	0.0179		negative regulation of multicellular organismal process (GO:0051241)	15	0.000133	0.0177
	LINC01320	SORCS3	PTH1R	NFKBIA	GALNT10												biological adhesion (GO:0022610)	20	6.3e-08	5.21e-05		gene expression (GO:0010467)	30	2.74e-08	2.87e-05
	SLC43A1	SLC5A12	LMNA	FAM20A	RPL30												circulatory system development (GO:0072359)	18	3.6e-07	0.000246		negative regulation of molecular function (GO:0044092)	17	4.98e-05	0.00942
																	tissue development (GO:0009888)	33	1.14e-12	8.96e-09		negative regulation of apoptotic process (GO:0043066)	13	0.000436	0.0463
																	response to growth factor (GO:0070848)	10	0.000181	0.0197		positive regulation of signal transduction (GO:0009967)	21	1.07e-05	0.0028
																	cell migration (GO:0016477)	17	1.07e-06	0.000509		response to endogenous stimulus (GO:0009719)	19	3.74e-05	0.00774
																	localization of cell (GO:0051674)	19	4.71e-07	0.000309		movement of cell or subcellular component (GO:0006928)	20	2.26e-05	0.00508
																	cell motility (GO:0048870)	19	4.71e-07	0.000296		positive regulation of cell communication (GO:0010647)	23	5.18e-06	0.0016
																	locomotion (GO:0040011)	23	2.36e-08	2.47e-05		positive regulation of signaling (GO:0023056)	23	5.55e-06	0.00165
																	cell development (GO:0048468)	31	4.91e-11	1.93e-07		regulation of multicellular organismal development (GO:2000026)	18	7.73e-05	0.0127
																	heart development (GO:0007507)	10	0.000378	0.0339		defense response (GO:0006952)	19	5.81e-05	0.0104
																	epithelium development (GO:0060429)	18	1.49e-06	0.000669		anatomical structure morphogenesis (GO:0009653)	28	1.44e-06	0.000706
																	tube morphogenesis (GO:0035239)	12	0.000102	0.0137		regulation of programmed cell death (GO:0043067)	19	0.00011	0.016
																	anatomical structure morphogenesis (GO:0009653)	39	2e-13	3.14e-09		regulation of phosphorylation (GO:0042325)	16	0.000448	0.0473
																	regulation of cell migration (GO:0030334)	16	1.06e-05	0.00292		cell development (GO:0048468)	21	5.05e-05	0.00945
																	movement of cell or subcellular component (GO:0006928)	25	2.61e-08	2.56e-05		negative regulation of response to stimulus (GO:0048585)	20	8.86e-05	0.0142
																	regulation of cell motility (GO:2000145)	16	2.21e-05	0.00445		regulation of cell population proliferation (GO:0042127)	21	6.39e-05	0.0109
																	negative regulation of response to stimulus (GO:0048585)	26	4.16e-08	3.84e-05		regulation of cell death (GO:0010941)	20	0.000119	0.0166
																	regulation of cellular component movement (GO:0051270)	17	1.44e-05	0.00328		positive regulation of response to stimulus (GO:0048584)	26	9.41e-06	0.00255
																	tube development (GO:0035295)	14	9e-05	0.0124		response to external stimulus (GO:0009605)	30	1.6e-06	0.00076
																	regulation of cell adhesion (GO:0030155)	12	0.000347	0.0324		regulation of cellular protein metabolic process (GO:0032268)	29	2.58e-06	0.000966
																	regulation of locomotion (GO:0040012)	16	3.61e-05	0.0066		regulation of multicellular organismal process (GO:0051239)	32	6.87e-07	0.000469
																	negative regulation of signal transduction (GO:0009968)	19	8.45e-06	0.00255		cellular response to organic substance (GO:0071310)	24	3.73e-05	0.00783
																	negative regulation of protein metabolic process (GO:0051248)	16	5.62e-05	0.00884		regulation of intracellular signal transduction (GO:1902531)	20	0.000197	0.0244
																	negative regulation of cell communication (GO:0010648)	20	6.9e-06	0.00226		regulation of protein metabolic process (GO:0051246)	30	4.76e-06	0.00153
																	negative regulation of signaling (GO:0023057)	20	7.21e-06	0.00227		regulation of catalytic activity (GO:0050790)	27	4.05e-05	0.00815
																	cell projection organization (GO:0030030)	17	4.32e-05	0.00763		animal organ development (GO:0048513)	34	4.82e-06	0.00152
																	regulation of programmed cell death (GO:0043067)	22	2.88e-06	0.00116		regulation of response to stimulus (GO:0048583)	42	1.5e-07	0.000139
																	regulation of cell death (GO:0010941)	24	9.64e-07	0.000473		negative regulation of cellular metabolic process (GO:0031324)	28	5.84e-05	0.0103
																	plasma membrane bounded cell projection organization (GO:0120036)	16	8.75e-05	0.0122		cellular nitrogen compound metabolic process (GO:0034641)	35	3.58e-06	0.00125
																	response to endogenous stimulus (GO:0009719)	20	1.08e-05	0.00293		cellular protein metabolic process (GO:0044267)	35	4.14e-06	0.00138
																	neuron differentiation (GO:0030182)	15	0.00016	0.018		response to organic substance (GO:0010033)	29	4.87e-05	0.00934
																	regulation of apoptotic process (GO:0042981)	21	7.49e-06	0.00231		regulation of biological quality (GO:0065008)	39	2.02e-06	0.000836
																	positive regulation of phosphorus metabolic process (GO:0010562)	13	0.000517	0.0439		cellular response to chemical stimulus (GO:0070887)	27	0.000141	0.0183
																	positive regulation of phosphate metabolic process (GO:0045937)	13	0.000517	0.0437		protein metabolic process (GO:0019538)	40	1.39e-06	0.000703
																	negative regulation of programmed cell death (GO:0043069)	13	0.000528	0.0441		regulation of cell communication (GO:0010646)	34	1.59e-05	0.00385
																	animal organ morphogenesis (GO:0009887)	14	0.00032	0.0307		regulation of signal transduction (GO:0009966)	30	7.8e-05	0.0126
																	cytoskeleton organization (GO:0007010)	17	7.36e-05	0.0112		organonitrogen compound metabolic process (GO:1901564)	50	2.69e-08	3.02e-05
																	positive regulation of cellular component organization (GO:0051130)	16	0.000149	0.0171		regulation of signaling (GO:0023051)	34	1.69e-05	0.00402
																	negative regulation of cell death (GO:0060548)	14	0.000413	0.0367		system development (GO:0048731)	43	8.18e-07	0.000536
																	cellular response to endogenous stimulus (GO:0071495)	15	0.000302	0.0293		multicellular organism development (GO:0007275)	45	1.01e-06	0.000567
																	regulation of multicellular organismal development (GO:2000026)	18	7.73e-05	0.0114		negative regulation of metabolic process (GO:0009892)	29	0.000324	0.0372
																	regulation of intracellular signal transduction (GO:1902531)	23	6.51e-06	0.00218		regulation of molecular function (GO:0065009)	30	0.000232	0.028
																	cell surface receptor signaling pathway (GO:0007166)	28	5.54e-07	0.000335		cell differentiation (GO:0030154)	32	0.000266	0.0314
																	generation of neurons (GO:0048699)	17	0.000145	0.0171		cellular developmental process (GO:0048869)	32	0.000485	0.0499
																	neurogenesis (GO:0022008)	18	0.000145	0.017		anatomical structure development (GO:0048856)	46	8e-06	0.00225
																	positive regulation of cellular protein metabolic process (GO:0032270)	18	0.000152	0.0173		developmental process (GO:0032502)	51	1.8e-06	0.00081
																	cell differentiation (GO:0030154)	44	3.84e-10	8.62e-07		cellular macromolecule metabolic process (GO:0044260)	40	9.36e-05	0.0144
																	regulation of response to stress (GO:0080134)	16	0.000464	0.041		positive regulation of metabolic process (GO:0009893)	33	0.000448	0.047
																	system development (GO:0048731)	53	2.44e-12	1.28e-08		response to chemical (GO:0042221)	36	0.000275	0.0323
																	cellular developmental process (GO:0048869)	44	6.75e-10	1.18e-06		nitrogen compound metabolic process (GO:0006807)	56	9.37e-07	0.000566
																	animal organ development (GO:0048513)	39	1.21e-08	1.46e-05		negative regulation of cellular process (GO:0048523)	42	8.91e-05	0.0142
																	positive regulation of developmental process (GO:0051094)	16	0.000585	0.0484		negative regulation of biological process (GO:0048519)	45	5.27e-05	0.00962
																	cellular response to organic substance (GO:0071310)	25	1.24e-05	0.00308		multicellular organismal process (GO:0032501)	57	1.21e-06	0.000633
																	cellular response to chemical stimulus (GO:0070887)	32	6.24e-07	0.000363		primary metabolic process (GO:0044238)	59	8.8e-07	0.000553
																	positive regulation of protein metabolic process (GO:0051247)	18	0.000326	0.0309		organic substance metabolic process (GO:0071704)	63	2.63e-07	0.000207
																	regulation of phosphate metabolic process (GO:0019220)	17	0.000508	0.0439		metabolic process (GO:0008152)	66	2.04e-07	0.000178
																	regulation of phosphorus metabolic process (GO:0051174)	17	0.000508	0.0436		macromolecule metabolic process (GO:0043170)	48	5.95e-05	0.0104
																	regulation of cell population proliferation (GO:0042127)	20	0.000189	0.0204		cellular metabolic process (GO:0044237)	58	5.29e-06	0.0016
																	regulation of cellular protein metabolic process (GO:0032268)	28	1.17e-05	0.00298		cellular process (GO:0009987)	95	1.77e-06	0.00082
																	regulation of multicellular organismal process (GO:0051239)	31	3.06e-06	0.0012		biological_process (GO:0008150)	103	4.04e-07	0.000303
																	multicellular organism development (GO:0007275)	53	6.93e-11	2.18e-07		Unclassified (UNCLASSIFIED)	0	4.04e-07	0.000289
																	regulation of protein metabolic process (GO:0051246)	29	1.13e-05	0.00295
																	regulation of response to stimulus (GO:0048583)	44	1.38e-08	1.55e-05
																	positive regulation of response to stimulus (GO:0048584)	24	9.68e-05	0.0132
																	regulation of developmental process (GO:0050793)	27	3.45e-05	0.00646
																	nervous system development (GO:0007399)	25	7.57e-05	0.0112
																	regulation of signaling (GO:0023051)	37	9.16e-07	0.000514
																	response to external stimulus (GO:0009605)	27	4.4e-05	0.00769
																	regulation of signal transduction (GO:0009966)	32	9.83e-06	0.00276
																	response to organic substance (GO:0010033)	30	2.29e-05	0.00455
																	regulation of cell communication (GO:0010646)	36	1.9e-06	0.000806
																	regulation of cellular component organization (GO:0051128)	26	0.000128	0.0156
																	anatomical structure development (GO:0048856)	55	4.02e-10	7.89e-07
																	response to chemical (GO:0042221)	44	1.36e-07	0.000102
																	cellular component assembly (GO:0022607)	24	0.000353	0.0328
																	developmental process (GO:0032502)	56	5.34e-09	8.39e-06
																	positive regulation of macromolecule metabolic process (GO:0010604)	34	4.27e-05	0.00763
																	regulation of biological quality (GO:0065008)	37	1.51e-05	0.0034
																	multicellular organismal process (GO:0032501)	65	1.78e-10	4.66e-07
																	positive regulation of nitrogen compound metabolic process (GO:0051173)	29	0.000362	0.0334
																	negative regulation of cellular process (GO:0048523)	46	1.81e-06	0.000788
																	signal transduction (GO:0007165)	44	9.58e-06	0.00274
																	negative regulation of biological process (GO:0048519)	48	3.35e-06	0.00128
																	positive regulation of metabolic process (GO:0009893)	34	0.00024	0.0243
																	signaling (GO:0023052)	46	9.49e-06	0.00276
																	positive regulation of cellular process (GO:0048522)	50	3.75e-06	0.00134
																	cell communication (GO:0007154)	46	1.82e-05	0.00393
																	cellular component organization (GO:0016043)	47	1.34e-05	0.0032
																	positive regulation of biological process (GO:0048518)	53	3.56e-06	0.00133
																	cellular component organization or biogenesis (GO:0071840)	47	4.5e-05	0.00776
																	localization (GO:0051179)	43	0.000139	0.0165
																	cellular response to stimulus (GO:0051716)	54	8.55e-06	0.00254
																	regulation of macromolecule metabolic process (GO:0060255)	48	0.000307	0.0296
																	response to stimulus (GO:0050896)	60	0.000101	0.0137
																	regulation of cellular process (GO:0050794)	77	1.59e-05	0.00353
																	regulation of biological process (GO:0050789)	80	5.7e-06	0.00199
																	biological regulation (GO:0065007)	83	7.04e-06	0.00226
																	cellular process (GO:0009987)	91	0.0003	0.0293
