# Supplementary material for: An atlas of healthy and injured cell states and niches in the human kidney
Source: Nature. 2023 Jul 19;619(7970):585–94. doi: 10.1038/s41586-023-05769-3 (PMC10356613; doi:10.1038/s41586-023-05769-3)
Supplement: Supplementary file 6 — Supplementary Tables 1–37. [file 41586_2023_5769_MOESM6_ESM.zip › 2021-07-12390D-s6/2021-07-12390D-Supplementary Table 22.xlsx]

## Sheet: S22
	Supplementary Table 22. TAL Module Gene Regulatory Networks (GRNs).
	Network scores and corresponding metrics for TAL trajectory module-specific GRNs that were generated using Celloracle.
		degree_all	degree_in	degree_out	clustering_coefficient	clustering_coefficient_weighted	degree_centrality_all	degree_centrality_in	degree_centrality_out	betweenness_centrality	closeness_centrality	eigenvector_centrality	page_rank	assortative_coefficient	average_path_length	community_random_walk	module	connectivity	participation	role	cluster
	TCF12	136	0	136	0.008824	0.008903	0.220779	0	0.220779	0	4.37e-06	1	0.001326	-0.15702	2.06234	1	7	8.56724	0.677876	Connector Hub	black
	CREB5	11	0	11	0	0	0.017857	0	0.017857	0	3.46e-06	0.053127	0.001326	-0.15702	2.06234	12	6	0.92957	0.446281	Peripheral	black
	KLF7	41	0	41	0.002439	0.001845	0.066558	0	0.066558	0	2.91e-06	0.176005	0.001326	-0.15702	2.06234	17	0	3.05872	0.634146	Connector Hub	black
	STAT3	61	0	61	0.001639	0.002767	0.099026	0	0.099026	0	3.02e-06	0.24541	0.001326	-0.15702	2.06234	3	3	5.86374	0.614888	Connector Hub	black
	CREM	3	0	3	0	0	0.00487	0	0.00487	0	2.64e-06	0.012605	0.001326	-0.15702	2.06234	12	6	-0.38336	0.444444	Peripheral	black
	ELF1	65	0	65	0.007692	0.008708	0.105519	0	0.105519	0	3.51e-06	0.397918	0.001326	-0.15702	2.06234	1	0	5.64937	0.600237	Connector Hub	black
	PAX8	66	10	56	0.040093	0.04898	0.107143	0.016234	0.090909	1017	2.98e-06	0.400469	0.001672	-0.15702	2.06234	1	7	4.37365	0.644169	Connector Hub	black
	CUX1	9	0	9	0	0	0.01461	0	0.01461	0	2.67e-06	0.078233	0.001326	-0.15702	2.06234	45	7	0.180071	0.567901	Peripheral	black
	MECOM	11	5	6	0.145455	0.14514	0.017857	0.008117	0.00974	217	2.66e-06	0.164275	0.002316	-0.15702	2.06234	5	6	0.710748	0.545455	Peripheral	black
	FOS	24	0	24	0.014493	0.010784	0.038961	0	0.038961	0	3.25e-06	0.127791	0.001326	-0.15702	2.06234	1	0	1.33162	0.621528	Connector	black
	TFCP2L1	29	5	24	0.03202	0.042285	0.047078	0.008117	0.038961	823	3.09e-06	0.159399	0.001624	-0.15702	2.06234	19	7	1.93867	0.573127	Peripheral	black
	FOSL2	6	0	6	0	0	0.00974	0	0.00974	0	2.66e-06	0.033827	0.001326	-0.15702	2.06234	12	6	0.054281	0.5	Peripheral	black
	PLAG1	6	0	6	0	0	0.00974	0	0.00974	0	2.66e-06	0.038755	0.001326	-0.15702	2.06234	17	0	-0.22277	0.444444	Peripheral	black
	PPARGC1A	43	3	40	0.00443	0.00868	0.069805	0.00487	0.064935	486	3.4e-06	0.190526	0.001451	-0.15702	2.06234	5	6	5.96248	0.427438	Connector Hub	black
	RUNX1	4	2	2	0.166667	0.254729	0.006494	0.003247	0.003247	23	2.64e-06	0.066291	0.001362	-0.15702	2.06234	5	6	-0.38336	0.625	Connector	black
	PROX1	6	4	2	0.266667	0.24601	0.00974	0.006494	0.003247	3	2.64e-06	0.095632	0.001458	-0.15702	2.06234	1	3	-0.09379	0.611111	Peripheral	black
	GTF2I	22	0	22	0.004329	0.003396	0.035714	0	0.035714	0	2.83e-06	0.07269	0.001326	-0.15702	2.06234	16	8	3.16228	0.714876	Connector Hub	black
	ZEB1	44	0	44	0.001057	0.001027	0.071429	0	0.071429	0	2.93e-06	0.266859	0.001326	-0.15702	2.06234	1	0	3.05872	0.669421	Connector Hub	black
	TFAP2B	53	0	53	0.00508	0.007018	0.086039	0	0.086039	0	3.33e-06	0.263675	0.001326	-0.15702	2.06234	1	0	4.26769	0.615166	Connector Hub	black
	KLF6	28	0	28	0.002646	0.002541	0.045455	0	0.045455	0	2.86e-06	0.100227	0.001326	-0.15702	2.06234	17	0	1.84975	0.617347	Peripheral	black
	GLIS3	62	3	59	0.034373	0.034622	0.100649	0.00487	0.095779	291	3.66e-06	0.361319	0.001695	-0.15702	2.06234	1	7	4.64421	0.575442	Connector Hub	black
	CHD2	39	0	39	0.008097	0.009431	0.063312	0	0.063312	0	3.17e-06	0.173322	0.001326	-0.15702	2.06234	3	3	3.62967	0.581197	Connector Hub	black
	NR3C2	34	4	30	0.040998	0.045813	0.055195	0.006494	0.048701	768	3.4e-06	0.199654	0.001601	-0.15702	2.06234	23	7	2.47978	0.519743	Peripheral	black
	PRDM16	30	0	30	0	0	0.048701	0	0.048701	0	2.84e-06	0.151435	0.001326	-0.15702	2.06234	5	6	2.68015	0.646667	Connector Hub	black
	MEF2A	66	0	66	0.005594	0.007714	0.107143	0	0.107143	0	3.44e-06	0.23591	0.001326	-0.15702	2.06234	5	7	3.69727	0.695133	Connector Hub	black
	FOXK2	19	0	19	0.023392	0.020177	0.030844	0	0.030844	0	2.87e-06	0.08728	0.001326	-0.15702	2.06234	15	6	1.36721	0.648199	Connector	black
	NR3C1	52	0	52	0.008296	0.008688	0.084416	0	0.084416	0	3.7e-06	0.174021	0.001326	-0.15702	2.06234	28	6	4.64954	0.705621	Connector Hub	black
	RFX7	18	0	18	0.019608	0.018704	0.029221	0	0.029221	0	2.81e-06	0.109528	0.001326	-0.15702	2.06234	1	0	0.813489	0.623457	Connector	black
	TFDP2	18	0	18	0	0	0.029221	0	0.029221	0	2.81e-06	0.086017	0.001326	-0.15702	2.06234	1	0	0.640779	0.679012	Connector	black
	FOSB	16	0	16	0	0	0.025974	0	0.025974	0	2.78e-06	0.045437	0.001326	-0.15702	2.06234	2	6	1.58604	0.5	Peripheral	black
	PBX3	58	1	57	0.010889	0.010601	0.094156	0.001623	0.092532	38	3.03e-06	0.263033	0.001338	-0.15702	2.06234	1	3	5.86374	0.574911	Connector Hub	black
	CREB3L2	22	0	22	0	0	0.035714	0	0.035714	0	3.51e-06	0.075937	0.001326	-0.15702	2.06234	24	3	1.20942	0.694215	Connector	black
	KLF5	8	0	8	0	0	0.012987	0	0.012987	0	2.67e-06	0.075971	0.001326	-0.15702	2.06234	17	0	0.295359	0.21875	Peripheral	black
	TCF7L2	58	0	58	0.019964	0.01763	0.094156	0	0.094156	0	4.27e-06	0.242322	0.001326	-0.15702	2.06234	1	3	4.7467	0.674792	Connector Hub	black
	FOSL1	6	0	6	0	0	0.00974	0	0.00974	0	2.66e-06	0.014484	0.001326	-0.15702	2.06234	12	6	0.054281	0.5	Peripheral	black
	ZNF148	36	0	36	0.001587	0.001391	0.058442	0	0.058442	0	2.9e-06	0.110635	0.001326	-0.15702	2.06234	3	3	2.6988	0.665123	Connector Hub	black
	STAT6	3	0	3	0	0	0.00487	0	0.00487	0	2.68e-06	0.041283	0.001326	-0.15702	2.06234	6	0	-0.56819	0.444444	Peripheral	black
	ESRRG	28	17	11	0.060847	0.072432	0.045455	0.027597	0.017857	560	2.71e-06	0.142382	0.004004	-0.15702	2.06234	5	6	2.46132	0.640306	Connector	black
	IRF1	11	0	11	0	0	0.017857	0	0.017857	0	2.68e-06	0.071742	0.001326	-0.15702	2.06234	1	0	0.640779	0.297521	Peripheral	black
	ETS1	19	0	19	0	0	0.030844	0	0.030844	0	2.71e-06	0.113096	0.001326	-0.15702	2.06234	1	3	0.650904	0.714681	Connector	black
	EGR1	11	0	11	0	0	0.017857	0	0.017857	0	2.68e-06	0.054828	0.001326	-0.15702	2.06234	1	0	0.295359	0.561983	Peripheral	black
	CTCF	28	0	28	0.005291	0.004024	0.045455	0	0.045455	0	3.21e-06	0.134559	0.001326	-0.15702	2.06234	1	0	1.84975	0.612245	Peripheral	black
	JUNB	6	0	6	0	0	0.00974	0	0.00974	0	2.66e-06	0.052802	0.001326	-0.15702	2.06234	6	6	0.491926	0	Ultra peripheral	black
	FOXO3	19	1	18	0.070175	0.081149	0.030844	0.001623	0.029221	42	3.19e-06	0.101755	0.001342	-0.15702	2.06234	19	6	1.14839	0.614958	Peripheral	black
	ETV6	8	0	8	0.035714	0.035026	0.012987	0	0.012987	0	2.74e-06	0.031722	0.001326	-0.15702	2.06234	31	7	-0.09048	0.71875	Connector	black
	BCL6	17	0	17	0	0	0.027597	0	0.027597	0	2.73e-06	0.048686	0.001326	-0.15702	2.06234	6	6	1.36721	0.560554	Peripheral	black
	JDP2	2	0	2	0	0	0.003247	0	0.003247	0	2.64e-06	0.009974	0.001326	-0.15702	2.06234	12	6	-0.38336	0	Ultra peripheral	black
	PPARA	21	1	20	0.028571	0.032905	0.034091	0.001623	0.032468	28	2.78e-06	0.086021	0.001363	-0.15702	2.06234	15	6	3.11779	0.253968	Connector Hub	black
	ARNT2	6	2	4	0.133333	0.143787	0.00974	0.003247	0.006494	28	2.65e-06	0.038836	0.001786	-0.15702	2.06234	5	0	-0.39548	0.611111	Peripheral	black
	BACH1	8	0	8	0	0	0.012987	0	0.012987	0	2.67e-06	0.028589	0.001326	-0.15702	2.06234	6	6	0.273103	0.53125	Peripheral	black
	CREB1	13	0	13	0	0	0.021104	0	0.021104	0	2.69e-06	0.078525	0.001326	-0.15702	2.06234	3	3	0.650904	0.60355	Peripheral	black
	MBD2	27	0	27	0.005698	0.005394	0.043831	0	0.043831	0	2.82e-06	0.136331	0.001326	-0.15702	2.06234	1	0	1.67704	0.61454	Peripheral	black
	RORA	32	23	9	0.054435	0.060884	0.051948	0.037338	0.01461	430	2.73e-06	0.248108	0.00284	-0.15702	2.06234	5	6	1.80486	0.701172	Connector	black
	JUND	24	0	24	0	0	0.038961	0	0.038961	0	2.74e-06	0.053698	0.001326	-0.15702	2.06234	8	2	4.73584	0.576389	Connector Hub	black
	ENO1	10	0	10	0	0	0.016234	0	0.016234	0	2.67e-06	0.006483	0.001326	-0.15702	2.06234	4	2	2.54013	0.18	Connector Hub	black
	SMARCC1	7	0	7	0	0	0.011364	0	0.011364	0	2.7e-06	0.026626	0.001326	-0.15702	2.06234	48	6	0.054281	0.571429	Peripheral	black
	ARID5B	4	3	1	0	0	0.006494	0.00487	0.001623	3	2.64e-06	0.036252	0.001447	-0.15702	2.06234	5	0	-0.56819	0.625	Connector	black
	BACH2	7	0	7	0	0	0.011364	0	0.011364	0	2.66e-06	0.022886	0.001326	-0.15702	2.06234	18	6	-0.16454	0.693878	Connector	black
	NF1	14	0	14	0	0	0.022727	0	0.022727	0	2.69e-06	0.035831	0.001326	-0.15702	2.06234	22	7	0.856455	0.459184	Peripheral	black
	ZFHX3	4	0	4	0	0	0.006494	0	0.006494	0	2.65e-06	0.017269	0.001326	-0.15702	2.06234	37	6	-0.16454	0.375	Peripheral	black
	HLF	3	0	3	0	0	0.00487	0	0.00487	0	2.64e-06	0.013881	0.001326	-0.15702	2.06234	3	3	-0.27996	0.444444	Peripheral	black
	ESRRB	9	0	9	0	0	0.01461	0	0.01461	0	2.67e-06	0.022549	0.001326	-0.15702	2.06234	41	6	0.710748	0.345679	Peripheral	black
	NPAS2	13	0	13	0	0	0.021104	0	0.021104	0	2.69e-06	0.037544	0.001326	-0.15702	2.06234	14	1	2.72824	0.698225	Connector Hub	black
	NFE2L2	13	1	12	0.051282	0.057858	0.021104	0.001623	0.019481	92	3.15e-06	0.044161	0.001353	-0.15702	2.06234	30	3	0.837077	0.52071	Peripheral	black
	HNF4G	22	0	22	0.004329	0.004437	0.035714	0	0.035714	0	2.83e-06	0.101507	0.001326	-0.15702	2.06234	1	0	1.15891	0.632231	Connector	black
	HNF1B	8	2	6	0.178571	0.165169	0.012987	0.003247	0.00974	13	2.75e-06	0.06472	0.001349	-0.15702	2.06234	5	6	0.273103	0.53125	Peripheral	black
	STAT5B	9	0	9	0	0	0.01461	0	0.01461	0	2.67e-06	0.018907	0.001326	-0.15702	2.06234	11	6	0.491926	0.493827	Peripheral	black
	VDR	5	0	5	0	0	0.008117	0	0.008117	0	2.65e-06	0.010909	0.001326	-0.15702	2.06234	9	0	-0.39548	0.56	Peripheral	black
	NR2F2	12	0	12	0	0	0.019481	0	0.019481	0	2.68e-06	0.021007	0.001326	-0.15702	2.06234	20	3	0.837077	0.527778	Peripheral	black
	IKZF2	3	0	3	0	0	0.00487	0	0.00487	0	2.68e-06	0.002916	0.001326	-0.15702	2.06234	43	3	-0.27996	0.444444	Peripheral	black
	PATZ1	17	0	17	0	0	0.027597	0	0.027597	0	2.71e-06	0.063358	0.001326	-0.15702	2.06234	1	0	1.50433	0.304498	Peripheral	black
	RXRA	11	0	11	0	0	0.017857	0	0.017857	0	2.68e-06	0.066985	0.001326	-0.15702	2.06234	1	0	0.640779	0.31405	Peripheral	black
	PBX1	11	5	6	0.236364	0.244695	0.017857	0.008117	0.00974	207	3.43e-06	0.107703	0.001442	-0.15702	2.06234	1	7	0.450624	0.512397	Peripheral	black
	STAT1	11	0	11	0.018182	0.015353	0.017857	0	0.017857	0	2.71e-06	0.03419	0.001326	-0.15702	2.06234	1	0	0.122649	0.595041	Peripheral	black
	KLF10	6	0	6	0.066667	0.062676	0.00974	0	0.00974	0	2.75e-06	0.041101	0.001326	-0.15702	2.06234	1	0	-0.39548	0.611111	Peripheral	black
	REL	7	0	7	0	0	0.011364	0	0.011364	0	2.66e-06	0.020366	0.001326	-0.15702	2.06234	6	6	-0.16454	0.653061	Connector	black
	ESRRA	16	0	16	0	0	0.025974	0	0.025974	0	2.8e-06	0.070224	0.001326	-0.15702	2.06234	1	0	0.468069	0.632813	Connector	black
	HIF1A	7	1	6	0	0	0.011364	0.001623	0.00974	6	2.66e-06	0.019314	0.001388	-0.15702	2.06234	15	3	0.092386	0.571429	Peripheral	black
	HIVEP3	8	0	8	0	0	0.012987	0	0.012987	0	2.67e-06	0.020195	0.001326	-0.15702	2.06234	38	7	0.180071	0.5625	Peripheral	black
	SP1	15	0	15	0	0	0.024351	0	0.024351	0	2.7e-06	0.075751	0.001326	-0.15702	2.06234	17	0	0.9862	0.417778	Peripheral	black
	ATF3	11	0	11	0	0	0.017857	0	0.017857	0	2.68e-06	0.054916	0.001326	-0.15702	2.06234	1	0	0.295359	0.545455	Peripheral	black
	ETV5	7	0	7	0	0	0.011364	0	0.011364	0	2.66e-06	0.021123	0.001326	-0.15702	2.06234	1	0	-0.05006	0.408163	Peripheral	black
	EHF	17	0	17	0	0	0.027597	0	0.027597	0	2.78e-06	0.059344	0.001326	-0.15702	2.06234	5	0	0.813489	0.581315	Peripheral	black
	BHLHE40	14	0	14	0	0	0.022727	0	0.022727	0	2.79e-06	0.080657	0.001326	-0.15702	2.06234	6	0	0.640779	0.55102	Peripheral	black
	ETS2	19	0	19	0.005848	0.005482	0.030844	0	0.030844	0	2.79e-06	0.11087	0.001326	-0.15702	2.06234	1	3	1.02325	0.67036	Connector	black
	ATF2	4	0	4	0	0	0.006494	0	0.006494	0	2.75e-06	0.021776	0.001326	-0.15702	2.06234	12	6	-0.16454	0.375	Peripheral	black
	RFX2	8	0	8	0.035714	0.028156	0.012987	0	0.012987	0	2.77e-06	0.054116	0.001326	-0.15702	2.06234	3	3	0.092386	0.65625	Connector	black
	SMAD2	4	0	4	0	0	0.006494	0	0.006494	0	2.72e-06	0.019716	0.001326	-0.15702	2.06234	1	3	-0.27996	0.625	Connector	black
	MLXIP	1	0	1	0	0	0.001623	0	0.001623	0	2.64e-06	0.006541	0.001326	-0.15702	2.06234	49	0	-0.7409	0	Ultra peripheral	black
	MEF2C	20	2	18	0.042105	0.04171	0.032468	0.003247	0.029221	200	3.52e-06	0.071018	0.001405	-0.15702	2.06234	1	7	0.721178	0.695	Connector	black
	NR6A1	1	0	1	0	0	0.001623	0	0.001623	0	2.64e-06	0.012705	0.001326	-0.15702	2.06234	50	7	-0.36104	0	Ultra peripheral	black
	ELF3	7	0	7	0	0	0.011364	0	0.011364	0	2.66e-06	0.016995	0.001326	-0.15702	2.06234	35	0	-0.05006	0.408163	Peripheral	black
	OVOL2	8	0	8	0	0	0.012987	0	0.012987	0	2.67e-06	0.038374	0.001326	-0.15702	2.06234	21	3	0.278559	0.53125	Peripheral	black
	ELF2	16	0	16	0	0	0.025974	0	0.025974	0	3.59e-06	0.062424	0.001326	-0.15702	2.06234	1	7	0.721178	0.601563	Peripheral	black
	ARNTL2	3	0	3	0	0	0.00487	0	0.00487	0	2.64e-06	0.012738	0.001326	-0.15702	2.06234	14	0	-0.56819	0.444444	Peripheral	black
	ESR2	2	0	2	0	0	0.003247	0	0.003247	0	2.64e-06	0.014824	0.001326	-0.15702	2.06234	51	0	-0.56819	0	Ultra peripheral	black
	ETV3	1	0	1	0	0	0.001623	0	0.001623	0	2.64e-06	0.014503	0.001326	-0.15702	2.06234	52	0	-0.7409	0	Ultra peripheral	black
	MAFK	4	0	4	0	0	0.006494	0	0.006494	0	2.65e-06	0.022799	0.001326	-0.15702	2.06234	53	4	0.19245	0.625	Connector	black
	PURA	10	0	10	0	0	0.016234	0	0.016234	0	2.78e-06	0.040479	0.001326	-0.15702	2.06234	1	3	0.092386	0.7	Connector	black
	FOXP1	5	0	5	0	0	0.008117	0	0.008117	0	2.73e-06	0.013665	0.001326	-0.15702	2.06234	34	6	0.054281	0.32	Peripheral	black
	ESR1	4	0	4	0	0	0.006494	0	0.006494	0	2.65e-06	0.017454	0.001326	-0.15702	2.06234	3	3	-0.27996	0.625	Connector	black
	ETV4	4	0	4	0	0	0.006494	0	0.006494	0	2.65e-06	0.003817	0.001326	-0.15702	2.06234	54	3	-0.09379	0.375	Peripheral	black
	SMAD3	8	0	8	0.035714	0.033682	0.012987	0	0.012987	0	2.74e-06	0.025122	0.001326	-0.15702	2.06234	5	6	0.491926	0.40625	Peripheral	black
	CLOCK	5	0	5	0	0	0.008117	0	0.008117	0	2.65e-06	0.012174	0.001326	-0.15702	2.06234	55	1	0.143592	0.72	Connector	black
	ZBTB7A	11	0	11	0.072727	0.064393	0.017857	0	0.017857	0	3.02e-06	0.063133	0.001326	-0.15702	2.06234	1	0	0.468069	0.429752	Peripheral	black
	SOX9	3	0	3	0	0	0.00487	0	0.00487	0	2.64e-06	0.006141	0.001326	-0.15702	2.06234	44	0	-0.39548	0	Ultra peripheral	black
	FOXP2	5	3	2	0.1	0.135318	0.008117	0.00487	0.003247	162	2.71e-06	0.049092	0.001468	-0.15702	2.06234	19	7	-0.09048	0.48	Peripheral	black
	NFIA	5	0	5	0	0	0.008117	0	0.008117	0	2.65e-06	0.01203	0.001326	-0.15702	2.06234	42	3	0.092386	0.32	Peripheral	black
	MLXIPL	5	0	5	0	0	0.008117	0	0.008117	0	2.65e-06	0.025599	0.001326	-0.15702	2.06234	1	7	-0.09048	0.56	Peripheral	black
	NR1H4	6	0	6	0	0	0.00974	0	0.00974	0	2.66e-06	0.03898	0.001326	-0.15702	2.06234	1	7	-0.09048	0.666667	Connector	black
	NFIB	5	1	4	0.2	0.207762	0.008117	0.001623	0.006494	4	2.65e-06	0.018536	0.001369	-0.15702	2.06234	19	6	-0.38336	0.64	Connector	black
	SOX6	11	7	4	0.036364	0.038186	0.017857	0.011364	0.006494	46	2.67e-06	0.051479	0.002547	-0.15702	2.06234	6	0	0.295359	0.545455	Peripheral	black
	JUN	11	0	11	0	0	0.017857	0	0.017857	0	2.68e-06	0.042996	0.001326	-0.15702	2.06234	6	6	0.92957	0.429752	Peripheral	black
	HIVEP2	3	0	3	0	0	0.00487	0	0.00487	0	3.67e-06	0.013326	0.001326	-0.15702	2.06234	40	7	-0.09048	0	Ultra peripheral	black
	NPAS3	8	0	8	0	0	0.012987	0	0.012987	0	2.67e-06	0.020411	0.001326	-0.15702	2.06234	25	3	0.278559	0.5625	Peripheral	black
	TEAD4	5	0	5	0	0	0.008117	0	0.008117	0	2.65e-06	0.00072	0.001326	-0.15702	2.06234	56	4	2.50185	0	Peripheral Hub	black
	ETV1	2	0	2	0	0	0.003247	0	0.003247	0	2.64e-06	0.000229	0.001326	-0.15702	2.06234	57	3	-0.27996	0	Ultra peripheral	black
	PPARG	3	0	3	0	0	0.00487	0	0.00487	0	2.64e-06	0.01331	0.001326	-0.15702	2.06234	9	6	-0.38336	0.444444	Peripheral	black
	ZBTB1	14	0	14	0	0	0.022727	0	0.022727	0	2.77e-06	0.034563	0.001326	-0.15702	2.06234	32	2	1.07633	0.734694	Connector	black
	HIVEP1	7	0	7	0	0	0.011364	0	0.011364	0	2.68e-06	0.021738	0.001326	-0.15702	2.06234	13	7	0.044794	0.571429	Peripheral	black
	NFIC	9	0	9	0	0	0.01461	0	0.01461	0	2.67e-06	0.029822	0.001326	-0.15702	2.06234	10	7	0.180071	0.617284	Peripheral	black
	TFEB	2	0	2	0	0	0.003247	0	0.003247	0	2.64e-06	0.001683	0.001326	-0.15702	2.06234	7	6	-0.60218	0.5	Peripheral	black
	NFAT5	2	0	2	0	0	0.003247	0	0.003247	0	2.64e-06	0.004725	0.001326	-0.15702	2.06234	29	7	-0.36104	0.5	Peripheral	black
	NR2C2	4	0	4	0	0	0.006494	0	0.006494	0	2.68e-06	0.015178	0.001326	-0.15702	2.06234	6	6	-0.38336	0.625	Connector	black
	ELK4	7	0	7	0	0	0.011364	0	0.011364	0	2.66e-06	0.021525	0.001326	-0.15702	2.06234	13	2	0.344425	0.612245	Peripheral	black
	POU3F3	2	0	2	0	0	0.003247	0	0.003247	0	2.64e-06	0.002706	0.001326	-0.15702	2.06234	27	3	-0.46613	0.5	Peripheral	black
	TEAD1	5	1	4	0.2	0.192241	0.008117	0.001623	0.006494	3	2.65e-06	0.037423	0.001331	-0.15702	2.06234	39	7	0.180071	0	Ultra peripheral	black
	RELB	1	0	1	0	0	0.001623	0	0.001623	0	2.64e-06	0.004714	0.001326	-0.15702	2.06234	58	3	-0.46613	0	Ultra peripheral	black
	EPAS1	1	0	1	0	0	0.001623	0	0.001623	0	2.64e-06	0.004247	0.001326	-0.15702	2.06234	59	3	-0.46613	0	Ultra peripheral	black
	IRF3	4	0	4	0	0	0.006494	0	0.006494	0	2.65e-06	0.015206	0.001326	-0.15702	2.06234	1	0	-0.39548	0.375	Peripheral	black
	YBX1	2	0	2	0	0	0.003247	0	0.003247	0	2.64e-06	0.0008	0.001326	-0.15702	2.06234	33	7	-0.22576	0	Ultra peripheral	black
	PKNOX1	2	0	2	0	0	0.003247	0	0.003247	0	2.64e-06	0.000857	0.001326	-0.15702	2.06234	60	3	-0.27996	0	Ultra peripheral	black
	ZBTB4	1	0	1	0	0	0.001623	0	0.001623	0	2.64e-06	0.014871	0.001326	-0.15702	2.06234	61	0	-0.7409	0	Ultra peripheral	black
	ZKSCAN1	1	0	1	0	0	0.001623	0	0.001623	0	2.64e-06	0.004619	0.001326	-0.15702	2.06234	62	0	-0.7409	0	Ultra peripheral	black
	GABPA	3	0	3	0	0	0.00487	0	0.00487	0	2.64e-06	0.021669	0.001326	-0.15702	2.06234	1	0	-0.56819	0.444444	Peripheral	black
	TEAD2	2	0	2	0	0	0.003247	0	0.003247	0	2.64e-06	0.015337	0.001326	-0.15702	2.06234	5	0	-0.56819	0	Ultra peripheral	black
	TCF7L1	1	0	1	0	0	0.001623	0	0.001623	0	2.64e-06	0.004636	0.001326	-0.15702	2.06234	63	0	-0.7409	0	Ultra peripheral	black
	ZFY	1	0	1	0	0	0.001623	0	0.001623	0	2.64e-06	0.00914	0.001326	-0.15702	2.06234	64	0	-0.7409	0	Ultra peripheral	black
	GTF3C2	1	0	1	0	0	0.001623	0	0.001623	0	2.64e-06	0.010105	0.001326	-0.15702	2.06234	65	0	-0.7409	0	Ultra peripheral	black
	TRIM28	3	0	3	0	0	0.00487	0	0.00487	0	2.64e-06	0.000437	0.001326	-0.15702	2.06234	66	2	0.344425	0	Ultra peripheral	black
	RELA	3	0	3	0	0	0.00487	0	0.00487	0	2.64e-06	0.004421	0.001326	-0.15702	2.06234	7	0	-0.56819	0.444444	Peripheral	black
	MZF1	1	0	1	0	0	0.001623	0	0.001623	0	2.64e-06	0.007085	0.001326	-0.15702	2.06234	67	7	-0.36104	0	Ultra peripheral	black
	BBX	1	0	1	0	0	0.001623	0	0.001623	0	2.64e-06	0	0.001326	-0.15702	2.06234	46	5	0	0	Ultra peripheral	black
	IRX2	2	0	2	0	0	0.003247	0	0.003247	0	2.64e-06	0.006665	0.001326	-0.15702	2.06234	36	6	-0.38336	0	Ultra peripheral	black
	SIM1	9	5	4	0.055556	0.055116	0.01461	0.008117	0.006494	34	2.65e-06	0.058414	0.001722	-0.15702	2.06234	1	7	0.315347	0.493827	Peripheral	black
	ZNF652	1	0	1	0	0	0.001623	0	0.001623	0	2.64e-06	0.000851	0.001326	-0.15702	2.06234	68	7	-0.36104	0	Ultra peripheral	black
	NFE2	1	0	1	0	0	0.001623	0	0.001623	0	2.64e-06	0.000799	0.001326	-0.15702	2.06234	69	0	-0.7409	0	Ultra peripheral	black
	ZNF528	1	0	1	0	0	0.001623	0	0.001623	0	2.64e-06	0.006084	0.001326	-0.15702	2.06234	70	0	-0.7409	0	Ultra peripheral	black
	ELF4	1	0	1	0	0	0.001623	0	0.001623	0	2.64e-06	0.00376	0.001326	-0.15702	2.06234	71	0	-0.7409	0	Ultra peripheral	black
	EBF1	1	0	1	0	0	0.001623	0	0.001623	0	2.64e-06	0.002773	0.001326	-0.15702	2.06234	72	0	-0.7409	0	Ultra peripheral	black
	SREBF2	2	0	2	0	0	0.003247	0	0.003247	0	2.64e-06	0.001173	0.001326	-0.15702	2.06234	26	6	-0.38336	0	Ultra peripheral	black
	ATF4	1	0	1	0	0	0.001623	0	0.001623	0	2.64e-06	0	0.001326	-0.15702	2.06234	47	9	0	0	Ultra peripheral	black
	ARID3A	1	0	1	0	0	0.001623	0	0.001623	0	2.64e-06	0.001571	0.001326	-0.15702	2.06234	73	7	-0.36104	0	Ultra peripheral	black
	PBX2	1	0	1	0	0	0.001623	0	0.001623	0	2.64e-06	0.001074	0.001326	-0.15702	2.06234	74	0	-0.7409	0	Ultra peripheral	black
	SLC12A1	13	13	0	0.012821	0.012088	0.021104	0.021104	0	0	2.63e-06	0.373076	0.004047	-0.15702	2.06234	1	6	0.273103	0.745562	Connector	black
	LINC01762	10	10	0	0	0	0.016234	0.016234	0	0	2.63e-06	0.057344	0.005333	-0.15702	2.06234	12	6	0.491926	0.54	Peripheral	black
	XIST	5	5	0	0	0	0.008117	0.008117	0	0	2.63e-06	0.069374	0.002514	-0.15702	2.06234	17	0	-0.05006	0	Ultra peripheral	black
	GPC5	20	20	0	0.042105	0.05758	0.032468	0.032468	0	0	2.63e-06	0.338629	0.008562	-0.15702	2.06234	5	0	1.33162	0.535	Peripheral	black
	PLCL1	12	12	0	0.075758	0.102604	0.019481	0.019481	0	0	2.63e-06	0.294528	0.002028	-0.15702	2.06234	1	3	0.278559	0.638889	Connector	black
	FKBP5	30	30	0	0.022989	0.034479	0.048701	0.048701	0	0	2.63e-06	0.444704	0.006256	-0.15702	2.06234	1	0	2.02246	0.604444	Peripheral	black
	PTH2R	9	9	0	0.055556	0.079004	0.01461	0.01461	0	0	2.63e-06	0.224028	0.002745	-0.15702	2.06234	1	0	-0.05006	0.617284	Peripheral	black
	PLCB1	9	9	0	0.083333	0.103216	0.01461	0.01461	0	0	2.63e-06	0.235816	0.001753	-0.15702	2.06234	1	7	0.044794	0.641975	Connector	black
	MGAT5	3	3	0	0	0	0.00487	0.00487	0	0	2.63e-06	0.070898	0.001698	-0.15702	2.06234	1	0	-0.39548	0	Ultra peripheral	black
	EGF	15	15	0	0	0	0.024351	0.024351	0	0	2.63e-06	0.117796	0.004045	-0.15702	2.06234	6	6	1.58604	0.435556	Peripheral	black
	KCNIP4	41	41	0	0.02561	0.026232	0.066558	0.066558	0	0	2.63e-06	0.233836	0.006418	-0.15702	2.06234	5	6	3.11779	0.71743	Connector Hub	black
	PDE1A	6	6	0	0.066667	0.117712	0.00974	0.00974	0	0	2.63e-06	0.173021	0.001744	-0.15702	2.06234	23	3	-0.09379	0.611111	Peripheral	black
	UMOD	9	9	0	0.083333	0.071023	0.01461	0.01461	0	0	2.63e-06	0.132819	0.002564	-0.15702	2.06234	5	6	-0.16454	0.716049	Connector	black
	PTGER3	14	14	0	0	0	0.022727	0.022727	0	0	2.63e-06	0.219104	0.00223	-0.15702	2.06234	1	0	0.640779	0.540816	Peripheral	black
	SPP1	5	5	0	0	0	0.008117	0.008117	0	0	2.63e-06	0.04665	0.001826	-0.15702	2.06234	1	4	-0.57735	0.72	Connector	black
	ERBB4	32	32	0	0.002016	0.004609	0.051948	0.051948	0	0	2.63e-06	0.30275	0.00715	-0.15702	2.06234	1	0	2.19517	0.621094	Connector	black
	S100A6	21	21	0	0.019048	0.022339	0.034091	0.034091	0	0	2.63e-06	0.117777	0.004621	-0.15702	2.06234	1	0	0.9862	0.666667	Connector	black
	ARHGAP6	14	14	0	0.021978	0.037102	0.022727	0.022727	0	0	2.63e-06	0.219935	0.002282	-0.15702	2.06234	23	0	0.295359	0.642857	Connector	black
	PKHD1	10	10	0	0	0	0.016234	0.016234	0	0	2.63e-06	0.069621	0.002327	-0.15702	2.06234	5	6	0.273103	0.66	Connector	black
	NEK10	19	19	0	0	0	0.030844	0.030844	0	0	2.63e-06	0.107875	0.004244	-0.15702	2.06234	1	0	0.813489	0.626039	Connector	black
	CCSER1	19	19	0	0.052632	0.068732	0.030844	0.030844	0	0	2.63e-06	0.241974	0.005252	-0.15702	2.06234	1	7	0.721178	0.648199	Connector	black
	ATP1B1	14	14	0	0.010989	0.011873	0.022727	0.022727	0	0	2.63e-06	0.18006	0.002389	-0.15702	2.06234	5	0	0.295359	0.673469	Connector	black
	MAGI1	9	9	0	0.055556	0.089525	0.01461	0.01461	0	0	2.63e-06	0.177519	0.001735	-0.15702	2.06234	1	7	0.044794	0.691358	Connector	black
	BCL2L14	8	8	0	0.071429	0.067266	0.012987	0.012987	0	0	2.63e-06	0.062605	0.002097	-0.15702	2.06234	1	0	-0.22277	0.65625	Connector	black
	RBFOX1	21	21	0	0.004762	0.008453	0.034091	0.034091	0	0	2.63e-06	0.192345	0.002913	-0.15702	2.06234	1	0	0.813489	0.671202	Connector	black
	FTX	7	7	0	0	0	0.011364	0.011364	0	0	2.63e-06	0.144817	0.001596	-0.15702	2.06234	1	3	-0.27996	0.734694	Connector	black
	EFNA5	5	5	0	0	0	0.008117	0.008117	0	0	2.63e-06	0.028514	0.001689	-0.15702	2.06234	16	3	-0.27996	0.64	Connector	black
	PCDH9	19	19	0	0.02924	0.032029	0.030844	0.030844	0	0	2.63e-06	0.215519	0.00256	-0.15702	2.06234	5	0	0.640779	0.692521	Connector	black
	NEAT1	19	19	0	0.005848	0.007488	0.030844	0.030844	0	0	2.63e-06	0.15743	0.002433	-0.15702	2.06234	1	0	0.640779	0.698061	Connector	black
	PRKG1	14	14	0	0.010989	0.022187	0.022727	0.022727	0	0	2.63e-06	0.118389	0.002329	-0.15702	2.06234	1	3	0.092386	0.734694	Connector	black
	MAML2	7	7	0	0	0	0.011364	0.011364	0	0	2.63e-06	0.131413	0.002637	-0.15702	2.06234	1	3	-0.09379	0.693878	Connector	black
	CA12	16	16	0	0	0	0.025974	0.025974	0	0	2.63e-06	0.174285	0.002622	-0.15702	2.06234	1	0	0.468069	0.648438	Connector	black
	WWOX	9	9	0	0.027778	0.020072	0.01461	0.01461	0	0	2.63e-06	0.126722	0.002251	-0.15702	2.06234	5	0	-0.05006	0.617284	Peripheral	black
	BICC1	5	5	0	0.2	0.28335	0.008117	0.008117	0	0	2.63e-06	0.076185	0.001892	-0.15702	2.06234	1	7	-0.22576	0.64	Connector	black
	GP2	2	2	0	0	0	0.003247	0.003247	0	0	2.63e-06	0.017638	0.001493	-0.15702	2.06234	1	3	-0.46613	0.5	Peripheral	black
	ARL17B	9	9	0	0	0	0.01461	0.01461	0	0	2.63e-06	0.036623	0.00223	-0.15702	2.06234	1	3	0.092386	0.691358	Connector	black
	ZBTB16	12	12	0	0.045455	0.071103	0.019481	0.019481	0	0	2.63e-06	0.096471	0.002222	-0.15702	2.06234	19	0	0.295359	0.597222	Peripheral	black
	PTPRG	4	4	0	0	0	0.006494	0.006494	0	0	2.63e-06	0.100665	0.001578	-0.15702	2.06234	1	7	-0.09048	0.375	Peripheral	black
	LINC01320	12	12	0	0.045455	0.056016	0.019481	0.019481	0	0	2.63e-06	0.131538	0.002131	-0.15702	2.06234	1	7	0.044794	0.75	Connector	black
	SLC4A7	22	22	0	0.025974	0.036766	0.035714	0.035714	0	0	2.63e-06	0.191809	0.002882	-0.15702	2.06234	1	0	0.813489	0.694215	Connector	black
	FHIT	5	5	0	0.1	0.131018	0.008117	0.008117	0	0	2.63e-06	0.061672	0.00188	-0.15702	2.06234	5	6	-0.16454	0.56	Peripheral	black
	KCNJ16	9	9	0	0.055556	0.087944	0.01461	0.01461	0	0	2.63e-06	0.114368	0.002313	-0.15702	2.06234	5	6	0.273103	0.592593	Peripheral	black
	NR2F2-AS1	6	6	0	0	0	0.00974	0.00974	0	0	2.63e-06	0.042905	0.001687	-0.15702	2.06234	5	6	-0.38336	0.722222	Connector	black
	CLDN16	4	4	0	0	0	0.006494	0.006494	0	0	2.63e-06	0.026263	0.001885	-0.15702	2.06234	1	0	-0.39548	0.375	Peripheral	black
	SLC16A12	14	14	0	0	0	0.022727	0.022727	0	0	2.63e-06	0.151688	0.003491	-0.15702	2.06234	1	0	0.295359	0.612245	Peripheral	black
	DHFR	18	18	0	0.006536	0.005899	0.029221	0.029221	0	0	2.63e-06	0.144641	0.004637	-0.15702	2.06234	1	0	1.15891	0.518519	Peripheral	black
	PTH1R	16	16	0	0.066667	0.066414	0.025974	0.025974	0	0	2.63e-06	0.172304	0.002734	-0.15702	2.06234	1	7	0.450624	0.671875	Connector	black
	DSCAML1	13	13	0	0	0	0.021104	0.021104	0	0	2.63e-06	0.108019	0.001908	-0.15702	2.06234	1	0	0.640779	0.485207	Peripheral	black
	BICDL1	10	10	0	0	0	0.016234	0.016234	0	0	2.63e-06	0.113697	0.001761	-0.15702	2.06234	28	6	0.054281	0.76	Connector	black
	AGAP1	4	4	0	0.333333	0.345458	0.006494	0.006494	0	0	2.63e-06	0.102608	0.00139	-0.15702	2.06234	1	7	-0.22576	0.625	Connector	black
	DEFB1	7	7	0	0.047619	0.048414	0.011364	0.011364	0	0	2.63e-06	0.056248	0.00172	-0.15702	2.06234	75	2	-0.38748	0.77551	Connector	black
	NCKAP5	6	6	0	0	0	0.00974	0.00974	0	0	2.63e-06	0.075634	0.001759	-0.15702	2.06234	3	3	-0.27996	0.722222	Connector	black
	PXDNL	5	5	0	0	0	0.008117	0.008117	0	0	2.63e-06	0.019385	0.002186	-0.15702	2.06234	14	1	0.143592	0.64	Connector	black
	HIP1	16	16	0	0.05	0.052454	0.025974	0.025974	0	0	2.63e-06	0.171706	0.002412	-0.15702	2.06234	23	7	0.450624	0.695313	Connector	black
	USP53	6	6	0	0.066667	0.069317	0.00974	0.00974	0	0	2.63e-06	0.087775	0.001994	-0.15702	2.06234	5	0	-0.22277	0.5	Peripheral	black
	IMMP2L	7	7	0	0.238095	0.300855	0.011364	0.011364	0	0	2.63e-06	0.122437	0.001746	-0.15702	2.06234	23	7	0.315347	0.244898	Peripheral	black
	COBLL1	4	4	0	0.666667	0.740323	0.006494	0.006494	0	0	2.63e-06	0.10121	0.001677	-0.15702	2.06234	23	7	0.044794	0	Ultra peripheral	black
	UGT2B7	9	9	0	0	0	0.01461	0.01461	0	0	2.63e-06	0.043064	0.003424	-0.15702	2.06234	18	0	0.122649	0.493827	Peripheral	black
	NELL1	15	15	0	0.019048	0.018298	0.024351	0.024351	0	0	2.63e-06	0.148059	0.0023	-0.15702	2.06234	5	3	0.464732	0.693333	Connector	black
	FGF14	6	6	0	0	0	0.00974	0.00974	0	0	2.63e-06	0.098984	0.001721	-0.15702	2.06234	5	0	-0.22277	0.5	Peripheral	black
	CACNB2	12	12	0	0.030303	0.039246	0.019481	0.019481	0	0	2.63e-06	0.106283	0.002175	-0.15702	2.06234	1	6	0.491926	0.625	Connector	black
	KCTD16	6	6	0	0.066667	0.066736	0.00974	0.00974	0	0	2.63e-06	0.030138	0.001899	-0.15702	2.06234	18	0	-0.39548	0.666667	Connector	black
	KAZN	13	13	0	0.012821	0.021275	0.021104	0.021104	0	0	2.63e-06	0.116906	0.002102	-0.15702	2.06234	5	6	0.273103	0.698225	Connector	black
	CFLAR-AS1	9	9	0	0	0	0.01461	0.01461	0	0	2.63e-06	0.029042	0.003802	-0.15702	2.06234	7	0	0.122649	0.493827	Peripheral	black
	RANBP3L	3	3	0	0	0	0.00487	0.00487	0	0	2.63e-06	0.040105	0.00153	-0.15702	2.06234	1	6	-0.60218	0.666667	Connector	black
	KNG1	11	11	0	0	0	0.017857	0.017857	0	0	2.63e-06	0.035645	0.003109	-0.15702	2.06234	14	6	0.273103	0.677686	Connector	black
	THSD4	13	13	0	0.012821	0.016097	0.021104	0.021104	0	0	2.63e-06	0.077114	0.002403	-0.15702	2.06234	1	3	0.464732	0.662722	Connector	black
	STPG2	6	6	0	0	0	0.00974	0.00974	0	0	2.63e-06	0.02751	0.001794	-0.15702	2.06234	1	0	-0.22277	0.5	Peripheral	black
	LRMDA	17	17	0	0.007353	0.006856	0.027597	0.027597	0	0	2.63e-06	0.119482	0.004159	-0.15702	2.06234	3	3	0.837077	0.698962	Connector	black
	CKB	3	3	0	0	0	0.00487	0.00487	0	0	2.63e-06	0.038472	0.001396	-0.15702	2.06234	1	0	-0.56819	0.444444	Peripheral	black
	LINC02484	2	2	0	0	0	0.003247	0.003247	0	0	2.63e-06	0.019404	0.001407	-0.15702	2.06234	28	6	-0.60218	0.5	Peripheral	black
	PDK4	13	13	0	0.051282	0.060479	0.021104	0.021104	0	0	2.63e-06	0.06308	0.002475	-0.15702	2.06234	5	0	0.640779	0.461538	Peripheral	black
	PRKD1	6	6	0	0	0	0.00974	0.00974	0	0	2.63e-06	0.086825	0.001627	-0.15702	2.06234	5	7	-0.09048	0.611111	Peripheral	black
	PATJ	2	2	0	0	0	0.003247	0.003247	0	0	2.63e-06	0.068774	0.001476	-0.15702	2.06234	45	7	-0.22576	0	Ultra peripheral	black
	TTTY14	10	10	0	0	0	0.016234	0.016234	0	0	2.63e-06	0.115546	0.00188	-0.15702	2.06234	1	0	0.295359	0.46	Peripheral	black
	TCIM	11	11	0	0.036364	0.034354	0.017857	0.017857	0	0	2.63e-06	0.058045	0.002241	-0.15702	2.06234	6	6	0.491926	0.628099	Connector	black
	SETBP1	3	3	0	0.666667	0.735018	0.00487	0.00487	0	0	2.63e-06	0.074727	0.001381	-0.15702	2.06234	1	7	-0.22576	0.444444	Peripheral	black
	RGS6	4	4	0	0	0	0.006494	0.006494	0	0	2.63e-06	0.040862	0.00144	-0.15702	2.06234	5	0	-0.56819	0.625	Connector	black
	PRICKLE2	5	5	0	0	0	0.008117	0.008117	0	0	2.63e-06	0.025129	0.001935	-0.15702	2.06234	35	0	-0.22277	0.32	Peripheral	black
	CYFIP2	8	8	0	0	0	0.012987	0.012987	0	0	2.63e-06	0.093932	0.001771	-0.15702	2.06234	5	0	-0.22277	0.625	Connector	black
	PAPPA2	4	4	0	0	0	0.006494	0.006494	0	0	2.63e-06	0.008824	0.002091	-0.15702	2.06234	9	6	-0.38336	0.625	Connector	black
	RPL41	5	5	0	0	0	0.008117	0.008117	0	0	2.63e-06	0.007446	0.00206	-0.15702	2.06234	20	3	-0.27996	0.72	Connector	black
	MBNL2	2	2	0	0	0	0.003247	0.003247	0	0	2.63e-06	0.006457	0.001838	-0.15702	2.06234	43	3	-0.27996	0	Ultra peripheral	black
	PEBP1	11	11	0	0	0	0.017857	0.017857	0	0	2.63e-06	0.06161	0.001944	-0.15702	2.06234	1	3	0.278559	0.578512	Peripheral	black
	DACH1	8	8	0	0.035714	0.04419	0.012987	0.012987	0	0	2.63e-06	0.052292	0.001741	-0.15702	2.06234	1	0	-0.22277	0.59375	Peripheral	black
	PPM1E	10	10	0	0	0	0.016234	0.016234	0	0	2.63e-06	0.075311	0.002478	-0.15702	2.06234	1	3	0.464732	0.54	Peripheral	black
	LRP1B	11	11	0	0.054545	0.070755	0.017857	0.017857	0	0	2.63e-06	0.117479	0.001736	-0.15702	2.06234	1	2	-0.02153	0.793388	Connector	black
	TMEM72-AS1	3	3	0	0	0	0.00487	0.00487	0	0	2.63e-06	0.023528	0.001446	-0.15702	2.06234	28	1	-0.50257	0.666667	Connector	black
	LINC00278	8	8	0	0	0	0.012987	0.012987	0	0	2.63e-06	0.022922	0.002351	-0.15702	2.06234	6	6	0.491926	0.375	Peripheral	black
	EXT1	3	3	0	0	0	0.00487	0.00487	0	0	2.63e-06	0.021999	0.001419	-0.15702	2.06234	19	3	-0.46613	0.666667	Connector	black
	PHACTR1	15	15	0	0.038095	0.038204	0.024351	0.024351	0	0	2.63e-06	0.070656	0.003236	-0.15702	2.06234	1	3	1.02325	0.577778	Peripheral	black
	MYO9A	2	2	0	1	1	0.003247	0.003247	0	0	2.63e-06	0.072426	0.00136	-0.15702	2.06234	1	7	-0.22576	0	Ultra peripheral	black
	P3H2	3	3	0	0.333333	0.381926	0.00487	0.00487	0	0	2.63e-06	0.036151	0.001393	-0.15702	2.06234	17	0	-0.56819	0.444444	Peripheral	black
	FARP1	4	4	0	0.166667	0.188417	0.006494	0.006494	0	0	2.63e-06	0.071444	0.001675	-0.15702	2.06234	5	7	-0.22576	0.625	Connector	black
	WNK1	9	9	0	0.027778	0.029328	0.01461	0.01461	0	0	2.63e-06	0.097763	0.002026	-0.15702	2.06234	1	3	0.278559	0.567901	Peripheral	black
	FTH1	3	3	0	0	0	0.00487	0.00487	0	0	2.63e-06	0.006446	0.00161	-0.15702	2.06234	8	2	-0.02153	0.444444	Peripheral	black
	TENM4	7	7	0	0	0	0.011364	0.011364	0	0	2.63e-06	0.074213	0.001746	-0.15702	2.06234	1	3	-0.09379	0.612245	Peripheral	black
	ASTN2	8	8	0	0.035714	0.047953	0.012987	0.012987	0	0	2.63e-06	0.057601	0.001789	-0.15702	2.06234	1	7	-0.09048	0.71875	Connector	black
	PDE4D	5	5	0	0.2	0.232589	0.008117	0.008117	0	0	2.63e-06	0.030649	0.002931	-0.15702	2.06234	76	7	0.044794	0.32	Peripheral	black
	MIR646HG	4	4	0	0	0	0.006494	0.006494	0	0	2.63e-06	0.00571	0.0026	-0.15702	2.06234	77	3	0.092386	0	Ultra peripheral	black
	SHANK2	5	5	0	0.1	0.105833	0.008117	0.008117	0	0	2.63e-06	0.04614	0.00148	-0.15702	2.06234	5	3	-0.09379	0.56	Peripheral	black
	GPX3	6	6	0	0	0	0.00974	0.00974	0	0	2.63e-06	0.033585	0.001629	-0.15702	2.06234	1	0	-0.22277	0.5	Peripheral	black
	BCL2	5	5	0	0.2	0.204699	0.008117	0.008117	0	0	2.63e-06	0.052589	0.001424	-0.15702	2.06234	1	3	-0.09379	0.56	Peripheral	black
	SGIP1	6	6	0	0.066667	0.079677	0.00974	0.00974	0	0	2.63e-06	0.068266	0.001706	-0.15702	2.06234	24	3	0.092386	0.5	Peripheral	black
	FRY	3	3	0	0	0	0.00487	0.00487	0	0	2.63e-06	0.017902	0.001439	-0.15702	2.06234	1	3	-0.46613	0.666667	Connector	black
	RASGEF1B	3	3	0	0	0	0.00487	0.00487	0	0	2.63e-06	0.015302	0.00149	-0.15702	2.06234	32	0	-0.56819	0.444444	Peripheral	black
	RHOBTB3	6	6	0	0	0	0.00974	0.00974	0	0	2.63e-06	0.040078	0.001733	-0.15702	2.06234	5	0	-0.22277	0.5	Peripheral	black
	IGFBP7	8	8	0	0.142857	0.142976	0.012987	0.012987	0	0	2.63e-06	0.098268	0.001574	-0.15702	2.06234	1	7	0.044794	0.65625	Connector	black
	CGNL1	15	15	0	0.066667	0.07966	0.024351	0.024351	0	0	2.63e-06	0.107942	0.003388	-0.15702	2.06234	1	0	0.640779	0.56	Peripheral	black
	WWC1	6	6	0	0.066667	0.079924	0.00974	0.00974	0	0	2.63e-06	0.08962	0.001623	-0.15702	2.06234	1	7	-0.09048	0.611111	Peripheral	black
	ACPP	2	2	0	0	0	0.003247	0.003247	0	0	2.63e-06	0.002557	0.001552	-0.15702	2.06234	11	6	-0.38336	0	Ultra peripheral	black
	KLHL13	3	3	0	0.333333	0.354284	0.00487	0.00487	0	0	2.63e-06	0.033512	0.001398	-0.15702	2.06234	1	3	-0.27996	0.444444	Peripheral	black
	RNF150	5	5	0	0.1	0.130962	0.008117	0.008117	0	0	2.63e-06	0.034657	0.00181	-0.15702	2.06234	1	7	-0.09048	0.48	Peripheral	black
	NLGN4Y	6	6	0	0	0	0.00974	0.00974	0	0	2.63e-06	0.040603	0.001545	-0.15702	2.06234	5	0	-0.22277	0.5	Peripheral	black
	ZNF385D	8	8	0	0.035714	0.039569	0.012987	0.012987	0	0	2.63e-06	0.076744	0.001827	-0.15702	2.06234	1	3	0.092386	0.65625	Connector	black
	CUBN	2	2	0	0	0	0.003247	0.003247	0	0	2.63e-06	0.014775	0.001416	-0.15702	2.06234	1	3	-0.46613	0.5	Peripheral	black
	PPP2R3A	3	3	0	0	0	0.00487	0.00487	0	0	2.63e-06	0.066447	0.001369	-0.15702	2.06234	5	6	-0.60218	0.666667	Connector	black
	LINC02343	7	7	0	0	0	0.011364	0.011364	0	0	2.63e-06	0.016704	0.002275	-0.15702	2.06234	6	6	0.491926	0.244898	Peripheral	black
	ITGB6	5	5	0	0	0	0.008117	0.008117	0	0	2.63e-06	0.03053	0.001724	-0.15702	2.06234	35	6	-0.38336	0.64	Connector	black
	ZBTB20	5	5	0	0.2	0.207828	0.008117	0.008117	0	0	2.63e-06	0.064162	0.002012	-0.15702	2.06234	23	7	-0.09048	0.56	Peripheral	black
	RPL13	2	2	0	0	0	0.003247	0.003247	0	0	2.63e-06	0.001951	0.001501	-0.15702	2.06234	4	2	-0.02153	0	Ultra peripheral	black
	NAV2	3	3	0	0	0	0.00487	0.00487	0	0	2.63e-06	0.028708	0.001425	-0.15702	2.06234	19	7	-0.22576	0.444444	Peripheral	black
	FNIP2	5	5	0	0	0	0.008117	0.008117	0	0	2.63e-06	0.024296	0.001506	-0.15702	2.06234	2	6	-0.16454	0.48	Peripheral	black
	DANT2	8	8	0	0	0	0.012987	0.012987	0	0	2.63e-06	0.047571	0.001793	-0.15702	2.06234	5	0	-0.05006	0.5625	Peripheral	black
	MAST4	7	7	0	0.047619	0.059983	0.011364	0.011364	0	0	2.63e-06	0.052156	0.001904	-0.15702	2.06234	5	6	0.054281	0.612245	Peripheral	black
	TMEM213	2	2	0	0	0	0.003247	0.003247	0	0	2.63e-06	0.005177	0.001443	-0.15702	2.06234	16	8	-0.31623	0.5	Peripheral	black
	INPP4B	4	4	0	0	0	0.006494	0.006494	0	0	2.63e-06	0.016027	0.001594	-0.15702	2.06234	24	0	-0.39548	0.375	Peripheral	black
	PLEKHA7	3	3	0	0.333333	0.370118	0.00487	0.00487	0	0	2.63e-06	0.065765	0.001369	-0.15702	2.06234	1	7	-0.22576	0.444444	Peripheral	black
	PKP4	3	3	0	0.333333	0.319896	0.00487	0.00487	0	0	2.63e-06	0.047574	0.001685	-0.15702	2.06234	5	6	-0.38336	0.444444	Peripheral	black
	ALDH1A2	5	5	0	0	0	0.008117	0.008117	0	0	2.63e-06	0.034775	0.001486	-0.15702	2.06234	1	3	-0.27996	0.64	Connector	black
	VAT1L	5	5	0	0	0	0.008117	0.008117	0	0	2.63e-06	0.019494	0.001628	-0.15702	2.06234	1	0	-0.22277	0.32	Peripheral	black
	NHS	8	8	0	0.035714	0.032511	0.012987	0.012987	0	0	2.63e-06	0.067857	0.001979	-0.15702	2.06234	1	7	0.044794	0.59375	Peripheral	black
	TMEM72	5	5	0	0	0	0.008117	0.008117	0	0	2.63e-06	0.015548	0.001828	-0.15702	2.06234	1	3	0.092386	0.32	Peripheral	black
	ADAMTS9-AS2	7	7	0	0	0	0.011364	0.011364	0	0	2.63e-06	0.088191	0.001567	-0.15702	2.06234	5	6	-0.38336	0.734694	Connector	black
	MAL	5	5	0	0	0	0.008117	0.008117	0	0	2.63e-06	0.05072	0.001772	-0.15702	2.06234	78	3	-0.27996	0.64	Connector	black
	EXOC4	1	1	0	0	0	0.001623	0.001623	0	0	2.63e-06	0.047097	0.001334	-0.15702	2.06234	79	7	-0.36104	0	Ultra peripheral	black
	RPS6	1	1	0	0	0	0.001623	0.001623	0	0	2.63e-06	0.011078	0.001347	-0.15702	2.06234	80	7	-0.36104	0	Ultra peripheral	black
	CASR	8	8	0	0	0	0.012987	0.012987	0	0	2.63e-06	0.062711	0.003041	-0.15702	2.06234	10	7	0.180071	0.5625	Peripheral	black
	TACC1	4	4	0	0	0	0.006494	0.006494	0	0	2.63e-06	0.017142	0.001785	-0.15702	2.06234	15	6	-0.38336	0.625	Connector	black
	RPLP1	1	1	0	0	0	0.001623	0.001623	0	0	2.63e-06	0.000302	0.001454	-0.15702	2.06234	81	2	-0.38748	0	Ultra peripheral	black
	RERE	5	5	0	0.1	0.104304	0.008117	0.008117	0	0	2.63e-06	0.065888	0.001614	-0.15702	2.06234	5	6	-0.16454	0.48	Peripheral	black
	RPS9	5	5	0	0	0	0.008117	0.008117	0	0	2.63e-06	0.02938	0.0015	-0.15702	2.06234	5	3	-0.27996	0.72	Connector	black
	PARD3	3	3	0	0.333333	0.362382	0.00487	0.00487	0	0	2.63e-06	0.064881	0.001373	-0.15702	2.06234	1	7	-0.22576	0.444444	Peripheral	black
	CPM	2	2	0	0	0	0.003247	0.003247	0	0	2.63e-06	0.053542	0.001348	-0.15702	2.06234	1	7	-0.36104	0.5	Peripheral	black
	SYT1	8	8	0	0	0	0.012987	0.012987	0	0	2.63e-06	0.019643	0.003176	-0.15702	2.06234	29	7	0.180071	0.46875	Peripheral	black
	CA10	5	5	0	0.3	0.305339	0.008117	0.008117	0	0	2.63e-06	0.056435	0.001422	-0.15702	2.06234	1	3	-0.09379	0.48	Peripheral	black
	SCHLAP1	2	2	0	0	0	0.003247	0.003247	0	0	2.63e-06	0.052116	0.001354	-0.15702	2.06234	28	6	-0.60218	0.5	Peripheral	black
	LINC01091	1	1	0	0	0	0.001623	0.001623	0	0	2.63e-06	0.002465	0.001495	-0.15702	2.06234	82	3	-0.46613	0	Ultra peripheral	black
	RNF152	3	3	0	0	0	0.00487	0.00487	0	0	2.63e-06	0.030947	0.001394	-0.15702	2.06234	19	0	-0.56819	0.444444	Peripheral	black
	PLEKHA5	2	2	0	0	0	0.003247	0.003247	0	0	2.63e-06	0.046066	0.001571	-0.15702	2.06234	34	6	-0.60218	0.5	Peripheral	black
	JMJD1C	2	2	0	1	1	0.003247	0.003247	0	0	2.63e-06	0.051365	0.001383	-0.15702	2.06234	23	7	-0.22576	0	Ultra peripheral	black
	KANK1	2	2	0	0	0	0.003247	0.003247	0	0	2.63e-06	0.047789	0.001382	-0.15702	2.06234	15	6	-0.60218	0.5	Peripheral	black
	TRABD2B	7	7	0	0	0	0.011364	0.011364	0	0	2.63e-06	0.049647	0.001492	-0.15702	2.06234	5	6	-0.16454	0.653061	Connector	black
	EEF1A1	7	7	0	0	0	0.011364	0.011364	0	0	2.63e-06	0.014899	0.002083	-0.15702	2.06234	2	2	0.344425	0.734694	Connector	black
	SORBS2	1	1	0	0	0	0.001623	0.001623	0	0	2.63e-06	0.004908	0.00139	-0.15702	2.06234	83	0	-0.7409	0	Ultra peripheral	black
	SCD5	3	3	0	0	0	0.00487	0.00487	0	0	2.63e-06	0.024834	0.00147	-0.15702	2.06234	31	7	-0.22576	0.444444	Peripheral	black
	SLCO3A1	7	7	0	0.047619	0.037759	0.011364	0.011364	0	0	2.63e-06	0.035173	0.002044	-0.15702	2.06234	3	3	-0.09379	0.693878	Connector	black
	RPS23	1	1	0	0	0	0.001623	0.001623	0	0	2.63e-06	0.000287	0.001447	-0.15702	2.06234	84	2	-0.38748	0	Ultra peripheral	black
	CLCNKA	7	7	0	0	0	0.011364	0.011364	0	0	2.63e-06	0.050878	0.001636	-0.15702	2.06234	1	0	-0.05006	0.44898	Peripheral	black
	GALNT18	4	4	0	0.166667	0.199062	0.006494	0.006494	0	0	2.63e-06	0.067485	0.001396	-0.15702	2.06234	1	7	-0.22576	0.625	Connector	black
	RALYL	6	6	0	0.066667	0.072144	0.00974	0.00974	0	0	2.63e-06	0.022676	0.001863	-0.15702	2.06234	1	7	0.044794	0.5	Peripheral	black
	MPPED2	2	2	0	0	0	0.003247	0.003247	0	0	2.63e-06	0.01063	0.001623	-0.15702	2.06234	42	3	-0.27996	0	Ultra peripheral	black
	AUTS2	6	6	0	0	0	0.00974	0.00974	0	0	2.63e-06	0.052144	0.001518	-0.15702	2.06234	3	1	-0.50257	0.777778	Connector	black
	SORCS2	2	2	0	0	0	0.003247	0.003247	0	0	2.63e-06	0.011739	0.001382	-0.15702	2.06234	28	6	-0.38336	0	Ultra peripheral	black
	PTPN4	5	5	0	0	0	0.008117	0.008117	0	0	2.63e-06	0.070952	0.001417	-0.15702	2.06234	5	6	-0.38336	0.64	Connector	black
	PLAU	2	2	0	0	0	0.003247	0.003247	0	0	2.63e-06	0.006975	0.001424	-0.15702	2.06234	16	8	-0.31623	0.5	Peripheral	black
	COL4A2	5	5	0	0.1	0.08413	0.008117	0.008117	0	0	2.63e-06	0.035443	0.001492	-0.15702	2.06234	1	3	0.092386	0.32	Peripheral	black
	SNX29	3	3	0	0	0	0.00487	0.00487	0	0	2.63e-06	0.050772	0.001407	-0.15702	2.06234	16	8	-0.31623	0.666667	Connector	black
	PARD3B	3	3	0	0.666667	0.725225	0.00487	0.00487	0	0	2.63e-06	0.058081	0.001378	-0.15702	2.06234	23	7	-0.09048	0	Ultra peripheral	black
	FHOD3	4	4	0	0	0	0.006494	0.006494	0	0	2.63e-06	0.05311	0.001544	-0.15702	2.06234	10	7	0.044794	0	Ultra peripheral	black
	SLC16A7	4	4	0	0.166667	0.164349	0.006494	0.006494	0	0	2.63e-06	0.028884	0.001432	-0.15702	2.06234	5	6	-0.16454	0.375	Peripheral	black
	PLXDC2	4	4	0	0.5	0.488372	0.006494	0.006494	0	0	2.63e-06	0.065197	0.001389	-0.15702	2.06234	1	7	-0.09048	0.375	Peripheral	black
	FGF13	2	2	0	0	0	0.003247	0.003247	0	0	2.63e-06	0.0124	0.001417	-0.15702	2.06234	30	3	-0.27996	0	Ultra peripheral	black
	CPEB2	1	1	0	0	0	0.001623	0.001623	0	0	2.63e-06	0.001908	0.001398	-0.15702	2.06234	85	6	-0.60218	0	Ultra peripheral	black
	RPL15	1	1	0	0	0	0.001623	0.001623	0	0	2.63e-06	0.00223	0.001379	-0.15702	2.06234	86	2	-0.38748	0	Ultra peripheral	black
	PTPRJ	1	1	0	0	0	0.001623	0.001623	0	0	2.63e-06	0.016615	0.001352	-0.15702	2.06234	87	7	-0.36104	0	Ultra peripheral	black
	CADPS2	2	2	0	0	0	0.003247	0.003247	0	0	2.63e-06	0.015846	0.001367	-0.15702	2.06234	5	6	-0.60218	0.5	Peripheral	black
	RPS19	1	1	0	0	0	0.001623	0.001623	0	0	2.63e-06	0.000269	0.00144	-0.15702	2.06234	88	2	-0.38748	0	Ultra peripheral	black
	SPATC1	4	4	0	0	0	0.006494	0.006494	0	0	2.63e-06	0.012828	0.001636	-0.15702	2.06234	6	6	-0.38336	0.625	Connector	black
	LINC01197	2	2	0	0	0	0.003247	0.003247	0	0	2.63e-06	0.010939	0.001378	-0.15702	2.06234	28	6	-0.60218	0.5	Peripheral	black
	FNDC3B	2	2	0	0	0	0.003247	0.003247	0	0	2.63e-06	0.021124	0.001361	-0.15702	2.06234	1	3	-0.46613	0.5	Peripheral	black
	PTK2	2	2	0	1	1	0.003247	0.003247	0	0	2.63e-06	0.055288	0.001355	-0.15702	2.06234	1	7	-0.22576	0	Ultra peripheral	black
	BMP6	4	4	0	0	0	0.006494	0.006494	0	0	2.63e-06	0.043265	0.001932	-0.15702	2.06234	40	7	-0.22576	0.625	Connector	black
	PRKX	2	2	0	0	0	0.003247	0.003247	0	0	2.63e-06	0.018102	0.0014	-0.15702	2.06234	5	7	-0.36104	0.5	Peripheral	black
	CD24	10	10	0	0.022222	0.019482	0.016234	0.016234	0	0	2.63e-06	0.051857	0.001759	-0.15702	2.06234	1	3	0.092386	0.66	Connector	black
	ATXN1	2	2	0	0	0	0.003247	0.003247	0	0	2.63e-06	0.048338	0.001347	-0.15702	2.06234	5	7	-0.22576	0	Ultra peripheral	black
	STEAP1B	4	4	0	0	0	0.006494	0.006494	0	0	2.63e-06	0.047887	0.001421	-0.15702	2.06234	5	7	-0.22576	0.625	Connector	black
	GNG7	4	4	0	0	0	0.006494	0.006494	0	0	2.63e-06	0.019155	0.001623	-0.15702	2.06234	3	3	-0.27996	0.625	Connector	black
	ACSL4	1	1	0	0	0	0.001623	0.001623	0	0	2.63e-06	0.001787	0.001422	-0.15702	2.06234	89	3	-0.46613	0	Ultra peripheral	black
	SLC22A2	4	4	0	0	0	0.006494	0.006494	0	0	2.63e-06	0.011353	0.001594	-0.15702	2.06234	14	1	-0.50257	0.75	Connector	black
	RPA3	1	1	0	0	0	0.001623	0.001623	0	0	2.63e-06	2.89e-05	0.001614	-0.15702	2.06234	90	4	-0.57735	0	Ultra peripheral	black
	SYNE2	4	4	0	0.333333	0.328983	0.006494	0.006494	0	0	2.63e-06	0.068696	0.001411	-0.15702	2.06234	16	7	-0.22576	0.625	Connector	black
	LINGO1	8	8	0	0.035714	0.03675	0.012987	0.012987	0	0	2.63e-06	0.031278	0.001914	-0.15702	2.06234	5	6	0.054281	0.59375	Peripheral	black
	ARHGAP24	2	2	0	0	0	0.003247	0.003247	0	0	2.63e-06	0.009278	0.001691	-0.15702	2.06234	39	7	-0.22576	0	Ultra peripheral	black
	RPL14	1	1	0	0	0	0.001623	0.001623	0	0	2.63e-06	0.001369	0.001432	-0.15702	2.06234	91	2	-0.38748	0	Ultra peripheral	black
	EIF4G3	2	2	0	0	0	0.003247	0.003247	0	0	2.63e-06	0.022051	0.001363	-0.15702	2.06234	3	3	-0.46613	0.5	Peripheral	black
	APP	3	3	0	0.333333	0.334634	0.00487	0.00487	0	0	2.63e-06	0.053517	0.001459	-0.15702	2.06234	92	7	-0.22576	0.444444	Peripheral	black
	LINC02568	3	3	0	0	0	0.00487	0.00487	0	0	2.63e-06	0.004373	0.001602	-0.15702	2.06234	10	7	-0.22576	0.444444	Peripheral	black
	RPS4X	1	1	0	0	0	0.001623	0.001623	0	0	2.63e-06	0.002106	0.001377	-0.15702	2.06234	93	2	-0.38748	0	Ultra peripheral	black
	CABP1	3	3	0	0	0	0.00487	0.00487	0	0	2.63e-06	0.027616	0.001374	-0.15702	2.06234	3	3	-0.27996	0.444444	Peripheral	black
	SERF2	1	1	0	0	0	0.001623	0.001623	0	0	2.63e-06	0.000253	0.001433	-0.15702	2.06234	94	2	-0.38748	0	Ultra peripheral	black
	RPS15	2	2	0	0	0	0.003247	0.003247	0	0	2.63e-06	0.002738	0.001453	-0.15702	2.06234	8	2	-0.38748	0.5	Peripheral	black
	RBM6	1	1	0	0	0	0.001623	0.001623	0	0	2.63e-06	0.038817	0.001332	-0.15702	2.06234	95	7	-0.36104	0	Ultra peripheral	black
	NTRK2	5	5	0	0	0	0.008117	0.008117	0	0	2.63e-06	0.044517	0.001561	-0.15702	2.06234	25	6	-0.38336	0.72	Connector	black
	TSPAN9	1	1	0	0	0	0.001623	0.001623	0	0	2.63e-06	0.007666	0.001368	-0.15702	2.06234	96	7	-0.36104	0	Ultra peripheral	black
	DCDC2	2	2	0	0	0	0.003247	0.003247	0	0	2.63e-06	0.011744	0.001474	-0.15702	2.06234	31	7	-0.22576	0	Ultra peripheral	black
	HINT1	1	1	0	0	0	0.001623	0.001623	0	0	2.63e-06	0.001373	0.001416	-0.15702	2.06234	97	7	-0.36104	0	Ultra peripheral	black
	LIFR	2	2	0	0	0	0.003247	0.003247	0	0	2.63e-06	0.017868	0.001361	-0.15702	2.06234	5	6	-0.60218	0.5	Peripheral	black
	TMEM52B	1	1	0	0	0	0.001623	0.001623	0	0	2.63e-06	0.010065	0.001346	-0.15702	2.06234	98	0	-0.7409	0	Ultra peripheral	black
	JAG1	4	4	0	0	0	0.006494	0.006494	0	0	2.63e-06	0.020953	0.00152	-0.15702	2.06234	3	3	-0.09379	0.375	Peripheral	black
	SHISA9	5	5	0	0	0	0.008117	0.008117	0	0	2.63e-06	0.019477	0.001509	-0.15702	2.06234	3	0	-0.39548	0.48	Peripheral	black
	SCTR	4	4	0	0	0	0.006494	0.006494	0	0	2.63e-06	0.010564	0.001517	-0.15702	2.06234	1	0	-0.56819	0.625	Connector	black
	OXR1	6	6	0	0.2	0.271205	0.00974	0.00974	0	0	2.63e-06	0.050311	0.001763	-0.15702	2.06234	5	6	0.054281	0.444444	Peripheral	black
	EFHD1	5	5	0	0.1	0.108418	0.008117	0.008117	0	0	2.63e-06	0.052671	0.001553	-0.15702	2.06234	1	3	-0.27996	0.72	Connector	black
	FRAS1	3	3	0	0	0	0.00487	0.00487	0	0	2.63e-06	0.032854	0.001636	-0.15702	2.06234	19	7	-0.22576	0.444444	Peripheral	black
	ZFAND3	5	5	0	0.2	0.204337	0.008117	0.008117	0	0	2.63e-06	0.066936	0.001461	-0.15702	2.06234	1	7	0.044794	0.32	Peripheral	black
	AGBL4	1	1	0	0	0	0.001623	0.001623	0	0	2.63e-06	0.009327	0.001582	-0.15702	2.06234	99	6	-0.60218	0	Ultra peripheral	black
	CSRNP3	2	2	0	0	0	0.003247	0.003247	0	0	2.63e-06	0.000875	0.001805	-0.15702	2.06234	100	4	0.19245	0	Ultra peripheral	black
	SLC9A3	6	6	0	0	0	0.00974	0.00974	0	0	2.63e-06	0.035906	0.001525	-0.15702	2.06234	1	0	-0.22277	0.5	Peripheral	black
	FGD4	4	4	0	0	0	0.006494	0.006494	0	0	2.63e-06	0.03944	0.001516	-0.15702	2.06234	15	6	-0.38336	0.5	Peripheral	black
	CLDN10-AS1	9	9	0	0.027778	0.028944	0.01461	0.01461	0	0	2.63e-06	0.043379	0.001834	-0.15702	2.06234	5	3	0.278559	0.567901	Peripheral	black
	DEPTOR	7	7	0	0	0	0.011364	0.011364	0	0	2.63e-06	0.032146	0.001604	-0.15702	2.06234	1	0	-0.05006	0.408163	Peripheral	black
	KCNJ1	6	6	0	0	0	0.00974	0.00974	0	0	2.63e-06	0.024007	0.002174	-0.15702	2.06234	27	7	-0.09048	0.611111	Peripheral	black
	ADAMTS9	3	3	0	0	0	0.00487	0.00487	0	0	2.63e-06	0.013182	0.001482	-0.15702	2.06234	21	3	-0.46613	0.666667	Connector	black
	MAGI2	6	6	0	0.133333	0.127622	0.00974	0.00974	0	0	2.63e-06	0.047195	0.001578	-0.15702	2.06234	1	7	0.044794	0.5	Peripheral	black
	RASSF8	5	5	0	0.2	0.211079	0.008117	0.008117	0	0	2.63e-06	0.037011	0.001513	-0.15702	2.06234	1	7	-0.09048	0.56	Peripheral	black
	MFSD4A	4	4	0	0	0	0.006494	0.006494	0	0	2.63e-06	0.020983	0.001452	-0.15702	2.06234	16	8	-0.31623	0.75	Connector	black
	DST	1	1	0	0	0	0.001623	0.001623	0	0	2.63e-06	0.000751	0.001484	-0.15702	2.06234	101	3	-0.46613	0	Ultra peripheral	black
	AEBP2	3	3	0	0	0	0.00487	0.00487	0	0	2.63e-06	0.019509	0.001379	-0.15702	2.06234	5	3	-0.27996	0.444444	Peripheral	black
	SEMA6D	2	2	0	0	0	0.003247	0.003247	0	0	2.63e-06	0.013939	0.001363	-0.15702	2.06234	5	6	-0.60218	0.5	Peripheral	black
	SNRK	2	2	0	0	0	0.003247	0.003247	0	0	2.63e-06	0.015166	0.001355	-0.15702	2.06234	3	3	-0.46613	0.5	Peripheral	black
	LINC01182	2	2	0	0	0	0.003247	0.003247	0	0	2.63e-06	0.009037	0.001385	-0.15702	2.06234	24	3	-0.27996	0	Ultra peripheral	black
	RBM47	4	4	0	0.166667	0.156125	0.006494	0.006494	0	0	2.63e-06	0.009114	0.001816	-0.15702	2.06234	11	6	-0.16454	0.375	Peripheral	black
	CALCR	2	2	0	0	0	0.003247	0.003247	0	0	2.63e-06	0.011939	0.001385	-0.15702	2.06234	24	3	-0.27996	0	Ultra peripheral	black
	ENOX1	8	8	0	0	0	0.012987	0.012987	0	0	2.63e-06	0.033482	0.001792	-0.15702	2.06234	1	3	-0.09379	0.6875	Connector	black
	WDFY2	5	5	0	0	0	0.008117	0.008117	0	0	2.63e-06	0.054356	0.001548	-0.15702	2.06234	3	3	-0.27996	0.64	Connector	black
	RIPOR3	5	5	0	0	0	0.008117	0.008117	0	0	2.63e-06	0.032396	0.001514	-0.15702	2.06234	5	6	-0.16454	0.56	Peripheral	black
	SASH1	3	3	0	0	0	0.00487	0.00487	0	0	2.63e-06	0.022183	0.001588	-0.15702	2.06234	102	4	-0.57735	0.666667	Connector	black
	CXCL12	4	4	0	0	0	0.006494	0.006494	0	0	2.63e-06	0.021794	0.001433	-0.15702	2.06234	28	0	-0.56819	0.625	Connector	black
	SAT1	2	2	0	0	0	0.003247	0.003247	0	0	2.63e-06	0.004563	0.001463	-0.15702	2.06234	41	6	-0.60218	0.5	Peripheral	black
	PPFIA2	2	2	0	0	0	0.003247	0.003247	0	0	2.63e-06	0.015808	0.001355	-0.15702	2.06234	3	3	-0.27996	0	Ultra peripheral	black
	CLASP1	2	2	0	0	0	0.003247	0.003247	0	0	2.63e-06	0.042225	0.001344	-0.15702	2.06234	5	7	-0.22576	0	Ultra peripheral	black
	CRMP1	3	3	0	0	0	0.00487	0.00487	0	0	2.63e-06	0.014538	0.001391	-0.15702	2.06234	3	3	-0.27996	0.444444	Peripheral	black
	DPYD	3	3	0	0	0	0.00487	0.00487	0	0	2.63e-06	0.02141	0.001376	-0.15702	2.06234	3	3	-0.09379	0	Ultra peripheral	black
	SHROOM3	4	4	0	0	0	0.006494	0.006494	0	0	2.63e-06	0.031372	0.001766	-0.15702	2.06234	11	6	-0.38336	0.625	Connector	black
	OSBPL3	4	4	0	0	0	0.006494	0.006494	0	0	2.63e-06	0.02101	0.001421	-0.15702	2.06234	5	6	-0.38336	0.5	Peripheral	black
	STON2	1	1	0	0	0	0.001623	0.001623	0	0	2.63e-06	0.009337	0.001345	-0.15702	2.06234	103	0	-0.7409	0	Ultra peripheral	black
	CLCNKB	2	2	0	0	0	0.003247	0.003247	0	0	2.63e-06	0.021354	0.001355	-0.15702	2.06234	1	0	-0.56819	0	Ultra peripheral	black
	LDLRAD4	1	1	0	0	0	0.001623	0.001623	0	0	2.63e-06	0.005337	0.001358	-0.15702	2.06234	104	6	-0.60218	0	Ultra peripheral	black
	GPC6	6	6	0	0.133333	0.124911	0.00974	0.00974	0	0	2.63e-06	0.038732	0.001479	-0.15702	2.06234	3	3	-0.27996	0.722222	Connector	black
	FTL	2	2	0	0	0	0.003247	0.003247	0	0	2.63e-06	0.008227	0.00199	-0.15702	2.06234	33	7	-0.22576	0	Ultra peripheral	black
	TRIM2	3	3	0	0.333333	0.35425	0.00487	0.00487	0	0	2.63e-06	0.041031	0.001381	-0.15702	2.06234	23	7	-0.22576	0.444444	Peripheral	black
	ERICH1	2	2	0	0	0	0.003247	0.003247	0	0	2.63e-06	0.010812	0.001378	-0.15702	2.06234	17	6	-0.60218	0.5	Peripheral	black
	RBM20	2	2	0	1	1	0.003247	0.003247	0	0	2.63e-06	0.016963	0.001358	-0.15702	2.06234	1	3	-0.27996	0	Ultra peripheral	black
	B2M	3	3	0	0	0	0.00487	0.00487	0	0	2.63e-06	0.005791	0.001551	-0.15702	2.06234	20	3	-0.27996	0.444444	Peripheral	black
	UNC13C	1	1	0	0	0	0.001623	0.001623	0	0	2.63e-06	0.002479	0.0014	-0.15702	2.06234	105	7	-0.36104	0	Ultra peripheral	black
	SVOPL	1	1	0	0	0	0.001623	0.001623	0	0	2.63e-06	0.003844	0.001354	-0.15702	2.06234	106	3	-0.46613	0	Ultra peripheral	black
	RBPMS	1	1	0	0	0	0.001623	0.001623	0	0	2.63e-06	0.013908	0.001348	-0.15702	2.06234	107	7	-0.36104	0	Ultra peripheral	black
	ADAMTS9-AS1	4	4	0	0	0	0.006494	0.006494	0	0	2.63e-06	0.021605	0.001431	-0.15702	2.06234	1	6	-0.60218	0.75	Connector	black
	STARD13	3	3	0	0	0	0.00487	0.00487	0	0	2.63e-06	0.006756	0.001703	-0.15702	2.06234	44	0	-0.56819	0.444444	Peripheral	black
	KCNMA1	1	1	0	0	0	0.001623	0.001623	0	0	2.63e-06	0.013878	0.001348	-0.15702	2.06234	108	7	-0.36104	0	Ultra peripheral	black
	NKAIN2	1	1	0	0	0	0.001623	0.001623	0	0	2.63e-06	0.009236	0.001346	-0.15702	2.06234	109	0	-0.7409	0	Ultra peripheral	black
	ACOT11	3	3	0	0	0	0.00487	0.00487	0	0	2.63e-06	0.010908	0.00193	-0.15702	2.06234	26	6	-0.16454	0	Ultra peripheral	black
	DOCK4	3	3	0	0	0	0.00487	0.00487	0	0	2.63e-06	0.015733	0.001491	-0.15702	2.06234	25	3	-0.09379	0	Ultra peripheral	black
	LNX1	2	2	0	0	0	0.003247	0.003247	0	0	2.63e-06	0.010669	0.001375	-0.15702	2.06234	28	6	-0.38336	0	Ultra peripheral	black
	ITPR1	3	3	0	0	0	0.00487	0.00487	0	0	2.63e-06	0.04194	0.001407	-0.15702	2.06234	1	7	-0.22576	0.444444	Peripheral	black
	LINC02532	3	3	0	0	0	0.00487	0.00487	0	0	2.63e-06	0.013398	0.001649	-0.15702	2.06234	5	6	-0.16454	0	Ultra peripheral	black
	NTN4	1	1	0	0	0	0.001623	0.001623	0	0	2.63e-06	0.012386	0.001345	-0.15702	2.06234	110	7	-0.36104	0	Ultra peripheral	black
	ZNF98	4	4	0	0	0	0.006494	0.006494	0	0	2.63e-06	0.025088	0.001951	-0.15702	2.06234	111	3	-0.27996	0.625	Connector	black
	ZMYND8	1	1	0	0	0	0.001623	0.001623	0	0	2.63e-06	0.00077	0.00143	-0.15702	2.06234	112	6	-0.60218	0	Ultra peripheral	black
	RAP2C-AS1	1	1	0	0	0	0.001623	0.001623	0	0	2.63e-06	0.005909	0.001345	-0.15702	2.06234	113	6	-0.60218	0	Ultra peripheral	black
	GLRX	3	3	0	0	0	0.00487	0.00487	0	0	2.63e-06	0.007838	0.001647	-0.15702	2.06234	21	3	-0.27996	0.444444	Peripheral	black
	SPAG16	2	2	0	0	0	0.003247	0.003247	0	0	2.63e-06	0.008896	0.001381	-0.15702	2.06234	17	6	-0.60218	0.5	Peripheral	black
	COX7B	1	1	0	0	0	0.001623	0.001623	0	0	2.63e-06	0.007963	0.001341	-0.15702	2.06234	114	7	-0.36104	0	Ultra peripheral	black
	SCNN1A	1	1	0	0	0	0.001623	0.001623	0	0	2.63e-06	0.005376	0.001369	-0.15702	2.06234	115	7	-0.36104	0	Ultra peripheral	black
	CPEB4	3	3	0	0	0	0.00487	0.00487	0	0	2.63e-06	0.034163	0.001434	-0.15702	2.06234	30	3	-0.27996	0.444444	Peripheral	black
	PTPRM	2	2	0	0	0	0.003247	0.003247	0	0	2.63e-06	0.014257	0.001408	-0.15702	2.06234	22	7	-0.22576	0	Ultra peripheral	black
	NOS1AP	1	1	0	0	0	0.001623	0.001623	0	0	2.63e-06	0.000749	0.001427	-0.15702	2.06234	116	6	-0.60218	0	Ultra peripheral	black
	DENND2A	4	4	0	0	0	0.006494	0.006494	0	0	2.63e-06	0.038924	0.001541	-0.15702	2.06234	5	6	-0.16454	0.375	Peripheral	black
	ANK2	2	2	0	1	1	0.003247	0.003247	0	0	2.63e-06	0.040638	0.001351	-0.15702	2.06234	1	7	-0.22576	0	Ultra peripheral	black
	KCNQ1OT1	2	2	0	0	0	0.003247	0.003247	0	0	2.63e-06	0.005764	0.001479	-0.15702	2.06234	21	3	-0.27996	0	Ultra peripheral	black
	PPM1L	2	2	0	1	1	0.003247	0.003247	0	0	2.63e-06	0.045964	0.001352	-0.15702	2.06234	1	7	-0.22576	0	Ultra peripheral	black
	SNED1	2	2	0	0	0	0.003247	0.003247	0	0	2.63e-06	0.012759	0.001361	-0.15702	2.06234	3	3	-0.27996	0	Ultra peripheral	black
	PDE7B	3	3	0	0	0	0.00487	0.00487	0	0	2.63e-06	0.00837	0.001547	-0.15702	2.06234	2	6	-0.38336	0.444444	Peripheral	black
	APBB2	4	4	0	0	0	0.006494	0.006494	0	0	2.63e-06	0.052177	0.001376	-0.15702	2.06234	5	7	-0.22576	0.625	Connector	black
	PDE4DIP	4	4	0	0	0	0.006494	0.006494	0	0	2.63e-06	0.028214	0.001398	-0.15702	2.06234	5	0	-0.56819	0.625	Connector	black
	BBOX1	1	1	0	0	0	0.001623	0.001623	0	0	2.63e-06	0.00863	0.001343	-0.15702	2.06234	117	0	-0.7409	0	Ultra peripheral	black
	GALNT10	1	1	0	0	0	0.001623	0.001623	0	0	2.63e-06	0.00144	0.001403	-0.15702	2.06234	118	3	-0.46613	0	Ultra peripheral	black
	DPH6-DT	5	5	0	0	0	0.008117	0.008117	0	0	2.63e-06	0.043695	0.001517	-0.15702	2.06234	1	7	-0.09048	0.56	Peripheral	black
	IGF1R	3	3	0	0	0	0.00487	0.00487	0	0	2.63e-06	0.013144	0.001695	-0.15702	2.06234	34	6	-0.16454	0	Ultra peripheral	black
	SYN3	3	3	0	0	0	0.00487	0.00487	0	0	2.63e-06	0.024634	0.001422	-0.15702	2.06234	1	7	-0.22576	0.444444	Peripheral	black
	CLCN5	2	2	0	0	0	0.003247	0.003247	0	0	2.63e-06	0.008741	0.001559	-0.15702	2.06234	19	6	-0.60218	0.5	Peripheral	black
	CARMIL1	1	1	0	0	0	0.001623	0.001623	0	0	2.63e-06	0.03216	0.001331	-0.15702	2.06234	119	7	-0.36104	0	Ultra peripheral	black
	GRIP1	1	1	0	0	0	0.001623	0.001623	0	0	2.63e-06	2.75e-05	0.001873	-0.15702	2.06234	120	3	-0.46613	0	Ultra peripheral	black
	QKI	2	2	0	0	0	0.003247	0.003247	0	0	2.63e-06	0.039553	0.001346	-0.15702	2.06234	3	3	-0.46613	0.5	Peripheral	black
	RPL29	1	1	0	0	0	0.001623	0.001623	0	0	2.63e-06	2.31e-05	0.001556	-0.15702	2.06234	121	4	-0.57735	0	Ultra peripheral	black
	MTRNR2L8	1	1	0	0	0	0.001623	0.001623	0	0	2.63e-06	0.002149	0.001416	-0.15702	2.06234	122	0	-0.7409	0	Ultra peripheral	black
	APOO	2	2	0	0	0	0.003247	0.003247	0	0	2.63e-06	0.003549	0.0014	-0.15702	2.06234	8	8	-0.31623	0.5	Peripheral	black
	MACROD2	2	2	0	1	1	0.003247	0.003247	0	0	2.63e-06	0.041992	0.001347	-0.15702	2.06234	1	7	-0.22576	0	Ultra peripheral	black
	FMN1	3	3	0	0.333333	0.339035	0.00487	0.00487	0	0	2.63e-06	0.007354	0.001451	-0.15702	2.06234	15	6	-0.38336	0.444444	Peripheral	black
	CRIM1	1	1	0	0	0	0.001623	0.001623	0	0	2.63e-06	0.011443	0.001344	-0.15702	2.06234	123	7	-0.36104	0	Ultra peripheral	black
	COL4A1	3	3	0	0	0	0.00487	0.00487	0	0	2.63e-06	0.013408	0.001432	-0.15702	2.06234	3	3	-0.09379	0	Ultra peripheral	black
	RIMS2	2	2	0	0	0	0.003247	0.003247	0	0	2.63e-06	0.008352	0.001399	-0.15702	2.06234	22	7	-0.22576	0	Ultra peripheral	black
	PADI2	1	1	0	0	0	0.001623	0.001623	0	0	2.63e-06	0.007415	0.00134	-0.15702	2.06234	124	7	-0.36104	0	Ultra peripheral	black
	CADM1	3	3	0	0	0	0.00487	0.00487	0	0	2.63e-06	0.033683	0.00194	-0.15702	2.06234	19	7	-0.09048	0	Ultra peripheral	black
	MLLT3	1	1	0	0	0	0.001623	0.001623	0	0	2.63e-06	0.011304	0.001344	-0.15702	2.06234	125	7	-0.36104	0	Ultra peripheral	black
	ZDHHC14	4	4	0	0	0	0.006494	0.006494	0	0	2.63e-06	0.044353	0.001387	-0.15702	2.06234	5	6	-0.38336	0.625	Connector	black
	DAPK1	2	2	0	0	0	0.003247	0.003247	0	0	2.63e-06	0.018124	0.001357	-0.15702	2.06234	1	7	-0.36104	0.5	Peripheral	black
	CTNNA1	1	1	0	0	0	0.001623	0.001623	0	0	2.63e-06	0.007301	0.00134	-0.15702	2.06234	126	7	-0.36104	0	Ultra peripheral	black
	COL19A1	1	1	0	0	0	0.001623	0.001623	0	0	2.63e-06	0.012296	0.001338	-0.15702	2.06234	127	0	-0.7409	0	Ultra peripheral	black
	RPL37A	1	1	0	0	0	0.001623	0.001623	0	0	2.63e-06	0.000648	0.001403	-0.15702	2.06234	128	3	-0.46613	0	Ultra peripheral	black
	TPST1	2	2	0	0	0	0.003247	0.003247	0	0	2.63e-06	0.012049	0.001415	-0.15702	2.06234	32	2	-0.38748	0.5	Peripheral	black
	CCNH	2	2	0	0	0	0.003247	0.003247	0	0	2.63e-06	0.032243	0.001384	-0.15702	2.06234	1	7	-0.22576	0	Ultra peripheral	black
	CCDC148	2	2	0	0	0	0.003247	0.003247	0	0	2.63e-06	0.012771	0.001552	-0.15702	2.06234	5	6	-0.38336	0	Ultra peripheral	black
	ATP5MC3	2	2	0	0	0	0.003247	0.003247	0	0	2.63e-06	0.003018	0.001432	-0.15702	2.06234	22	8	-0.31623	0.5	Peripheral	black
	TPT1	1	1	0	0	0	0.001623	0.001623	0	0	2.63e-06	0.001632	0.001365	-0.15702	2.06234	129	2	-0.38748	0	Ultra peripheral	black
	KCNJ3	1	1	0	0	0	0.001623	0.001623	0	0	2.63e-06	0.006056	0.00136	-0.15702	2.06234	130	7	-0.36104	0	Ultra peripheral	black
	RPL10	3	3	0	0	0	0.00487	0.00487	0	0	2.63e-06	0.002291	0.001714	-0.15702	2.06234	13	2	-0.38748	0.666667	Connector	black
	SGPP2	1	1	0	0	0	0.001623	0.001623	0	0	2.63e-06	0.003079	0.001369	-0.15702	2.06234	131	6	-0.60218	0	Ultra peripheral	black
	SLC15A2	1	1	0	0	0	0.001623	0.001623	0	0	2.63e-06	0.007332	0.001341	-0.15702	2.06234	132	3	-0.46613	0	Ultra peripheral	black
	PLEKHA6	1	1	0	0	0	0.001623	0.001623	0	0	2.63e-06	0.000368	0.001518	-0.15702	2.06234	133	1	-0.50257	0	Ultra peripheral	black
	LTBP1	4	4	0	0	0	0.006494	0.006494	0	0	2.63e-06	0.016594	0.001531	-0.15702	2.06234	6	6	-0.38336	0.625	Connector	black
	CACNA1C	1	1	0	0	0	0.001623	0.001623	0	0	2.63e-06	0.005222	0.001348	-0.15702	2.06234	134	3	-0.46613	0	Ultra peripheral	black
	SMYD3	3	3	0	0	0	0.00487	0.00487	0	0	2.63e-06	0.024143	0.001386	-0.15702	2.06234	23	7	-0.22576	0.444444	Peripheral	black
	PON2	1	1	0	0	0	0.001623	0.001623	0	0	2.63e-06	0.00529	0.001347	-0.15702	2.06234	135	0	-0.7409	0	Ultra peripheral	black
	FMO5	1	1	0	0	0	0.001623	0.001623	0	0	2.63e-06	0.003324	0.00135	-0.15702	2.06234	136	3	-0.46613	0	Ultra peripheral	black
	RPL36	1	1	0	0	0	0.001623	0.001623	0	0	2.63e-06	0.001608	0.001365	-0.15702	2.06234	137	2	-0.38748	0	Ultra peripheral	black
	GALNT14	3	3	0	0	0	0.00487	0.00487	0	0	2.63e-06	0.010193	0.00153	-0.15702	2.06234	5	6	-0.60218	0.666667	Connector	black
	TBC1D4	4	4	0	0	0	0.006494	0.006494	0	0	2.63e-06	0.049571	0.001404	-0.15702	2.06234	1	0	-0.39548	0.375	Peripheral	black
	PSAP	2	2	0	0	0	0.003247	0.003247	0	0	2.63e-06	0.000551	0.001853	-0.15702	2.06234	138	2	-0.02153	0	Ultra peripheral	black
	STK39	4	4	0	0	0	0.006494	0.006494	0	0	2.63e-06	0.025519	0.001404	-0.15702	2.06234	3	3	-0.09379	0.375	Peripheral	black
	KANSL1	2	2	0	1	1	0.003247	0.003247	0	0	2.63e-06	0.038286	0.001349	-0.15702	2.06234	1	7	-0.22576	0	Ultra peripheral	black
	GULP1	1	1	0	0	0	0.001623	0.001623	0	0	2.63e-06	0.007259	0.00134	-0.15702	2.06234	139	3	-0.46613	0	Ultra peripheral	black
	ZMIZ1	2	2	0	0	0	0.003247	0.003247	0	0	2.63e-06	0.005212	0.001422	-0.15702	2.06234	30	3	-0.46613	0.5	Peripheral	black
	PITPNC1	6	6	0	0.066667	0.071263	0.00974	0.00974	0	0	2.63e-06	0.020462	0.001967	-0.15702	2.06234	1	7	-0.09048	0.666667	Connector	black
	SYNE1	1	1	0	0	0	0.001623	0.001623	0	0	2.63e-06	0.010602	0.001343	-0.15702	2.06234	140	7	-0.36104	0	Ultra peripheral	black
	UBA6-AS1	1	1	0	0	0	0.001623	0.001623	0	0	2.63e-06	0.002516	0.001372	-0.15702	2.06234	141	0	-0.7409	0	Ultra peripheral	black
	EYA2	3	3	0	0.333333	0.330235	0.00487	0.00487	0	0	2.63e-06	0.005231	0.001559	-0.15702	2.06234	15	6	-0.38336	0.444444	Peripheral	black
	MEGF11	1	1	0	0	0	0.001623	0.001623	0	0	2.63e-06	0.005118	0.001346	-0.15702	2.06234	142	0	-0.7409	0	Ultra peripheral	black
	ZNF638	2	2	0	0	0	0.003247	0.003247	0	0	2.63e-06	0.037322	0.001341	-0.15702	2.06234	1	7	-0.36104	0.5	Peripheral	black
	ATP6V0A4	1	1	0	0	0	0.001623	0.001623	0	0	2.63e-06	0.028945	0.001331	-0.15702	2.06234	143	7	-0.36104	0	Ultra peripheral	black
	ZMAT1	1	1	0	0	0	0.001623	0.001623	0	0	2.63e-06	0.011492	0.001337	-0.15702	2.06234	144	0	-0.7409	0	Ultra peripheral	black
	DMGDH	2	2	0	0	0	0.003247	0.003247	0	0	2.63e-06	0.035621	0.001343	-0.15702	2.06234	1	3	-0.46613	0.5	Peripheral	black
	CST3	1	1	0	0	0	0.001623	0.001623	0	0	2.63e-06	0.001549	0.001363	-0.15702	2.06234	145	2	-0.38748	0	Ultra peripheral	black
	MFHAS1	1	1	0	0	0	0.001623	0.001623	0	0	2.63e-06	0.005069	0.001346	-0.15702	2.06234	146	0	-0.7409	0	Ultra peripheral	black
	MYOF	2	2	0	0	0	0.003247	0.003247	0	0	2.63e-06	0.033311	0.00135	-0.15702	2.06234	3	3	-0.46613	0.5	Peripheral	black
	TSC22D2	1	1	0	0	0	0.001623	0.001623	0	0	2.63e-06	0.007557	0.001341	-0.15702	2.06234	147	0	-0.7409	0	Ultra peripheral	black
	PPP2R2B	1	1	0	0	0	0.001623	0.001623	0	0	2.63e-06	0.000345	0.001509	-0.15702	2.06234	148	3	-0.46613	0	Ultra peripheral	black
	WFDC2	1	1	0	0	0	0.001623	0.001623	0	0	2.63e-06	0.001302	0.001375	-0.15702	2.06234	149	6	-0.60218	0	Ultra peripheral	black
	MIR4435-2HG	1	1	0	0	0	0.001623	0.001623	0	0	2.63e-06	0	0.002454	-0.15702	2.06234	46	5	0	0	Ultra peripheral	black
	RNF144B	1	1	0	0	0	0.001623	0.001623	0	0	2.63e-06	0.005003	0.001346	-0.15702	2.06234	150	0	-0.7409	0	Ultra peripheral	black
	ARHGEF38	1	1	0	0	0	0.001623	0.001623	0	0	2.63e-06	0.000411	0.001444	-0.15702	2.06234	151	6	-0.60218	0	Ultra peripheral	black
	TOM1L1	1	1	0	0	0	0.001623	0.001623	0	0	2.63e-06	0.004912	0.001347	-0.15702	2.06234	152	3	-0.46613	0	Ultra peripheral	black
	GPAT3	1	1	0	0	0	0.001623	0.001623	0	0	2.63e-06	0.006686	0.001339	-0.15702	2.06234	153	7	-0.36104	0	Ultra peripheral	black
	CLMN	1	1	0	0	0	0.001623	0.001623	0	0	2.63e-06	0.004515	0.001362	-0.15702	2.06234	154	7	-0.36104	0	Ultra peripheral	black
	RPS14	1	1	0	0	0	0.001623	0.001623	0	0	2.63e-06	0.00152	0.001363	-0.15702	2.06234	155	2	-0.38748	0	Ultra peripheral	black
	FAM155A	1	1	0	0	0	0.001623	0.001623	0	0	2.63e-06	0.00755	0.001343	-0.15702	2.06234	156	0	-0.7409	0	Ultra peripheral	black
	RPS27A	1	1	0	0	0	0.001623	0.001623	0	0	2.63e-06	0.006943	0.001339	-0.15702	2.06234	157	3	-0.46613	0	Ultra peripheral	black
	ADGRF1	1	1	0	0	0	0.001623	0.001623	0	0	2.63e-06	8.24e-05	0.001556	-0.15702	2.06234	158	3	-0.46613	0	Ultra peripheral	black
	NUDT4	1	1	0	0	0	0.001623	0.001623	0	0	2.63e-06	0.005366	0.001344	-0.15702	2.06234	159	6	-0.60218	0	Ultra peripheral	black
	MOB3B	2	2	0	0	0	0.003247	0.003247	0	0	2.63e-06	0.008937	0.001374	-0.15702	2.06234	24	3	-0.27996	0	Ultra peripheral	black
	MAPK10	1	1	0	0	0	0.001623	0.001623	0	0	2.63e-06	0.028105	0.001331	-0.15702	2.06234	160	7	-0.36104	0	Ultra peripheral	black
	DIP2C	1	1	0	0	0	0.001623	0.001623	0	0	2.63e-06	0.004868	0.001347	-0.15702	2.06234	161	3	-0.46613	0	Ultra peripheral	black
	CDH16	1	1	0	0	0	0.001623	0.001623	0	0	2.63e-06	0.006626	0.001338	-0.15702	2.06234	162	7	-0.36104	0	Ultra peripheral	black
	RPS18	1	1	0	0	0	0.001623	0.001623	0	0	2.63e-06	0.000743	0.00144	-0.15702	2.06234	163	6	-0.60218	0	Ultra peripheral	black
	RPLP0	1	1	0	0	0	0.001623	0.001623	0	0	2.63e-06	1.22e-05	0.001693	-0.15702	2.06234	164	2	-0.38748	0	Ultra peripheral	black
	PHF21B	1	1	0	0	0	0.001623	0.001623	0	0	2.63e-06	0.006844	0.001339	-0.15702	2.06234	165	3	-0.46613	0	Ultra peripheral	black
	LGR4	1	1	0	0	0	0.001623	0.001623	0	0	2.63e-06	0.004439	0.001361	-0.15702	2.06234	166	7	-0.36104	0	Ultra peripheral	black
	TNRC18	1	1	0	0	0	0.001623	0.001623	0	0	2.63e-06	0.002175	0.001395	-0.15702	2.06234	167	7	-0.36104	0	Ultra peripheral	black
	OSBPL10	1	1	0	0	0	0.001623	0.001623	0	0	2.63e-06	0.007329	0.001341	-0.15702	2.06234	168	0	-0.7409	0	Ultra peripheral	black
	ARL15	1	1	0	0	0	0.001623	0.001623	0	0	2.63e-06	0.004421	0.001361	-0.15702	2.06234	169	7	-0.36104	0	Ultra peripheral	black
	RPL4	1	1	0	0	0	0.001623	0.001623	0	0	2.63e-06	2e-05	0.001525	-0.15702	2.06234	170	4	-0.57735	0	Ultra peripheral	black
	SORBS1	1	1	0	0	0	0.001623	0.001623	0	0	2.63e-06	0.002096	0.001361	-0.15702	2.06234	171	3	-0.46613	0	Ultra peripheral	black
	WWC2	1	1	0	0	0	0.001623	0.001623	0	0	2.63e-06	0.001033	0.00157	-0.15702	2.06234	172	7	-0.36104	0	Ultra peripheral	black
	EPB41L1	1	1	0	0	0	0.001623	0.001623	0	0	2.63e-06	0.00991	0.001341	-0.15702	2.06234	173	7	-0.36104	0	Ultra peripheral	black
	BTBD9	1	1	0	0	0	0.001623	0.001623	0	0	2.63e-06	0.027382	0.00133	-0.15702	2.06234	174	7	-0.36104	0	Ultra peripheral	black
	COL4A3	1	1	0	0	0	0.001623	0.001623	0	0	2.63e-06	0.000981	0.00139	-0.15702	2.06234	175	7	-0.36104	0	Ultra peripheral	black
	RASAL2	1	1	0	0	0	0.001623	0.001623	0	0	2.63e-06	0.02732	0.00133	-0.15702	2.06234	176	7	-0.36104	0	Ultra peripheral	black
	RAD51B	2	2	0	0	0	0.003247	0.003247	0	0	2.63e-06	0.007016	0.00141	-0.15702	2.06234	23	7	-0.22576	0	Ultra peripheral	black
	STK32B	3	3	0	0	0	0.00487	0.00487	0	0	2.63e-06	0.010071	0.001476	-0.15702	2.06234	35	6	-0.60218	0.666667	Connector	black
	CACNA1D	1	1	0	0	0	0.001623	0.001623	0	0	2.63e-06	0.006395	0.001338	-0.15702	2.06234	177	7	-0.36104	0	Ultra peripheral	black
	CFAP221	2	2	0	0	0	0.003247	0.003247	0	0	2.63e-06	0.00755	0.001483	-0.15702	2.06234	37	6	-0.60218	0.5	Peripheral	black
	ANKRD11	1	1	0	0	0	0.001623	0.001623	0	0	2.63e-06	0.010746	0.001336	-0.15702	2.06234	178	0	-0.7409	0	Ultra peripheral	black
	POGZ	1	1	0	0	0	0.001623	0.001623	0	0	2.63e-06	0.026952	0.00133	-0.15702	2.06234	179	7	-0.36104	0	Ultra peripheral	black
	RGL3	1	1	0	0	0	0.001623	0.001623	0	0	2.63e-06	0.001187	0.00139	-0.15702	2.06234	180	3	-0.46613	0	Ultra peripheral	black
	NRP1	1	1	0	0	0	0.001623	0.001623	0	0	2.63e-06	0.004725	0.001345	-0.15702	2.06234	181	0	-0.7409	0	Ultra peripheral	black
	GLIPR1L1	1	1	0	0	0	0.001623	0.001623	0	0	2.63e-06	0.000928	0.001398	-0.15702	2.06234	182	2	-0.38748	0	Ultra peripheral	black
	ZSWIM6	1	1	0	0	0	0.001623	0.001623	0	0	2.63e-06	0.00967	0.001341	-0.15702	2.06234	183	7	-0.36104	0	Ultra peripheral	black
	DPP6	1	1	0	0	0	0.001623	0.001623	0	0	2.63e-06	0.002331	0.001364	-0.15702	2.06234	184	6	-0.60218	0	Ultra peripheral	black
	TMEM207	2	2	0	0	0	0.003247	0.003247	0	0	2.63e-06	0.000789	0.001967	-0.15702	2.06234	36	6	-0.38336	0	Ultra peripheral	black
	TMEM161B-AS1	1	1	0	0	0	0.001623	0.001623	0	0	2.63e-06	0.005083	0.001343	-0.15702	2.06234	185	6	-0.60218	0	Ultra peripheral	black
	JPX	2	2	0	0	0	0.003247	0.003247	0	0	2.63e-06	0.00518	0.001463	-0.15702	2.06234	38	6	-0.60218	0.5	Peripheral	black
	ADCY5	1	1	0	0	0	0.001623	0.001623	0	0	2.63e-06	0.00425	0.00136	-0.15702	2.06234	186	7	-0.36104	0	Ultra peripheral	black
	GPHN	1	1	0	0	0	0.001623	0.001623	0	0	2.63e-06	0.006276	0.001338	-0.15702	2.06234	187	7	-0.36104	0	Ultra peripheral	black
	AQP2	1	1	0	0	0	0.001623	0.001623	0	0	2.63e-06	0.000999	0.001391	-0.15702	2.06234	188	1	-0.50257	0	Ultra peripheral	black
	COX7C	1	1	0	0	0	0.001623	0.001623	0	0	2.63e-06	0.000558	0.001392	-0.15702	2.06234	189	3	-0.46613	0	Ultra peripheral	black
	MYO10	1	1	0	0	0	0.001623	0.001623	0	0	2.63e-06	0.000952	0.001388	-0.15702	2.06234	190	7	-0.36104	0	Ultra peripheral	black
	TLE1	1	1	0	0	0	0.001623	0.001623	0	0	2.63e-06	0.002658	0.001355	-0.15702	2.06234	191	0	-0.7409	0	Ultra peripheral	black
	SLIT2	1	1	0	0	0	0.001623	0.001623	0	0	2.63e-06	0.006972	0.001339	-0.15702	2.06234	192	3	-0.46613	0	Ultra peripheral	black
	SRP14	1	1	0	0	0	0.001623	0.001623	0	0	2.63e-06	0.001423	0.00136	-0.15702	2.06234	193	2	-0.38748	0	Ultra peripheral	black
	STK3	1	1	0	0	0	0.001623	0.001623	0	0	2.63e-06	0.004585	0.001345	-0.15702	2.06234	194	3	-0.46613	0	Ultra peripheral	black
	PCP4	1	1	0	0	0	0.001623	0.001623	0	0	2.63e-06	0.002002	0.001388	-0.15702	2.06234	195	0	-0.7409	0	Ultra peripheral	black
	RIMBP2	2	2	0	0	0	0.003247	0.003247	0	0	2.63e-06	0.01039	0.001489	-0.15702	2.06234	9	0	-0.56819	0	Ultra peripheral	black
	SBF2	1	1	0	0	0	0.001623	0.001623	0	0	2.63e-06	0.006214	0.001338	-0.15702	2.06234	196	7	-0.36104	0	Ultra peripheral	black
	KCTD1	2	2	0	0	0	0.003247	0.003247	0	0	2.63e-06	0.011091	0.001373	-0.15702	2.06234	19	7	-0.36104	0.5	Peripheral	black
	CLEC16A	1	1	0	0	0	0.001623	0.001623	0	0	2.63e-06	0.00456	0.001345	-0.15702	2.06234	197	3	-0.46613	0	Ultra peripheral	black
	TRAPPC9	1	1	0	0	0	0.001623	0.001623	0	0	2.63e-06	0.000939	0.001388	-0.15702	2.06234	198	7	-0.36104	0	Ultra peripheral	black
	LINC02550	1	1	0	0	0	0.001623	0.001623	0	0	2.63e-06	0.00166	0.001381	-0.15702	2.06234	199	0	-0.7409	0	Ultra peripheral	black
	TBL1Y	1	1	0	0	0	0.001623	0.001623	0	0	2.63e-06	0.006343	0.001339	-0.15702	2.06234	200	3	-0.46613	0	Ultra peripheral	black
	TNS3	3	3	0	0.333333	0.32907	0.00487	0.00487	0	0	2.63e-06	0.021424	0.001397	-0.15702	2.06234	1	7	-0.22576	0.444444	Peripheral	black
	PDE10A	1	1	0	0	0	0.001623	0.001623	0	0	2.63e-06	0.006879	0.001338	-0.15702	2.06234	201	3	-0.46613	0	Ultra peripheral	black
	SCN2A	1	1	0	0	0	0.001623	0.001623	0	0	2.63e-06	5.96e-06	0.001771	-0.15702	2.06234	202	3	-0.46613	0	Ultra peripheral	black
	LINC00513	1	1	0	0	0	0.001623	0.001623	0	0	2.63e-06	0.000386	0.001718	-0.15702	2.06234	203	0	-0.7409	0	Ultra peripheral	black
	BBS9	1	1	0	0	0	0.001623	0.001623	0	0	2.63e-06	0.002879	0.001347	-0.15702	2.06234	204	3	-0.46613	0	Ultra peripheral	black
	GMPR	1	1	0	0	0	0.001623	0.001623	0	0	2.63e-06	0.004147	0.001359	-0.15702	2.06234	205	7	-0.36104	0	Ultra peripheral	black
	DNM3	1	1	0	0	0	0.001623	0.001623	0	0	2.63e-06	0.002876	0.001347	-0.15702	2.06234	206	3	-0.46613	0	Ultra peripheral	black
	UBB	1	1	0	0	0	0.001623	0.001623	0	0	2.63e-06	0.004502	0.001345	-0.15702	2.06234	207	3	-0.46613	0	Ultra peripheral	black
	COX5B	1	1	0	0	0	0.001623	0.001623	0	0	2.63e-06	0.001642	0.001381	-0.15702	2.06234	208	0	-0.7409	0	Ultra peripheral	black
	SFRP1	1	1	0	0	0	0.001623	0.001623	0	0	2.63e-06	0.003531	0.001356	-0.15702	2.06234	209	0	-0.7409	0	Ultra peripheral	black
	FBXL17	1	1	0	0	0	0.001623	0.001623	0	0	2.63e-06	0.004933	0.001343	-0.15702	2.06234	210	6	-0.60218	0	Ultra peripheral	black
	DAB1	1	1	0	0	0	0.001623	0.001623	0	0	2.63e-06	0.001963	0.001359	-0.15702	2.06234	211	3	-0.46613	0	Ultra peripheral	black
	LRRN3	2	2	0	1	1	0.003247	0.003247	0	0	2.63e-06	0.030574	0.001359	-0.15702	2.06234	23	7	-0.22576	0	Ultra peripheral	black
	MAOA	1	1	0	0	0	0.001623	0.001623	0	0	2.63e-06	0.001368	0.001369	-0.15702	2.06234	212	6	-0.60218	0	Ultra peripheral	black
	CYS1	2	2	0	0	0	0.003247	0.003247	0	0	2.63e-06	0.027928	0.001366	-0.15702	2.06234	15	6	-0.60218	0.5	Peripheral	black
	AKT3	1	1	0	0	0	0.001623	0.001623	0	0	2.63e-06	0.000587	0.001417	-0.15702	2.06234	213	6	-0.60218	0	Ultra peripheral	black
	USP2	1	1	0	0	0	0.001623	0.001623	0	0	2.63e-06	0.001164	0.00137	-0.15702	2.06234	214	6	-0.60218	0	Ultra peripheral	black
	ARHGAP29	1	1	0	0	0	0.001623	0.001623	0	0	2.63e-06	0.002834	0.001347	-0.15702	2.06234	215	3	-0.46613	0	Ultra peripheral	black
	WNK4	2	2	0	0	0	0.003247	0.003247	0	0	2.63e-06	0.006329	0.001376	-0.15702	2.06234	16	8	-0.31623	0.5	Peripheral	black
	BSG	1	1	0	0	0	0.001623	0.001623	0	0	2.63e-06	0.000166	0.001396	-0.15702	2.06234	216	2	-0.38748	0	Ultra peripheral	black
	PRKCE	1	1	0	0	0	0.001623	0.001623	0	0	2.63e-06	0.010233	0.001342	-0.15702	2.06234	217	7	-0.36104	0	Ultra peripheral	black
	RHEX	1	1	0	0	0	0.001623	0.001623	0	0	2.63e-06	0.00193	0.001385	-0.15702	2.06234	218	0	-0.7409	0	Ultra peripheral	black
	MAP2K6	1	1	0	0	0	0.001623	0.001623	0	0	2.63e-06	0.001157	0.00137	-0.15702	2.06234	219	6	-0.60218	0	Ultra peripheral	black
	RPS3	1	1	0	0	0	0.001623	0.001623	0	0	2.63e-06	0.000678	0.00143	-0.15702	2.06234	220	6	-0.60218	0	Ultra peripheral	black
	SIK3	1	1	0	0	0	0.001623	0.001623	0	0	2.63e-06	0.025411	0.00133	-0.15702	2.06234	221	7	-0.36104	0	Ultra peripheral	black
	RPS24	1	1	0	0	0	0.001623	0.001623	0	0	2.63e-06	0.001364	0.001359	-0.15702	2.06234	222	2	-0.38748	0	Ultra peripheral	black
	ACSS1	1	1	0	0	0	0.001623	0.001623	0	0	2.63e-06	0.006693	0.001339	-0.15702	2.06234	223	0	-0.7409	0	Ultra peripheral	black
	PHLDB2	1	1	0	0	0	0.001623	0.001623	0	0	2.63e-06	0.005059	0.001354	-0.15702	2.06234	224	7	-0.36104	0	Ultra peripheral	black
	WSB1	1	1	0	0	0	0.001623	0.001623	0	0	2.63e-06	0.001345	0.001369	-0.15702	2.06234	225	6	-0.60218	0	Ultra peripheral	black
	SLC25A6	1	1	0	0	0	0.001623	0.001623	0	0	2.63e-06	0.000164	0.001396	-0.15702	2.06234	226	2	-0.38748	0	Ultra peripheral	black
	ADAMTS15	1	1	0	0	0	0.001623	0.001623	0	0	2.63e-06	0.006195	0.001338	-0.15702	2.06234	227	3	-0.46613	0	Ultra peripheral	black
	LGALS3BP	1	1	0	0	0	0.001623	0.001623	0	0	2.63e-06	0	0.002454	-0.15702	2.06234	47	9	0	0	Ultra peripheral	black
	GPC3	1	1	0	0	0	0.001623	0.001623	0	0	2.63e-06	0.004384	0.00134	-0.15702	2.06234	228	6	-0.60218	0	Ultra peripheral	black
	GSTP1	1	1	0	0	0	0.001623	0.001623	0	0	2.63e-06	0.000163	0.001395	-0.15702	2.06234	229	2	-0.38748	0	Ultra peripheral	black
	CDKL1	1	1	0	0	0	0.001623	0.001623	0	0	2.63e-06	0.010006	0.001336	-0.15702	2.06234	230	0	-0.7409	0	Ultra peripheral	black
	MSI2	2	2	0	1	1	0.003247	0.003247	0	0	2.63e-06	0.010287	0.001632	-0.15702	2.06234	5	6	-0.38336	0	Ultra peripheral	black
	USP24	1	1	0	0	0	0.001623	0.001623	0	0	2.63e-06	0.001825	0.001359	-0.15702	2.06234	231	8	-0.31623	0	Ultra peripheral	black
	TFPI	1	1	0	0	0	0.001623	0.001623	0	0	2.63e-06	0.009981	0.001336	-0.15702	2.06234	232	0	-0.7409	0	Ultra peripheral	black
	TACSTD2	1	1	0	0	0	0.001623	0.001623	0	0	2.63e-06	0.001347	0.001358	-0.15702	2.06234	233	2	-0.38748	0	Ultra peripheral	black
	FAU	1	1	0	0	0	0.001623	0.001623	0	0	2.63e-06	0.001343	0.001358	-0.15702	2.06234	234	2	-0.38748	0	Ultra peripheral	black
	LINC02256	1	1	0	0	0	0.001623	0.001623	0	0	2.63e-06	0.004348	0.00134	-0.15702	2.06234	235	6	-0.60218	0	Ultra peripheral	black
	IRS1	1	1	0	0	0	0.001623	0.001623	0	0	2.63e-06	0.002761	0.001346	-0.15702	2.06234	236	3	-0.46613	0	Ultra peripheral	black
	SDK1	1	1	0	0	0	0.001623	0.001623	0	0	2.63e-06	0.000937	0.001387	-0.15702	2.06234	237	1	-0.50257	0	Ultra peripheral	black
	UBE2H	1	1	0	0	0	0.001623	0.001623	0	0	2.63e-06	0.024924	0.00133	-0.15702	2.06234	238	7	-0.36104	0	Ultra peripheral	black
	STOX2	1	1	0	0	0	0.001623	0.001623	0	0	2.63e-06	0.000503	0.00144	-0.15702	2.06234	239	7	-0.36104	0	Ultra peripheral	black
	STAG1	1	1	0	0	0	0.001623	0.001623	0	0	2.63e-06	0.024915	0.00133	-0.15702	2.06234	240	7	-0.36104	0	Ultra peripheral	black
	PTPN14	1	1	0	0	0	0.001623	0.001623	0	0	2.63e-06	0.009969	0.001342	-0.15702	2.06234	241	7	-0.36104	0	Ultra peripheral	black
	PPP6R2	1	1	0	0	0	0.001623	0.001623	0	0	2.63e-06	0.001809	0.001358	-0.15702	2.06234	242	8	-0.31623	0	Ultra peripheral	black
	BHMT2	1	1	0	0	0	0.001623	0.001623	0	0	2.63e-06	0.000891	0.001385	-0.15702	2.06234	243	7	-0.36104	0	Ultra peripheral	black
	SIPA1L3	1	1	0	0	0	0.001623	0.001623	0	0	2.63e-06	0.001806	0.001358	-0.15702	2.06234	244	8	-0.31623	0	Ultra peripheral	black
	TBC1D19	1	1	0	0	0	0.001623	0.001623	0	0	2.63e-06	0.00272	0.001362	-0.15702	2.06234	245	0	-0.7409	0	Ultra peripheral	black
	ADAMTSL3	1	1	0	0	0	0.001623	0.001623	0	0	2.63e-06	0.004303	0.001344	-0.15702	2.06234	246	3	-0.46613	0	Ultra peripheral	black
	CRYL1	1	1	0	0	0	0.001623	0.001623	0	0	2.63e-06	0.008968	0.00134	-0.15702	2.06234	247	7	-0.36104	0	Ultra peripheral	black
	TCAIM	1	1	0	0	0	0.001623	0.001623	0	0	2.63e-06	0.002483	0.001353	-0.15702	2.06234	248	0	-0.7409	0	Ultra peripheral	black
	FOXK2	21	0	21	0	0	0.030479	0	0.030479	0	2.78e-06	0.67332	0.001212	-0.13947	2.22049	14	3	1.62579	0.648526	Connector	blue
	NR2F2	24	0	24	0	0	0.034833	0	0.034833	0	2.18e-06	0.421079	0.001212	-0.13947	2.22049	6	2	2.99824	0.291667	Connector Hub	blue
	ZEB1	26	0	26	0	0	0.037736	0	0.037736	0	2.22e-06	0.512698	0.001212	-0.13947	2.22049	2	3	2.2631	0.650888	Connector	blue
	ESR2	6	0	6	0	0	0.008708	0	0.008708	0	2.12e-06	0.455506	0.001212	-0.13947	2.22049	14	3	0.351171	0.277778	Peripheral	blue
	RARG	5	0	5	0	0	0.007257	0	0.007257	0	2.12e-06	0.313639	0.001212	-0.13947	2.22049	14	3	0.351171	0	Ultra peripheral	blue
	GTF2I	20	0	20	0.010526	0.007901	0.029028	0	0.029028	0	2.35e-06	0.213144	0.001212	-0.13947	2.22049	3	2	1.67788	0.535	Peripheral	blue
	TCF7L2	81	0	81	0.020988	0.018475	0.117562	0	0.117562	0	3.6e-06	0.623446	0.001212	-0.13947	2.22049	2	1	4.98976	0.601433	Connector Hub	blue
	ARNT2	9	1	8	0	0	0.013062	0.001451	0.011611	46	2.13e-06	0.083966	0.001397	-0.13947	2.22049	2	0	0.078617	0.691358	Connector	blue
	PKNOX1	4	0	4	0	0	0.005806	0	0.005806	0	2.12e-06	0.032046	0.001212	-0.13947	2.22049	5	1	-0.02578	0	Ultra peripheral	blue
	IKZF2	3	0	3	0	0	0.004354	0	0.004354	0	2.11e-06	0.09574	0.001212	-0.13947	2.22049	15	3	-0.0737	0	Ultra peripheral	blue
	ESRRG	29	14	15	0.05665	0.069652	0.04209	0.020319	0.021771	373	2.16e-06	0.326958	0.00302	-0.13947	2.22049	4	3	2.68797	0.62069	Connector Hub	blue
	ELF3	9	1	8	0	0	0.013062	0.001451	0.011611	7	2.13e-06	0.079254	0.001224	-0.13947	2.22049	4	2	0.168898	0.567901	Peripheral	blue
	MEF2A	78	0	78	0.005994	0.00514	0.113208	0	0.113208	0	3.63e-06	0.404599	0.001212	-0.13947	2.22049	4	2	5.63897	0.726167	Connector Hub	blue
	PPARA	31	2	29	0.004301	0.004332	0.044993	0.002903	0.04209	291	2.69e-06	0.141978	0.001314	-0.13947	2.22049	15	3	3.96259	0.468262	Connector Hub	blue
	ZNF148	14	0	14	0	0	0.020319	0	0.020319	0	2.15e-06	0.060756	0.001212	-0.13947	2.22049	2	3	0.776044	0.653061	Connector	blue
	NR3C2	37	7	30	0.072072	0.066612	0.053701	0.01016	0.043541	909	2.42e-06	0.308947	0.001491	-0.13947	2.22049	2	1	1.91204	0.626735	Connector	blue
	CTCF	17	0	17	0	0	0.024673	0	0.024673	0	2.16e-06	0.239776	0.001212	-0.13947	2.22049	4	0	1.22534	0.608997	Peripheral	blue
	TCF12	112	2	110	0.019949	0.020737	0.162554	0.002903	0.159652	275	3.25e-06	0.83628	0.001229	-0.13947	2.22049	2	1	7.72551	0.550383	Connector Hub	blue
	ELF1	48	0	48	0.006206	0.006709	0.069666	0	0.069666	0	2.58e-06	0.236068	0.001212	-0.13947	2.22049	4	2	4.12998	0.648438	Connector Hub	blue
	GLIS3	85	10	75	0.030252	0.035784	0.123367	0.014514	0.108853	1357	2.88e-06	0.61595	0.002526	-0.13947	2.22049	2	1	5.44572	0.568581	Connector Hub	blue
	NR2F1	1	0	1	0	0	0.001451	0	0.001451	0	2.11e-06	0.138615	0.001212	-0.13947	2.22049	14	3	-0.49858	0	Ultra peripheral	blue
	NR3C1	39	0	39	0.010796	0.011137	0.056604	0	0.056604	0	3.06e-06	0.242636	0.001212	-0.13947	2.22049	4	3	3.96259	0.632479	Connector Hub	blue
	ESRRA	28	0	28	0.002646	0.002304	0.040639	0	0.040639	0	2.29e-06	0.18904	0.001212	-0.13947	2.22049	4	3	3.53772	0.451531	Connector Hub	blue
	PRDM16	41	0	41	0.008537	0.007662	0.059507	0	0.059507	0	2.7e-06	0.22725	0.001212	-0.13947	2.22049	4	3	5.02478	0.534206	Connector Hub	blue
	KLF7	71	0	71	0	0	0.103048	0	0.103048	0	2.35e-06	0.307713	0.001212	-0.13947	2.22049	2	1	3.50789	0.689942	Connector Hub	blue
	VDR	6	0	6	0	0	0.008708	0	0.008708	0	2.12e-06	0.018621	0.001212	-0.13947	2.22049	2	0	0.269738	0.277778	Peripheral	blue
	PAX8	59	10	49	0.042665	0.053627	0.085631	0.014514	0.071118	1170	2.28e-06	0.482975	0.001776	-0.13947	2.22049	2	1	3.50789	0.592359	Connector Hub	blue
	PLAG1	10	0	10	0	0	0.014514	0	0.014514	0	2.13e-06	0.059377	0.001212	-0.13947	2.22049	2	1	0.088206	0.66	Connector	blue
	BBX	1	0	1	0	0	0.001451	0	0.001451	0	2.11e-06	0.01116	0.001212	-0.13947	2.22049	22	1	-0.36775	0	Ultra peripheral	blue
	PPARGC1A	43	4	39	0.015504	0.017852	0.062409	0.005806	0.056604	955	2.59e-06	0.289639	0.001604	-0.13947	2.22049	4	3	5.23721	0.50907	Connector Hub	blue
	SMARCC1	6	0	6	0	0	0.008708	0	0.008708	0	2.16e-06	0.03182	0.001212	-0.13947	2.22049	4	0	0.460859	0	Ultra peripheral	blue
	TFAP2B	74	0	74	0.007405	0.009212	0.107402	0	0.107402	0	2.66e-06	0.295319	0.001212	-0.13947	2.22049	4	0	8.67905	0.531775	Connector Hub	blue
	TFCP2L1	25	7	18	0.063333	0.074242	0.036284	0.01016	0.026125	933	2.33e-06	0.177055	0.002005	-0.13947	2.22049	2	0	2.18095	0.5984	Peripheral	blue
	CREB1	7	0	7	0	0	0.01016	0	0.01016	0	2.13e-06	0.043576	0.001212	-0.13947	2.22049	4	0	0.269738	0.408163	Peripheral	blue
	RORA	17	7	10	0.095588	0.116548	0.024673	0.01016	0.014514	96	2.19e-06	0.201802	0.001679	-0.13947	2.22049	4	3	1.83823	0.463668	Peripheral	blue
	BCL6	18	0	18	0.019608	0.018716	0.026125	0	0.026125	0	2.95e-06	0.118559	0.001212	-0.13947	2.22049	4	0	1.60758	0.512346	Peripheral	blue
	STAT5B	14	0	14	0	0	0.020319	0	0.020319	0	2.15e-06	0.071021	0.001212	-0.13947	2.22049	4	2	0.546144	0.683673	Connector	blue
	STAT3	57	0	57	0.011278	0.012664	0.082729	0	0.082729	0	3.11e-06	0.377997	0.001212	-0.13947	2.22049	2	1	3.50789	0.576793	Connector Hub	blue
	CUX1	10	0	10	0	0	0.014514	0	0.014514	0	2.13e-06	0.067147	0.001212	-0.13947	2.22049	2	1	0.316186	0.48	Peripheral	blue
	BACH1	4	0	4	0	0	0.005806	0	0.005806	0	2.12e-06	0.026854	0.001212	-0.13947	2.22049	3	5	-0.23959	0.625	Connector	blue
	CREB5	8	0	8	0	0	0.011611	0	0.011611	0	2.13e-06	0.031062	0.001212	-0.13947	2.22049	4	0	0.651979	0.21875	Peripheral	blue
	EHF	14	0	14	0	0	0.020319	0	0.020319	0	2.19e-06	0.048396	0.001212	-0.13947	2.22049	15	0	0.8431	0.602041	Peripheral	blue
	ENO1	22	1	21	0	0	0.03193	0.001451	0.030479	21	2.17e-06	0.010343	0.001265	-0.13947	2.22049	19	4	4.12311	0.384298	Connector Hub	blue
	FOSL2	4	0	4	0	0	0.005806	0	0.005806	0	2.15e-06	0.029692	0.001212	-0.13947	2.22049	4	1	-0.25376	0.625	Connector	blue
	NFE2L2	19	4	15	0.070175	0.070343	0.027576	0.005806	0.021771	169	2.37e-06	0.092285	0.001483	-0.13947	2.22049	7	0	2.18095	0.34903	Peripheral	blue
	FOS	35	0	35	0.001681	0.001771	0.050798	0	0.050798	0	2.44e-06	0.165922	0.001212	-0.13947	2.22049	3	2	2.80962	0.646531	Connector Hub	blue
	HNF1B	8	2	6	0.035714	0.039052	0.011611	0.002903	0.008708	18	2.12e-06	0.071838	0.00123	-0.13947	2.22049	4	1	-0.02578	0.59375	Peripheral	blue
	IRF3	8	0	8	0	0	0.011611	0	0.011611	0	2.13e-06	0.048387	0.001212	-0.13947	2.22049	4	0	0.460859	0.375	Peripheral	blue
	PBX3	42	0	42	0.006969	0.006729	0.060958	0	0.060958	0	3.04e-06	0.192368	0.001212	-0.13947	2.22049	4	0	3.70991	0.64059	Connector Hub	blue
	FOSB	5	0	5	0	0	0.007257	0	0.007257	0	2.18e-06	0.041543	0.001212	-0.13947	2.22049	4	0	-0.1125	0.56	Peripheral	blue
	ETS1	20	0	20	0.031579	0.024848	0.029028	0	0.029028	0	2.95e-06	0.141601	0.001212	-0.13947	2.22049	2	0	1.22534	0.685	Connector	blue
	PBX1	12	4	8	0.242424	0.258637	0.017417	0.005806	0.011611	357	2.61e-06	0.16638	0.001285	-0.13947	2.22049	2	1	0.316186	0.597222	Peripheral	blue
	MEF2C	31	0	31	0.015054	0.015498	0.044993	0	0.044993	0	2.37e-06	0.159851	0.001212	-0.13947	2.22049	4	0	2.18095	0.672216	Connector	blue
	EGR1	38	0	38	0	0	0.055152	0	0.055152	0	2.23e-06	0.09717	0.001212	-0.13947	2.22049	3	2	4.69585	0.400277	Connector Hub	blue
	ZBTB1	11	0	11	0	0	0.015965	0	0.015965	0	2.14e-06	0.060351	0.001212	-0.13947	2.22049	3	2	0.546144	0.512397	Peripheral	blue
	RFX7	21	0	21	0	0	0.030479	0	0.030479	0	2.23e-06	0.060708	0.001212	-0.13947	2.22049	3	2	1.86651	0.494331	Peripheral	blue
	HLF	4	0	4	0	0	0.005806	0	0.005806	0	2.12e-06	0.02257	0.001212	-0.13947	2.22049	4	1	-0.25376	0.625	Connector	blue
	STAT6	1	0	1	0	0	0.001451	0	0.001451	0	2.11e-06	0.020256	0.001212	-0.13947	2.22049	4	0	-0.49475	0	Ultra peripheral	blue
	JUND	31	0	31	0	0	0.044993	0	0.044993	0	2.2e-06	0.085972	0.001212	-0.13947	2.22049	17	2	4.31861	0.235172	Connector Hub	blue
	ATF2	5	0	5	0	0	0.007257	0	0.007257	0	2.18e-06	0.02726	0.001212	-0.13947	2.22049	4	0	-0.30362	0.64	Connector	blue
	CHD2	17	0	17	0.014706	0.015167	0.024673	0	0.024673	0	2.34e-06	0.09017	0.001212	-0.13947	2.22049	3	5	3.312	0.608997	Connector Hub	blue
	CREB3L2	26	0	26	0.003077	0.002753	0.037736	0	0.037736	0	2.71e-06	0.105098	0.001212	-0.13947	2.22049	4	0	2.75431	0.494083	Connector Hub	blue
	SP1	16	0	16	0	0	0.023222	0	0.023222	0	2.15e-06	0.052136	0.001212	-0.13947	2.22049	3	2	1.11201	0.53125	Peripheral	blue
	TFDP2	9	0	9	0	0	0.013062	0	0.013062	0	2.22e-06	0.084638	0.001212	-0.13947	2.22049	4	1	0.088206	0.567901	Peripheral	blue
	FOXO3	14	0	14	0.021978	0.018464	0.020319	0	0.020319	0	2.23e-06	0.08159	0.001212	-0.13947	2.22049	4	3	1.83823	0.255102	Peripheral	blue
	FOXP1	6	0	6	0.066667	0.08386	0.008708	0	0.008708	0	2.18e-06	0.04477	0.001212	-0.13947	2.22049	2	3	0.351171	0.277778	Peripheral	blue
	PURA	19	0	19	0	0	0.027576	0	0.027576	0	2.16e-06	0.103263	0.001212	-0.13947	2.22049	3	2	1.86651	0.432133	Peripheral	blue
	BACH2	8	0	8	0	0	0.011611	0	0.011611	0	2.13e-06	0.045109	0.001212	-0.13947	2.22049	4	0	0.078617	0.625	Connector	blue
	MEIS2	3	0	3	0	0	0.004354	0	0.004354	0	2.11e-06	0.029234	0.001212	-0.13947	2.22049	5	2	-0.39697	0.444444	Peripheral	blue
	PPARG	4	0	4	0	0	0.005806	0	0.005806	0	2.12e-06	0.028399	0.001212	-0.13947	2.22049	4	3	-0.0737	0.375	Peripheral	blue
	MECOM	13	8	5	0.179487	0.209351	0.018868	0.011611	0.007257	104	2.12e-06	0.256366	0.001884	-0.13947	2.22049	4	3	0.563607	0.662722	Connector	blue
	JDP2	3	0	3	0	0	0.004354	0	0.004354	0	2.11e-06	0.032669	0.001212	-0.13947	2.22049	4	0	-0.1125	0	Ultra peripheral	blue
	STAT1	13	0	13	0	0	0.018868	0	0.018868	0	2.14e-06	0.044078	0.001212	-0.13947	2.22049	2	5	1.98015	0.60355	Peripheral	blue
	ZFHX3	6	0	6	0	0	0.008708	0	0.008708	0	2.12e-06	0.021682	0.001212	-0.13947	2.22049	3	2	-0.20835	0.611111	Peripheral	blue
	NR2C2	9	0	9	0	0	0.013062	0	0.013062	0	2.17e-06	0.027643	0.001212	-0.13947	2.22049	3	0	0.8431	0.197531	Peripheral	blue
	MAF	1	0	1	0	0	0.001451	0	0.001451	0	2.11e-06	0.071014	0.001212	-0.13947	2.22049	14	3	-0.49858	0	Ultra peripheral	blue
	ZBTB7A	11	0	11	0	0	0.015965	0	0.015965	0	2.14e-06	0.046459	0.001212	-0.13947	2.22049	4	5	0.648305	0.743802	Connector	blue
	MBD2	8	0	8	0	0	0.011611	0	0.011611	0	2.13e-06	0.026379	0.001212	-0.13947	2.22049	3	2	0.357521	0.40625	Peripheral	blue
	RUNX1	6	2	4	0	0	0.008708	0.002903	0.005806	349	2.59e-06	0.043976	0.001264	-0.13947	2.22049	4	3	-0.0737	0.56	Peripheral	blue
	SOX6	11	6	5	0	0	0.015965	0.008708	0.007257	66	2.14e-06	0.064018	0.001583	-0.13947	2.22049	2	0	0.460859	0.561983	Peripheral	blue
	CLOCK	3	0	3	0	0	0.004354	0	0.004354	0	2.11e-06	0.00624	0.001212	-0.13947	2.22049	3	5	-0.23959	0.444444	Peripheral	blue
	ELF2	14	0	14	0.010989	0.011874	0.020319	0	0.020319	0	2.21e-06	0.062814	0.001212	-0.13947	2.22049	2	1	0.430175	0.581633	Peripheral	blue
	TRIM28	16	0	16	0	0	0.023222	0	0.023222	0	2.22e-06	0.007812	0.001212	-0.13947	2.22049	11	2	1.67788	0.328125	Peripheral	blue
	HIF1A	9	4	5	0.055556	0.061333	0.013062	0.005806	0.007257	96	2.12e-06	0.076146	0.001325	-0.13947	2.22049	2	1	-0.02578	0.740741	Connector	blue
	KLF6	25	0	25	0.03	0.034407	0.036284	0	0.036284	0	2.95e-06	0.14671	0.001212	-0.13947	2.22049	3	5	4.19989	0.6912	Connector Hub	blue
	NR1H4	11	0	11	0.036364	0.034118	0.015965	0	0.015965	0	2.92e-06	0.065974	0.001212	-0.13947	2.22049	3	0	0.269738	0.710744	Connector	blue
	NFIB	4	0	4	0	0	0.005806	0	0.005806	0	2.12e-06	0.03104	0.001212	-0.13947	2.22049	4	3	-0.0737	0.375	Peripheral	blue
	NFIC	6	0	6	0	0	0.008708	0	0.008708	0	2.12e-06	0.011161	0.001212	-0.13947	2.22049	3	1	-0.02578	0.444444	Peripheral	blue
	ESRRB	11	0	11	0	0	0.015965	0	0.015965	0	2.73e-06	0.039305	0.001212	-0.13947	2.22049	8	3	1.41335	0.165289	Peripheral	blue
	SREBF2	5	1	4	0	0	0.007257	0.001451	0.005806	16	2.18e-06	0.033804	0.001237	-0.13947	2.22049	4	3	0.138734	0.32	Peripheral	blue
	NFIA	7	1	6	0.047619	0.039036	0.01016	0.001451	0.008708	5	2.12e-06	0.029545	0.00122	-0.13947	2.22049	16	5	1.09225	0.408163	Peripheral	blue
	YBX1	6	0	6	0	0	0.008708	0	0.008708	0	2.12e-06	0.007978	0.001212	-0.13947	2.22049	12	2	0.357521	0	Ultra peripheral	blue
	RXRA	15	0	15	0	0	0.021771	0	0.021771	0	2.15e-06	0.11636	0.001212	-0.13947	2.22049	2	3	0.351171	0.764444	Connector	blue
	BHLHE40	15	0	15	0	0	0.021771	0	0.021771	0	2.38e-06	0.063551	0.001212	-0.13947	2.22049	2	2	0.357521	0.693333	Connector	blue
	ELK4	14	0	14	0	0	0.020319	0	0.020319	0	2.21e-06	0.06503	0.001212	-0.13947	2.22049	4	2	0.734767	0.581633	Peripheral	blue
	RELA	7	0	7	0	0	0.01016	0	0.01016	0	2.13e-06	0.009069	0.001212	-0.13947	2.22049	3	2	0.357521	0.244898	Peripheral	blue
	GABPA	4	0	4	0.166667	0.160468	0.005806	0	0.005806	0	2.29e-06	0.03684	0.001212	-0.13947	2.22049	4	2	-0.39697	0.625	Connector	blue
	MLXIP	4	0	4	0	0	0.005806	0	0.005806	0	2.12e-06	0.007812	0.001212	-0.13947	2.22049	3	5	-0.23959	0.5	Peripheral	blue
	HNF4G	11	0	11	0	0	0.015965	0	0.015965	0	2.14e-06	0.053452	0.001212	-0.13947	2.22049	3	2	0.546144	0.545455	Peripheral	blue
	HIVEP3	5	1	4	0	0	0.007257	0.001451	0.005806	4	2.12e-06	0.024556	0.001236	-0.13947	2.22049	3	5	0.204357	0.56	Peripheral	blue
	ETV6	10	0	10	0	0	0.014514	0	0.014514	0	2.13e-06	0.03606	0.001212	-0.13947	2.22049	2	1	0.544165	0.18	Peripheral	blue
	JUN	3	0	3	0	0	0.004354	0	0.004354	0	2.11e-06	0.019763	0.001212	-0.13947	2.22049	4	5	-0.68354	0.666667	Connector	blue
	NF1	5	0	5	0	0	0.007257	0	0.007257	0	2.12e-06	0.014466	0.001212	-0.13947	2.22049	4	5	0.648305	0.32	Peripheral	blue
	POU3F3	2	0	2	0	0	0.002903	0	0.002903	0	2.11e-06	0.003845	0.001212	-0.13947	2.22049	3	2	-0.39697	0	Ultra peripheral	blue
	RFX2	4	0	4	0	0	0.005806	0	0.005806	0	2.18e-06	0.023597	0.001212	-0.13947	2.22049	20	5	0.204357	0.375	Peripheral	blue
	SIM1	7	2	5	0	0	0.01016	0.002903	0.007257	8	2.12e-06	0.061283	0.001268	-0.13947	2.22049	15	3	0.138734	0.612245	Peripheral	blue
	TEAD1	9	1	8	0.055556	0.049857	0.013062	0.001451	0.011611	67	2.13e-06	0.046789	0.001234	-0.13947	2.22049	9	1	0.544165	0	Ultra peripheral	blue
	NFAT5	5	1	4	0.1	0.090915	0.007257	0.001451	0.005806	3	2.12e-06	0.029874	0.00122	-0.13947	2.22049	4	1	-0.13977	0.56	Peripheral	blue
	ZBTB4	3	0	3	0	0	0.004354	0	0.004354	0	2.11e-06	0.018322	0.001212	-0.13947	2.22049	2	5	-0.23959	0.444444	Peripheral	blue
	SOX4	3	1	2	0	0	0.004354	0.001451	0.002903	23	2.11e-06	0.022279	0.001231	-0.13947	2.22049	6	2	-0.39697	0.444444	Peripheral	blue
	NFE2L1	3	0	3	0	0	0.004354	0	0.004354	0	2.11e-06	0.011797	0.001212	-0.13947	2.22049	1	0	-0.1125	0	Ultra peripheral	blue
	HIVEP2	6	0	6	0	0	0.008708	0	0.008708	0	2.12e-06	0.011209	0.001212	-0.13947	2.22049	3	2	0.168898	0.277778	Peripheral	blue
	NPAS3	9	0	9	0	0	0.013062	0	0.013062	0	2.13e-06	0.029771	0.001212	-0.13947	2.22049	4	0	0.269738	0.592593	Peripheral	blue
	TEAD4	2	0	2	0	0	0.002903	0	0.002903	0	2.11e-06	0.005318	0.001212	-0.13947	2.22049	3	2	-0.58559	0.5	Peripheral	blue
	ZKSCAN1	1	0	1	0	0	0.001451	0	0.001451	0	2.11e-06	0.009262	0.001212	-0.13947	2.22049	3	2	-0.58559	0	Ultra peripheral	blue
	OVOL2	6	0	6	0	0	0.008708	0	0.008708	0	2.21e-06	0.031803	0.001212	-0.13947	2.22049	4	3	0.138734	0.5	Peripheral	blue
	PATZ1	8	0	8	0	0	0.011611	0	0.011611	0	2.13e-06	0.020849	0.001212	-0.13947	2.22049	3	2	0.168898	0.5625	Peripheral	blue
	ZNF24	1	0	1	0	0	0.001451	0	0.001451	0	2.11e-06	0.001899	0.001212	-0.13947	2.22049	24	2	-0.58559	0	Ultra peripheral	blue
	CREM	3	0	3	0	0	0.004354	0	0.004354	0	2.11e-06	0.008472	0.001212	-0.13947	2.22049	4	0	-0.30362	0.444444	Peripheral	blue
	GTF3C2	3	0	3	0	0	0.004354	0	0.004354	0	2.11e-06	0.024422	0.001212	-0.13947	2.22049	2	0	-0.30362	0.444444	Peripheral	blue
	EPAS1	1	0	1	0	0	0.001451	0	0.001451	0	2.11e-06	0.000875	0.001212	-0.13947	2.22049	25	2	-0.58559	0	Ultra peripheral	blue
	IRX2	2	0	2	0	0	0.002903	0	0.002903	0	2.11e-06	0.002417	0.001212	-0.13947	2.22049	10	5	-0.68354	0.5	Peripheral	blue
	MLXIPL	3	0	3	0	0	0.004354	0	0.004354	0	2.11e-06	0.009361	0.001212	-0.13947	2.22049	3	5	-0.23959	0.444444	Peripheral	blue
	NPAS2	5	0	5	0	0	0.007257	0	0.007257	0	2.12e-06	0.006045	0.001212	-0.13947	2.22049	4	5	1.09225	0	Ultra peripheral	blue
	PROX1	4	2	2	0	0	0.005806	0.002903	0.002903	4	2.11e-06	0.021345	0.001278	-0.13947	2.22049	4	3	-0.28614	0.5	Peripheral	blue
	ETV5	4	0	4	0	0	0.005806	0	0.005806	0	2.12e-06	0.00842	0.001212	-0.13947	2.22049	7	0	-0.30362	0.625	Connector	blue
	KLF5	5	0	5	0	0	0.007257	0	0.007257	0	2.12e-06	0.027206	0.001212	-0.13947	2.22049	2	5	-0.23959	0.72	Connector	blue
	TEAD2	2	0	2	0	0	0.002903	0	0.002903	0	2.11e-06	0.004219	0.001212	-0.13947	2.22049	3	2	-0.39697	0	Ultra peripheral	blue
	PKNOX2	2	0	2	0	0	0.002903	0	0.002903	0	2.11e-06	0.001426	0.001212	-0.13947	2.22049	5	1	-0.25376	0	Ultra peripheral	blue
	ARNTL	7	0	7	0	0	0.01016	0	0.01016	0	2.13e-06	0.016555	0.001212	-0.13947	2.22049	3	5	0.648305	0.489796	Peripheral	blue
	SMAD3	12	1	11	0	0	0.017417	0.001451	0.015965	11	2.14e-06	0.031958	0.001373	-0.13947	2.22049	18	3	0.988481	0.527778	Peripheral	blue
	ESR1	5	0	5	0	0	0.007257	0	0.007257	0	2.39e-06	0.023807	0.001212	-0.13947	2.22049	7	5	-0.23959	0.72	Connector	blue
	JUNB	2	0	2	0	0	0.002903	0	0.002903	0	2.11e-06	0.011383	0.001212	-0.13947	2.22049	4	0	-0.49475	0.5	Peripheral	blue
	IRF1	5	0	5	0	0	0.007257	0	0.007257	0	2.12e-06	0.037746	0.001212	-0.13947	2.22049	2	5	-0.23959	0.72	Connector	blue
	FOSL1	1	0	1	0	0	0.001451	0	0.001451	0	2.11e-06	0.005543	0.001212	-0.13947	2.22049	4	0	-0.49475	0	Ultra peripheral	blue
	ETV1	2	0	2	0	0	0.002903	0	0.002903	0	2.11e-06	0.000248	0.001212	-0.13947	2.22049	21	0	-0.30362	0	Ultra peripheral	blue
	BCL11B	3	0	3	0	0	0.004354	0	0.004354	0	2.11e-06	0.00394	0.001212	-0.13947	2.22049	3	2	-0.39697	0.444444	Peripheral	blue
	SMAD2	2	0	2	0	0	0.002903	0	0.002903	0	2.11e-06	0.001301	0.001212	-0.13947	2.22049	13	2	-0.39697	0	Ultra peripheral	blue
	TFEB	2	0	2	0	0	0.002903	0	0.002903	0	2.11e-06	0.005822	0.001212	-0.13947	2.22049	4	3	-0.28614	0	Ultra peripheral	blue
	STAT5A	1	0	1	0	0	0.001451	0	0.001451	0	2.11e-06	0.008761	0.001212	-0.13947	2.22049	4	2	-0.58559	0	Ultra peripheral	blue
	RELB	1	0	1	0	0	0.001451	0	0.001451	0	2.11e-06	0.001109	0.001212	-0.13947	2.22049	10	5	-0.68354	0	Ultra peripheral	blue
	MAFK	2	0	2	0	0	0.002903	0	0.002903	0	2.11e-06	0.011467	0.001212	-0.13947	2.22049	4	0	-0.30362	0	Ultra peripheral	blue
	TFE3	2	0	2	0	0	0.002903	0	0.002903	0	2.11e-06	0.001656	0.001212	-0.13947	2.22049	23	5	-0.23959	0	Ultra peripheral	blue
	ATF3	2	0	2	0	0	0.002903	0	0.002903	0	2.34e-06	0.012065	0.001212	-0.13947	2.22049	3	0	-0.49475	0.5	Peripheral	blue
	FOXP2	7	6	1	0.142857	0.164163	0.01016	0.008708	0.001451	17	2.11e-06	0.074543	0.001452	-0.13947	2.22049	4	3	-0.28614	0.734694	Connector	blue
	CEBPD	2	0	2	0	0	0.002903	0	0.002903	0	2.11e-06	0.00167	0.001212	-0.13947	2.22049	4	2	-0.39697	0	Ultra peripheral	blue
	KLF10	3	0	3	0	0	0.004354	0	0.004354	0	2.11e-06	0.012119	0.001212	-0.13947	2.22049	2	5	-0.23959	0.444444	Peripheral	blue
	NR4A1	1	0	1	0	0	0.001451	0	0.001451	0	2.11e-06	0.001782	0.001212	-0.13947	2.22049	26	0	-0.49475	0	Ultra peripheral	blue
	ATF4	2	0	2	0	0	0.002903	0	0.002903	0	2.11e-06	0.004526	0.001212	-0.13947	2.22049	17	2	-0.39697	0	Ultra peripheral	blue
	MZF1	1	0	1	0	0	0.001451	0	0.001451	0	2.89e-06	0.019214	0.001212	-0.13947	2.22049	2	1	-0.36775	0	Ultra peripheral	blue
	REL	2	0	2	0	0	0.002903	0	0.002903	0	2.11e-06	0.007438	0.001212	-0.13947	2.22049	4	0	-0.30362	0	Ultra peripheral	blue
	ETS2	1	0	1	0	0	0.001451	0	0.001451	0	2.11e-06	0.003819	0.001212	-0.13947	2.22049	4	2	-0.58559	0	Ultra peripheral	blue
	SPP1	8	8	0	0	0	0.011611	0.011611	0	0	2.1e-06	1	0.005445	-0.13947	2.22049	14	3	0.563607	0.40625	Peripheral	blue
	UMOD	10	10	0	0.044444	0.053399	0.014514	0.014514	0	0	2.1e-06	0.476721	0.003089	-0.13947	2.22049	3	3	0.776044	0.48	Peripheral	blue
	GPC5	16	16	0	0.041667	0.044106	0.023222	0.023222	0	0	2.1e-06	0.236295	0.004129	-0.13947	2.22049	2	0	0.460859	0.742188	Connector	blue
	GRIP1	3	3	0	0	0	0.004354	0.004354	0	0	2.1e-06	0.008863	0.002815	-0.13947	2.22049	5	1	-0.25376	0.444444	Peripheral	blue
	ITGB6	10	10	0	0	0	0.014514	0.014514	0	0	2.1e-06	0.227888	0.003446	-0.13947	2.22049	4	2	0.357521	0.56	Peripheral	blue
	SLC12A1	19	19	0	0.005848	0.010503	0.027576	0.027576	0	0	2.1e-06	0.241382	0.005872	-0.13947	2.22049	4	0	1.41646	0.603878	Peripheral	blue
	EFNA5	9	9	0	0	0	0.013062	0.013062	0	0	2.1e-06	0.086032	0.002535	-0.13947	2.22049	3	2	0.168898	0.567901	Peripheral	blue
	ARHGAP6	8	8	0	0.035714	0.067504	0.011611	0.011611	0	0	2.1e-06	0.160321	0.002252	-0.13947	2.22049	2	3	0.138734	0.625	Connector	blue
	PLCB1	11	11	0	0.054545	0.094869	0.015965	0.015965	0	0	2.1e-06	0.32983	0.001768	-0.13947	2.22049	2	1	0.316186	0.545455	Peripheral	blue
	XIST	3	3	0	0	0	0.004354	0.004354	0	0	2.1e-06	0.136697	0.001573	-0.13947	2.22049	2	1	-0.13977	0	Ultra peripheral	blue
	MGAT5	5	5	0	0	0	0.007257	0.007257	0	0	2.1e-06	0.070089	0.001581	-0.13947	2.22049	4	0	-0.30362	0.72	Connector	blue
	EGF	13	13	0	0	0	0.018868	0.018868	0	0	2.1e-06	0.14007	0.005117	-0.13947	2.22049	4	0	1.22534	0.390533	Peripheral	blue
	BICC1	10	10	0	0.111111	0.143463	0.014514	0.014514	0	0	2.1e-06	0.175957	0.002059	-0.13947	2.22049	4	3	0.563607	0.54	Peripheral	blue
	KCNIP4	28	28	0	0.037037	0.057934	0.040639	0.040639	0	0	2.1e-06	0.417954	0.003793	-0.13947	2.22049	4	3	1.62579	0.75	Connector	blue
	NR2F2-AS1	8	8	0	0	0	0.011611	0.011611	0	0	2.1e-06	0.103409	0.002138	-0.13947	2.22049	4	0	0.078617	0.59375	Peripheral	blue
	ERBB4	23	23	0	0.027668	0.042743	0.033382	0.033382	0	0	2.1e-06	0.406867	0.00333	-0.13947	2.22049	2	2	0.734767	0.759924	Connector	blue
	PAPPA2	10	10	0	0	0	0.014514	0.014514	0	0	2.1e-06	0.104217	0.002661	-0.13947	2.22049	4	3	0.138734	0.7	Connector	blue
	RANBP3L	8	8	0	0	0	0.011611	0.011611	0	0	2.1e-06	0.126109	0.003081	-0.13947	2.22049	4	2	0.357521	0.40625	Peripheral	blue
	GP2	2	2	0	0	0	0.002903	0.002903	0	0	2.1e-06	0.037961	0.001424	-0.13947	2.22049	4	0	-0.30362	0	Ultra peripheral	blue
	PLCL1	14	14	0	0.076923	0.095377	0.020319	0.020319	0	0	2.1e-06	0.275075	0.002278	-0.13947	2.22049	2	0	0.269738	0.704082	Connector	blue
	PDE1A	11	11	0	0.054545	0.076301	0.015965	0.015965	0	0	2.1e-06	0.184534	0.002311	-0.13947	2.22049	2	5	-0.23959	0.743802	Connector	blue
	MIR4435-2HG	2	2	0	0	0	0.002903	0.002903	0	0	2.1e-06	0.099833	0.002263	-0.13947	2.22049	22	1	-0.25376	0	Ultra peripheral	blue
	IGFBP7	10	10	0	0	0	0.014514	0.014514	0	0	2.1e-06	0.153659	0.001581	-0.13947	2.22049	2	2	0.168898	0.64	Connector	blue
	RBFOX1	10	10	0	0	0	0.014514	0.014514	0	0	2.1e-06	0.121138	0.001929	-0.13947	2.22049	2	1	-0.02578	0.7	Connector	blue
	GPX3	8	8	0	0	0	0.011611	0.011611	0	0	2.1e-06	0.088473	0.001659	-0.13947	2.22049	2	2	-0.01973	0.65625	Connector	blue
	MAML2	7	7	0	0.047619	0.073402	0.01016	0.01016	0	0	2.1e-06	0.172584	0.001763	-0.13947	2.22049	2	1	0.202196	0.244898	Peripheral	blue
	NEK10	11	11	0	0	0	0.015965	0.015965	0	0	2.1e-06	0.152039	0.002096	-0.13947	2.22049	4	0	0.460859	0.644628	Connector	blue
	DCDC2	7	7	0	0.095238	0.148159	0.01016	0.01016	0	0	2.1e-06	0.11292	0.001684	-0.13947	2.22049	2	1	-0.02578	0.612245	Peripheral	blue
	PTH2R	6	6	0	0.066667	0.097655	0.008708	0.008708	0	0	2.1e-06	0.152532	0.00138	-0.13947	2.22049	2	5	-0.68354	0.777778	Connector	blue
	FTX	3	3	0	0.333333	0.39256	0.004354	0.004354	0	0	2.1e-06	0.150046	0.001337	-0.13947	2.22049	2	1	-0.25376	0.444444	Peripheral	blue
	PKHD1	7	7	0	0	0	0.01016	0.01016	0	0	2.1e-06	0.134413	0.001993	-0.13947	2.22049	4	3	-0.28614	0.734694	Connector	blue
	MTRNR2L8	3	3	0	0	0	0.004354	0.004354	0	0	2.1e-06	0.053504	0.002464	-0.13947	2.22049	3	0	-0.30362	0.444444	Peripheral	blue
	DHFR	21	21	0	0.004762	0.006778	0.030479	0.030479	0	0	2.1e-06	0.194492	0.003948	-0.13947	2.22049	3	2	1.48926	0.61678	Peripheral	blue
	CCSER1	9	9	0	0.222222	0.24157	0.013062	0.013062	0	0	2.1e-06	0.203132	0.001906	-0.13947	2.22049	2	1	0.202196	0.493827	Peripheral	blue
	PTGER3	17	17	0	0.029412	0.032062	0.024673	0.024673	0	0	2.1e-06	0.190743	0.002542	-0.13947	2.22049	2	5	1.5362	0.754325	Connector	blue
	PTH1R	11	11	0	0.072727	0.083493	0.015965	0.015965	0	0	2.1e-06	0.138996	0.002163	-0.13947	2.22049	2	0	0.460859	0.644628	Connector	blue
	MBNL2	1	1	0	0	0	0.001451	0.001451	0	0	2.1e-06	0.037927	0.00125	-0.13947	2.22049	2	1	-0.36775	0	Ultra peripheral	blue
	PTPRG	16	16	0	0.033333	0.037879	0.023222	0.023222	0	0	2.1e-06	0.20276	0.00219	-0.13947	2.22049	2	1	0.544165	0.601563	Peripheral	blue
	RNF144B	6	6	0	0	0	0.008708	0.008708	0	0	2.1e-06	0.056889	0.00163	-0.13947	2.22049	2	0	-0.30362	0.722222	Connector	blue
	RPL41	6	6	0	0	0	0.008708	0.008708	0	0	2.1e-06	0.071934	0.001642	-0.13947	2.22049	6	2	0.168898	0.277778	Peripheral	blue
	TFPI	7	7	0	0	0	0.01016	0.01016	0	0	2.1e-06	0.060284	0.002261	-0.13947	2.22049	4	2	-0.01973	0.612245	Peripheral	blue
	ATP1B1	10	10	0	0.044444	0.054474	0.014514	0.014514	0	0	2.1e-06	0.136408	0.0021	-0.13947	2.22049	4	3	0.351171	0.62	Peripheral	blue
	LINC01762	10	10	0	0	0	0.014514	0.014514	0	0	2.1e-06	0.034508	0.00315	-0.13947	2.22049	4	0	0.651979	0.46	Peripheral	blue
	ADGRF1	3	3	0	0	0	0.004354	0.004354	0	0	2.1e-06	0.014933	0.001505	-0.13947	2.22049	15	0	-0.30362	0.444444	Peripheral	blue
	RPL13	2	2	0	0	0	0.002903	0.002903	0	0	2.1e-06	0.005463	0.001348	-0.13947	2.22049	19	4	-0.24254	0.5	Peripheral	blue
	THSD4	13	13	0	0.064103	0.081242	0.018868	0.018868	0	0	2.1e-06	0.178639	0.002613	-0.13947	2.22049	2	0	0.269738	0.721893	Connector	blue
	WWC1	8	8	0	0.035714	0.051331	0.011611	0.011611	0	0	2.1e-06	0.144399	0.001627	-0.13947	2.22049	2	1	-0.02578	0.65625	Connector	blue
	NEAT1	10	10	0	0.133333	0.147967	0.014514	0.014514	0	0	2.1e-06	0.155242	0.001779	-0.13947	2.22049	2	1	0.202196	0.56	Peripheral	blue
	MAGI1	6	6	0	0.333333	0.380885	0.008708	0.008708	0	0	2.1e-06	0.176918	0.001379	-0.13947	2.22049	2	1	0.088206	0.277778	Peripheral	blue
	COBLL1	5	5	0	0.1	0.140214	0.007257	0.007257	0	0	2.1e-06	0.124898	0.001493	-0.13947	2.22049	2	1	-0.13977	0.48	Peripheral	blue
	PCDH9	3	3	0	0	0	0.004354	0.004354	0	0	2.1e-06	0.082745	0.001348	-0.13947	2.22049	4	1	-0.25376	0.444444	Peripheral	blue
	PRKG1	5	5	0	0	0	0.007257	0.007257	0	0	2.1e-06	0.094464	0.001355	-0.13947	2.22049	4	0	-0.1125	0.48	Peripheral	blue
	PRICKLE2	3	3	0	0	0	0.004354	0.004354	0	0	2.1e-06	0.009399	0.001562	-0.13947	2.22049	4	2	-0.39697	0.444444	Peripheral	blue
	PEBP1	4	4	0	0	0	0.005806	0.005806	0	0	2.1e-06	0.054373	0.001409	-0.13947	2.22049	6	0	-0.30362	0.625	Connector	blue
	DACH1	8	8	0	0	0	0.011611	0.011611	0	0	2.1e-06	0.102681	0.001705	-0.13947	2.22049	2	1	-0.13977	0.75	Connector	blue
	RPL14	5	5	0	0	0	0.007257	0.007257	0	0	2.1e-06	0.019828	0.002642	-0.13947	2.22049	3	2	0.168898	0	Ultra peripheral	blue
	PRKD1	9	9	0	0.111111	0.126601	0.013062	0.013062	0	0	2.1e-06	0.128843	0.00174	-0.13947	2.22049	4	1	-0.02578	0.666667	Connector	blue
	LINC02532	8	8	0	0	0	0.011611	0.011611	0	0	2.1e-06	0.065555	0.002215	-0.13947	2.22049	4	2	-0.01973	0.59375	Peripheral	blue
	LRMDA	11	11	0	0.018182	0.013112	0.015965	0.015965	0	0	2.1e-06	0.126177	0.001992	-0.13947	2.22049	4	1	0.202196	0.628099	Connector	blue
	FKBP5	18	18	0	0.065359	0.078384	0.026125	0.026125	0	0	2.1e-06	0.200805	0.002742	-0.13947	2.22049	2	5	1.5362	0.771605	Connector	blue
	ARL17B	2	2	0	0	0	0.002903	0.002903	0	0	2.1e-06	0.058254	0.001363	-0.13947	2.22049	14	3	-0.49858	0.5	Peripheral	blue
	FGF14	4	4	0	0	0	0.005806	0.005806	0	0	2.1e-06	0.057464	0.001385	-0.13947	2.22049	4	3	-0.28614	0.625	Connector	blue
	RPS3	10	10	0	0	0	0.014514	0.014514	0	0	2.1e-06	0.046905	0.002168	-0.13947	2.22049	3	0	0.078617	0.64	Connector	blue
	KNG1	7	7	0	0	0	0.01016	0.01016	0	0	2.1e-06	0.043806	0.002488	-0.13947	2.22049	3	5	0.204357	0.693878	Connector	blue
	NAV2	6	6	0	0.333333	0.340717	0.008708	0.008708	0	0	2.1e-06	0.104161	0.001494	-0.13947	2.22049	2	0	-0.1125	0.611111	Peripheral	blue
	RPLP1	1	1	0	0	0	0.001451	0.001451	0	0	2.1e-06	0.000844	0.001295	-0.13947	2.22049	19	4	-0.24254	0	Ultra peripheral	blue
	FNDC3B	6	6	0	0.533333	0.537293	0.008708	0.008708	0	0	2.1e-06	0.15225	0.001343	-0.13947	2.22049	2	1	0.202196	0	Ultra peripheral	blue
	SHROOM3	6	6	0	0	0	0.008708	0.008708	0	0	2.1e-06	0.074212	0.00236	-0.13947	2.22049	4	5	0.204357	0.666667	Connector	blue
	RPS19	1	1	0	0	0	0.001451	0.001451	0	0	2.1e-06	0.000825	0.001293	-0.13947	2.22049	19	4	-0.24254	0	Ultra peripheral	blue
	WWOX	5	5	0	0.2	0.202314	0.007257	0.007257	0	0	2.1e-06	0.152511	0.001691	-0.13947	2.22049	2	1	-0.13977	0.56	Peripheral	blue
	CSRNP3	3	3	0	0	0	0.004354	0.004354	0	0	2.1e-06	0.02351	0.001481	-0.13947	2.22049	4	3	-0.28614	0.444444	Peripheral	blue
	BBOX1	8	8	0	0	0	0.011611	0.011611	0	0	2.1e-06	0.07084	0.001837	-0.13947	2.22049	2	1	0.088206	0.5625	Peripheral	blue
	KCNJ16	9	9	0	0.027778	0.035004	0.013062	0.013062	0	0	2.1e-06	0.123401	0.00248	-0.13947	2.22049	4	1	0.088206	0.617284	Peripheral	blue
	SGIP1	4	4	0	0	0	0.005806	0.005806	0	0	2.1e-06	0.055311	0.001331	-0.13947	2.22049	4	0	-0.30362	0.625	Connector	blue
	CLDN10-AS1	9	9	0	0	0	0.013062	0.013062	0	0	2.1e-06	0.085124	0.002087	-0.13947	2.22049	2	5	0.648305	0.691358	Connector	blue
	SCTR	4	4	0	0	0	0.005806	0.005806	0	0	2.1e-06	0.014145	0.001547	-0.13947	2.22049	15	0	-0.30362	0.625	Connector	blue
	CA12	8	8	0	0	0	0.011611	0.011611	0	0	2.1e-06	0.128041	0.001467	-0.13947	2.22049	2	5	-0.68354	0.78125	Connector	blue
	SLC4A7	13	13	0	0.089744	0.09611	0.018868	0.018868	0	0	2.1e-06	0.207261	0.001775	-0.13947	2.22049	2	0	0.078617	0.745562	Connector	blue
	SYNE2	7	7	0	0.142857	0.167492	0.01016	0.01016	0	0	2.1e-06	0.136538	0.001614	-0.13947	2.22049	2	1	0.088206	0.44898	Peripheral	blue
	FHIT	4	4	0	0.5	0.471777	0.005806	0.005806	0	0	2.1e-06	0.084372	0.001756	-0.13947	2.22049	4	3	-0.28614	0.5	Peripheral	blue
	STOX2	10	10	0	0.044444	0.039588	0.014514	0.014514	0	0	2.1e-06	0.107608	0.001496	-0.13947	2.22049	2	3	0.138734	0.7	Connector	blue
	INPP4B	7	7	0	0	0	0.01016	0.01016	0	0	2.1e-06	0.059855	0.001522	-0.13947	2.22049	4	0	0.078617	0.571429	Peripheral	blue
	PKP4	3	3	0	0.333333	0.249259	0.004354	0.004354	0	0	2.1e-06	0.034547	0.001462	-0.13947	2.22049	4	3	-0.0737	0	Ultra peripheral	blue
	RBM47	6	6	0	0.066667	0.083328	0.008708	0.008708	0	0	2.1e-06	0.075017	0.001608	-0.13947	2.22049	4	3	-0.28614	0.666667	Connector	blue
	ENOX1	10	10	0	0	0	0.014514	0.014514	0	0	2.1e-06	0.112445	0.001638	-0.13947	2.22049	4	0	0.269738	0.64	Connector	blue
	CLDN16	4	4	0	0	0	0.005806	0.005806	0	0	2.1e-06	0.040985	0.00158	-0.13947	2.22049	4	0	-0.1125	0.375	Peripheral	blue
	NLGN4Y	8	8	0	0	0	0.011611	0.011611	0	0	2.1e-06	0.083995	0.002012	-0.13947	2.22049	3	2	0.168898	0.5625	Peripheral	blue
	SAT1	6	6	0	0	0	0.008708	0.008708	0	0	2.1e-06	0.059592	0.002086	-0.13947	2.22049	3	2	-0.20835	0.666667	Connector	blue
	ARHGEF38	4	4	0	0	0	0.005806	0.005806	0	0	2.1e-06	0.050843	0.00158	-0.13947	2.22049	4	3	0.138734	0	Ultra peripheral	blue
	PARD3	3	3	0	1	1	0.004354	0.004354	0	0	2.1e-06	0.101735	0.001289	-0.13947	2.22049	2	1	-0.13977	0	Ultra peripheral	blue
	IMMP2L	6	6	0	0.533333	0.567855	0.008708	0.008708	0	0	2.1e-06	0.14255	0.001538	-0.13947	2.22049	2	1	0.202196	0	Ultra peripheral	blue
	STON2	1	1	0	0	0	0.001451	0.001451	0	0	2.1e-06	0.001991	0.001412	-0.13947	2.22049	27	0	-0.49475	0	Ultra peripheral	blue
	APP	3	3	0	0.333333	0.35847	0.004354	0.004354	0	0	2.1e-06	0.088124	0.001311	-0.13947	2.22049	2	1	-0.25376	0.444444	Peripheral	blue
	RPS9	9	9	0	0	0	0.013062	0.013062	0	0	2.1e-06	0.071985	0.001749	-0.13947	2.22049	3	2	-0.01973	0.691358	Connector	blue
	RBPMS	6	6	0	0.066667	0.081786	0.008708	0.008708	0	0	2.1e-06	0.067255	0.001554	-0.13947	2.22049	2	1	-0.02578	0.5	Peripheral	blue
	RPS23	1	1	0	0	0	0.001451	0.001451	0	0	2.1e-06	0.000735	0.001284	-0.13947	2.22049	19	4	-0.24254	0	Ultra peripheral	blue
	RPS15	4	4	0	0	0	0.005806	0.005806	0	0	2.1e-06	0.04961	0.001348	-0.13947	2.22049	6	2	-0.01973	0	Ultra peripheral	blue
	MEGF11	4	4	0	0	0	0.005806	0.005806	0	0	2.1e-06	0.062183	0.001304	-0.13947	2.22049	4	0	-0.30362	0.625	Connector	blue
	MYO9A	5	5	0	0.4	0.459711	0.007257	0.007257	0	0	2.1e-06	0.118493	0.001327	-0.13947	2.22049	2	1	-0.13977	0.56	Peripheral	blue
	HIP1	10	10	0	0.088889	0.085235	0.014514	0.014514	0	0	2.1e-06	0.121744	0.001961	-0.13947	2.22049	2	5	0.204357	0.7	Connector	blue
	NELL1	10	10	0	0	0	0.014514	0.014514	0	0	2.1e-06	0.107481	0.001729	-0.13947	2.22049	2	1	-0.02578	0.72	Connector	blue
	LINC01320	10	10	0	0.044444	0.046897	0.014514	0.014514	0	0	2.1e-06	0.108912	0.00218	-0.13947	2.22049	2	0	0.460859	0.58	Peripheral	blue
	LINC01503	4	4	0	0	0	0.005806	0.005806	0	0	2.1e-06	0.028226	0.0015	-0.13947	2.22049	3	0	-0.30362	0.5	Peripheral	blue
	NRP1	10	10	0	0.066667	0.068655	0.014514	0.014514	0	0	2.1e-06	0.098231	0.001673	-0.13947	2.22049	2	1	-0.02578	0.7	Connector	blue
	RGS6	4	4	0	0.166667	0.147727	0.005806	0.005806	0	0	2.1e-06	0.038731	0.001385	-0.13947	2.22049	4	0	-0.30362	0.625	Connector	blue
	LINC01182	2	2	0	0	0	0.002903	0.002903	0	0	2.1e-06	0.026247	0.001278	-0.13947	2.22049	4	0	-0.49475	0.5	Peripheral	blue
	CACNB2	4	4	0	0.333333	0.355723	0.005806	0.005806	0	0	2.1e-06	0.097344	0.001327	-0.13947	2.22049	2	1	-0.13977	0.375	Peripheral	blue
	RPL15	3	3	0	0	0	0.004354	0.004354	0	0	2.1e-06	0.02454	0.001327	-0.13947	2.22049	17	2	-0.20835	0	Ultra peripheral	blue
	STPG2	8	8	0	0	0	0.011611	0.011611	0	0	2.1e-06	0.117402	0.001598	-0.13947	2.22049	2	1	-0.02578	0.65625	Connector	blue
	CGNL1	7	7	0	0	0	0.01016	0.01016	0	0	2.1e-06	0.07286	0.00196	-0.13947	2.22049	2	3	0.138734	0.571429	Peripheral	blue
	TENM4	4	4	0	0	0	0.005806	0.005806	0	0	2.1e-06	0.061975	0.001383	-0.13947	2.22049	4	0	-0.1125	0.375	Peripheral	blue
	ADAMTS9-AS2	7	7	0	0.142857	0.160045	0.01016	0.01016	0	0	2.1e-06	0.138573	0.001492	-0.13947	2.22049	2	1	0.088206	0.44898	Peripheral	blue
	FGD4	4	4	0	0	0	0.005806	0.005806	0	0	2.1e-06	0.065374	0.001548	-0.13947	2.22049	2	3	-0.28614	0.5	Peripheral	blue
	DEPTOR	13	13	0	0.038462	0.043572	0.018868	0.018868	0	0	2.1e-06	0.198835	0.002209	-0.13947	2.22049	2	3	0.563607	0.662722	Connector	blue
	EEF1A1	11	11	0	0.018182	0.013164	0.015965	0.015965	0	0	2.1e-06	0.077798	0.001836	-0.13947	2.22049	3	2	1.11201	0.165289	Peripheral	blue
	LINC02343	2	2	0	0	0	0.002903	0.002903	0	0	2.1e-06	0.019089	0.001318	-0.13947	2.22049	4	3	-0.28614	0	Ultra peripheral	blue
	IFITM3	5	5	0	0	0	0.007257	0.007257	0	0	2.1e-06	0.055216	0.001449	-0.13947	2.22049	3	2	-0.20835	0.56	Peripheral	blue
	CD24	14	14	0	0.010989	0.010106	0.020319	0.020319	0	0	2.1e-06	0.130672	0.002183	-0.13947	2.22049	3	2	0.734767	0.612245	Peripheral	blue
	PATJ	4	4	0	0.166667	0.168388	0.005806	0.005806	0	0	2.1e-06	0.090682	0.001371	-0.13947	2.22049	2	1	-0.02578	0	Ultra peripheral	blue
	MYLK	1	1	0	0	0	0.001451	0.001451	0	0	2.1e-06	0.039234	0.001248	-0.13947	2.22049	2	1	-0.36775	0	Ultra peripheral	blue
	PHACTR1	7	7	0	0.047619	0.063071	0.01016	0.01016	0	0	2.1e-06	0.078269	0.001671	-0.13947	2.22049	4	0	-0.1125	0.612245	Peripheral	blue
	SLCO3A1	8	8	0	0.071429	0.069494	0.011611	0.011611	0	0	2.1e-06	0.059294	0.001876	-0.13947	2.22049	4	3	0.138734	0.625	Connector	blue
	EXOC4	3	3	0	0.333333	0.377203	0.004354	0.004354	0	0	2.1e-06	0.076387	0.00129	-0.13947	2.22049	2	1	-0.13977	0	Ultra peripheral	blue
	FGF13	6	6	0	0	0	0.008708	0.008708	0	0	2.1e-06	0.060102	0.001471	-0.13947	2.22049	4	0	-0.1125	0.611111	Peripheral	blue
	BICDL1	5	5	0	0	0	0.007257	0.007257	0	0	2.1e-06	0.070612	0.001434	-0.13947	2.22049	15	3	-0.28614	0.72	Connector	blue
	PDE4D	6	6	0	0	0	0.008708	0.008708	0	0	2.1e-06	0.050154	0.001577	-0.13947	2.22049	4	1	-0.13977	0.611111	Peripheral	blue
	RPL36	4	4	0	0	0	0.005806	0.005806	0	0	2.1e-06	0.040459	0.001384	-0.13947	2.22049	3	2	-0.20835	0.375	Peripheral	blue
	RPS12	1	1	0	0	0	0.001451	0.001451	0	0	2.1e-06	0.000641	0.001275	-0.13947	2.22049	19	4	-0.24254	0	Ultra peripheral	blue
	PPP2R3A	3	3	0	0.333333	0.37254	0.004354	0.004354	0	0	2.1e-06	0.078464	0.001256	-0.13947	2.22049	2	1	-0.25376	0.444444	Peripheral	blue
	APOO	8	8	0	0	0	0.011611	0.011611	0	0	2.1e-06	0.056388	0.001518	-0.13947	2.22049	3	2	0.734767	0	Ultra peripheral	blue
	CASR	4	4	0	0.166667	0.144401	0.005806	0.005806	0	0	2.1e-06	0.042453	0.001706	-0.13947	2.22049	4	3	-0.0737	0.375	Peripheral	blue
	AGAP1	3	3	0	0.333333	0.385012	0.004354	0.004354	0	0	2.1e-06	0.103949	0.001256	-0.13947	2.22049	2	1	-0.25376	0.444444	Peripheral	blue
	NLGN1	8	8	0	0	0	0.011611	0.011611	0	0	2.1e-06	0.047596	0.001924	-0.13947	2.22049	4	3	0.138734	0.59375	Peripheral	blue
	PTPN4	4	4	0	0	0	0.005806	0.005806	0	0	2.1e-06	0.041606	0.001482	-0.13947	2.22049	4	3	-0.0737	0.375	Peripheral	blue
	CUBN	1	1	0	0	0	0.001451	0.001451	0	0	2.1e-06	0.050945	0.001223	-0.13947	2.22049	2	1	-0.36775	0	Ultra peripheral	blue
	NTN4	2	2	0	0	0	0.002903	0.002903	0	0	2.1e-06	0.050392	0.001275	-0.13947	2.22049	2	3	-0.49858	0.5	Peripheral	blue
	KAZN	10	10	0	0.177778	0.192936	0.014514	0.014514	0	0	2.1e-06	0.151283	0.001865	-0.13947	2.22049	2	1	0.202196	0.58	Peripheral	blue
	MAST4	5	5	0	0.2	0.193974	0.007257	0.007257	0	0	2.1e-06	0.05499	0.001569	-0.13947	2.22049	4	3	0.351171	0	Ultra peripheral	blue
	KCNJ1	7	7	0	0.047619	0.050839	0.01016	0.01016	0	0	2.1e-06	0.061636	0.002019	-0.13947	2.22049	4	2	-0.01973	0.571429	Peripheral	blue
	SERF2	1	1	0	0	0	0.001451	0.001451	0	0	2.1e-06	0.000626	0.001273	-0.13947	2.22049	19	4	-0.24254	0	Ultra peripheral	blue
	RPLP0	3	3	0	0	0	0.004354	0.004354	0	0	2.1e-06	0.009298	0.00135	-0.13947	2.22049	11	2	-0.20835	0	Ultra peripheral	blue
	COL4A2	4	4	0	0	0	0.005806	0.005806	0	0	2.1e-06	0.061024	0.001397	-0.13947	2.22049	2	0	-0.30362	0.625	Connector	blue
	S100A6	11	11	0	0	0	0.015965	0.015965	0	0	2.1e-06	0.043594	0.003153	-0.13947	2.22049	3	5	1.98015	0.512397	Peripheral	blue
	RPL32	6	6	0	0	0	0.008708	0.008708	0	0	2.1e-06	0.0302	0.001999	-0.13947	2.22049	3	2	-0.01973	0.5	Peripheral	blue
	FTL	2	2	0	0	0	0.002903	0.002903	0	0	2.1e-06	0.016682	0.00143	-0.13947	2.22049	12	2	-0.39697	0	Ultra peripheral	blue
	ZBTB16	14	14	0	0.087912	0.096479	0.020319	0.020319	0	0	2.1e-06	0.110501	0.001987	-0.13947	2.22049	2	0	0.651979	0.673469	Connector	blue
	RPL13A	4	4	0	0	0	0.005806	0.005806	0	0	2.1e-06	0.016312	0.001884	-0.13947	2.22049	3	2	-0.20835	0.375	Peripheral	blue
	DANT2	2	2	0	0	0	0.002903	0.002903	0	0	2.1e-06	0.037875	0.001245	-0.13947	2.22049	4	0	-0.49475	0.5	Peripheral	blue
	PARD3B	3	3	0	1	1	0.004354	0.004354	0	0	2.1e-06	0.085729	0.00126	-0.13947	2.22049	2	1	-0.13977	0	Ultra peripheral	blue
	FTH1	8	8	0	0	0	0.011611	0.011611	0	0	2.1e-06	0.033492	0.001656	-0.13947	2.22049	3	2	0.734767	0	Ultra peripheral	blue
	LTF	2	2	0	0	0	0.002903	0.002903	0	0	2.1e-06	0.015852	0.001282	-0.13947	2.22049	3	2	-0.39697	0	Ultra peripheral	blue
	RPL37A	1	1	0	0	0	0.001451	0.001451	0	0	2.1e-06	0.02495	0.001255	-0.13947	2.22049	6	2	-0.58559	0	Ultra peripheral	blue
	PXDNL	1	1	0	0	0	0.001451	0.001451	0	0	2.1e-06	0.014333	0.001248	-0.13947	2.22049	4	3	-0.49858	0	Ultra peripheral	blue
	NRG1	5	5	0	0.3	0.345454	0.007257	0.007257	0	0	2.1e-06	0.064351	0.001424	-0.13947	2.22049	2	0	-0.1125	0.48	Peripheral	blue
	TTTY14	6	6	0	0	0	0.008708	0.008708	0	0	2.1e-06	0.046802	0.001413	-0.13947	2.22049	3	2	-0.20835	0.666667	Connector	blue
	RPS4X	6	6	0	0	0	0.008708	0.008708	0	0	2.1e-06	0.019838	0.001619	-0.13947	2.22049	3	2	0.357521	0	Ultra peripheral	blue
	PLEKHA7	3	3	0	0.333333	0.376983	0.004354	0.004354	0	0	2.1e-06	0.072307	0.001278	-0.13947	2.22049	2	1	-0.25376	0.444444	Peripheral	blue
	GALNT10	2	2	0	1	1	0.002903	0.002903	0	0	2.1e-06	0.014835	0.001326	-0.13947	2.22049	7	0	-0.30362	0	Ultra peripheral	blue
	SHANK2	4	4	0	0	0	0.005806	0.005806	0	0	2.1e-06	0.059323	0.001298	-0.13947	2.22049	4	3	-0.49858	0.75	Connector	blue
	ARID5B	7	7	0	0	0	0.01016	0.01016	0	0	2.1e-06	0.068391	0.001632	-0.13947	2.22049	2	3	0.138734	0.571429	Peripheral	blue
	UGT2B7	5	5	0	0	0	0.007257	0.007257	0	0	2.1e-06	0.033631	0.002105	-0.13947	2.22049	3	2	-0.01973	0.32	Peripheral	blue
	RPL10	5	5	0	0	0	0.007257	0.007257	0	0	2.1e-06	0.011162	0.001751	-0.13947	2.22049	3	2	0.168898	0	Ultra peripheral	blue
	TMEM72	4	4	0	0	0	0.005806	0.005806	0	0	2.1e-06	0.010239	0.001632	-0.13947	2.22049	8	3	-0.28614	0.625	Connector	blue
	CDH16	8	8	0	0	0	0.011611	0.011611	0	0	2.1e-06	0.042178	0.002993	-0.13947	2.22049	3	2	0.168898	0.53125	Peripheral	blue
	SASH1	9	9	0	0	0	0.013062	0.013062	0	0	2.1e-06	0.077566	0.00225	-0.13947	2.22049	2	1	0.202196	0.518519	Peripheral	blue
	RALYL	3	3	0	0	0	0.004354	0.004354	0	0	2.1e-06	0.015745	0.001771	-0.13947	2.22049	4	3	-0.49858	0.666667	Connector	blue
	ARHGAP24	3	3	0	0.666667	0.621001	0.004354	0.004354	0	0	2.1e-06	0.04971	0.001376	-0.13947	2.22049	2	1	-0.25376	0.444444	Peripheral	blue
	PDE7B	6	6	0	0	0	0.008708	0.008708	0	0	2.1e-06	0.043797	0.00189	-0.13947	2.22049	4	0	0.269738	0.277778	Peripheral	blue
	ZBTB20	6	6	0	0.266667	0.266535	0.008708	0.008708	0	0	2.1e-06	0.10324	0.001648	-0.13947	2.22049	2	1	0.088206	0.277778	Peripheral	blue
	BMP6	9	9	0	0	0	0.013062	0.013062	0	0	2.1e-06	0.063399	0.002629	-0.13947	2.22049	3	5	1.98015	0.37037	Peripheral	blue
	ZFAND3	4	4	0	0.5	0.469767	0.005806	0.005806	0	0	2.1e-06	0.094194	0.001356	-0.13947	2.22049	2	1	-0.02578	0	Ultra peripheral	blue
	RPS6	10	10	0	0	0	0.014514	0.014514	0	0	2.1e-06	0.048867	0.002116	-0.13947	2.22049	4	2	0.357521	0.54	Peripheral	blue
	OXR1	6	6	0	0.4	0.415848	0.008708	0.008708	0	0	2.1e-06	0.129377	0.00146	-0.13947	2.22049	2	1	0.088206	0.277778	Peripheral	blue
	ACSL4	3	3	0	0	0	0.004354	0.004354	0	0	2.1e-06	0.006613	0.001701	-0.13947	2.22049	7	0	-0.30362	0.444444	Peripheral	blue
	CLCNKA	4	4	0	0	0	0.005806	0.005806	0	0	2.1e-06	0.034902	0.001365	-0.13947	2.22049	4	3	-0.28614	0.625	Connector	blue
	CPM	4	4	0	0	0	0.005806	0.005806	0	0	2.1e-06	0.065662	0.001334	-0.13947	2.22049	3	2	-0.39697	0.625	Connector	blue
	LINC01091	1	1	0	0	0	0.001451	0.001451	0	0	2.1e-06	0.001262	0.001523	-0.13947	2.22049	20	5	-0.68354	0	Ultra peripheral	blue
	SORCS2	2	2	0	0	0	0.002903	0.002903	0	0	2.1e-06	0.021996	0.001248	-0.13947	2.22049	4	3	-0.49858	0.5	Peripheral	blue
	OSBPL3	2	2	0	1	1	0.002903	0.002903	0	0	2.1e-06	0.025091	0.001266	-0.13947	2.22049	4	3	-0.28614	0	Ultra peripheral	blue
	SNX29	3	3	0	0.333333	0.378564	0.004354	0.004354	0	0	2.1e-06	0.077231	0.001247	-0.13947	2.22049	2	1	-0.25376	0.444444	Peripheral	blue
	SFRP1	5	5	0	0	0	0.007257	0.007257	0	0	2.1e-06	0.034194	0.001451	-0.13947	2.22049	4	0	-0.1125	0.56	Peripheral	blue
	RPS7	4	4	0	0	0	0.005806	0.005806	0	0	2.1e-06	0.016694	0.001735	-0.13947	2.22049	3	2	-0.01973	0	Ultra peripheral	blue
	SHISA9	1	1	0	0	0	0.001451	0.001451	0	0	2.1e-06	0.005547	0.001257	-0.13947	2.22049	4	0	-0.49475	0	Ultra peripheral	blue
	TPM1	2	2	0	1	1	0.002903	0.002903	0	0	2.1e-06	0.037026	0.001276	-0.13947	2.22049	2	0	-0.49475	0.5	Peripheral	blue
	TNFSF10	4	4	0	0	0	0.005806	0.005806	0	0	2.1e-06	0.025289	0.001975	-0.13947	2.22049	4	2	-0.39697	0.5	Peripheral	blue
	BCAM	5	5	0	0	0	0.007257	0.007257	0	0	2.1e-06	0.034972	0.001479	-0.13947	2.22049	4	2	-0.20835	0.56	Peripheral	blue
	TSC22D2	1	1	0	0	0	0.001451	0.001451	0	0	2.1e-06	0.015359	0.001229	-0.13947	2.22049	4	0	-0.49475	0	Ultra peripheral	blue
	LRP1B	6	6	0	0.266667	0.26762	0.008708	0.008708	0	0	2.1e-06	0.087873	0.00144	-0.13947	2.22049	2	1	-0.13977	0.611111	Peripheral	blue
	ADAMTS1	2	2	0	0	0	0.002903	0.002903	0	0	2.1e-06	0.004348	0.001501	-0.13947	2.22049	19	4	-0.24254	0.5	Peripheral	blue
	RPSA	1	1	0	0	0	0.001451	0.001451	0	0	2.1e-06	0.000533	0.001264	-0.13947	2.22049	19	4	-0.24254	0	Ultra peripheral	blue
	PTK2	2	2	0	1	1	0.002903	0.002903	0	0	2.1e-06	0.061609	0.001246	-0.13947	2.22049	2	1	-0.25376	0	Ultra peripheral	blue
	PRKX	2	2	0	0	0	0.002903	0.002903	0	0	2.1e-06	0.026439	0.001292	-0.13947	2.22049	15	0	-0.49475	0.5	Peripheral	blue
	TMEM52B	1	1	0	0	0	0.001451	0.001451	0	0	2.1e-06	0.015135	0.001228	-0.13947	2.22049	4	0	-0.49475	0	Ultra peripheral	blue
	COL4A1	4	4	0	0	0	0.005806	0.005806	0	0	2.1e-06	0.058232	0.001365	-0.13947	2.22049	2	0	-0.30362	0.625	Connector	blue
	KCTD16	5	5	0	0	0	0.007257	0.007257	0	0	2.1e-06	0.009477	0.001708	-0.13947	2.22049	3	0	-0.1125	0.48	Peripheral	blue
	ARHGAP29	3	3	0	0.333333	0.370794	0.004354	0.004354	0	0	2.1e-06	0.062415	0.001279	-0.13947	2.22049	2	1	-0.13977	0	Ultra peripheral	blue
	PRDX1	1	1	0	0	0	0.001451	0.001451	0	0	2.1e-06	0.000527	0.001264	-0.13947	2.22049	19	4	-0.24254	0	Ultra peripheral	blue
	RBM6	2	2	0	1	1	0.002903	0.002903	0	0	2.1e-06	0.066412	0.001231	-0.13947	2.22049	2	1	-0.25376	0	Ultra peripheral	blue
	TNS3	3	3	0	0	0	0.004354	0.004354	0	0	2.1e-06	0.038254	0.001368	-0.13947	2.22049	2	1	-0.25376	0.444444	Peripheral	blue
	RERE	3	3	0	0	0	0.004354	0.004354	0	0	2.1e-06	0.051258	0.001415	-0.13947	2.22049	2	3	-0.28614	0.444444	Peripheral	blue
	PTPRJ	3	3	0	0	0	0.004354	0.004354	0	0	2.1e-06	0.031105	0.001396	-0.13947	2.22049	9	1	-0.25376	0.444444	Peripheral	blue
	SORBS2	3	3	0	0	0	0.004354	0.004354	0	0	2.1e-06	0.025407	0.00138	-0.13947	2.22049	3	3	-0.28614	0.444444	Peripheral	blue
	SLC16A12	3	3	0	0	0	0.004354	0.004354	0	0	2.1e-06	0.033589	0.001291	-0.13947	2.22049	15	2	-0.39697	0.444444	Peripheral	blue
	FMN1	1	1	0	0	0	0.001451	0.001451	0	0	2.1e-06	0.007119	0.001255	-0.13947	2.22049	15	3	-0.49858	0	Ultra peripheral	blue
	NHS	5	5	0	0.1	0.105296	0.007257	0.007257	0	0	2.1e-06	0.075878	0.00146	-0.13947	2.22049	2	0	-0.1125	0.48	Peripheral	blue
	GALNT18	4	4	0	0.166667	0.177013	0.005806	0.005806	0	0	2.1e-06	0.084581	0.001463	-0.13947	2.22049	2	1	-0.13977	0.375	Peripheral	blue
	ACTG1	7	7	0	0	0	0.01016	0.01016	0	0	2.1e-06	0.03086	0.002143	-0.13947	2.22049	3	2	0.357521	0.244898	Peripheral	blue
	CRIM1	1	1	0	0	0	0.001451	0.001451	0	0	2.1e-06	0.030603	0.00124	-0.13947	2.22049	2	1	-0.36775	0	Ultra peripheral	blue
	CPEB2	5	5	0	0	0	0.007257	0.007257	0	0	2.1e-06	0.032499	0.001612	-0.13947	2.22049	2	5	-0.23959	0.72	Connector	blue
	GLDC	3	3	0	0	0	0.004354	0.004354	0	0	2.1e-06	0.036244	0.001263	-0.13947	2.22049	4	0	-0.30362	0.444444	Peripheral	blue
	MAGI2	5	5	0	0	0	0.007257	0.007257	0	0	2.1e-06	0.069834	0.001321	-0.13947	2.22049	2	1	-0.13977	0.56	Peripheral	blue
	WNK1	4	4	0	0	0	0.005806	0.005806	0	0	2.1e-06	0.050823	0.001379	-0.13947	2.22049	4	0	-0.1125	0.375	Peripheral	blue
	BCL2	6	6	0	0.2	0.179213	0.008708	0.008708	0	0	2.1e-06	0.076498	0.001466	-0.13947	2.22049	2	1	0.088206	0.277778	Peripheral	blue
	RPL11	2	2	0	0	0	0.002903	0.002903	0	0	2.1e-06	0.004849	0.001317	-0.13947	2.22049	11	2	-0.39697	0	Ultra peripheral	blue
	CYFIP2	4	4	0	0	0	0.005806	0.005806	0	0	2.1e-06	0.034122	0.001877	-0.13947	2.22049	4	3	-0.0737	0.375	Peripheral	blue
	PON2	1	1	0	0	0	0.001451	0.001451	0	0	2.1e-06	0.015058	0.001228	-0.13947	2.22049	2	1	-0.36775	0	Ultra peripheral	blue
	RPS2	2	2	0	0	0	0.002903	0.002903	0	0	2.1e-06	0.011828	0.001264	-0.13947	2.22049	17	2	-0.39697	0	Ultra peripheral	blue
	EXT1	3	3	0	0	0	0.004354	0.004354	0	0	2.1e-06	0.039107	0.001395	-0.13947	2.22049	3	0	-0.30362	0.444444	Peripheral	blue
	TRABD2B	8	8	0	0	0	0.011611	0.011611	0	0	2.1e-06	0.086891	0.001468	-0.13947	2.22049	4	0	0.078617	0.65625	Connector	blue
	LINC01781	3	3	0	0	0	0.004354	0.004354	0	0	2.1e-06	0.01555	0.001442	-0.13947	2.22049	15	3	-0.0737	0	Ultra peripheral	blue
	MACC1	7	7	0	0.047619	0.045361	0.01016	0.01016	0	0	2.1e-06	0.058499	0.001769	-0.13947	2.22049	2	3	-0.0737	0.693878	Connector	blue
	MYOF	3	3	0	0	0	0.004354	0.004354	0	0	2.1e-06	0.004533	0.001803	-0.13947	2.22049	3	2	-0.39697	0.444444	Peripheral	blue
	DENND2A	1	1	0	0	0	0.001451	0.001451	0	0	2.1e-06	0.029692	0.001239	-0.13947	2.22049	2	1	-0.36775	0	Ultra peripheral	blue
	RPS24	4	4	0	0	0	0.005806	0.005806	0	0	2.1e-06	0.042389	0.001472	-0.13947	2.22049	6	2	-0.20835	0.375	Peripheral	blue
	KLHL13	5	5	0	0	0	0.007257	0.007257	0	0	2.1e-06	0.046026	0.00161	-0.13947	2.22049	2	5	-0.23959	0.72	Connector	blue
	PROM1	2	2	0	0	0	0.002903	0.002903	0	0	2.1e-06	0.016034	0.001304	-0.13947	2.22049	8	3	-0.49858	0.5	Peripheral	blue
	RASSF8	2	2	0	0	0	0.002903	0.002903	0	0	2.1e-06	0.02152	0.001258	-0.13947	2.22049	4	3	-0.49858	0.5	Peripheral	blue
	RPL28	2	2	0	0	0	0.002903	0.002903	0	0	2.1e-06	0.000729	0.001446	-0.13947	2.22049	12	2	-0.39697	0	Ultra peripheral	blue
	AGBL4	2	2	0	0	0	0.002903	0.002903	0	0	2.1e-06	0.009302	0.001356	-0.13947	2.22049	3	3	-0.49858	0.5	Peripheral	blue
	TCIM	4	4	0	0	0	0.005806	0.005806	0	0	2.1e-06	0.05807	0.001291	-0.13947	2.22049	4	3	-0.28614	0.625	Connector	blue
	SVIL	2	2	0	0	0	0.002903	0.002903	0	0	2.1e-06	0.039253	0.001249	-0.13947	2.22049	2	0	-0.49475	0.5	Peripheral	blue
	RGL3	1	1	0	0	0	0.001451	0.001451	0	0	2.1e-06	0.004374	0.001297	-0.13947	2.22049	7	0	-0.49475	0	Ultra peripheral	blue
	RPL29	6	6	0	0	0	0.008708	0.008708	0	0	2.1e-06	0.034172	0.001439	-0.13947	2.22049	3	2	0.357521	0	Ultra peripheral	blue
	WFDC2	10	10	0	0	0	0.014514	0.014514	0	0	2.1e-06	0.052574	0.002309	-0.13947	2.22049	4	2	0.546144	0.42	Peripheral	blue
	CADPS2	4	4	0	0	0	0.005806	0.005806	0	0	2.1e-06	0.042797	0.001293	-0.13947	2.22049	4	3	-0.28614	0.5	Peripheral	blue
	CTNNA1	2	2	0	0	0	0.002903	0.002903	0	0	2.1e-06	0.034529	0.001241	-0.13947	2.22049	2	2	-0.58559	0.5	Peripheral	blue
	ASTN2	9	9	0	0.027778	0.029015	0.013062	0.013062	0	0	2.1e-06	0.109393	0.001662	-0.13947	2.22049	2	3	0.138734	0.691358	Connector	blue
	EIF4G3	1	1	0	0	0	0.001451	0.001451	0	0	2.1e-06	0.022677	0.001243	-0.13947	2.22049	2	1	-0.36775	0	Ultra peripheral	blue
	LIFR	1	1	0	0	0	0.001451	0.001451	0	0	2.1e-06	0.013585	0.001242	-0.13947	2.22049	4	3	-0.49858	0	Ultra peripheral	blue
	RPL4	5	5	0	0	0	0.007257	0.007257	0	0	2.1e-06	0.020163	0.001533	-0.13947	2.22049	3	2	-0.01973	0.32	Peripheral	blue
	FYB1	1	1	0	0	0	0.001451	0.001451	0	0	2.1e-06	0.017631	0.00123	-0.13947	2.22049	2	1	-0.36775	0	Ultra peripheral	blue
	SETBP1	3	3	0	1	1	0.004354	0.004354	0	0	2.1e-06	0.088097	0.001254	-0.13947	2.22049	2	1	-0.13977	0	Ultra peripheral	blue
	COL4A3	2	2	0	0	0	0.002903	0.002903	0	0	2.1e-06	0.003421	0.001482	-0.13947	2.22049	16	5	-0.68354	0.5	Peripheral	blue
	GSTP1	1	1	0	0	0	0.001451	0.001451	0	0	2.1e-06	0.000479	0.001259	-0.13947	2.22049	19	4	-0.24254	0	Ultra peripheral	blue
	FARP1	4	4	0	0.166667	0.145864	0.005806	0.005806	0	0	2.1e-06	0.048732	0.001419	-0.13947	2.22049	2	0	-0.1125	0.375	Peripheral	blue
	GALNT14	2	2	0	0	0	0.002903	0.002903	0	0	2.1e-06	0.010901	0.001373	-0.13947	2.22049	3	2	-0.58559	0.5	Peripheral	blue
	CA10	4	4	0	0.166667	0.173625	0.005806	0.005806	0	0	2.1e-06	0.058229	0.001348	-0.13947	2.22049	2	0	-0.30362	0.5	Peripheral	blue
	STEAP1B	6	6	0	0	0	0.008708	0.008708	0	0	2.1e-06	0.042134	0.0016	-0.13947	2.22049	3	2	0.168898	0.277778	Peripheral	blue
	ZMIZ1	1	1	0	0	0	0.001451	0.001451	0	0	2.1e-06	0.004238	0.001295	-0.13947	2.22049	7	0	-0.49475	0	Ultra peripheral	blue
	RPS14	2	2	0	0	0	0.002903	0.002903	0	0	2.1e-06	0.022537	0.001273	-0.13947	2.22049	6	2	-0.39697	0	Ultra peripheral	blue
	FAM155A	6	6	0	0	0	0.008708	0.008708	0	0	2.1e-06	0.0598	0.001462	-0.13947	2.22049	4	0	-0.1125	0.666667	Connector	blue
	S100A11	1	1	0	0	0	0.001451	0.001451	0	0	2.1e-06	0.003913	0.001246	-0.13947	2.22049	17	2	-0.58559	0	Ultra peripheral	blue
	TMBIM6	2	2	0	0	0	0.002903	0.002903	0	0	2.1e-06	0.022689	0.001276	-0.13947	2.22049	6	2	-0.39697	0	Ultra peripheral	blue
	FRAS1	2	2	0	0	0	0.002903	0.002903	0	0	2.1e-06	0.004173	0.001534	-0.13947	2.22049	4	3	-0.49858	0.5	Peripheral	blue
	PLXDC2	2	2	0	0	0	0.002903	0.002903	0	0	2.1e-06	0.043498	0.001245	-0.13947	2.22049	2	1	-0.25376	0	Ultra peripheral	blue
	ASIC2	5	5	0	0	0	0.007257	0.007257	0	0	2.1e-06	0.026233	0.001399	-0.13947	2.22049	4	5	-0.23959	0.64	Connector	blue
	NUDT4	1	1	0	0	0	0.001451	0.001451	0	0	2.1e-06	0.012938	0.001241	-0.13947	2.22049	4	3	-0.49858	0	Ultra peripheral	blue
	RHEX	2	2	0	0	0	0.002903	0.002903	0	0	2.1e-06	0.003303	0.001427	-0.13947	2.22049	3	2	-0.39697	0	Ultra peripheral	blue
	STK32A	1	1	0	0	0	0.001451	0.001451	0	0	2.1e-06	0.013122	0.001226	-0.13947	2.22049	4	0	-0.49475	0	Ultra peripheral	blue
	RPL19	2	2	0	0	0	0.002903	0.002903	0	0	2.1e-06	0.022011	0.001273	-0.13947	2.22049	6	2	-0.39697	0	Ultra peripheral	blue
	GAREM1	3	3	0	0.333333	0.305326	0.004354	0.004354	0	0	2.1e-06	0.026981	0.001544	-0.13947	2.22049	3	5	-0.23959	0.444444	Peripheral	blue
	ACTB	2	2	0	0	0	0.002903	0.002903	0	0	2.1e-06	0.006201	0.001321	-0.13947	2.22049	11	5	-0.68354	0.5	Peripheral	blue
	RPS27A	2	2	0	0	0	0.002903	0.002903	0	0	2.1e-06	0.013535	0.001275	-0.13947	2.22049	3	2	-0.39697	0	Ultra peripheral	blue
	TACSTD2	2	2	0	0	0	0.002903	0.002903	0	0	2.1e-06	0.004035	0.001292	-0.13947	2.22049	11	2	-0.39697	0	Ultra peripheral	blue
	PPM1E	4	4	0	0	0	0.005806	0.005806	0	0	2.1e-06	0.031475	0.001737	-0.13947	2.22049	3	5	-0.23959	0.625	Connector	blue
	CLASP1	1	1	0	0	0	0.001451	0.001451	0	0	2.1e-06	0.036878	0.00122	-0.13947	2.22049	2	1	-0.36775	0	Ultra peripheral	blue
	GPC6	5	5	0	0	0	0.007257	0.007257	0	0	2.1e-06	0.028902	0.002798	-0.13947	2.22049	10	5	0.204357	0.56	Peripheral	blue
	CADM1	3	3	0	0.666667	0.683563	0.004354	0.004354	0	0	2.1e-06	0.024725	0.002494	-0.13947	2.22049	4	3	-0.0737	0	Ultra peripheral	blue
	CRYL1	2	2	0	0	0	0.002903	0.002903	0	0	2.1e-06	0.037759	0.00126	-0.13947	2.22049	4	3	-0.49858	0.5	Peripheral	blue
	COX7C	1	1	0	0	0	0.001451	0.001451	0	0	2.1e-06	0.018498	0.001244	-0.13947	2.22049	6	2	-0.58559	0	Ultra peripheral	blue
	RIPOR3	1	1	0	0	0	0.001451	0.001451	0	0	2.1e-06	0.0052	0.001266	-0.13947	2.22049	4	0	-0.49475	0	Ultra peripheral	blue
	KIRREL1	3	3	0	0.666667	0.640635	0.004354	0.004354	0	0	2.1e-06	0.04207	0.001371	-0.13947	2.22049	9	1	-0.13977	0	Ultra peripheral	blue
	PDE10A	2	2	0	0	0	0.002903	0.002903	0	0	2.1e-06	0.023034	0.001236	-0.13947	2.22049	4	0	-0.49475	0.5	Peripheral	blue
	RPS18	2	2	0	0	0	0.002903	0.002903	0	0	2.1e-06	0.004462	0.00143	-0.13947	2.22049	3	2	-0.39697	0	Ultra peripheral	blue
	SPAG16	1	1	0	0	0	0.001451	0.001451	0	0	2.1e-06	0.00264	0.001263	-0.13947	2.22049	3	2	-0.58559	0	Ultra peripheral	blue
	RASAL2	1	1	0	0	0	0.001451	0.001451	0	0	2.1e-06	0.036331	0.00122	-0.13947	2.22049	2	1	-0.36775	0	Ultra peripheral	blue
	RPS8	2	2	0	0	0	0.002903	0.002903	0	0	2.1e-06	0.000754	0.00159	-0.13947	2.22049	1	0	-0.49475	0.5	Peripheral	blue
	WDR72	2	2	0	0	0	0.002903	0.002903	0	0	2.1e-06	0.020793	0.001249	-0.13947	2.22049	4	0	-0.30362	0	Ultra peripheral	blue
	ERICH1	2	2	0	0	0	0.002903	0.002903	0	0	2.1e-06	0.019186	0.001242	-0.13947	2.22049	4	3	-0.49858	0.5	Peripheral	blue
	RPL8	4	4	0	0	0	0.005806	0.005806	0	0	2.1e-06	0.017567	0.001816	-0.13947	2.22049	17	2	-0.01973	0	Ultra peripheral	blue
	ZNF98	1	1	0	0	0	0.001451	0.001451	0	0	2.1e-06	0.00719	0.001328	-0.13947	2.22049	2	1	-0.36775	0	Ultra peripheral	blue
	PDE4DIP	3	3	0	0	0	0.004354	0.004354	0	0	2.1e-06	0.027945	0.001275	-0.13947	2.22049	4	3	-0.28614	0.444444	Peripheral	blue
	ZNF90	3	3	0	0	0	0.004354	0.004354	0	0	2.1e-06	0.0166	0.001424	-0.13947	2.22049	3	1	-0.25376	0.444444	Peripheral	blue
	RAD51B	3	3	0	0	0	0.004354	0.004354	0	0	2.1e-06	0.016072	0.001508	-0.13947	2.22049	4	3	-0.49858	0.666667	Connector	blue
	BICD1	3	3	0	0.333333	0.324352	0.004354	0.004354	0	0	2.1e-06	0.053164	0.001284	-0.13947	2.22049	2	3	-0.49858	0.666667	Connector	blue
	RNF213	1	1	0	0	0	0.001451	0.001451	0	0	2.1e-06	0.013211	0.001226	-0.13947	2.22049	2	1	-0.36775	0	Ultra peripheral	blue
	ITPR1	2	2	0	0	0	0.002903	0.002903	0	0	2.1e-06	0.019571	0.001243	-0.13947	2.22049	4	3	-0.49858	0.5	Peripheral	blue
	EFHD1	5	5	0	0	0	0.007257	0.007257	0	0	2.1e-06	0.035871	0.001377	-0.13947	2.22049	4	0	-0.1125	0.56	Peripheral	blue
	UBA52	1	1	0	0	0	0.001451	0.001451	0	0	2.1e-06	0.000442	0.001255	-0.13947	2.22049	19	4	-0.24254	0	Ultra peripheral	blue
	B2M	3	3	0	0	0	0.004354	0.004354	0	0	2.1e-06	0.024307	0.001317	-0.13947	2.22049	11	2	-0.39697	0.444444	Peripheral	blue
	CDKL1	1	1	0	0	0	0.001451	0.001451	0	0	2.1e-06	0.009683	0.001232	-0.13947	2.22049	4	3	-0.49858	0	Ultra peripheral	blue
	TPT1	5	5	0	0	0	0.007257	0.007257	0	0	2.1e-06	0.025467	0.001842	-0.13947	2.22049	17	2	0.168898	0	Ultra peripheral	blue
	VAV3	1	1	0	0	0	0.001451	0.001451	0	0	2.1e-06	0.013099	0.001245	-0.13947	2.22049	2	1	-0.36775	0	Ultra peripheral	blue
	MACROD2	3	3	0	0.666667	0.684602	0.004354	0.004354	0	0	2.1e-06	0.074905	0.001254	-0.13947	2.22049	2	1	-0.13977	0	Ultra peripheral	blue
	RPS11	1	1	0	0	0	0.001451	0.001451	0	0	2.1e-06	0.017767	0.001242	-0.13947	2.22049	6	2	-0.58559	0	Ultra peripheral	blue
	HYDIN	1	1	0	0	0	0.001451	0.001451	0	0	2.1e-06	0.002551	0.001261	-0.13947	2.22049	3	2	-0.58559	0	Ultra peripheral	blue
	TACC1	2	2	0	0	0	0.002903	0.002903	0	0	2.1e-06	0.008082	0.001436	-0.13947	2.22049	15	3	-0.28614	0	Ultra peripheral	blue
	ALDH1A2	2	2	0	0	0	0.002903	0.002903	0	0	2.1e-06	0.025889	0.001757	-0.13947	2.22049	5	1	-0.25376	0	Ultra peripheral	blue
	DIAPH3	1	1	0	0	0	0.001451	0.001451	0	0	2.1e-06	0.025817	0.001236	-0.13947	2.22049	2	1	-0.36775	0	Ultra peripheral	blue
	TRIO	2	2	0	1	1	0.002903	0.002903	0	0	2.1e-06	0.044571	0.001261	-0.13947	2.22049	2	1	-0.25376	0	Ultra peripheral	blue
	CST3	1	1	0	0	0	0.001451	0.001451	0	0	2.1e-06	0.0036	0.001243	-0.13947	2.22049	17	2	-0.58559	0	Ultra peripheral	blue
	PSAP	1	1	0	0	0	0.001451	0.001451	0	0	2.1e-06	0.000325	0.001277	-0.13947	2.22049	11	2	-0.58559	0	Ultra peripheral	blue
	DSCAML1	3	3	0	0	0	0.004354	0.004354	0	0	2.1e-06	0.038176	0.001354	-0.13947	2.22049	3	5	-0.68354	0.666667	Connector	blue
	VAT1L	2	2	0	0	0	0.002903	0.002903	0	0	2.1e-06	0.020914	0.001253	-0.13947	2.22049	4	3	-0.49858	0.5	Peripheral	blue
	RNF150	2	2	0	0	0	0.002903	0.002903	0	0	2.1e-06	0.011655	0.001431	-0.13947	2.22049	15	3	-0.28614	0	Ultra peripheral	blue
	SLC9A3	1	1	0	0	0	0.001451	0.001451	0	0	2.1e-06	0.010034	0.001237	-0.13947	2.22049	4	3	-0.49858	0	Ultra peripheral	blue
	EEF2	1	1	0	0	0	0.001451	0.001451	0	0	2.1e-06	0.00355	0.001243	-0.13947	2.22049	17	2	-0.58559	0	Ultra peripheral	blue
	BRINP3	2	2	0	0	0	0.002903	0.002903	0	0	2.1e-06	0.025554	0.001377	-0.13947	2.22049	2	0	-0.49475	0.5	Peripheral	blue
	P3H2	4	4	0	0.166667	0.172951	0.005806	0.005806	0	0	2.1e-06	0.068664	0.001296	-0.13947	2.22049	2	1	-0.13977	0.375	Peripheral	blue
	ARHGEF28	1	1	0	0	0	0.001451	0.001451	0	0	2.1e-06	0.034187	0.001219	-0.13947	2.22049	2	1	-0.36775	0	Ultra peripheral	blue
	AMBRA1	2	2	0	0	0	0.002903	0.002903	0	0	2.1e-06	0.004306	0.001369	-0.13947	2.22049	3	2	-0.39697	0	Ultra peripheral	blue
	GAPDH	1	1	0	0	0	0.001451	0.001451	0	0	2.1e-06	0.000326	0.001353	-0.13947	2.22049	12	2	-0.58559	0	Ultra peripheral	blue
	S100A2	1	1	0	0	0	0.001451	0.001451	0	0	2.1e-06	0.000319	0.001275	-0.13947	2.22049	11	2	-0.58559	0	Ultra peripheral	blue
	NTRK2	5	5	0	0	0	0.007257	0.007257	0	0	2.1e-06	0.038136	0.001392	-0.13947	2.22049	4	3	-0.28614	0.72	Connector	blue
	RPL7	1	1	0	0	0	0.001451	0.001451	0	0	2.1e-06	0.000318	0.001275	-0.13947	2.22049	11	2	-0.58559	0	Ultra peripheral	blue
	PPFIBP1	1	1	0	0	0	0.001451	0.001451	0	0	2.1e-06	0.001902	0.001336	-0.13947	2.22049	9	1	-0.36775	0	Ultra peripheral	blue
	ADAMTS9-AS1	1	1	0	0	0	0.001451	0.001451	0	0	2.1e-06	0.009861	0.001237	-0.13947	2.22049	4	3	-0.49858	0	Ultra peripheral	blue
	SUCNR1	1	1	0	0	0	0.001451	0.001451	0	0	2.1e-06	0.000587	0.00141	-0.13947	2.22049	28	5	-0.68354	0	Ultra peripheral	blue
	CD81	1	1	0	0	0	0.001451	0.001451	0	0	2.1e-06	0.000419	0.001253	-0.13947	2.22049	19	4	-0.24254	0	Ultra peripheral	blue
	SDC4	2	2	0	0	0	0.002903	0.002903	0	0	2.1e-06	0.018376	0.001252	-0.13947	2.22049	17	2	-0.39697	0	Ultra peripheral	blue
	GABRB1	1	1	0	0	0	0.001451	0.001451	0	0	2.1e-06	0.025078	0.001223	-0.13947	2.22049	2	1	-0.36775	0	Ultra peripheral	blue
	DEFB1	3	3	0	0	0	0.004354	0.004354	0	0	2.1e-06	0.028673	0.001282	-0.13947	2.22049	2	1	-0.25376	0.444444	Peripheral	blue
	MFSD4A	2	2	0	0	0	0.002903	0.002903	0	0	2.1e-06	0.016754	0.001266	-0.13947	2.22049	4	3	-0.28614	0	Ultra peripheral	blue
	CCDC148	1	1	0	0	0	0.001451	0.001451	0	0	2.1e-06	0.008101	0.001324	-0.13947	2.22049	4	3	-0.49858	0	Ultra peripheral	blue
	LGR4	2	2	0	1	1	0.002903	0.002903	0	0	2.1e-06	0.011767	0.001317	-0.13947	2.22049	3	5	-0.68354	0.5	Peripheral	blue
	ATP5F1E	1	1	0	0	0	0.001451	0.001451	0	0	2.1e-06	0.00032	0.001351	-0.13947	2.22049	12	2	-0.58559	0	Ultra peripheral	blue
	FNIP2	2	2	0	0	0	0.002903	0.002903	0	0	2.1e-06	0.016397	0.001258	-0.13947	2.22049	15	3	-0.49858	0.5	Peripheral	blue
	RHOBTB3	2	2	0	0	0	0.002903	0.002903	0	0	2.1e-06	0.003286	0.001345	-0.13947	2.22049	8	3	-0.49858	0.5	Peripheral	blue
	SEMA3C	1	1	0	0	0	0.001451	0.001451	0	0	2.1e-06	0.016159	0.001223	-0.13947	2.22049	4	2	-0.58559	0	Ultra peripheral	blue
	SLIT2	1	1	0	0	0	0.001451	0.001451	0	0	2.1e-06	0.007676	0.001235	-0.13947	2.22049	4	0	-0.49475	0	Ultra peripheral	blue
	SAMD4A	2	2	0	0	0	0.002903	0.002903	0	0	2.1e-06	0.025516	0.001316	-0.13947	2.22049	4	0	-0.49475	0.5	Peripheral	blue
	DPH6-DT	4	4	0	0.166667	0.165684	0.005806	0.005806	0	0	2.1e-06	0.05637	0.001418	-0.13947	2.22049	3	5	-0.68354	0.75	Connector	blue
	PTPN14	2	2	0	0	0	0.002903	0.002903	0	0	2.1e-06	0.021084	0.001359	-0.13947	2.22049	9	1	-0.25376	0	Ultra peripheral	blue
	CNKSR3	2	2	0	0	0	0.002903	0.002903	0	0	2.1e-06	0.023859	0.001353	-0.13947	2.22049	4	1	-0.25376	0	Ultra peripheral	blue
	TPST1	2	2	0	0	0	0.002903	0.002903	0	0	2.1e-06	0.039465	0.001237	-0.13947	2.22049	2	1	-0.25376	0	Ultra peripheral	blue
	SLC16A7	2	2	0	0	0	0.002903	0.002903	0	0	2.1e-06	0.015998	0.001264	-0.13947	2.22049	15	3	-0.28614	0	Ultra peripheral	blue
	SCHLAP1	1	1	0	0	0	0.001451	0.001451	0	0	2.1e-06	0.009581	0.001236	-0.13947	2.22049	4	3	-0.49858	0	Ultra peripheral	blue
	RPL34	1	1	0	0	0	0.001451	0.001451	0	0	2.1e-06	0.016607	0.00124	-0.13947	2.22049	6	2	-0.58559	0	Ultra peripheral	blue
	COL7A1	1	1	0	0	0	0.001451	0.001451	0	0	2.1e-06	0.024187	0.001234	-0.13947	2.22049	2	1	-0.36775	0	Ultra peripheral	blue
	PLEKHA5	2	2	0	0	0	0.002903	0.002903	0	0	2.1e-06	0.034356	0.001338	-0.13947	2.22049	2	3	-0.49858	0.5	Peripheral	blue
	LINC00513	1	1	0	0	0	0.001451	0.001451	0	0	2.1e-06	0.017825	0.001269	-0.13947	2.22049	14	3	-0.49858	0	Ultra peripheral	blue
	ANK2	3	3	0	0	0	0.004354	0.004354	0	0	2.1e-06	0.015116	0.001482	-0.13947	2.22049	4	3	-0.0737	0	Ultra peripheral	blue
	ZDHHC14	2	2	0	0	0	0.002903	0.002903	0	0	2.1e-06	0.040289	0.001235	-0.13947	2.22049	4	3	-0.49858	0.5	Peripheral	blue
	SMYD3	4	4	0	0.5	0.488685	0.005806	0.005806	0	0	2.1e-06	0.066386	0.001275	-0.13947	2.22049	2	1	-0.13977	0.375	Peripheral	blue
	SCN2A	1	1	0	0	0	0.001451	0.001451	0	0	2.1e-06	9.59e-06	0.001754	-0.13947	2.22049	21	0	-0.49475	0	Ultra peripheral	blue
	CXCL12	3	3	0	0	0	0.004354	0.004354	0	0	2.1e-06	0.029147	0.001314	-0.13947	2.22049	2	1	-0.25376	0.444444	Peripheral	blue
	SLC25A6	1	1	0	0	0	0.001451	0.001451	0	0	2.1e-06	0.000397	0.001251	-0.13947	2.22049	19	4	-0.24254	0	Ultra peripheral	blue
	C16orf89	1	1	0	0	0	0.001451	0.001451	0	0	2.1e-06	0.011346	0.001224	-0.13947	2.22049	4	0	-0.49475	0	Ultra peripheral	blue
	KANSL1	1	1	0	0	0	0.001451	0.001451	0	0	2.1e-06	0.032099	0.001219	-0.13947	2.22049	2	1	-0.36775	0	Ultra peripheral	blue
	GNG7	1	1	0	0	0	0.001451	0.001451	0	0	2.1e-06	0.001783	0.001298	-0.13947	2.22049	4	5	-0.68354	0	Ultra peripheral	blue
	SYNE1	3	3	0	0	0	0.004354	0.004354	0	0	2.1e-06	0.020033	0.001364	-0.13947	2.22049	4	3	-0.49858	0.666667	Connector	blue
	HOXA3	1	1	0	0	0	0.001451	0.001451	0	0	2.1e-06	0.023853	0.001222	-0.13947	2.22049	2	1	-0.36775	0	Ultra peripheral	blue
	MET	1	1	0	0	0	0.001451	0.001451	0	0	2.1e-06	0.001222	0.001326	-0.13947	2.22049	18	3	-0.49858	0	Ultra peripheral	blue
	SEMA6D	3	3	0	0	0	0.004354	0.004354	0	0	2.1e-06	0.033488	0.001272	-0.13947	2.22049	4	3	-0.28614	0.444444	Peripheral	blue
	APBB2	4	4	0	0	0	0.005806	0.005806	0	0	2.1e-06	0.045329	0.001451	-0.13947	2.22049	2	1	-0.25376	0.625	Connector	blue
	RPL3	2	2	0	0	0	0.002903	0.002903	0	0	2.1e-06	0.003556	0.001296	-0.13947	2.22049	11	2	-0.39697	0	Ultra peripheral	blue
	CPEB4	2	2	0	0	0	0.002903	0.002903	0	0	2.1e-06	0.035272	0.001286	-0.13947	2.22049	7	0	-0.49475	0.5	Peripheral	blue
	TMPRSS4	3	3	0	0	0	0.004354	0.004354	0	0	2.1e-06	0.014162	0.001608	-0.13947	2.22049	7	3	-0.28614	0.444444	Peripheral	blue
	SLC35F5	1	1	0	0	0	0.001451	0.001451	0	0	2.1e-06	0.011662	0.001224	-0.13947	2.22049	2	1	-0.36775	0	Ultra peripheral	blue
	TSPAN9	1	1	0	0	0	0.001451	0.001451	0	0	2.1e-06	0.011695	0.001242	-0.13947	2.22049	2	1	-0.36775	0	Ultra peripheral	blue
	LINC00278	2	2	0	0	0	0.002903	0.002903	0	0	2.1e-06	0.013106	0.00126	-0.13947	2.22049	15	3	-0.49858	0.5	Peripheral	blue
	PPP2R2B	1	1	0	0	0	0.001451	0.001451	0	0	2.1e-06	0.008571	0.00123	-0.13947	2.22049	4	3	-0.49858	0	Ultra peripheral	blue
	PDK4	1	1	0	0	0	0.001451	0.001451	0	0	2.1e-06	0.003077	0.001267	-0.13947	2.22049	4	3	-0.49858	0	Ultra peripheral	blue
	DAPK1	1	1	0	0	0	0.001451	0.001451	0	0	2.1e-06	0.011118	0.001224	-0.13947	2.22049	4	0	-0.49475	0	Ultra peripheral	blue
	LINGO1	6	6	0	0	0	0.008708	0.008708	0	0	2.1e-06	0.056008	0.001374	-0.13947	2.22049	2	2	-0.39697	0.722222	Connector	blue
	STK32B	1	1	0	0	0	0.001451	0.001451	0	0	2.1e-06	0.011561	0.001242	-0.13947	2.22049	2	1	-0.36775	0	Ultra peripheral	blue
	ITGA3	4	4	0	0.166667	0.168217	0.005806	0.005806	0	0	2.1e-06	0.043213	0.001369	-0.13947	2.22049	3	5	-0.68354	0.75	Connector	blue
	ITGA2	1	1	0	0	0	0.001451	0.001451	0	0	2.1e-06	0.005465	0.00125	-0.13947	2.22049	3	5	-0.68354	0	Ultra peripheral	blue
	BCL2L1	1	1	0	0	0	0.001451	0.001451	0	0	2.1e-06	0.022934	0.001233	-0.13947	2.22049	2	1	-0.36775	0	Ultra peripheral	blue
	SCD5	2	2	0	1	1	0.002903	0.002903	0	0	2.1e-06	0.036042	0.001246	-0.13947	2.22049	2	1	-0.25376	0	Ultra peripheral	blue
	SPATC1	1	1	0	0	0	0.001451	0.001451	0	0	2.1e-06	0.025047	0.001235	-0.13947	2.22049	14	3	-0.49858	0	Ultra peripheral	blue
	DPYD	2	2	0	0	0	0.002903	0.002903	0	0	2.1e-06	0.016914	0.00125	-0.13947	2.22049	4	0	-0.49475	0.5	Peripheral	blue
	TMEM72-AS1	3	3	0	0	0	0.004354	0.004354	0	0	2.1e-06	0.022333	0.001315	-0.13947	2.22049	4	3	-0.49858	0.666667	Connector	blue
	PRKCA	3	3	0	0	0	0.004354	0.004354	0	0	2.1e-06	0.020959	0.001445	-0.13947	2.22049	4	5	-0.68354	0.666667	Connector	blue
	PLEKHA6	1	1	0	0	0	0.001451	0.001451	0	0	2.1e-06	0.003899	0.001244	-0.13947	2.22049	4	0	-0.49475	0	Ultra peripheral	blue
	GLS	1	1	0	0	0	0.001451	0.001451	0	0	2.1e-06	0.022756	0.001233	-0.13947	2.22049	2	1	-0.36775	0	Ultra peripheral	blue
	DMGDH	1	1	0	0	0	0.001451	0.001451	0	0	2.1e-06	0.010691	0.001236	-0.13947	2.22049	4	3	-0.49858	0	Ultra peripheral	blue
	PRKCE	3	3	0	0	0	0.004354	0.004354	0	0	2.1e-06	0.024931	0.001285	-0.13947	2.22049	4	0	-0.30362	0.444444	Peripheral	blue
	CALCR	2	2	0	0	0	0.002903	0.002903	0	0	2.1e-06	0.007086	0.001722	-0.13947	2.22049	29	0	-0.30362	0	Ultra peripheral	blue
	ABTB2	1	1	0	0	0	0.001451	0.001451	0	0	2.1e-06	0.001175	0.001322	-0.13947	2.22049	18	3	-0.49858	0	Ultra peripheral	blue
	TMSB10	2	2	0	0	0	0.002903	0.002903	0	0	2.1e-06	0.004084	0.001369	-0.13947	2.22049	3	2	-0.39697	0	Ultra peripheral	blue
	PITPNC1	2	2	0	1	1	0.002903	0.002903	0	0	2.1e-06	0.022809	0.001261	-0.13947	2.22049	4	0	-0.49475	0.5	Peripheral	blue
	TBC1D4	3	3	0	0	0	0.004354	0.004354	0	0	2.1e-06	0.036125	0.001327	-0.13947	2.22049	4	3	-0.49858	0.666667	Connector	blue
	FHOD3	2	2	0	1	1	0.002903	0.002903	0	0	2.1e-06	0.048119	0.001238	-0.13947	2.22049	2	1	-0.25376	0	Ultra peripheral	blue
	KANK1	2	2	0	0	0	0.002903	0.002903	0	0	2.1e-06	0.031079	0.001249	-0.13947	2.22049	15	3	-0.49858	0.5	Peripheral	blue
	CLCN5	4	4	0	0	0	0.005806	0.005806	0	0	2.1e-06	0.026414	0.001491	-0.13947	2.22049	4	3	-0.28614	0.625	Connector	blue
	CLMN	2	2	0	1	1	0.002903	0.002903	0	0	2.1e-06	0.009693	0.001341	-0.13947	2.22049	7	0	-0.30362	0	Ultra peripheral	blue
	UBE2H	2	2	0	0	0	0.002903	0.002903	0	0	2.1e-06	0.042789	0.001231	-0.13947	2.22049	2	1	-0.25376	0	Ultra peripheral	blue
	SPTLC3	1	1	0	0	0	0.001451	0.001451	0	0	2.1e-06	0.0227	0.001222	-0.13947	2.22049	2	1	-0.36775	0	Ultra peripheral	blue
	AP1S3	2	2	0	0	0	0.002903	0.002903	0	0	2.1e-06	0.007346	0.001339	-0.13947	2.22049	18	3	-0.49858	0.5	Peripheral	blue
	NUAK2	1	1	0	0	0	0.001451	0.001451	0	0	2.1e-06	0.022322	0.001232	-0.13947	2.22049	2	1	-0.36775	0	Ultra peripheral	blue
	MSI2	2	2	0	1	1	0.002903	0.002903	0	0	2.1e-06	0.020174	0.001509	-0.13947	2.22049	4	3	-0.28614	0	Ultra peripheral	blue
	SH3D19	1	1	0	0	0	0.001451	0.001451	0	0	2.1e-06	0.001693	0.001322	-0.13947	2.22049	9	1	-0.36775	0	Ultra peripheral	blue
	LDLRAD4	1	1	0	0	0	0.001451	0.001451	0	0	2.1e-06	0.001067	0.001367	-0.13947	2.22049	16	5	-0.68354	0	Ultra peripheral	blue
	NBEAL1	1	1	0	0	0	0.001451	0.001451	0	0	2.1e-06	0.030149	0.001219	-0.13947	2.22049	2	1	-0.36775	0	Ultra peripheral	blue
	LDHB	2	2	0	0	0	0.002903	0.002903	0	0	2.1e-06	0.010611	0.001282	-0.13947	2.22049	3	2	-0.39697	0	Ultra peripheral	blue
	RPL21	2	2	0	0	0	0.002903	0.002903	0	0	2.1e-06	0.018232	0.001258	-0.13947	2.22049	6	2	-0.39697	0	Ultra peripheral	blue
	MFHAS1	3	3	0	0.333333	0.322242	0.004354	0.004354	0	0	2.1e-06	0.042914	0.001254	-0.13947	2.22049	2	1	-0.13977	0	Ultra peripheral	blue
	KCNJ3	1	1	0	0	0	0.001451	0.001451	0	0	2.1e-06	0.008106	0.001229	-0.13947	2.22049	4	3	-0.49858	0	Ultra peripheral	blue
	EPB41L1	1	1	0	0	0	0.001451	0.001451	0	0	2.1e-06	0.01053	0.001224	-0.13947	2.22049	4	0	-0.49475	0	Ultra peripheral	blue
	FRY	4	4	0	0	0	0.005806	0.005806	0	0	2.1e-06	0.046274	0.00128	-0.13947	2.22049	4	3	-0.28614	0.5	Peripheral	blue
	KANSL1L	2	2	0	1	1	0.002903	0.002903	0	0	2.1e-06	0.048566	0.001236	-0.13947	2.22049	2	1	-0.25376	0	Ultra peripheral	blue
	HDAC9	1	1	0	0	0	0.001451	0.001451	0	0	2.1e-06	0.005657	0.001239	-0.13947	2.22049	4	0	-0.49475	0	Ultra peripheral	blue
	CDKAL1	1	1	0	0	0	0.001451	0.001451	0	0	2.1e-06	0.029506	0.001218	-0.13947	2.22049	2	1	-0.36775	0	Ultra peripheral	blue
	ACTN4	1	1	0	0	0	0.001451	0.001451	0	0	2.1e-06	0.002366	0.001281	-0.13947	2.22049	2	1	-0.36775	0	Ultra peripheral	blue
	VMP1	2	2	0	0	0	0.002903	0.002903	0	0	2.1e-06	0.014414	0.001306	-0.13947	2.22049	2	1	-0.25376	0	Ultra peripheral	blue
	PPP1R1A	1	1	0	0	0	0.001451	0.001451	0	0	2.1e-06	0.01479	0.001237	-0.13947	2.22049	6	2	-0.58559	0	Ultra peripheral	blue
	MAML3	1	1	0	0	0	0.001451	0.001451	0	0	2.1e-06	0.010362	0.001223	-0.13947	2.22049	4	0	-0.49475	0	Ultra peripheral	blue
	JADE1	1	1	0	0	0	0.001451	0.001451	0	0	2.1e-06	0.021605	0.001232	-0.13947	2.22049	2	1	-0.36775	0	Ultra peripheral	blue
	SYT1	1	1	0	0	0	0.001451	0.001451	0	0	2.1e-06	0.001114	0.001377	-0.13947	2.22049	30	3	-0.49858	0	Ultra peripheral	blue
	AK3	1	1	0	0	0	0.001451	0.001451	0	0	2.1e-06	0.007958	0.001229	-0.13947	2.22049	4	3	-0.49858	0	Ultra peripheral	blue
	CSGALNACT1	4	4	0	0	0	0.005806	0.005806	0	0	2.1e-06	0.017959	0.001564	-0.13947	2.22049	4	5	-0.23959	0.5	Peripheral	blue
	LRCH1	3	3	0	0.333333	0.347255	0.004354	0.004354	0	0	2.1e-06	0.017362	0.001407	-0.13947	2.22049	2	0	-0.30362	0.444444	Peripheral	blue
	PTPRM	1	1	0	0	0	0.001451	0.001451	0	0	2.1e-06	0.002105	0.001265	-0.13947	2.22049	2	3	-0.49858	0	Ultra peripheral	blue
	ZNF385D	2	2	0	0	0	0.002903	0.002903	0	0	2.1e-06	0.025642	0.00124	-0.13947	2.22049	4	0	-0.49475	0.5	Peripheral	blue
	WNK4	2	2	0	0	0	0.002903	0.002903	0	0	2.1e-06	0.012069	0.00129	-0.13947	2.22049	2	5	-0.68354	0.5	Peripheral	blue
	HINT1	1	1	0	0	0	0.001451	0.001451	0	0	2.1e-06	0.00027	0.001266	-0.13947	2.22049	11	2	-0.58559	0	Ultra peripheral	blue
	MAL	4	4	0	0	0	0.005806	0.005806	0	0	2.1e-06	0.025348	0.00131	-0.13947	2.22049	4	0	-0.1125	0.375	Peripheral	blue
	FAM135A	1	1	0	0	0	0.001451	0.001451	0	0	2.1e-06	0.0031	0.001255	-0.13947	2.22049	3	5	-0.68354	0	Ultra peripheral	blue
	STARD13	1	1	0	0	0	0.001451	0.001451	0	0	2.1e-06	0.001161	0.001417	-0.13947	2.22049	31	3	-0.49858	0	Ultra peripheral	blue
	TMEM207	1	1	0	0	0	0.001451	0.001451	0	0	2.1e-06	0.000921	0.001379	-0.13947	2.22049	32	5	-0.68354	0	Ultra peripheral	blue
	STK33	1	1	0	0	0	0.001451	0.001451	0	0	2.1e-06	0.002083	0.001252	-0.13947	2.22049	3	2	-0.58559	0	Ultra peripheral	blue
	IGF2BP2	2	2	0	1	1	0.002903	0.002903	0	0	2.1e-06	0.027385	0.00125	-0.13947	2.22049	2	0	-0.49475	0.5	Peripheral	blue
	QKI	1	1	0	0	0	0.001451	0.001451	0	0	2.1e-06	0.028623	0.001218	-0.13947	2.22049	2	1	-0.36775	0	Ultra peripheral	blue
	ACPP	1	1	0	0	0	0.001451	0.001451	0	0	2.1e-06	0.011161	0.001298	-0.13947	2.22049	4	3	-0.49858	0	Ultra peripheral	blue
	COL27A1	1	1	0	0	0	0.001451	0.001451	0	0	2.1e-06	0.010492	0.001223	-0.13947	2.22049	2	1	-0.36775	0	Ultra peripheral	blue
	ARHGAP26	1	1	0	0	0	0.001451	0.001451	0	0	2.1e-06	0.000803	0.00141	-0.13947	2.22049	20	5	-0.68354	0	Ultra peripheral	blue
	RASGEF1B	3	3	0	0	0	0.004354	0.004354	0	0	2.1e-06	0.018303	0.001265	-0.13947	2.22049	3	2	-0.39697	0.444444	Peripheral	blue
	HMCN1	2	2	0	0	0	0.002903	0.002903	0	0	2.1e-06	0.007523	0.001297	-0.13947	2.22049	4	3	-0.49858	0.5	Peripheral	blue
	ATXN1	1	1	0	0	0	0.001451	0.001451	0	0	2.1e-06	0.028368	0.001218	-0.13947	2.22049	2	1	-0.36775	0	Ultra peripheral	blue
	SLCO4C1	1	1	0	0	0	0.001451	0.001451	0	0	2.1e-06	0.014277	0.001237	-0.13947	2.22049	6	2	-0.58559	0	Ultra peripheral	blue
	RPL35A	1	1	0	0	0	0.001451	0.001451	0	0	2.1e-06	0.013706	0.001221	-0.13947	2.22049	4	2	-0.58559	0	Ultra peripheral	blue
	RBMS1	1	1	0	0	0	0.001451	0.001451	0	0	2.1e-06	0.020861	0.001231	-0.13947	2.22049	2	1	-0.36775	0	Ultra peripheral	blue
	CARMIL1	1	1	0	0	0	0.001451	0.001451	0	0	2.1e-06	0.009999	0.001223	-0.13947	2.22049	4	0	-0.49475	0	Ultra peripheral	blue
	LNX1	1	1	0	0	0	0.001451	0.001451	0	0	2.1e-06	0.007673	0.001228	-0.13947	2.22049	4	3	-0.49858	0	Ultra peripheral	blue
	PTMA	2	2	0	0	0	0.002903	0.002903	0	0	2.1e-06	0.014958	0.001658	-0.13947	2.22049	6	2	-0.39697	0	Ultra peripheral	blue
	JMJD1C	2	2	0	1	1	0.002903	0.002903	0	0	2.1e-06	0.03788	0.001244	-0.13947	2.22049	2	1	-0.25376	0	Ultra peripheral	blue
	ATP6V0A4	1	1	0	0	0	0.001451	0.001451	0	0	2.1e-06	0.009949	0.001223	-0.13947	2.22049	4	0	-0.49475	0	Ultra peripheral	blue
	MYO6	1	1	0	0	0	0.001451	0.001451	0	0	2.1e-06	0.020732	0.001231	-0.13947	2.22049	2	1	-0.36775	0	Ultra peripheral	blue
	GULP1	5	5	0	0.1	0.100757	0.007257	0.007257	0	0	2.1e-06	0.037028	0.001662	-0.13947	2.22049	15	1	-0.25376	0.72	Connector	blue
	PKM	2	2	0	0	0	0.002903	0.002903	0	0	2.1e-06	0.009945	0.001264	-0.13947	2.22049	17	2	-0.39697	0	Ultra peripheral	blue
	FTO	3	3	0	0	0	0.004354	0.004354	0	0	2.1e-06	0.015669	0.001371	-0.13947	2.22049	3	0	-0.49475	0.666667	Connector	blue
	COL14A1	2	2	0	0	0	0.002903	0.002903	0	0	2.1e-06	0.010673	0.001556	-0.13947	2.22049	2	5	-0.68354	0.5	Peripheral	blue
	SPIRE1	1	1	0	0	0	0.001451	0.001451	0	0	2.1e-06	0.003518	0.001241	-0.13947	2.22049	4	0	-0.49475	0	Ultra peripheral	blue
	OSMR-AS1	1	1	0	0	0	0.001451	0.001451	0	0	2.1e-06	0.012603	0.001225	-0.13947	2.22049	2	1	-0.36775	0	Ultra peripheral	blue
	PPIA	1	1	0	0	0	0.001451	0.001451	0	0	2.1e-06	0.000345	0.001246	-0.13947	2.22049	19	4	-0.24254	0	Ultra peripheral	blue
	DNM3	2	2	0	0	0	0.002903	0.002903	0	0	2.1e-06	0.029316	0.001269	-0.13947	2.22049	2	3	-0.49858	0.5	Peripheral	blue
	EXOC6B	1	1	0	0	0	0.001451	0.001451	0	0	2.1e-06	0.027856	0.001218	-0.13947	2.22049	2	1	-0.36775	0	Ultra peripheral	blue
	PAPSS2	1	1	0	0	0	0.001451	0.001451	0	0	2.1e-06	0.020732	0.001221	-0.13947	2.22049	2	1	-0.36775	0	Ultra peripheral	blue
	GLCCI1	2	2	0	0	0	0.002903	0.002903	0	0	2.1e-06	0.029628	0.001231	-0.13947	2.22049	4	0	-0.49475	0.5	Peripheral	blue
	SLC34A2	1	1	0	0	0	0.001451	0.001451	0	0	2.1e-06	0.003229	0.001233	-0.13947	2.22049	3	2	-0.58559	0	Ultra peripheral	blue
	CNTN4	1	1	0	0	0	0.001451	0.001451	0	0	2.1e-06	0.020698	0.001221	-0.13947	2.22049	2	1	-0.36775	0	Ultra peripheral	blue
	SRGAP3	2	2	0	0	0	0.002903	0.002903	0	0	2.1e-06	0.010127	0.00132	-0.13947	2.22049	4	0	-0.30362	0	Ultra peripheral	blue
	USP53	1	1	0	0	0	0.001451	0.001451	0	0	2.1e-06	0.007825	0.001228	-0.13947	2.22049	4	2	-0.58559	0	Ultra peripheral	blue
	EVC	1	1	0	0	0	0.001451	0.001451	0	0	2.1e-06	0.010185	0.001223	-0.13947	2.22049	2	1	-0.36775	0	Ultra peripheral	blue
	ST3GAL4	1	1	0	0	0	0.001451	0.001451	0	0	2.1e-06	0.004699	0.00124	-0.13947	2.22049	15	3	-0.49858	0	Ultra peripheral	blue
	TBL1XR1	1	1	0	0	0	0.001451	0.001451	0	0	2.1e-06	0.010169	0.001223	-0.13947	2.22049	2	1	-0.36775	0	Ultra peripheral	blue
	SIK3	3	3	0	0.333333	0.33499	0.004354	0.004354	0	0	2.1e-06	0.040403	0.00127	-0.13947	2.22049	15	1	-0.25376	0.444444	Peripheral	blue
	NPNT	1	1	0	0	0	0.001451	0.001451	0	0	2.1e-06	0.020322	0.001231	-0.13947	2.22049	2	1	-0.36775	0	Ultra peripheral	blue
	NRG3	1	1	0	0	0	0.001451	0.001451	0	0	2.1e-06	0.020545	0.001221	-0.13947	2.22049	2	1	-0.36775	0	Ultra peripheral	blue
	ATP11A	1	1	0	0	0	0.001451	0.001451	0	0	2.1e-06	0.020279	0.001231	-0.13947	2.22049	2	1	-0.36775	0	Ultra peripheral	blue
	LTBP1	1	1	0	0	0	0.001451	0.001451	0	0	2.1e-06	0.004674	0.00124	-0.13947	2.22049	15	3	-0.49858	0	Ultra peripheral	blue
	MYO1D	1	1	0	0	0	0.001451	0.001451	0	0	2.1e-06	0.020508	0.001221	-0.13947	2.22049	2	1	-0.36775	0	Ultra peripheral	blue
	SBF2	2	2	0	1	1	0.002903	0.002903	0	0	2.1e-06	0.040138	0.001226	-0.13947	2.22049	2	2	-0.58559	0.5	Peripheral	blue
	PLPPR1	1	1	0	0	0	0.001451	0.001451	0	0	2.1e-06	0.007966	0.001232	-0.13947	2.22049	4	3	-0.49858	0	Ultra peripheral	blue
	DAPL1	1	1	0	0	0	0.001451	0.001451	0	0	2.1e-06	0.007963	0.001232	-0.13947	2.22049	4	3	-0.49858	0	Ultra peripheral	blue
	EPHA4	1	1	0	0	0	0.001451	0.001451	0	0	2.1e-06	0.009691	0.001223	-0.13947	2.22049	4	0	-0.49475	0	Ultra peripheral	blue
	NRK	1	1	0	0	0	0.001451	0.001451	0	0	2.1e-06	0.003447	0.00124	-0.13947	2.22049	4	0	-0.49475	0	Ultra peripheral	blue
	RACK1	1	1	0	0	0	0.001451	0.001451	0	0	2.1e-06	0.000387	0.001502	-0.13947	2.22049	1	0	-0.49475	0	Ultra peripheral	blue
	BTBD11	2	2	0	0	0	0.002903	0.002903	0	0	2.1e-06	0.010681	0.001296	-0.13947	2.22049	8	3	-0.49858	0.5	Peripheral	blue
	PCSK1N	1	1	0	0	0	0.001451	0.001451	0	0	2.1e-06	0.003385	0.001251	-0.13947	2.22049	3	2	-0.58559	0	Ultra peripheral	blue
	TBC1D5	1	1	0	0	0	0.001451	0.001451	0	0	2.1e-06	0.000979	0.001412	-0.13947	2.22049	33	1	-0.36775	0	Ultra peripheral	blue
	RPL18	1	1	0	0	0	0.001451	0.001451	0	0	2.1e-06	0.002815	0.001237	-0.13947	2.22049	17	2	-0.58559	0	Ultra peripheral	blue
	KITLG	1	1	0	0	0	0.001451	0.001451	0	0	2.1e-06	0.020157	0.001231	-0.13947	2.22049	2	1	-0.36775	0	Ultra peripheral	blue
	AFF1	1	1	0	0	0	0.001451	0.001451	0	0	2.1e-06	0.008383	0.001419	-0.13947	2.22049	4	3	-0.49858	0	Ultra peripheral	blue
	RAB11A	1	1	0	0	0	0.001451	0.001451	0	0	2.1e-06	0.002125	0.001274	-0.13947	2.22049	4	2	-0.58559	0	Ultra peripheral	blue
	CDC42SE2	1	1	0	0	0	0.001451	0.001451	0	0	2.1e-06	0.012339	0.001225	-0.13947	2.22049	2	1	-0.36775	0	Ultra peripheral	blue
	MYO10	1	1	0	0	0	0.001451	0.001451	0	0	2.1e-06	0.000963	0.001352	-0.13947	2.22049	16	5	-0.68354	0	Ultra peripheral	blue
	FOCAD	1	1	0	0	0	0.001451	0.001451	0	0	2.1e-06	4.24e-05	0.001683	-0.13947	2.22049	13	2	-0.58559	0	Ultra peripheral	blue
	KRT7	2	2	0	0	0	0.002903	0.002903	0	0	2.1e-06	0.007771	0.001265	-0.13947	2.22049	3	5	-0.68354	0.5	Peripheral	blue
	RPL27A	1	1	0	0	0	0.001451	0.001451	0	0	2.1e-06	0.007637	0.001228	-0.13947	2.22049	4	2	-0.58559	0	Ultra peripheral	blue
	STK39	1	1	0	0	0	0.001451	0.001451	0	0	2.1e-06	0.006216	0.00123	-0.13947	2.22049	4	0	-0.49475	0	Ultra peripheral	blue
	GPHN	1	1	0	0	0	0.001451	0.001451	0	0	2.1e-06	0.013064	0.001221	-0.13947	2.22049	4	2	-0.58559	0	Ultra peripheral	blue
	GBF1	1	1	0	0	0	0.001451	0.001451	0	0	2.1e-06	0.026965	0.001218	-0.13947	2.22049	2	1	-0.36775	0	Ultra peripheral	blue
	NSMCE2	1	1	0	0	0	0.001451	0.001451	0	0	2.1e-06	0.013018	0.001221	-0.13947	2.22049	4	2	-0.58559	0	Ultra peripheral	blue
	OSBPL10	2	2	0	0	0	0.002903	0.002903	0	0	2.1e-06	0.028706	0.001239	-0.13947	2.22049	2	1	-0.25376	0	Ultra peripheral	blue
	TINAG	1	1	0	0	0	0.001451	0.001451	0	0	2.1e-06	0.000764	0.001404	-0.13947	2.22049	34	5	-0.68354	0	Ultra peripheral	blue
	ABCC3	1	1	0	0	0	0.001451	0.001451	0	0	2.1e-06	0.00987	0.001222	-0.13947	2.22049	2	1	-0.36775	0	Ultra peripheral	blue
	RPS3A	1	1	0	0	0	0.001451	0.001451	0	0	2.1e-06	0.013498	0.001235	-0.13947	2.22049	6	2	-0.58559	0	Ultra peripheral	blue
	SLC25A3	1	1	0	0	0	0.001451	0.001451	0	0	2.1e-06	0.013494	0.001235	-0.13947	2.22049	6	2	-0.58559	0	Ultra peripheral	blue
	CPD	2	2	0	0	0	0.002903	0.002903	0	0	2.1e-06	0.008739	0.001275	-0.13947	2.22049	4	0	-0.30362	0	Ultra peripheral	blue
	MAOA	1	1	0	0	0	0.001451	0.001451	0	0	2.1e-06	0.000994	0.001297	-0.13947	2.22049	35	0	-0.49475	0	Ultra peripheral	blue
	PPFIA2	1	1	0	0	0	0.001451	0.001451	0	0	2.1e-06	0.009429	0.001222	-0.13947	2.22049	4	0	-0.49475	0	Ultra peripheral	blue
	MED13L	3	3	0	0.333333	0.333928	0.004354	0.004354	0	0	2.1e-06	0.047493	0.001291	-0.13947	2.22049	2	1	-0.13977	0	Ultra peripheral	blue
	LINC00645	1	1	0	0	0	0.001451	0.001451	0	0	2.1e-06	0.004529	0.001239	-0.13947	2.22049	15	3	-0.49858	0	Ultra peripheral	blue
	PDE3A	1	1	0	0	0	0.001451	0.001451	0	0	2.1e-06	0.000593	0.001322	-0.13947	2.22049	36	0	-0.49475	0	Ultra peripheral	blue
	TCAIM	1	1	0	0	0	0.001451	0.001451	0	0	2.1e-06	0.009396	0.001222	-0.13947	2.22049	4	0	-0.49475	0	Ultra peripheral	blue
	FAU	1	1	0	0	0	0.001451	0.001451	0	0	2.1e-06	0.000249	0.001261	-0.13947	2.22049	11	2	-0.58559	0	Ultra peripheral	blue
	FBXL17	1	1	0	0	0	0.001451	0.001451	0	0	2.1e-06	0.009205	0.001232	-0.13947	2.22049	4	3	-0.49858	0	Ultra peripheral	blue
	RPL10A	1	1	0	0	0	0.001451	0.001451	0	0	2.1e-06	0.000247	0.001261	-0.13947	2.22049	11	2	-0.58559	0	Ultra peripheral	blue
	BSG	1	1	0	0	0	0.001451	0.001451	0	0	2.1e-06	0.000327	0.001244	-0.13947	2.22049	19	4	-0.24254	0	Ultra peripheral	blue
	ADK	1	1	0	0	0	0.001451	0.001451	0	0	2.1e-06	0.026413	0.001218	-0.13947	2.22049	2	1	-0.36775	0	Ultra peripheral	blue
	S100A10	1	1	0	0	0	0.001451	0.001451	0	0	2.1e-06	0.000326	0.001244	-0.13947	2.22049	19	4	-0.24254	0	Ultra peripheral	blue
	STAG1	1	1	0	0	0	0.001451	0.001451	0	0	2.1e-06	0.026356	0.001218	-0.13947	2.22049	2	1	-0.36775	0	Ultra peripheral	blue
	SLC26A2	2	2	0	0	0	0.002903	0.002903	0	0	2.1e-06	0.003109	0.001713	-0.13947	2.22049	23	5	-0.68354	0.5	Peripheral	blue
	NTNG1	1	1	0	0	0	0.001451	0.001451	0	0	2.1e-06	0.016115	0.001235	-0.13947	2.22049	2	3	-0.49858	0	Ultra peripheral	blue
	GPC4	1	1	0	0	0	0.001451	0.001451	0	0	2.1e-06	0.009656	0.001222	-0.13947	2.22049	2	1	-0.36775	0	Ultra peripheral	blue
	MIR646HG	1	1	0	0	0	0.001451	0.001451	0	0	2.1e-06	0.002891	0.001268	-0.13947	2.22049	7	0	-0.49475	0	Ultra peripheral	blue
	ACOT11	1	1	0	0	0	0.001451	0.001451	0	0	2.1e-06	0.009071	0.001232	-0.13947	2.22049	4	3	-0.49858	0	Ultra peripheral	blue
	RPL37	1	1	0	0	0	0.001451	0.001451	0	0	2.1e-06	0.001628	0.001257	-0.13947	2.22049	3	2	-0.58559	0	Ultra peripheral	blue
	PCP4	1	1	0	0	0	0.001451	0.001451	0	0	2.1e-06	0.006008	0.00123	-0.13947	2.22049	4	0	-0.49475	0	Ultra peripheral	blue
	CFAP221	2	2	0	0	0	0.002903	0.002903	0	0	2.1e-06	0.021303	0.001256	-0.13947	2.22049	3	2	-0.58559	0.5	Peripheral	blue
	LRRK2	2	2	0	0	0	0.002903	0.002903	0	0	2.1e-06	0.003712	0.001345	-0.13947	2.22049	3	2	-0.58559	0.5	Peripheral	blue
	KCNN3	1	1	0	0	0	0.001451	0.001451	0	0	2.1e-06	0.004401	0.001238	-0.13947	2.22049	15	3	-0.49858	0	Ultra peripheral	blue
	LAMA1	2	2	0	0	0	0.002903	0.002903	0	0	2.1e-06	0.007699	0.001403	-0.13947	2.22049	4	5	-0.68354	0.5	Peripheral	blue
	SCNN1A	1	1	0	0	0	0.001451	0.001451	0	0	2.1e-06	0.005473	0.001268	-0.13947	2.22049	2	0	-0.49475	0	Ultra peripheral	blue
	LINC00511	1	1	0	0	0	0.001451	0.001451	0	0	2.1e-06	0.001113	0.001292	-0.13947	2.22049	37	1	-0.36775	0	Ultra peripheral	blue
	LINC02256	1	1	0	0	0	0.001451	0.001451	0	0	2.1e-06	0.00747	0.001231	-0.13947	2.22049	4	3	-0.49858	0	Ultra peripheral	blue
	LINC02568	1	1	0	0	0	0.001451	0.001451	0	0	2.1e-06	0.000344	0.001336	-0.13947	2.22049	38	1	-0.36775	0	Ultra peripheral	blue
	RIMBP2	1	1	0	0	0	0.001451	0.001451	0	0	2.1e-06	0.00581	0.001236	-0.13947	2.22049	4	3	-0.49858	0	Ultra peripheral	blue
	UBC	1	1	0	0	0	0.001451	0.001451	0	0	2.1e-06	0.002642	0.001235	-0.13947	2.22049	17	2	-0.58559	0	Ultra peripheral	blue
	TMEM161B-AS1	1	1	0	0	0	0.001451	0.001451	0	0	2.1e-06	0.001207	0.001281	-0.13947	2.22049	8	3	-0.49858	0	Ultra peripheral	blue
	NOS1AP	1	1	0	0	0	0.001451	0.001451	0	0	2.1e-06	0.001205	0.001281	-0.13947	2.22049	8	3	-0.49858	0	Ultra peripheral	blue
	HSP90AA1	1	1	0	0	0	0.001451	0.001451	0	0	2.1e-06	0.002633	0.001235	-0.13947	2.22049	17	2	-0.58559	0	Ultra peripheral	blue
	COL18A1	1	1	0	0	0	0.001451	0.001451	0	0	2.1e-06	0.018856	0.001229	-0.13947	2.22049	2	1	-0.36775	0	Ultra peripheral	blue
	ZFP36L2	1	1	0	0	0	0.001451	0.001451	0	0	2.1e-06	0.000317	0.001243	-0.13947	2.22049	19	4	-0.24254	0	Ultra peripheral	blue
	MLLT3	1	1	0	0	0	0.001451	0.001451	0	0	2.1e-06	0.003216	0.001238	-0.13947	2.22049	4	0	-0.49475	0	Ultra peripheral	blue
	CACNA1D	1	1	0	0	0	0.001451	0.001451	0	0	2.1e-06	0.011531	0.001224	-0.13947	2.22049	2	1	-0.36775	0	Ultra peripheral	blue
	HNRNPC	1	1	0	0	0	0.001451	0.001451	0	0	2.1e-06	0.025506	0.001218	-0.13947	2.22049	2	1	-0.36775	0	Ultra peripheral	blue
	IFITM2	1	1	0	0	0	0.001451	0.001451	0	0	2.1e-06	0.007198	0.001227	-0.13947	2.22049	4	2	-0.58559	0	Ultra peripheral	blue
	PRKAA2	1	1	0	0	0	0.001451	0.001451	0	0	2.1e-06	0.001198	0.001281	-0.13947	2.22049	8	3	-0.49858	0	Ultra peripheral	blue
	PPP6R2	1	1	0	0	0	0.001451	0.001451	0	0	2.1e-06	0.025442	0.001218	-0.13947	2.22049	2	1	-0.36775	0	Ultra peripheral	blue
	KCNQ1OT1	1	1	0	0	0	0.001451	0.001451	0	0	2.1e-06	0.008979	0.001222	-0.13947	2.22049	4	0	-0.49475	0	Ultra peripheral	blue
	SKAP1	1	1	0	0	0	0.001451	0.001451	0	0	2.1e-06	0.025423	0.001218	-0.13947	2.22049	2	1	-0.36775	0	Ultra peripheral	blue
	CD74	1	1	0	0	0	0.001451	0.001451	0	0	2.1e-06	0.012284	0.00122	-0.13947	2.22049	4	2	-0.58559	0	Ultra peripheral	blue
	GPC3	1	1	0	0	0	0.001451	0.001451	0	0	2.1e-06	0.00313	0.001248	-0.13947	2.22049	3	2	-0.58559	0	Ultra peripheral	blue
	RPS16	1	1	0	0	0	0.001451	0.001451	0	0	2.1e-06	0.012255	0.00122	-0.13947	2.22049	4	2	-0.58559	0	Ultra peripheral	blue
	AFMID	1	1	0	0	0	0.001451	0.001451	0	0	2.1e-06	0.004298	0.001238	-0.13947	2.22049	15	3	-0.49858	0	Ultra peripheral	blue
	ZEB1	25	0	25	0	0	0.037481	0	0.037481	0	2.33e-06	0.142378	0.001246	-0.14259	1.97727	13	9	2.83784	0.4064	Connector Hub	brown
	NR2F2	18	0	18	0	0	0.026987	0	0.026987	0	2.31e-06	0.054175	0.001246	-0.14259	1.97727	4	4	3.84153	0.567901	Connector Hub	brown
	ELF1	54	0	54	0.006988	0.007667	0.08096	0	0.08096	0	2.86e-06	0.285876	0.001246	-0.14259	1.97727	10	9	4.03433	0.690672	Connector Hub	brown
	ARNT2	13	1	12	0	0	0.01949	0.001499	0.017991	81	2.29e-06	0.154938	0.001466	-0.14259	1.97727	1	1	0.931987	0.485207	Peripheral	brown
	MEF2A	81	0	81	0.003395	0.002888	0.121439	0	0.121439	0	2.96e-06	0.481329	0.001246	-0.14259	1.97727	10	9	5.43024	0.738607	Connector Hub	brown
	ZNF148	36	0	36	0.012698	0.009701	0.053973	0	0.053973	0	3.43e-06	0.24544	0.001246	-0.14259	1.97727	1	0	2.16521	0.563272	Peripheral	brown
	GLIS3	94	10	84	0.028369	0.033363	0.14093	0.014993	0.125937	1606	3.26e-06	0.920066	0.001804	-0.14259	1.97727	3	0	6.33925	0.582617	Connector Hub	brown
	NR3C2	35	7	28	0.089076	0.084925	0.052474	0.010495	0.041979	502	2.41e-06	0.406228	0.001524	-0.14259	1.97727	3	0	2.04596	0.589388	Peripheral	brown
	GTF2I	25	0	25	0.03	0.030353	0.037481	0	0.037481	0	3.36e-06	0.231544	0.001246	-0.14259	1.97727	1	0	1.09189	0.6368	Connector	brown
	PRDM16	45	0	45	0.013131	0.012989	0.067466	0	0.067466	0	2.79e-06	0.332969	0.001246	-0.14259	1.97727	10	7	5.06747	0.583704	Connector Hub	brown
	ZFHX3	5	0	5	0	0	0.007496	0	0.007496	0	2.26e-06	0.048164	0.001246	-0.14259	1.97727	18	7	0.173937	0.32	Peripheral	brown
	SMARCC1	8	0	8	0	0	0.011994	0	0.011994	0	2.33e-06	0.045509	0.001246	-0.14259	1.97727	22	1	0.5758	0.21875	Peripheral	brown
	FOXK2	15	0	15	0.009524	0.006612	0.022489	0	0.022489	0	2.31e-06	0.096972	0.001246	-0.14259	1.97727	13	1	0.753894	0.595556	Peripheral	brown
	PPARA	24	1	23	0.014493	0.011818	0.035982	0.001499	0.034483	36	2.38e-06	0.122367	0.001297	-0.14259	1.97727	36	7	2.51432	0.569444	Connector Hub	brown
	RARG	5	0	5	0	0	0.007496	0	0.007496	0	2.26e-06	0.050224	0.001246	-0.14259	1.97727	13	9	-0.35281	0.56	Peripheral	brown
	PKNOX1	4	0	4	0	0	0.005997	0	0.005997	0	2.26e-06	0.037735	0.001246	-0.14259	1.97727	9	7	-0.25159	0.5	Peripheral	brown
	TFCP2L1	29	7	22	0.073892	0.08747	0.043478	0.010495	0.032984	292	2.32e-06	0.334185	0.001558	-0.14259	1.97727	1	1	2.17864	0.623068	Connector	brown
	ESRRB	14	0	14	0.021978	0.020136	0.02099	0	0.02099	0	2.42e-06	0.102655	0.001246	-0.14259	1.97727	6	7	1.87603	0.244898	Peripheral	brown
	TCF12	121	0	121	0.009366	0.011921	0.181409	0	0.181409	0	3.9e-06	1	0.001246	-0.14259	1.97727	1	0	7.53183	0.634793	Connector Hub	brown
	NFE2L2	20	1	19	0.021053	0.025065	0.029985	0.001499	0.028486	30	2.38e-06	0.148708	0.001281	-0.14259	1.97727	26	1	1.82246	0.475	Peripheral	brown
	ELF3	7	0	7	0	0	0.010495	0	0.010495	0	2.28e-06	0.046666	0.001246	-0.14259	1.97727	10	1	0.041519	0.571429	Peripheral	brown
	KLF7	55	0	55	0	0	0.082459	0	0.082459	0	2.45e-06	0.293365	0.001246	-0.14259	1.97727	1	1	5.02814	0.607603	Connector Hub	brown
	TCF7L2	76	0	76	0.012982	0.01272	0.113943	0	0.113943	0	3.59e-06	0.597799	0.001246	-0.14259	1.97727	1	0	4.55038	0.625	Connector Hub	brown
	ESRRG	33	18	15	0.060606	0.072493	0.049475	0.026987	0.022489	483	2.31e-06	0.333031	0.003742	-0.14259	1.97727	10	7	3.36537	0.593205	Connector Hub	brown
	PPARGC1A	51	4	47	0.012549	0.014957	0.076462	0.005997	0.070465	664	2.66e-06	0.294814	0.001992	-0.14259	1.97727	7	7	6.98233	0.456	Connector Hub	brown
	CREB1	16	0	16	0	0	0.023988	0	0.023988	0	2.3e-06	0.115836	0.001246	-0.14259	1.97727	10	9	1.24251	0.492188	Peripheral	brown
	PBX3	42	0	42	0.00813	0.006538	0.062969	0	0.062969	0	3.48e-06	0.255283	0.001246	-0.14259	1.97727	1	1	3.78149	0.611111	Connector Hub	brown
	BBX	1	0	1	0	0	0.001499	0	0.001499	0	2.25e-06	0.0143	0.001246	-0.14259	1.97727	5	0	-0.33921	0	Ultra peripheral	brown
	CREB5	7	0	7	0	0	0.010495	0	0.010495	0	2.27e-06	0.04296	0.001246	-0.14259	1.97727	28	1	0.041519	0.571429	Peripheral	brown
	HNF1B	13	3	10	0.038462	0.029637	0.01949	0.004498	0.014993	51	2.37e-06	0.14207	0.001273	-0.14259	1.97727	18	7	1.02499	0.556213	Peripheral	brown
	MEF2C	40	0	40	0.007692	0.006638	0.05997	0	0.05997	0	2.63e-06	0.244957	0.001246	-0.14259	1.97727	10	9	3.83492	0.59625	Connector Hub	brown
	TFAP2B	86	0	86	0.008208	0.009501	0.128936	0	0.128936	0	3.12e-06	0.514296	0.001246	-0.14259	1.97727	1	1	8.05574	0.625203	Connector Hub	brown
	FOXO3	17	1	16	0.058824	0.059061	0.025487	0.001499	0.023988	34	2.4e-06	0.136699	0.001261	-0.14259	1.97727	10	7	1.23775	0.643599	Connector	brown
	FOSL2	6	0	6	0	0	0.008996	0	0.008996	0	2.3e-06	0.045025	0.001246	-0.14259	1.97727	17	1	-0.13657	0.666667	Connector	brown
	STAT3	60	0	60	0.011299	0.011328	0.089955	0	0.089955	0	3.52e-06	0.503415	0.001246	-0.14259	1.97727	10	0	3.23854	0.666667	Connector Hub	brown
	HLF	3	0	3	0	0	0.004498	0	0.004498	0	2.25e-06	0.035738	0.001246	-0.14259	1.97727	18	4	-0.37176	0.666667	Connector	brown
	ELK4	11	0	11	0.036364	0.030351	0.016492	0	0.016492	0	2.34e-06	0.112685	0.001246	-0.14259	1.97727	18	7	0.812223	0.528926	Peripheral	brown
	PAX8	69	9	60	0.039216	0.048497	0.103448	0.013493	0.089955	681	2.48e-06	0.714675	0.001616	-0.14259	1.97727	1	0	4.07334	0.63306	Connector Hub	brown
	VDR	6	0	6	0	0	0.008996	0	0.008996	0	2.26e-06	0.033622	0.001246	-0.14259	1.97727	17	6	0.816497	0.722222	Connector	brown
	IKZF2	3	0	3	0	0	0.004498	0	0.004498	0	2.25e-06	0.034553	0.001246	-0.14259	1.97727	18	7	-0.25159	0.444444	Peripheral	brown
	CTCF	17	0	17	0	0	0.025487	0	0.025487	0	2.4e-06	0.143575	0.001246	-0.14259	1.97727	10	9	0.843681	0.636678	Connector	brown
	RORA	21	11	10	0.052381	0.072022	0.031484	0.016492	0.014993	215	2.34e-06	0.193237	0.001969	-0.14259	1.97727	10	7	1.87603	0.580499	Peripheral	brown
	STAT5B	9	0	9	0	0	0.013493	0	0.013493	0	2.28e-06	0.041693	0.001246	-0.14259	1.97727	13	9	0.046019	0.617284	Peripheral	brown
	PPARG	3	0	3	0	0	0.004498	0	0.004498	0	2.25e-06	0.0317	0.001246	-0.14259	1.97727	17	9	-0.35281	0	Ultra peripheral	brown
	BACH2	8	0	8	0	0	0.011994	0	0.011994	0	2.27e-06	0.0646	0.001246	-0.14259	1.97727	16	1	0.041519	0.65625	Connector	brown
	ESRRA	23	0	23	0	0	0.034483	0	0.034483	0	2.43e-06	0.150309	0.001246	-0.14259	1.97727	18	7	2.72708	0.461248	Connector Hub	brown
	CREB3L2	31	0	31	0.004301	0.004301	0.046477	0	0.046477	0	2.85e-06	0.144752	0.001246	-0.14259	1.97727	16	1	3.06911	0.505723	Connector Hub	brown
	JUN	3	0	3	0	0	0.004498	0	0.004498	0	2.25e-06	0.007535	0.001246	-0.14259	1.97727	28	9	-0.35281	0	Ultra peripheral	brown
	TFDP2	14	0	14	0.010989	0.013064	0.02099	0	0.02099	0	2.39e-06	0.110383	0.001246	-0.14259	1.97727	10	7	1.02499	0.581633	Peripheral	brown
	NFIA	6	0	6	0	0	0.008996	0	0.008996	0	2.26e-06	0.024792	0.001246	-0.14259	1.97727	27	1	-0.13657	0.666667	Connector	brown
	NR3C1	42	0	42	0.013937	0.015858	0.062969	0	0.062969	0	3.44e-06	0.356668	0.001246	-0.14259	1.97727	1	1	3.06911	0.678005	Connector Hub	brown
	SOX6	12	7	5	0	0	0.017991	0.010495	0.007496	100	2.3e-06	0.100343	0.00191	-0.14259	1.97727	1	1	0.397706	0.625	Connector	brown
	MBD2	22	0	22	0.025974	0.023799	0.032984	0	0.032984	0	2.55e-06	0.165205	0.001246	-0.14259	1.97727	1	1	1.64436	0.590909	Peripheral	brown
	MAFK	2	0	2	0	0	0.002999	0	0.002999	0	2.25e-06	0.025496	0.001246	-0.14259	1.97727	22	1	-0.31467	0	Ultra peripheral	brown
	ETS1	19	0	19	0	0	0.028486	0	0.028486	0	2.32e-06	0.15203	0.001246	-0.14259	1.97727	10	9	1.64134	0.481994	Peripheral	brown
	CHD2	20	0	20	0	0	0.029985	0	0.029985	0	2.32e-06	0.102147	0.001246	-0.14259	1.97727	1	1	1.11008	0.665	Connector	brown
	CUX1	7	0	7	0	0	0.010495	0	0.010495	0	2.27e-06	0.036791	0.001246	-0.14259	1.97727	34	0	0.137825	0.44898	Peripheral	brown
	ENO1	19	0	19	0	0	0.028486	0	0.028486	0	2.31e-06	0.012699	0.001246	-0.14259	1.97727	8	5	4	0.277008	Connector Hub	brown
	KLF6	16	0	16	0.025	0.033106	0.023988	0	0.023988	0	2.37e-06	0.139233	0.001246	-0.14259	1.97727	10	9	0.644266	0.632813	Connector	brown
	ARID5B	5	4	1	0	0	0.007496	0.005997	0.001499	4	2.25e-06	0.060641	0.001425	-0.14259	1.97727	10	1	-0.13657	0.56	Peripheral	brown
	NF1	5	0	5	0	0	0.007496	0	0.007496	0	2.26e-06	0.02193	0.001246	-0.14259	1.97727	27	9	-0.35281	0.56	Peripheral	brown
	TEAD1	9	1	8	0.055556	0.053494	0.013493	0.001499	0.011994	56	2.27e-06	0.065078	0.001259	-0.14259	1.97727	31	0	0.614858	0	Ultra peripheral	brown
	BCL6	16	0	16	0.041667	0.040238	0.023988	0	0.023988	0	3.33e-06	0.13301	0.001246	-0.14259	1.97727	10	7	0.599461	0.71875	Connector	brown
	ATF2	6	0	6	0.066667	0.056099	0.008996	0	0.008996	0	2.36e-06	0.033366	0.001246	-0.14259	1.97727	28	9	-0.35281	0.611111	Peripheral	brown
	ESR2	4	0	4	0	0	0.005997	0	0.005997	0	2.26e-06	0.093379	0.001246	-0.14259	1.97727	13	7	-0.25159	0.5	Peripheral	brown
	EHF	14	0	14	0	0	0.02099	0	0.02099	0	2.35e-06	0.045167	0.001246	-0.14259	1.97727	12	8	2.62204	0.653061	Connector Hub	brown
	SP1	17	0	17	0.007353	0.006183	0.025487	0	0.025487	0	2.4e-06	0.134775	0.001246	-0.14259	1.97727	10	9	1.0431	0.588235	Peripheral	brown
	SREBF2	6	1	5	0	0	0.008996	0.001499	0.007496	17	2.33e-06	0.040329	0.001277	-0.14259	1.97727	47	7	0.173937	0.5	Peripheral	brown
	STAT6	2	0	2	0	0	0.002999	0	0.002999	0	2.25e-06	0.026047	0.001246	-0.14259	1.97727	17	9	-0.55223	0	Ultra peripheral	brown
	OVOL2	5	0	5	0	0	0.007496	0	0.007496	0	2.26e-06	0.062333	0.001246	-0.14259	1.97727	11	9	-0.1534	0.32	Peripheral	brown
	RFX7	19	0	19	0	0	0.028486	0	0.028486	0	2.38e-06	0.05105	0.001246	-0.14259	1.97727	42	7	1.66327	0.603878	Peripheral	brown
	HIF1A	8	3	5	0.035714	0.050116	0.011994	0.004498	0.007496	14	2.26e-06	0.06485	0.001331	-0.14259	1.97727	13	7	-0.03883	0.75	Connector	brown
	NR1H4	17	0	17	0	0	0.025487	0	0.025487	0	2.3e-06	0.097656	0.001246	-0.14259	1.97727	10	9	0.644266	0.678201	Connector	brown
	FOS	37	0	37	0.004505	0.005473	0.055472	0	0.055472	0	2.45e-06	0.204741	0.001246	-0.14259	1.97727	10	9	3.83492	0.549306	Connector Hub	brown
	JDP2	2	0	2	0	0	0.002999	0	0.002999	0	2.25e-06	0.022521	0.001246	-0.14259	1.97727	17	7	-0.46435	0.5	Peripheral	brown
	ZBTB4	3	0	3	0	0	0.004498	0	0.004498	0	2.25e-06	0.040367	0.001246	-0.14259	1.97727	10	9	-0.55223	0.444444	Peripheral	brown
	STAT1	12	0	12	0	0	0.017991	0	0.017991	0	2.29e-06	0.055466	0.001246	-0.14259	1.97727	1	9	1.0431	0.291667	Peripheral	brown
	FOSB	9	0	9	0	0	0.013493	0	0.013493	0	2.34e-06	0.054577	0.001246	-0.14259	1.97727	3	0	0.018567	0.666667	Connector	brown
	ZBTB1	14	0	14	0	0	0.02099	0	0.02099	0	2.44e-06	0.099631	0.001246	-0.14259	1.97727	10	9	0.245435	0.72449	Connector	brown
	IRF3	1	0	1	0	0	0.001499	0	0.001499	0	2.25e-06	0.009124	0.001246	-0.14259	1.97727	48	9	-0.75164	0	Ultra peripheral	brown
	GTF3C2	3	0	3	0	0	0.004498	0	0.004498	0	2.25e-06	0.055478	0.001246	-0.14259	1.97727	10	9	-0.55223	0.444444	Peripheral	brown
	BACH1	4	0	4	0	0	0.005997	0	0.005997	0	2.26e-06	0.038421	0.001246	-0.14259	1.97727	15	3	1	0.625	Connector	brown
	PLAG1	10	0	10	0	0	0.014993	0	0.014993	0	2.28e-06	0.092146	0.001246	-0.14259	1.97727	10	9	0.644266	0.34	Peripheral	brown
	NFIB	5	1	4	0.1	0.109125	0.007496	0.001499	0.005997	5	2.26e-06	0.047994	0.001286	-0.14259	1.97727	13	7	-0.03883	0.56	Peripheral	brown
	EGR1	14	0	14	0	0	0.02099	0	0.02099	0	2.29e-06	0.089095	0.001246	-0.14259	1.97727	10	9	1.0431	0.459184	Peripheral	brown
	SIM1	8	3	5	0.107143	0.108044	0.011994	0.004498	0.007496	12	2.26e-06	0.075208	0.001318	-0.14259	1.97727	13	1	0.041519	0.625	Connector	brown
	NPAS3	11	0	11	0.054545	0.051093	0.016492	0	0.016492	0	3.3e-06	0.086745	0.001246	-0.14259	1.97727	10	1	0.753894	0.429752	Peripheral	brown
	HIVEP2	5	0	5	0	0	0.007496	0	0.007496	0	2.26e-06	0.014096	0.001246	-0.14259	1.97727	19	1	0.219612	0	Ultra peripheral	brown
	MECOM	13	9	4	0.128205	0.151535	0.01949	0.013493	0.005997	134	2.26e-06	0.24791	0.002248	-0.14259	1.97727	10	7	0.812223	0.60355	Peripheral	brown
	PBX1	8	2	6	0.214286	0.209066	0.011994	0.002999	0.008996	404	2.68e-06	0.114216	0.001271	-0.14259	1.97727	3	0	0.257083	0.40625	Peripheral	brown
	ELF2	14	0	14	0.010989	0.00982	0.02099	0	0.02099	0	2.36e-06	0.064827	0.001246	-0.14259	1.97727	11	0	0.614858	0.530612	Peripheral	brown
	ESR1	1	0	1	0	0	0.001499	0	0.001499	0	2.25e-06	0.008801	0.001246	-0.14259	1.97727	49	1	-0.49276	0	Ultra peripheral	brown
	TRIM28	9	0	9	0	0	0.013493	0	0.013493	0	2.28e-06	0.004037	0.001246	-0.14259	1.97727	20	8	3.13819	0.197531	Connector Hub	brown
	NFE2L1	1	0	1	0	0	0.001499	0	0.001499	0	2.25e-06	0.014719	0.001246	-0.14259	1.97727	50	9	-0.75164	0	Ultra peripheral	brown
	FOXP1	6	0	6	0.066667	0.073548	0.008996	0	0.008996	0	2.33e-06	0.039045	0.001246	-0.14259	1.97727	44	7	0.386699	0.277778	Peripheral	brown
	JUND	20	0	20	0	0	0.029985	0	0.029985	0	2.38e-06	0.051325	0.001246	-0.14259	1.97727	29	9	1.64134	0.545	Peripheral	brown
	NR2C2	10	0	10	0	0	0.014993	0	0.014993	0	2.34e-06	0.03939	0.001246	-0.14259	1.97727	11	1	0.397706	0.56	Peripheral	brown
	TEAD4	3	0	3	0	0	0.004498	0	0.004498	0	2.25e-06	0.007658	0.001246	-0.14259	1.97727	6	9	-0.55223	0.444444	Peripheral	brown
	PURA	10	0	10	0	0	0.014993	0	0.014993	0	2.28e-06	0.07374	0.001246	-0.14259	1.97727	1	1	0.397706	0.58	Peripheral	brown
	PATZ1	2	0	2	0	0	0.002999	0	0.002999	0	2.25e-06	0.010968	0.001246	-0.14259	1.97727	45	7	-0.46435	0.5	Peripheral	brown
	BHLHE40	6	0	6	0	0	0.008996	0	0.008996	0	2.26e-06	0.021327	0.001246	-0.14259	1.97727	11	9	-0.1534	0.444444	Peripheral	brown
	HNF4G	5	0	5	0	0	0.007496	0	0.007496	0	2.26e-06	0.053469	0.001246	-0.14259	1.97727	12	9	-0.35281	0.56	Peripheral	brown
	HIVEP3	4	0	4	0	0	0.005997	0	0.005997	0	3.29e-06	0.043659	0.001246	-0.14259	1.97727	2	1	-0.13657	0.375	Peripheral	brown
	CLOCK	2	0	2	0	0	0.002999	0	0.002999	0	2.25e-06	0.009116	0.001246	-0.14259	1.97727	35	1	-0.31467	0	Ultra peripheral	brown
	ETV6	10	0	10	0	0	0.014993	0	0.014993	0	2.28e-06	0.045994	0.001246	-0.14259	1.97727	3	0	0.257083	0.54	Peripheral	brown
	YBX1	6	0	6	0	0	0.008996	0	0.008996	0	2.26e-06	0.005255	0.001246	-0.14259	1.97727	21	8	2.10589	0	Ultra peripheral	brown
	SMAD2	5	0	5	0	0	0.007496	0	0.007496	0	2.26e-06	0.013808	0.001246	-0.14259	1.97727	10	7	0.173937	0.32	Peripheral	brown
	POU3F3	2	0	2	0	0	0.002999	0	0.002999	0	2.25e-06	0.006202	0.001246	-0.14259	1.97727	23	4	0.049568	0	Ultra peripheral	brown
	ZBTB7A	7	0	7	0	0	0.010495	0	0.010495	0	2.27e-06	0.022484	0.001246	-0.14259	1.97727	10	9	0.44485	0	Ultra peripheral	brown
	REL	3	0	3	0	0	0.004498	0	0.004498	0	2.31e-06	0.013241	0.001246	-0.14259	1.97727	11	1	-0.31467	0.444444	Peripheral	brown
	IRF1	3	0	3	0	0	0.004498	0	0.004498	0	2.25e-06	0.019505	0.001246	-0.14259	1.97727	43	9	-0.55223	0.444444	Peripheral	brown
	GABPA	7	0	7	0.095238	0.097112	0.010495	0	0.010495	0	2.5e-06	0.090522	0.001246	-0.14259	1.97727	1	9	-0.1534	0.571429	Peripheral	brown
	PROX1	4	1	3	0.166667	0.165013	0.005997	0.001499	0.004498	2	2.25e-06	0.021885	0.001268	-0.14259	1.97727	16	1	-0.13657	0.375	Peripheral	brown
	ATF3	2	0	2	0	0	0.002999	0	0.002999	0	2.25e-06	0.021506	0.001246	-0.14259	1.97727	22	1	-0.31467	0	Ultra peripheral	brown
	NFIC	5	0	5	0	0	0.007496	0	0.007496	0	2.26e-06	0.027287	0.001246	-0.14259	1.97727	51	9	-0.35281	0.56	Peripheral	brown
	SMAD3	11	1	10	0	0	0.016492	0.001499	0.014993	10	2.28e-06	0.022905	0.001356	-0.14259	1.97727	24	7	1.23775	0.297521	Peripheral	brown
	RFX2	5	0	5	0	0	0.007496	0	0.007496	0	2.33e-06	0.03686	0.001246	-0.14259	1.97727	2	9	-0.35281	0.56	Peripheral	brown
	NR6A1	4	1	3	0	0	0.005997	0.001499	0.004498	22	2.25e-06	0.024736	0.001267	-0.14259	1.97727	1	0	-0.21995	0.625	Connector	brown
	ETV5	3	0	3	0	0	0.004498	0	0.004498	0	2.25e-06	0.006935	0.001246	-0.14259	1.97727	33	8	-0.47486	0.666667	Connector	brown
	PKNOX2	1	0	1	0	0	0.001499	0	0.001499	0	2.25e-06	0.001391	0.001246	-0.14259	1.97727	52	0	-0.33921	0	Ultra peripheral	brown
	MLXIPL	3	0	3	0	0	0.004498	0	0.004498	0	2.25e-06	0.016357	0.001246	-0.14259	1.97727	1	1	-0.13657	0	Ultra peripheral	brown
	MLXIP	4	0	4	0	0	0.005997	0	0.005997	0	2.26e-06	0.008592	0.001246	-0.14259	1.97727	32	1	-0.31467	0.625	Connector	brown
	NFAT5	6	2	4	0.066667	0.060288	0.008996	0.002999	0.005997	38	2.26e-06	0.052342	0.001286	-0.14259	1.97727	38	0	0.018567	0.5	Peripheral	brown
	SOX4	2	0	2	0	0	0.002999	0	0.002999	0	2.25e-06	0	0.001246	-0.14259	1.97727	30	2	1.41421	0	Ultra peripheral	brown
	STAT5A	1	0	1	0	0	0.001499	0	0.001499	0	2.25e-06	0.008556	0.001246	-0.14259	1.97727	53	1	-0.49276	0	Ultra peripheral	brown
	SOX9	2	0	2	0	0	0.002999	0	0.002999	0	2.25e-06	0.001862	0.001246	-0.14259	1.97727	39	7	-0.46435	0.5	Peripheral	brown
	ETS2	1	0	1	0	0	0.001499	0	0.001499	0	2.25e-06	0.010163	0.001246	-0.14259	1.97727	54	9	-0.75164	0	Ultra peripheral	brown
	RXRA	10	0	10	0	0	0.014993	0	0.014993	0	2.28e-06	0.060173	0.001246	-0.14259	1.97727	10	9	0.843681	0.18	Peripheral	brown
	RUNX1	3	1	2	0	0	0.004498	0.001499	0.002999	14	2.66e-06	0.020994	0.001267	-0.14259	1.97727	7	7	-0.25159	0	Ultra peripheral	brown
	KLF10	4	0	4	0	0	0.005997	0	0.005997	0	2.26e-06	0.036566	0.001246	-0.14259	1.97727	19	1	-0.13657	0.375	Peripheral	brown
	NPAS2	7	0	7	0	0	0.010495	0	0.010495	0	2.27e-06	0.017989	0.001246	-0.14259	1.97727	2	1	0.397706	0.244898	Peripheral	brown
	FOSL1	1	0	1	0	0	0.001499	0	0.001499	0	2.25e-06	0.006443	0.001246	-0.14259	1.97727	55	1	-0.49276	0	Ultra peripheral	brown
	ATF4	3	0	3	0	0	0.004498	0	0.004498	0	2.25e-06	0.003489	0.001246	-0.14259	1.97727	14	9	-0.35281	0	Ultra peripheral	brown
	TEAD2	4	0	4	0	0	0.005997	0	0.005997	0	2.26e-06	0.006563	0.001246	-0.14259	1.97727	41	9	-0.1534	0	Ultra peripheral	brown
	EPAS1	1	0	1	0	0	0.001499	0	0.001499	0	2.25e-06	0.006236	0.001246	-0.14259	1.97727	56	4	-0.37176	0	Ultra peripheral	brown
	MZF1	2	0	2	0	0	0.002999	0	0.002999	0	2.25e-06	0.007748	0.001246	-0.14259	1.97727	46	6	0.816497	0	Ultra peripheral	brown
	ETV1	3	0	3	0	0	0.004498	0	0.004498	0	2.25e-06	0.008505	0.001246	-0.14259	1.97727	25	8	0.041292	0.444444	Peripheral	brown
	TFEB	3	0	3	0	0	0.004498	0	0.004498	0	2.25e-06	0.005998	0.001246	-0.14259	1.97727	57	7	-0.25159	0.444444	Peripheral	brown
	KLF5	2	0	2	0	0	0.002999	0	0.002999	0	2.25e-06	0.020615	0.001246	-0.14259	1.97727	10	1	-0.31467	0	Ultra peripheral	brown
	HIVEP1	3	0	3	0	0	0.004498	0	0.004498	0	2.25e-06	0.012443	0.001246	-0.14259	1.97727	11	1	-0.49276	0.666667	Connector	brown
	ARNTL	2	0	2	0	0	0.002999	0	0.002999	0	2.25e-06	0.002043	0.001246	-0.14259	1.97727	40	1	-0.31467	0	Ultra peripheral	brown
	TFE3	1	0	1	0	0	0.001499	0	0.001499	0	2.25e-06	0.001012	0.001246	-0.14259	1.97727	58	3	-1	0	Ultra peripheral	brown
	ZNF24	1	0	1	0	0	0.001499	0	0.001499	0	2.25e-06	0.001042	0.001246	-0.14259	1.97727	59	0	-0.33921	0	Ultra peripheral	brown
	RELB	1	0	1	0	0	0.001499	0	0.001499	0	2.25e-06	0.000115	0.001246	-0.14259	1.97727	60	1	-0.49276	0	Ultra peripheral	brown
	RELA	1	0	1	0	0	0.001499	0	0.001499	0	2.25e-06	0.000551	0.001246	-0.14259	1.97727	61	9	-0.75164	0	Ultra peripheral	brown
	JUNB	1	0	1	0	0	0.001499	0	0.001499	0	2.25e-06	0.001273	0.001246	-0.14259	1.97727	62	9	-0.75164	0	Ultra peripheral	brown
	BCL11B	1	0	1	0	0	0.001499	0	0.001499	0	2.25e-06	0.00084	0.001246	-0.14259	1.97727	63	7	-0.46435	0	Ultra peripheral	brown
	ZKSCAN1	2	0	2	0	0	0.002999	0	0.002999	0	2.32e-06	0.013592	0.001246	-0.14259	1.97727	10	7	-0.46435	0.5	Peripheral	brown
	CEBPD	2	0	2	0	0	0.002999	0	0.002999	0	2.25e-06	0.006699	0.001246	-0.14259	1.97727	37	1	-0.31467	0	Ultra peripheral	brown
	PBX2	1	0	1	0	0	0.001499	0	0.001499	0	2.25e-06	0.00086	0.001246	-0.14259	1.97727	64	1	-0.49276	0	Ultra peripheral	brown
	ETV4	1	0	1	0	0	0.001499	0	0.001499	0	2.25e-06	0.011165	0.001246	-0.14259	1.97727	65	9	-0.75164	0	Ultra peripheral	brown
	ELK3	1	0	1	0	0	0.001499	0	0.001499	0	2.25e-06	0.00214	0.001246	-0.14259	1.97727	66	4	-0.37176	0	Ultra peripheral	brown
	SPP1	6	6	0	0	0	0.008996	0.008996	0	0	2.24e-06	0.090142	0.002832	-0.14259	1.97727	13	9	-0.35281	0.666667	Connector	brown
	ITGB6	8	8	0	0	0	0.011994	0.011994	0	0	2.24e-06	0.131612	0.002208	-0.14259	1.97727	10	9	-0.1534	0.65625	Connector	brown
	GPC5	20	20	0	0.036842	0.048944	0.029985	0.029985	0	0	2.24e-06	0.419006	0.005511	-0.14259	1.97727	10	1	1.28818	0.595	Peripheral	brown
	SLC12A1	17	17	0	0	0	0.025487	0.025487	0	0	2.24e-06	0.252368	0.006354	-0.14259	1.97727	17	9	1.0431	0.595156	Peripheral	brown
	EFNA5	7	7	0	0	0	0.010495	0.010495	0	0	2.24e-06	0.118175	0.001932	-0.14259	1.97727	1	9	-0.35281	0.653061	Connector	brown
	KCNIP4	30	30	0	0.052874	0.076641	0.044978	0.044978	0	0	2.24e-06	0.550634	0.004689	-0.14259	1.97727	10	7	1.23775	0.755556	Connector	brown
	EGF	12	12	0	0	0	0.017991	0.017991	0	0	2.24e-06	0.16977	0.004952	-0.14259	1.97727	22	1	0.753894	0.486111	Peripheral	brown
	ARHGAP6	13	13	0	0.012821	0.029678	0.01949	0.01949	0	0	2.24e-06	0.238656	0.002578	-0.14259	1.97727	10	9	0.44485	0.627219	Connector	brown
	UMOD	10	10	0	0.044444	0.040744	0.014993	0.014993	0	0	2.24e-06	0.274764	0.002921	-0.14259	1.97727	1	7	0.386699	0.62	Peripheral	brown
	PLCL1	15	15	0	0.066667	0.0809	0.022489	0.022489	0	0	2.24e-06	0.380453	0.003476	-0.14259	1.97727	1	9	0.644266	0.622222	Connector	brown
	BICC1	10	10	0	0.155556	0.204027	0.014993	0.014993	0	0	2.24e-06	0.227199	0.001922	-0.14259	1.97727	3	7	0.386699	0.62	Peripheral	brown
	PKHD1	9	9	0	0	0	0.013493	0.013493	0	0	2.24e-06	0.196572	0.002305	-0.14259	1.97727	18	7	0.173937	0.592593	Peripheral	brown
	FKBP5	22	22	0	0.030303	0.037418	0.032984	0.032984	0	0	2.24e-06	0.319951	0.003378	-0.14259	1.97727	1	9	1.84076	0.541322	Peripheral	brown
	GRIP1	1	1	0	0	0	0.001499	0.001499	0	0	2.24e-06	0.005195	0.001778	-0.14259	1.97727	9	7	-0.46435	0	Ultra peripheral	brown
	FTX	5	5	0	0	0	0.007496	0.007496	0	0	2.24e-06	0.228019	0.001433	-0.14259	1.97727	1	0	-0.10069	0.48	Peripheral	brown
	NR2F2-AS1	5	5	0	0	0	0.007496	0.007496	0	0	2.24e-06	0.118592	0.00155	-0.14259	1.97727	1	9	-0.35281	0.56	Peripheral	brown
	IGFBP7	10	10	0	0.044444	0.080549	0.014993	0.014993	0	0	2.24e-06	0.260116	0.001601	-0.14259	1.97727	3	9	0.245435	0.54	Peripheral	brown
	XIST	3	3	0	0	0	0.004498	0.004498	0	0	2.24e-06	0.116266	0.001509	-0.14259	1.97727	1	1	-0.49276	0.666667	Connector	brown
	CCSER1	14	14	0	0.065934	0.0708	0.02099	0.02099	0	0	2.24e-06	0.293832	0.002331	-0.14259	1.97727	1	0	0.257083	0.683673	Connector	brown
	RANBP3L	5	5	0	0	0	0.007496	0.007496	0	0	2.24e-06	0.034833	0.001865	-0.14259	1.97727	13	9	-0.1534	0.32	Peripheral	brown
	MIR4435-2HG	2	2	0	0	0	0.002999	0.002999	0	0	2.24e-06	0.122411	0.002326	-0.14259	1.97727	5	0	-0.21995	0	Ultra peripheral	brown
	ATP1B1	12	12	0	0.015152	0.027849	0.017991	0.017991	0	0	2.24e-06	0.169465	0.002051	-0.14259	1.97727	10	7	0.599461	0.652778	Connector	brown
	PDE1A	12	12	0	0.075758	0.098366	0.017991	0.017991	0	0	2.24e-06	0.210824	0.003924	-0.14259	1.97727	13	1	0.219612	0.694444	Connector	brown
	RBFOX1	16	16	0	0	0	0.023988	0.023988	0	0	2.24e-06	0.147938	0.0044	-0.14259	1.97727	11	1	1.11008	0.5625	Peripheral	brown
	DCDC2	6	6	0	0.133333	0.189634	0.008996	0.008996	0	0	2.24e-06	0.140582	0.00179	-0.14259	1.97727	3	1	-0.31467	0.666667	Connector	brown
	PLCB1	12	12	0	0.060606	0.081262	0.017991	0.017991	0	0	2.24e-06	0.375743	0.001889	-0.14259	1.97727	1	0	0.137825	0.708333	Connector	brown
	ZBTB16	16	16	0	0.075	0.083854	0.023988	0.023988	0	0	2.24e-06	0.250648	0.002085	-0.14259	1.97727	10	9	0.245435	0.742188	Connector	brown
	PCDH9	4	4	0	0	0	0.005997	0.005997	0	0	2.24e-06	0.086975	0.001498	-0.14259	1.97727	7	0	-0.21995	0.625	Connector	brown
	PAPPA2	11	11	0	0	0	0.016492	0.016492	0	0	2.24e-06	0.138625	0.004276	-0.14259	1.97727	17	9	0.44485	0.545455	Peripheral	brown
	PTGER3	11	11	0	0	0	0.016492	0.016492	0	0	2.24e-06	0.205094	0.002039	-0.14259	1.97727	1	1	0.5758	0.545455	Peripheral	brown
	NEAT1	10	10	0	0.088889	0.116546	0.014993	0.014993	0	0	2.24e-06	0.192424	0.001876	-0.14259	1.97727	1	0	0.376342	0.46	Peripheral	brown
	LRMDA	14	14	0	0.010989	0.010664	0.02099	0.02099	0	0	2.24e-06	0.178582	0.003343	-0.14259	1.97727	18	4	0.470898	0.795918	Connector	brown
	ERBB4	29	29	0	0.027094	0.036395	0.043478	0.043478	0	0	2.24e-06	0.533589	0.004077	-0.14259	1.97727	1	9	1.24251	0.718193	Connector	brown
	PTH1R	11	11	0	0.054545	0.072693	0.016492	0.016492	0	0	2.24e-06	0.21848	0.002207	-0.14259	1.97727	1	1	0.5758	0.545455	Peripheral	brown
	PTH2R	6	6	0	0	0	0.008996	0.008996	0	0	2.24e-06	0.179655	0.001427	-0.14259	1.97727	1	1	-0.13657	0.666667	Connector	brown
	LINC01762	9	9	0	0	0	0.013493	0.013493	0	0	2.24e-06	0.040243	0.004144	-0.14259	1.97727	28	9	0.44485	0.37037	Peripheral	brown
	MBNL2	1	1	0	0	0	0.001499	0.001499	0	0	2.24e-06	0.050719	0.001284	-0.14259	1.97727	67	0	-0.33921	0	Ultra peripheral	brown
	GPX3	6	6	0	0	0	0.008996	0.008996	0	0	2.24e-06	0.088575	0.001644	-0.14259	1.97727	1	8	0.041292	0.722222	Connector	brown
	WWC1	12	12	0	0.030303	0.050237	0.017991	0.017991	0	0	2.24e-06	0.219583	0.001803	-0.14259	1.97727	3	9	0.245435	0.625	Connector	brown
	THSD4	12	12	0	0.030303	0.03545	0.017991	0.017991	0	0	2.24e-06	0.228	0.002228	-0.14259	1.97727	1	1	0.219612	0.722222	Connector	brown
	PRICKLE2	5	5	0	0	0	0.007496	0.007496	0	0	2.24e-06	0.029737	0.001852	-0.14259	1.97727	13	9	-0.1534	0.32	Peripheral	brown
	DHFR	13	13	0	0	0	0.01949	0.01949	0	0	2.24e-06	0.109202	0.002514	-0.14259	1.97727	10	9	0.644266	0.556213	Peripheral	brown
	FOXP2	9	9	0	0.166667	0.191235	0.013493	0.013493	0	0	2.24e-06	0.164363	0.001748	-0.14259	1.97727	1	0	-0.10069	0.716049	Connector	brown
	COBLL1	9	9	0	0.222222	0.267875	0.013493	0.013493	0	0	2.24e-06	0.17619	0.001566	-0.14259	1.97727	1	0	0.257083	0.493827	Peripheral	brown
	SYNE2	8	8	0	0.071429	0.117449	0.011994	0.011994	0	0	2.24e-06	0.167218	0.00157	-0.14259	1.97727	1	0	0.137825	0.5625	Peripheral	brown
	TFPI	6	6	0	0	0	0.008996	0.008996	0	0	2.24e-06	0.032466	0.002097	-0.14259	1.97727	16	9	-0.1534	0.5	Peripheral	brown
	BBOX1	12	12	0	0	0	0.017991	0.017991	0	0	2.24e-06	0.143109	0.00226	-0.14259	1.97727	1	9	0.44485	0.597222	Peripheral	brown
	SHROOM3	6	6	0	0	0	0.008996	0.008996	0	0	2.24e-06	0.095074	0.002494	-0.14259	1.97727	27	9	-0.1534	0.5	Peripheral	brown
	MAGI1	5	5	0	0.2	0.189168	0.007496	0.007496	0	0	2.24e-06	0.182994	0.001406	-0.14259	1.97727	1	0	0.018567	0.32	Peripheral	brown
	MAML2	9	9	0	0	0	0.013493	0.013493	0	0	2.24e-06	0.194355	0.001798	-0.14259	1.97727	1	0	0.137825	0.617284	Peripheral	brown
	KCNJ16	11	11	0	0.018182	0.026336	0.016492	0.016492	0	0	2.24e-06	0.171292	0.002469	-0.14259	1.97727	18	7	0.812223	0.545455	Peripheral	brown
	ENOX1	12	12	0	0	0	0.017991	0.017991	0	0	2.24e-06	0.123791	0.002257	-0.14259	1.97727	1	1	0.753894	0.5	Peripheral	brown
	NAV2	8	8	0	0.178571	0.203556	0.011994	0.011994	0	0	2.24e-06	0.199206	0.001588	-0.14259	1.97727	1	1	-0.13657	0.65625	Connector	brown
	NTN4	2	2	0	0	0	0.002999	0.002999	0	0	2.24e-06	0.090496	0.001308	-0.14259	1.97727	3	7	-0.46435	0.5	Peripheral	brown
	PRKD1	7	7	0	0.047619	0.057408	0.010495	0.010495	0	0	2.24e-06	0.143758	0.00194	-0.14259	1.97727	10	0	-0.10069	0.693878	Connector	brown
	WWOX	6	6	0	0.066667	0.05351	0.008996	0.008996	0	0	2.24e-06	0.162075	0.001899	-0.14259	1.97727	1	0	-0.10069	0.611111	Peripheral	brown
	MACC1	12	12	0	0.015152	0.019743	0.017991	0.017991	0	0	2.24e-06	0.094274	0.002594	-0.14259	1.97727	10	9	0.644266	0.513889	Peripheral	brown
	RHEX	6	6	0	0	0	0.008996	0.008996	0	0	2.24e-06	0.028323	0.002832	-0.14259	1.97727	12	1	0.041519	0.5	Peripheral	brown
	FNDC3B	7	7	0	0.380952	0.444874	0.010495	0.010495	0	0	2.24e-06	0.198602	0.001372	-0.14259	1.97727	3	0	0.257083	0.244898	Peripheral	brown
	GP2	2	2	0	0	0	0.002999	0.002999	0	0	2.24e-06	0.020883	0.001423	-0.14259	1.97727	10	9	-0.55223	0	Ultra peripheral	brown
	PTPRG	12	12	0	0.015152	0.021148	0.017991	0.017991	0	0	2.24e-06	0.195028	0.00257	-0.14259	1.97727	1	0	0.376342	0.583333	Peripheral	brown
	RPL13	2	2	0	0	0	0.002999	0.002999	0	0	2.24e-06	0.002725	0.00139	-0.14259	1.97727	8	5	-0.25	0.5	Peripheral	brown
	LINC01320	14	14	0	0.043956	0.04723	0.02099	0.02099	0	0	2.24e-06	0.154098	0.00258	-0.14259	1.97727	10	1	0.753894	0.602041	Peripheral	brown
	COL4A2	6	6	0	0	0	0.008996	0.008996	0	0	2.24e-06	0.09641	0.001814	-0.14259	1.97727	1	9	-0.1534	0.5	Peripheral	brown
	MAST4	8	8	0	0.142857	0.150628	0.011994	0.011994	0	0	2.24e-06	0.072766	0.001872	-0.14259	1.97727	6	7	0.599461	0.40625	Peripheral	brown
	LINC01182	6	6	0	0	0	0.008996	0.008996	0	0	2.24e-06	0.080567	0.001515	-0.14259	1.97727	10	1	-0.13657	0.611111	Peripheral	brown
	RNF144B	4	4	0	0	0	0.005997	0.005997	0	0	2.24e-06	0.055122	0.001465	-0.14259	1.97727	1	1	-0.31467	0.5	Peripheral	brown
	UGT2B7	9	9	0	0.027778	0.034491	0.013493	0.013493	0	0	2.24e-06	0.064827	0.002072	-0.14259	1.97727	10	7	0.173937	0.691358	Connector	brown
	PKP4	4	4	0	0.333333	0.333333	0.005997	0.005997	0	0	2.24e-06	0.039831	0.001586	-0.14259	1.97727	10	7	0.173937	0	Ultra peripheral	brown
	CA12	10	10	0	0	0	0.014993	0.014993	0	0	2.24e-06	0.143814	0.001699	-0.14259	1.97727	1	9	0.046019	0.64	Connector	brown
	SGIP1	5	5	0	0	0	0.007496	0.007496	0	0	2.24e-06	0.030675	0.001537	-0.14259	1.97727	3	8	-0.47486	0.72	Connector	brown
	ARHGEF38	4	4	0	0	0	0.005997	0.005997	0	0	2.24e-06	0.100798	0.001435	-0.14259	1.97727	10	0	-0.21995	0.625	Connector	brown
	TRABD2B	12	12	0	0	0	0.017991	0.017991	0	0	2.24e-06	0.138915	0.001849	-0.14259	1.97727	1	9	0.644266	0.486111	Peripheral	brown
	CLDN10-AS1	2	2	0	0	0	0.002999	0.002999	0	0	2.24e-06	0.023402	0.001735	-0.14259	1.97727	43	7	-0.46435	0.5	Peripheral	brown
	HIP1	9	9	0	0.027778	0.021001	0.013493	0.013493	0	0	2.24e-06	0.103801	0.001804	-0.14259	1.97727	10	9	0.046019	0.617284	Peripheral	brown
	DACH1	11	11	0	0	0	0.016492	0.016492	0	0	2.24e-06	0.19519	0.002569	-0.14259	1.97727	1	9	0.046019	0.677686	Connector	brown
	CGNL1	10	10	0	0.066667	0.073951	0.014993	0.014993	0	0	2.24e-06	0.128304	0.002487	-0.14259	1.97727	1	1	0.397706	0.58	Peripheral	brown
	RPL41	6	6	0	0	0	0.008996	0.008996	0	0	2.24e-06	0.017364	0.00283	-0.14259	1.97727	4	9	0.046019	0.277778	Peripheral	brown
	SLC16A12	7	7	0	0	0	0.010495	0.010495	0	0	2.24e-06	0.097278	0.00146	-0.14259	1.97727	1	9	0.046019	0.44898	Peripheral	brown
	PHACTR1	10	10	0	0.044444	0.048753	0.014993	0.014993	0	0	2.24e-06	0.119033	0.001922	-0.14259	1.97727	1	1	0.041519	0.66	Connector	brown
	PDK4	5	5	0	0.1	0.137356	0.007496	0.007496	0	0	2.24e-06	0.057016	0.001522	-0.14259	1.97727	10	0	-0.21995	0.64	Connector	brown
	RPLP1	1	1	0	0	0	0.001499	0.001499	0	0	2.24e-06	0.000922	0.001333	-0.14259	1.97727	8	5	-0.25	0	Ultra peripheral	brown
	BICDL1	5	5	0	0	0	0.007496	0.007496	0	0	2.24e-06	0.091338	0.001453	-0.14259	1.97727	36	0	0.018567	0.32	Peripheral	brown
	IMMP2L	5	5	0	0.5	0.538453	0.007496	0.007496	0	0	2.24e-06	0.183837	0.001477	-0.14259	1.97727	3	0	0.137825	0	Ultra peripheral	brown
	PRKG1	8	8	0	0	0	0.011994	0.011994	0	0	2.24e-06	0.127559	0.001499	-0.14259	1.97727	1	1	0.219612	0.53125	Peripheral	brown
	RBPMS	5	5	0	0.2	0.201745	0.007496	0.007496	0	0	2.24e-06	0.087857	0.001575	-0.14259	1.97727	1	0	-0.10069	0.56	Peripheral	brown
	LINC02532	6	6	0	0	0	0.008996	0.008996	0	0	2.24e-06	0.046795	0.002293	-0.14259	1.97727	10	7	0.386699	0.277778	Peripheral	brown
	PARD3	5	5	0	0.5	0.599699	0.007496	0.007496	0	0	2.24e-06	0.160344	0.001314	-0.14259	1.97727	1	0	0.137825	0	Ultra peripheral	brown
	NLGN4Y	5	5	0	0	0	0.007496	0.007496	0	0	2.24e-06	0.063523	0.001502	-0.14259	1.97727	1	1	-0.31467	0.64	Connector	brown
	ADAMTS9-AS2	16	16	0	0.041667	0.05617	0.023988	0.023988	0	0	2.24e-06	0.232709	0.002783	-0.14259	1.97727	1	1	0.219612	0.726563	Connector	brown
	NRG1	5	5	0	0.2	0.248642	0.007496	0.007496	0	0	2.24e-06	0.10914	0.001376	-0.14259	1.97727	3	0	-0.10069	0.56	Peripheral	brown
	APP	4	4	0	0.333333	0.377105	0.005997	0.005997	0	0	2.24e-06	0.132132	0.00134	-0.14259	1.97727	3	0	-0.10069	0.375	Peripheral	brown
	RPS19	1	1	0	0	0	0.001499	0.001499	0	0	2.24e-06	0.000874	0.001329	-0.14259	1.97727	8	5	-0.25	0	Ultra peripheral	brown
	MYO9A	4	4	0	0.333333	0.369436	0.005997	0.005997	0	0	2.24e-06	0.124462	0.001328	-0.14259	1.97727	1	0	-0.10069	0.375	Peripheral	brown
	MGAT5	3	3	0	0	0	0.004498	0.004498	0	0	2.24e-06	0.032993	0.001444	-0.14259	1.97727	1	9	-0.55223	0.444444	Peripheral	brown
	ADGRF1	2	2	0	0	0	0.002999	0.002999	0	0	2.24e-06	0.008437	0.001406	-0.14259	1.97727	12	8	-0.47486	0.5	Peripheral	brown
	OXR1	6	6	0	0.4	0.436396	0.008996	0.008996	0	0	2.24e-06	0.176497	0.001499	-0.14259	1.97727	1	0	0.018567	0.444444	Peripheral	brown
	COL4A1	6	6	0	0	0	0.008996	0.008996	0	0	2.24e-06	0.080256	0.001697	-0.14259	1.97727	1	9	0.046019	0.277778	Peripheral	brown
	KAZN	8	8	0	0.178571	0.224583	0.011994	0.011994	0	0	2.24e-06	0.176521	0.001632	-0.14259	1.97727	1	0	0.018567	0.65625	Connector	brown
	CPM	6	6	0	0	0	0.008996	0.008996	0	0	2.24e-06	0.073137	0.002994	-0.14259	1.97727	23	4	0.470898	0.611111	Peripheral	brown
	SHANK2	5	5	0	0	0	0.007496	0.007496	0	0	2.24e-06	0.076256	0.001367	-0.14259	1.97727	1	0	-0.10069	0.56	Peripheral	brown
	RPS9	6	6	0	0	0	0.008996	0.008996	0	0	2.24e-06	0.063738	0.001592	-0.14259	1.97727	1	9	0.046019	0.277778	Peripheral	brown
	SETBP1	3	3	0	0.666667	0.746204	0.004498	0.004498	0	0	2.24e-06	0.100257	0.001305	-0.14259	1.97727	3	0	-0.10069	0	Ultra peripheral	brown
	ZBTB20	7	7	0	0.190476	0.210285	0.010495	0.010495	0	0	2.24e-06	0.142397	0.001617	-0.14259	1.97727	1	0	0.018567	0.612245	Peripheral	brown
	SHISA9	2	2	0	0	0	0.002999	0.002999	0	0	2.24e-06	0.018904	0.001311	-0.14259	1.97727	16	1	-0.49276	0.5	Peripheral	brown
	USP53	6	6	0	0	0	0.008996	0.008996	0	0	2.24e-06	0.037448	0.001665	-0.14259	1.97727	18	7	-0.03883	0.611111	Peripheral	brown
	KNG1	5	5	0	0	0	0.007496	0.007496	0	0	2.24e-06	0.031571	0.002125	-0.14259	1.97727	35	1	0.041519	0.32	Peripheral	brown
	RPS23	1	1	0	0	0	0.001499	0.001499	0	0	2.24e-06	0.000797	0.001321	-0.14259	1.97727	8	5	-0.25	0	Ultra peripheral	brown
	INPP4B	4	4	0	0.166667	0.152951	0.005997	0.005997	0	0	2.24e-06	0.05216	0.001473	-0.14259	1.97727	1	1	-0.31467	0.625	Connector	brown
	WNK1	13	13	0	0.089744	0.100833	0.01949	0.01949	0	0	2.24e-06	0.237381	0.002138	-0.14259	1.97727	1	6	0.816497	0.781065	Connector	brown
	MYLK	4	4	0	0	0	0.005997	0.005997	0	0	2.24e-06	0.076676	0.001335	-0.14259	1.97727	3	9	-0.55223	0.625	Connector	brown
	CD24	10	10	0	0	0	0.014993	0.014993	0	0	2.24e-06	0.090479	0.002034	-0.14259	1.97727	1	9	0.046019	0.64	Connector	brown
	TPM1	2	2	0	0	0	0.002999	0.002999	0	0	2.24e-06	0.061555	0.001309	-0.14259	1.97727	3	0	-0.33921	0.5	Peripheral	brown
	EXOC4	3	3	0	0	0	0.004498	0.004498	0	0	2.24e-06	0.082677	0.001322	-0.14259	1.97727	11	0	-0.10069	0	Ultra peripheral	brown
	ACPP	8	8	0	0.071429	0.062173	0.011994	0.011994	0	0	2.24e-06	0.053691	0.002328	-0.14259	1.97727	10	7	0.599461	0.375	Peripheral	brown
	FHIT	6	6	0	0.266667	0.274292	0.008996	0.008996	0	0	2.24e-06	0.090674	0.002005	-0.14259	1.97727	10	7	0.173937	0.444444	Peripheral	brown
	RPS3	7	7	0	0	0	0.010495	0.010495	0	0	2.24e-06	0.03056	0.001916	-0.14259	1.97727	1	9	0.046019	0.408163	Peripheral	brown
	OSBPL3	3	3	0	0.333333	0.392633	0.004498	0.004498	0	0	2.24e-06	0.059731	0.001331	-0.14259	1.97727	7	7	-0.25159	0.444444	Peripheral	brown
	SASH1	6	6	0	0	0	0.008996	0.008996	0	0	2.24e-06	0.074985	0.001672	-0.14259	1.97727	3	0	0.018567	0.5	Peripheral	brown
	FHOD3	3	3	0	0	0	0.004498	0.004498	0	0	2.24e-06	0.064198	0.001423	-0.14259	1.97727	2	1	-0.31467	0.444444	Peripheral	brown
	S100A6	5	5	0	0	0	0.007496	0.007496	0	0	2.24e-06	0.030826	0.002615	-0.14259	1.97727	15	3	1	0.64	Connector	brown
	LINC02343	2	2	0	0	0	0.002999	0.002999	0	0	2.24e-06	0.026298	0.001337	-0.14259	1.97727	10	7	-0.25159	0	Ultra peripheral	brown
	SLCO3A1	8	8	0	0.035714	0.031355	0.011994	0.011994	0	0	2.24e-06	0.070847	0.001923	-0.14259	1.97727	10	9	-0.1534	0.6875	Connector	brown
	CLDN16	5	5	0	0	0	0.007496	0.007496	0	0	2.24e-06	0.057863	0.001699	-0.14259	1.97727	33	8	0.041292	0.72	Connector	brown
	CRIM1	1	1	0	0	0	0.001499	0.001499	0	0	2.24e-06	0.054244	0.001266	-0.14259	1.97727	68	0	-0.33921	0	Ultra peripheral	brown
	EEF1A1	10	10	0	0	0	0.014993	0.014993	0	0	2.24e-06	0.063221	0.001975	-0.14259	1.97727	19	1	0.397706	0.58	Peripheral	brown
	GALNT10	2	2	0	0	0	0.002999	0.002999	0	0	2.24e-06	0.009821	0.00139	-0.14259	1.97727	26	1	-0.31467	0	Ultra peripheral	brown
	ARHGAP29	5	5	0	0.1	0.127384	0.007496	0.007496	0	0	2.24e-06	0.093231	0.001484	-0.14259	1.97727	3	0	-0.21995	0.64	Connector	brown
	ACSL4	4	4	0	0	0	0.005997	0.005997	0	0	2.24e-06	0.053582	0.001736	-0.14259	1.97727	33	1	-0.31467	0.625	Connector	brown
	FGD4	5	5	0	0.1	0.100868	0.007496	0.007496	0	0	2.24e-06	0.074023	0.001706	-0.14259	1.97727	10	7	-0.03883	0.56	Peripheral	brown
	CASR	3	3	0	0.333333	0.280044	0.004498	0.004498	0	0	2.24e-06	0.049864	0.001522	-0.14259	1.97727	1	7	-0.25159	0.444444	Peripheral	brown
	PATJ	5	5	0	0.1	0.099564	0.007496	0.007496	0	0	2.24e-06	0.106858	0.001471	-0.14259	1.97727	34	0	0.137825	0	Ultra peripheral	brown
	STON2	2	2	0	0	0	0.002999	0.002999	0	0	2.24e-06	0.022143	0.001403	-0.14259	1.97727	11	1	-0.31467	0	Ultra peripheral	brown
	PPP2R3A	4	4	0	0.333333	0.32524	0.005997	0.005997	0	0	2.24e-06	0.102614	0.001333	-0.14259	1.97727	1	7	-0.25159	0.5	Peripheral	brown
	KLHL13	10	10	0	0	0	0.014993	0.014993	0	0	2.24e-06	0.096778	0.001944	-0.14259	1.97727	1	1	0.041519	0.7	Connector	brown
	SAT1	6	6	0	0	0	0.008996	0.008996	0	0	2.24e-06	0.075121	0.001834	-0.14259	1.97727	6	9	-0.35281	0.666667	Connector	brown
	TENM4	6	6	0	0	0	0.008996	0.008996	0	0	2.24e-06	0.098247	0.001434	-0.14259	1.97727	1	1	0.041519	0.5	Peripheral	brown
	CSGALNACT1	5	5	0	0	0	0.007496	0.007496	0	0	2.24e-06	0.043924	0.001626	-0.14259	1.97727	2	1	0.041519	0.32	Peripheral	brown
	NRP1	7	7	0	0.142857	0.146417	0.010495	0.010495	0	0	2.24e-06	0.104206	0.001538	-0.14259	1.97727	10	1	-0.13657	0.693878	Connector	brown
	RPS6	3	3	0	0	0	0.004498	0.004498	0	0	2.24e-06	0.03522	0.001584	-0.14259	1.97727	32	9	-0.55223	0.444444	Peripheral	brown
	MAGI2	7	7	0	0.142857	0.139437	0.010495	0.010495	0	0	2.24e-06	0.098869	0.001671	-0.14259	1.97727	1	1	-0.13657	0.693878	Connector	brown
	PLEKHA7	4	4	0	0	0	0.005997	0.005997	0	0	2.24e-06	0.109861	0.001304	-0.14259	1.97727	1	0	-0.10069	0.375	Peripheral	brown
	ASTN2	12	12	0	0	0	0.017991	0.017991	0	0	2.24e-06	0.085801	0.002032	-0.14259	1.97727	1	9	0.44485	0.583333	Peripheral	brown
	CLCNKA	4	4	0	0	0	0.005997	0.005997	0	0	2.24e-06	0.036324	0.00146	-0.14259	1.97727	18	7	-0.25159	0.5	Peripheral	brown
	FAM155A	11	11	0	0.036364	0.04045	0.016492	0.016492	0	0	2.24e-06	0.133136	0.002011	-0.14259	1.97727	3	9	0.245435	0.628099	Connector	brown
	RGS6	4	4	0	0.5	0.512153	0.005997	0.005997	0	0	2.24e-06	0.06071	0.001363	-0.14259	1.97727	1	1	-0.31467	0.625	Connector	brown
	SLC4A7	12	12	0	0.090909	0.094005	0.017991	0.017991	0	0	2.24e-06	0.187305	0.001593	-0.14259	1.97727	1	1	0.219612	0.694444	Connector	brown
	NLGN1	6	6	0	0	0	0.008996	0.008996	0	0	2.24e-06	0.014262	0.001979	-0.14259	1.97727	11	9	-0.35281	0.666667	Connector	brown
	NELL1	8	8	0	0	0	0.011994	0.011994	0	0	2.24e-06	0.137888	0.001463	-0.14259	1.97727	1	1	-0.13657	0.71875	Connector	brown
	FGF14	4	4	0	0	0	0.005997	0.005997	0	0	2.24e-06	0.053177	0.001441	-0.14259	1.97727	10	9	-0.35281	0.375	Peripheral	brown
	SCTR	3	3	0	0	0	0.004498	0.004498	0	0	2.24e-06	0.030438	0.001427	-0.14259	1.97727	12	8	-0.47486	0.666667	Connector	brown
	BMP6	7	7	0	0	0	0.010495	0.010495	0	0	2.24e-06	0.050944	0.002312	-0.14259	1.97727	2	1	0.219612	0.44898	Peripheral	brown
	PDE7B	3	3	0	0	0	0.004498	0.004498	0	0	2.24e-06	0.025802	0.001527	-0.14259	1.97727	3	0	-0.21995	0.444444	Peripheral	brown
	RHOBTB3	4	4	0	0	0	0.005997	0.005997	0	0	2.24e-06	0.029461	0.001422	-0.14259	1.97727	6	7	-0.25159	0.625	Connector	brown
	MEGF11	7	7	0	0	0	0.010495	0.010495	0	0	2.24e-06	0.077077	0.001569	-0.14259	1.97727	1	9	0.046019	0.408163	Peripheral	brown
	LRP1B	3	3	0	0	0	0.004498	0.004498	0	0	2.24e-06	0.062363	0.001345	-0.14259	1.97727	26	0	-0.33921	0.666667	Connector	brown
	EFHD1	3	3	0	0	0	0.004498	0.004498	0	0	2.24e-06	0.040669	0.001349	-0.14259	1.97727	11	7	-0.46435	0.666667	Connector	brown
	AGAP1	3	3	0	0.666667	0.626955	0.004498	0.004498	0	0	2.24e-06	0.100178	0.00128	-0.14259	1.97727	1	0	-0.10069	0	Ultra peripheral	brown
	DEPTOR	14	14	0	0.032967	0.032614	0.02099	0.02099	0	0	2.24e-06	0.180792	0.002246	-0.14259	1.97727	1	1	0.219612	0.734694	Connector	brown
	GLS	2	2	0	0	0	0.002999	0.002999	0	0	2.24e-06	0.051318	0.001525	-0.14259	1.97727	38	0	-0.21995	0	Ultra peripheral	brown
	NHS	5	5	0	0	0	0.007496	0.007496	0	0	2.24e-06	0.069105	0.0017	-0.14259	1.97727	16	1	0.041519	0.32	Peripheral	brown
	KCNJ1	6	6	0	0.066667	0.069822	0.008996	0.008996	0	0	2.24e-06	0.065403	0.001974	-0.14259	1.97727	23	4	-0.37176	0.777778	Connector	brown
	PPFIA2	1	1	0	0	0	0.001499	0.001499	0	0	2.24e-06	0.02752	0.001261	-0.14259	1.97727	69	1	-0.49276	0	Ultra peripheral	brown
	RBM47	6	6	0	0.066667	0.068647	0.008996	0.008996	0	0	2.24e-06	0.085574	0.001577	-0.14259	1.97727	1	0	-0.10069	0.611111	Peripheral	brown
	FTL	2	2	0	0	0	0.002999	0.002999	0	0	2.24e-06	0.016497	0.001478	-0.14259	1.97727	21	8	-0.47486	0.5	Peripheral	brown
	FGF13	6	6	0	0.066667	0.074928	0.008996	0.008996	0	0	2.24e-06	0.059364	0.001617	-0.14259	1.97727	1	1	0.041519	0.5	Peripheral	brown
	ARHGAP24	3	3	0	0.666667	0.63102	0.004498	0.004498	0	0	2.24e-06	0.065921	0.001461	-0.14259	1.97727	3	0	-0.21995	0.444444	Peripheral	brown
	KIRREL1	4	4	0	0.5	0.492084	0.005997	0.005997	0	0	2.24e-06	0.092441	0.001434	-0.14259	1.97727	31	0	0.018567	0	Ultra peripheral	brown
	SERF2	1	1	0	0	0	0.001499	0.001499	0	0	2.24e-06	0.000664	0.001309	-0.14259	1.97727	70	5	-0.25	0	Ultra peripheral	brown
	FARP1	5	5	0	0.1	0.087393	0.007496	0.007496	0	0	2.24e-06	0.087641	0.001434	-0.14259	1.97727	1	1	-0.13657	0.48	Peripheral	brown
	SORBS2	2	2	0	0	0	0.002999	0.002999	0	0	2.24e-06	0.010368	0.001445	-0.14259	1.97727	42	7	-0.25159	0	Ultra peripheral	brown
	ATP6V0A4	1	1	0	0	0	0.001499	0.001499	0	0	2.24e-06	0.026227	0.00126	-0.14259	1.97727	71	1	-0.49276	0	Ultra peripheral	brown
	TNFSF10	4	4	0	0	0	0.005997	0.005997	0	0	2.24e-06	0.036569	0.001487	-0.14259	1.97727	34	9	-0.55223	0.625	Connector	brown
	ITPR1	3	3	0	0	0	0.004498	0.004498	0	0	2.24e-06	0.059488	0.001301	-0.14259	1.97727	10	7	-0.46435	0.666667	Connector	brown
	CALCR	4	4	0	0	0	0.005997	0.005997	0	0	2.24e-06	0.055807	0.001694	-0.14259	1.97727	25	8	0.041292	0.625	Connector	brown
	STPG2	6	6	0	0	0	0.008996	0.008996	0	0	2.24e-06	0.062236	0.001483	-0.14259	1.97727	1	7	-0.25159	0.722222	Connector	brown
	PRKCA	4	4	0	0	0	0.005997	0.005997	0	0	2.24e-06	0.056915	0.001453	-0.14259	1.97727	2	1	-0.13657	0.375	Peripheral	brown
	RPS12	1	1	0	0	0	0.001499	0.001499	0	0	2.24e-06	0.000642	0.001307	-0.14259	1.97727	72	5	-0.25	0	Ultra peripheral	brown
	EXT1	2	2	0	0	0	0.002999	0.002999	0	0	2.24e-06	0.045539	0.001314	-0.14259	1.97727	1	0	-0.33921	0.5	Peripheral	brown
	DAPK1	5	5	0	0.2	0.213671	0.007496	0.007496	0	0	2.24e-06	0.088328	0.001347	-0.14259	1.97727	1	0	-0.10069	0.48	Peripheral	brown
	RALYL	3	3	0	0	0	0.004498	0.004498	0	0	2.24e-06	0.016763	0.001674	-0.14259	1.97727	73	1	-0.31467	0.444444	Peripheral	brown
	CNKSR3	2	2	0	0	0	0.002999	0.002999	0	0	2.24e-06	0.015771	0.001355	-0.14259	1.97727	18	7	-0.46435	0.5	Peripheral	brown
	PTPN4	4	4	0	0	0	0.005997	0.005997	0	0	2.24e-06	0.048402	0.001363	-0.14259	1.97727	10	7	-0.25159	0.625	Connector	brown
	SYNE1	2	2	0	0	0	0.002999	0.002999	0	0	2.24e-06	0.040154	0.001302	-0.14259	1.97727	18	7	-0.46435	0.5	Peripheral	brown
	FRAS1	6	6	0	0.066667	0.05534	0.008996	0.008996	0	0	2.24e-06	0.036275	0.002017	-0.14259	1.97727	13	7	-0.03883	0.5	Peripheral	brown
	TMEM72	3	3	0	0	0	0.004498	0.004498	0	0	2.24e-06	0.011699	0.001511	-0.14259	1.97727	24	7	-0.03883	0	Ultra peripheral	brown
	GLDC	6	6	0	0	0	0.008996	0.008996	0	0	2.24e-06	0.091314	0.001448	-0.14259	1.97727	1	1	-0.13657	0.611111	Peripheral	brown
	PRKCE	3	3	0	0	0	0.004498	0.004498	0	0	2.24e-06	0.043195	0.001341	-0.14259	1.97727	7	7	-0.25159	0.444444	Peripheral	brown
	PEBP1	3	3	0	0	0	0.004498	0.004498	0	0	2.24e-06	0.021495	0.00141	-0.14259	1.97727	4	1	-0.31467	0.444444	Peripheral	brown
	TNS3	2	2	0	0	0	0.002999	0.002999	0	0	2.24e-06	0.041435	0.001352	-0.14259	1.97727	1	1	-0.49276	0.5	Peripheral	brown
	RASSF8	2	2	0	0	0	0.002999	0.002999	0	0	2.24e-06	0.023002	0.001306	-0.14259	1.97727	18	7	-0.46435	0.5	Peripheral	brown
	SFRP1	7	7	0	0	0	0.010495	0.010495	0	0	2.24e-06	0.068081	0.001509	-0.14259	1.97727	1	1	-0.13657	0.612245	Peripheral	brown
	NEK10	5	5	0	0	0	0.007496	0.007496	0	0	2.24e-06	0.05731	0.001398	-0.14259	1.97727	18	1	-0.13657	0.56	Peripheral	brown
	PPM1E	3	3	0	0	0	0.004498	0.004498	0	0	2.24e-06	0.044626	0.001319	-0.14259	1.97727	1	1	-0.49276	0.666667	Connector	brown
	CYFIP2	4	4	0	0	0	0.005997	0.005997	0	0	2.24e-06	0.066428	0.001732	-0.14259	1.97727	16	7	-0.46435	0.75	Connector	brown
	PTPRJ	3	3	0	0	0	0.004498	0.004498	0	0	2.24e-06	0.029904	0.001454	-0.14259	1.97727	31	0	-0.21995	0.444444	Peripheral	brown
	LINC01503	4	4	0	0	0	0.005997	0.005997	0	0	2.24e-06	0.034267	0.001418	-0.14259	1.97727	10	9	-0.35281	0.375	Peripheral	brown
	RERE	3	3	0	0	0	0.004498	0.004498	0	0	2.24e-06	0.045603	0.001463	-0.14259	1.97727	44	7	-0.25159	0.444444	Peripheral	brown
	ZFAND3	3	3	0	0.333333	0.349437	0.004498	0.004498	0	0	2.24e-06	0.091766	0.001397	-0.14259	1.97727	34	0	-0.10069	0	Ultra peripheral	brown
	MAL	3	3	0	0	0	0.004498	0.004498	0	0	2.24e-06	0.028133	0.001421	-0.14259	1.97727	27	1	-0.13657	0	Ultra peripheral	brown
	MYOF	5	5	0	0	0	0.007496	0.007496	0	0	2.24e-06	0.026604	0.002527	-0.14259	1.97727	74	7	-0.25159	0.64	Connector	brown
	FMN1	1	1	0	0	0	0.001499	0.001499	0	0	2.24e-06	0.005755	0.001293	-0.14259	1.97727	75	7	-0.46435	0	Ultra peripheral	brown
	GALNT14	1	1	0	0	0	0.001499	0.001499	0	0	2.24e-06	0.005368	0.001427	-0.14259	1.97727	76	0	-0.33921	0	Ultra peripheral	brown
	ZNF385D	4	4	0	0	0	0.005997	0.005997	0	0	2.24e-06	0.073278	0.001312	-0.14259	1.97727	1	7	-0.46435	0.75	Connector	brown
	RPLP0	2	2	0	0	0	0.002999	0.002999	0	0	2.24e-06	0.00627	0.001419	-0.14259	1.97727	20	8	-0.47486	0.5	Peripheral	brown
	BICD1	3	3	0	0.333333	0.343485	0.004498	0.004498	0	0	2.24e-06	0.055758	0.001311	-0.14259	1.97727	3	1	-0.49276	0.666667	Connector	brown
	CUBN	1	1	0	0	0	0.001499	0.001499	0	0	2.24e-06	0.046562	0.001254	-0.14259	1.97727	77	0	-0.33921	0	Ultra peripheral	brown
	CADM1	2	2	0	1	1	0.002999	0.002999	0	0	2.24e-06	0.028514	0.0013	-0.14259	1.97727	7	7	-0.25159	0	Ultra peripheral	brown
	RPL15	1	1	0	0	0	0.001499	0.001499	0	0	2.24e-06	0.002379	0.001311	-0.14259	1.97727	78	9	-0.75164	0	Ultra peripheral	brown
	STOX2	5	5	0	0.2	0.200052	0.007496	0.007496	0	0	2.24e-06	0.088871	0.001338	-0.14259	1.97727	1	0	-0.10069	0.48	Peripheral	brown
	GALNT18	5	5	0	0	0	0.007496	0.007496	0	0	2.24e-06	0.107841	0.001527	-0.14259	1.97727	1	0	-0.10069	0.56	Peripheral	brown
	RBM6	3	3	0	0.333333	0.28186	0.004498	0.004498	0	0	2.24e-06	0.078944	0.001279	-0.14259	1.97727	1	0	-0.10069	0	Ultra peripheral	brown
	PDE10A	1	1	0	0	0	0.001499	0.001499	0	0	2.24e-06	0.023704	0.001258	-0.14259	1.97727	79	1	-0.49276	0	Ultra peripheral	brown
	RPL36	2	2	0	0	0	0.002999	0.002999	0	0	2.24e-06	0.017691	0.001309	-0.14259	1.97727	1	0	-0.33921	0.5	Peripheral	brown
	FTH1	2	2	0	0	0	0.002999	0.002999	0	0	2.24e-06	0.009701	0.001336	-0.14259	1.97727	29	9	-0.55223	0	Ultra peripheral	brown
	BCL2	8	8	0	0.142857	0.146262	0.011994	0.011994	0	0	2.24e-06	0.117478	0.001527	-0.14259	1.97727	1	0	0.137825	0.53125	Peripheral	brown
	SLC9A3	2	2	0	0	0	0.002999	0.002999	0	0	2.24e-06	0.056999	0.001271	-0.14259	1.97727	1	1	-0.49276	0.5	Peripheral	brown
	PDE4DIP	2	2	0	0	0	0.002999	0.002999	0	0	2.24e-06	0.023121	0.001294	-0.14259	1.97727	7	7	-0.46435	0.5	Peripheral	brown
	MMS22L	2	2	0	0	0	0.002999	0.002999	0	0	2.24e-06	0.027819	0.001285	-0.14259	1.97727	10	0	-0.33921	0.5	Peripheral	brown
	RPSA	1	1	0	0	0	0.001499	0.001499	0	0	2.24e-06	0.000576	0.0013	-0.14259	1.97727	80	5	-0.25	0	Ultra peripheral	brown
	SORCS2	2	2	0	0	0	0.002999	0.002999	0	0	2.24e-06	0.030682	0.001276	-0.14259	1.97727	10	7	-0.46435	0.5	Peripheral	brown
	TMPRSS4	7	7	0	0	0	0.010495	0.010495	0	0	2.24e-06	0.066647	0.001885	-0.14259	1.97727	1	9	-0.1534	0.571429	Peripheral	brown
	EVC	4	4	0	0.333333	0.367724	0.005997	0.005997	0	0	2.24e-06	0.084961	0.001314	-0.14259	1.97727	1	0	-0.10069	0.375	Peripheral	brown
	STK32A	1	1	0	0	0	0.001499	0.001499	0	0	2.24e-06	0.023147	0.001258	-0.14259	1.97727	81	1	-0.49276	0	Ultra peripheral	brown
	ADAMTS1	2	2	0	0	0	0.002999	0.002999	0	0	2.24e-06	0.003377	0.00152	-0.14259	1.97727	82	5	-0.25	0.5	Peripheral	brown
	ITGA3	3	3	0	0	0	0.004498	0.004498	0	0	2.24e-06	0.046519	0.001405	-0.14259	1.97727	24	7	-0.46435	0.666667	Connector	brown
	WDR72	2	2	0	0	0	0.002999	0.002999	0	0	2.24e-06	0.030614	0.001275	-0.14259	1.97727	1	1	-0.31467	0	Ultra peripheral	brown
	PRKX	2	2	0	0	0	0.002999	0.002999	0	0	2.24e-06	0.033171	0.001319	-0.14259	1.97727	12	8	-0.47486	0.5	Peripheral	brown
	TMEM52B	1	1	0	0	0	0.001499	0.001499	0	0	2.24e-06	0.022852	0.001258	-0.14259	1.97727	83	1	-0.49276	0	Ultra peripheral	brown
	IFITM3	2	2	0	0	0	0.002999	0.002999	0	0	2.24e-06	0.0344	0.001289	-0.14259	1.97727	1	0	-0.21995	0	Ultra peripheral	brown
	SVIL	2	2	0	0	0	0.002999	0.002999	0	0	2.24e-06	0.045492	0.001287	-0.14259	1.97727	16	1	-0.49276	0.5	Peripheral	brown
	RPL32	2	2	0	0	0	0.002999	0.002999	0	0	2.24e-06	0.022309	0.001324	-0.14259	1.97727	1	1	-0.49276	0.5	Peripheral	brown
	CA10	5	5	0	0	0	0.007496	0.007496	0	0	2.24e-06	0.032432	0.001499	-0.14259	1.97727	1	1	0.041519	0.32	Peripheral	brown
	GSTP1	1	1	0	0	0	0.001499	0.001499	0	0	2.24e-06	0.000557	0.001299	-0.14259	1.97727	84	5	-0.25	0	Ultra peripheral	brown
	CTNNA1	1	1	0	0	0	0.001499	0.001499	0	0	2.24e-06	0.022019	0.001262	-0.14259	1.97727	85	0	-0.33921	0	Ultra peripheral	brown
	TACC1	2	2	0	0	0	0.002999	0.002999	0	0	2.24e-06	0.015558	0.001304	-0.14259	1.97727	36	7	-0.25159	0	Ultra peripheral	brown
	PTK2	2	2	0	1	1	0.002999	0.002999	0	0	2.24e-06	0.071162	0.001271	-0.14259	1.97727	1	0	-0.21995	0	Ultra peripheral	brown
	ALDH1A2	2	2	0	0	0	0.002999	0.002999	0	0	2.24e-06	0.031964	0.002316	-0.14259	1.97727	86	0	-0.21995	0	Ultra peripheral	brown
	PTPRM	3	3	0	0	0	0.004498	0.004498	0	0	2.24e-06	0.039945	0.001423	-0.14259	1.97727	27	0	-0.21995	0.444444	Peripheral	brown
	APBB2	5	5	0	0.1	0.094948	0.007496	0.007496	0	0	2.24e-06	0.0864	0.00159	-0.14259	1.97727	1	0	-0.21995	0.72	Connector	brown
	CADPS2	3	3	0	0	0	0.004498	0.004498	0	0	2.24e-06	0.03618	0.001316	-0.14259	1.97727	7	9	-0.55223	0.444444	Peripheral	brown
	LINC01781	5	5	0	0.1	0.09565	0.007496	0.007496	0	0	2.24e-06	0.039284	0.001659	-0.14259	1.97727	18	7	0.173937	0.32	Peripheral	brown
	PLEKHA5	2	2	0	0	0	0.002999	0.002999	0	0	2.24e-06	0.044617	0.001396	-0.14259	1.97727	44	7	-0.46435	0.5	Peripheral	brown
	APOO	4	4	0	0	0	0.005997	0.005997	0	0	2.24e-06	0.01878	0.001403	-0.14259	1.97727	29	9	-0.55223	0.625	Connector	brown
	RNF150	2	2	0	0	0	0.002999	0.002999	0	0	2.24e-06	0.017178	0.001463	-0.14259	1.97727	13	7	-0.46435	0.5	Peripheral	brown
	SNX29	3	3	0	0	0	0.004498	0.004498	0	0	2.24e-06	0.077747	0.001283	-0.14259	1.97727	1	0	-0.21995	0.444444	Peripheral	brown
	RPL28	2	2	0	0	0	0.002999	0.002999	0	0	2.24e-06	0.00037	0.001541	-0.14259	1.97727	87	8	0.041292	0	Ultra peripheral	brown
	TRIO	2	2	0	1	1	0.002999	0.002999	0	0	2.24e-06	0.060872	0.001274	-0.14259	1.97727	3	0	-0.21995	0	Ultra peripheral	brown
	MYO1D	4	4	0	0	0	0.005997	0.005997	0	0	2.24e-06	0.049633	0.00167	-0.14259	1.97727	1	0	-0.10069	0.375	Peripheral	brown
	ZMIZ1	1	1	0	0	0	0.001499	0.001499	0	0	2.24e-06	0.00637	0.001297	-0.14259	1.97727	88	1	-0.49276	0	Ultra peripheral	brown
	CDH16	4	4	0	0	0	0.005997	0.005997	0	0	2.24e-06	0.031866	0.002643	-0.14259	1.97727	89	0	-0.21995	0.625	Connector	brown
	DANT2	4	4	0	0	0	0.005997	0.005997	0	0	2.24e-06	0.051586	0.001434	-0.14259	1.97727	10	4	-0.37176	0.75	Connector	brown
	TSC22D2	2	2	0	1	1	0.002999	0.002999	0	0	2.24e-06	0.047145	0.001274	-0.14259	1.97727	1	1	-0.49276	0.5	Peripheral	brown
	CLCN5	3	3	0	0	0	0.004498	0.004498	0	0	2.24e-06	0.042495	0.001434	-0.14259	1.97727	10	7	-0.25159	0.444444	Peripheral	brown
	SCN2A	3	3	0	0	0	0.004498	0.004498	0	0	2.24e-06	0.010857	0.001722	-0.14259	1.97727	25	8	-0.47486	0.666667	Connector	brown
	ACTG1	1	1	0	0	0	0.001499	0.001499	0	0	2.24e-06	0	0.00186	-0.14259	1.97727	30	2	-0.70711	0	Ultra peripheral	brown
	PARD3B	4	4	0	0.5	0.498273	0.005997	0.005997	0	0	2.24e-06	0.109387	0.001315	-0.14259	1.97727	1	0	0.018567	0	Ultra peripheral	brown
	KCTD16	3	3	0	0	0	0.004498	0.004498	0	0	2.24e-06	0.009309	0.001462	-0.14259	1.97727	16	1	-0.13657	0	Ultra peripheral	brown
	PITPNC1	3	3	0	0.333333	0.346047	0.004498	0.004498	0	0	2.24e-06	0.040222	0.001335	-0.14259	1.97727	10	9	-0.55223	0.444444	Peripheral	brown
	PRDX1	1	1	0	0	0	0.001499	0.001499	0	0	2.24e-06	0.000532	0.001296	-0.14259	1.97727	90	5	-0.25	0	Ultra peripheral	brown
	OSBPL10	4	4	0	0	0	0.005997	0.005997	0	0	2.24e-06	0.058168	0.001743	-0.14259	1.97727	91	0	-0.21995	0.625	Connector	brown
	ABTB2	1	1	0	0	0	0.001499	0.001499	0	0	2.24e-06	0.000959	0.001376	-0.14259	1.97727	92	7	-0.46435	0	Ultra peripheral	brown
	PDE4D	4	4	0	0.166667	0.157064	0.005997	0.005997	0	0	2.24e-06	0.036424	0.001472	-0.14259	1.97727	3	7	-0.25159	0.625	Connector	brown
	LINGO1	3	3	0	0	0	0.004498	0.004498	0	0	2.24e-06	0.034969	0.001311	-0.14259	1.97727	36	7	-0.46435	0.666667	Connector	brown
	LIFR	1	1	0	0	0	0.001499	0.001499	0	0	2.24e-06	0.012308	0.001276	-0.14259	1.97727	93	7	-0.46435	0	Ultra peripheral	brown
	STARD13	2	2	0	0	0	0.002999	0.002999	0	0	2.24e-06	0.001758	0.002056	-0.14259	1.97727	39	7	-0.25159	0	Ultra peripheral	brown
	CRYL1	2	2	0	0	0	0.002999	0.002999	0	0	2.24e-06	0.047759	0.001283	-0.14259	1.97727	7	7	-0.46435	0.5	Peripheral	brown
	GULP1	5	5	0	0.1	0.105165	0.007496	0.007496	0	0	2.24e-06	0.064	0.001582	-0.14259	1.97727	13	0	-0.21995	0.64	Connector	brown
	SDK1	5	5	0	0.1	0.102462	0.007496	0.007496	0	0	2.24e-06	0.060763	0.00141	-0.14259	1.97727	1	9	-0.35281	0.56	Peripheral	brown
	SCD5	2	2	0	1	1	0.002999	0.002999	0	0	2.24e-06	0.058455	0.001275	-0.14259	1.97727	3	0	-0.21995	0	Ultra peripheral	brown
	KANSL1L	1	1	0	0	0	0.001499	0.001499	0	0	2.24e-06	0.038008	0.00126	-0.14259	1.97727	94	0	-0.33921	0	Ultra peripheral	brown
	SMYD3	4	4	0	0.333333	0.333333	0.005997	0.005997	0	0	2.24e-06	0.07551	0.001315	-0.14259	1.97727	1	0	-0.10069	0.375	Peripheral	brown
	SEMA3C	2	2	0	0	0	0.002999	0.002999	0	0	2.24e-06	0.027657	0.001276	-0.14259	1.97727	10	9	-0.55223	0	Ultra peripheral	brown
	LGR4	1	1	0	0	0	0.001499	0.001499	0	0	2.24e-06	0.01374	0.001292	-0.14259	1.97727	95	1	-0.49276	0	Ultra peripheral	brown
	PROM1	3	3	0	0	0	0.004498	0.004498	0	0	2.24e-06	0.040872	0.001341	-0.14259	1.97727	6	7	-0.46435	0.666667	Connector	brown
	RAD51B	2	2	0	0	0	0.002999	0.002999	0	0	2.24e-06	0.014012	0.001538	-0.14259	1.97727	38	1	-0.49276	0.5	Peripheral	brown
	AP1S3	1	1	0	0	0	0.001499	0.001499	0	0	2.24e-06	0.000933	0.001372	-0.14259	1.97727	96	7	-0.46435	0	Ultra peripheral	brown
	LINC00278	2	2	0	0	0	0.002999	0.002999	0	0	2.24e-06	0.02237	0.001291	-0.14259	1.97727	7	7	-0.46435	0.5	Peripheral	brown
	RBMS1	2	2	0	0	0	0.002999	0.002999	0	0	2.24e-06	0.041759	0.001294	-0.14259	1.97727	26	0	-0.33921	0.5	Peripheral	brown
	TTTY14	10	10	0	0	0	0.014993	0.014993	0	0	2.24e-06	0.073228	0.001817	-0.14259	1.97727	1	1	0.219612	0.58	Peripheral	brown
	NUDT4	1	1	0	0	0	0.001499	0.001499	0	0	2.24e-06	0.011914	0.001275	-0.14259	1.97727	97	7	-0.46435	0	Ultra peripheral	brown
	CXCL12	1	1	0	0	0	0.001499	0.001499	0	0	2.24e-06	0.011831	0.001263	-0.14259	1.97727	98	1	-0.49276	0	Ultra peripheral	brown
	ASIC2	3	3	0	0	0	0.004498	0.004498	0	0	2.24e-06	0.027121	0.001325	-0.14259	1.97727	10	9	-0.55223	0.444444	Peripheral	brown
	ACTN4	1	1	0	0	0	0.001499	0.001499	0	0	2.24e-06	0.001471	0.001371	-0.14259	1.97727	99	0	-0.33921	0	Ultra peripheral	brown
	MSI2	2	2	0	1	1	0.002999	0.002999	0	0	2.24e-06	0.041999	0.00141	-0.14259	1.97727	10	7	-0.46435	0.5	Peripheral	brown
	CPD	3	3	0	0	0	0.004498	0.004498	0	0	2.24e-06	0.031239	0.001333	-0.14259	1.97727	10	9	-0.55223	0.444444	Peripheral	brown
	RPS4X	1	1	0	0	0	0.001499	0.001499	0	0	2.24e-06	0.002032	0.001303	-0.14259	1.97727	100	7	-0.46435	0	Ultra peripheral	brown
	QKI	1	1	0	0	0	0.001499	0.001499	0	0	2.24e-06	0.039713	0.001253	-0.14259	1.97727	101	0	-0.33921	0	Ultra peripheral	brown
	SPAG16	1	1	0	0	0	0.001499	0.001499	0	0	2.24e-06	0.002025	0.001303	-0.14259	1.97727	102	7	-0.46435	0	Ultra peripheral	brown
	DIAPH3	1	1	0	0	0	0.001499	0.001499	0	0	2.24e-06	0.03648	0.001259	-0.14259	1.97727	103	0	-0.33921	0	Ultra peripheral	brown
	VAV3	2	2	0	1	1	0.002999	0.002999	0	0	2.24e-06	0.033856	0.001289	-0.14259	1.97727	3	0	-0.33921	0.5	Peripheral	brown
	CACNB2	4	4	0	0	0	0.005997	0.005997	0	0	2.24e-06	0.031097	0.001564	-0.14259	1.97727	10	7	-0.46435	0.75	Connector	brown
	NUAK2	1	1	0	0	0	0.001499	0.001499	0	0	2.24e-06	0.036234	0.001259	-0.14259	1.97727	104	0	-0.33921	0	Ultra peripheral	brown
	RASAL2	1	1	0	0	0	0.001499	0.001499	0	0	2.24e-06	0.039337	0.001253	-0.14259	1.97727	105	0	-0.33921	0	Ultra peripheral	brown
	CDKAL1	1	1	0	0	0	0.001499	0.001499	0	0	2.24e-06	0.039292	0.001253	-0.14259	1.97727	106	0	-0.33921	0	Ultra peripheral	brown
	AGBL4	4	4	0	0	0	0.005997	0.005997	0	0	2.24e-06	0.022796	0.00147	-0.14259	1.97727	10	7	-0.25159	0.625	Connector	brown
	ARHGEF28	1	1	0	0	0	0.001499	0.001499	0	0	2.24e-06	0.038904	0.001253	-0.14259	1.97727	107	0	-0.33921	0	Ultra peripheral	brown
	SLC16A7	2	2	0	0	0	0.002999	0.002999	0	0	2.24e-06	0.016073	0.001312	-0.14259	1.97727	36	7	-0.25159	0	Ultra peripheral	brown
	RPS15	2	2	0	0	0	0.002999	0.002999	0	0	2.24e-06	0.003613	0.001333	-0.14259	1.97727	4	4	-0.37176	0.5	Peripheral	brown
	CSRNP3	2	2	0	0	0	0.002999	0.002999	0	0	2.24e-06	0.005625	0.001662	-0.14259	1.97727	45	7	-0.25159	0	Ultra peripheral	brown
	NRG3	4	4	0	0.166667	0.16118	0.005997	0.005997	0	0	2.24e-06	0.05992	0.001309	-0.14259	1.97727	10	7	-0.25159	0.625	Connector	brown
	PTPN14	2	2	0	0	0	0.002999	0.002999	0	0	2.24e-06	0.030141	0.001378	-0.14259	1.97727	31	0	-0.21995	0	Ultra peripheral	brown
	GLCCI1	1	1	0	0	0	0.001499	0.001499	0	0	2.24e-06	0.019901	0.001256	-0.14259	1.97727	108	1	-0.49276	0	Ultra peripheral	brown
	CPEB4	3	3	0	0	0	0.004498	0.004498	0	0	2.24e-06	0.039287	0.001361	-0.14259	1.97727	26	0	-0.33921	0.666667	Connector	brown
	LNX1	1	1	0	0	0	0.001499	0.001499	0	0	2.24e-06	0.012828	0.001264	-0.14259	1.97727	109	7	-0.46435	0	Ultra peripheral	brown
	MET	1	1	0	0	0	0.001499	0.001499	0	0	2.24e-06	0.000881	0.001365	-0.14259	1.97727	110	7	-0.46435	0	Ultra peripheral	brown
	RPL10	3	3	0	0	0	0.004498	0.004498	0	0	2.24e-06	0.004474	0.001805	-0.14259	1.97727	19	1	-0.13657	0	Ultra peripheral	brown
	WSB1	2	2	0	0	0	0.002999	0.002999	0	0	2.24e-06	0.032056	0.001299	-0.14259	1.97727	1	0	-0.33921	0.5	Peripheral	brown
	DPH6-DT	4	4	0	0	0	0.005997	0.005997	0	0	2.24e-06	0.053979	0.001805	-0.14259	1.97727	111	1	-0.31467	0.625	Connector	brown
	HDAC9	1	1	0	0	0	0.001499	0.001499	0	0	2.24e-06	0.009382	0.001269	-0.14259	1.97727	112	9	-0.75164	0	Ultra peripheral	brown
	COL4A3	4	4	0	0	0	0.005997	0.005997	0	0	2.24e-06	0.024211	0.001849	-0.14259	1.97727	27	7	-0.25159	0.625	Connector	brown
	NPNT	1	1	0	0	0	0.001499	0.001499	0	0	2.24e-06	0.035006	0.001259	-0.14259	1.97727	113	0	-0.33921	0	Ultra peripheral	brown
	DENND2A	1	1	0	0	0	0.001499	0.001499	0	0	2.24e-06	0.034976	0.001259	-0.14259	1.97727	114	0	-0.33921	0	Ultra peripheral	brown
	VMP1	1	1	0	0	0	0.001499	0.001499	0	0	2.24e-06	0.019011	0.00126	-0.14259	1.97727	115	0	-0.33921	0	Ultra peripheral	brown
	SCHLAP1	2	2	0	0	0	0.002999	0.002999	0	0	2.24e-06	0.021151	0.001285	-0.14259	1.97727	1	1	-0.31467	0	Ultra peripheral	brown
	CRMP1	2	2	0	0	0	0.002999	0.002999	0	0	2.24e-06	0.016364	0.001316	-0.14259	1.97727	1	1	-0.31467	0	Ultra peripheral	brown
	MFHAS1	2	2	0	0	0	0.002999	0.002999	0	0	2.24e-06	0.02836	0.001275	-0.14259	1.97727	1	0	-0.33921	0.5	Peripheral	brown
	CARMIL1	2	2	0	0	0	0.002999	0.002999	0	0	2.24e-06	0.053456	0.001261	-0.14259	1.97727	1	1	-0.49276	0.5	Peripheral	brown
	CAPN8	2	2	0	0	0	0.002999	0.002999	0	0	2.24e-06	0.014394	0.001305	-0.14259	1.97727	18	7	-0.46435	0.5	Peripheral	brown
	TBC1D4	4	4	0	0	0	0.005997	0.005997	0	0	2.24e-06	0.035532	0.001354	-0.14259	1.97727	10	9	-0.35281	0.375	Peripheral	brown
	CHL1	2	2	0	0	0	0.002999	0.002999	0	0	2.24e-06	0.014188	0.001319	-0.14259	1.97727	6	7	-0.25159	0	Ultra peripheral	brown
	MED13L	2	2	0	0	0	0.002999	0.002999	0	0	2.24e-06	0.021142	0.001326	-0.14259	1.97727	11	0	-0.21995	0	Ultra peripheral	brown
	ANK2	3	3	0	0	0	0.004498	0.004498	0	0	2.24e-06	0.017677	0.0018	-0.14259	1.97727	7	7	-0.03883	0	Ultra peripheral	brown
	LINC00645	1	1	0	0	0	0.001499	0.001499	0	0	2.24e-06	0.004578	0.001283	-0.14259	1.97727	116	7	-0.46435	0	Ultra peripheral	brown
	SEMA6D	1	1	0	0	0	0.001499	0.001499	0	0	2.24e-06	0.011028	0.001273	-0.14259	1.97727	117	7	-0.46435	0	Ultra peripheral	brown
	BCAM	1	1	0	0	0	0.001499	0.001499	0	0	2.24e-06	0.000196	0.001402	-0.14259	1.97727	118	8	-0.47486	0	Ultra peripheral	brown
	EPB41L1	1	1	0	0	0	0.001499	0.001499	0	0	2.24e-06	0.019154	0.001256	-0.14259	1.97727	119	1	-0.49276	0	Ultra peripheral	brown
	PPFIBP1	2	2	0	0	0	0.002999	0.002999	0	0	2.24e-06	0.009198	0.001383	-0.14259	1.97727	31	0	-0.21995	0	Ultra peripheral	brown
	MACROD2	4	4	0	0.333333	0.34577	0.005997	0.005997	0	0	2.24e-06	0.093987	0.001287	-0.14259	1.97727	1	0	-0.10069	0.375	Peripheral	brown
	P3H2	6	6	0	0.133333	0.140643	0.008996	0.008996	0	0	2.24e-06	0.078725	0.001435	-0.14259	1.97727	1	9	-0.35281	0.611111	Peripheral	brown
	CLMN	2	2	0	1	1	0.002999	0.002999	0	0	2.24e-06	0.01743	0.001331	-0.14259	1.97727	26	1	-0.31467	0	Ultra peripheral	brown
	WDFY2	1	1	0	0	0	0.001499	0.001499	0	0	2.24e-06	0.010463	0.001262	-0.14259	1.97727	120	9	-0.75164	0	Ultra peripheral	brown
	ARHGAP26	8	8	0	0.035714	0.03297	0.011994	0.011994	0	0	2.24e-06	0.057161	0.002066	-0.14259	1.97727	2	9	-0.1534	0.625	Connector	brown
	RNF152	2	2	0	0	0	0.002999	0.002999	0	0	2.24e-06	0.038748	0.001272	-0.14259	1.97727	3	0	-0.33921	0.5	Peripheral	brown
	CCDC148	1	1	0	0	0	0.001499	0.001499	0	0	2.24e-06	0.007042	0.001359	-0.14259	1.97727	121	7	-0.46435	0	Ultra peripheral	brown
	RPL29	2	2	0	0	0	0.002999	0.002999	0	0	2.24e-06	0.024379	0.001279	-0.14259	1.97727	10	9	-0.55223	0	Ultra peripheral	brown
	UBA52	1	1	0	0	0	0.001499	0.001499	0	0	2.24e-06	0.000461	0.001289	-0.14259	1.97727	122	5	-0.25	0	Ultra peripheral	brown
	ERICH1	1	1	0	0	0	0.001499	0.001499	0	0	2.24e-06	0.012064	0.001263	-0.14259	1.97727	123	7	-0.46435	0	Ultra peripheral	brown
	TSPAN9	1	1	0	0	0	0.001499	0.001499	0	0	2.24e-06	0.014709	0.001276	-0.14259	1.97727	124	0	-0.33921	0	Ultra peripheral	brown
	SRGAP3	2	2	0	0	0	0.002999	0.002999	0	0	2.24e-06	0.022271	0.001305	-0.14259	1.97727	1	1	-0.49276	0.5	Peripheral	brown
	CCND3	5	5	0	0	0	0.007496	0.007496	0	0	2.24e-06	0.029018	0.001598	-0.14259	1.97727	6	9	-0.35281	0.48	Peripheral	brown
	SPATC1	1	1	0	0	0	0.001499	0.001499	0	0	2.24e-06	0.003493	0.001291	-0.14259	1.97727	125	1	-0.49276	0	Ultra peripheral	brown
	RPL13A	2	2	0	0	0	0.002999	0.002999	0	0	2.24e-06	0.00897	0.00155	-0.14259	1.97727	41	9	-0.55223	0	Ultra peripheral	brown
	STAG1	1	1	0	0	0	0.001499	0.001499	0	0	2.24e-06	0.035904	0.001252	-0.14259	1.97727	126	0	-0.33921	0	Ultra peripheral	brown
	FTO	2	2	0	0	0	0.002999	0.002999	0	0	2.24e-06	0.010176	0.00135	-0.14259	1.97727	22	1	-0.49276	0.5	Peripheral	brown
	MYO6	1	1	0	0	0	0.001499	0.001499	0	0	2.24e-06	0.033009	0.001258	-0.14259	1.97727	127	0	-0.33921	0	Ultra peripheral	brown
	AFF1	2	2	0	1	1	0.002999	0.002999	0	0	2.24e-06	0.024105	0.001635	-0.14259	1.97727	10	7	-0.46435	0.5	Peripheral	brown
	ADAMTS9-AS1	2	2	0	0	0	0.002999	0.002999	0	0	2.24e-06	0.009383	0.001822	-0.14259	1.97727	46	6	-1.22474	0.5	Peripheral	brown
	SAMD4A	3	3	0	0	0	0.004498	0.004498	0	0	2.24e-06	0.035528	0.001429	-0.14259	1.97727	3	0	-0.21995	0.444444	Peripheral	brown
	ZDHHC14	2	2	0	0	0	0.002999	0.002999	0	0	2.24e-06	0.046137	0.001267	-0.14259	1.97727	10	7	-0.46435	0.5	Peripheral	brown
	DMGDH	1	1	0	0	0	0.001499	0.001499	0	0	2.24e-06	0.010473	0.001271	-0.14259	1.97727	128	7	-0.46435	0	Ultra peripheral	brown
	TCIM	4	4	0	0	0	0.005997	0.005997	0	0	2.24e-06	0.028076	0.001366	-0.14259	1.97727	6	7	-0.25159	0.625	Connector	brown
	RPL37A	1	1	0	0	0	0.001499	0.001499	0	0	2.24e-06	0.001918	0.001287	-0.14259	1.97727	129	4	-0.37176	0	Ultra peripheral	brown
	CPEB2	2	2	0	0	0	0.002999	0.002999	0	0	2.24e-06	0.03547	0.001307	-0.14259	1.97727	3	0	-0.33921	0.5	Peripheral	brown
	SH3D19	1	1	0	0	0	0.001499	0.001499	0	0	2.24e-06	0.0023	0.001352	-0.14259	1.97727	130	0	-0.33921	0	Ultra peripheral	brown
	TACSTD2	1	1	0	0	0	0.001499	0.001499	0	0	2.24e-06	0.001813	0.001295	-0.14259	1.97727	131	9	-0.75164	0	Ultra peripheral	brown
	GAPDH	1	1	0	0	0	0.001499	0.001499	0	0	2.24e-06	0.000185	0.001393	-0.14259	1.97727	132	8	-0.47486	0	Ultra peripheral	brown
	NOS1AP	1	1	0	0	0	0.001499	0.001499	0	0	2.24e-06	0.003616	0.0013	-0.14259	1.97727	133	7	-0.46435	0	Ultra peripheral	brown
	LDLRAD4	4	4	0	0.166667	0.163528	0.005997	0.005997	0	0	2.24e-06	0.05408	0.001438	-0.14259	1.97727	27	1	-0.31467	0.625	Connector	brown
	ATP5F1E	1	1	0	0	0	0.001499	0.001499	0	0	2.24e-06	0.000185	0.001393	-0.14259	1.97727	134	8	-0.47486	0	Ultra peripheral	brown
	UBE2H	2	2	0	0	0	0.002999	0.002999	0	0	2.24e-06	0.051452	0.001264	-0.14259	1.97727	1	0	-0.21995	0	Ultra peripheral	brown
	ATP11A	1	1	0	0	0	0.001499	0.001499	0	0	2.24e-06	0.032258	0.001258	-0.14259	1.97727	135	0	-0.33921	0	Ultra peripheral	brown
	RPL14	2	2	0	0	0	0.002999	0.002999	0	0	2.24e-06	0.010584	0.001332	-0.14259	1.97727	10	9	-0.55223	0	Ultra peripheral	brown
	DNM3	2	2	0	0	0	0.002999	0.002999	0	0	2.24e-06	0.042647	0.001273	-0.14259	1.97727	1	0	-0.21995	0	Ultra peripheral	brown
	EIF4G3	2	2	0	0	0	0.002999	0.002999	0	0	2.24e-06	0.041797	0.001275	-0.14259	1.97727	1	0	-0.21995	0	Ultra peripheral	brown
	JADE1	1	1	0	0	0	0.001499	0.001499	0	0	2.24e-06	0.031973	0.001258	-0.14259	1.97727	136	0	-0.33921	0	Ultra peripheral	brown
	FRY	6	6	0	0	0	0.008996	0.008996	0	0	2.24e-06	0.056559	0.001461	-0.14259	1.97727	1	9	-0.35281	0.611111	Peripheral	brown
	DSCAML1	3	3	0	0	0	0.004498	0.004498	0	0	2.24e-06	0.039405	0.001338	-0.14259	1.97727	1	1	-0.49276	0.666667	Connector	brown
	GPC6	2	2	0	0	0	0.002999	0.002999	0	0	2.24e-06	0.003546	0.00235	-0.14259	1.97727	137	1	-0.31467	0	Ultra peripheral	brown
	ATXN1	2	2	0	0	0	0.002999	0.002999	0	0	2.24e-06	0.050189	0.001261	-0.14259	1.97727	1	0	-0.33921	0.5	Peripheral	brown
	GTF2IRD1	2	2	0	0	0	0.002999	0.002999	0	0	2.24e-06	0.032397	0.001351	-0.14259	1.97727	24	7	-0.46435	0.5	Peripheral	brown
	LINC01725	1	1	0	0	0	0.001499	0.001499	0	0	2.24e-06	0.004957	0.001273	-0.14259	1.97727	138	1	-0.49276	0	Ultra peripheral	brown
	BCL2L1	1	1	0	0	0	0.001499	0.001499	0	0	2.24e-06	0.031464	0.001257	-0.14259	1.97727	139	0	-0.33921	0	Ultra peripheral	brown
	TRIM2	2	2	0	1	1	0.002999	0.002999	0	0	2.24e-06	0.043503	0.001283	-0.14259	1.97727	3	0	-0.21995	0	Ultra peripheral	brown
	BCL2L14	1	1	0	0	0	0.001499	0.001499	0	0	2.24e-06	0.003312	0.001288	-0.14259	1.97727	140	1	-0.49276	0	Ultra peripheral	brown
	ANKRD11	1	1	0	0	0	0.001499	0.001499	0	0	2.24e-06	0.000766	0.001383	-0.14259	1.97727	141	9	-0.75164	0	Ultra peripheral	brown
	RPS24	2	2	0	0	0	0.002999	0.002999	0	0	2.24e-06	0.003469	0.00133	-0.14259	1.97727	4	4	-0.37176	0.5	Peripheral	brown
	LTF	2	2	0	0	0	0.002999	0.002999	0	0	2.24e-06	0.02377	0.001283	-0.14259	1.97727	1	0	-0.33921	0.5	Peripheral	brown
	CD81	1	1	0	0	0	0.001499	0.001499	0	0	2.24e-06	0.000431	0.001287	-0.14259	1.97727	142	5	-0.25	0	Ultra peripheral	brown
	WFDC2	4	4	0	0	0	0.005997	0.005997	0	0	2.24e-06	0.0281	0.00148	-0.14259	1.97727	19	1	-0.31467	0.625	Connector	brown
	ZSWIM6	1	1	0	0	0	0.001499	0.001499	0	0	2.24e-06	0.03116	0.001257	-0.14259	1.97727	143	0	-0.33921	0	Ultra peripheral	brown
	ZNF98	1	1	0	0	0	0.001499	0.001499	0	0	2.24e-06	0.003867	0.001377	-0.14259	1.97727	144	0	-0.33921	0	Ultra peripheral	brown
	TPT1	3	3	0	0	0	0.004498	0.004498	0	0	2.24e-06	0.006718	0.00188	-0.14259	1.97727	37	1	-0.31467	0.444444	Peripheral	brown
	SDC4	2	2	0	0	0	0.002999	0.002999	0	0	2.24e-06	0.017973	0.001302	-0.14259	1.97727	29	9	-0.55223	0	Ultra peripheral	brown
	EEF2	1	1	0	0	0	0.001499	0.001499	0	0	2.24e-06	0.001732	0.001293	-0.14259	1.97727	145	9	-0.75164	0	Ultra peripheral	brown
	S100A11	1	1	0	0	0	0.001499	0.001499	0	0	2.24e-06	0.001727	0.001293	-0.14259	1.97727	146	9	-0.75164	0	Ultra peripheral	brown
	SPTLC3	1	1	0	0	0	0.001499	0.001499	0	0	2.24e-06	0.008257	0.001268	-0.14259	1.97727	147	0	-0.33921	0	Ultra peripheral	brown
	SLIT2	1	1	0	0	0	0.001499	0.001499	0	0	2.24e-06	0.008563	0.001265	-0.14259	1.97727	148	1	-0.49276	0	Ultra peripheral	brown
	COL7A1	1	1	0	0	0	0.001499	0.001499	0	0	2.24e-06	0.030843	0.001257	-0.14259	1.97727	149	0	-0.33921	0	Ultra peripheral	brown
	RAPGEF3	2	2	0	0	0	0.002999	0.002999	0	0	2.24e-06	0.045762	0.00126	-0.14259	1.97727	1	0	-0.33921	0.5	Peripheral	brown
	EZR	1	1	0	0	0	0.001499	0.001499	0	0	2.24e-06	0.009844	0.00127	-0.14259	1.97727	150	7	-0.46435	0	Ultra peripheral	brown
	KANSL1	1	1	0	0	0	0.001499	0.001499	0	0	2.24e-06	0.03333	0.001252	-0.14259	1.97727	151	0	-0.33921	0	Ultra peripheral	brown
	PXDNL	2	2	0	0	0	0.002999	0.002999	0	0	2.24e-06	0.010395	0.001806	-0.14259	1.97727	40	1	-0.31467	0	Ultra peripheral	brown
	RPL34	1	1	0	0	0	0.001499	0.001499	0	0	2.24e-06	0.001798	0.001285	-0.14259	1.97727	152	4	-0.37176	0	Ultra peripheral	brown
	NBEAL1	1	1	0	0	0	0.001499	0.001499	0	0	2.24e-06	0.033126	0.001252	-0.14259	1.97727	153	0	-0.33921	0	Ultra peripheral	brown
	HNRNPC	1	1	0	0	0	0.001499	0.001499	0	0	2.24e-06	0.033077	0.001252	-0.14259	1.97727	154	0	-0.33921	0	Ultra peripheral	brown
	EXOC6B	1	1	0	0	0	0.001499	0.001499	0	0	2.24e-06	0.033017	0.001252	-0.14259	1.97727	155	0	-0.33921	0	Ultra peripheral	brown
	RPL8	2	2	0	0	0	0.002999	0.002999	0	0	2.24e-06	0.001649	0.001636	-0.14259	1.97727	14	9	-0.55223	0	Ultra peripheral	brown
	FNIP2	1	1	0	0	0	0.001499	0.001499	0	0	2.24e-06	0.004036	0.001279	-0.14259	1.97727	156	7	-0.46435	0	Ultra peripheral	brown
	EML1	1	1	0	0	0	0.001499	0.001499	0	0	2.24e-06	0.030346	0.001257	-0.14259	1.97727	157	0	-0.33921	0	Ultra peripheral	brown
	TPST1	2	2	0	0	0	0.002999	0.002999	0	0	2.24e-06	0.038604	0.001272	-0.14259	1.97727	1	0	-0.21995	0	Ultra peripheral	brown
	JMJD1C	2	2	0	1	1	0.002999	0.002999	0	0	2.24e-06	0.046249	0.001279	-0.14259	1.97727	3	0	-0.21995	0	Ultra peripheral	brown
	ABLIM1	1	1	0	0	0	0.001499	0.001499	0	0	2.24e-06	0.010992	0.001283	-0.14259	1.97727	158	1	-0.49276	0	Ultra peripheral	brown
	RASGEF1B	1	1	0	0	0	0.001499	0.001499	0	0	2.24e-06	0.016906	0.001255	-0.14259	1.97727	159	1	-0.49276	0	Ultra peripheral	brown
	MFSD4A	2	2	0	0	0	0.002999	0.002999	0	0	2.24e-06	0.015878	0.001298	-0.14259	1.97727	18	7	-0.46435	0.5	Peripheral	brown
	GAREM1	3	3	0	0	0	0.004498	0.004498	0	0	2.24e-06	0.027541	0.001475	-0.14259	1.97727	2	1	-0.31467	0.444444	Peripheral	brown
	SCNN1A	1	1	0	0	0	0.001499	0.001499	0	0	2.24e-06	0.01091	0.001283	-0.14259	1.97727	160	1	-0.49276	0	Ultra peripheral	brown
	GBF1	1	1	0	0	0	0.001499	0.001499	0	0	2.24e-06	0.032608	0.001251	-0.14259	1.97727	161	0	-0.33921	0	Ultra peripheral	brown
	TEX9	1	1	0	0	0	0.001499	0.001499	0	0	2.24e-06	0.001663	0.001293	-0.14259	1.97727	162	7	-0.46435	0	Ultra peripheral	brown
	CLASP1	1	1	0	0	0	0.001499	0.001499	0	0	2.24e-06	0.032571	0.001251	-0.14259	1.97727	163	0	-0.33921	0	Ultra peripheral	brown
	CASC15	2	2	0	0	0	0.002999	0.002999	0	0	2.24e-06	0.009237	0.00134	-0.14259	1.97727	10	9	-0.55223	0	Ultra peripheral	brown
	ACTB	1	1	0	0	0	0.001499	0.001499	0	0	2.24e-06	0.000131	0.001351	-0.14259	1.97727	164	8	-0.47486	0	Ultra peripheral	brown
	ACOT11	1	1	0	0	0	0.001499	0.001499	0	0	2.24e-06	0.009596	0.001269	-0.14259	1.97727	165	7	-0.46435	0	Ultra peripheral	brown
	NTRK2	3	3	0	0	0	0.004498	0.004498	0	0	2.24e-06	0.034536	0.00129	-0.14259	1.97727	10	7	-0.46435	0.666667	Connector	brown
	HKDC1	1	1	0	0	0	0.001499	0.001499	0	0	2.24e-06	0.015627	0.001255	-0.14259	1.97727	166	9	-0.75164	0	Ultra peripheral	brown
	RPL11	1	1	0	0	0	0.001499	0.001499	0	0	2.24e-06	0.000131	0.001351	-0.14259	1.97727	167	8	-0.47486	0	Ultra peripheral	brown
	TBL1XR1	1	1	0	0	0	0.001499	0.001499	0	0	2.24e-06	0.009503	0.00126	-0.14259	1.97727	168	1	-0.49276	0	Ultra peripheral	brown
	PAPSS2	1	1	0	0	0	0.001499	0.001499	0	0	2.24e-06	0.019333	0.001256	-0.14259	1.97727	169	0	-0.33921	0	Ultra peripheral	brown
	TMBIM6	1	1	0	0	0	0.001499	0.001499	0	0	2.24e-06	0.001752	0.001284	-0.14259	1.97727	170	4	-0.37176	0	Ultra peripheral	brown
	CHP1	1	1	0	0	0	0.001499	0.001499	0	0	2.24e-06	0.016621	0.001255	-0.14259	1.97727	171	1	-0.49276	0	Ultra peripheral	brown
	FBXL17	1	1	0	0	0	0.001499	0.001499	0	0	2.24e-06	0.009527	0.001269	-0.14259	1.97727	172	7	-0.46435	0	Ultra peripheral	brown
	LINC02256	1	1	0	0	0	0.001499	0.001499	0	0	2.24e-06	0.011515	0.001265	-0.14259	1.97727	173	1	-0.49276	0	Ultra peripheral	brown
	ARL17B	3	3	0	0	0	0.004498	0.004498	0	0	2.24e-06	0.022223	0.001321	-0.14259	1.97727	13	1	-0.13657	0	Ultra peripheral	brown
	KANK1	2	2	0	0	0	0.002999	0.002999	0	0	2.24e-06	0.033281	0.001283	-0.14259	1.97727	36	7	-0.46435	0.5	Peripheral	brown
	STK39	1	1	0	0	0	0.001499	0.001499	0	0	2.24e-06	0.009174	0.00126	-0.14259	1.97727	174	9	-0.75164	0	Ultra peripheral	brown
	MIRLET7BHG	1	1	0	0	0	0.001499	0.001499	0	0	2.24e-06	0.032087	0.001251	-0.14259	1.97727	175	0	-0.33921	0	Ultra peripheral	brown
	COL27A1	1	1	0	0	0	0.001499	0.001499	0	0	2.24e-06	0.0154	0.001255	-0.14259	1.97727	176	9	-0.75164	0	Ultra peripheral	brown
	HMCN1	1	1	0	0	0	0.001499	0.001499	0	0	2.24e-06	0.031919	0.001251	-0.14259	1.97727	177	0	-0.33921	0	Ultra peripheral	brown
	RPS27A	1	1	0	0	0	0.001499	0.001499	0	0	2.24e-06	0.007389	0.001273	-0.14259	1.97727	178	0	-0.33921	0	Ultra peripheral	brown
	NRK	1	1	0	0	0	0.001499	0.001499	0	0	2.24e-06	0.004615	0.001271	-0.14259	1.97727	179	1	-0.49276	0	Ultra peripheral	brown
	LINC01091	2	2	0	0	0	0.002999	0.002999	0	0	2.24e-06	0.016007	0.001435	-0.14259	1.97727	2	9	-0.55223	0	Ultra peripheral	brown
	ZNF638	2	2	0	0	0	0.002999	0.002999	0	0	2.24e-06	0.015067	0.00128	-0.14259	1.97727	10	9	-0.55223	0	Ultra peripheral	brown
	SLC25A6	1	1	0	0	0	0.001499	0.001499	0	0	2.24e-06	0.000403	0.001284	-0.14259	1.97727	180	5	-0.25	0	Ultra peripheral	brown
	PLXDC2	1	1	0	0	0	0.001499	0.001499	0	0	2.24e-06	0.018921	0.001255	-0.14259	1.97727	181	0	-0.33921	0	Ultra peripheral	brown
	GRAMD2B	1	1	0	0	0	0.001499	0.001499	0	0	2.24e-06	0.009322	0.001269	-0.14259	1.97727	182	7	-0.46435	0	Ultra peripheral	brown
	SORBS1	1	1	0	0	0	0.001499	0.001499	0	0	2.24e-06	0.031447	0.001251	-0.14259	1.97727	183	0	-0.33921	0	Ultra peripheral	brown
	TCAIM	1	1	0	0	0	0.001499	0.001499	0	0	2.24e-06	0.016155	0.001254	-0.14259	1.97727	184	1	-0.49276	0	Ultra peripheral	brown
	COL18A1	1	1	0	0	0	0.001499	0.001499	0	0	2.24e-06	0.028804	0.001256	-0.14259	1.97727	185	0	-0.33921	0	Ultra peripheral	brown
	RPL7	1	1	0	0	0	0.001499	0.001499	0	0	2.24e-06	0.000126	0.001347	-0.14259	1.97727	186	8	-0.47486	0	Ultra peripheral	brown
	WNK4	1	1	0	0	0	0.001499	0.001499	0	0	2.24e-06	0.009152	0.001259	-0.14259	1.97727	187	1	-0.49276	0	Ultra peripheral	brown
	B2M	2	2	0	0	0	0.002999	0.002999	0	0	2.24e-06	0.009255	0.0013	-0.14259	1.97727	4	4	-0.37176	0.5	Peripheral	brown
	SLC35F5	1	1	0	0	0	0.001499	0.001499	0	0	2.24e-06	0.009131	0.001259	-0.14259	1.97727	188	1	-0.49276	0	Ultra peripheral	brown
	SIK3	1	1	0	0	0	0.001499	0.001499	0	0	2.24e-06	0.031097	0.001251	-0.14259	1.97727	189	0	-0.33921	0	Ultra peripheral	brown
	MAML3	1	1	0	0	0	0.001499	0.001499	0	0	2.24e-06	0.015984	0.001254	-0.14259	1.97727	190	1	-0.49276	0	Ultra peripheral	brown
	RIMBP2	1	1	0	0	0	0.001499	0.001499	0	0	2.24e-06	0.002769	0.001307	-0.14259	1.97727	191	9	-0.75164	0	Ultra peripheral	brown
	SIPA1L3	1	1	0	0	0	0.001499	0.001499	0	0	2.24e-06	0.018567	0.001255	-0.14259	1.97727	192	0	-0.33921	0	Ultra peripheral	brown
	LPP	1	1	0	0	0	0.001499	0.001499	0	0	2.24e-06	0.02857	0.001256	-0.14259	1.97727	193	0	-0.33921	0	Ultra peripheral	brown
	CACNA1D	2	2	0	0	0	0.002999	0.002999	0	0	2.24e-06	0.029542	0.001265	-0.14259	1.97727	10	0	-0.33921	0.5	Peripheral	brown
	RPS2	2	2	0	0	0	0.002999	0.002999	0	0	2.24e-06	0.007515	0.001309	-0.14259	1.97727	29	9	-0.55223	0	Ultra peripheral	brown
	CKB	1	1	0	0	0	0.001499	0.001499	0	0	2.24e-06	0.008832	0.001259	-0.14259	1.97727	194	9	-0.75164	0	Ultra peripheral	brown
	FOCAD	1	1	0	0	0	0.001499	0.001499	0	0	2.24e-06	0.030854	0.001251	-0.14259	1.97727	195	0	-0.33921	0	Ultra peripheral	brown
	BRINP3	1	1	0	0	0	0.001499	0.001499	0	0	2.24e-06	0.001037	0.001366	-0.14259	1.97727	196	6	-1.22474	0	Ultra peripheral	brown
	PTGFR	1	1	0	0	0	0.001499	0.001499	0	0	2.24e-06	0.005093	0.001281	-0.14259	1.97727	197	1	-0.49276	0	Ultra peripheral	brown
	SKAP1	2	2	0	0	0	0.002999	0.002999	0	0	2.24e-06	0.046088	0.001259	-0.14259	1.97727	1	1	-0.49276	0.5	Peripheral	brown
	RGL3	1	1	0	0	0	0.001499	0.001499	0	0	2.24e-06	0.004576	0.001283	-0.14259	1.97727	198	1	-0.49276	0	Ultra peripheral	brown
	KLHL5	1	1	0	0	0	0.001499	0.001499	0	0	2.24e-06	0.028282	0.001256	-0.14259	1.97727	199	0	-0.33921	0	Ultra peripheral	brown
	DPP6	1	1	0	0	0	0.001499	0.001499	0	0	2.24e-06	0.001566	0.00129	-0.14259	1.97727	200	7	-0.46435	0	Ultra peripheral	brown
	CYTOR	1	1	0	0	0	0.001499	0.001499	0	0	2.24e-06	0.001381	0.001356	-0.14259	1.97727	201	1	-0.49276	0	Ultra peripheral	brown
	BTBD11	1	1	0	0	0	0.001499	0.001499	0	0	2.24e-06	0.008994	0.001259	-0.14259	1.97727	202	1	-0.49276	0	Ultra peripheral	brown
	PSD3	1	1	0	0	0	0.001499	0.001499	0	0	2.24e-06	0.005058	0.00128	-0.14259	1.97727	203	1	-0.49276	0	Ultra peripheral	brown
	RPS7	1	1	0	0	0	0.001499	0.001499	0	0	2.24e-06	0.007087	0.001272	-0.14259	1.97727	204	0	-0.33921	0	Ultra peripheral	brown
	ITGB8	2	2	0	0	0	0.002999	0.002999	0	0	2.24e-06	0.008647	0.001445	-0.14259	1.97727	15	3	-1	0.5	Peripheral	brown
	PTMA	1	1	0	0	0	0.001499	0.001499	0	0	2.24e-06	0	0.00169	-0.14259	1.97727	205	2	-0.70711	0	Ultra peripheral	brown
	COL19A1	1	1	0	0	0	0.001499	0.001499	0	0	2.24e-06	0.030509	0.001251	-0.14259	1.97727	206	0	-0.33921	0	Ultra peripheral	brown
	PON2	1	1	0	0	0	0.001499	0.001499	0	0	2.24e-06	0.008941	0.001259	-0.14259	1.97727	207	1	-0.49276	0	Ultra peripheral	brown
	PSAP	1	1	0	0	0	0.001499	0.001499	0	0	2.24e-06	0.000123	0.001344	-0.14259	1.97727	208	8	-0.47486	0	Ultra peripheral	brown
	MAPK10	1	1	0	0	0	0.001499	0.001499	0	0	2.24e-06	0.003356	0.001301	-0.14259	1.97727	209	7	-0.46435	0	Ultra peripheral	brown
	ITGA2	1	1	0	0	0	0.001499	0.001499	0	0	2.24e-06	0.000385	0.001282	-0.14259	1.97727	210	5	-0.25	0	Ultra peripheral	brown
	STK32B	2	2	0	0	0	0.002999	0.002999	0	0	2.24e-06	0.012648	0.001286	-0.14259	1.97727	13	9	-0.55223	0	Ultra peripheral	brown
	LDLR	1	1	0	0	0	0.001499	0.001499	0	0	2.24e-06	0.001217	0.001397	-0.14259	1.97727	211	7	-0.46435	0	Ultra peripheral	brown
	CNTN4	2	2	0	0	0	0.002999	0.002999	0	0	2.24e-06	0.021351	0.001309	-0.14259	1.97727	10	7	-0.46435	0.5	Peripheral	brown
	KCNQ1OT1	1	1	0	0	0	0.001499	0.001499	0	0	2.24e-06	0.027729	0.001256	-0.14259	1.97727	212	0	-0.33921	0	Ultra peripheral	brown
	OSMR	1	1	0	0	0	0.001499	0.001499	0	0	2.24e-06	0.001367	0.001322	-0.14259	1.97727	213	1	-0.49276	0	Ultra peripheral	brown
	MOB3B	1	1	0	0	0	0.001499	0.001499	0	0	2.24e-06	0.008586	0.001259	-0.14259	1.97727	214	9	-0.75164	0	Ultra peripheral	brown
	LLGL2	1	1	0	0	0	0.001499	0.001499	0	0	2.24e-06	0.001941	0.001302	-0.14259	1.97727	215	0	-0.33921	0	Ultra peripheral	brown
	NCKAP5	1	1	0	0	0	0.001499	0.001499	0	0	2.24e-06	0.007347	0.001265	-0.14259	1.97727	216	0	-0.33921	0	Ultra peripheral	brown
	LINC02568	1	1	0	0	0	0.001499	0.001499	0	0	2.24e-06	0.000817	0.001423	-0.14259	1.97727	217	9	-0.75164	0	Ultra peripheral	brown
	CDKL1	1	1	0	0	0	0.001499	0.001499	0	0	2.24e-06	0.009951	0.00126	-0.14259	1.97727	218	7	-0.46435	0	Ultra peripheral	brown
	PLEKHA6	1	1	0	0	0	0.001499	0.001499	0	0	2.24e-06	0.004324	0.001269	-0.14259	1.97727	219	1	-0.49276	0	Ultra peripheral	brown
	GRM8	1	1	0	0	0	0.001499	0.001499	0	0	2.24e-06	0.001373	0.001327	-0.14259	1.97727	220	0	-0.33921	0	Ultra peripheral	brown
	MLLT3	1	1	0	0	0	0.001499	0.001499	0	0	2.24e-06	0.004313	0.001269	-0.14259	1.97727	221	1	-0.49276	0	Ultra peripheral	brown
	RPS14	1	1	0	0	0	0.001499	0.001499	0	0	2.24e-06	0.001613	0.001281	-0.14259	1.97727	222	4	-0.37176	0	Ultra peripheral	brown
	GABRB1	1	1	0	0	0	0.001499	0.001499	0	0	2.24e-06	0.001519	0.001289	-0.14259	1.97727	223	7	-0.46435	0	Ultra peripheral	brown
	SSH2	1	1	0	0	0	0.001499	0.001499	0	0	2.24e-06	0.015257	0.001254	-0.14259	1.97727	224	1	-0.49276	0	Ultra peripheral	brown
	HYDIN	1	1	0	0	0	0.001499	0.001499	0	0	2.24e-06	0.001514	0.001289	-0.14259	1.97727	225	7	-0.46435	0	Ultra peripheral	brown
	GPHN	1	1	0	0	0	0.001499	0.001499	0	0	2.24e-06	0.014266	0.001254	-0.14259	1.97727	226	9	-0.75164	0	Ultra peripheral	brown
	PKD2	1	1	0	0	0	0.001499	0.001499	0	0	2.24e-06	0.021161	0.00126	-0.14259	1.97727	227	0	-0.33921	0	Ultra peripheral	brown
	PPM1H	1	1	0	0	0	0.001499	0.001499	0	0	2.24e-06	0.000177	0.001574	-0.14259	1.97727	228	7	-0.46435	0	Ultra peripheral	brown
	HSD11B2	1	1	0	0	0	0.001499	0.001499	0	0	2.24e-06	0.015199	0.001254	-0.14259	1.97727	229	1	-0.49276	0	Ultra peripheral	brown
	RAP2C-AS1	1	1	0	0	0	0.001499	0.001499	0	0	2.24e-06	0.00871	0.001267	-0.14259	1.97727	230	7	-0.46435	0	Ultra peripheral	brown
	WWC2	1	1	0	0	0	0.001499	0.001499	0	0	2.24e-06	0.001923	0.001335	-0.14259	1.97727	231	0	-0.33921	0	Ultra peripheral	brown
	CDC42SE2	1	1	0	0	0	0.001499	0.001499	0	0	2.24e-06	0.01483	0.001257	-0.14259	1.97727	232	0	-0.33921	0	Ultra peripheral	brown
	RPL3	1	1	0	0	0	0.001499	0.001499	0	0	2.24e-06	0.000119	0.001341	-0.14259	1.97727	233	8	-0.47486	0	Ultra peripheral	brown
	RPS11	1	1	0	0	0	0.001499	0.001499	0	0	2.24e-06	0.000103	0.001556	-0.14259	1.97727	234	9	-0.75164	0	Ultra peripheral	brown
	RNF213	1	1	0	0	0	0.001499	0.001499	0	0	2.24e-06	0.015098	0.001254	-0.14259	1.97727	235	1	-0.49276	0	Ultra peripheral	brown
	S100A10	1	1	0	0	0	0.001499	0.001499	0	0	2.24e-06	0.000373	0.001281	-0.14259	1.97727	236	5	-0.25	0	Ultra peripheral	brown
	PPIA	1	1	0	0	0	0.001499	0.001499	0	0	2.24e-06	0.000372	0.001281	-0.14259	1.97727	237	5	-0.25	0	Ultra peripheral	brown
	MAP4	1	1	0	0	0	0.001499	0.001499	0	0	2.24e-06	0.002162	0.001329	-0.14259	1.97727	238	1	-0.49276	0	Ultra peripheral	brown
	TMEM161B-AS1	1	1	0	0	0	0.001499	0.001499	0	0	2.24e-06	0.003008	0.001291	-0.14259	1.97727	239	7	-0.46435	0	Ultra peripheral	brown
	RPS8	1	1	0	0	0	0.001499	0.001499	0	0	2.24e-06	0.000118	0.001341	-0.14259	1.97727	240	8	-0.47486	0	Ultra peripheral	brown
	EPHA4	1	1	0	0	0	0.001499	0.001499	0	0	2.24e-06	0.015023	0.001254	-0.14259	1.97727	241	1	-0.49276	0	Ultra peripheral	brown
	SPIRE1	1	1	0	0	0	0.001499	0.001499	0	0	2.24e-06	0.004225	0.001269	-0.14259	1.97727	242	1	-0.49276	0	Ultra peripheral	brown
	MYO1E	1	1	0	0	0	0.001499	0.001499	0	0	2.24e-06	0.020858	0.001259	-0.14259	1.97727	243	0	-0.33921	0	Ultra peripheral	brown
	LRCH1	1	1	0	0	0	0.001499	0.001499	0	0	2.24e-06	0.011853	0.00127	-0.14259	1.97727	244	0	-0.33921	0	Ultra peripheral	brown
	STEAP1B	1	1	0	0	0	0.001499	0.001499	0	0	2.24e-06	0.014035	0.001254	-0.14259	1.97727	245	9	-0.75164	0	Ultra peripheral	brown
	LINGO2	1	1	0	0	0	0.001499	0.001499	0	0	2.24e-06	0.014996	0.001254	-0.14259	1.97727	246	1	-0.49276	0	Ultra peripheral	brown
	PPP2R2B	1	1	0	0	0	0.001499	0.001499	0	0	2.24e-06	0.009702	0.00126	-0.14259	1.97727	247	7	-0.46435	0	Ultra peripheral	brown
	CHCHD3	1	1	0	0	0	0.001499	0.001499	0	0	2.24e-06	0.008571	0.001267	-0.14259	1.97727	248	7	-0.46435	0	Ultra peripheral	brown
	ACSL1	1	1	0	0	0	0.001499	0.001499	0	0	2.24e-06	0.00857	0.001267	-0.14259	1.97727	249	7	-0.46435	0	Ultra peripheral	brown
	DPYD	1	1	0	0	0	0.001499	0.001499	0	0	2.24e-06	0.008518	0.001258	-0.14259	1.97727	250	1	-0.49276	0	Ultra peripheral	brown
	USP24	1	1	0	0	0	0.001499	0.001499	0	0	2.24e-06	0.003548	0.001275	-0.14259	1.97727	251	7	-0.46435	0	Ultra peripheral	brown
	LRRK2	1	1	0	0	0	0.001499	0.001499	0	0	2.24e-06	0.007116	0.001265	-0.14259	1.97727	252	0	-0.33921	0	Ultra peripheral	brown
	CLDN14	1	1	0	0	0	0.001499	0.001499	0	0	2.24e-06	0.003544	0.001275	-0.14259	1.97727	253	7	-0.46435	0	Ultra peripheral	brown
	SLCO4C1	1	1	0	0	0	0.001499	0.001499	0	0	2.24e-06	0.001568	0.00128	-0.14259	1.97727	254	4	-0.37176	0	Ultra peripheral	brown
	LINC02471	1	1	0	0	0	0.001499	0.001499	0	0	2.24e-06	0.007076	0.001263	-0.14259	1.97727	255	9	-0.75164	0	Ultra peripheral	brown
	IGF2BP2	1	1	0	0	0	0.001499	0.001499	0	0	2.24e-06	0.026562	0.001256	-0.14259	1.97727	256	0	-0.33921	0	Ultra peripheral	brown
	ZEB1	29	0	29	0.002463	0.001554	0.047697	0	0.047697	0	2.92e-06	0.154615	0.001353	-0.1696	2.00181	7	4	2.55722	0.563615	Connector Hub	pink
	CREB5	9	0	9	0	0	0.014803	0	0.014803	0	3.36e-06	0.092948	0.001353	-0.1696	2.00181	21	2	1.34573	0.197531	Peripheral	pink
	STAT3	72	0	72	0.008607	0.008042	0.118421	0	0.118421	0	4.34e-06	0.562343	0.001353	-0.1696	2.00181	6	6	4.44339	0.665123	Connector Hub	pink
	TCF7L2	101	0	101	0.005743	0.005471	0.166118	0	0.166118	0	4.66e-06	0.681271	0.001353	-0.1696	2.00181	5	6	5.70915	0.68307	Connector Hub	pink
	SMARCC1	10	0	10	0	0	0.016447	0	0.016447	0	2.76e-06	0.075847	0.001353	-0.1696	2.00181	25	2	1.34573	0.34	Peripheral	pink
	JUN	5	0	5	0	0	0.008224	0	0.008224	0	2.72e-06	0.08854	0.001353	-0.1696	2.00181	21	2	-0.05376	0.48	Peripheral	pink
	FOS	26	0	26	0.009231	0.007104	0.042763	0	0.042763	0	2.96e-06	0.191276	0.001353	-0.1696	2.00181	21	4	1.75932	0.600592	Peripheral	pink
	ELF1	50	0	50	0.012245	0.014473	0.082237	0	0.082237	0	3.67e-06	0.287821	0.001353	-0.1696	2.00181	6	4	4.75146	0.6016	Connector Hub	pink
	ZNF148	41	0	41	0.013415	0.012244	0.067434	0	0.067434	0	4.16e-06	0.18418	0.001353	-0.1696	2.00181	5	6	1.63058	0.71862	Connector	pink
	TCF12	152	1	151	0.005751	0.006698	0.25	0.001645	0.248355	161	4.31e-06	1	0.001365	-0.1696	2.00181	5	3	9.98089	0.622955	Connector Hub	pink
	BCL6	13	0	13	0	0	0.021382	0	0.021382	0	2.85e-06	0.095209	0.001353	-0.1696	2.00181	4	3	0.421014	0.591716	Peripheral	pink
	NR3C1	83	0	83	0.00764	0.007067	0.136513	0	0.136513	0	4.44e-06	0.480718	0.001353	-0.1696	2.00181	5	6	5.14659	0.669473	Connector Hub	pink
	ETS1	12	0	12	0	0	0.019737	0	0.019737	0	2.76e-06	0.087749	0.001353	-0.1696	2.00181	33	4	0.362982	0.583333	Peripheral	pink
	GLIS3	71	7	64	0.038229	0.042325	0.116776	0.011513	0.105263	891	3.96e-06	0.469591	0.00202	-0.1696	2.00181	5	3	5.01472	0.553065	Connector Hub	pink
	TFCP2L1	26	6	20	0.070769	0.072108	0.042763	0.009868	0.032895	313	2.8e-06	0.215923	0.001658	-0.1696	2.00181	4	3	1.66256	0.523669	Peripheral	pink
	NR3C2	29	4	25	0.046798	0.046752	0.047697	0.006579	0.041118	379	2.91e-06	0.202861	0.001657	-0.1696	2.00181	27	3	2.03502	0.489893	Peripheral	pink
	MEF2A	66	1	65	0.01352	0.017975	0.108553	0.001645	0.106908	46	4.31e-06	0.347934	0.001357	-0.1696	2.00181	5	3	3.77318	0.648994	Connector Hub	pink
	FOXK2	21	0	21	0	0	0.034539	0	0.034539	0	2.84e-06	0.079247	0.001353	-0.1696	2.00181	10	2	1.90553	0.680272	Connector	pink
	TFAP2B	55	0	55	0.008754	0.010249	0.090461	0	0.090461	0	3.4e-06	0.336831	0.001353	-0.1696	2.00181	5	6	3.4589	0.648595	Connector Hub	pink
	PPARGC1A	41	5	36	0.008537	0.010008	0.067434	0.008224	0.059211	831	3.32e-06	0.187642	0.001899	-0.1696	2.00181	12	2	5.5442	0.593031	Connector Hub	pink
	PAX8	62	6	56	0.035431	0.044736	0.101974	0.009868	0.092105	461	2.98e-06	0.407798	0.001526	-0.1696	2.00181	5	3	4.14564	0.583767	Connector Hub	pink
	MECOM	10	6	4	0.066667	0.064784	0.016447	0.009868	0.006579	138	2.72e-06	0.182368	0.002244	-0.1696	2.00181	12	2	0.50604	0.66	Connector	pink
[truncated: 1,270 more rows]
