# Supplementary material for: An atlas of healthy and injured cell states and niches in the human kidney
Source: Nature. 2023 Jul 19;619(7970):585–94. doi: 10.1038/s41586-023-05769-3 (PMC10356613; doi:10.1038/s41586-023-05769-3)
Supplement: Supplementary file 6 — Supplementary Tables 1–37. [file 41586_2023_5769_MOESM6_ESM.zip › 2021-07-12390D-s6/2021-07-12390D-Supplementary Table 23.xlsx]

## Sheet: S23
	Supplementary Table 23. TAL Module GRN Filtered Links.
	TF and corresponding gene target links that were identified from TAL trajectory module-specific GRNs (Celloracle). P values were calculated using one-sample t-tests.
	Blue Module (Early Adaptive Repair)							Yellow Module (Mid Adaptive Repair)							Brown Module (Late Adaptive Repair)							Pink Module (C-TAL)
	source	target	coef_mean	coef_abs	p	-logp		source	target	coef_mean	coef_abs	p	-logp		source	target	coef_mean	coef_abs	p	-logp		source	target	coef_mean	coef_abs	p	-logp
	FOXK2	SPP1	-1.676	1.676	4.5e-08	7.34682		NR2F2	SPP1	0.969145	0.969145	3.24e-12	11.4888		ZEB1	SPP1	0.905278	0.905278	4.41e-14	13.3559		ZEB1	SPP1	1.27539	1.27539	1.56e-13	12.8068
	NR2F2	SPP1	1.17734	1.17734	1.09e-09	8.96347		ELF1	ITGB6	0.868297	0.868297	2.61e-10	9.58267		NR2F2	SPP1	0.743765	0.743765	1.96e-10	9.70851		CREB5	EGF	-1.02862	1.02862	4.3e-13	12.3668
	ZEB1	SPP1	1.12309	1.12309	6.15e-11	10.2112		SP1	SPP1	-0.673213	0.673213	9.76e-06	5.01045		ELF1	ITGB6	0.690865	0.690865	9.93e-08	7.00316		STAT3	GPC5	-1.01738	1.01738	2.58e-14	13.5877
	ESR2	SPP1	-0.97835	0.978349	6.04e-09	8.21872		FOXK2	SPP1	-0.644077	0.644077	6.67e-06	5.17576		ARNT2	GPC5	0.643631	0.643631	2.46e-15	14.6085		TCF7L2	DACH1	-0.952804	0.952804	8.38e-13	12.0766
	RARG	SPP1	-0.89318	0.893177	8.9e-10	9.05042		RARG	SPP1	-0.600031	0.600031	6.39e-12	11.1947		MEF2A	SLC12A1	0.606637	0.606637	1.14e-15	14.9418		SMARCC1	EGF	-0.891327	0.891327	8.38e-07	6.07667
	GTF2I	UMOD	0.867212	0.867212	1.04e-13	12.9818		NR2C2	SPP1	0.573719	0.573719	4.69e-05	4.32884		ZNF148	EFNA5	0.603192	0.603192	1.66e-10	9.77923		JUN	EGF	0.869176	0.869176	2.51e-12	11.6007
	TCF7L2	UMOD	-0.8573	0.857304	3.18e-10	9.49789		GTF2I	UMOD	0.561792	0.561792	1.16e-08	7.93463		GLIS3	KCNIP4	0.599902	0.599902	2.35e-19	18.6285		FOS	LINC01762	-0.795397	0.795397	5.75e-16	15.2405
	ARNT2	GPC5	0.737448	0.737448	2.45e-14	13.6101		ZEB1	SPP1	0.547966	0.547966	2.82e-08	7.54949		MEF2A	EGF	0.587952	0.587952	2.55e-18	17.5931		ELF1	FKBP5	0.740234	0.740234	1.94e-17	16.7115
	PKNOX1	GRIP1	0.636808	0.636808	2.15e-12	11.6679		PRDM16	PLCL1	0.54401	0.54401	7.14e-16	15.1463		NR3C2	ARHGAP6	0.569802	0.569802	8.98e-14	13.0468		ZNF148	EFNA5	0.728049	0.728049	1.14e-12	11.9419
	IKZF2	UMOD	-0.60675	0.606748	2.32e-14	13.6336		ESRRB	UMOD	0.533659	0.533659	8.12e-11	10.0907		GTF2I	UMOD	0.560134	0.560134	5.82e-09	8.23515		ELF1	GPC5	0.723641	0.723641	7.23e-09	8.14085
	ESRRG	UMOD	0.55762	0.55762	5.66e-14	13.2471		GLIS3	BICC1	0.526005	0.526005	1.64e-24	23.784		GTF2I	EFNA5	0.5533	0.5533	1.56e-10	9.80768		TCF12	PLCL1	0.719563	0.719563	3.11e-15	14.5074
	ELF3	ITGB6	0.548109	0.548109	4.27e-14	13.3701		GLIS3	KCNIP4	0.519673	0.519673	1.51e-18	17.8197		PRDM16	PLCL1	0.529059	0.529059	2.32e-15	14.634		BCL6	EGF	-0.718528	0.718528	4.49e-11	10.348
	MEF2A	ITGB6	-0.54637	0.546372	9.56e-10	9.01932		MEF2A	PKHD1	0.506338	0.506338	3.4e-11	10.469		GLIS3	BICC1	0.523555	0.523555	2.37e-24	23.6261		NR3C1	EGF	0.701233	0.701233	1.67e-11	10.7768
	PPARA	SLC12A1	0.537905	0.537905	3.16e-17	16.4997		ZNF148	NR2F2-AS1	0.505303	0.505303	1.15e-15	14.9387		ZFHX3	PKHD1	0.51473	0.51473	6.31e-11	10.1997		ETS1	GP2	-0.697102	0.697102	3.59e-12	11.4448
	MEF2A	SLC12A1	0.517242	0.517242	1.27e-16	15.8951		MEF2A	SLC12A1	0.498918	0.498918	6.72e-18	17.1728		SMARCC1	EGF	-0.506994	0.506994	1.65e-11	10.7822		GLIS3	KCNIP4	0.696409	0.696409	1.02e-20	19.9899
	ZNF148	EFNA5	0.477531	0.477531	7.64e-12	11.1169		HNF1B	PKHD1	0.492889	0.492889	1.75e-13	12.7574		FOXK2	SPP1	-0.506556	0.506556	0.000113902	3.94347		TFCP2L1	GPC5	0.695887	0.695887	6.26e-13	12.2032
	NR3C2	ARHGAP6	0.474449	0.474449	3.07e-13	12.513		CREB1	SLC12A1	0.478354	0.478354	6.15e-14	13.2108		PPARA	SLC12A1	0.495906	0.495906	1.78e-14	13.7488		STAT3	DACH1	0.666007	0.666007	2.97e-12	11.5266
	CTCF	SPP1	0.473223	0.473223	2.72e-06	5.56608		ARNT2	GPC5	0.461416	0.461416	7.61e-16	15.1184		ELF1	FKBP5	0.495531	0.495531	3.71e-18	17.4307		TCF12	PDE1A	0.665204	0.665204	2.06e-16	15.6857
	TCF12	PLCB1	0.469911	0.469911	2.53e-14	13.5967		ZNF148	EFNA5	0.456134	0.456134	2.04e-10	9.69015		RARG	SPP1	-0.482696	0.482696	1.12e-13	12.9497		NR3C2	ARHGAP6	0.662983	0.662983	3.59e-13	12.4448
	ESRRG	MECOM	0.460591	0.460591	2.18e-19	18.6612		ELF3	ITGB6	0.451844	0.451844	5.28e-10	9.277		PKNOX1	GRIP1	0.482421	0.482421	6.23e-15	14.2053		MEF2A	SLC12A1	0.658501	0.658501	6.65e-11	10.1775
	TCF7L2	XIST	0.447047	0.447047	2.51e-09	8.6008		TCF12	MIR4435-2HG	0.451196	0.451196	2.24e-22	21.6488		TFCP2L1	GPC5	0.482126	0.482126	8.69e-10	9.06105		FOXK2	SPP1	-0.658237	0.658237	8.75e-06	5.05814
	ELF1	MGAT5	0.44258	0.44258	9.95e-10	9.00198		ESRRG	MECOM	0.44624	0.44624	1.18e-17	16.9286		ESRRB	UMOD	0.480208	0.480208	2.14e-10	9.66932		TCF12	FGF14	0.658027	0.658027	1.15e-11	10.9397
	MEF2A	EGF	0.438419	0.438419	1.05e-12	11.9791		TCF7L2	UMOD	-0.445971	0.445971	4.31e-08	7.36522		TCF12	FTX	0.473813	0.473813	2.24e-14	13.6496		TFAP2B	GPC5	-0.627616	0.627616	6.95e-20	19.1582
	GLIS3	BICC1	0.434752	0.434752	6.31e-25	24.1997		BBX	MIR4435-2HG	0.440456	0.440456	1.79e-24	23.7477		NFE2L2	GPC5	0.466803	0.466803	1.95e-11	10.7109		MEF2A	DHFR	-0.623522	0.623522	5.35e-18	17.2718
	GLIS3	KCNIP4	0.434318	0.434318	8.93e-21	20.0494		GTF2I	EFNA5	0.43641	0.43641	3.27e-11	10.4856		MEF2A	PKHD1	0.464368	0.464368	8.91e-11	10.0501		PPARGC1A	ATP1B1	0.619267	0.619267	9.21e-15	14.0356
	NR2F1	SPP1	-0.43177	0.431765	8.2e-10	9.0861		STAT3	PKHD1	0.426534	0.426534	1.49e-11	10.8273		ELF3	ITGB6	0.464103	0.464103	2.19e-11	10.6597		GLIS3	ERBB4	0.617742	0.617742	4.48e-14	13.3491
	NR3C1	EGF	0.425836	0.425836	5.18e-13	12.286		NR3C2	ARHGAP6	0.422815	0.422815	1.21e-12	11.9166		ZNF148	NR2F2-AS1	0.462989	0.462989	5.62e-15	14.2502		MEF2A	EGF	0.615172	0.615172	3.56e-09	8.44849
	ESRRA	UMOD	0.425172	0.425172	5.81e-10	9.23606		BACH2	TFPI	0.41767	0.41767	9.82e-20	19.0081		GLIS3	IGFBP7	0.455901	0.455901	3.79e-19	18.4212		CREB5	LINC01762	-0.610613	0.610613	5.63e-10	9.24929
	MEF2A	NR2F2-AS1	0.421298	0.421298	3.77e-16	15.4241		ESR2	SPP1	-0.416242	0.416242	4.52e-10	9.34439		KLF7	XIST	-0.450534	0.450534	1.59e-10	9.7995		TCF12	ARHGAP6	0.609949	0.609949	3.97e-09	8.40081
	PRDM16	GPC5	0.418487	0.418487	6.47e-09	8.1888		TCF12	FTX	0.410406	0.410406	1.16e-13	12.935		TFCP2L1	CCSER1	0.431629	0.431629	4.01e-16	15.3966		TCF7L2	PPM1E	0.60521	0.60521	1.26e-14	13.8998
	KLF7	XIST	-0.40281	0.402811	5.45e-09	8.26336		MEF2A	NR2F2-AS1	0.408898	0.408898	1.2e-10	9.92247		FOXK2	RANBP3L	0.42837	0.42837	1.31e-13	12.8837		TFAP2B	EGF	-0.597603	0.597603	2.46e-08	7.6098
	ELF1	ITGB6	0.401548	0.401548	9.86e-05	4.00633		PPARGC1A	UMOD	-0.395633	0.395633	5.46e-08	7.26249		TCF7L2	XIST	0.426301	0.426301	8.04e-08	7.09487		PAX8	GPC5	-0.591151	0.591151	2.59e-09	8.58745
	ESR2	ERBB4	-0.40042	0.400419	3.58e-20	19.446		GLIS3	DCDC2	0.394329	0.394329	1.09e-23	22.9632		ESRRG	MECOM	0.425747	0.425747	5.1e-16	15.2921		TCF12	PTH2R	0.589745	0.589745	2.85e-15	14.5446
	VDR	PAPPA2	0.395599	0.395599	3.29e-19	18.4822		PPARA	PAPPA2	-0.392749	0.392749	2.62e-14	13.5825		MEF2A	NR2F2-AS1	0.424162	0.424162	2.78e-11	10.5566		TCF12	PTGER3	0.579246	0.579246	7.33e-14	13.1347
	FOXK2	RANBP3L	0.394281	0.394281	7.97e-14	13.0984		ZEB1	PAPPA2	-0.391347	0.391347	1.01e-15	14.9978		TCF12	MIR4435-2HG	0.423084	0.423084	7.23e-23	22.1408		NR3C1	DACH1	-0.577415	0.577415	5.99e-10	9.22254
	PAX8	GPC5	-0.3918	0.391797	6.75e-12	11.1709		TCF7L2	XIST	0.385737	0.385737	3.62e-08	7.4411		PPARGC1A	ATP1B1	0.422347	0.422347	8.25e-13	12.0834		MECOM	GPC5	0.574348	0.574348	4.34e-13	12.3623
	PLAG1	XIST	0.389529	0.389529	2.58e-05	4.58869		NFE2L2	GPC5	0.384605	0.384605	8.57e-12	11.0668		CREB1	SLC12A1	0.420727	0.420727	2.89e-14	13.5388		TFCP2L1	CCSER1	0.566669	0.566669	5.04e-18	17.2977
	GLIS3	ERBB4	0.38358	0.38358	4.4e-17	16.3569		GLIS3	IGFBP7	0.384375	0.384375	2.9e-21	20.5374		NR3C2	PDE1A	0.414382	0.414382	9.57e-11	10.0191		TCF7L2	CACNB2	0.559689	0.559689	2.65e-16	15.5773
	CTCF	GP2	0.376575	0.376575	1.05e-10	9.98079		TCF7L2	FTX	0.384023	0.384023	2.12e-15	14.6731		KLF7	RBFOX1	-0.413266	0.413266	6.23e-17	16.2052		TCF12	WNK1	0.552316	0.552316	8.33e-13	12.0791
	TCF12	PLCL1	0.375832	0.375832	2.04e-13	12.6903		PPARA	SLC12A1	0.383275	0.383275	2.81e-15	14.5507		PBX3	UMOD	-0.409816	0.409816	3.86e-11	10.4132		RORA	ESRRG	0.549144	0.549144	8.04e-21	20.095
	TCF12	PDE1A	0.375614	0.375614	7.07e-15	14.1503		PAX8	ERBB4	0.379676	0.379676	2.8e-10	9.55232		BBX	MIR4435-2HG	0.409342	0.409342	3.75e-22	21.4259		TCF12	FTX	0.548796	0.548796	5.19e-13	12.2847
	TCF12	MIR4435-2HG	0.367195	0.367195	2.26e-20	19.645		TCF12	PDE1A	0.379059	0.379059	1.65e-14	13.7814		GLIS3	DCDC2	0.407386	0.407386	6.95e-24	23.1581		TCF12	DACH1	0.545332	0.545332	2.01e-08	7.69581
	GTF2I	EFNA5	0.363627	0.363627	9.22e-12	11.0353		KLF7	XIST	-0.369081	0.369081	8.06e-09	8.09382		CREB5	EGF	-0.405002	0.405002	5.75e-14	13.2401		TCF12	MAGI1	0.54368	0.54368	2.17e-17	16.6639
	GLIS3	IGFBP7	0.359917	0.359917	1.05e-20	19.9795		TFAP2B	UMOD	0.369043	0.369043	1.02e-08	7.98928		HNF1B	PKHD1	0.402571	0.402571	1.29e-11	10.891		CHD2	CLDN10-AS1	-0.543029	0.543029	7.24e-10	9.14021
	KLF7	RBFOX1	-0.3539	0.353898	3.84e-21	20.4153		PPARGC1A	ESRRG	0.364258	0.364258	1.51e-20	19.8197		GLIS3	PLCL1	0.40244	0.40244	4.87e-18	17.3122		TCF7L2	CLDN10-AS1	0.541177	0.541177	5.61e-10	9.25071
	MEF2A	GPX3	-0.35185	0.351849	4.58e-13	12.3387		CTCF	SPP1	0.360381	0.360381	3.03e-06	5.51897		TCF12	PLCB1	0.398596	0.398596	4.63e-11	10.334		RUNX1	GPC5	-0.537008	0.537008	1.42e-15	14.8486
	TCF12	MAML2	0.351269	0.351269	2.73e-16	15.5642		MEF2A	EGF	0.360217	0.360217	8.39e-15	14.0762		MEF2C	SLC12A1	-0.395413	0.395413	1.4e-13	12.8544		ESRRG	MECOM	0.522513	0.522513	6.99e-20	19.1553
	PRDM16	PLCL1	0.35099	0.35099	4.64e-15	14.3334		PAX8	PLCB1	0.359457	0.359457	6.82e-17	16.1665		PPARGC1A	KCNIP4	0.394033	0.394033	2.77e-13	12.5577		PRDM16	GPC5	0.520386	0.520386	3.09e-08	7.50954
	BBX	MIR4435-2HG	0.348203	0.348203	6.09e-22	21.2156		GLIS3	WWC1	0.354513	0.354513	1.07e-16	15.9715		PPARGC1A	ESRRG	0.393747	0.393747	2.23e-21	20.652		GTF2I	EFNA5	0.519404	0.519404	1.18e-09	8.92806
	PPARGC1A	KCNIP4	0.347222	0.347222	3.49e-14	13.4568		KLF7	RNF144B	0.352804	0.352804	1.84e-21	20.7361		TFAP2B	GPC5	-0.391836	0.391836	2.45e-11	10.6102		ELF1	MGAT5	0.515496	0.515496	1.17e-11	10.9313
	SMARCC1	EGF	-0.3466	0.346605	1.96e-10	9.70799		STAT3	NEAT1	0.352009	0.352009	3.19e-16	15.4968		TCF12	ARHGAP6	0.391566	0.391566	5.54e-10	9.25639		KLF7	XIST	-0.514883	0.514883	5.46e-09	8.26312
	TFAP2B	UMOD	0.343932	0.343932	1.79e-10	9.74689		NR3C1	UMOD	0.350789	0.350789	1.42e-09	8.84731		FOXO3	ZBTB16	0.389929	0.389929	4.81e-16	15.3174		FOXO3	ZBTB16	0.507324	0.507324	7.45e-20	19.128
	TCF7L2	PLCB1	0.341236	0.341236	1.1e-10	9.95881		MEF2A	ITGB6	-0.348688	0.348688	1.25e-08	7.90269		PPARGC1A	PCDH9	0.389055	0.389055	3.98e-14	13.4		TFCP2L1	PTH1R	0.50084	0.50084	3.09e-13	12.5094
	FOXK2	NEK10	0.340715	0.340715	3.25e-15	14.4876		ESRRG	KCNIP4	0.348021	0.348021	5.48e-13	12.2616		PPARA	PAPPA2	-0.387514	0.387514	6.75e-14	13.1706		TCF12	PLCB1	0.499776	0.499776	5.99e-12	11.2226
	GLIS3	DCDC2	0.339899	0.339899	1.85e-23	22.7325		NR3C2	PDE1A	0.345886	0.345886	5.12e-09	8.29052		TCF12	PTGER3	0.38373	0.38373	1.46e-12	11.8371		TCF7L2	EGF	0.499267	0.499267	1.73e-05	4.76301
	TCF12	PTH2R	0.33989	0.33989	4.63e-14	13.3345		ZFHX3	PKHD1	0.342852	0.342852	4.04e-09	8.39342		FOSL2	SLC12A1	-0.383498	0.383498	5.48e-11	10.2611		ELF3	ITGB6	0.494835	0.494835	6.29e-10	9.20167
	TCF12	FTX	0.3387	0.3387	1.43e-13	12.8457		JDP2	SLC12A1	0.33972	0.33972	1.08e-14	13.966		TCF12	PLCL1	0.38337	0.38337	7.13e-12	11.1467		GLIS3	FKBP5	-0.493405	0.493405	1.7e-11	10.7691
	FOXK2	ITGB6	-0.33807	0.338068	3.99e-09	8.39895		MEF2C	SLC12A1	-0.339514	0.339514	2.01e-13	12.697		TCF7L2	UMOD	-0.382887	0.382887	4.92e-07	6.30792		CTCF	GP2	0.48404	0.48404	3.91e-13	12.4075
	PPARGC1A	ESRRG	0.337004	0.337004	1.45e-18	17.8386		EHF	ITGB6	-0.339134	0.339134	1.79e-10	9.74807		STAT3	NEAT1	0.380794	0.380794	2.56e-16	15.5923		CHD2	FKBP5	0.481367	0.481367	3.17e-09	8.49896
	MEF2A	PKHD1	0.336308	0.336308	8.94e-11	10.0485		TCF12	SHROOM3	0.338041	0.338041	5.5e-16	15.2595		ZEB1	PAPPA2	-0.380677	0.380677	2.89e-10	9.53878		STAT3	NEAT1	0.47858	0.47858	2.81e-14	13.5508
	PAX8	MTRNR2L8	0.334926	0.334926	3.8e-10	9.4202		TFDP2	ERBB4	0.337679	0.337679	1.34e-12	11.8742		TFAP2B	UMOD	0.378754	0.378754	2.89e-10	9.5397		TCF12	TENM4	0.476849	0.476849	1.63e-20	19.7869
	MEF2A	DHFR	-0.3334	0.3334	4.25e-15	14.3716		PRDM16	GPC5	0.333553	0.333553	1.52e-12	11.8172		HLF	LRMDA	0.378385	0.378385	2.19e-17	16.66		ESRRB	KCNIP4	-0.475403	0.475403	2.51e-11	10.6009
	TFCP2L1	CCSER1	0.332505	0.332505	3.23e-15	14.491		TCF12	ARHGAP6	0.333014	0.333014	6.35e-12	11.1974		HNF1B	PAPPA2	0.374558	0.374558	6.59e-10	9.1812		PPARA	SLC12A1	0.473965	0.473965	3.24e-14	13.4895
	TCF12	PTGER3	0.332363	0.332363	9.74e-14	13.0116		TCF12	PLCB1	0.332282	0.332282	1.29e-09	8.88944		PRDM16	GPC5	0.372739	0.372739	4.96e-10	9.30461		TCF7L2	CA10	0.473199	0.473199	1.24e-10	9.9074
	NR3C2	PDE1A	0.331755	0.331755	2.42e-10	9.61602		PAX8	SYNE2	0.33217	0.33217	1.15e-19	18.9398		TCF7L2	FTX	0.37189	0.37189	4.52e-13	12.3444		PPARGC1A	CLDN10-AS1	0.472501	0.472501	1.15e-11	10.94
	CREB1	SLC12A1	0.330884	0.330884	1.1e-11	10.9587		FOXK2	RANBP3L	0.330085	0.330085	1.12e-15	14.9508		ELK4	ERBB4	-0.370515	0.370515	4.46e-15	14.3508		TCF7L2	WNK1	-0.470607	0.470607	1.93e-11	10.715
	TCF12	SLC12A1	0.325765	0.325765	1.74e-09	8.76038		PPARGC1A	KCNIP4	0.32807	0.32807	1.11e-12	11.9529		ESRRG	KCNIP4	0.369823	0.369823	9.95e-13	12.0023		TCF7L2	XIST	0.468701	0.468701	5.89e-07	6.23021
	RORA	ESRRG	0.32548	0.32548	6.07e-17	16.2166		TCF12	MAML2	0.327608	0.327608	1.05e-14	13.9787		PAX8	PLCB1	0.367852	0.367852	4.36e-16	15.3609		PPARGC1A	PKHD1	0.464882	0.464882	2.37e-18	17.6254
	TFCP2L1	PTH1R	0.31932	0.31932	2.54e-16	15.5947		ELK4	ERBB4	-0.326345	0.326345	8.69e-14	13.0609		STAT3	PKHD1	0.367199	0.367199	2.39e-11	10.6218		FOSL2	SLC12A1	-0.463937	0.463937	1.48e-09	8.82959
	NR3C1	PTGER3	0.318861	0.318861	6.95e-18	17.1579		STAT3	MBNL2	0.324883	0.324883	2.94e-15	14.5311		VDR	PAPPA2	0.365521	0.365521	1.73e-17	16.7616		NR3C2	FKBP5	-0.463874	0.463874	8.08e-08	7.09242
	BCL6	ITGB6	0.317738	0.317738	8.76e-12	11.0577		ESR1	UMOD	-0.320696	0.320696	2.27e-09	8.64435		STAT3	GPC5	-0.363296	0.363296	2.51e-08	7.59949		TCF12	NCKAP5	0.461181	0.461181	3.04e-14	13.5165
	STAT5B	RANBP3L	0.317576	0.317576	2.14e-08	7.67052		NFIA	SHROOM3	-0.319979	0.319979	1.92e-20	19.7168		TFCP2L1	PTH1R	0.363155	0.363155	1.86e-17	16.7305		PPARG	PAPPA2	-0.4607	0.4607	4e-20	19.3984
	STAT3	MBNL2	0.312536	0.312536	1.17e-20	19.9307		IKZF2	UMOD	-0.319871	0.319871	3.47e-11	10.4595		TCF12	PTH2R	0.360591	0.360591	3.59e-12	11.4445		PAX8	FKBP5	0.460105	0.460105	3.32e-11	10.4794
	ESRRG	KCNIP4	0.311069	0.311069	1.86e-14	13.7315		PRDM16	FKBP5	0.316427	0.316427	7.11e-14	13.1479		PAX8	GPC5	-0.358799	0.358799	8.48e-11	10.0717		NR3C1	TRABD2B	-0.451733	0.451733	3.04e-17	16.5171
	CUX1	PTPRG	0.30824	0.30824	1.22e-17	16.9138		RORA	MECOM	0.316191	0.316191	1.3e-16	15.8864		CREB5	LINC01762	-0.35798	0.35798	3.78e-10	9.42194		NR1H4	CLDN16	-0.448308	0.448308	5.72e-19	18.2428
	KLF7	RNF144B	0.307815	0.307815	2.37e-21	20.6251		TFCP2L1	PTH1R	0.315483	0.315483	1.37e-16	15.8639		TCF7L2	ERBB4	0.356482	0.356482	6.82e-13	12.1661		PURA	GPC5	0.447946	0.447946	2.34e-14	13.6313
	NR2F2	RPL41	0.307132	0.307132	3.5e-16	15.4554		FOSL2	SLC12A1	-0.314966	0.314966	5.32e-10	9.27376		STAT3	MBNL2	0.353034	0.353034	1.77e-16	15.7518		GLIS3	BICC1	0.44464	0.44464	6.58e-24	23.182
	BACH1	TFPI	0.306627	0.306627	4.24e-11	10.3728		NR3C1	EGF	0.31341	0.31341	7.39e-12	11.1311		GLIS3	ERBB4	0.350423	0.350423	7.27e-13	12.1387		FOS	SLC12A1	-0.444422	0.444422	1.64e-10	9.7851
	PPARGC1A	ATP1B1	0.306227	0.306227	8.06e-11	10.0935		MEF2A	PAPPA2	0.310399	0.310399	6.93e-07	6.1593		MEF2A	GPX3	-0.349187	0.349187	2.27e-13	12.6441		NR2F2	SPP1	0.441513	0.441513	1.73e-13	12.7631
	CREB5	LINC01762	-0.30602	0.306023	5.03e-11	10.2987		GLIS3	FNDC3B	0.308275	0.308275	1.21e-20	19.9169		GLIS3	WWC1	0.347603	0.347603	1.91e-15	14.719		GLIS3	THSD4	0.437331	0.437331	4.96e-09	8.30484
	ESR2	UMOD	-0.30479	0.30479	1.41e-10	9.85008		TFCP2L1	CCSER1	0.307114	0.307114	5.68e-16	15.2459		STAT3	KCNIP4	0.344345	0.344345	1.99e-17	16.7009		TCF12	LRMDA	0.436818	0.436818	2.62e-11	10.5819
	TFCP2L1	GPC5	0.303582	0.303582	1.75e-12	11.7574		PPARGC1A	ATP1B1	0.302236	0.302236	3.68e-09	8.43362		IKZF2	UMOD	-0.340621	0.340621	3.58e-14	13.4465		BCL6	ITGB6	0.436038	0.436038	1.24e-07	6.90573
	NR3C1	UMOD	0.303101	0.303101	2.32e-06	5.63537		TCF12	PTH2R	0.301911	0.301911	5.08e-12	11.2942		CTCF	SPP1	-0.340257	0.340257	8.11e-06	5.09107		KLF6	GPC5	-0.434869	0.434869	4.53e-08	7.34348
	EHF	ADGRF1	0.301352	0.301352	1.78e-17	16.7503		TCF12	SLC12A1	0.296917	0.296917	1.08e-08	7.96628		NFE2L2	THSD4	0.337373	0.337373	1.02e-13	12.9912		STAT3	KCNJ16	0.43384	0.43384	3.11e-13	12.5073
	ENO1	RPL13	0.301258	0.301258	1.99e-15	14.7017		BCL6	ITGB6	0.294426	0.294426	1.14e-14	13.9423		GLIS3	FKBP5	-0.335481	0.335481	1.15e-13	12.9406		SMAD3	CLDN16	0.432145	0.432145	1.42e-09	8.84826
	FOSL2	SLC12A1	-0.30112	0.301121	1e-11	11		MBD2	ERBB4	0.292979	0.292979	5.4e-15	14.2677		TCF12	PAX8	0.331363	0.331363	5.65e-15	14.2477		TCF12	SLC12A1	0.430467	0.430467	3.4e-08	7.46897
	NFE2L2	THSD4	0.300039	0.300039	5.14e-13	12.2889		STAT3	KCNIP4	0.292556	0.292556	6.9e-15	14.161		RORA	ESRRG	0.330723	0.330723	8.96e-16	15.0476		GTF2I	UMOD	0.430314	0.430314	6.99e-08	7.15538
	GLIS3	WWC1	0.299864	0.299864	8.27e-17	16.0825		ZNF148	FTX	0.29216	0.29216	1.09e-08	7.96374		TCF7L2	PLCB1	0.326504	0.326504	7.19e-12	11.143		CREB1	SLC12A1	0.430222	0.430222	1.59e-11	10.7987
	FOS	EFNA5	0.298345	0.298345	1.98e-09	8.70389		TCF12	GLIS3	0.2919	0.2919	2.12e-15	14.673		TCF12	PDE1A	0.325879	0.325879	1.46e-12	11.8357		TFDP2	MAML2	0.429957	0.429957	1.3e-19	18.8862
	STAT3	KCNIP4	0.298205	0.298205	3.01e-15	14.5217		PKNOX1	GRIP1	0.29149	0.29149	1.75e-11	10.757		PAX8	ERBB4	0.325427	0.325427	4.34e-09	8.36235		PRDM16	HIP1	0.426599	0.426599	1.67e-15	14.7765
	ZEB1	PAPPA2	-0.29819	0.29819	3.19e-13	12.4964		MEF2A	GPX3	-0.290596	0.290596	1.3e-11	10.8872		STAT5B	PRICKLE2	0.323875	0.323875	1.72e-09	8.76471		TCF12	PTPRG	0.42093	0.42093	7.82e-17	16.107
	STAT3	NEAT1	0.297395	0.297395	2.09e-16	15.6808		GTF2I	PAX8	0.290159	0.290159	1.98e-11	10.7033		MEF2A	DHFR	-0.323107	0.323107	6.81e-15	14.1667		NR2F2	THSD4	-0.420843	0.420843	3.61e-17	16.4425
	HNF1B	PKHD1	0.297375	0.297375	7.39e-14	13.1311		IRF3	PAPPA2	0.288952	0.288952	8.05e-09	8.09442		PPARG	PAPPA2	-0.321672	0.321672	5.52e-14	13.2582		CREB3L2	PHACTR1	0.419817	0.419817	3.8e-14	13.42
	ESR2	KCNIP4	-0.29682	0.296823	2.31e-17	16.6369		GLIS3	PAX8	0.285936	0.285936	1.24e-13	12.9068		PAX8	FOXP2	0.318327	0.318327	1.99e-19	18.7014		GLIS3	IGFBP7	0.418882	0.418882	4.34e-17	16.3623
	GLIS3	PAX8	0.29636	0.29636	5.81e-14	13.2355		TCF12	PAX8	0.285935	0.285935	4.17e-12	11.3797		NR3C2	COBLL1	0.317928	0.317928	1.13e-18	17.9472		STAT3	KCNIP4	0.416962	0.416962	8.09e-16	15.0923
	TCF12	ARHGAP6	0.294272	0.294272	3e-09	8.52339		PPARGC1A	PCDH9	0.285644	0.285644	1.33e-13	12.8752		PAX8	SYNE2	0.317548	0.317548	2.25e-18	17.6477		KLF7	THSD4	-0.416108	0.416108	5.54e-11	10.2565
	PPARGC1A	PKHD1	0.293398	0.293398	9.79e-12	11.0093		HIF1A	PDE1A	0.285607	0.285607	2.11e-13	12.6754		BACH2	TFPI	0.315505	0.315505	6.14e-14	13.2121		PBX3	GPC5	0.415938	0.415938	2.01e-08	7.69768
	TCF12	MAGI1	0.292704	0.292704	6.66e-16	15.1768		PAX8	GPC5	-0.285393	0.285393	4.94e-10	9.30646		ESRRA	ERBB4	-0.314215	0.314215	1.58e-10	9.80013		TCF12	LINC01320	0.415526	0.415526	1.08e-14	13.9666
	NR3C2	COBLL1	0.291404	0.291404	5.32e-21	20.2744		TFCP2L1	GPC5	0.284709	0.284709	3.81e-08	7.4193		RORA	MECOM	0.314155	0.314155	1.9e-14	13.7206		TCF12	PRKD1	0.413726	0.413726	7.4e-12	11.1308
	TCF7L2	RORA	0.291276	0.291276	1.14e-21	20.9436		ESR2	ERBB4	-0.284449	0.284449	3.31e-14	13.4799		ESRRA	PKHD1	-0.313183	0.313183	2.83e-07	6.54887		ARID5B	GPC5	0.413578	0.413578	7.77e-08	7.10981
	IRF3	PAPPA2	0.291058	0.291058	4.6e-09	8.33731		VDR	PAPPA2	0.283093	0.283093	1.02e-10	9.99235		TFAP2B	BBOX1	0.312319	0.312319	3e-21	20.5222		TCF12	NELL1	0.409722	0.409722	2.34e-17	16.6307
	PPARGC1A	PCDH9	0.288585	0.288585	5.93e-13	12.2269		PBX1	MACC1	0.283042	0.283042	3.69e-10	9.43336		PRDM16	FKBP5	0.308567	0.308567	5.46e-13	12.2629		KLF7	PPM1E	-0.409705	0.409705	9.43e-17	16.0253
	PRDM16	KCNIP4	-0.28592	0.285916	7.08e-13	12.1502		TCF7L2	ERBB4	0.28269	0.28269	8.93e-11	10.0493		TCF12	SHROOM3	0.30847	0.30847	2.26e-14	13.6458		STAT5B	PRICKLE2	0.409599	0.409599	1.12e-09	8.95175
	TCF7L2	ERBB4	0.282219	0.282219	2.88e-17	16.5405		ELF1	ERBB4	-0.281826	0.281826	7.75e-10	9.1105		TCF12	MAGI1	0.306595	0.306595	8.19e-14	13.0867		ZEB1	LINC01762	-0.408064	0.408064	3.45e-06	5.462
	TCF7L2	FTX	0.278859	0.278859	6.41e-13	12.1934		NR3C2	COBLL1	0.280788	0.280788	9.12e-19	18.04		TCF12	MAML2	0.306242	0.306242	9.64e-14	13.016		PBX3	PRKG1	0.407864	0.407864	3.4e-18	17.4689
	TCF12	PTPRG	0.27691	0.27691	3.07e-14	13.5134		TCF7L2	PLCB1	0.277711	0.277711	1.42e-10	9.84801		TCF12	KCNJ16	0.30404	0.30404	1.06e-09	8.97602		BACH2	EGF	0.406265	0.406265	7.36e-07	6.13289
	IRF3	EGF	-0.27527	0.275272	3.2e-15	14.4953		GLIS3	COL4A2	0.277587	0.277587	6.67e-13	12.1756		CREB3L2	ENOX1	0.302266	0.302266	1.24e-15	14.9069		PPARGC1A	KCNIP4	0.403784	0.403784	1.18e-12	11.9273
	PBX3	PRKG1	0.273818	0.273818	3.22e-16	15.4917		ESRRA	PKHD1	-0.277521	0.277521	1.59e-06	5.79765		GLIS3	NAV2	0.300801	0.300801	9.6e-12	11.0175		KLF7	DACH1	0.402046	0.402046	1.2e-11	10.9201
	FOSB	SLC12A1	-0.27331	0.273309	4.82e-12	11.3173		ENO1	RPL13	0.276481	0.276481	9.68e-15	14.0139		JUN	LINC01762	-0.300767	0.300767	3.81e-10	9.41861		NR3C1	ERBB4	-0.401377	0.401377	2.97e-14	13.5268
	STAT5B	PRICKLE2	0.272833	0.272833	1.03e-10	9.98898		PAX8	RBPMS	0.27585	0.27585	5.15e-19	18.2881		MEF2C	PAPPA2	-0.300735	0.300735	1.45e-09	8.83963		RFX7	MGAT5	0.401371	0.401371	2.03e-05	4.69343
	ETS1	RANBP3L	-0.27233	0.272334	5.68e-18	17.2455		TCF12	PLCL1	0.275835	0.275835	6.4e-10	9.1937		ESRRG	UMOD	0.298108	0.298108	7.54e-11	10.1225		NR3C2	PDE1A	0.400326	0.400326	2.36e-15	14.6264
	NR2F2	PEBP1	0.272217	0.272217	6.26e-14	13.2031		TCF12	PTGER3	0.275389	0.275389	2.43e-10	9.6147		TFDP2	ERBB4	0.297605	0.297605	9.59e-11	10.0184		ETS1	RANBP3L	-0.400262	0.400262	3.98e-20	19.4004
	PBX1	CCSER1	0.271584	0.271584	1.98e-16	15.7042		PPARGC1A	PKHD1	0.274713	0.274713	1.2e-09	8.92175		NFIA	SHROOM3	-0.296088	0.296088	1.24e-16	15.907		KLF5	GPC5	0.399999	0.399999	4.86e-11	10.3134
	MEF2C	DACH1	0.270321	0.270321	3.65e-11	10.4376		CHD2	EFNA5	0.274377	0.274377	3.56e-09	8.44828		GLIS3	THSD4	0.293602	0.293602	3e-11	10.5235		NR3C1	UMOD	0.398075	0.398075	7.96e-10	9.09924
	EGR1	RPL14	0.270012	0.270012	1.12e-15	14.9519		CHD2	ARID5B	0.272088	0.272088	5.57e-12	11.2541		GLIS3	NTN4	0.292254	0.292254	1.86e-18	17.7295		PKNOX1	GRIP1	0.396117	0.396117	1.79e-10	9.74709
	STAT3	GPC5	-0.26881	0.268808	3.15e-08	7.50196		SOX6	WWOX	0.271861	0.271861	7.27e-13	12.1382		NR3C1	UMOD	0.292154	0.292154	9.28e-09	8.03222		BBX	MIR4435-2HG	0.394516	0.394516	9.59e-21	20.0184
	ESRRG	PRKD1	0.26835	0.26835	6e-18	17.2218		KLF7	RBFOX1	-0.271531	0.271531	3.59e-18	17.4445		ESRRG	PRKD1	0.291403	0.291403	1.72e-18	17.7639		PPARGC1A	NR2F2-AS1	0.393378	0.393378	6.04e-16	15.2187
	ZBTB1	GPC5	-0.2663	0.266301	1.5e-10	9.82526		GLIS3	FKBP5	-0.267492	0.267492	2.33e-15	14.633		SOX6	WWOX	0.291296	0.291296	1.74e-11	10.7605		JUND	DHFR	0.392106	0.392106	2.34e-20	19.6311
	RFX7	LINC02532	0.265917	0.265917	1.17e-13	12.9309		BACH2	EGF	-0.266434	0.266434	4.45e-08	7.35166		ELF1	MACC1	0.290358	0.290358	2.05e-11	10.6878		TCF7L2	PLCB1	0.391949	0.391949	2.41e-08	7.61886
	STAT3	PKHD1	0.265184	0.265184	8.7e-16	15.0603		ESRRG	UMOD	0.265517	0.265517	4.75e-09	8.32296		KLF7	GPC5	-0.289855	0.289855	8.71e-08	7.06011		PPARGC1A	PCDH9	0.391721	0.391721	9.6e-13	12.0176
	HLF	LRMDA	0.264544	0.264544	2.62e-17	16.581		IRF3	EGF	-0.263957	0.263957	8.11e-17	16.091		STAT5B	RANBP3L	0.289108	0.289108	6.62e-07	6.17892		ZEB1	FKBP5	-0.38916	0.38916	8.34e-15	14.0788
	PPARGC1A	NR2F2-AS1	0.262487	0.262487	5.49e-09	8.26043		PAX8	FOXP2	0.263954	0.263954	2.81e-19	18.5511		MBD2	RHEX	0.288058	0.288058	2.85e-08	7.54481		NR3C1	CXCL12	0.388471	0.388471	1.5e-21	20.824
	GLIS3	FKBP5	-0.26139	0.261395	8.12e-15	14.0907		MAFK	EGF	0.263598	0.263598	2.05e-15	14.6878		MAFK	EGF	0.288022	0.288022	1.84e-15	14.7361		NR2F2	CLDN10-AS1	-0.388158	0.388158	1.16e-09	8.93696
	STAT6	SLC12A1	-0.26139	0.261394	3e-09	8.52263		MEF2A	NLGN4Y	-0.262258	0.262258	3.05e-15	14.5161		GLIS3	FNDC3B	0.287529	0.287529	9.83e-23	22.0074		VDR	PAPPA2	0.387053	0.387053	7.13e-21	20.1469
	JUND	DHFR	0.260353	0.260353	8.54e-17	16.0685		PRDM16	CGNL1	0.261525	0.261525	4.21e-12	11.3755		TCF12	ERBB4	0.287489	0.287489	1.08e-11	10.967		MEF2C	DACH1	0.385557	0.385557	2.03e-11	10.6915
	TCF12	PAX8	0.26029	0.26029	1.93e-10	9.71448		RFX7	LINC02532	0.261402	0.261402	6.78e-10	9.16863		CTCF	GP2	0.287176	0.287176	3.84e-23	22.4159		PBX3	CA10	0.382203	0.382203	2.01e-15	14.696
	FOXK2	ARL17B	0.260267	0.260267	5.53e-14	13.2576		PPARG	PAPPA2	-0.261124	0.261124	1.53e-09	8.81493		ETS1	RANBP3L	-0.287052	0.287052	2.12e-18	17.6727		STAT3	TRABD2B	0.382029	0.382029	9.28e-14	13.0324
	PPARGC1A	FGF14	0.260186	0.260186	1.41e-16	15.8523		ESRRB	MAST4	0.261088	0.261088	4.33e-13	12.3635		PPARGC1A	KCNJ16	0.286564	0.286564	2.51e-10	9.60043		TCF12	ZNF385D	0.379499	0.379499	1.02e-11	10.992
	ELF1	TFPI	0.260101	0.260101	7.15e-09	8.14592		GLIS3	NTN4	0.260435	0.260435	1.03e-17	16.9889		CHD2	FKBP5	0.285555	0.285555	5.32e-08	7.27422		NR3C2	KCNIP4	0.377836	0.377836	5.49e-10	9.26079
	TCF12	ERBB4	0.25968	0.25968	2.75e-13	12.5606		TFAP2B	BBOX1	0.259776	0.259776	1.64e-22	21.7851		CUX1	PTPRG	0.285372	0.285372	2.33e-18	17.6335		PAX8	ASTN2	0.377483	0.377483	5.2e-12	11.2841
	EGR1	RPS3	0.259406	0.259406	5.09e-13	12.2937		MBD2	RHEX	0.258571	0.258571	1.11e-07	6.95312		ENO1	RPL13	0.284302	0.284302	2.61e-17	16.5836		ETS1	SLC12A1	-0.374813	0.374813	1.83e-10	9.73724
	ATF2	EGF	0.258988	0.258988	4.43e-11	10.3536		JUN	LINC01762	-0.258386	0.258386	7.83e-11	10.1062		ELF3	LINC01320	0.283615	0.283615	5.84e-14	13.2333		NR1H4	ASTN2	0.372522	0.372522	9.28e-16	15.0323
	CHD2	EFNA5	0.258579	0.258579	4.89e-09	8.3108		GLIS3	NRG1	0.257723	0.257723	1.1e-18	17.9577		GLIS3	COL4A2	0.279006	0.279006	1.04e-08	7.98273		KLF7	RBFOX1	-0.37135	0.37135	1.48e-12	11.8297
	TCF12	CCSER1	0.25806	0.25806	1.92e-14	13.7166		ESRRG	PRKD1	0.257266	0.257266	6.32e-18	17.1993		TCF12	PTPRG	0.277703	0.277703	8.01e-16	15.0963		STAT3	PRKD1	0.371346	0.371346	1.07e-15	14.9697
	CREB3L2	KNG1	0.257456	0.257456	8.69e-12	11.061		TFAP2B	MGAT5	0.256396	0.256396	5.18e-07	6.28553		NR3C1	EGF	0.277356	0.277356	3.49e-10	9.45683		NR3C1	CACNB2	0.368942	0.368942	6.89e-11	10.1621
	GLIS3	NAV2	0.256106	0.256106	3.19e-15	14.4967		TCF7L2	WWOX	0.255482	0.255482	1.63e-17	16.7867		ESRRB	MAST4	0.274954	0.274954	2.35e-13	12.6292		PPARGC1A	WWOX	0.365573	0.365573	1.14e-12	11.9419
	SP1	RPL14	0.255246	0.255246	5.47e-08	7.26203		GLIS3	APP	0.255102	0.255102	8.15e-23	22.0888		CREB3L2	LINC01182	0.274098	0.274098	1.22e-16	15.9149		TFAP2B	PTH1R	0.365496	0.365496	2.36e-13	12.6264
	ENO1	RPLP1	0.254173	0.254173	5.4e-22	21.2672		CTCF	ERBB4	-0.255069	0.255069	3.88e-10	9.41075		KLF7	RNF144B	0.273927	0.273927	7.46e-18	17.1271		ESRRB	SAT1	-0.364845	0.364845	2.06e-20	19.687
	PPARGC1A	UMOD	-0.25322	0.253223	1.95e-05	4.71096		CHD2	CLDN10-AS1	0.255056	0.255056	1.12e-07	6.95087		TCF12	GLIS3	0.273615	0.273615	1.69e-13	12.7718		TCF12	MAML2	0.364043	0.364043	1.97e-15	14.7055
	EHF	MGAT5	0.253151	0.253151	6.24e-09	8.2047		TCF12	KCNJ16	0.254155	0.254155	1.39e-11	10.856		STAT3	PLCB1	0.273514	0.273514	1.15e-08	7.9389		ELF1	SLC16A12	0.363749	0.363749	2.75e-14	13.5608
	GLIS3	FNDC3B	0.252402	0.252402	1.27e-18	17.8969		NR2F2	RPL41	0.252592	0.252592	2.86e-14	13.5438		ZFHX3	UGT2B7	0.27322	0.27322	5.66e-19	18.2469		TFAP2B	CLDN16	0.362561	0.362561	1.86e-11	10.7311
	ESRRA	PKHD1	-0.25219	0.252188	1.5e-08	7.82531		TFAP2B	ERBB4	0.251374	0.251374	7.47e-11	10.1264		RORA	PKP4	0.272783	0.272783	9.8e-21	20.0087		STAT3	RBFOX1	-0.362056	0.362056	1.08e-11	10.9673
	TFDP2	RORA	0.251037	0.251037	3.7e-15	14.4314		TEAD1	MAML2	0.251337	0.251337	8.82e-18	17.0547		TCF12	CCSER1	0.271944	0.271944	7.81e-17	16.1074		PRDM16	PLCL1	0.361906	0.361906	7.24e-14	13.1404
	TCF12	SHROOM3	0.250452	0.250452	6.55e-14	13.184		BACH1	KCNIP4	-0.250361	0.250361	8.8e-11	10.0557		KLF6	FKBP5	0.271674	0.271674	5.11e-12	11.2913		FOXO3	RORA	0.361795	0.361795	1.11e-15	14.9559
	ENO1	RPS19	0.248454	0.248454	2.17e-27	26.6626		ENO1	RPS19	0.249431	0.249431	7.35e-29	28.1335		MEF2A	CA12	0.271509	0.271509	2.14e-13	12.6686		TCF7L2	PAPSS2	0.361081	0.361081	3.4e-12	11.4689
	TCF12	WWOX	0.246496	0.246496	3.97e-15	14.4012		ESR2	KCNIP4	-0.248767	0.248767	6.58e-16	15.1815		CTCF	ERBB4	-0.271044	0.271044	1.54e-09	8.81174		HNF1B	USP53	-0.359554	0.359554	2.2e-16	15.6581
	FOXO3	CSRNP3	0.246033	0.246033	6.86e-13	12.164		PPARGC1A	MACC1	-0.246406	0.246406	2.24e-08	7.64982		TCF7L2	WWOX	0.270839	0.270839	1.34e-20	19.8721		TFDP2	DHFR	0.358924	0.358924	1.85e-15	14.734
	FOXP1	ESRRG	0.245868	0.245868	1.91e-13	12.7181		GLIS3	TPM1	0.246057	0.246057	5.41e-17	16.2671		ARID5B	GPC5	0.26983	0.26983	3.02e-09	8.51952		TCF12	MIR4435-2HG	0.356582	0.356582	2.08e-19	18.6825
	TFAP2B	BBOX1	0.24285	0.24285	4.71e-21	20.3274		NR3C2	TFCP2L1	0.244895	0.244895	1.91e-15	14.7182		TCF12	PRKD1	0.269415	0.269415	3.05e-10	9.51585		STAT3	CLDN16	0.354925	0.354925	1.27e-05	4.89549
	PURA	DHFR	0.242824	0.242824	6.81e-15	14.1668		GLIS3	PARD3	0.244539	0.244539	1.8e-13	12.7452		CREB3L2	SGIP1	0.269328	0.269328	1.8e-16	15.7447		TFCP2L1	CGNL1	0.354853	0.354853	1.06e-13	12.9752
	PRDM16	FKBP5	0.240463	0.240463	1.58e-13	12.8007		MEF2C	MEGF11	0.244019	0.244019	6.76e-12	11.1699		NR2F2	THSD4	-0.269054	0.269054	2.44e-13	12.6121		ESRRG	KCNIP4	0.354829	0.354829	2.47e-12	11.6069
	BACH2	EGF	-0.2403	0.240303	2.25e-09	8.64689		ZFHX3	UGT2B7	0.242489	0.242489	2.23e-18	17.6522		NF1	SHROOM3	0.26898	0.26898	3.52e-07	6.45395		EGR1	LINC01762	0.353303	0.353303	2.81e-11	10.5518
	MEIS2	GRIP1	-0.24016	0.240156	2.21e-10	9.65478		HIVEP3	BMP6	0.242251	0.242251	6.23e-12	11.2059		PRDM16	LRMDA	-0.26877	0.26877	1.54e-14	13.812		BACH2	KCNIP4	-0.35319	0.35319	1.8e-16	15.7442
	HNF1B	KCNJ16	0.240043	0.240043	2.4e-10	9.61926		TFDP2	RORA	0.2421	0.2421	1.7e-15	14.7688		MBD2	PLCL1	-0.268204	0.268204	1.04e-08	7.9844		MEF2A	NR2F2-AS1	0.352629	0.352629	5.12e-11	10.2909
	CREB3L2	SGIP1	0.239819	0.239819	1.07e-16	15.9714		GLIS3	COL4A1	0.241511	0.241511	6.08e-10	9.21602		NR3C2	NEAT1	0.267637	0.267637	6.24e-11	10.2048		TCF12	SAT1	0.351873	0.351873	2.83e-13	12.5478
	PPARGC1A	CLDN10-AS1	0.239774	0.239774	6.65e-13	12.1772		PPARGC1A	CLDN10-AS1	0.241434	0.241434	1.96e-13	12.7086		TCF12	ARHGEF38	0.267321	0.267321	2.49e-15	14.6035		TFAP2B	ENOX1	0.351781	0.351781	1.39e-15	14.8575
	EHF	SCTR	0.239754	0.239754	1.43e-15	14.8446		ENO1	RPLP1	0.238219	0.238219	6.1e-20	19.2143		NR3C1	TRABD2B	-0.267207	0.267207	9.29e-16	15.032		TCF7L2	RBFOX1	0.350185	0.350185	2.5e-08	7.60205
	STAT3	PLCB1	0.239614	0.239614	7.69e-11	10.1143		TFAP2B	KLHL13	0.237405	0.237405	2e-13	12.6987		TEAD1	MAML2	0.266803	0.266803	7.54e-18	17.1227		PPARGC1A	ESRRG	0.348714	0.348714	9.47e-09	8.02349
	ZBTB1	RPL14	-0.23858	0.238584	1.07e-06	5.97051		EHF	RHEX	0.237309	0.237309	5.03e-15	14.2985		PPARGC1A	CLDN10-AS1	0.266748	0.266748	3.49e-18	17.4567		STAT3	LRMDA	0.348598	0.348598	4.35e-11	10.3617
	KLF7	CA12	-0.23834	0.23834	6.01e-17	16.2214		MBD2	PLCL1	-0.237015	0.237015	3.96e-08	7.4021		BCL6	ITGB6	0.266628	0.266628	1.28e-09	8.89275		ATF2	LINC01762	0.348225	0.348225	2.51e-09	8.60008
	FOXK2	SLC4A7	0.237722	0.237722	2.48e-13	12.6063		PPARGC1A	KCNJ16	0.236443	0.236443	6.58e-11	10.1815		TFAP2B	PTH1R	0.266325	0.266325	5.19e-11	10.2847		JDP2	EGF	-0.347903	0.347903	2.58e-08	7.58806
	PPARG	PAPPA2	-0.23771	0.237712	6.68e-12	11.1754		NR2F2	PEBP1	0.235793	0.235793	6.49e-14	13.1878		TCF12	MECOM	0.265432	0.265432	2.68e-12	11.5723		TCF12	PHACTR1	-0.343912	0.343912	6.96e-10	9.1575
	ETS1	PDE1A	-0.23709	0.237092	8.35e-15	14.0781		GLIS3	MYLK	0.235168	0.235168	5.05e-18	17.2969		ATF2	LINC01762	0.265107	0.265107	6.26e-08	7.20319		TCF12	CPM	0.34277	0.34277	9.32e-13	12.0307
	PPARGC1A	KCNJ16	0.236354	0.236354	2.79e-11	10.5544		PAX8	IMMP2L	0.233811	0.233811	3.82e-18	17.4179		PRDM16	HIP1	0.264436	0.264436	1.28e-16	15.8934		ESRRG	UMOD	0.341954	0.341954	2.35e-12	11.6298
	MEF2A	IGFBP7	-0.23585	0.23585	1.49e-13	12.8263		NF1	SHROOM3	0.233802	0.233802	3.2e-07	6.49461		GTF2I	PAX8	0.264287	0.264287	1.93e-12	11.7137		FOXK2	RANBP3L	0.341569	0.341569	2.17e-16	15.664
	PAX8	SYNE2	0.235229	0.235229	9.89e-16	15.005		GLIS3	PLCL1	0.233726	0.233726	4.1e-16	15.387		PPARGC1A	WWOX	0.263963	0.263963	2.02e-10	9.69458		PROX1	FKBP5	-0.341207	0.341207	4.65e-11	10.3325
	MECOM	FHIT	0.23383	0.23383	6.03e-16	15.2195		PAX8	KAZN	0.233568	0.233568	7.94e-16	15.1003		PRDM16	KCNIP4	-0.263397	0.263397	6.98e-13	12.1563		FOSB	EGF	-0.34002	0.34002	1.88e-05	4.72502
	KLF7	STOX2	0.233765	0.233765	4.2e-18	17.3763		PAX8	ADAMTS9-AS2	0.233357	0.233357	3.46e-15	14.4614		STAT3	PDE1A	-0.262874	0.262874	2.18e-09	8.66179		NR3C2	IMMP2L	0.339867	0.339867	3.51e-18	17.4544
	CREB5	EGF	-0.23364	0.233639	3.06e-09	8.5147		NR3C2	FGF13	0.233326	0.233326	5.3e-19	18.2758		TCF12	DACH1	0.262237	0.262237	2.27e-12	11.644		PRDM16	SHANK2	0.338816	0.338816	9.71e-15	14.0127
	TFAP2B	INPP4B	0.233602	0.233602	2.45e-15	14.6107		PRDM16	ATP1B1	0.233288	0.233288	2.48e-10	9.6054		TCF7L2	RORA	0.261983	0.261983	2.63e-17	16.5806		TCF7L2	ZNF385D	-0.338306	0.338306	1.16e-10	9.93541
	RORA	PKP4	0.233558	0.233558	5.22e-20	19.2823		RORA	PKP4	0.232993	0.232993	5.2e-20	19.2843		ESR2	SPP1	-0.261968	0.261968	1.77e-08	7.75277		BACH1	EGF	0.33734	0.33734	2.92e-07	6.53505
	TFAP2B	PTH1R	0.233481	0.233481	3.27e-11	10.486		PPARGC1A	LINC02532	0.232646	0.232646	9.83e-08	7.00751		PAX8	NAV2	-0.261886	0.261886	8.93e-10	9.04933		FOXO3	PDK4	0.336595	0.336595	1.97e-19	18.7053
	ATF2	LINC01762	0.233153	0.233153	1.26e-09	8.8984		TCF12	MAGI1	0.232337	0.232337	4.14e-13	12.383		PRDM16	CGNL1	0.261834	0.261834	2.35e-11	10.6282		NPAS2	KNG1	-0.336247	0.336247	2.78e-14	13.5556
	STAT5B	TFPI	-0.23302	0.233025	1.14e-09	8.94403		FOS	RPS9	0.23193	0.23193	4.35e-12	11.3613		NR3C1	PTGER3	0.261503	0.261503	4.43e-16	15.3534		STAT3	WNK1	0.335186	0.335186	1.13e-12	11.9486
	ESRRG	RBM47	0.232713	0.232713	8.08e-18	17.0925		TCF12	CCSER1	0.23069	0.23069	6.94e-16	15.1585		NR2F2	RPL41	0.260914	0.260914	4.02e-15	14.3953		RXRA	FGF14	0.334417	0.334417	2.15e-20	19.668
	TFAP2B	TFCP2L1	0.232624	0.232624	1.99e-16	15.7013		NFE2L2	THSD4	0.230572	0.230572	7.9e-14	13.1022		EHF	ITGB6	-0.260632	0.260632	2.71e-12	11.5663		CREB3L2	SGIP1	0.334043	0.334043	5.6e-17	16.2519
	PPARGC1A	WWOX	0.232396	0.232396	1.3e-11	10.8851		ENO1	RPS23	0.23006	0.23006	5.28e-25	24.277		ELF1	SLC16A12	0.260184	0.260184	1.34e-15	14.8728		NR3C2	COBLL1	0.333223	0.333223	2.17e-20	19.6626
	STAT3	ERBB4	0.231349	0.231349	1.43e-16	15.845		GLIS3	ERBB4	0.229602	0.229602	4.05e-10	9.39275		PBX3	GPC5	0.259736	0.259736	3.64e-09	8.43847		FOSL1	EGF	0.332177	0.332177	4.56e-06	5.34093
	TFAP2B	ENOX1	0.231086	0.231086	2.34e-13	12.6308		ZBTB1	ERBB4	-0.228154	0.228154	5.76e-07	6.23923		SP1	GPC5	-0.259206	0.259206	1.69e-10	9.77278		PBX3	PHACTR1	0.331351	0.331351	4.34e-10	9.3621
	TFAP2B	CLDN16	0.230991	0.230991	9.16e-16	15.0379		ATF2	LINC01762	0.227659	0.227659	6.59e-10	9.18085		HLF	PHACTR1	-0.258396	0.258396	1.52e-20	19.8182		CLOCK	KNG1	0.33121	0.33121	2.19e-14	13.6605
	JDP2	SLC12A1	0.230023	0.230023	1.03e-14	13.9893		KLF6	FKBP5	0.227184	0.227184	2.82e-14	13.5504		TCF12	LINC01320	0.258353	0.258353	1.06e-11	10.9728		TCF7L2	RORA	0.330857	0.330857	1.3e-13	12.8859
	MEF2A	NLGN4Y	-0.22918	0.229181	2.61e-14	13.5835		ESRRA	MACC1	-0.226787	0.226787	2.67e-10	9.57307		SREBF2	ESRRG	0.257776	0.257776	1.79e-17	16.7476		TCF7L2	KIRREL1	0.330622	0.330622	1.98e-13	12.703
	STAT3	THSD4	-0.22904	0.229039	1.13e-13	12.9476		FOS	DHFR	0.226481	0.226481	8.06e-13	12.0935		MEF2C	DACH1	0.256668	0.256668	1.97e-09	8.70663		STAT3	ERBB4	0.328642	0.328642	2.03e-11	10.692
	ELF1	PAX8	0.22834	0.22834	9.66e-13	12.0152		SP1	GPC5	-0.226394	0.226394	2.26e-11	10.6463		MEF2C	PLCL1	0.256356	0.256356	3.26e-12	11.4867		CTCF	FGF14	-0.328489	0.328489	3.1e-15	14.5087
	FOS	SAT1	0.228124	0.228124	3.68e-16	15.434		CREB5	EGF	-0.226336	0.226336	2.54e-11	10.5953		FOXO3	PDK4	0.255319	0.255319	6.32e-16	15.1995		ZFHX3	PKHD1	0.328059	0.328059	2.32e-07	6.63537
	STAT1	MGAT5	-0.22789	0.227885	1.56e-12	11.8057		TCF12	MECOM	0.225984	0.225984	2.38e-12	11.6237		STAT6	SLC12A1	-0.2553	0.2553	4.64e-08	7.33309		GLIS3	DCDC2	0.327628	0.327628	1.32e-19	18.88
	FOXO3	ARHGEF38	0.227415	0.227415	1.2e-17	16.9212		TFAP2B	TFCP2L1	0.225053	0.225053	4.61e-16	15.3364		SOX6	CGNL1	0.254831	0.254831	6.75e-13	12.1705		TCF12	CYFIP2	0.327564	0.327564	4.67e-12	11.3305
	CHD2	CLDN10-AS1	0.227392	0.227392	7.06e-10	9.15095		TCF12	ARHGEF38	0.224734	0.224734	3.17e-15	14.4994		FOXK2	ITGB6	-0.254731	0.254731	8.88e-08	7.05135		TFDP2	RBFOX1	0.32652	0.32652	2.05e-11	10.6893
	TCF7L2	CLDN10-AS1	0.227105	0.227105	2.54e-08	7.59578		PAX8	MYO9A	0.224347	0.224347	2.72e-16	15.5659		ENO1	RPLP1	0.254502	0.254502	4.08e-22	21.3897		IKZF2	UMOD	-0.326408	0.326408	9.69e-11	10.0138
	GLIS3	PARD3	0.226944	0.226944	4.72e-12	11.3257		GTF3C2	MACC1	0.223171	0.223171	8.75e-10	9.05785		OVOL2	ERBB4	0.253558	0.253558	2.23e-15	14.6514		NR3C1	PTGER3	0.326142	0.326142	3.21e-14	13.493
	TFAP2B	PAX8	-0.22676	0.226761	1.63e-10	9.78724		CREM	LINC01762	0.223029	0.223029	2.72e-05	4.5651		PPARA	BICDL1	0.2528	0.2528	3.4e-17	16.4681		CREB1	LINC01762	0.325694	0.325694	1.92e-07	6.71621
	PRDM16	LRMDA	-0.22656	0.226561	3.28e-17	16.4839		TCF12	ERBB4	0.222449	0.222449	2.61e-10	9.58357		NR3C2	IMMP2L	0.252642	0.252642	4.82e-15	14.3167		MECOM	FHIT	0.325384	0.325384	1.46e-16	15.8355
	BCL6	EGF	-0.22654	0.226536	9.02e-09	8.0447		PAX8	ZBTB20	0.222195	0.222195	4.74e-15	14.3244		PBX3	PRKG1	0.252561	0.252561	3.89e-15	14.4106		MEF2A	GPX3	-0.325105	0.325105	5.9e-12	11.2292
	PRDM16	KNG1	0.225969	0.225969	1e-14	13.9996		PPARGC1A	WWOX	0.221852	0.221852	1.89e-10	9.72338		TFAP2B	ENOX1	0.252257	0.252257	2.3e-13	12.6389		ELF1	ITGB6	0.324125	0.324125	0.000184501	3.734
	ZFHX3	PKHD1	0.225802	0.225802	6.91e-11	10.1604		CHD2	PTH2R	0.220894	0.220894	5.03e-10	9.29867		PAX8	RBPMS	0.251065	0.251065	4.12e-20	19.3855		TCF12	CA10	-0.323982	0.323982	1.41e-09	8.84993
	GLIS3	PLCL1	0.225331	0.225331	1.77e-15	14.7514		GLIS3	NAV2	0.220512	0.220512	2.51e-13	12.6008		RFX7	LINC02532	0.250713	0.250713	2.81e-11	10.5517		TCF7L2	BCL2	0.322945	0.322945	3.33e-12	11.477
	NR3C2	IMMP2L	0.225168	0.225168	1.95e-16	15.7095		BCL6	SCTR	0.220507	0.220507	2.05e-13	12.6881		GLIS3	PARD3	0.250384	0.250384	4.12e-14	13.385		PBX3	ZNF385D	-0.322907	0.322907	1.08e-15	14.9673
	CREB3L2	ERBB4	0.22453	0.22453	2.06e-12	11.6859		TCF7L2	RORA	0.220343	0.220343	4.48e-19	18.3488		MEF2A	PAPPA2	0.249248	0.249248	2.97e-05	4.52733		TFCP2L1	NAV2	0.321989	0.321989	3.79e-13	12.4208
	NR2C2	STON2	0.224323	0.224323	1.49e-12	11.8271		STAT3	SOX6	0.220248	0.220248	6.08e-19	18.2161		TCF12	PTH1R	-0.249004	0.249004	3.72e-12	11.4299		CREB3L2	ERBB4	0.321175	0.321175	2.92e-10	9.53525
	GLIS3	APP	0.223659	0.223659	4.59e-20	19.3386		MBD2	ARHGAP6	-0.219798	0.219798	2.01e-14	13.6974		CTCF	PKHD1	-0.248987	0.248987	8.7e-11	10.0606		TCF7L2	UMOD	-0.318999	0.318999	4.22e-06	5.37456
	SP1	RPS9	0.223558	0.223558	9.58e-18	17.0186		GLIS3	IMMP2L	0.219053	0.219053	2.12e-14	13.6743		NR3C2	KCNIP4	0.247736	0.247736	6.76e-09	8.17032		GLIS3	PAX8	0.318417	0.318417	1.31e-11	10.8827
	PAX8	SLC4A7	0.22342	0.22342	2.77e-13	12.5575		SMARCC1	EGF	-0.218585	0.218585	9.15e-08	7.03865		NR3C2	TFCP2L1	0.247251	0.247251	2.17e-13	12.6629		NR3C1	WNK1	-0.317263	0.317263	8.56e-12	11.0677
	PAX8	RBPMS	0.223244	0.223244	6.43e-19	18.1919		FOSL2	EGF	0.218564	0.218564	4.2e-11	10.3768		HIF1A	PDE1A	0.247244	0.247244	1.04e-11	10.9812		PAX8	SLC4A7	0.315926	0.315926	1.86e-13	12.7304
	ETS1	PLCL1	-0.22269	0.222691	2.86e-14	13.5441		STAT5B	PRICKLE2	0.218432	0.218432	6.51e-14	13.1865		NR1H4	KCNIP4	0.245969	0.245969	1.68e-15	14.774		TCF12	BICDL1	0.315646	0.315646	1.83e-13	12.7369
	EGR1	RPS9	0.222656	0.222656	3.83e-10	9.41727		ETS1	PDE1A	-0.217516	0.217516	1.62e-12	11.7904		MEF2A	NLGN4Y	-0.243983	0.243983	8.13e-15	14.09		NFE2L2	EGF	-0.31517	0.31517	0.000444647	3.35198
	ENO1	RPS23	0.221404	0.221404	3.29e-22	21.483		NR3C2	PDE7B	0.217412	0.217412	1.23e-11	10.9102		ESR2	ERBB4	-0.2426	0.2426	1.99e-13	12.7013		TCF12	FKBP5	0.314775	0.314775	2.51e-07	6.60088
	MAF	SPP1	-0.2212	0.221199	1.99e-06	5.70163		CUX1	PTPRG	0.217069	0.217069	1.19e-16	15.9259		PAX8	ADAMTS9-AS2	0.242465	0.242465	2.37e-15	14.6253		CHD2	DACH1	-0.314729	0.314729	4.08e-10	9.38979
	NR2F2	RPS15	0.220888	0.220888	4.33e-12	11.3635		HLF	LRMDA	0.216869	0.216869	6.73e-14	13.1723		GLIS3	NRG1	0.242441	0.242441	3.38e-19	18.4712		TCF12	ERBB4	0.31462	0.31462	8.98e-12	11.0468
	PAX8	PLCB1	0.220822	0.220822	3.76e-12	11.4245		GLIS3	ZBTB16	-0.216818	0.216818	1.45e-13	12.8389		FOS	EFNA5	0.242263	0.242263	2.47e-11	10.6076		TFAP2B	NAV2	0.31409	0.31409	1.19e-11	10.9231
	KLF7	MEGF11	0.220778	0.220778	2.74e-16	15.562		BCL6	KCNIP4	0.216001	0.216001	7.98e-12	11.0982		JDP2	SLC12A1	0.242133	0.242133	3.01e-10	9.52169		STAT3	MBNL2	0.31385	0.31385	1.23e-09	8.91109
	TCF12	MYO9A	0.22075	0.22075	6.72e-15	14.1727		TCF12	PTPRG	0.215596	0.215596	1.74e-13	12.7606		ESR2	KCNIP4	-0.242032	0.242032	2.99e-17	16.525		HLF	LRMDA	0.312895	0.312895	5.99e-13	12.2225
	ZBTB7A	HIP1	0.219943	0.219943	8.06e-22	21.0934		TCF12	EXOC4	0.215595	0.215595	6.26e-18	17.2036		GLIS3	APP	0.241833	0.241833	3.74e-21	20.4266		TCF7L2	TRABD2B	-0.311764	0.311764	9.09e-09	8.04161
	MEF2C	SLC12A1	-0.21982	0.219824	9.08e-10	9.04175		NR3C2	IMMP2L	0.214773	0.214773	4.37e-14	13.3598		NR3C1	ARHGAP6	-0.241128	0.241128	8.28e-13	12.082		PBX3	LRMDA	-0.311478	0.311478	1.55e-14	13.8083
	PRDM16	NELL1	0.219228	0.219228	4.27e-12	11.37		TFCP2L1	ZBTB16	0.214676	0.214676	4.57e-14	13.3406		ENO1	RPS19	0.241055	0.241055	1.47e-28	27.8324		FOSL2	EGF	-0.310686	0.310686	4.36e-05	4.36051
	PBX1	NR3C2	0.219002	0.219002	4.79e-10	9.31965		MEF2A	RNF144B	0.213623	0.213623	4.26e-10	9.37108		ETS1	PDE1A	-0.241017	0.241017	1.07e-12	11.9722		ZBTB1	GPC5	-0.310679	0.310679	2.47e-06	5.60769
	BACH2	TFPI	0.218115	0.218115	1.37e-08	7.86184		PRDM16	PTPN4	0.213049	0.213049	3.92e-17	16.4069		PAX8	MYO9A	0.240704	0.240704	8.82e-19	18.0545		KLF7	CA12	-0.308984	0.308984	1.1e-16	15.9603
	ELF3	LINC01320	0.216991	0.216991	3.34e-15	14.4758		PRDM16	RGS6	0.212567	0.212567	1.48e-16	15.8286		TFDP2	RORA	0.240645	0.240645	1.38e-12	11.8596		TCF12	WDFY2	0.308803	0.308803	9.11e-15	14.0404
	MBD2	LINC01503	0.216887	0.216887	1.03e-09	8.98591		KLF7	CA12	-0.21131	0.21131	9.8e-18	17.0087		ZBTB4	ARHGAP6	-0.240149	0.240149	6.53e-08	7.18535		SOX6	WWOX	0.308794	0.308794	3.33e-11	10.478
	CUX1	SLC12A1	-0.21387	0.213869	1.74e-08	7.76043		FOSB	SLC12A1	-0.210968	0.210968	8.33e-08	7.07918		STAT1	MGAT5	0.239521	0.239521	7.44e-12	11.1285		TCF12	CALCR	-0.306774	0.306774	5.14e-12	11.2889
	MEF2A	RPS9	-0.2133	0.213302	1.18e-10	9.92948		PBX3	UMOD	-0.210778	0.210778	8.63e-06	5.06397		TCF12	SLC12A1	0.23883	0.23883	3.01e-06	5.52142		FOXP1	CASR	0.306323	0.306323	5.1e-12	11.2928
	PURA	GPC5	0.213083	0.213083	1.79e-08	7.7461		BCL6	NRP1	0.210754	0.210754	2.03e-15	14.6932		FOSB	SLC12A1	-0.238395	0.238395	1e-09	8.99991		STAT5B	RANBP3L	0.304997	0.304997	1.98e-08	7.70431
	STAT3	LRMDA	0.212783	0.212783	4.38e-15	14.3582		TFAP2B	KCNJ1	0.21059	0.21059	3.98e-08	7.39999		EHF	ADGRF1	0.237641	0.237641	1.4e-21	20.8532		TCF12	PCDH9	0.30409	0.30409	1.64e-09	8.78537
	BCL6	NRP1	0.2127	0.2127	3.45e-16	15.4627		PPARGC1A	WWC1	0.210581	0.210581	2.13e-14	13.6726		ESRRB	KCNIP4	-0.236698	0.236698	1.2e-06	5.92184		STAT3	NELL1	-0.304087	0.304087	3.62e-16	15.4414
	PRDM16	RGS6	0.212013	0.212013	1.76e-17	16.7535		ELK4	PTGER3	0.210345	0.210345	3.47e-18	17.46		CTCF	LINC01762	0.23603	0.23603	3.89e-10	9.41005		GLIS3	WWC1	0.303181	0.303181	5.17e-15	14.2861
	GLIS3	MECOM	0.212007	0.212007	7.58e-12	11.1202		ESRRA	CLCNKA	0.209506	0.209506	2.7e-09	8.56891		BACH2	EGF	-0.235695	0.235695	9.04e-07	6.04407		NR2F2	LRMDA	0.30304	0.30304	6.1e-15	14.2148
	TCF12	LINC01320	0.211444	0.211444	1.36e-13	12.8657		MEF2C	DACH1	0.209354	0.209354	3.09e-12	11.5104		FOS	GPC5	-0.235566	0.235566	2.36e-06	5.62633		MEF2A	PKHD1	0.302781	0.302781	2.32e-06	5.63434
	CREB3L2	LINC01182	0.211443	0.211443	3.48e-15	14.4584		PAX8	OXR1	0.209041	0.209041	1.28e-16	15.8915		PAX8	OXR1	0.235127	0.235127	1.36e-17	16.865		PATZ1	DACH1	0.302708	0.302708	1.86e-15	14.73
	TCF7L2	CACNB2	0.211353	0.211353	1.97e-16	15.7055		PPARA	PTH2R	0.208875	0.208875	1.57e-12	11.805		GLIS3	PAX8	0.234242	0.234242	1.2e-11	10.92		FOXK2	NEK10	0.302678	0.302678	1.32e-10	9.87927
	CREB3L2	PTGER3	0.21115	0.21115	3.07e-11	10.5131		STAT3	FNDC3B	0.208848	0.208848	1.3e-11	10.8857		GLIS3	COL4A1	0.233968	0.233968	8.85e-08	7.05314		ESRRB	RHOBTB3	0.302625	0.302625	2.46e-15	14.6083
	JUND	RPL15	0.21109	0.21109	2.13e-20	19.6725		PRDM16	NELL1	0.208683	0.208683	7.9e-15	14.1023		PPARGC1A	MACC1	-0.233838	0.233838	1.62e-07	6.79034		MEF2C	SLC12A1	-0.302598	0.302598	4.84e-11	10.3154
	TCF7L2	STPG2	0.210852	0.210852	8.53e-10	9.06924		PBX3	ERBB4	0.208629	0.208629	2.01e-07	6.69751		PAX8	KAZN	0.233262	0.233262	2.84e-15	14.5462		TCF12	THSD4	-0.301668	0.301668	1.24e-07	6.90617
	ELF1	ERBB4	-0.21046	0.210456	4.82e-12	11.3173		FOS	CD24	0.208468	0.208468	1.95e-15	14.7092		ZBTB1	ERBB4	-0.233212	0.233212	6.73e-08	7.17172		STAT3	PHACTR1	-0.301641	0.301641	1.38e-11	10.8614
	RUNX1	GPC5	-0.20989	0.209887	4.22e-09	8.37436		MEF2A	CA12	0.208388	0.208388	1.61e-14	13.7927		FOXO3	RORA	0.232223	0.232223	1.1e-15	14.9592		TCF12	WWOX	0.300382	0.300382	1.72e-10	9.76398
	PBX3	GPC5	0.209869	0.209869	2.85e-10	9.54457		CTCF	LINC01762	0.208099	0.208099	1.01e-09	8.99411		TCF12	CPM	0.23217	0.23217	3.44e-14	13.4639		HNF1B	PAPPA2	0.300184	0.300184	3.29e-07	6.48245
	SOX6	WWOX	0.209703	0.209703	1.03e-11	10.9859		PLAG1	XIST	0.20785	0.20785	1.26e-07	6.8987		PRDM16	SHANK2	0.231567	0.231567	2.9e-17	16.5372		TCF7L2	JAG1	-0.299837	0.299837	2.31e-09	8.63598
	PPARGC1A	LINC02532	0.209564	0.209564	6.25e-10	9.20408		ETS1	RANBP3L	-0.207672	0.207672	1.61e-17	16.7921		PRDM16	THSD4	0.231223	0.231223	1.19e-10	9.92279		ENO1	RPL13	0.299699	0.299699	4.26e-15	14.3703
	PRDM16	CGNL1	0.209535	0.209535	9.03e-13	12.0444		STAT6	SLC12A1	-0.207665	0.207665	3.06e-07	6.51392		CREB3L2	PTGER3	0.231214	0.231214	2.78e-11	10.5565		SP1	SLC12A1	-0.298027	0.298027	5.18e-14	13.2855
	CTCF	ITGB6	0.209199	0.209199	4.32e-06	5.36455		HNF4G	RHEX	0.207515	0.207515	1.62e-15	14.7904		MBD2	ERBB4	0.230931	0.230931	3.72e-11	10.4298		TCF7L2	PHACTR1	0.296838	0.296838	6.7e-09	8.17396
	ESRRA	ERBB4	-0.20878	0.208784	2.34e-10	9.63072		PAX8	PTPRG	0.207508	0.207508	2.22e-16	15.6536		IRF3	PAPPA2	0.230627	0.230627	4e-08	7.3978		PBX1	NR3C2	0.296696	0.296696	2.24e-09	8.64895
	PRDM16	HIP1	0.20869	0.20869	2.39e-13	12.621		PPARGC1A	MAST4	0.207154	0.207154	2.36e-11	10.627		MEF2A	RPS9	-0.229783	0.229783	3.3e-11	10.4813		FOXO3	RBFOX1	0.295933	0.295933	3.36e-11	10.4736
	TFAP2B	CA12	0.208387	0.208387	7.51e-18	17.1246		RORA	SORBS2	0.207134	0.207134	5.16e-19	18.2871		GLIS3	SETBP1	0.229173	0.229173	9.37e-18	17.0284		ELF1	USP53	0.295781	0.295781	7.24e-12	11.1402
	MEF2C	TENM4	0.208318	0.208318	1.1e-14	13.9567		PRDM16	LINC02343	0.206074	0.206074	2.45e-19	18.6106		PAX8	ZBTB20	0.228929	0.228929	4.17e-15	14.3796		RFX2	PPM1E	-0.295759	0.295759	2.6e-14	13.5857
	STAT3	DACH1	0.207843	0.207843	1.42e-15	14.8469		GLIS3	CRIM1	0.206029	0.206029	4.83e-25	24.3161		TFAP2B	TFCP2L1	0.228775	0.228775	7.64e-17	16.1166		PATZ1	CLDN10-AS1	0.295224	0.295224	6.77e-14	13.1691
	CLOCK	KNG1	0.207539	0.207539	1.23e-12	11.9098		TFCP2L1	KCNIP4	0.205932	0.205932	3.55e-10	9.44975		ELF1	ZBTB16	0.228348	0.228348	3.54e-17	16.4509		NFIC	ERBB4	-0.295129	0.295129	2.01e-11	10.6959
	GLIS3	THSD4	0.20728	0.20728	1.76e-11	10.7538		TCF7L2	MAML2	0.205845	0.205845	2.29e-10	9.63993		GTF3C2	GPC5	-0.228332	0.228332	4.36e-10	9.36066		MEF2A	NEAT1	0.294896	0.294896	5.74e-18	17.2414
	KLF7	NLGN4Y	0.207156	0.207156	9.73e-18	17.0119		PRDM16	HIP1	0.205647	0.205647	2.48e-16	15.6049		KLF7	THSD4	-0.228077	0.228077	2.68e-09	8.57203		EHF	ARHGAP6	-0.29483	0.29483	5.86e-11	10.2324
	TCF12	ADAMTS9-AS2	0.207143	0.207143	7.38e-13	12.1318		PPARA	BICDL1	0.205452	0.205452	3.39e-15	14.4701		GLIS3	KAZN	0.227778	0.227778	1.11e-14	13.9543		STAT3	CACNB2	-0.29465	0.29465	2.95e-11	10.5305
	TCF12	FGD4	0.206863	0.206863	2.16e-17	16.6664		NR3C2	NEAT1	0.205418	0.205418	1.54e-10	9.81219		BACH2	KCNIP4	-0.227388	0.227388	1.31e-15	14.8817		TCF12	CCSER1	0.29337	0.29337	7.59e-13	12.1199
	KLF7	DEPTOR	0.206771	0.206771	3.49e-15	14.4572		PBX3	GLDC	0.204934	0.204934	2.04e-13	12.6897		PPARGC1A	PKHD1	0.227158	0.227158	2.19e-08	7.66046		TCF12	MECOM	0.292883	0.292883	5.72e-07	6.24281
	ELF2	ENOX1	0.206732	0.206732	4.28e-15	14.3688		TCF12	SLC9A3	0.204122	0.204122	1.64e-15	14.7865		NR3C2	PHACTR1	0.226311	0.226311	1.8e-15	14.7447		TCF7L2	THSD4	0.291437	0.291437	3.6e-08	7.44367
	TCF12	KCNJ16	0.206731	0.206731	6.84e-08	7.16466		CHD2	S100A6	-0.203986	0.203986	2.44e-10	9.61191		BACH1	KCNIP4	-0.226297	0.226297	6.3e-10	9.2008		PAX8	PLCB1	0.291168	0.291168	2.9e-13	12.5374
	KLF7	ENOX1	-0.20542	0.205418	2.36e-15	14.6265		PBX3	PRKG1	0.203795	0.203795	3.09e-15	14.5106		ELF1	TFPI	-0.225901	0.225901	6.91e-10	9.16026		NFE2L2	THSD4	0.291141	0.291141	7.73e-10	9.11196
	ESRRA	ATP1B1	0.20532	0.20532	1.41e-10	9.85029		FOXO3	UGT2B7	0.20325	0.20325	1.08e-15	14.9676		CREB3L2	ERBB4	0.225291	0.225291	3.24e-07	6.48955		TCF7L2	STPG2	0.291043	0.291043	1.09e-09	8.96433
	TRIM28	EEF1A1	0.205125	0.205125	1.05e-13	12.9793		TFAP2B	PRKG1	0.203234	0.203234	2.46e-12	11.6088		TCF12	IGFBP7	0.225156	0.225156	6.92e-08	7.15978		STAT3	THSD4	-0.291008	0.291008	2.65e-08	7.57715
	RFX7	DHFR	-0.2049	0.204899	6.34e-13	12.1981		STAT3	PLCB1	0.202916	0.202916	1.1e-07	6.95951		MEF2C	ITGB6	0.224988	0.224988	1.68e-05	4.77496		ESRRA	PKHD1	-0.291004	0.291004	5.16e-10	9.28777
	PRDM16	LINC02343	0.203972	0.203972	5.59e-20	19.2526		RORA	ESRRG	0.20268	0.20268	9.63e-12	11.0164		STAT3	KCNJ16	0.224977	0.224977	1.45e-09	8.83943		ELF3	LINC01320	0.290754	0.290754	9.55e-14	13.02
	GTF2I	IFITM3	0.203721	0.203721	6.55e-12	11.184		FOXP1	ESRRG	0.202578	0.202578	6.25e-12	11.2045		CREB3L2	SHISA9	0.224445	0.224445	8.95e-18	17.0483		TCF12	IGFBP7	0.290316	0.290316	7.43e-10	9.12902
	HIF1A	PDE1A	0.20339	0.20339	5.02e-13	12.2995		GLIS3	ARHGAP29	0.202035	0.202035	2e-14	13.6991		ELF1	USP53	0.22436	0.22436	7.87e-16	15.1041		PPARGC1A	UMOD	0.28978	0.28978	1.8e-08	7.74552
	RORA	MECOM	0.203371	0.203371	6.73e-10	9.17177		TFDP2	PLCB1	0.201877	0.201877	2.17e-11	10.6636		MEF2A	ITGB6	-0.223586	0.223586	5.41e-08	7.26657		TCF12	SIM1	0.289477	0.289477	3.2e-13	12.4943
	TCF7L2	DEPTOR	0.203203	0.203203	3.31e-17	16.4797		PAX8	ARHGAP29	0.201573	0.201573	6.04e-15	14.2187		CREB3L2	KNG1	0.222181	0.222181	5.74e-12	11.2409		MEF2A	CA12	0.288776	0.288776	6.11e-11	10.2137
	TCF12	GLIS3	0.20303	0.20303	3.38e-14	13.4707		NFAT5	LINC02532	0.201534	0.201534	4.52e-07	6.34473		PLAG1	XIST	0.221269	0.221269	1.92e-05	4.7164		TCF7L2	SGIP1	0.288714	0.288714	2.6e-12	11.5843
	ZNF148	NR2F2-AS1	0.203013	0.203013	1.3e-08	7.88673		MEF2A	UGT2B7	0.201513	0.201513	1.15e-13	12.9406		TFAP2B	ERBB4	0.220434	0.220434	2.57e-09	8.59053		BACH1	TFPI	0.288178	0.288178	1.91e-12	11.7183
	PURA	CD24	0.202871	0.202871	3.43e-14	13.4645		ZEB1	MGAT5	0.201429	0.201429	2.71e-09	8.56635		NFIB	KCNIP4	-0.220239	0.220239	6.49e-12	11.1877		ZNF148	NELL1	-0.287653	0.287653	2.79e-12	11.5538
	NR3C2	TFCP2L1	0.202729	0.202729	1.45e-13	12.8386		TFAP2B	CA12	0.201257	0.201257	9.87e-16	15.0057		ENO1	RPS23	0.219873	0.219873	1.03e-23	22.9891		TCF12	HIP1	0.28744	0.28744	1.33e-11	10.8765
	KLF6	DHFR	0.202383	0.202383	4.07e-11	10.3906		GTF3C2	GPC5	-0.200735	0.200735	3.44e-11	10.4639		ZNF148	FTX	0.219807	0.219807	2.43e-06	5.61456		PBX3	RBFOX1	0.287098	0.287098	3.91e-10	9.40732
	CUX1	PATJ	0.202294	0.202294	4.7e-16	15.328		CREB3L2	KNG1	0.200278	0.200278	1.08e-14	13.9684		TFAP2B	INPP4B	0.219298	0.219298	1.86e-17	16.7305		TFAP2B	TRABD2B	0.286769	0.286769	1.74e-10	9.76042
	PRDM16	ATP1B1	0.202215	0.202215	1.09e-11	10.9623		CREB3L2	SGIP1	0.200099	0.200099	1.56e-15	14.8068		MBD2	RBFOX1	-0.219191	0.219191	2.18e-10	9.66094		PPARG	SLC12A1	-0.286357	0.286357	5.72e-16	15.2429
	STAT3	KCNJ16	0.202176	0.202176	9.8e-11	10.0086		NR3C1	PTGER3	0.199527	0.199527	1.17e-13	12.9328		BCL6	NR2F2-AS1	-0.219155	0.219155	1.87e-09	8.728		GLIS3	PBX1	0.286175	0.286175	3.68e-20	19.4345
	MEF2A	HIP1	0.201798	0.201798	6.86e-15	14.1638		FOS	SAT1	0.199347	0.199347	8.36e-19	18.0775		PPARGC1A	LINC02532	0.21908	0.21908	7.71e-11	10.1129		ZNF148	FKBP5	-0.285411	0.285411	6.3e-09	8.20079
	PAX8	FOXP2	0.201189	0.201189	5.83e-16	15.234		MECOM	LINC02532	0.199204	0.199204	4.85e-09	8.3142		EGR1	GPC5	0.218855	0.218855	7.28e-07	6.13777		RXRA	PAPPA2	-0.284843	0.284843	0.000430001	3.36653
	PPARG	SLC12A1	-0.20095	0.200945	1.97e-17	16.7051		STAT5B	SHROOM3	0.199162	0.199162	2.41e-10	9.61793		SIM1	LINC01320	0.218428	0.218428	4.41e-07	6.35518		FOS	EGF	-0.284528	0.284528	0.000211692	3.6743
	NR1H4	RPS3	-0.20061	0.200605	1.22e-11	10.9123		NF1	BMP6	-0.198974	0.198974	1.59e-12	11.7987		NPAS3	LINC01320	0.218334	0.218334	4.2e-14	13.3763		GLIS3	BCL2	0.284095	0.284095	8.13e-11	10.0901
	FOS	LINC01762	-0.20059	0.200589	8.13e-08	7.08981		TCF12	COBLL1	0.198601	0.198601	8.62e-12	11.0644		KLF7	CA12	-0.218262	0.218262	9.76e-16	15.0104		SIM1	PPM1E	-0.28392	0.28392	2.65e-10	9.57714
	GTF2I	EEF1A1	0.200035	0.200035	3.04e-12	11.5173		PAX8	TNS3	0.198504	0.198504	8.33e-19	18.0796		PAX8	WNK1	-0.218218	0.218218	5.35e-12	11.2719		GLIS3	MECOM	0.283787	0.283787	8.51e-14	13.0702
	TCF12	PCDH9	0.199716	0.199716	9.86e-11	10.0061		ELF1	MGAT5	0.198353	0.198353	1.98e-05	4.70282		HNF1B	KCNJ16	0.218024	0.218024	5.36e-09	8.27096		TCF7L2	SHANK2	0.283482	0.283482	5.69e-09	8.24451
	BCL6	KCNIP4	0.199592	0.199592	2.66e-11	10.5748		TCF12	IMMP2L	0.198308	0.198308	8.15e-13	12.0887		GLIS3	ZBTB16	-0.21792	0.21792	4.34e-12	11.3629		NR3C2	ARHGAP24	0.283465	0.283465	4.53e-23	22.3436
	TCF7L2	MAML2	0.19953	0.19953	6.03e-10	9.2195		TCF12	LINC01320	0.1978	0.1978	4.18e-09	8.37909		GLIS3	MYLK	0.217856	0.217856	2.07e-16	15.6836		PURA	ERBB4	0.282799	0.282799	2.35e-12	11.628
	MEF2A	PTH2R	0.198664	0.198664	9.6e-12	11.0179		NR1H4	KCNIP4	0.197657	0.197657	4.58e-14	13.3394		FOS	CD24	0.217474	0.217474	5.09e-17	16.2937		PRDM16	KCNIP4	-0.282445	0.282445	1.34e-09	8.87172
	FOXK2	STPG2	0.198596	0.198596	8.11e-16	15.0911		FOXO3	ZBTB16	0.19694	0.19694	7.53e-13	12.1231		TFAP2B	CA12	0.217429	0.217429	1.87e-15	14.7292		REL	EGF	-0.282387	0.282387	7.94e-06	5.09991
	GLIS3	MYLK	0.198405	0.198405	3.41e-18	17.4677		GLIS3	TRIO	0.196921	0.196921	8.28e-18	17.082		PRDM16	ATP1B1	0.217207	0.217207	5.66e-08	7.24747		TCF12	CGNL1	0.281889	0.281889	2.18e-13	12.6613
	NR3C2	PHACTR1	0.198305	0.198305	1.16e-15	14.9365		ESR1	CLDN10-AS1	-0.196821	0.196821	6.14e-10	9.21182		HIVEP2	RBFOX1	0.216589	0.216589	1.15e-08	7.93821		GTF2I	SYNE2	0.28174	0.28174	1.9e-17	16.7208
	EHF	SLCO3A1	0.198061	0.198061	2.73e-17	16.5645		FOXP1	BICC1	0.196488	0.196488	3.4e-12	11.4684		PPARG	SLC12A1	-0.215824	0.215824	1.14e-16	15.9416		CREB3L2	LINC01182	0.281511	0.281511	2.67e-15	14.5736
	NFIB	KCNIP4	-0.19744	0.197441	4.7e-14	13.3275		CREB3L2	ERBB4	0.196084	0.196084	2.68e-08	7.57207		ELF1	UGT2B7	0.215712	0.215712	4.07e-12	11.39		NF1	SHROOM3	0.280421	0.280421	1.42e-10	9.84818
	ETS1	GP2	-0.19738	0.197376	1.18e-06	5.92693		CUX1	SLC12A1	-0.19596	0.19596	9.49e-08	7.02281		GLIS3	IMMP2L	0.215482	0.215482	1.76e-13	12.7549		TCF12	DSCAML1	0.280394	0.280394	1.76e-13	12.7552
	TCF12	EXOC4	0.197343	0.197343	2.36e-17	16.6263		ZNF148	PLCB1	0.194749	0.194749	5.79e-11	10.2375		ZEB1	TRABD2B	0.215187	0.215187	9.37e-11	10.0285		MLXIP	PPM1E	0.280378	0.280378	5.41e-12	11.2669
	TCF7L2	PRKG1	0.197236	0.197236	2.15e-13	12.6676		BCL6	NR2F2-AS1	-0.19472	0.19472	1.48e-08	7.82942		GLIS3	TPM1	0.214886	0.214886	1.38e-17	16.8592		ELF1	P3H2	0.280154	0.280154	1.34e-11	10.8735
	NFIC	RPS3	0.196944	0.196944	2.58e-07	6.58873		KLF7	STOX2	0.194697	0.194697	4.31e-14	13.3658		STAT3	SOX6	0.214779	0.214779	2.75e-17	16.5606		ZKSCAN1	DHFR	0.279975	0.279975	1.27e-13	12.8965
	KLF7	THSD4	-0.19674	0.196739	6.36e-12	11.1968		SOX6	CGNL1	0.194403	0.194403	5.69e-12	11.2452		TCF7L2	MAML2	0.214141	0.214141	1.5e-10	9.82433		ELF1	ZBTB16	0.279665	0.279665	1.85e-13	12.7336
	PBX3	NEK10	-0.19672	0.196723	6.94e-15	14.1587		CTCF	PKHD1	-0.194362	0.194362	1.26e-07	6.89922		FOXO3	ARHGEF38	0.214049	0.214049	2.75e-15	14.5606		STAT3	PKHD1	0.27881	0.27881	2.09e-11	10.6791
	GLIS3	IMMP2L	0.196281	0.196281	3.39e-15	14.4699		ATF2	EGF	0.194314	0.194314	4.75e-10	9.32343		PAX8	IMMP2L	0.21375	0.21375	4.71e-18	17.3267		PBX3	SAT1	-0.278588	0.278588	1.32e-13	12.8802
	NR3C2	FGF13	0.195768	0.195768	3.78e-18	17.422		STAT3	RBM47	0.194207	0.194207	1.4e-16	15.8537		TCF12	EXOC4	0.213389	0.213389	1.01e-14	13.997		TCF12	ATP1B1	0.278244	0.278244	6.62e-06	5.17903
	PPARA	BICDL1	0.195759	0.195759	1.91e-18	17.7196		GLIS3	KAZN	0.194068	0.194068	1.04e-13	12.9833		TCF7L2	CCSER1	0.213041	0.213041	2.25e-13	12.6485		TCF12	SLC16A12	0.276383	0.276383	1.26e-11	10.9013
	ESRRB	KCNIP4	-0.19573	0.195727	1.11e-07	6.95656		STAT3	THSD4	-0.193734	0.193734	1.03e-15	14.9864		ELF1	ACPP	0.213029	0.213029	2.68e-12	11.5715		TCF7L2	LRMDA	-0.276359	0.276359	9.91e-10	9.00394
	NR3C2	PDE4D	0.194933	0.194933	1.34e-14	13.8737		NR3C2	LINC01320	0.19365	0.19365	3.93e-10	9.40544		MECOM	FHIT	0.212804	0.212804	5.52e-15	14.2579		PRDM16	LRMDA	-0.27555	0.27555	6.2e-15	14.2077
	FOS	DHFR	0.194803	0.194803	2.75e-10	9.56048		KLF6	TFCP2L1	0.193595	0.193595	1.53e-17	16.8139		SMARCC1	RPS3	0.212622	0.212622	1.69e-13	12.7723		STAT3	MAP2K6	-0.274948	0.274948	5.77e-15	14.239
	STAT5B	ITGB6	-0.19464	0.194641	2.39e-09	8.6207		SMARCC1	RPS3	0.193359	0.193359	6.78e-13	12.1689		PRDM16	OSBPL3	0.212534	0.212534	8.63e-13	12.0639		NF1	BBOX1	0.274484	0.274484	1.96e-10	9.70789
	FOXO3	KCNIP4	0.194567	0.194567	6.06e-12	11.2173		FOXO3	ARHGEF38	0.193293	0.193293	4.83e-16	15.3162		PBX3	RBFOX1	0.212497	0.212497	1.71e-11	10.7659		PRDM16	NELL1	0.27425	0.27425	3.12e-14	13.5061
	GTF2I	RPL36	0.19421	0.19421	4.32e-11	10.3645		ELK4	ESRRG	0.192862	0.192862	2.42e-15	14.617		EGR1	LINC01762	0.21174	0.21174	1.97e-09	8.70632		BHLHE40	GPC5	-0.27423	0.27423	2.39e-06	5.62096
	FOXO3	ARHGAP6	0.193931	0.193931	7.78e-08	7.10916		ESRRG	RBM47	0.192769	0.192769	6.97e-17	16.1567		STAT3	SASH1	0.211383	0.211383	6.78e-14	13.1686		TCF12	KCNJ16	0.274054	0.274054	2.43e-06	5.61453
	ELF1	FKBP5	0.193826	0.193826	4.8e-15	14.3191		STAT3	SASH1	0.192276	0.192276	9.81e-13	12.0083		TFCP2L1	KCNIP4	0.210149	0.210149	1.35e-09	8.86826		CHD2	UMOD	-0.273904	0.273904	1.57e-09	8.80302
	EHF	LINC01762	0.193251	0.193251	1.41e-06	5.8501		TCF12	PRKD1	0.191929	0.191929	1.76e-10	9.75486		ETS1	GP2	-0.210125	0.210125	2.14e-10	9.67017		SP1	CLDN10-AS1	0.273788	0.273788	2.38e-08	7.62339
	ENO1	RPS12	0.193147	0.193147	4.16e-25	24.3808		TCF12	CPM	0.191128	0.191128	1.31e-13	12.8821		PBX1	CCSER1	0.210037	0.210037	3.74e-12	11.4273		NR3C1	PHACTR1	0.273316	0.273316	1.42e-12	11.8485
	TCF12	PPP2R3A	0.193091	0.193091	2.29e-17	16.6405		ETS1	NR2F2-AS1	-0.190968	0.190968	2.08e-18	17.6826		NR3C1	WNK1	-0.209822	0.209822	2.64e-11	10.5787		NR3C1	DEPTOR	-0.273171	0.273171	1.83e-10	9.73827
	PBX3	RBFOX1	0.192235	0.192235	2.35e-14	13.6282		GLIS3	DENND2A	0.190566	0.190566	1.57e-17	16.8038		GTF3C2	PLCL1	-0.209561	0.209561	3.38e-11	10.4709		RORA	CGNL1	0.272257	0.272257	6.31e-15	14.2001
	PBX3	FGF13	0.191776	0.191776	2.75e-13	12.5601		STAT3	CTNNA1	0.190518	0.190518	1.94e-15	14.7121		ELF2	ENOX1	0.209412	0.209412	3.29e-15	14.4822		KLF7	CA10	-0.271874	0.271874	1.39e-12	11.8574
	FOS	CD24	0.191669	0.191669	1.23e-16	15.9095		ESRRG	MAST4	0.190388	0.190388	2.7e-12	11.5682		ARNT2	KCNIP4	0.20899	0.20899	1.43e-11	10.8442		CHD2	PPM1E	0.270811	0.270811	5.93e-08	7.22686
	KLF7	NELL1	-0.19122	0.191224	7.67e-17	16.1152		CREB5	LINC01762	-0.190383	0.190383	1.73e-09	8.76174		ARNT2	CD24	0.208672	0.208672	1.47e-17	16.8316		NR3C1	PXDNL	0.270474	0.270474	7.57e-13	12.121
	GTF2I	APOO	0.191171	0.191171	1.1e-12	11.9604		OVOL2	NLGN1	-0.190369	0.190369	1.07e-10	9.96903		ESR1	RBFOX1	0.208466	0.208466	7.59e-11	10.1197		TCF12	PAX8	0.27005	0.27005	4.12e-13	12.3856
	TFAP2B	CASR	0.190951	0.190951	1.32e-20	19.8779		ESR1	RBFOX1	0.190096	0.190096	2.92e-09	8.53444		TFAP2B	PAX8	-0.208458	0.208458	3.49e-11	10.4568		CTCF	LINC01762	0.269927	0.269927	8.68e-10	9.06144
	TCF12	AGAP1	0.190769	0.190769	1.75e-16	15.7574		MECOM	FHIT	0.189984	0.189984	1.38e-15	14.8593		GLIS3	FHOD3	0.208341	0.208341	1.79e-19	18.7477		NPAS3	TTTY14	-0.266931	0.266931	2.78e-16	15.5558
	PPARA	NLGN1	-0.19036	0.190356	2.36e-17	16.6278		TCF12	PPP2R3A	0.189884	0.189884	2.16e-14	13.6657		MEF2A	IGFBP7	-0.208203	0.208203	2.29e-11	10.6411		FOS	DHFR	0.266716	0.266716	2.13e-11	10.6722
	SREBF2	ESRRG	0.190289	0.190289	3.71e-15	14.431		TFAP2B	SRGAP3	0.18963	0.18963	1.19e-15	14.9246		TFAP2B	PRKG1	0.208168	0.208168	1.84e-11	10.7343		EGR1	FKBP5	0.266262	0.266262	1.57e-09	8.80295
	PRDM16	PTPN4	0.190238	0.190238	6.39e-16	15.1942		ELF3	LINC01320	0.18961	0.18961	1.31e-13	12.8831		NR3C2	FKBP5	-0.207975	0.207975	2.62e-07	6.5819		TFDP2	RORA	0.266159	0.266159	4.01e-13	12.3971
	CHD2	FKBP5	0.189963	0.189963	5.3e-10	9.27577		PAX8	SLC4A7	0.188469	0.188469	1.8e-12	11.7459		TCF7L2	RBFOX1	0.207946	0.207946	1.75e-10	9.75719		TCF12	APBB2	0.266069	0.266069	3.38e-16	15.4716
	TCF12	CUBN	-0.18975	0.189751	2.49e-09	8.60457		SREBF2	ESRRG	0.188053	0.188053	5.46e-16	15.263		PBX3	S100A6	-0.207926	0.207926	4.2e-18	17.3768		ETS1	PLCL1	-0.265699	0.265699	1.72e-15	14.7651
	GLIS3	NTN4	0.189551	0.189551	8.62e-16	15.0647		CHD2	BMP6	0.187849	0.187849	4.23e-07	6.37324		PRDM16	LINC02343	0.207708	0.207708	1.61e-18	17.7932		ZNF148	FTX	0.26567	0.26567	1.01e-07	6.99392
	GLIS3	KAZN	0.189399	0.189399	5.03e-17	16.2987		TCF12	FGD4	0.187754	0.187754	1.54e-14	13.8126		PAX8	PLCL1	-0.207554	0.207554	1.81e-10	9.74306		NR2F2	RPL41	0.26542	0.26542	2.33e-15	14.6324
	ESRRB	MAST4	0.189319	0.189319	1.35e-12	11.8698		FOSB	PDE7B	0.187281	0.187281	1.25e-14	13.9045		STAT5B	ARHGAP6	0.20718	0.20718	2.35e-12	11.6281		PAX8	DEPTOR	0.263976	0.263976	5.44e-10	9.26439
	CREB3L2	INPP4B	0.188948	0.188948	3e-13	12.5229		MEF2A	TNFSF10	-0.187246	0.187246	4.23e-16	15.374		EHF	SLCO3A1	0.206984	0.206984	3.7e-14	13.4313		CHD2	SLC16A12	0.263287	0.263287	8.53e-12	11.069
	SOX6	CGNL1	0.188679	0.188679	4.18e-13	12.3787		TFAP2B	PTH1R	0.18612	0.18612	5.41e-10	9.26716		TFAP2B	CLDN16	0.206836	0.206836	9.15e-13	12.0386		TCF7L2	EXT1	0.263191	0.263191	8.51e-12	11.0702
	NR3C2	KCNJ1	0.188667	0.188667	3.42e-13	12.4657		EHF	ADGRF1	0.186089	0.186089	1.75e-18	17.7558		ZNF148	PLCB1	0.206818	0.206818	2.28e-12	11.6424		FOXK2	ITGB6	-0.262839	0.262839	6.11e-10	9.21371
	TCF12	COBLL1	0.188608	0.188608	2.59e-11	10.586		PRDM16	ITPR1	0.18606	0.18606	1.09e-15	14.9634		GLIS3	CRIM1	0.206589	0.206589	1.69e-24	23.7716		ELF2	RHOBTB3	0.26277	0.26277	4.21e-12	11.3753
	ENO1	SERF2	0.188399	0.188399	5.8e-19	18.2364		TCF12	PLEKHA7	0.186013	0.186013	2.44e-14	13.6129		STAT3	ERBB4	0.206451	0.206451	4.87e-11	10.3126		PPARGC1A	KCNJ16	0.262759	0.262759	2.58e-13	12.5878
	PBX3	ERBB4	0.188259	0.188259	6.55e-10	9.18395		MBD2	RBFOX1	-0.185901	0.185901	1.79e-12	11.7462		PLAG1	BBOX1	0.206375	0.206375	8.57e-15	14.0671		FOXK2	NCKAP5	-0.262518	0.262518	1.02e-08	7.99279
	NR3C2	NEAT1	0.188221	0.188221	8.21e-12	11.0858		FOXO3	ARID5B	0.185791	0.185791	3.64e-08	7.43848		ESRRA	MACC1	-0.206372	0.206372	2.13e-10	9.67184		ELK4	ERBB4	-0.261843	0.261843	2.06e-10	9.6868
	NFIA	SHROOM3	-0.1881	0.188099	1.82e-19	18.7398		MEF2C	PLCL1	0.185459	0.185459	2.39e-09	8.62162		TRIM28	EEF1A1	0.205443	0.205443	9.27e-13	12.033		GLIS3	NTN4	0.261335	0.261335	6.14e-17	16.2115
	TFDP2	PLCB1	0.18805	0.18805	5.51e-12	11.2589		NFAT5	NEAT1	0.185408	0.185408	2.48e-12	11.6057		TFCP2L1	NAV2	0.204924	0.204924	6.56e-14	13.1834		HNF1B	KCNJ16	0.261057	0.261057	1.38e-08	7.86141
	MEF2A	EEF1A1	-0.18788	0.187881	1.88e-10	9.72565		ZNF148	MYO9A	0.184941	0.184941	3.49e-18	17.4576		NFE2L2	GALNT10	0.204443	0.204443	5.24e-16	15.2807		ZNF148	PRKD1	0.260997	0.260997	8.57e-11	10.0671
	TRIM28	RPLP0	0.187825	0.187825	5.97e-16	15.2243		TEAD4	ACPP	-0.184709	0.184709	1.17e-15	14.932		PAX8	ARHGAP29	0.204381	0.204381	1.24e-15	14.9071		CUX1	PTPRG	0.260836	0.260836	5.71e-16	15.243
	GLIS3	COL4A2	0.187793	0.187793	6e-08	7.22159		HNF1B	PAPPA2	0.184682	0.184682	3.32e-06	5.47867		NFE2L1	SLC12A1	0.204363	0.204363	3.16e-07	6.5007		TCF12	ATXN1	0.260833	0.260833	6.29e-15	14.2011
	TCF12	MECOM	0.187753	0.187753	9.28e-09	8.03241		KLF6	ZBTB16	0.184675	0.184675	1.55e-11	10.8104		MEF2A	CCSER1	0.204036	0.204036	8.95e-12	11.0482		ENO1	RPLP1	0.260698	0.260698	1.31e-21	20.8815
	TCF7L2	MAGI1	0.187711	0.187711	8.12e-17	16.0905		GLIS3	NHS	0.184564	0.184564	1.33e-20	19.8774		NFE2L2	ACSL4	0.204014	0.204014	3.46e-13	12.4605		ZNF148	PLCB1	0.259896	0.259896	5.93e-12	11.2269
	KLF7	PRKG1	-0.18744	0.187441	1.7e-17	16.7696		MEF2C	ASIC2	0.184345	0.184345	3.56e-14	13.4486		FOXO3	FGD4	0.203863	0.203863	1.5e-14	13.8239		ZFHX3	LRMDA	-0.259872	0.259872	2.52e-09	8.59856
	CHD2	S100A6	-0.18724	0.187244	1.99e-12	11.7007		GTF2I	IGFBP7	0.184254	0.184254	2.94e-14	13.5322		TFAP2B	CASR	0.203176	0.203176	5.42e-18	17.2661		TCF7L2	PRKG1	0.259753	0.259753	2.69e-09	8.56986
	GTF2I	RPL32	0.186867	0.186867	3.55e-16	15.4502		TCF7L2	PLEKHA7	0.183787	0.183787	3.12e-13	12.5061		PBX1	MACC1	0.202841	0.202841	7.53e-09	8.12329		BACH1	KNG1	0.259208	0.259208	1.66e-07	6.77931
	TFDP2	ERBB4	0.186712	0.186712	3.51e-09	8.45478		TFAP2B	ENOX1	0.183528	0.183528	8.07e-14	13.0932		CHD2	PTGER3	0.202373	0.202373	4.64e-13	12.3338		NR3C1	FAM155A	-0.258699	0.258699	5.74e-13	12.2411
	KLF6	TFCP2L1	0.186528	0.186528	2.79e-16	15.5541		TCF12	ADAMTS9-AS2	0.183398	0.183398	1.15e-10	9.94061		NR3C1	GLIS3	-0.202088	0.202088	1.79e-16	15.7462		FOXK2	ARL17B	0.2584	0.2584	2.21e-18	17.6565
	YBX1	FTL	0.186375	0.186375	1.44e-22	21.8411		ENO1	SERF2	0.183103	0.183103	1.1e-17	16.9589		CUX1	PATJ	0.201757	0.201757	7.34e-16	15.134		MEF2A	PTH2R	0.257651	0.257651	5.77e-07	6.23845
	RXRA	DHFR	0.186267	0.186267	3.75e-13	12.426		TRIM28	EEF1A1	0.183027	0.183027	6.25e-13	12.204		GTF3C2	MACC1	0.201507	0.201507	2.54e-09	8.59498		PPARGC1A	THSD4	0.257275	0.257275	3.29e-10	9.48292
	MECOM	LINC02532	0.186241	0.186241	6.01e-11	10.2212		SP1	RPS9	0.182875	0.182875	6.96e-16	15.1572		FOXP1	ESRRG	0.200892	0.200892	2.81e-10	9.55203		EHF	CALCR	0.257133	0.257133	2.42e-11	10.616
	TFCP2L1	ZBTB16	0.18619	0.18619	1.25e-14	13.9048		NR2C2	PLCL1	0.182208	0.182208	1.02e-09	8.99045		JUND	DHFR	0.200702	0.200702	2.52e-16	15.5981		RFX7	ATP1B1	-0.257119	0.257119	1.57e-09	8.80313
	BHLHE40	NLGN1	0.186124	0.186124	3.29e-21	20.4825		PLAG1	PLCL1	-0.182187	0.182187	6.62e-09	8.17923		FOS	LINC01762	-0.200587	0.200587	2.07e-05	4.68345		NR2F2	CASR	0.257089	0.257089	1.52e-12	11.8185
	EGR1	RPL13A	0.186102	0.186102	1.38e-16	15.8616		ELF1	MACC1	0.182175	0.182175	3.62e-10	9.44086		MEF2A	MAGI1	0.200488	0.200488	2.81e-12	11.552		TFCP2L1	ZBTB16	0.256543	0.256543	2.04e-08	7.69081
	TFAP2B	DANT2	0.18594	0.18594	1.29e-15	14.889		GLIS3	OXR1	0.18194	0.18194	3.66e-12	11.4361		NR2C2	STON2	0.200422	0.200422	9.98e-09	8.00072		TCF12	ACSL4	-0.256318	0.256318	5.87e-14	13.2317
	ELK4	ERBB4	-0.18581	0.185813	1.82e-08	7.74022		ELF1	EFNA5	0.181142	0.181142	5.66e-06	5.24685		MEF2A	PTH2R	0.200257	0.200257	4.15e-11	10.3819		PBX3	DSCAML1	0.255963	0.255963	7.55e-13	12.1219
	TCF12	PARD3B	0.185594	0.185594	1.06e-13	12.9756		TFDP2	BCL2	0.181047	0.181047	2.51e-15	14.6004		TCF12	PPP2R3A	0.199853	0.199853	2.47e-15	14.6068		NFIA	THSD4	0.255941	0.255941	7.44e-10	9.12867
	JUND	FTH1	0.185522	0.185522	2.08e-16	15.682		NFE2L2	ACSL4	0.180703	0.180703	3.67e-18	17.4353		KLF7	PRKG1	-0.199772	0.199772	8.32e-17	16.08		ZFHX3	RANBP3L	0.2553	0.2553	2.29e-07	6.63929
	TCF7L2	ADAMTS9-AS2	0.184629	0.184629	5.94e-16	15.2259		RFX7	SPAG16	0.180311	0.180311	1.85e-14	13.7322		PAX8	CGNL1	-0.199594	0.199594	1.12e-17	16.9505		FOS	BBOX1	0.25511	0.25511	1.75e-17	16.7562
	GTF2I	LTF	0.184617	0.184617	4.39e-15	14.3573		PPARGC1A	APBB2	0.179986	0.179986	4.56e-13	12.3414		TFAP2B	KLHL13	0.199414	0.199414	1.49e-13	12.8269		TCF7L2	SLIT2	0.2547	0.2547	2.7e-08	7.56806
	NR2F2	RPL37A	0.184566	0.184566	3.08e-12	11.5121		ETS1	DEPTOR	-0.179855	0.179855	2.11e-17	16.676		TEAD4	SAT1	0.19902	0.19902	1.99e-11	10.702		ETV5	CLDN16	0.254322	0.254322	2.19e-12	11.6604
	ELF1	FGF14	0.184561	0.184561	7.77e-11	10.1095		NFE2L2	GALNT10	0.179533	0.179533	8.4e-14	13.0755		MEF2A	PTH1R	-0.198875	0.198875	4.25e-10	9.37138		FOXP1	ESRRG	0.254225	0.254225	1.1e-11	10.9575
	HLF	KCNJ16	0.184122	0.184122	4.29e-12	11.3676		MEF2A	DHFR	-0.179496	0.179496	4.85e-10	9.31421		PPARGC1A	WNK1	0.198562	0.198562	2.43e-08	7.61424		FOXO3	LINC02343	0.25302	0.25302	1.39e-16	15.857
	ETS1	DACH1	-0.1841	0.184097	3.06e-08	7.51406		GTF2I	EEF1A1	0.178945	0.178945	3.04e-13	12.5178		MEF2C	TENM4	0.198553	0.198553	7.02e-14	13.1534		PAX8	ERBB4	0.252568	0.252568	8.49e-07	6.07119
	NR3C1	PXDNL	0.184002	0.184002	1.28e-13	12.8914		GLIS3	ESRRG	0.178859	0.178859	1.56e-12	11.8059		MBD2	NLGN4Y	0.198531	0.198531	1.51e-14	13.8202		MEF2A	PLCB1	0.252437	0.252437	1.22e-09	8.91462
	ESRRA	ADAMTS9-AS2	-0.18384	0.18384	4.4e-19	18.3567		MEF2A	SLC16A12	0.178732	0.178732	6.88e-14	13.1622		PBX3	PHACTR1	0.198069	0.198069	7.44e-11	10.1283		GLIS3	KAZN	0.252164	0.252164	4.89e-15	14.3103
	GLIS3	NRG1	0.183724	0.183724	3.18e-19	18.4974		PRDM16	PPARGC1A	0.17867	0.17867	1.74e-14	13.7587		KLF7	PTGER3	-0.197854	0.197854	9.18e-14	13.0372		NR3C1	NAV2	-0.251966	0.251966	8.86e-12	11.0527
	PBX3	ENOX1	0.183273	0.183273	1.39e-11	10.8573		KLF7	ENOX1	-0.178663	0.178663	2.57e-15	14.5908		PPARGC1A	OSBPL3	0.197853	0.197853	2.44e-10	9.61198		TCF7L2	SLC15A2	0.251814	0.251814	4.98e-18	17.3029
	TCF12	PTH1R	-0.18326	0.18326	7.27e-11	10.1382		CUX1	ACTN4	0.178588	0.178588	3.84e-22	21.4157		TFAP2B	CSGALNACT1	0.197659	0.197659	9.84e-20	19.0072		ZNF148	DEPTOR	0.251629	0.251629	6.86e-10	9.16389
	FOXO3	ZBTB16	0.183135	0.183135	1.69e-11	10.7732		PAX8	P3H2	0.178481	0.178481	3.21e-17	16.4933		STAT3	PAPPA2	0.197632	0.197632	0.000636069	3.1965		EGR1	GPC5	0.25151	0.25151	5.73e-06	5.24196
	BCL6	NR2F2-AS1	-0.18275	0.182749	6.73e-14	13.1717		FOS	EFNA5	0.178469	0.178469	8.33e-10	9.07922		BCL6	NRP1	0.19759	0.19759	8.03e-17	16.0954		TCF12	KIRREL1	-0.25136	0.25136	2.14e-13	12.669
	FOS	RPS9	0.18266	0.18266	2.5e-07	6.60259		ARNT2	FARP1	0.17833	0.17833	4.57e-19	18.3405		CHD2	S100A6	-0.197545	0.197545	8.36e-13	12.078		PBX3	ENOX1	0.250909	0.250909	4.7e-11	10.3278
	KLF7	TTTY14	0.181757	0.181757	4.06e-15	14.3919		ZBTB7A	RPS9	0.178314	0.178314	5.44e-14	13.2647		PURA	GPC5	0.197393	0.197393	2.9e-08	7.53827		MEF2C	TMEM207	0.250781	0.250781	1.66e-06	5.78064
	MEF2A	CA12	0.181664	0.181664	3.45e-13	12.462		PRDM16	CADM1	0.178205	0.178205	2.18e-12	11.6623		PPARA	PTH2R	0.197323	0.197323	1.25e-10	9.90149		KLF7	LRMDA	0.250619	0.250619	3.94e-10	9.40474
	PPARGC1A	WWC1	0.181558	0.181558	3.79e-13	12.4217		TFAP2B	CLDN16	0.177918	0.177918	4.73e-13	12.3247		MEF2A	RPS6	-0.196503	0.196503	2.86e-14	13.5441		CREB3L2	CALCR	0.250415	0.250415	2.25e-14	13.6482
	RXRA	PLCL1	0.181503	0.181503	4.6e-14	13.3375		HNF1B	KCNJ16	0.177743	0.177743	1.78e-09	8.75029		TFDP2	MAML2	0.19646	0.19646	3e-14	13.5233		CTCF	GPC5	-0.250381	0.250381	0.000115768	3.93641
	TCF7L2	WWOX	0.181329	0.181329	4.34e-18	17.3624		CREB3L2	NRG1	0.177616	0.177616	2.22e-13	12.6536		PBX3	MAGI2	0.196316	0.196316	1.17e-17	16.9302		CHD2	MAML2	-0.249688	0.249688	2.45e-11	10.6114
	RELA	RPL41	0.180354	0.180354	1.55e-15	14.8086		YBX1	FTL	0.177572	0.177572	7.67e-21	20.1155		TCF12	PLEKHA7	0.196175	0.196175	4.53e-15	14.3439		RFX2	KCNIP4	-0.249668	0.249668	2.78e-13	12.556
	SP1	CLDN10-AS1	-0.1803	0.1803	4.3e-10	9.36688		CREB3L2	PTGER3	0.177568	0.177568	6.21e-11	10.2068		ZBTB4	FKBP5	-0.195798	0.195798	7.5e-13	12.1249		PLAG1	LRMDA	-0.249373	0.249373	2.74e-13	12.5621
	EGR1	RPS4X	0.180245	0.180245	1.47e-10	9.83342		PRDM16	RNF150	0.177516	0.177516	3.37e-17	16.4726		ZNF148	KLHL13	0.195567	0.195567	7.96e-10	9.09918		NFE2L2	TFCP2L1	0.249024	0.249024	2.89e-11	10.5387
	TCF12	PATJ	0.180186	0.180186	3.49e-16	15.4573		HNF1B	CNKSR3	0.177502	0.177502	6.14e-11	10.2116		PBX3	RPS9	-0.19525	0.19525	2.87e-14	13.542		MEF2A	ATP1B1	0.248942	0.248942	1.63e-08	7.78843
	GTF2I	PAX8	0.18012	0.18012	4.6e-10	9.33711		EHF	LINC01320	0.177262	0.177262	2.47e-12	11.6077		PAX8	ASTN2	0.195208	0.195208	7.44e-13	12.1281		CREB1	CCSER1	0.248773	0.248773	8.67e-17	16.0619
	ESRRA	NEK10	0.179794	0.179794	1.32e-11	10.8796		ESRRB	SDK1	-0.17691	0.17691	2e-10	9.69916		BCL6	KCNIP4	0.195027	0.195027	2.48e-09	8.60549		CUX1	SLC12A1	-0.248736	0.248736	3.7e-09	8.43153
	TCF12	PLEKHA7	0.1796	0.1796	7.37e-17	16.1324		ESRRA	UMOD	0.176446	0.176446	2.71e-05	4.56775		ESRRA	CLCNKA	0.194911	0.194911	3.44e-09	8.46333		STAT3	SOX6	0.248425	0.248425	4.62e-10	9.33542
	NFE2L2	GALNT10	0.179573	0.179573	3.83e-14	13.4167		RORA	SLCO3A1	0.176115	0.176115	7.83e-17	16.1065		ZEB1	FAM155A	0.194866	0.194866	7.36e-14	13.1334		EHF	SLCO3A1	0.248283	0.248283	3.21e-12	11.4933
	PRDM16	SHANK2	0.179215	0.179215	4.09e-15	14.3878		GLIS3	SETBP1	0.176098	0.176098	3.95e-15	14.403		KLF7	ENOX1	-0.194822	0.194822	1.78e-12	11.7505		ETV6	ACSL4	0.248168	0.248168	8.34e-16	15.0787
	CHD2	ARID5B	0.17919	0.17919	2.1e-08	7.67851		NPAS3	LRMDA	0.176096	0.176096	2.95e-12	11.5299		PAX8	WWOX	0.194656	0.194656	2.09e-15	14.6793		BACH2	PHACTR1	0.24767	0.24767	2.7e-08	7.56908
	YBX1	GPX3	0.17918	0.17918	2.81e-23	22.5511		GLIS3	APBB2	0.176041	0.176041	8.28e-17	16.082		PRDM16	RGS6	0.194633	0.194633	6.28e-17	16.2021		TCF7L2	LINC01182	0.247389	0.247389	3.37e-08	7.47194
	FOXO3	FGD4	0.179087	0.179087	6.94e-17	16.1588		GLIS3	THSD4	0.175926	0.175926	7.32e-13	12.1357		ELF1	PRICKLE2	0.194621	0.194621	3.24e-13	12.4889		ENO1	RPS19	0.247368	0.247368	1.9e-25	24.7205
	TCF7L2	PTPRG	0.178872	0.178872	1.46e-13	12.8359		PPARGC1A	PRKCE	0.175879	0.175879	1.59e-15	14.7983		MEF2A	RNF144B	0.194538	0.194538	2.06e-11	10.6865		IRX2	TMEM207	-0.247111	0.247111	4.72e-10	9.32584
	ELF2	PRKD1	0.178623	0.178623	1.07e-11	10.9723		JUND	DHFR	0.175865	0.175865	2.62e-15	14.5821		MEF2A	HIP1	0.194486	0.194486	1.07e-11	10.9691		PBX3	PEBP1	-0.247107	0.247107	3.79e-11	10.4209
	GTF2I	IGFBP7	0.178356	0.178356	6.11e-18	17.2136		PRDM16	OSBPL3	0.175696	0.175696	2.96e-12	11.5288		FOS	SAT1	0.194028	0.194028	2.47e-15	14.6071		TFAP2B	PAX8	-0.247085	0.247085	1.68e-10	9.77351
	ZFHX3	UGT2B7	0.178202	0.178202	9.02e-19	18.045		CREB5	SLC12A1	-0.17549	0.17549	2.67e-09	8.57374		PATZ1	DACH1	0.193941	0.193941	9.65e-15	14.0153		NR1H4	KCNIP4	0.247047	0.247047	6.08e-16	15.2157
	ELF1	RANBP3L	-0.1782	0.178195	2.48e-10	9.60621		NPAS3	LINC01320	0.175479	0.175479	3.62e-12	11.4418		TFAP2B	SLC4A7	-0.193715	0.193715	9.18e-15	14.0371		TCF7L2	CA12	0.246813	0.246813	7.02e-12	11.1535
	PKNOX1	CCSER1	-0.17811	0.178108	1.37e-15	14.8627		STAT3	GLIS3	0.175097	0.175097	9.36e-11	10.0289		FOXK2	ERBB4	-0.193642	0.193642	2.55e-10	9.59412		PBX3	SLIT2	0.246516	0.246516	2.6e-13	12.5846
	GABPA	RANBP3L	0.17807	0.17807	2.38e-07	6.6243		PPARGC1A	OSBPL3	0.174867	0.174867	5.1e-11	10.2927		STAT6	PAPPA2	0.19361	0.19361	0.000148555	3.82811		ELF1	WWC1	-0.246422	0.246422	6.57e-13	12.1823
	PURA	RPL10	0.177961	0.177961	3.47e-14	13.4602		TCF7L2	AGAP1	0.174829	0.174829	2.59e-16	15.586		TFCP2L1	ZBTB16	0.193503	0.193503	2.49e-11	10.6039		PAX8	CACNB2	-0.246415	0.246415	1.13e-10	9.94776
	STAT5B	PAPPA2	0.177911	0.177911	0.00013	3.88456		RFX7	FKBP5	0.174587	0.174587	9.11e-11	10.0407		BHLHE40	NLGN1	0.193491	0.193491	8.79e-22	21.056		KLF6	DACH1	-0.246282	0.246282	1.97e-08	7.70599
	KLF7	SLC4A7	0.177651	0.177651	1.84e-13	12.7341		TCF12	APP	0.174542	0.174542	4.61e-09	8.33627		HNF4G	LINC01762	-0.193218	0.193218	1.68e-07	6.77401		PBX3	CABP1	0.246244	0.246244	3.53e-18	17.4519
	ESRRB	TMEM72	0.177475	0.177475	9.01e-20	19.0452		ELF2	ENOX1	0.1745	0.1745	2.09e-17	16.6808		GLIS3	OXR1	0.192608	0.192608	1.46e-11	10.8354		GTF2I	DSCAML1	0.246191	0.246191	2.34e-10	9.63017
	JUND	APOO	0.177311	0.177311	5.02e-17	16.299		MEF2A	DANT2	0.174366	0.174366	1.11e-15	14.9566		KLF7	NELL1	-0.192296	0.192296	1.39e-15	14.856		MEF2A	PTH1R	-0.245521	0.245521	3.33e-09	8.47711
	CREB1	LINC01762	0.176578	0.176578	1.83e-08	7.73677		CREB1	NLGN1	-0.174185	0.174185	4.07e-10	9.39034		CTCF	FGF14	-0.192096	0.192096	7.96e-12	11.0989		GLIS3	MAGI1	0.245074	0.245074	4.51e-14	13.3461
	ETS1	DEPTOR	-0.17651	0.176514	1.4e-16	15.8533		TFAP2B	STON2	0.1741	0.1741	4.45e-16	15.3517		MEF2A	PLCB1	0.191996	0.191996	2.08e-08	7.68094		GLIS3	SETBP1	0.244951	0.244951	2.12e-16	15.6746
	PPARA	PTH2R	0.176235	0.176235	6.58e-12	11.182		ESRRB	TMEM72	0.174011	0.174011	2.19e-18	17.6587		TFCP2L1	CGNL1	0.191739	0.191739	1.61e-14	13.7939		RELA	DACH1	-0.244645	0.244645	4.93e-15	14.307
	MLXIP	CDH16	0.176212	0.176212	2.18e-13	12.661		ESRRA	ATP1B1	0.17399	0.17399	1.23e-08	7.91158		STAT3	THSD4	-0.191709	0.191709	1.44e-11	10.8408		MBD2	FKBP5	-0.244092	0.244092	1.44e-09	8.84195
	NR1H4	KCNIP4	0.175989	0.175989	6.1e-15	14.2146		PBX3	PTH1R	0.173831	0.173831	1.53e-08	7.81472		TFDP2	PLCB1	0.191468	0.191468	5.68e-12	11.2454		TCF7L2	NEK10	-0.244033	0.244033	8.66e-10	9.06237
	JUND	CD24	0.175749	0.175749	1.51e-12	11.8224		ZNF148	ARID5B	0.173626	0.173626	6.48e-10	9.18822		EHF	SCTR	0.191428	0.191428	1.44e-12	11.8412		MEF2A	MAGI1	0.243976	0.243976	1.15e-07	6.93904
	TCF7L2	PHACTR1	0.175711	0.175711	1.19e-13	12.9262		TCF7L2	CCSER1	0.173549	0.173549	9.18e-15	14.0373		ETS1	DACH1	-0.191421	0.191421	1.76e-09	8.75503		KLF7	CXCL12	-0.24379	0.24379	4.08e-17	16.3891
	PPARA	ADGRF1	-0.17563	0.175632	1.26e-07	6.89932		TFAP2B	PTH2R	0.173509	0.173509	8.57e-09	8.06698		HNF4G	RHEX	0.191379	0.191379	8.25e-14	13.0834		GLIS3	KLHL13	0.243624	0.243624	5.81e-17	16.2355
	FOXK2	SIM1	0.175542	0.175542	2.35e-14	13.6297		BACH2	KCNIP4	-0.173406	0.173406	5.64e-14	13.249		PRDM16	NELL1	0.190863	0.190863	6.45e-14	13.1903		ELF1	MAML2	-0.243613	0.243613	2.68e-09	8.57261
	STAT3	SASH1	0.17545	0.17545	3.52e-12	11.4536		NFE2L2	LRP1B	0.173264	0.173264	2.43e-17	16.6139		HIVEP3	BMP6	0.19074	0.19074	1.31e-11	10.8821		EGR1	RBFOX1	0.243584	0.243584	1.7e-09	8.77041
	CREB3L2	RALYL	0.175398	0.175398	2.36e-17	16.6275		NFIC	RPS3	0.173041	0.173041	8.12e-11	10.0907		RARG	ARHGAP6	-0.190155	0.190155	1.05e-12	11.9789		GLIS3	ZBTB16	-0.243494	0.243494	8.3e-11	10.0808
	TCF12	BICDL1	0.175349	0.175349	5.26e-13	12.2787		MEF2A	IGFBP7	-0.172991	0.172991	8.58e-09	8.06635		TCF12	FGD4	0.190065	0.190065	1.71e-14	13.7669		STAT3	BCL2	-0.24346	0.24346	5.3e-15	14.2759
	JUND	EEF1A1	0.175094	0.175094	9.65e-12	11.0156		TEAD1	PTPRJ	0.172816	0.172816	2.48e-14	13.605		FOSB	ESRRG	0.189801	0.189801	3.82e-12	11.4179		PBX3	FGF13	0.243218	0.243218	4.21e-12	11.3753
	ZBTB7A	NEK10	0.175062	0.175062	1.01e-09	8.99669		GLIS3	BICD1	0.17278	0.17278	8e-15	14.0969		MEF2A	UGT2B7	0.189789	0.189789	7.58e-12	11.1205		TCF7L2	GLIS3	0.243211	0.243211	2.57e-15	14.5903
	ZBTB1	KCNIP4	0.175056	0.175056	1.12e-10	9.94915		RORA	FGD4	0.17269	0.17269	6.69e-18	17.1744		MEF2C	EGF	0.189769	0.189769	2.29e-06	5.64062		SREBF2	ESRRG	0.242806	0.242806	1.25e-17	16.9015
	FOXK2	ARHGEF38	-0.17503	0.175026	1.44e-13	12.8428		PAX8	MAGI1	0.17231	0.17231	4.34e-15	14.3627		FOSB	PDE7B	0.189572	0.189572	1.03e-15	14.988		TCF7L2	HOXA3	0.242794	0.242794	1.28e-08	7.89307
	STAT3	MAML2	0.174724	0.174724	2.91e-08	7.53587		STAT3	LRMDA	0.171836	0.171836	3.81e-16	15.4188		RORA	SLCO3A1	0.189477	0.189477	2.82e-14	13.5505		TCF12	DHFR	-0.242704	0.242704	1.19e-07	6.92341
	HNF4G	ERBB4	0.174479	0.174479	1.17e-12	11.9301		PRDM16	KNG1	0.171378	0.171378	7.17e-13	12.1445		ESRRB	RHOBTB3	0.18938	0.18938	2.69e-17	16.571		ESRRB	TMEM72	0.242683	0.242683	8.56e-18	17.0674
	TCF7L2	CCSER1	0.174356	0.174356	3.01e-15	14.5208		TCF12	PCDH9	0.17128	0.17128	7.63e-10	9.11769		MEF2C	MEGF11	0.189351	0.189351	2.36e-10	9.62714		JUN	SLC12A1	0.242639	0.242639	3.21e-06	5.49337
	NR3C2	ARHGAP24	0.174339	0.174339	7.82e-24	23.107		GLIS3	DIAPH3	0.171081	0.171081	3.2e-16	15.4943		NF1	BBOX1	0.189212	0.189212	1.14e-08	7.94435		PAX8	NAV2	-0.242147	0.242147	3.73e-07	6.42813
	NR3C2	PDE7B	0.174315	0.174315	2.97e-12	11.5277		ESRRA	RASSF8	0.171013	0.171013	3.55e-13	12.4492		PPARGC1A	ACPP	-0.189113	0.189113	4.2e-09	8.37684		NR3C1	CHP1	-0.241975	0.241975	4.44e-14	13.3524
	KLF7	KCNIP4	0.174187	0.174187	5.22e-13	12.2822		TFAP2B	PLCB1	0.170989	0.170989	1.6e-13	12.7961		FOXK2	ARHGEF38	-0.188983	0.188983	2.08e-15	14.6823		FOSB	EEF1A1	0.241814	0.241814	8.17e-12	11.0876
	EGR1	RPL41	0.173955	0.173955	1.7e-11	10.7695		KLF7	PLCB1	0.170914	0.170914	4.04e-12	11.394		KLF6	TFCP2L1	0.188558	0.188558	4.64e-20	19.3332		PBX1	CCSER1	0.241645	0.241645	1.57e-09	8.80529
	NR3C2	ZBTB20	0.173593	0.173593	2.05e-14	13.6887		ZNF148	RBM47	0.170737	0.170737	3.04e-10	9.51655		MEF2C	LRP1B	0.188505	0.188505	3.54e-19	18.4515		TEAD1	KIRREL1	0.241407	0.241407	8.79e-11	10.0561
	PBX3	BMP6	-0.1734	0.173395	1.45e-11	10.8375		TRIM28	RPLP0	0.170138	0.170138	7.76e-15	14.1099		MEF2C	NR2F2-AS1	-0.188489	0.188489	1.35e-05	4.86886		FOXK2	STPG2	0.24131	0.24131	1.1e-15	14.9572
	TCF12	NEAT1	0.172701	0.172701	6.48e-11	10.1885		PPARA	KCNIP4	-0.169992	0.169992	5.66e-09	8.24683		TFAP2B	EFHD1	0.188382	0.188382	2.16e-18	17.6646		MEF2A	RBFOX1	0.241182	0.241182	9.61e-10	9.01725
	KLF7	FNDC3B	0.172138	0.172138	1.25e-16	15.9023		ESRRG	BICC1	0.169741	0.169741	5.57e-11	10.2542		RFX7	ATP1B1	-0.188331	0.188331	1.95e-12	11.7089		TCF7L2	SLCO3A1	0.241022	0.241022	1.86e-11	10.7297
	SMARCC1	RPS3	0.1719	0.1719	5.58e-11	10.2531		JDP2	EGF	0.169721	0.169721	8.81e-08	7.05479		TCF12	ADAMTS9-AS2	0.18833	0.18833	1.58e-10	9.80239		NR3C2	ZBTB20	0.240479	0.240479	1.81e-13	12.7414
	IRF3	NEK10	-0.17189	0.171887	2.36e-13	12.6275		NR3C2	KCNIP4	0.169591	0.169591	6.67e-08	7.17568		KLF6	ZBTB16	0.188312	0.188312	1.43e-11	10.8437		TCF7L2	CUBN	0.240343	0.240343	1.35e-07	6.86904
	MEF2C	MEGF11	0.171722	0.171722	7.56e-09	8.12127		PBX3	TRABD2B	0.169388	0.169388	1.19e-10	9.92456		TCF7L2	AGAP1	0.188036	0.188036	1.58e-15	14.8005		TCF12	LINC01182	-0.240163	0.240163	1.15e-09	8.94103
	CTCF	FGF14	-0.17169	0.171685	1.9e-10	9.72035		NR2F2	NLGN1	-0.169194	0.169194	4e-12	11.3976		TCF7L2	DEPTOR	0.188005	0.188005	6.1e-12	11.215		CTCF	FKBP5	-0.23998	0.23998	2.09e-12	11.6788
	PPARG	SLCO3A1	-0.1716	0.171602	5.76e-18	17.2397		GTF2I	GLIS3	0.169108	0.169108	2.02e-12	11.6947		CLOCK	KNG1	0.187779	0.187779	3.97e-13	12.4015		NFIA	KCNIP4	0.239714	0.239714	8.35e-14	13.0785
	HIVEP3	BMP6	0.171573	0.171573	1.6e-09	8.79568		NR1H4	RPS3	-0.168968	0.168968	1.18e-11	10.9276		GLIS3	GLS	0.18762	0.18762	4.06e-17	16.3916		ELF1	RNF152	0.239414	0.239414	2.48e-14	13.605
	JDP2	EGF	0.171288	0.171288	2.63e-08	7.5801		ZNF148	ERBB4	0.168759	0.168759	6.95e-06	5.1581		GLIS3	NHS	0.187613	0.187613	8.38e-18	17.0766		NFIB	KCNIP4	-0.239389	0.239389	1.43e-11	10.845
	TCF12	ZFAND3	0.171278	0.171278	2.66e-17	16.5758		STAT3	DACH1	0.168557	0.168557	2.67e-13	12.5737		TFAP2B	KCNJ1	0.18752	0.18752	1.7e-10	9.7698		TCF7L2	CHP1	-0.239018	0.239018	6.6e-09	8.18048
	PAX8	DEPTOR	0.17116	0.17116	9.51e-12	11.0216		MEF2A	PTH1R	-0.168449	0.168449	6.49e-12	11.1881		TFAP2B	PPFIA2	0.187503	0.187503	3.6e-20	19.4442		PLAG1	FKBP5	0.238831	0.238831	1.69e-09	8.7713
	ETV6	WWC1	0.170765	0.170765	1.75e-09	8.75705		FOSL2	LINC01320	-0.168287	0.168287	1.83e-11	10.7364		FOSB	LINC01762	0.187469	0.187469	1.1e-06	5.95808		GLIS3	APP	0.238762	0.238762	4.01e-19	18.3968
	TCF12	IMMP2L	0.170598	0.170598	2.56e-14	13.5923		ZNF148	ARHGEF38	0.168215	0.168215	6.08e-09	8.21599		HNF4G	ERBB4	0.187069	0.187069	1.85e-15	14.7334		PLAG1	XIST	0.238442	0.238442	0.000561162	3.25091
	NR2C2	MTRNR2L8	-0.17038	0.170378	5.45e-05	4.26321		ELF2	NLGN1	0.168201	0.168201	2.98e-11	10.526		ETV6	WWC1	0.186806	0.186806	1.09e-07	6.96095		JUND	EEF1A1	0.238185	0.238185	6.51e-13	12.1867
	STAT3	GLIS3	0.17028	0.17028	8.49e-14	13.0714		KLF7	DEPTOR	0.168145	0.168145	6.48e-14	13.1887		ELF2	MAGI1	0.186792	0.186792	5.46e-16	15.2629		ZFHX3	KCNJ16	0.238103	0.238103	1.17e-09	8.93317
	EGR1	RPS6	0.169989	0.169989	5.72e-12	11.2428		PPARGC1A	PDE4DIP	0.168047	0.168047	2.91e-10	9.53662		MEF2A	FAM155A	-0.186491	0.186491	1.49e-09	8.82784		STAT1	MGAT5	-0.237855	0.237855	1.08e-07	6.96544
	PAX8	FKBP5	0.169652	0.169652	4e-11	10.398		STAT3	PDE1A	-0.168028	0.168028	1.35e-06	5.87014		STAT3	RBM47	0.186486	0.186486	8.27e-14	13.0825		MEF2A	CCSER1	0.237595	0.237595	2.16e-10	9.66587
	STAT3	HIF1A	0.169599	0.169599	3.97e-14	13.4015		TEAD4	SAT1	0.167338	0.167338	3.64e-13	12.4391		YBX1	FTL	0.186357	0.186357	4.33e-22	21.3634		JDP2	LINC01762	-0.237245	0.237245	1.21e-10	9.91584
	ESRRG	OXR1	0.169327	0.169327	2.58e-18	17.5878		GLIS3	FAM155A	0.167168	0.167168	1.6e-13	12.7967		NR3C2	FGF13	0.186205	0.186205	9.64e-18	17.0158		NR1H4	SLCO3A1	0.237227	0.237227	8.11e-11	10.0912
	NFE2L2	ACSL4	0.169223	0.169223	1.31e-13	12.8841		PAX8	SASH1	0.166766	0.166766	9.29e-14	13.0318		TCF12	WWC1	0.186098	0.186098	2.48e-11	10.6057		RXRA	FKBP5	0.237063	0.237063	1.29e-12	11.8882
	ESRRA	CLCNKA	0.169078	0.169078	1.82e-09	8.74039		NPAS3	NRP1	0.166718	0.166718	7.73e-15	14.1121		TCF12	BICDL1	0.185988	0.185988	2.14e-12	11.6694		PAX8	WNK1	-0.237059	0.237059	2.32e-10	9.63375
	CREB3L2	ENOX1	0.169069	0.169069	8.37e-14	13.0772		MEF2A	RPS6	-0.166644	0.166644	7.05e-11	10.1517		TCF12	IMMP2L	0.18595	0.18595	1.33e-12	11.877		STAT3	BBOX1	0.236429	0.236429	6.63e-13	12.1783
	ZNF148	FTX	0.169021	0.169021	6.12e-09	8.21338		STAT3	HIF1A	0.166544	0.166544	4.17e-16	15.3795		NR3C1	PTH1R	-0.185821	0.185821	2.67e-12	11.5727		STAT3	SCD5	-0.236216	0.236216	4.27e-15	14.3699
	JUN	LINC01762	-0.16892	0.168922	4.17e-06	5.38012		PAX8	DEPTOR	0.166509	0.166509	2.44e-14	13.6117		ATF2	EGF	0.185813	0.185813	3.55e-07	6.45026		PAX8	LRMDA	-0.236194	0.236194	8.96e-09	8.04782
	KLF6	S100A6	0.168019	0.168019	3.56e-12	11.4481		MBD2	NLGN4Y	0.166343	0.166343	1.15e-11	10.9399		NR3C2	ARHGAP24	0.185319	0.185319	1.5e-18	17.8235		PAX8	FOXP2	0.236033	0.236033	6.08e-18	17.2162
	PAX8	OXR1	0.167848	0.167848	1.91e-17	16.7179		CTCF	GP2	0.166074	0.166074	9.72e-17	16.0122		TCF7L2	NEAT1	0.185198	0.185198	1.96e-08	7.70881		GLIS3	SVIL	0.235879	0.235879	1.39e-16	15.8583
	TCF7L2	PBX1	0.167701	0.167701	8.61e-14	13.0652		TFAP2B	SOX6	0.166044	0.166044	8.12e-15	14.0907		NR2C2	PLCL1	0.185025	0.185025	1.15e-09	8.94112		TCF12	PAPSS2	-0.235809	0.235809	7.29e-10	9.13701
	RELA	S100A6	0.16759	0.16759	3.24e-19	18.4899		MEF2C	LRP1B	0.166041	0.166041	3.63e-20	19.4399		NR3C2	PDE7B	0.184352	0.184352	5.87e-12	11.2313		MBD2	IGFBP7	0.235776	0.235776	2.37e-16	15.6248
	TCF12	CPM	0.16727	0.16727	9.78e-14	13.0096		KLF7	ERBB4	0.166025	0.166025	2.02e-10	9.69503		PAX8	DEPTOR	0.184301	0.184301	8.82e-16	15.0544		TFAP2B	PHACTR1	-0.235744	0.235744	1.29e-10	9.88794
	NF1	SHROOM3	0.167142	0.167142	2.47e-07	6.60803		ZBTB1	RPS3	-0.16597	0.16597	2.08e-11	10.6812		TFAP2B	MEGF11	-0.184238	0.184238	1.05e-15	14.978		TCF12	OSBPL10	0.234419	0.234419	2.21e-16	15.656
	PAX8	IMMP2L	0.16704	0.16704	9.09e-16	15.0412		ELK4	CLCNKA	0.165953	0.165953	1.36e-10	9.86734		ELK4	PTGER3	0.183903	0.183903	3.65e-14	13.4377		PPARG	SLCO3A1	-0.234005	0.234005	7.72e-18	17.1122
	MEF2A	ATP1B1	0.166747	0.166747	5.86e-13	12.2319		SP1	FGF14	0.165893	0.165893	1.81e-13	12.7431		KLF7	DEPTOR	0.183837	0.183837	4.78e-15	14.3206		PBX3	S100A6	-0.233781	0.233781	4e-14	13.3976
	POU3F3	KCNJ1	0.1666	0.1666	1.62e-15	14.7905		FOXP1	FGD4	0.165764	0.165764	3.56e-11	10.4484		STAT5B	SHROOM3	0.183765	0.183765	1.48e-10	9.83029		SMARCC1	RPS3	0.233663	0.233663	1.37e-15	14.8633
	RFX2	LINC01091	0.166577	0.166577	1.15e-14	13.9411		GLIS3	MECOM	0.16572	0.16572	4.73e-07	6.3249		CHD2	EFNA5	0.183398	0.183398	1.54e-06	5.81306		TCF12	CASR	0.233608	0.233608	4.04e-08	7.39399
	MEF2C	PLCL1	0.166536	0.166536	2.99e-08	7.52492		RORA	AGBL4	0.16565	0.16565	6.23e-17	16.2057		CREB1	COL4A2	0.183224	0.183224	8.41e-15	14.0752		TCF12	SLC16A5	-0.233484	0.233484	2.54e-13	12.5957
	TCF7L2	SHANK2	0.166364	0.166364	7.29e-13	12.1372		SREBF2	UGT2B7	-0.165622	0.165622	3.48e-15	14.4579		TCF7L2	KCNIP4	0.183146	0.183146	1.59e-11	10.7995		BACH2	KCTD16	-0.233391	0.233391	2.03e-12	11.6925
	TFCP2L1	LINC01320	0.166283	0.166283	2.46e-12	11.6098		TEAD1	KIRREL1	0.165494	0.165494	1.66e-12	11.7801		FOXO3	UGT2B7	0.18313	0.18313	4.49e-12	11.3477		ETV6	DCDC2	0.233349	0.233349	1.06e-16	15.9752
	PURA	ERBB4	0.166279	0.166279	1.46e-08	7.83638		RORA	CASR	0.165205	0.165205	2.31e-14	13.6364		TEAD1	KIRREL1	0.183122	0.183122	1.16e-10	9.93509		GLIS3	AGAP1	0.232994	0.232994	2.71e-15	14.5676
	PRDM16	SORCS2	0.166246	0.166246	5.73e-17	16.2419		CTCF	GPC5	-0.165187	0.165187	1.6e-06	5.79538		ENO1	SERF2	0.183081	0.183081	5.44e-20	19.2643		TCF12	ROBO2	-0.232769	0.232769	8.42e-13	12.0746
	EHF	GPX3	-0.16614	0.166144	7.4e-09	8.13094		JUND	CD24	0.165111	0.165111	2.12e-11	10.6727		EGR1	FKBP5	0.182984	0.182984	1.77e-09	8.75186		SP1	DHFR	0.232736	0.232736	7.16e-12	11.1452
	CUX1	ZFAND3	0.165886	0.165886	2.58e-14	13.5884		TCF12	PTH1R	-0.165079	0.165079	8e-12	11.0972		FOXP1	FGD4	0.182981	0.182981	9.01e-13	12.0453		SMAD3	ACPP	-0.232701	0.232701	5.38e-11	10.2695
	PRDM16	OSBPL3	0.165853	0.165853	1.28e-14	13.8936		PKNOX2	GRIP1	0.165065	0.165065	5.47e-08	7.26166		PBX3	FGF13	0.182947	0.182947	5.54e-15	14.2563		ESRRG	PRKD1	0.232608	0.232608	2.03e-16	15.6916
	TFCP2L1	NAV2	0.165767	0.165767	3.02e-13	12.52		SMAD3	ITGA3	0.165059	0.165059	6.52e-14	13.186		ARNT2	FARP1	0.182639	0.182639	6.99e-20	19.1558		GLIS3	FNDC3B	0.232524	0.232524	2.16e-20	19.6647
	JUND	RPS15	0.165762	0.165762	5.56e-09	8.25488		TCF7L2	EGF	-0.165019	0.165019	3.65e-08	7.43811		NR3C2	ZBTB20	0.182066	0.182066	4.2e-13	12.3771		ELF1	DHFR	0.232234	0.232234	4.25e-13	12.3713
	PAX8	SASH1	0.165592	0.165592	4.77e-15	14.3212		PBX3	MAGI2	0.164456	0.164456	2.23e-16	15.6519		SMAD2	ACPP	0.182009	0.182009	5.57e-11	10.254		CTCF	ERBB4	-0.232191	0.232191	2.45e-10	9.61128
	KLF6	FKBP5	0.16554	0.16554	8.02e-11	10.0956		FOXK2	ERBB4	-0.164264	0.164264	4.37e-11	10.3598		PBX3	TRABD2B	0.18148	0.18148	8.99e-10	9.04626		GLIS3	MAGI2	0.231704	0.231704	2.55e-12	11.5935
	KLF6	GLIS3	0.165441	0.165441	5.17e-15	14.2863		PLAG1	BBOX1	0.164183	0.164183	2.43e-14	13.6152		STAT3	FNDC3B	0.181352	0.181352	3.16e-13	12.5		GLIS3	PLCL1	0.231667	0.231667	4.5e-14	13.3471
	CHD2	BMP6	0.165235	0.165235	2.45e-10	9.61018		ENO1	RPS12	0.16416	0.16416	1.12e-23	22.9519		TCF7L2	PRKG1	0.181342	0.181342	1.84e-10	9.73588		SREBF2	PRKG1	0.231498	0.231498	7.04e-13	12.1527
	TCF12	SNX29	0.165118	0.165118	1.98e-16	15.7037		PPARG	SLC12A1	-0.164158	0.164158	7.68e-15	14.1144		POU3F3	KCNJ1	0.181305	0.181305	1.75e-11	10.757		NR3C1	BBOX1	-0.231391	0.231391	7.1e-17	16.1486
	TFCP2L1	CGNL1	0.165067	0.165067	5.26e-17	16.2787		TCF12	FNDC3B	0.164027	0.164027	3.69e-15	14.4326		TCF7L2	ZBTB16	-0.181002	0.181002	8.74e-12	11.0585		TEAD2	GPC5	-0.231387	0.231387	1.09e-08	7.96362
	TCF7L2	PLCL1	0.164818	0.164818	3.43e-10	9.46498		GTF2I	SYNE2	0.163776	0.163776	3.11e-11	10.5079		MEF2A	SLC16A12	0.180626	0.180626	1e-11	10.9999		KLF7	PRKG1	-0.231222	0.231222	6.03e-15	14.2197
	GLIS3	OXR1	0.164672	0.164672	1.52e-12	11.8188		TCF12	MYO9A	0.16368	0.16368	2.72e-11	10.5659		RFX7	SORBS2	0.180436	0.180436	1.23e-14	13.9092		RXRA	NCKAP5	0.231221	0.231221	2.69e-11	10.5701
	TFAP2B	PRKG1	0.164504	0.164504	7.51e-09	8.12423		TCF7L2	MAGI1	0.163507	0.163507	8.98e-17	16.0468		GLIS3	MECOM	0.180436	0.180436	1.2e-06	5.92173		TCF12	RAPGEF3	-0.230967	0.230967	1.57e-17	16.8029
	ENO1	SFRP1	0.164442	0.164442	9.37e-20	19.0281		BHLHE40	NLGN1	0.163432	0.163432	1.33e-18	17.8756		ZBTB7A	HIP1	0.180359	0.180359	1.82e-17	16.74		ESR2	ERBB4	-0.230741	0.230741	2.15e-12	11.6678
	GTF2I	RPS7	0.164408	0.164408	2e-14	13.6981		TCF12	FARP1	0.1634	0.1634	5.55e-14	13.2561		CTCF	LINC01320	-0.180064	0.180064	1.79e-10	9.74603		HLF	PHACTR1	-0.230457	0.230457	2.99e-14	13.5244
	CREB3L2	SHISA9	0.164385	0.164385	3.89e-14	13.4104		FOSB	ESRRG	0.163303	0.163303	7.76e-13	12.1104		MEF2A	ATP1B1	0.179835	0.179835	1.09e-09	8.96172		ENO1	DEFB1	0.230312	0.230312	6.56e-15	14.183
	RORA	SLCO3A1	0.164345	0.164345	1.46e-12	11.8356		TCF7L2	PARD3B	0.163267	0.163267	8.5e-15	14.0706		PBX1	NR3C2	0.179827	0.179827	2.06e-09	8.68546		STAT3	PAPSS2	-0.230117	0.230117	6.93e-12	11.1592
	SIM1	LINC01320	0.164328	0.164328	1.02e-07	6.99112		FOS	PTPRG	0.163126	0.163126	9.23e-19	18.035		NFE2L2	TFCP2L1	0.179631	0.179631	3.51e-08	7.4543		PPARA	BICDL1	0.229985	0.229985	1.8e-13	12.7459
	GLIS3	TPM1	0.164303	0.164303	3.87e-17	16.4121		TCF12	WWOX	0.163047	0.163047	3.51e-13	12.4544		ETS1	PLCL1	-0.179437	0.179437	1.68e-11	10.7757		PBX3	CALCR	0.229942	0.229942	2.06e-08	7.68568
	MECOM	GPC5	0.164282	0.164282	1.13e-09	8.94734		TCF12	PATJ	0.163031	0.163031	3.76e-15	14.4253		ETS1	ERBB4	-0.179144	0.179144	3.39e-10	9.46943		KLF10	GPC5	0.229801	0.229801	1.44e-09	8.84121
	JUN	SHROOM3	0.164244	0.164244	1.33e-13	12.8774		NR3C2	ARHGAP24	0.162896	0.162896	6.77e-22	21.1694		MEF2A	RORA	0.179121	0.179121	2.99e-12	11.5237		TCF7L2	DHFR	-0.229662	0.229662	6.33e-11	10.1987
	NR3C2	KCNIP4	0.164136	0.164136	2.66e-07	6.57573		PAX8	PARD3	0.162592	0.162592	1.27e-10	9.89627		NR3C1	FAM155A	-0.178845	0.178845	3.78e-14	13.4224		JUND	FTH1	0.229604	0.229604	1.16e-20	19.935
	MEF2A	TNFSF10	-0.16338	0.163375	2.95e-15	14.5296		FOS	FTH1	0.162352	0.162352	9.45e-18	17.0247		ZNF148	ARID5B	0.178702	0.178702	2.47e-11	10.6064		EGR1	CA10	0.229554	0.229554	9.47e-14	13.0237
	TEAD1	MAML2	0.163251	0.163251	2.2e-12	11.6576		HLF	KCNJ16	0.162274	0.162274	2.02e-11	10.6956		TFAP2B	ATP6V0A4	0.178696	0.178696	7.65e-23	22.1161		ELF3	PRICKLE2	-0.229289	0.229289	3.93e-09	8.40581
	KLF7	KNG1	-0.16318	0.163178	2.26e-15	14.6455		PBX3	ENOX1	0.162111	0.162111	7.24e-13	12.1401		MEF2A	TNFSF10	-0.178487	0.178487	9.25e-18	17.0337		PBX3	RORA	0.229114	0.229114	8.67e-12	11.0622
	YBX1	BCAM	0.163	0.163	1.6e-22	21.7969		MEF2C	TENM4	0.161991	0.161991	3.14e-14	13.5034		TFAP2B	CCSER1	0.178334	0.178334	1.36e-10	9.86652		GLIS3	PARD3	0.228908	0.228908	1.61e-12	11.7926
	TFAP2B	FGF13	0.162971	0.162971	2.71e-10	9.56702		SP1	S100A6	0.16198	0.16198	3.08e-14	13.511		GLIS3	ESRRG	0.178232	0.178232	1.51e-12	11.8218		NPAS3	SLC4A7	-0.228412	0.228412	4e-14	13.3978
	NFE2L2	ZBTB16	-0.16288	0.162876	2.17e-08	7.66419		TCF12	PTK2	0.161757	0.161757	7.64e-13	12.1169		TCF7L2	PLEKHA7	0.178191	0.178191	4.73e-13	12.3248		NFE2L2	ACSL4	0.228407	0.228407	2.07e-16	15.6831
	FOXO3	ARID5B	0.162569	0.162569	9.63e-09	8.01622		PPARA	SLC16A12	0.161725	0.161725	1.52e-11	10.8171		PRDM16	ITPR1	0.178157	0.178157	8.36e-15	14.078		NFIA	COL4A3	0.228234	0.228234	4.17e-15	14.3798
	STAT3	MECOM	0.162273	0.162273	3.19e-11	10.4964		CREB1	ZBTB16	-0.161681	0.161681	1.31e-12	11.8837		PBX3	CALCR	0.177999	0.177999	4.42e-15	14.355		ENO1	RPS23	0.228199	0.228199	6.65e-24	23.1771
	NFAT5	LINC02532	0.162107	0.162107	1.04e-06	5.98432		NF1	BBOX1	0.161494	0.161494	1.27e-10	9.89616		TCF7L2	STPG2	0.177387	0.177387	3.74e-08	7.42675		NR3C1	GPC3	0.228193	0.228193	3.86e-19	18.4129
	TFAP2B	TSC22D2	0.161996	0.161996	3.12e-21	20.5057		PBX1	NR3C2	0.161297	0.161297	5.5e-10	9.25999		MAFK	THSD4	0.177377	0.177377	3.82e-20	19.4176		NR1H4	PLCL1	-0.228095	0.228095	6.22e-08	7.20611
	ZEB1	ERBB4	-0.16196	0.161965	4.71e-13	12.3266		GTF2I	RPL32	0.161228	0.161228	4.44e-16	15.3522		KLF7	PRKCA	0.177374	0.177374	2.96e-15	14.5291		RXRA	EFNA5	-0.227858	0.227858	7.49e-15	14.1253
	CTCF	GPC5	-0.16179	0.161786	1.35e-09	8.86991		ZNF148	KLHL13	0.161031	0.161031	7.45e-10	9.12797		ENO1	RPS12	0.177143	0.177143	6.31e-25	24.2		ZNF148	TRABD2B	0.227775	0.227775	1.2e-09	8.91963
	JUND	RPL13	0.161685	0.161685	2.23e-05	4.65124		TCF12	DEPTOR	0.160991	0.160991	1.04e-10	9.98449		BACH1	TFPI	0.17707	0.17707	7.31e-06	5.13627		PROX1	PHACTR1	-0.227533	0.227533	1.03e-10	9.98899
	TCF12	APP	0.161617	0.161617	4.68e-11	10.33		NR2F2	RPS15	0.160963	0.160963	2.07e-11	10.6846		TCF12	PCDH9	0.176444	0.176444	3.09e-07	6.51065		PBX3	MAGI2	0.227405	0.227405	2.83e-15	14.5483
	TFDP2	STPG2	0.16112	0.16112	3e-12	11.5222		ENO1	PRDX1	0.160868	0.160868	4.04e-23	22.394		PPARA	ESRRG	0.176333	0.176333	6.29e-12	11.201		STAT6	PAPPA2	0.227372	0.227372	4.26e-06	5.3705
	FOSB	PDE7B	0.161083	0.161083	2.78e-14	13.556		EHF	SCTR	0.160774	0.160774	2.64e-10	9.57915		ETS1	DEPTOR	-0.176315	0.176315	1.44e-15	14.8409		ESRRA	ATP1B1	0.227276	0.227276	2.09e-12	11.6797
	NFE2L2	LRP1B	0.161079	0.161079	3.81e-14	13.4191		EGR1	RPL14	0.160632	0.160632	1.23e-09	8.90987		TCF7L2	EXT1	0.176312	0.176312	3.28e-13	12.4841		TCF12	CARMIL1	0.226775	0.226775	2.64e-21	20.579
	TCF7L2	CA12	0.161065	0.161065	6.76e-08	7.16974		JUND	FTH1	0.160502	0.160502	1.35e-17	16.8712		TFAP2B	DAPK1	0.176199	0.176199	4.09e-14	13.3881		PBX3	NAV2	-0.226301	0.226301	7.89e-11	10.1031
	PPARA	PAPPA2	-0.16105	0.161054	1.74e-07	6.7588		CUX1	TNFSF10	0.160483	0.160483	1.61e-16	15.7939		TCF12	FARP1	0.176109	0.176109	6.37e-15	14.1961		PPARA	PRKD1	-0.226278	0.226278	1.23e-09	8.91096
	MEF2A	RPS6	-0.16104	0.161042	3.08e-11	10.5119		CREB3L2	SHISA9	0.16043	0.16043	5.39e-16	15.2684		CREB3L2	RALYL	0.175999	0.175999	5.97e-18	17.2239		ESRRA	NEK10	0.225764	0.225764	1.43e-12	11.8443
	SP1	S100A6	0.161014	0.161014	9.53e-11	10.0211		CREB3L2	LINC01182	0.160269	0.160269	4.43e-14	13.3538		GTF2I	EEF1A1	0.175975	0.175975	3.48e-16	15.4587		MEF2A	RPS9	-0.225498	0.225498	2.75e-12	11.5615
	STAT3	FNDC3B	0.160694	0.160694	8.15e-12	11.0887		GTF2I	PLCL1	0.160074	0.160074	7.81e-06	5.10749		TCF7L2	PTPRG	0.175776	0.175776	8.67e-13	12.0622		FOSL2	KCNJ16	-0.22532	0.22532	1.01e-11	10.9965
	FOXO3	LINC02343	0.160655	0.160655	4.54e-16	15.3429		HNF4G	LINC01762	-0.159967	0.159967	1.14e-10	9.94148		GTF2I	SYNE2	0.175766	0.175766	5.91e-12	11.2288		CHD2	EFNA5	0.225197	0.225197	2.71e-10	9.56714
	STAT3	RBM47	0.160652	0.160652	6.47e-15	14.189		TFAP2B	INPP4B	0.159925	0.159925	1.53e-15	14.814		STAT3	DACH1	0.175666	0.175666	6.64e-10	9.17808		STAT1	DACH1	0.225188	0.225188	3.58e-09	8.44588
	HIF1A	ADAMTS1	0.160562	0.160562	1.05e-13	12.9801		TCF7L2	NEAT1	0.159755	0.159755	4.63e-09	8.33445		ESRRA	UMOD	0.175369	0.175369	9.92e-06	5.00343		NR3C1	PTPN4	0.225109	0.225109	2.29e-15	14.641
	ENO1	RPSA	0.160495	0.160495	1.71e-18	17.7659		STAT3	MAML2	0.159508	0.159508	1.89e-08	7.72326		KLF7	ATP1B1	-0.175175	0.175175	3.62e-11	10.4418		ZNF148	NCKAP5	-0.224754	0.224754	0.000202535	3.6935
	TCF12	PTK2	0.16028	0.16028	3.75e-15	14.4263		FOXP1	RBPMS	0.159464	0.159464	1.6e-10	9.7956		PKNOX1	KCNJ16	-0.175072	0.175072	6.5e-14	13.1869		KLF6	DEPTOR	0.224123	0.224123	1.14e-13	12.9428
	PAX8	PRKX	0.159936	0.159936	3.53e-20	19.4525		ELF1	RPL41	-0.159407	0.159407	1.14e-14	13.9433		FOS	DHFR	0.174974	0.174974	1.7e-10	9.76969		PBX3	JAG1	-0.223699	0.223699	6.12e-11	10.213
	TFAP2B	TMEM52B	0.159634	0.159634	1.39e-13	12.8572		KLF7	NELL1	-0.159386	0.159386	3.33e-13	12.4775		STAT5B	PDE1A	0.174872	0.174872	2.01e-08	7.6964		GTF2I	SLC4A7	-0.223649	0.223649	1.19e-11	10.9232
	GLIS3	COL4A1	0.159555	0.159555	9.56e-07	6.01941		NFAT5	RAD51B	0.159307	0.159307	1.02e-18	17.9925		TCF12	APP	0.174744	0.174744	4.92e-09	8.30837		PBX3	CXCL12	0.223645	0.223645	9.8e-16	15.009
	ZEB1	ARID5B	0.159413	0.159413	9.62e-15	14.017		PRDM16	ANK2	0.159259	0.159259	6.09e-16	15.2152		FOS	RPS9	0.174639	0.174639	8.52e-12	11.0695		STAT3	MECOM	0.223585	0.223585	3.59e-13	12.4451
	PPARA	PRKD1	-0.1593	0.159295	4.66e-10	9.33189		PAX8	PRKD1	0.159222	0.159222	7.52e-14	13.1238		HNF1B	CNKSR3	0.174604	0.174604	4.64e-11	10.3331		ESR1	RBFOX1	0.223481	0.223481	1.01e-10	9.99754
	KLF7	INPP4B	-0.15927	0.159274	2.54e-15	14.5944		NR3C2	PHACTR1	0.159016	0.159016	1.85e-16	15.7324		TCF12	TENM4	0.174264	0.174264	2.45e-13	12.6106		TFCP2L1	WSB1	0.22312	0.22312	3.04e-20	19.5175
	BACH2	KCTD16	-0.15921	0.159206	2.96e-17	16.5286		PPARG	NLGN1	0.158745	0.158745	1.63e-21	20.7877		PRDM16	PTPN4	0.174214	0.174214	3.99e-14	13.3992		STAT3	PLCB1	0.222808	0.222808	8.05e-08	7.09413
	GLIS3	ARHGAP29	0.15913	0.15913	3.97e-14	13.4009		NR2C2	SOX6	0.158465	0.158465	1.31e-18	17.8836		NFE2L2	LRP1B	0.174139	0.174139	4.02e-14	13.396		ARNT2	KCNIP4	0.222787	0.222787	3.41e-12	11.4668
	MEF2C	SLCO3A1	-0.15903	0.159034	9.34e-16	15.0298		NPAS3	GLIS3	0.158403	0.158403	8.91e-13	12.0503		REL	RBFOX1	-0.174136	0.174136	2.12e-12	11.6744		EHF	MGAT5	0.222766	0.222766	3.87e-08	7.41258
	TCF12	WWC1	0.158965	0.158965	1.28e-10	9.89337		SMAD3	AP1S3	0.158384	0.158384	3.08e-20	19.5118		TCF12	FNDC3B	0.173954	0.173954	4.54e-14	13.3427		PPARGC1A	KAZN	0.222596	0.222596	3.35e-12	11.4749
	ZEB1	PLCB1	-0.15893	0.158932	6.54e-16	15.1844		ZBTB4	ARHGAP6	-0.158368	0.158368	3.89e-07	6.41012		PAX8	SYNE1	0.17386	0.17386	3.17e-16	15.4983		MBD2	NAV2	0.222493	0.222493	4.25e-10	9.37199
	NR3C1	EFNA5	-0.1589	0.158901	1.05e-06	5.97983		HIVEP3	KLHL13	0.158283	0.158283	1.41e-12	11.8518		NFIB	FRAS1	0.173836	0.173836	7.38e-16	15.1318		PAX8	CGNL1	-0.22249	0.22249	7.33e-13	12.1348
	TCF12	DEPTOR	0.158899	0.158899	3.71e-11	10.4305		YBX1	GPX3	0.158175	0.158175	2.92e-17	16.5341		PBX3	LRMDA	-0.173502	0.173502	1e-12	11.9987		JUND	RPL15	0.222426	0.222426	7.79e-20	19.1087
	ENO1	PRDX1	0.158582	0.158582	9.07e-23	22.0425		CUX1	PATJ	0.157785	0.157785	2.64e-13	12.5785		CREB3L2	PPARGC1A	0.173486	0.173486	2.04e-15	14.6909		PAX8	DSCAML1	-0.22234	0.22234	3.96e-11	10.4018
	FOXP1	BICC1	0.158329	0.158329	1.8e-11	10.7459		TCF12	NEAT1	0.15776	0.15776	1.38e-08	7.86125		PPARGC1A	MAST4	0.173443	0.173443	1.31e-10	9.8837		GTF2I	EEF1A1	0.222311	0.222311	1.3e-13	12.8875
	TCF12	PBX1	0.158298	0.158298	2.6e-14	13.5855		TFCP2L1	LINC01320	0.157756	0.157756	2.88e-09	8.54042		FOS	ZBTB16	-0.172896	0.172896	4.23e-10	9.37401		NR3C1	LRMDA	-0.222298	0.222298	3.08e-08	7.51149
	ZBTB1	NLGN4Y	-0.15825	0.158252	1.73e-10	9.76314		NR3C2	PDE4D	0.157632	0.157632	1.31e-15	14.8822		ZNF148	RBM47	0.172825	0.172825	2.3e-11	10.6378		GLIS3	NR3C2	0.222286	0.222286	5.05e-10	9.29692
	TCF12	RBM6	0.158129	0.158129	2.97e-17	16.5278		PRDM16	PPP2R3A	0.157576	0.157576	3.47e-15	14.4591		KLF6	GPC5	-0.172415	0.172415	1.2e-06	5.91951		TCF12	FGD4	0.222282	0.222282	2.83e-14	13.5481
	ARNT2	TNS3	0.158127	0.158127	6.94e-14	13.1585		PAX8	WWOX	0.157182	0.157182	2.47e-15	14.6065		IRF1	CLDN10-AS1	0.172253	0.172253	8.6e-14	13.0656		TCF7L2	GABRB1	0.222222	0.222222	6.15e-13	12.2113
	PBX3	SLC12A1	0.158103	0.158103	1.85e-08	7.73369		ESRRB	KCNIP4	-0.157065	0.157065	1.48e-05	4.83053		GTF2I	IGFBP7	0.172047	0.172047	2.45e-14	13.6117		BCL6	KCNIP4	0.221821	0.221821	5.36e-10	9.27084
	ZEB1	NLGN4Y	0.158019	0.158019	6.08e-12	11.2164		HNF4G	ERBB4	0.157058	0.157058	2.24e-14	13.6506		STAT3	GPX3	0.171982	0.171982	6.81e-12	11.1668		FOXP1	PLEKHA5	0.221804	0.221804	2.05e-15	14.6889
	ZBTB7A	RPS9	0.15791	0.15791	9.65e-12	11.0154		ZEB1	MACC1	-0.157051	0.157051	3.81e-11	10.4192		ESRRB	TMEM72	0.171835	0.171835	3.42e-18	17.4663		FOSB	PDE7B	0.221735	0.221735	1.97e-13	12.7053
	TCF12	SYNE2	0.15787	0.15787	1.96e-11	10.7085		GLIS3	GLS	0.157045	0.157045	2.55e-16	15.5941		YBX1	GPX3	0.171739	0.171739	1.36e-16	15.8678		STAT3	CABP1	-0.221346	0.221346	9.77e-15	14.0103
	TCF12	RORA	0.157856	0.157856	1.03e-13	12.9868		ELF1	FKBP5	0.157036	0.157036	4.65e-14	13.3322		TCF12	LRMDA	0.171613	0.171613	6.82e-08	7.16631		MEF2C	TENM4	0.221113	0.221113	4.01e-13	12.3966
	ETV6	SASH1	0.157767	0.157767	1.56e-11	10.8077		ENO1	RPSA	0.156952	0.156952	1.08e-16	15.967		BACH2	PHACTR1	0.171573	0.171573	7.68e-12	11.1146		MEF2A	FTX	0.221038	0.221038	2.11e-05	4.67669
	FOXP1	RERE	0.157725	0.157725	4.24e-18	17.3731		RFX7	DHFR	-0.156909	0.156909	2.63e-15	14.5799		PBX3	ENOX1	0.171321	0.171321	1.51e-12	11.821		TFAP2B	WNK1	0.220868	0.220868	4.68e-12	11.33
	PAX8	PLCL1	-0.15766	0.15766	6.83e-10	9.16589		PRDM16	KCNIP4	-0.156802	0.156802	1.21e-09	8.91652		MECOM	LINC02532	0.171276	0.171276	7.61e-10	9.11856		EGR1	MGAT5	-0.22077	0.22077	4.09e-11	10.3881
	ELF1	RPS15	-0.1576	0.157597	1.52e-15	14.8186		BHLHE40	GPC5	0.156785	0.156785	1.11e-09	8.95328		FOXK2	SLC4A7	0.171092	0.171092	1.47e-12	11.8319		TCF7L2	BRINP3	0.220612	0.220612	1.02e-13	12.9893
	TEAD1	PTPRJ	0.157542	0.157542	2.83e-16	15.5475		TFAP2B	EFHD1	0.156758	0.156758	2.44e-17	16.6119		ELF2	NLGN1	0.170532	0.170532	1.99e-10	9.70141		KLF7	NELL1	-0.220474	0.220474	4.4e-15	14.3561
	TCF12	KAZN	0.157196	0.157196	6.54e-15	14.1844		MEF2A	FAM155A	-0.156751	0.156751	2.38e-10	9.62379		ZNF148	MAML2	0.170434	0.170434	1.44e-09	8.84092		ELF1	RHOBTB3	0.220381	0.220381	4.38e-12	11.3588
	RFX7	SORBS2	0.157192	0.157192	2.2e-15	14.657		ESRRB	PROM1	-0.156263	0.156263	2.42e-20	19.617		STAT3	ADAMTS9-AS2	0.170319	0.170319	3e-10	9.52312		ESRRB	MAST4	0.220148	0.220148	3.6e-12	11.4443
	MEF2A	SLC16A12	0.156893	0.156893	2.27e-12	11.6433		PBX3	FGF13	0.156087	0.156087	5.55e-13	12.2555		PAX8	SASH1	0.170277	0.170277	4.85e-15	14.3139		PBX3	UMOD	-0.220117	0.220117	4.87e-06	5.31219
	BCL6	SCTR	0.156884	0.156884	7.94e-10	9.10035		TCF12	WWC1	0.155906	0.155906	3.71e-10	9.43083		PBX3	GLDC	0.17024	0.17024	3.37e-11	10.4725		RFX7	KCNIP4	-0.219882	0.219882	8.23e-13	12.0844
	RXRA	ARHGAP6	0.156501	0.156501	7.53e-15	14.1235		TFCP2L1	CGNL1	0.155878	0.155878	8.51e-13	12.0701		PPARGC1A	PRKCE	0.170218	0.170218	2.32e-14	13.6338		NR2F2	CPM	0.21965	0.21965	8.3e-12	11.0811
	EGR1	CDH16	0.156465	0.156465	1.18e-13	12.9295		ELF1	PRICKLE2	0.155818	0.155818	4.26e-18	17.3703		TFAP2B	MGAT5	0.170141	0.170141	1.44e-10	9.84049		FOXO3	ARHGAP6	0.219646	0.219646	7.01e-08	7.15422
	ZNF148	ARHGEF38	0.156402	0.156402	1.21e-09	8.91891		ESRRA	ERBB4	-0.155801	0.155801	2.28e-06	5.64233		KLF7	NLGN4Y	0.170043	0.170043	3.69e-15	14.4327		TCF12	KANK1	0.219546	0.219546	4e-19	18.3977
	EGR1	RANBP3L	-0.15621	0.156213	4.01e-09	8.39666		ETV5	ACSL4	0.15574	0.15574	5.39e-19	18.2683		TFAP2B	PRKCE	-0.169943	0.169943	2.13e-20	19.6725		CREB3L2	PPARGC1A	0.21951	0.21951	1.39e-14	13.8563
	PPARA	FMN1	0.156188	0.156188	8.51e-19	18.0701		TCF12	ZFAND3	0.155412	0.155412	6.58e-16	15.1819		PBX3	PEBP1	-0.169888	0.169888	3.9e-12	11.4092		TFAP2B	CHP1	0.219213	0.219213	1.2e-18	17.9224
	TCF12	PRKD1	0.156147	0.156147	3.52e-07	6.45315		TCF7L2	DEPTOR	0.155299	0.155299	1.72e-11	10.7646		PAX8	PTPRG	0.169865	0.169865	1.65e-15	14.7835		ELF1	CKB	0.218889	0.218889	2.2e-15	14.6575
	TCF7L2	DACH1	-0.15613	0.15613	1.88e-11	10.7267		ZFHX3	MYOF	0.155198	0.155198	9.29e-07	6.03213		PPARG	SLCO3A1	-0.169646	0.169646	2.73e-18	17.5635		FOXP1	RERE	0.218792	0.218792	7.59e-20	19.1197
	ELF1	S100A6	-0.1561	0.156096	8.36e-11	10.0779		PPARGC1A	DMGDH	0.15519	0.15519	1.13e-13	12.9482		PAX8	TNS3	0.169552	0.169552	6.95e-18	17.1581		NR3C2	TFCP2L1	0.218772	0.218772	1.83e-07	6.73864
	MEF2A	DANT2	0.155865	0.155865	7.44e-12	11.1286		TEAD1	PPFIBP1	0.155158	0.155158	2.03e-15	14.6923		ESRRA	RASSF8	0.169527	0.169527	2.99e-12	11.5249		SOX6	ZBTB20	0.217819	0.217819	1.91e-09	8.71949
	GLIS3	NHS	0.155839	0.155839	2.7e-17	16.5684		ENO1	GSTP1	0.154968	0.154968	9.62e-22	21.017		ENO1	SFRP1	0.16951	0.16951	3.36e-17	16.4742		NR3C1	PTH1R	-0.217746	0.217746	3.69e-09	8.43266
	NR3C1	KCNIP4	-0.15584	0.155835	2.64e-13	12.5788		GLIS3	FHOD3	0.154957	0.154957	1.24e-15	14.9074		NFE2L2	ZBTB16	-0.169403	0.169403	1.64e-06	5.78409		RORA	PKP4	0.217734	0.217734	1.06e-14	13.9746
	PAX8	WWOX	0.155544	0.155544	2.63e-14	13.5804		SIM1	LINC01320	0.154904	0.154904	7.71e-06	5.11281		JUND	EEF1A1	0.169314	0.169314	1.78e-11	10.7496		NFE2L1	SLC12A1	0.217656	0.217656	2.85e-08	7.54534
	TFAP2B	MEGF11	-0.15542	0.155417	3.24e-14	13.4888		NR3C1	GLIS3	-0.154866	0.154866	2.34e-14	13.6303		GLIS3	FAM155A	0.169158	0.169158	2.95e-12	11.5298		TFDP2	ADAMTS9-AS1	0.216555	0.216555	2.03e-13	12.6932
	TCF12	GALNT18	0.155245	0.155245	1.94e-15	14.712		FOS	IGFBP7	0.154862	0.154862	1.3e-15	14.8866		TFAP2B	ZBTB16	-0.169125	0.169125	3.18e-07	6.49823		ESRRG	CASR	0.216407	0.216407	5.42e-12	11.266
	ZBTB4	FKBP5	-0.15516	0.155164	2.83e-16	15.5481		RFX7	ARID5B	-0.154815	0.154815	2.84e-09	8.54628		PKNOX1	CCSER1	-0.168923	0.168923	2.91e-13	12.5358		KLF6	SLC16A12	0.216202	0.216202	1.11e-09	8.95421
	ESRRA	SLC4A7	0.15503	0.15503	5.42e-12	11.2663		MEF2A	KCNIP4	-0.154702	0.154702	1.99e-08	7.7006		FOXK2	NEK10	0.168881	0.168881	3.66e-08	7.43625		ESR2	SPP1	-0.216129	0.216129	1.3e-07	6.88547
	MEF2C	PAPPA2	-0.155	0.154998	4.22e-07	6.37518		BCL6	HIF1A	0.154576	0.154576	7.11e-19	18.1482		GABPA	EFNA5	-0.168837	0.168837	1.55e-12	11.8101		ZNF148	MAML2	0.215543	0.215543	1.03e-09	8.98655
	SOX4	ACTG1	0.154902	0.154902	2.69e-15	14.5702		TCF7L2	GALNT18	0.154486	0.154486	1.74e-15	14.7582		TCF7L2	DACH1	-0.168544	0.168544	6.09e-09	8.21534		KLF7	SLC4A7	0.215427	0.215427	4.21e-14	13.3761
	SOX6	ZBTB20	0.1549	0.1549	2.65e-11	10.5773		PBX1	CCSER1	0.154454	0.154454	4.15e-13	12.3818		NR2F2	PEBP1	0.168364	0.168364	2.35e-13	12.6287		GLIS3	IMMP2L	0.215315	0.215315	2.08e-13	12.6818
	ESRRG	CASR	0.154773	0.154773	1.6e-15	14.7971		NPAS3	BICC1	0.15437	0.15437	3.61e-13	12.4426		SMARCC1	PTH1R	0.168324	0.168324	7.27e-10	9.13857		EHF	USP53	0.215276	0.215276	7.28e-14	13.1376
	GLIS3	CRIM1	0.15476	0.15476	2.84e-20	19.5464		TFAP2B	ZBTB16	-0.154261	0.154261	3.14e-07	6.50283		TFAP2B	PTH2R	0.168211	0.168211	2.45e-08	7.61132		TCF12	PDE3A	-0.214988	0.214988	3.77e-13	12.424
	ESRRG	MAST4	0.154431	0.154431	9.72e-13	12.0122		VDR	INPP4B	0.154257	0.154257	8.32e-21	20.08		FOXO3	LINC02343	0.16818	0.16818	1.61e-13	12.7941		TCF12	USP53	0.214875	0.214875	1.88e-08	7.72612
	KLF7	CPEB2	0.154324	0.154324	1.94e-18	17.713		PPARGC1A	CADPS2	0.154246	0.154246	1.85e-16	15.7337		NR2C2	SOX6	0.168107	0.168107	8.78e-14	13.0565		TCF7L2	NELL1	0.214707	0.214707	1.9e-08	7.72221
	PBX3	GLDC	0.154261	0.154261	8.59e-13	12.0658		TCF12	AGAP1	0.154237	0.154237	3.87e-13	12.4128		KLF7	PPM1E	-0.16805	0.16805	1.35e-14	13.8685		ZEB1	MGAT5	-0.214656	0.214656	2.24e-07	6.64974
	PBX3	MAGI2	0.154233	0.154233	4.1e-17	16.3877		TCF12	SETBP1	0.154186	0.154186	1.6e-11	10.7951		FOS	PLCL1	0.167885	0.167885	8.21e-09	8.08544		TCF12	PPP2R3A	0.214461	0.214461	6.18e-17	16.2091
	TCF7L2	THSD4	0.153541	0.153541	4.59e-07	6.33791		TCF7L2	BCL2	0.154174	0.154174	2.22e-10	9.65442		PROX1	CYFIP2	0.16784	0.16784	5.6e-19	18.2517		NR3C1	SCHLAP1	0.21442	0.21442	9.67e-10	9.01457
	PAX8	ZBTB20	0.153528	0.153528	1.17e-14	13.931		SP1	EFNA5	-0.15416	0.15416	7.44e-06	5.12864		ZBTB1	RORA	-0.167677	0.167677	3.61e-12	11.4428		NR3C1	TMEM72-AS1	0.214356	0.214356	3.66e-17	16.4365
	GABPA	GPC5	0.153461	0.153461	3.61e-11	10.4428		MEF2C	NR2F2-AS1	-0.154152	0.154152	3.72e-05	4.42908		ZEB1	MACC1	-0.167622	0.167622	1.88e-11	10.7258		MECOM	LINC02532	0.214348	0.214348	1.7e-13	12.7699
	KLF7	ATP1B1	-0.15338	0.153383	1.85e-11	10.7335		BHLHE40	TRABD2B	0.154145	0.154145	1.27e-17	16.8972		ELF1	PAX8	0.16756	0.16756	4.68e-12	11.3296		EHF	GPX3	-0.214335	0.214335	1.84e-09	8.73581
	ESRRG	BICC1	0.153344	0.153344	4.6e-13	12.3373		TFAP2B	CASR	0.154067	0.154067	1.61e-20	19.7919		FOS	TFCP2L1	-0.167477	0.167477	8.48e-19	18.0716		GLIS3	GALNT18	0.214244	0.214244	1.2e-17	16.9218
	TCF7L2	WNK1	-0.1533	0.153301	4.45e-14	13.3512		JUND	RPL15	0.153999	0.153999	1.89e-20	19.7234		TEAD1	PTPRJ	0.167321	0.167321	3.4e-13	12.4682		TEAD1	ACPP	0.21406	0.21406	3.47e-13	12.4598
	TFDP2	BCL2	0.153243	0.153243	3.75e-14	13.4255		ENO1	APP	0.153965	0.153965	2.94e-19	18.5312		FOS	LINC01503	0.167262	0.167262	2.79e-14	13.5549		PBX3	ADAMTS9-AS1	-0.213978	0.213978	9.32e-14	13.0304
	TRIM28	RPL11	0.153242	0.153242	8.02e-14	13.0957		TCF12	IGFBP7	0.153735	0.153735	7.62e-07	6.11786		FOXP1	RERE	0.16726	0.16726	7.2e-18	17.1428		TFAP2B	INPP4B	0.213714	0.213714	7.91e-15	14.102
	ETS1	SLC12A1	-0.15317	0.153168	1.06e-07	6.97527		TFCP2L1	NAV2	0.153728	0.153728	1.46e-14	13.8371		TCF12	ZFAND3	0.16711	0.16711	2.75e-16	15.561		JUN	CACNB2	0.213025	0.213025	1.42e-10	9.84906
	NR3C1	PAX8	-0.15304	0.153036	7.79e-08	7.10829		TFAP2B	GALNT18	0.153651	0.153651	3.49e-10	9.45693		CREB1	ZBTB16	-0.166798	0.166798	1.57e-12	11.8048		TCF12	RBFOX1	-0.213013	0.213013	1.46e-06	5.83474
	TEAD1	COBLL1	0.153003	0.153003	1.28e-17	16.8912		ESRRA	MFSD4A	0.15361	0.15361	9.87e-19	18.0057		TEAD4	ACPP	-0.166592	0.166592	8.43e-14	13.0744		PRDM16	OSBPL3	0.212929	0.212929	5.36e-13	12.2704
	PAX8	KAZN	0.152994	0.152994	3.09e-13	12.5101		CREB1	LINC00511	-0.153467	0.153467	3.69e-16	15.4328		TFCP2L1	RGS6	-0.16657	0.16657	2.43e-13	12.6151		TCF12	MAST4	0.212734	0.212734	1.45e-17	16.8386
	ESRRA	DEPTOR	-0.15295	0.152948	2.13e-07	6.67235		MLXIP	CDH16	0.153445	0.153445	7.53e-15	14.123		TFAP2B	MAL	0.166149	0.166149	4.43e-14	13.3536		STAT3	SASH1	0.212731	0.212731	4.45e-16	15.3516
	TFAP2B	GPC5	-0.15278	0.152779	3.47e-06	5.45974		NR3C2	OXR1	0.153376	0.153376	4.95e-12	11.305		TCF7L2	SHANK2	0.165943	0.165943	3.02e-08	7.52016		TCF12	SLC4A7	0.212278	0.212278	1.67e-12	11.778
	PURA	NELL1	0.15273	0.15273	1.03e-10	9.98741		PPARA	BICC1	-0.153092	0.153092	1.3e-11	10.8853		PPARGC1A	WWC1	0.165928	0.165928	7.86e-12	11.1045		ETV5	RBFOX1	-0.212243	0.212243	7.48e-11	10.1261
	PRDM16	CYFIP2	0.152725	0.152725	1.48e-15	14.8312		TCF7L2	KLHL13	0.1527	0.1527	1.79e-10	9.7467		STAT3	BBOX1	0.165784	0.165784	2.28e-11	10.6421		NFAT5	SLC16A12	-0.212102	0.212102	3.31e-11	10.4801
	TCF7L2	AGAP1	0.152678	0.152678	1.68e-13	12.7738		BHLHE40	RBFOX1	0.152636	0.152636	4.56e-13	12.3408		NR1H4	KCNJ16	0.165734	0.165734	1.23e-10	9.91084		RXRA	DACH1	0.211974	0.211974	2.46e-11	10.6089
	RFX7	APOO	-0.15265	0.152655	1.83e-14	13.7381		MEF2A	PAX8	0.152592	0.152592	1.17e-08	7.93135		ZFHX3	MYOF	0.165544	0.165544	1.21e-09	8.91701		PBX3	RPS9	-0.211641	0.211641	5.56e-14	13.2547
	STAT3	SOX6	0.152636	0.152636	8.9e-14	13.0507		MEF2C	PRKD1	0.152531	0.152531	3.53e-16	15.4517		PPARGC1A	FHIT	0.165433	0.165433	9.13e-15	14.0397		NR3C1	NELL1	0.211523	0.211523	2.83e-08	7.54798
	PLAG1	PLCL1	-0.15257	0.152571	2.76e-13	12.5591		TCF7L2	SYNE2	0.152228	0.152228	5.17e-11	10.2869		ESRRA	ATP1B1	0.16509	0.16509	7.66e-07	6.11557		ESRRA	WNK1	-0.211508	0.211508	3.48e-13	12.4586
	KLF7	PON2	0.152426	0.152426	1.76e-22	21.7551		PRDM16	LNX1	0.1522	0.1522	1.6e-14	13.7969		ETS1	SLC12A1	-0.164969	0.164969	1.96e-06	5.70815		STAT3	CA10	-0.211503	0.211503	9.92e-12	11.0035
	CUX1	TNFSF10	0.15242	0.15242	1.09e-17	16.9628		JUND	APOO	0.152079	0.152079	7.44e-18	17.1283		PPARA	FMN1	0.164799	0.164799	1.13e-17	16.9456		PAX8	RBPMS	0.211359	0.211359	6.14e-18	17.2119
	ETS1	PTGER3	-0.15228	0.15228	5.91e-15	14.2281		STAT3	GPX3	0.151863	0.151863	5.09e-13	12.2935		PBX1	GALNT14	0.164698	0.164698	3.1e-17	16.5081		PPARGC1A	FHIT	0.211319	0.211319	8.59e-14	13.0659
	ENO1	APP	0.152113	0.152113	3.72e-20	19.4295		ELF2	FOXP2	-0.151826	0.151826	1.03e-14	13.9885		TCF12	ZNF385D	0.164587	0.164587	1.03e-12	11.9888		CREB3L2	PTGER3	0.211283	0.211283	1.42e-13	12.8479
	JUND	RPS2	0.152034	0.152034	2.64e-16	15.578		FOS	RGS6	0.151572	0.151572	9.17e-11	10.0377		BHLHE40	TRABD2B	0.164485	0.164485	4.18e-16	15.3787		NPAS3	LINGO2	-0.211263	0.211263	4.07e-11	10.39
	TCF7L2	RBFOX1	0.152004	0.152004	1.01e-11	10.9948		FOXO3	KCNIP4	0.151404	0.151404	7.34e-12	11.1341		TRIM28	RPLP0	0.164436	0.164436	1.47e-14	13.8335		FOXK2	SLC4A7	0.210991	0.210991	2.83e-12	11.5476
	NR3C1	NELL1	0.151866	0.151866	5.85e-09	8.23295		MEF2A	CADPS2	0.151381	0.151381	6.06e-15	14.2173		GLIS3	BICD1	0.16441	0.16441	5.91e-13	12.2281		ELF3	ENOX1	-0.210759	0.210759	6.98e-10	9.1564
	TCF7L2	EXT1	0.151866	0.151866	8.87e-16	15.0523		FOXK2	PKHD1	-0.151058	0.151058	2.95e-05	4.53001		ELK4	CLCNKA	0.164224	0.164224	2.8e-09	8.55208		TFCP2L1	NHS	0.210632	0.210632	9.72e-13	12.0125
	NFE2L1	SLC12A1	0.151729	0.151729	2.4e-08	7.62048		TCF7L2	STPG2	0.150976	0.150976	2.5e-08	7.60276		STAT3	HIF1A	0.164161	0.164161	2.75e-18	17.5614		CUX1	PATJ	0.210548	0.210548	7.89e-16	15.1028
	PRDM16	FOXP2	0.151517	0.151517	4.22e-15	14.3752		CHD2	FKBP5	0.150953	0.150953	6.16e-08	7.21021		TCF12	COBLL1	0.164132	0.164132	1.74e-10	9.75824		TFDP2	BCL2L14	0.210134	0.210134	7.24e-13	12.1403
	ETS1	FKBP5	-0.15133	0.151328	2.33e-13	12.6329		NR3C1	ARHGAP6	-0.150814	0.150814	7.34e-10	9.13411		PPARA	PRKG1	-0.164025	0.164025	2.96e-08	7.52944		ARNT2	GPC5	0.210117	0.210117	7.68e-05	4.11483
	HIVEP2	RPL10	-0.15124	0.151243	9.12e-13	12.0398		POU3F3	KCNJ1	0.150696	0.150696	1.12e-09	8.95206		ZNF148	MYO9A	0.163884	0.163884	1.06e-15	14.9737		KLF7	MEGF11	0.209284	0.209284	8.33e-21	20.0795
	STAT3	TRABD2B	0.151178	0.151178	1.48e-12	11.8296		FOXP1	ACPP	0.150657	0.150657	7.04e-12	11.1527		TFAP2B	SFRP1	0.163814	0.163814	8.95e-13	12.0481		PPARGC1A	ADAMTS9-AS2	0.209273	0.209273	8.58e-14	13.0665
	ESRRA	LINC02532	-0.15101	0.151007	1.55e-10	9.80843		SMAD2	ACPP	0.150458	0.150458	1.2e-12	11.9208		FOXO3	ARID5B	0.163773	0.163773	1.11e-09	8.95436		ZNF148	ARID5B	0.20911	0.20911	3.81e-09	8.41887
	ELF1	NLGN1	0.151006	0.151006	4.89e-14	13.3103		NR2C2	STON2	0.150455	0.150455	3.33e-10	9.47776		STAT3	TRABD2B	0.163717	0.163717	2.53e-09	8.59621		ZBTB1	LRMDA	0.209107	0.209107	6.46e-10	9.18979
	ESRRB	SAT1	-0.15096	0.150963	1.63e-12	11.7872		ZFHX3	RANBP3L	-0.150318	0.150318	0.00041686	3.38001		PPARGC1A	NTN4	0.163534	0.163534	1.11e-10	9.95289		TCF12	TMEM132C	-0.209046	0.209046	5.03e-11	10.2987
	IKZF2	LINC01781	0.150948	0.150948	5.85e-19	18.2329		FOS	S100A6	0.150158	0.150158	1.43e-11	10.8441		STAT3	LRMDA	0.163466	0.163466	4.81e-12	11.3182		ELF1	FOXO3	0.208949	0.208949	8.74e-19	18.0585
	MEF2A	UGT2B7	0.150886	0.150886	1.72e-13	12.7633		ETS1	PLCL1	-0.150087	0.150087	4.28e-10	9.36815		ZBTB1	NAV2	0.163311	0.163311	9.73e-12	11.012		KLF7	MAGI2	-0.208866	0.208866	9.78e-16	15.0097
	STAT1	CA12	-0.15079	0.150789	1.77e-12	11.7515		ZBTB1	RPL14	-0.149998	0.149998	4.28e-07	6.36867		ATF3	EGF	-0.163168	0.163168	5.94e-09	8.2265		NR3C1	LINGO2	-0.208506	0.208506	6.7e-12	11.1742
	MEF2C	PAX8	-0.15057	0.150573	6.38e-14	13.1953		TCF7L2	LINC01781	0.14988	0.14988	9.41e-12	11.0266		TCF12	CUBN	-0.163157	0.163157	1.08e-08	7.96787		KLF7	NLGN4Y	0.208484	0.208484	3.82e-17	16.4176
	ZEB1	CD24	-0.15057	0.150567	1.42e-13	12.8481		TCF12	PARD3B	0.149799	0.149799	6.28e-11	10.2019		ELF2	FOXP2	-0.163027	0.163027	1.97e-15	14.705		PAX8	DEFB1	-0.208444	0.208444	8.39e-14	13.0764
	PBX3	PROX1	-0.15026	0.150263	2.73e-22	21.5641		MEF2A	ASIC2	-0.149738	0.149738	1.89e-11	10.7229		FOS	ASTN2	0.162933	0.162933	1.35e-11	10.8693		KLF6	ZBTB16	0.208179	0.208179	1.1e-13	12.9591
	TFDP2	MAML2	0.150257	0.150257	2.09e-10	9.67921		PPARGC1A	WNK1	0.149546	0.149546	1.57e-10	9.80486		TFAP2B	PLCB1	0.162779	0.162779	3.6e-11	10.4433		FOXP1	FGD4	0.2079	0.2079	5.89e-13	12.2298
	ETS1	MACC1	0.150192	0.150192	7.47e-15	14.1266		PAX8	SDK1	0.149324	0.149324	8.46e-14	13.0727		NR3C1	TFCP2L1	-0.162777	0.162777	5.87e-13	12.2311		FOS	PTGER3	-0.207644	0.207644	1.75e-13	12.7576
	ZFHX3	MYOF	0.150187	0.150187	2.6e-10	9.58452		RFX7	AGBL4	0.149262	0.149262	2.79e-11	10.5539		MEF2A	GLDC	-0.162766	0.162766	3.65e-10	9.43777		TCF12	FARP1	0.207624	0.207624	1.29e-14	13.8878
	GLIS3	DENND2A	0.150151	0.150151	2.18e-18	17.6608		PAX8	NAV2	-0.149148	0.149148	7.1e-09	8.14865		PRDM16	CADM1	0.16267	0.16267	6.26e-13	12.2033		PAX8	ZBTB20	0.207344	0.207344	1.25e-14	13.9028
	EGR1	PDE1A	-0.15004	0.150041	7.82e-13	12.1067		MEF2A	MYO9A	0.148971	0.148971	1.85e-12	11.7322		JUND	RPL15	0.162386	0.162386	4.91e-18	17.3086		EHF	RHOBTB3	0.207335	0.207335	5.92e-15	14.2276
	NPAS3	SFRP1	-0.15	0.150001	1.35e-17	16.8696		NR3C2	ZBTB20	0.148947	0.148947	2.69e-13	12.5696		GLIS3	ZFAND3	0.162189	0.162189	4.71e-17	16.3273		GLIS3	SCD5	0.207198	0.207198	1.5e-15	14.8253
	TFAP2B	PDE7B	-0.14993	0.149931	2.58e-11	10.5877		KLF7	GPC5	-0.148781	0.148781	2.06e-07	6.68716		KLF7	STOX2	0.162135	0.162135	3.15e-15	14.5018		SMARCC1	SOX6	0.207175	0.207175	1.27e-11	10.8963
	TEAD4	SAT1	0.149909	0.149909	1.35e-12	11.8692		PAX8	PRKX	0.148635	0.148635	2.2e-15	14.6569		TFCP2L1	EXT1	0.162101	0.162101	2.45e-17	16.6113		TCF7L2	ZBTB16	-0.207167	0.207167	1.53e-09	8.81614
	CREB3L2	NFE2L2	0.149894	0.149894	4.19e-19	18.3774		JUND	TACSTD2	0.14845	0.14845	2.17e-15	14.6629		TCF7L2	GALNT18	0.162038	0.162038	3.72e-15	14.4298		TCF12	IMMP2L	0.207118	0.207118	1.17e-12	11.9327
	PLAG1	BBOX1	0.14979	0.14979	2.7e-13	12.5681		STAT1	CA12	-0.148437	0.148437	7.27e-18	17.1387		TCF7L2	RBM6	0.161952	0.161952	1.98e-14	13.704		TFAP2B	SAT1	0.206892	0.206892	5.99e-10	9.22223
	MEF2A	PAPPA2	0.149708	0.149708	4.92e-05	4.30802		TCF7L2	STOX2	0.148312	0.148312	2.97e-13	12.5277		MEF2C	PRKD1	0.161766	0.161766	2.16e-16	15.6656		PBX3	WNK1	-0.206764	0.206764	1.05e-08	7.97708
	KLF7	DACH1	0.149514	0.149514	5.66e-13	12.2475		TCF12	SNX29	0.148261	0.148261	3.17e-15	14.4994		ZNF148	ERBB4	0.161748	0.161748	1.74e-05	4.75847		MBD2	ERBB4	0.206735	0.206735	5.1e-11	10.2921
	FOXP1	RBPMS	0.149479	0.149479	1.37e-12	11.8648		TFAP2B	DAPK1	0.148198	0.148198	2.45e-15	14.6117		NR1H4	FAM155A	0.161647	0.161647	3.22e-14	13.4919		STAT5B	ITGB6	0.206604	0.206604	4.17e-07	6.37999
	NR2F2	RPS24	0.149396	0.149396	2.73e-13	12.5633		ZNF148	SHANK2	0.14812	0.14812	1.49e-12	11.8278		STAT3	CCSER1	0.161523	0.161523	9.27e-09	8.033		ELF1	PAX8	0.206537	0.206537	2.92e-08	7.53437
	PAX8	NAV2	-0.14939	0.149395	2.62e-09	8.58241		CHD2	GPC6	0.14807	0.14807	7.99e-13	12.0976		TFAP2B	PDE10A	0.161503	0.161503	2.79e-16	15.5548		PURA	TMEM72	0.206331	0.206331	5.48e-19	18.2612
	KLF7	SASH1	0.149377	0.149377	3.74e-17	16.4267		PPARA	TACC1	0.14806	0.14806	1.25e-18	17.9021		ELF1	FGF14	0.161502	0.161502	1.68e-06	5.77544		TFAP2B	SFRP1	0.206159	0.206159	1e-13	12.9998
	ELF3	RPS6	0.149318	0.149318	8.1e-11	10.0915		ATF3	EGF	-0.148036	0.148036	2.01e-10	9.69577		GTF2I	RPL36	0.161498	0.161498	6.11e-13	12.2137		STAT3	ASTN2	-0.206107	0.206107	1.85e-10	9.73354
	ELF1	KCNJ16	-0.14928	0.149284	4.7e-08	7.32756		TCF7L2	TMPRSS4	0.147934	0.147934	6.62e-07	6.17901		KLF7	MAGI2	-0.161364	0.161364	7.32e-18	17.1355		TCF12	MAML3	0.206091	0.206091	1.36e-10	9.86639
	TCF7L2	GALNT18	0.149235	0.149235	3.36e-18	17.4742		ELF2	BCL2	-0.14792	0.14792	2.54e-13	12.5944		TFAP2B	PRKCA	0.161347	0.161347	2.99e-18	17.5244		PPARA	ESRRG	0.206015	0.206015	3.68e-11	10.4341
	TFAP2B	KLHL13	0.149162	0.149162	7.83e-12	11.106		MEF2A	PTH2R	0.147873	0.147873	7.31e-10	9.13637		NFIC	DCDC2	-0.161304	0.161304	1.13e-11	10.9453		PBX3	PROX1	-0.205901	0.205901	1.26e-19	18.8989
	PPARGC1A	KAZN	0.14916	0.14916	1.45e-12	11.8395		GTF2I	BICDL1	0.147861	0.147861	4.07e-11	10.3902		JUND	FTH1	0.161088	0.161088	1.13e-17	16.9457		CHD2	PTGER3	0.20565	0.20565	3.19e-12	11.4965
	EHF	LINC01320	0.149029	0.149029	1.39e-12	11.8581		MEF2A	SEMA3C	-0.147737	0.147737	3.85e-13	12.4147		TCF7L2	BCL2	0.161075	0.161075	7.75e-10	9.11066		TCF12	QKI	0.2056	0.2056	1.76e-18	17.754
	HLF	PHACTR1	-0.14898	0.148984	5.52e-21	20.2579		PRDM16	CYFIP2	0.147645	0.147645	5e-15	14.3014		GLIS3	NR3C2	0.161042	0.161042	7.07e-15	14.1504		KLF10	PTGER3	0.205429	0.205429	8.23e-16	15.0847
	KLF7	PROM1	0.14875	0.14875	1.96e-17	16.7081		HIF1A	GALNT18	-0.147642	0.147642	1.84e-12	11.736		GTF2I	PLCL1	0.161001	0.161001	6.27e-06	5.20272		ENO1	SERF2	0.20537	0.20537	1.74e-18	17.7591
	ESRRA	RASSF8	0.148688	0.148688	1.43e-13	12.8445		PAX8	FARP1	0.147539	0.147539	9.56e-17	16.0194		KLF7	DACH1	0.1607	0.1607	8.2e-15	14.0863		MBD2	LINC01503	0.204586	0.204586	3.62e-13	12.4419
	CHD2	PTH2R	0.148624	0.148624	1.15e-09	8.94014		GLIS3	SAMD4A	0.147531	0.147531	8.16e-14	13.0881		TCF12	SLC9A3	0.160591	0.160591	3.78e-15	14.4221		FOS	CD24	0.2044	0.2044	3.1e-14	13.5085
	TCF12	TENM4	0.148477	0.148477	1.99e-11	10.7013		BHLHE40	RNF144B	-0.147527	0.147527	4.37e-12	11.36		ESRRA	NEK10	0.160431	0.160431	1.44e-14	13.8411		EHF	SCTR	0.204071	0.204071	4.92e-18	17.3082
	YBX1	RPL28	0.148425	0.148425	1.51e-09	8.82017		GTF2I	SETBP1	0.147493	0.147493	8.13e-15	14.0899		NR2F2	NLGN1	-0.160243	0.160243	3.02e-11	10.5207		TCF12	FHOD3	0.203886	0.203886	9.98e-13	12.0008
	ZKSCAN1	DHFR	0.148336	0.148336	3.08e-10	9.51117		CHD2	WWOX	0.147395	0.147395	2.9e-09	8.53809		TFAP2B	SOX6	0.160188	0.160188	5.1e-15	14.2928		KLF7	STOX2	0.203828	0.203828	2.83e-14	13.5476
	PURA	PTPRG	0.148236	0.148236	3.49e-19	18.4575		NR2F2	RPL37A	0.147261	0.147261	4.67e-12	11.3304		FOXO3	RBFOX1	0.160161	0.160161	3.79e-08	7.42156		NR1H4	DSCAML1	-0.20359	0.20359	7.41e-13	12.13
	SP1	GPC5	-0.14817	0.148166	1.74e-08	7.75994		TFAP2B	CCSER1	0.147061	0.147061	3.39e-13	12.47		BCL6	SCTR	0.160103	0.160103	1.58e-08	7.8003		MEF2A	HIP1	0.203554	0.203554	7.4e-11	10.1308
	RFX7	AGBL4	0.148085	0.148085	5e-14	13.3011		TCF12	ASTN2	0.146989	0.146989	3.33e-13	12.4776		STAT3	GLIS3	0.159949	0.159949	1.89e-10	9.72334		TCF12	MYO9A	0.203528	0.203528	1.36e-13	12.8662
	ELF1	UGT2B7	0.148077	0.148077	2.03e-15	14.6924		SOX4	ACTG1	0.146782	0.146782	4.24e-18	17.3724		PPARA	SLC16A12	0.159933	0.159933	1.66e-10	9.78012		MBD2	PRKD1	0.203325	0.203325	2.61e-11	10.583
	HNF4G	DHFR	-0.14804	0.148041	1.76e-14	13.7533		PAX8	FKBP5	0.146654	0.146654	2.79e-12	11.5539		ESRRG	RBM47	0.159821	0.159821	1.1e-16	15.9584		TCF7L2	APBB2	-0.203293	0.203293	1.41e-14	13.8504
	FOXK2	TCIM	-0.14784	0.147844	2.44e-14	13.6133		KLF7	KCNIP4	0.146602	0.146602	5.28e-13	12.2775		PPARGC1A	PDE4DIP	0.159732	0.159732	6.06e-10	9.21726		FOS	FTX	-0.20322	0.20322	5.2e-10	9.28431
	GLIS3	SVIL	0.147772	0.147772	4.24e-19	18.3726		PPARGC1A	PDE7B	0.146589	0.146589	1.54e-08	7.81345		FOXO3	KCNIP4	0.159722	0.159722	8.43e-13	12.074		GTF2I	RORA	0.203161	0.203161	2.27e-07	6.64348
	MEF2C	FOXP2	-0.14766	0.147665	1.6e-14	13.795		TCF12	BICDL1	0.146547	0.146547	4.17e-12	11.3802		PBX3	ERBB4	0.159628	0.159628	4.8e-07	6.31842		NR3C1	NEAT1	-0.203085	0.203085	8.69e-09	8.06101
	NFE2L2	RGL3	0.147649	0.147649	3.12e-20	19.5064		ELF2	MAGI1	0.146471	0.146471	1.35e-14	13.8704		MEF2C	MMS22L	0.159068	0.159068	7.85e-15	14.105		NR1H4	CPEB2	0.202951	0.202951	1.27e-17	16.8949
	PURA	RPL29	0.147645	0.147645	3.28e-15	14.484		TCF7L2	IFITM3	-0.146437	0.146437	3.81e-16	15.4194		TCF12	PATJ	0.159016	0.159016	1.47e-13	12.8332		ZNF148	ACSL4	0.202613	0.202613	1.85e-10	9.73202
	ELF2	MAGI1	0.147634	0.147634	5.44e-14	13.2647		HIVEP2	RBFOX1	0.146388	0.146388	1.38e-08	7.86059		NR2C2	RBFOX1	0.158876	0.158876	1.84e-11	10.736		NFIB	COL8A1	0.202379	0.202379	1.76e-20	19.7548
	TCF12	FHIT	0.147425	0.147425	2.5e-12	11.6027		EGR1	RPS3	0.146309	0.146309	2.63e-11	10.5798		ENO1	RPSA	0.158801	0.158801	4.8e-18	17.3186		TCF7L1	SLC16A12	-0.202366	0.202366	2.48e-15	14.6056
	ESRRA	RORA	-0.14737	0.147369	1.59e-14	13.7986		ETV6	WWC1	0.146267	0.146267	4.06e-08	7.39166		ETV6	NLGN4Y	0.158763	0.158763	2.55e-12	11.5929		PRDM16	GALNT18	0.202274	0.202274	1.54e-14	13.8138
	CHD2	PAX8	0.147327	0.147327	2.95e-10	9.52962		CREB3L2	GPC6	0.146202	0.146202	1.64e-13	12.7862		PRDM16	SORCS2	0.158686	0.158686	7.2e-19	18.1426		TCF12	PDE8A	0.202104	0.202104	1.63e-14	13.7889
	NF1	HIP1	0.147218	0.147218	1.68e-08	7.77437		ZEB1	BICC1	-0.146155	0.146155	1.37e-14	13.8627		PAX8	NFAT5	0.158652	0.158652	3.31e-18	17.4804		PBX3	ERBB4	0.201971	0.201971	5.56e-08	7.25456
	FOS	FKBP5	-0.14716	0.147161	8.78e-11	10.0564		ETS1	LINC02532	-0.145997	0.145997	1.77e-11	10.7513		TCF12	NEAT1	0.158502	0.158502	1.03e-07	6.98588		IRF3	SLC12A1	0.201929	0.201929	1.73e-07	6.76077
	ELF3	WFDC2	0.147005	0.147005	2.15e-16	15.667		ELF2	PRKD1	0.145961	0.145961	3.71e-11	10.4305		EHF	RHEX	0.158349	0.158349	1.5e-14	13.8252		TCF7L2	KLHL13	0.20189	0.20189	1.73e-13	12.761
	PPARGC1A	CADPS2	0.146887	0.146887	2.85e-14	13.5452		TFAP2B	MEGF11	-0.145842	0.145842	2.39e-16	15.6219		TCF7L2	TMPRSS4	0.158241	0.158241	1.4e-06	5.85282		TFAP2B	CASR	0.201853	0.201853	4.18e-12	11.3789
	STAT3	CTNNA1	0.146871	0.146871	9.25e-16	15.0337		ELF3	RHEX	0.145832	0.145832	1.38e-08	7.86161		CREB3L2	NFE2L2	0.158115	0.158115	1.6e-19	18.7966		IRF3	PAPPA2	0.201662	0.201662	2.93e-06	5.53333
	HNF4G	LINC01762	-0.14675	0.146751	6.09e-10	9.21571		TFCP2L1	LGR4	0.145828	0.145828	1.96e-17	16.7074		GLIS3	EVC	-0.158042	0.158042	3.98e-15	14.4003		FOXO3	ZBTB20	0.201562	0.201562	1.34e-12	11.8724
	MEF2C	PKHD1	-0.14673	0.146728	3.18e-11	10.4969		MEF2A	GLDC	-0.145698	0.145698	3.39e-11	10.4703		ELF1	PDK4	0.157993	0.157993	2.24e-11	10.65		NR3C1	ENOX1	-0.201424	0.201424	2.92e-11	10.5353
	BACH2	KCNIP4	-0.14669	0.146689	5.3e-10	9.27574		MEF2A	HIP1	0.145664	0.145664	3.21e-13	12.4934		EHF	LINC01320	0.157988	0.157988	8.85e-11	10.0529		ESRRA	ENOX1	-0.201408	0.201408	7.87e-14	13.1041
	FOS	ASTN2	0.1465	0.1465	6.79e-13	12.1684		PAX8	NFAT5	0.145654	0.145654	1.51e-18	17.8208		PBX3	BMP6	-0.157966	0.157966	4.48e-10	9.34827		PRDM16	PTPN4	0.201396	0.201396	1.5e-14	13.8247
	NR3C2	HIP1	0.146461	0.146461	1.64e-10	9.7853		PPARGC1A	CADM1	0.145599	0.145599	3.61e-11	10.4426		TCF12	WNK1	0.157937	0.157937	5.09e-08	7.29346		TCF12	PPM1L	0.201359	0.201359	5.32e-12	11.2744
	JDP2	NEK10	-0.1463	0.146299	5.91e-12	11.2285		JUND	EEF1A1	0.145563	0.145563	6.07e-12	11.2166		TFAP2B	STK32A	0.15771	0.15771	1.26e-17	16.8993		STAT3	TSC22D2	0.201344	0.201344	1.68e-12	11.7736
	PAX8	EIF4G3	0.14625	0.14625	6.48e-18	17.1887		RARG	ARHGAP6	-0.145558	0.145558	2.02e-12	11.6946		CUX1	TNFSF10	0.157622	0.157622	3.17e-17	16.4996		PAX8	PLCL1	-0.201248	0.201248	4.53e-13	12.3436
	BCL6	PTH1R	-0.14614	0.146138	1.19e-09	8.92276		FOS	LINC01503	0.145528	0.145528	9.99e-17	16.0006		ETV6	RBPMS	0.157619	0.157619	1.45e-15	14.838		NR3C1	TFCP2L1	-0.201188	0.201188	4.16e-10	9.38086
	PPARGC1A	LIFR	0.146096	0.146096	8.33e-15	14.0794		FOS	RBFOX1	-0.145516	0.145516	3.07e-13	12.5129		HIF1A	ADAMTS1	0.157556	0.157556	5.02e-12	11.2994		TCF7L2	LRP1B	0.201107	0.201107	1.49e-13	12.826
	SMARCC1	SOX6	0.146085	0.146085	1.62e-13	12.7909		SP1	NLGN4Y	0.145357	0.145357	2.71e-14	13.5664		GLIS3	ARHGAP29	0.157389	0.157389	4.48e-11	10.3487		KLF7	SCHLAP1	-0.201098	0.201098	2.84e-13	12.547
	SP1	RPS3	0.14601	0.14601	2.06e-16	15.686		TCF7L2	NRG3	0.145326	0.145326	1.07e-12	11.9704		TCF7L2	LINC01182	0.157088	0.157088	1.48e-09	8.82841		TFCP2L1	RGS6	-0.201072	0.201072	1.12e-12	11.9511
	NFIB	CASR	0.145835	0.145835	5.47e-17	16.262		TFEB	PPM1H	-0.145297	0.145297	2.04e-16	15.6899		HLF	KCNJ16	0.157038	0.157038	4.64e-10	9.33317		ELF1	LINC01320	0.201059	0.201059	1.2e-09	8.91966
	OVOL2	NLGN1	-0.14583	0.145831	8.65e-11	10.0632		FOXO3	RORA	0.145296	0.145296	2.32e-14	13.6348		PAX8	FKBP5	0.157037	0.157037	1.19e-08	7.92475		GLIS3	MYO9A	0.201046	0.201046	1.19e-13	12.9251
	CHD2	PTGER3	0.145758	0.145758	1.64e-10	9.78414		CREB3L2	ENOX1	0.145154	0.145154	1.34e-11	10.8729		ETV6	DCDC2	0.156984	0.156984	2.95e-14	13.5295		KLF7	PTGER3	-0.200921	0.200921	1.11e-10	9.95619
	ELF3	RPL32	0.145702	0.145702	1.99e-13	12.7008		TFAP2B	CLDN10-AS1	0.145032	0.145032	0.000118979	3.92453		NR3C1	KCNIP4	-0.156954	0.156954	1.81e-12	11.7418		EGR1	ATP1B1	0.20077	0.20077	6.55e-14	13.184
	ELK4	PTGER3	0.145625	0.145625	5.52e-14	13.2582		GTF2I	APOO	0.144974	0.144974	7.03e-13	12.1529		SMAD3	ITGA3	0.156882	0.156882	1.27e-14	13.8954		STAT3	TMEM72-AS1	-0.200701	0.200701	7.8e-14	13.1079
	TFCP2L1	NHS	0.14553	0.14553	3.56e-12	11.4491		ZEB1	FAM155A	0.144967	0.144967	1.23e-14	13.9087		TFAP2B	WDR72	0.156848	0.156848	1.96e-18	17.7088		SMAD2	ATP1B1	0.200623	0.200623	4.19e-07	6.37803
	NR1H4	RPL4	-0.14553	0.145527	3.9e-15	14.4085		PAX8	SYNE1	0.144948	0.144948	1.59e-15	14.7995		STAT1	CA12	-0.156663	0.156663	2.96e-21	20.5287		NR1H4	APBB2	-0.200613	0.200613	6.21e-16	15.2066
	TCF12	HIP1	0.145499	0.145499	8.18e-11	10.0874		TCF7L2	PTPRG	0.144887	0.144887	2.78e-14	13.5554		FOSB	SGIP1	0.156431	0.156431	2.14e-15	14.6705		FOSL2	LINC01762	0.200526	0.200526	1.87e-08	7.7281
	ETV6	PTPRG	0.145399	0.145399	1.05e-15	14.9774		SP1	DHFR	0.144776	0.144776	7.66e-11	10.1157		TFAP2B	GALNT18	0.15611	0.15611	2.09e-09	8.67902		GTF2I	SHANK2	0.20045	0.20045	1.17e-07	6.93096
	RFX2	ESRRG	-0.1454	0.145397	3.17e-19	18.4995		CHD2	ARHGAP6	0.144675	0.144675	2.87e-07	6.54185		KLF6	LINC01320	0.156041	0.156041	2.24e-08	7.65033		CREB3L2	INPP4B	0.200225	0.200225	5.44e-13	12.2646
	STAT3	FYB1	0.14529	0.14529	3.9e-08	7.40876		REL	PKHD1	-0.144578	0.144578	1.91e-05	4.71934		ZNF148	ARHGEF38	0.156027	0.156027	7.56e-08	7.1215		BACH1	LINC02343	0.199991	0.199991	3.6e-07	6.44393
	MEF2C	WNK1	0.144988	0.144988	3.24e-16	15.489		ELF1	PAX8	0.144539	0.144539	1.94e-13	12.7118		STAT3	MECOM	0.155829	0.155829	8.65e-11	10.0628		TCF12	PTH1R	-0.19995	0.19995	5.32e-12	11.2744
	PPARGC1A	FHIT	0.144961	0.144961	3.32e-14	13.4784		BCL6	PTH1R	-0.144424	0.144424	6e-09	8.22195		PAX8	PRKX	0.155811	0.155811	8.54e-17	16.0683		CREB1	PHACTR1	0.19961	0.19961	1.26e-11	10.8994
	BACH1	KCNIP4	-0.14494	0.144938	4.97e-10	9.30371		TFAP2B	DANT2	0.144327	0.144327	2.15e-11	10.6674		ELF2	PTPRG	0.155808	0.155808	2.26e-12	11.6466		ELF1	TTTY14	0.1995	0.1995	6.29e-15	14.2011
	TFAP2B	THSD4	0.144852	0.144852	2.11e-07	6.6765		TFAP2B	ADAMTS9-AS2	0.144267	0.144267	1.45e-15	14.8373		PAX8	SLC4A7	0.155808	0.155808	4.55e-11	10.3416		STAT3	NAV2	0.199128	0.199128	6.1e-10	9.21474
	STAT3	NELL1	-0.14477	0.144772	3.24e-14	13.4891		NPAS2	BMP6	-0.144261	0.144261	1.68e-14	13.7741		MEF2A	MYO9A	0.155797	0.155797	4.92e-12	11.308		ZNF148	WWC1	0.199034	0.199034	2e-11	10.6987
	IRF3	ADGRF1	-0.14455	0.144552	3.57e-10	9.44777		NR1H4	PTGER3	0.144247	0.144247	7.4e-12	11.1309		TFAP2B	TMEM52B	0.1557	0.1557	1.01e-09	8.99748		BACH1	TMEM207	-0.199014	0.199014	0.00014649	3.83419
	MEF2C	LRP1B	0.144402	0.144402	1.09e-18	17.9632		ARNT2	NAV2	0.144005	0.144005	5.03e-11	10.2984		RFX2	ESRRG	-0.155418	0.155418	7.78e-17	16.1093		CTCF	PRICKLE2	0.198984	0.198984	1.18e-09	8.92947
	SREBF2	SYNE2	-0.14439	0.144395	5.53e-13	12.2571		ZNF148	MAML2	0.143927	0.143927	1.82e-09	8.73971		NR3C1	NELL1	0.155352	0.155352	4.26e-10	9.37062		JUND	SLC12A1	0.198964	0.198964	2.21e-08	7.65539
	TCF12	BMP6	0.14434	0.14434	4.4e-14	13.3563		EHF	ZBTB16	0.143813	0.143813	1.35e-08	7.87077		TCF7L2	IFITM3	-0.155308	0.155308	2e-17	16.6993		SOX9	STARD13	-0.198953	0.198953	2.57e-16	15.59
	CUX1	FGD4	0.144311	0.144311	5.55e-08	7.25594		MEF2A	TMPRSS4	0.143813	0.143813	4.61e-09	8.33613		GLIS3	SVIL	0.155304	0.155304	5.01e-15	14.3001		EHF	PTGER3	-0.198879	0.198879	8.25e-09	8.08343
	TCF12	SETBP1	0.144282	0.144282	1.32e-14	13.8801		KLF7	SLC9A3	-0.143773	0.143773	2.7e-18	17.5691		TCF7L2	ESRRG	0.155208	0.155208	1.05e-10	9.97756		STAT3	NEK10	0.198784	0.198784	2.36e-12	11.627
	NFIA	COL4A3	0.144226	0.144226	6.39e-18	17.1947		PURA	RPL10	0.143723	0.143723	5.5e-14	13.2599		PPARGC1A	CADM1	0.155184	0.155184	5.36e-12	11.2707		TFCP2L1	EXT1	0.198779	0.198779	9.76e-15	14.0106
	ENO1	GSTP1	0.14415	0.14415	5.14e-21	20.2886		FOS	ERBB4	0.143711	0.143711	3.52e-09	8.45325		STAT1	EFNA5	-0.155047	0.155047	8.29e-10	9.08132		FOXO3	KAZN	0.198693	0.198693	1.79e-13	12.7473
	ARNT2	FARP1	0.144039	0.144039	1.6e-20	19.7963		STAT3	VMP1	0.143659	0.143659	2.16e-15	14.6659		ARNT2	TNS3	0.155013	0.155013	1.4e-20	19.8545		ELF1	PDK4	0.198573	0.198573	4.68e-07	6.32946
	PBX1	GALNT14	0.14394	0.14394	7.04e-17	16.1526		GLIS3	NRP1	0.143627	0.143627	2.21e-11	10.656		ZBTB7A	DHFR	0.154943	0.154943	1.01e-10	9.9945		EHF	LINC01320	0.198466	0.198466	6.95e-13	12.158
	PPARGC1A	MAST4	0.143791	0.143791	2.86e-10	9.54415		PROX1	CYFIP2	0.143598	0.143598	1.18e-17	16.9296		TFCP2L1	LINC01320	0.154784	0.154784	2.2e-10	9.65757		CTCF	SPP1	-0.19819	0.19819	4.23e-05	4.37369
	TCF7L2	CA10	0.143355	0.143355	1.06e-10	9.97466		GTF3C2	PLCL1	-0.143569	0.143569	2.02e-07	6.69444		NR1H4	ASTN2	0.154746	0.154746	2.35e-11	10.6282		YBX1	FTL	0.198047	0.198047	1.89e-18	17.7239
	PRDM16	THSD4	0.143344	0.143344	2.87e-08	7.54187		SOX6	APBB2	0.143442	0.143442	9.25e-11	10.0339		TFCP2L1	RPL32	-0.154643	0.154643	1.66e-15	14.7791		ESRRG	OXR1	0.197968	0.197968	1.72e-18	17.765
	MEIS2	ITGB6	-0.14333	0.143326	5.37e-11	10.2701		TCF12	KCNIP4	0.143369	0.143369	1.87e-05	4.7277		MEF2C	MACC1	-0.154635	0.154635	4.18e-09	8.3786		JUN	NCKAP5	-0.197866	0.197866	6.26e-11	10.2036
	NR3C2	LINC01320	0.143321	0.143321	1.63e-09	8.78766		PAX8	NRG1	-0.143216	0.143216	5.5e-13	12.2593		SP1	BBOX1	0.15463	0.15463	1.36e-11	10.8679		TCF12	SLIT2	-0.197536	0.197536	3.27e-10	9.48507
	EHF	DHFR	-0.14328	0.143282	4.73e-09	8.32536		GLIS3	BCL2L1	0.143149	0.143149	1.5e-17	16.8245		TCF12	GALNT18	0.154327	0.154327	1.77e-10	9.75279		TFAP2B	FKBP5	-0.197427	0.197427	4.49e-07	6.34803
	MBD2	STEAP1B	0.143184	0.143184	9.85e-15	14.0064		PBX3	HAVCR1	0.143051	0.143051	2.43e-11	10.6141		NR6A1	CGNL1	0.154265	0.154265	4.55e-12	11.3419		PAX8	PTPRJ	0.197248	0.197248	5.56e-13	12.2546
	NFIC	KCTD16	0.143157	0.143157	7.5e-14	13.125		ESRRB	RHOBTB3	0.143026	0.143026	9.35e-16	15.029		ETV5	ACSL4	0.154139	0.154139	7.46e-17	16.127		GTF2I	PTH1R	0.197239	0.197239	8.15e-11	10.089
	EGR1	RPL11	0.143131	0.143131	2.06e-08	7.6854		PPARGC1A	FHIT	0.143009	0.143009	6.46e-14	13.1898		TCF7L2	MAGI1	0.154095	0.154095	1.2e-14	13.9199		PBX3	SGIP1	0.19717	0.19717	2.22e-09	8.6536
	NFE2L2	ZMIZ1	0.143032	0.143032	1.35e-14	13.869		NPAS3	KAZN	0.142997	0.142997	2.13e-15	14.6721		TCF7L2	GLIS3	0.153991	0.153991	1.63e-09	8.78783		ZBTB4	THSD4	0.196969	0.196969	1.31e-15	14.8836
	MEF2C	TRABD2B	0.142874	0.142874	1.58e-12	11.8022		ZBTB4	FKBP5	-0.142919	0.142919	8.28e-13	12.0822		KLF7	CA10	-0.153901	0.153901	4.35e-15	14.3614		EGR1	RHOBTB3	0.196912	0.196912	4.89e-15	14.3107
	SP1	DHFR	0.142867	0.142867	4.95e-08	7.30548		MECOM	AFF1	0.142631	0.142631	2.19e-18	17.6604		PPARA	ADGRF1	-0.153897	0.153897	6.23e-10	9.20571		PAX8	PITPNC1	0.196902	0.196902	6.2e-16	15.2073
	NR2F2	RPS14	0.142688	0.142688	1.63e-10	9.7879		ARID5B	GPC5	0.142603	0.142603	1.01e-08	7.9939		ENO1	GSTP1	0.153804	0.153804	8.65e-23	22.063		STAT3	CGNL1	0.196632	0.196632	1.16e-09	8.93532
	ARNT2	NRP1	0.142675	0.142675	2.48e-15	14.6059		CUX1	FGD4	0.142601	0.142601	1.87e-07	6.72925		TCF12	SYNE2	0.153743	0.153743	3.45e-08	7.46219		NR2C2	SOX6	0.196591	0.196591	5.81e-11	10.2359
	PBX3	CA10	0.142647	0.142647	8.71e-19	18.0602		PBX3	SFRP1	0.142587	0.142587	3.68e-13	12.4346		ZEB1	FKBP5	-0.153737	0.153737	4.57e-11	10.3398		PPARGC1A	PKP4	0.196507	0.196507	4.11e-09	8.38637
	NR1H4	RPS9	-0.14252	0.14252	3.29e-08	7.48255		MEF2A	SDK1	0.142406	0.142406	5.72e-09	8.24267		TCF7L2	KLHL13	0.153706	0.153706	8.98e-10	9.04655		STAT3	FTO	0.196387	0.196387	1.48e-17	16.8306
	ELF1	APOO	-0.1423	0.142297	4.13e-10	9.38433		PPARGC1A	CHL1	-0.142388	0.142388	1.59e-12	11.7974		STAT3	PRKD1	0.153592	0.153592	3.5e-14	13.4557		NFE2L2	PHACTR1	-0.196226	0.196226	2.72e-06	5.56466
	MEF2C	FAM155A	0.142095	0.142095	1.15e-16	15.9409		BHLHE40	ERBB4	0.142305	0.142305	4.63e-11	10.3347		STAT3	CTNNA1	0.153264	0.153264	1.37e-14	13.8637		TCF7L2	STK32A	-0.19621	0.19621	5.39e-13	12.2685
	PBX3	TRABD2B	0.14198	0.14198	4.11e-10	9.38605		EGR1	RPL13A	0.1423	0.1423	1.87e-17	16.7289		NR2C2	CA10	0.153259	0.153259	4.81e-16	15.3181		TCF12	PDK4	-0.1961	0.1961	1.3e-13	12.886
	GLIS3	MAGI1	0.141825	0.141825	1.29e-11	10.888		RFX7	SORBS2	0.142157	0.142157	6.09e-15	14.2152		PPARA	TACC1	0.153121	0.153121	7.49e-19	18.1254		PAX8	USP53	0.195651	0.195651	1.1e-09	8.95929
	GLIS3	ZBTB16	-0.1418	0.1418	1.54e-12	11.8133		RFX7	RPS4X	-0.142157	0.142157	2.66e-12	11.5752		TCF12	PTK2	0.153099	0.153099	5.48e-12	11.2614		EGR1	RORA	0.195563	0.195563	1.11e-09	8.95423
	JUND	S100A11	0.141777	0.141777	1.89e-16	15.723		CLOCK	KNG1	0.142149	0.142149	1.82e-11	10.74		TCF7L2	PPM1E	0.153073	0.153073	7.98e-13	12.0977		IRF1	CLDN16	-0.19545	0.19545	4.51e-08	7.34621
	MEF2A	MYO9A	0.141695	0.141695	7.95e-12	11.0994		PAX8	CD24	0.142084	0.142084	3.8e-12	11.4204		CREB1	TRABD2B	-0.153038	0.153038	2.02e-10	9.69446		NR4A1	MTRNR2L8	0.195394	0.195394	2.65e-24	23.5775
	PATZ1	STEAP1B	0.141674	0.141674	5.85e-11	10.2326		FOS	SDK1	-0.142083	0.142083	7.85e-13	12.1052		ENO1	APP	0.153019	0.153019	8.22e-20	19.0849		NR2C2	STON2	0.195385	0.195385	5.67e-10	9.24636
	FOXP1	FGD4	0.14145	0.14145	5.81e-11	10.2362		MEF2A	RPS9	-0.142072	0.142072	4.58e-08	7.33957		FOXO3	ESRRG	0.152922	0.152922	9.35e-10	9.02903		SMAD3	ESRRG	0.195301	0.195301	1.26e-09	8.89868
	ARNT2	DEPTOR	0.141316	0.141316	2.18e-09	8.66194		STAT3	KCNJ16	0.142029	0.142029	4.7e-10	9.32761		PURA	GLDC	-0.152911	0.152911	3.11e-16	15.5072		NFIB	CYFIP2	0.195202	0.195202	1.71e-14	13.7669
	PAX8	CD24	0.141168	0.141168	1.23e-14	13.9098		STAT3	ERBB4	0.141962	0.141962	1.53e-08	7.8164		CHD2	ARID5B	0.152532	0.152532	9.67e-10	9.0145		GLIS3	CRIM1	0.194804	0.194804	1.3e-22	21.8873
	TFAP2B	CLCNKA	-0.14115	0.141149	3.4e-10	9.46822		TCF12	P3H2	0.141897	0.141897	1.9e-10	9.72208		PKNOX2	ALDH1A2	0.152498	0.152498	2.32e-23	22.6336		ZEB1	CLCNKA	-0.194788	0.194788	2.97e-19	18.528
	KLF7	GPX3	0.140986	0.140986	4.79e-18	17.3197		TCF12	ZBTB20	0.14184	0.14184	2.87e-11	10.5418		PAX8	PTPRM	0.152494	0.152494	1.4e-16	15.8539		NR2C2	MTRNR2L8	-0.194719	0.194719	1.2e-07	6.9214
	ZBTB4	ARHGAP6	-0.14097	0.140971	4.43e-10	9.35408		KLF6	RNF144B	-0.141832	0.141832	3.84e-07	6.41524		PPARGC1A	APBB2	0.152431	0.152431	7.65e-11	10.1165		TFAP2B	UMOD	0.194588	0.194588	1.28e-09	8.89338
	ZEB1	DHFR	-0.14093	0.140928	1.71e-11	10.7682		GLIS3	ZFAND3	0.141681	0.141681	2.67e-19	18.573		PPARGC1A	CADPS2	0.152347	0.152347	9.66e-15	14.0152		TCF12	NBEAL1	0.194556	0.194556	1.88e-17	16.726
	TCF12	FARP1	0.140924	0.140924	2.94e-16	15.531		SMAD3	MET	0.141499	0.141499	6.41e-21	20.1932		NR1H4	KLHL13	0.151935	0.151935	5.8e-13	12.2363		ELF3	DHFR	0.194336	0.194336	1.72e-08	7.7642
	KLF7	WWC1	0.140889	0.140889	3.71e-13	12.431		TCF12	ARHGEF28	0.141435	0.141435	3.46e-14	13.4613		TCF12	ATP1B1	0.151885	0.151885	1.71e-07	6.76775		GLIS3	COBLL1	0.19417	0.19417	9.71e-09	8.01274
	FOS	DEPTOR	0.140805	0.140805	6.14e-13	12.2117		ESRRA	DEPTOR	-0.141401	0.141401	3.49e-08	7.45718		FOSL2	EGF	0.151816	0.151816	1.25e-05	4.90211		GLIS3	ASTN2	0.19399	0.19399	6.85e-10	9.16422
	KLF7	SYNE2	0.140638	0.140638	2.88e-17	16.5412		FOXO3	FGD4	0.141392	0.141392	2.13e-12	11.6725		IKZF2	LINC01781	0.151803	0.151803	5.9e-18	17.2289		IRF1	FKBP5	-0.193811	0.193811	1.63e-09	8.78862
	NR3C1	CA12	0.1406	0.1406	5.85e-13	12.2327		SMAD3	BICC1	0.141296	0.141296	2.75e-12	11.5611		SP1	DACH1	-0.151795	0.151795	4.58e-10	9.33882		MEF2A	ZNF385D	0.193718	0.193718	2.58e-08	7.58756
	NR2F2	TMBIM6	0.140578	0.140578	3.47e-14	13.4602		FOXK2	ITGB6	-0.141235	0.141235	0.000979483	3.009		NPAS3	PDE1A	0.151757	0.151757	4.16e-12	11.3811		GLIS3	ZFAND3	0.193524	0.193524	2.4e-16	15.6192
	TFAP2B	NAV2	0.140508	0.140508	6.02e-11	10.2204		MEF2A	FOXP2	0.141232	0.141232	5.22e-17	16.2823		CREB1	PRICKLE2	0.151712	0.151712	6.88e-12	11.1624		MEF2A	CDH16	-0.193343	0.193343	2.53e-16	15.5964
	ZNF24	CDH16	0.140253	0.140253	1.53e-15	14.815		FOS	PLCL1	0.141198	0.141198	6.31e-07	6.20023		KLF7	DHFR	0.15171	0.15171	2.95e-11	10.5304		CHD2	P3H2	0.193158	0.193158	9e-09	8.04585
	CTCF	LINC01320	-0.14006	0.140056	1.13e-13	12.9477		STAT3	MECOM	0.141084	0.141084	6.25e-10	9.20415		STAT3	MAML2	0.151534	0.151534	1.79e-09	8.74739		STAT1	RBFOX1	-0.193109	0.193109	1.73e-11	10.7625
	CREM	KCNJ16	0.14001	0.14001	1.8e-08	7.74404		ESRRG	ARHGAP24	0.140964	0.140964	2.73e-20	19.5642		GLIS3	PBX1	0.15151	0.15151	3.65e-18	17.4371		TFAP2B	RNF152	-0.19286	0.19286	1.31e-20	19.8822
	PAX8	TNS3	0.139881	0.139881	3.22e-17	16.4927		STAT3	GPC5	-0.140841	0.140841	7.59e-05	4.11993		TCF12	PLEKHA5	0.151388	0.151388	1.22e-13	12.9144		EGR1	EFNA5	0.192838	0.192838	4.79e-07	6.32
	NFIB	FRAS1	0.139816	0.139816	1.8e-16	15.7452		TFAP2B	ATP6V0A4	0.14072	0.14072	2.15e-18	17.6676		ESRRA	ADAMTS9-AS2	-0.151277	0.151277	9.98e-15	14.0009		STAT5B	TFPI	-0.192764	0.192764	2.61e-12	11.583
	FOS	ZBTB16	-0.13978	0.139775	2.15e-12	11.6674		CREB3L2	ARID5B	0.140692	0.140692	3.6e-07	6.4432		NR1H4	SLC12A1	-0.15122	0.15122	9.19e-06	5.03672		ATF2	EGF	0.192764	0.192764	0.000369432	3.43247
	PPARGC1A	OSBPL3	0.13971	0.13971	6.45e-11	10.1903		TRIM28	RPL11	0.140634	0.140634	3.43e-16	15.4644		FOS	WNK1	-0.151209	0.151209	3.04e-12	11.5176		ELF1	HIP1	0.192697	0.192697	1.36e-10	9.86792
	PURA	EEF1A1	0.139597	0.139597	1.17e-07	6.93249		ELF1	RHEX	-0.140588	0.140588	2.72e-06	5.56485		JUND	APOO	0.15118	0.15118	2.65e-16	15.5765		TFDP2	PEBP1	0.192288	0.192288	3.59e-12	11.4447
	TCF7L2	PLXDC2	0.139594	0.139594	1.07e-18	17.9697		TFAP2B	MAL	0.140547	0.140547	2.14e-13	12.6697		PRDM16	RNF150	0.151064	0.151064	1.94e-14	13.7113		PPARGC1A	ACPP	0.192176	0.192176	9.54e-09	8.02048
	RFX7	ASIC2	0.13959	0.13959	1.03e-15	14.9853		ETV5	TMPRSS4	0.1405	0.1405	2.58e-14	13.5877		PPARGC1A	INPP4B	0.150858	0.150858	2.35e-14	13.6284		NR3C1	KCNJ1	0.192079	0.192079	1.36e-11	10.8667
	KLF7	MAGI2	-0.1395	0.139497	8.32e-16	15.08		PAX8	STOX2	0.140436	0.140436	4.11e-14	13.3857		TCF7L2	NR3C2	0.15083	0.15083	1.04e-13	12.985		NR3C1	ARHGAP6	-0.192075	0.192075	3.99e-06	5.39957
	MEF2A	PTPN4	0.139493	0.139493	2.74e-12	11.5619		NR2C2	PDE7B	0.140428	0.140428	1.01e-07	6.99396		TCF12	SNX29	0.150754	0.150754	2.75e-14	13.5614		NR1H4	PRKD1	-0.191547	0.191547	2.89e-15	14.5389
	TCF7L2	BCL2	0.139374	0.139374	4.37e-12	11.3596		CREB3L2	KCTD16	0.140414	0.140414	2.94e-15	14.5314		YBX1	RPL28	0.150573	0.150573	2.43e-11	10.6149		CHD2	WWC1	-0.191454	0.191454	1.18e-12	11.9287
	TRIM28	RPL28	0.139248	0.139248	3.4e-08	7.46854		STAT3	ADAMTS9-AS2	0.140356	0.140356	2.24e-10	9.64892		FOS	FKBP5	-0.150457	0.150457	3.44e-07	6.4635		BCL6	NRP1	0.191437	0.191437	9.33e-16	15.0299
	PPARGC1A	NUDT4	0.139138	0.139138	7.58e-17	16.1203		ZBTB4	PDE1A	-0.140234	0.140234	4.53e-12	11.3441		GLIS3	TRIO	0.150368	0.150368	2.09e-17	16.6789		TFAP2B	RGS6	-0.191242	0.191242	6.74e-09	8.17137
	NFE2L2	TFCP2L1	0.139086	0.139086	7.89e-09	8.10282		TFCP2L1	RPS3	-0.140094	0.140094	2.88e-10	9.54017		FOXK2	ASTN2	0.150292	0.150292	5.74e-12	11.2408		TFAP2B	STK32A	0.191222	0.191222	1.36e-13	12.8667
	PBX3	GLIS3	0.139078	0.139078	3.26e-17	16.4874		STAT1	NLGN4Y	-0.140028	0.140028	7.08e-15	14.15		MBD2	MYO1D	0.150116	0.150116	1.52e-12	11.8181		FOXK2	SLC12A1	0.191142	0.191142	3.8e-06	5.41971
	ZEB1	FKBP5	-0.13906	0.139055	4.94e-11	10.3065		KLF6	DHFR	0.139988	0.139988	1.69e-10	9.77261		NFE2L2	ZMIZ1	0.150106	0.150106	4.99e-13	12.3017		GTF2I	WWC1	0.191133	0.191133	1.03e-08	7.98567
	PRDM16	IFITM3	-0.13905	0.139048	3.38e-05	4.47107		TFAP2B	CSGALNACT1	0.139756	0.139756	2.12e-17	16.6737		MLXIPL	PTH1R	0.15008	0.15008	1.77e-12	11.7511		NR1H4	SLC12A1	-0.19111	0.19111	2.7e-06	5.56932
	FOS	TFCP2L1	-0.13899	0.138991	4.95e-17	16.3054		FOXO3	PDK4	0.139714	0.139714	3.23e-14	13.4908		FOXK2	STPG2	0.149854	0.149854	1.85e-13	12.7336		MEF2A	IGFBP7	-0.191091	0.191091	5.35e-10	9.27159
	HNF4G	RHEX	0.138906	0.138906	3.88e-15	14.4111		GLIS3	TEAD1	0.139693	0.139693	2.3e-16	15.638		MLXIP	CDH16	0.149824	0.149824	4.05e-14	13.3921		TCF12	EXOC4	0.190786	0.190786	5.74e-14	13.2411
	PPARGC1A	NTN4	0.138827	0.138827	1.49e-12	11.8271		OVOL2	FKBP5	0.139574	0.139574	2.46e-08	7.60951		TFAP2B	DANT2	0.149747	0.149747	3.26e-10	9.48669		MLXIP	ATP1B1	-0.190534	0.190534	3.91e-12	11.4077
	FOS	SLC16A12	-0.13883	0.138826	2.3e-15	14.638		RFX7	KCNJ1	-0.139492	0.139492	8.16e-09	8.08846		NF1	BMP6	-0.149742	0.149742	6.15e-09	8.21129		SMARCC1	LINC01182	0.190287	0.190287	1.84e-09	8.73402
	PPARA	BICC1	-0.13881	0.138814	9.74e-12	11.0113		ELF2	PTPRG	0.139453	0.139453	3.72e-14	13.43		NR3C1	DACH1	-0.14968	0.14968	1.52e-06	5.81833		TCF12	PTPN4	0.189834	0.189834	1.95e-13	12.7091
	TCF12	RERE	0.138658	0.138658	3.62e-15	14.4411		CHD2	MYOF	0.139295	0.139295	1.86e-07	6.73016		HIF1A	GALNT18	-0.149559	0.149559	2.96e-11	10.5283		TCF12	WNK4	-0.189818	0.189818	4.43e-15	14.354
	TFAP2B	STK32A	0.138408	0.138408	8.03e-16	15.0954		ZEB1	PLCB1	-0.139138	0.139138	1.49e-13	12.8264		ZNF148	GALNT18	0.149543	0.149543	1.74e-10	9.75868		STAT3	LINC01182	0.189553	0.189553	4.73e-07	6.32551
	EGR1	RPL4	0.138381	0.138381	4.24e-12	11.3727		PAX8	PTPN14	0.139108	0.139108	7.27e-18	17.1383		TFAP2B	TSC22D2	0.149476	0.149476	2.81e-18	17.5513		NR3C1	JAG1	-0.189542	0.189542	3.68e-11	10.4344
	MEF2A	CCSER1	0.13831	0.13831	2.22e-11	10.6535		TFAP2B	THSD4	0.138995	0.138995	2.92e-13	12.5347		TFAP2B	FKBP5	-0.149473	0.149473	6.22e-09	8.20629		TFDP2	WNK1	0.189182	0.189182	1.32e-10	9.87989
	MEF2A	MAGI1	0.138298	0.138298	5.05e-12	11.2969		CUX1	CPM	0.138829	0.138829	1.65e-11	10.7822		OVOL2	NLGN1	-0.149127	0.149127	1.6e-09	8.79668		PRDM16	LINC02343	0.189131	0.189131	4.53e-16	15.3441
	MEIS2	ERBB4	-0.13829	0.138294	3.46e-14	13.4614		PPARGC1A	ACPP	-0.13882	0.13882	1.15e-08	7.93782		TCF12	MYO9A	0.148885	0.148885	1.11e-10	9.95429		PBX3	BCL2	0.188924	0.188924	4.17e-11	10.3802
	GTF3C2	GPC5	-0.13828	0.138277	8.06e-08	7.09352		PPARA	LINC00645	0.13843	0.13843	2.04e-16	15.69		ELF1	SLC4A7	0.14886	0.14886	6.69e-13	12.1746		TCF12	JAG1	0.188872	0.188872	5.7e-12	11.2441
	NR2F2	RPL19	0.138269	0.138269	5.15e-11	10.2881		FOS	RPL29	0.138397	0.138397	4.03e-19	18.3951		ESR2	UMOD	-0.148747	0.148747	8.19e-10	9.08683		KLF7	HIP1	-0.188801	0.188801	4.25e-13	12.3715
	KLF6	ZBTB16	0.138195	0.138195	7.72e-08	7.1121		TCF12	RASAL2	0.138356	0.138356	3.22e-15	14.4919		PBX3	CA10	0.148698	0.148698	1.36e-13	12.8665		TFCP2L1	FOXP2	-0.188735	0.188735	5.87e-14	13.2312
	HIVEP3	GAREM1	0.138189	0.138189	2.01e-13	12.697		GTF2I	WWC1	0.138183	0.138183	2.11e-05	4.67594		NFAT5	NEAT1	0.148521	0.148521	1.11e-09	8.95365		PKNOX1	KCNJ16	-0.188601	0.188601	6.59e-14	13.1812
	FOSB	LINC01762	0.138123	0.138123	5.07e-06	5.29508		CREB1	KCNIP4	-0.138034	0.138034	8.74e-10	9.05864		TCF12	WWOX	0.148321	0.148321	1.18e-09	8.92863		JUND	KCNIP4	-0.188557	0.188557	3.14e-11	10.5036
	TRIM28	ACTB	0.137961	0.137961	5.04e-21	20.2974		PRDM16	SORCS2	0.138005	0.138005	2.76e-13	12.5585		ESRRG	CLCN5	0.148289	0.148289	6.41e-14	13.1929		RXRA	ASTN2	-0.188527	0.188527	9.43e-14	13.0254
	TCF12	CACNB2	0.137941	0.137941	7.53e-11	10.123		PPARGC1A	NTN4	0.137796	0.137796	1.98e-10	9.70413		STAT3	RBFOX1	-0.148272	0.148272	2.45e-10	9.61143		KLF6	PDK4	0.188503	0.188503	5.25e-15	14.2796
	CHD2	NEAT1	0.137872	0.137872	1.4e-14	13.8524		MEF2A	RORA	0.137702	0.137702	1.42e-11	10.8489		STAT5B	SCN2A	0.14823	0.14823	1.71e-10	9.76646		PBX3	SCHLAP1	0.188503	0.188503	4.21e-08	7.37614
	RXRA	ITGB6	0.137698	0.137698	7.56e-08	7.12151		NR2F2	RPS24	0.137687	0.137687	9.95e-12	11.0024		SOX4	ACTG1	0.148192	0.148192	1.29e-18	17.8901		HNF4G	NLGN4Y	-0.1885	0.1885	1.28e-11	10.8913
	PBX3	SLC4A7	-0.13765	0.137655	1.41e-11	10.8514		NPAS3	ZBTB16	0.137624	0.137624	8.29e-12	11.0814		ELK4	PRICKLE2	-0.148046	0.148046	2.35e-09	8.62898		KLF7	MAML3	0.188421	0.188421	1.53e-14	13.8164
	GTF2I	RPS27A	0.137651	0.137651	5.98e-12	11.2232		KLF7	THSD4	-0.137451	0.137451	9.2e-11	10.0364		TCF12	PARD3B	0.147609	0.147609	1.3e-08	7.88549		HIF1A	TTTY14	0.188198	0.188198	6.05e-11	10.2186
	JUND	TACSTD2	0.137624	0.137624	6.61e-14	13.1796		FOXP1	RERE	0.137358	0.137358	4.44e-17	16.3525		ETS1	NR2F2-AS1	-0.147578	0.147578	3.51e-12	11.4543		TRIM28	EEF1A1	0.188148	0.188148	2.86e-10	9.54416
	CREB5	WFDC2	-0.13754	0.137538	1.91e-14	13.7185		PPARGC1A	NRG3	-0.137323	0.137323	9.27e-15	14.0328		BACH2	KCTD16	-0.147573	0.147573	7.93e-13	12.1009		PRDM16	NAV2	-0.188077	0.188077	1.91e-07	6.71807
	TCF7L2	PPM1E	0.137448	0.137448	8.29e-14	13.0812		GTF2I	FAM155A	-0.137247	0.137247	7.41e-10	9.13		JUND	CD24	0.147534	0.147534	2.16e-11	10.6648		TFAP2B	JAG1	0.187993	0.187993	1.06e-09	8.97578
	EPAS1	RPL14	-0.13745	0.137447	1.05e-14	13.9782		STAT3	PTPRG	0.137235	0.137235	6.02e-13	12.2203		TCF7L2	PARD3B	0.147449	0.147449	1.01e-11	10.9946		SMAD2	TMEM72	-0.187466	0.187466	1.47e-15	14.8325
	TFCP2L1	RGS6	-0.13744	0.137438	5.09e-11	10.293		RELA	S100A6	0.137163	0.137163	6.48e-21	20.1882		TCF7L2	ADAMTS9-AS2	0.147386	0.147386	1.9e-12	11.7215		PPARGC1A	OSBPL3	0.18739	0.18739	1.38e-11	10.8609
	TFCP2L1	EXT1	0.137437	0.137437	5.1e-16	15.2922		CTCF	FGF14	-0.13704	0.13704	3.15e-12	11.5016		ARNT2	PEBP1	0.147343	0.147343	8.86e-17	16.0526		ETV1	SCN2A	0.187298	0.187298	5.67e-13	12.2465
	MEF2A	PLCB1	0.137406	0.137406	4.74e-07	6.32397		ZNF24	CDH16	0.136954	0.136954	8e-16	15.0967		SMAD2	MAST4	-0.147267	0.147267	1.49e-13	12.8259		NR1H4	ROBO2	0.187188	0.187188	6.55e-17	16.1837
	ESRRA	PEBP1	0.137391	0.137391	1.23e-09	8.90836		PAX8	PTK2	0.136942	0.136942	1.37e-14	13.8632		PURA	KCNIP4	0.147258	0.147258	9.72e-09	8.01212		ELF3	PTPRG	0.187185	0.187185	4.15e-15	14.382
	GLIS3	SETBP1	0.137374	0.137374	6.33e-16	15.1987		PPARA	FMN1	0.136844	0.136844	2.13e-17	16.6716		ELF1	GPC5	0.147243	0.147243	0.000489404	3.31033		TCF7L2	SIM1	-0.186689	0.186689	1.75e-08	7.75816
	TCF12	CLASP1	0.137358	0.137358	3.04e-19	18.5167		MBD2	PTGFR	0.136799	0.136799	3.88e-14	13.4116		NR3C1	DEPTOR	-0.147158	0.147158	5.42e-10	9.26622		SIM1	LINC01320	0.186634	0.186634	3.35e-08	7.47554
	EGR1	IFITM3	0.137177	0.137177	1.16e-13	12.9361		PRDM16	SHANK2	0.136746	0.136746	1.33e-14	13.8749		MEF2C	NAV2	0.147151	0.147151	5.21e-14	13.2828		ELF2	STPG2	0.186617	0.186617	6.67e-11	10.1762
	MEF2A	PTH1R	-0.13715	0.137154	1.09e-10	9.96389		TCF7L2	PBX1	0.136672	0.136672	4.55e-13	12.3424		TCF7L2	WNK1	-0.146962	0.146962	3.2e-12	11.4946		GLIS3	CGNL1	-0.186495	0.186495	8.98e-09	8.04669
	MEF2A	RPS24	-0.13714	0.137136	6.54e-16	15.1847		PPARGC1A	NUDT4	0.136572	0.136572	3.96e-17	16.4027		PAX8	STOX2	0.146924	0.146924	6.56e-17	16.1832		TCF7L2	KCNIP4	0.186438	0.186438	2.87e-12	11.5422
	CHD2	GPC6	0.137126	0.137126	4.36e-14	13.3603		PURA	GLDC	-0.136505	0.136505	2.93e-14	13.5327		HNF1B	USP53	-0.146855	0.146855	2.46e-15	14.609		CHD2	USP53	0.186359	0.186359	1.3e-08	7.88685
	PRDM16	CADM1	0.137119	0.137119	1.26e-12	11.8989		CREB5	LINC01320	-0.136501	0.136501	3.63e-13	12.4403		ZNF148	TMPRSS4	0.14685	0.14685	7.83e-09	8.10638		PPARGC1A	NR3C2	0.18613	0.18613	5.66e-07	6.24687
	CREB1	COL4A2	0.137089	0.137089	7.84e-15	14.1055		MEF2C	FAM155A	0.136495	0.136495	5.35e-12	11.2715		NFIB	BBOX1	-0.14682	0.14682	3.36e-09	8.47392		POU3F3	KCNJ1	0.18601	0.18601	3.28e-18	17.4847
	GLIS3	CRYL1	-0.13699	0.13699	4.38e-20	19.3589		CREB3L2	ABI3BP	-0.136326	0.136326	2.21e-13	12.6556		PAX8	PITPNC1	0.14678	0.14678	1.31e-19	18.8841		FOSB	LINC01762	0.185947	0.185947	1.05e-05	4.97822
	STAT3	PDE1A	-0.13698	0.136977	2.67e-09	8.57373		PURA	KCNIP4	0.136324	0.136324	4.38e-08	7.35864		ENO1	PRDX1	0.14678	0.14678	5.8e-24	23.2363		NR1H4	STARD13	0.185924	0.185924	1.02e-11	10.9895
	IRX2	RPL32	0.136968	0.136968	1.45e-11	10.8385		NR2F2	RPS11	0.13599	0.13599	9.11e-12	11.0404		TCF12	OSBPL10	0.146758	0.146758	3.87e-15	14.4122		ELF1	SHISA9	-0.185856	0.185856	6.63e-12	11.1783
	NR2F2	COX7C	0.136838	0.136838	1.89e-19	18.7234		GLIS3	COL7A1	0.135948	0.135948	1.46e-17	16.8368		SMAD3	ABTB2	0.146644	0.146644	2.23e-18	17.6517		GLIS3	SLC4A7	-0.185833	0.185833	1.26e-10	9.90131
	KLF6	BMP6	0.136807	0.136807	4.75e-08	7.32333		TFAP2B	PPFIA2	0.135917	0.135917	6.95e-20	19.1583		ARNT2	NRP1	0.146634	0.146634	7.9e-13	12.1023		ESRRG	CLCN5	0.18581	0.18581	7.68e-16	15.1144
	BCL6	RIPOR3	0.136607	0.136607	1.38e-19	18.8616		SP1	FTX	-0.135818	0.135818	4.33e-12	11.3633		NFIC	RPS3	0.14658	0.14658	3.5e-09	8.45559		CREB3L2	SRGAP3	0.18571	0.18571	2.23e-13	12.6523
	STAT3	CLDN16	0.136607	0.136607	3.21e-10	9.49357		FOXO3	CSRNP3	0.135768	0.135768	2.62e-13	12.5818		NR3C2	PDE4D	0.146538	0.146538	1.99e-12	11.7003		TFAP2B	LINGO2	0.185605	0.185605	6.41e-07	6.19305
	ELF2	BCL2	-0.1366	0.136604	8.6e-16	15.0657		PAX8	ARHGAP6	0.135674	0.135674	9.24e-09	8.03449		ZFHX3	LRMDA	-0.14653	0.14653	1.27e-09	8.89749		FOXK2	ENOX1	-0.185413	0.185413	2.19e-11	10.6603
	PRDM16	CD24	-0.13653	0.136532	1.35e-08	7.86964		RXRA	DHFR	0.135655	0.135655	1.67e-11	10.7771		TCF7L2	LINGO1	0.146485	0.146485	1.84e-15	14.7345		ZNF148	ARHGEF38	0.185266	0.185266	8.73e-12	11.0589
	ELF1	RPL41	-0.13641	0.136415	1.3e-10	9.88482		KLF7	MEGF11	0.135622	0.135622	1.76e-11	10.7546		CHD2	PTH2R	0.146466	0.146466	1.93e-13	12.7149		TFAP2B	SOX6	0.185171	0.185171	4.48e-12	11.3485
	TEAD1	KIRREL1	0.136284	0.136284	4.64e-12	11.3334		STAT3	RANBP3L	0.135581	0.135581	4.83e-05	4.31581		TCF12	LRP1B	0.146454	0.146454	5e-12	11.3013		ESRRA	LRMDA	-0.185159	0.185159	7.8e-12	11.1076
	KLF7	DHFR	0.136234	0.136234	4.13e-11	10.3841		MEIS2	GRIP1	-0.135569	0.135569	4.69e-10	9.32914		PPARGC1A	LIFR	0.146291	0.146291	2.4e-13	12.619		TCF12	PLEKHA7	0.18509	0.18509	8.66e-16	15.0627
	TFAP2B	SLC4A7	-0.13622	0.136218	2.33e-12	11.6332		ESRRG	OXR1	0.135552	0.135552	8.81e-15	14.0552		SREBF2	STARD13	0.146178	0.146178	1.15e-15	14.9386		TCF7L2	EFHD1	0.184993	0.184993	1.61e-10	9.79327
	KLF7	GPC6	-0.13616	0.136164	1.23e-11	10.9103		GTF2I	RPL36	0.135551	0.135551	4.38e-11	10.3582		ESRRG	MAST4	0.146135	0.146135	3.44e-10	9.46309		NR3C2	RPS9	0.184886	0.184886	2.24e-12	11.6499
	TCF12	ASTN2	0.136093	0.136093	1.16e-11	10.9363		ATF4	CD24	0.135375	0.135375	3.68e-11	10.4338		TCF12	NELL1	0.146104	0.146104	2.33e-12	11.6324		TFAP2B	CA12	0.184588	0.184588	7.7e-13	12.1134
	KLF6	GPX3	0.136072	0.136072	7.2e-11	10.1429		ESRRB	BICC1	-0.135286	0.135286	4.57e-11	10.3401		CREB3L2	INPP4B	0.145897	0.145897	2.87e-11	10.5426		TEAD1	MAML2	0.184585	0.184585	1.8e-12	11.745
	TFAP2B	PDE10A	0.136034	0.136034	2.14e-17	16.6704		IRF1	CLDN10-AS1	0.135245	0.135245	1.74e-11	10.7604		PRDM16	PPARGC1A	0.145818	0.145818	2.11e-13	12.6754		FOS	SLC16A12	-0.184406	0.184406	1.31e-07	6.88333
	HIVEP2	RPS18	-0.13594	0.135942	5.09e-15	14.2937		TRIM28	ACTB	0.135028	0.135028	3.11e-20	19.5075		NFAT5	LINC02532	0.145647	0.145647	5.25e-06	5.27995		TCF7L2	MPPED2	0.184252	0.184252	8.19e-14	13.0867
	FOS	EEF1A1	0.135854	0.135854	2.65e-13	12.5772		ETS1	CASC15	0.134909	0.134909	1.65e-19	18.7829		TCF7L2	MYO1D	0.145631	0.145631	9.69e-16	15.0137		TCF7L2	PTPRG	0.184208	0.184208	3.3e-10	9.48144
	ZEB1	FAM155A	0.135792	0.135792	8.45e-14	13.0731		PPARGC1A	LIFR	0.134677	0.134677	2.18e-14	13.6618		GLIS3	MAGI1	0.145531	0.145531	2.1e-11	10.6774		ELK4	CACNB2	-0.184088	0.184088	1.7e-09	8.76932
	NR2F2	THSD4	-0.13579	0.135789	9.38e-12	11.0278		MBD2	KLHL13	0.134639	0.134639	8.88e-13	12.0518		GLIS3	CRYL1	-0.145479	0.145479	1.02e-22	21.9919		TCF7L2	AGAP1	0.184016	0.184016	2.29e-09	8.63941
	HIF1A	GALNT18	-0.13577	0.135775	1.13e-15	14.9479		TCF7L2	ESRRG	0.134609	0.134609	1.01e-11	10.9964		GLIS3	GULP1	0.145447	0.145447	2.2e-15	14.6576		NR3C1	LAMA1	0.183972	0.183972	1.4e-18	17.8553
	TCF12	ZBTB20	0.135628	0.135628	1.4e-12	11.8551		GLIS3	ATP11A	0.134581	0.134581	3.48e-18	17.4583		SREBF2	RBFOX1	0.145406	0.145406	1.34e-06	5.872		PATZ1	FKBP5	-0.183808	0.183808	4.85e-10	9.31409
	MLXIPL	S100A6	-0.13562	0.135617	9.16e-13	12.0382		CREB5	KLHL13	0.13457	0.13457	8.12e-13	12.0903		MEF2A	DCDC2	-0.145327	0.145327	1.03e-11	10.987		ETV6	DOCK4	-0.183683	0.183683	1.25e-14	13.9023
	TCF12	ATP1B1	0.135609	0.135609	1.75e-07	6.75649		TCF12	PLEKHA5	0.134497	0.134497	1.8e-16	15.7444		PAX8	SDK1	0.145316	0.145316	9.29e-13	12.0318		NFAT5	NEAT1	0.183673	0.183673	6.68e-10	9.17552
	ELF2	PTPRG	0.135546	0.135546	6.29e-14	13.2015		CREM	KCNJ16	0.134444	0.134444	1.37e-08	7.86375		FOXK2	PDE1A	0.144946	0.144946	4.5e-09	8.34671		JUND	APOO	0.183592	0.183592	1.35e-16	15.8687
	ZBTB7A	SCTR	-0.13546	0.135457	9.23e-10	9.03475		TFAP2B	WDR72	0.13418	0.13418	1.13e-17	16.9476		TCF7L2	BICC1	0.144943	0.144943	5.09e-13	12.293		KLF7	SLCO3A1	-0.183574	0.183574	4.36e-09	8.36072
	TCF7L2	KLHL13	0.135452	0.135452	4.95e-14	13.3057		ZBTB1	RORA	-0.134076	0.134076	7.58e-13	12.1203		GLIS3	SCD5	0.144927	0.144927	2.06e-15	14.6861		NPAS3	SFRP1	-0.183563	0.183563	3.97e-17	16.4016
	RFX7	SPAG16	0.135448	0.135448	5.29e-15	14.2765		RFX7	CFAP221	0.133996	0.133996	5.39e-16	15.268		PLAG1	PLCL1	-0.144906	0.144906	2.92e-08	7.53442		TCF12	KAZN	0.183562	0.183562	6.81e-11	10.167
	HNF1B	SASH1	-0.13539	0.135394	2.33e-13	12.6325		ENO1	UBA52	0.133899	0.133899	5.6e-18	17.2519		ESRRG	CASR	0.144844	0.144844	3.15e-13	12.5018		PAX8	SLCO3A1	0.183495	0.183495	7.67e-13	12.1152
	TCF12	RASAL2	0.13532	0.13532	6.51e-16	15.1862		TFAP2B	FGF13	0.133792	0.133792	7.91e-10	9.1019		PBX3	NEK10	-0.144812	0.144812	1.3e-10	9.8862		PRDM16	LDLRAD4	0.183311	0.183311	2.49e-18	17.6044
	TRIM28	RPS8	0.135289	0.135289	2.78e-14	13.5566		BHLHE40	FAM155A	0.133754	0.133754	1.21e-15	14.9181		GLIS3	KANSL1L	0.144755	0.144755	8.67e-18	17.0621		GLIS3	CA10	0.183299	0.183299	3.07e-05	4.51311
	ZEB1	TRABD2B	0.135227	0.135227	3.38e-10	9.47075		PBX3	SLC12A1	0.13371	0.13371	0.000143325	3.84368		STAT3	CLDN16	0.144754	0.144754	6.78e-09	8.16884		NR3C2	NEAT1	0.183226	0.183226	1.14e-11	10.942
	TFAP2B	WDR72	0.135098	0.135098	2.87e-16	15.5423		FOXK2	BCL2L14	0.133687	0.133687	9.48e-14	13.0234		NR3C2	SMYD3	0.144745	0.144745	4.25e-10	9.37208		TCF7L2	BICC1	0.183186	0.183186	3.88e-11	10.4112
	TCF7L2	NR3C2	0.13494	0.13494	3.6e-12	11.4433		RXRA	PAPPA2	-0.133646	0.133646	0.00099647	3.00154		PAX8	LRMDA	-0.144707	0.144707	9.66e-09	8.01485		NR2F2	PEBP1	0.183044	0.183044	3.52e-10	9.45406
	PRDM16	ERICH1	0.134849	0.134849	3.94e-18	17.4048		PRDM16	LRMDA	-0.133453	0.133453	4.04e-16	15.3933		MBD2	CGNL1	-0.144628	0.144628	1.29e-11	10.8882		PLAG1	P3H2	0.182997	0.182997	5.36e-16	15.2705
	JUND	RPL8	0.134789	0.134789	4.4e-12	11.3566		IKZF2	LINC01781	0.133437	0.133437	5.18e-16	15.2858		GTF2I	WWC1	0.144605	0.144605	6.63e-06	5.17878		TCF12	LINGO2	0.182778	0.182778	1.27e-10	9.89504
	MEF2A	CD24	-0.13465	0.134654	1.32e-09	8.87973		TCF7L2	MYO1D	0.133426	0.133426	2.9e-15	14.538		PAX8	DAPK1	0.144604	0.144604	3.29e-16	15.483		TCF7L2	PBX1	0.18265	0.18265	2.06e-09	8.68607
	NFIC	DCDC2	-0.13461	0.13461	4.03e-12	11.3952		TFAP2B	GLDC	0.133287	0.133287	1.57e-08	7.80373		FOXP1	BICC1	0.144487	0.144487	2.85e-10	9.54481		ZEB1	SLC16A12	-0.182643	0.182643	1.34e-12	11.8736
	PBX1	ZNF98	0.134608	0.134608	1.45e-13	12.839		HIF1A	ADAMTS1	0.133254	0.133254	3.69e-14	13.4332		HNF1B	TMEM72	0.144382	0.144382	5.2e-16	15.2841		ELF3	SLC4A7	0.182546	0.182546	2.79e-10	9.55449
	RFX2	PTGER3	-0.13456	0.134561	4.12e-16	15.3851		TCF7L2	RBM6	0.133233	0.133233	3.23e-14	13.4908		TCF12	CALCR	-0.144286	0.144286	1.84e-12	11.7346		EGR1	CCSER1	0.182533	0.182533	2.6e-11	10.5848
	PPARGC1A	PDE4DIP	0.134523	0.134523	1.17e-08	7.93318		MLXIP	RPS6	0.133076	0.133076	1.75e-09	8.75784		ESRRG	ARHGAP24	0.14425	0.14425	4.68e-21	20.3302		CTCF	NEK10	-0.182507	0.182507	3.78e-11	10.423
	PKNOX1	PLCB1	-0.1345	0.134499	3.36e-13	12.4731		CREB1	CA12	0.133008	0.133008	3.68e-11	10.434		MEF2A	SEMA3C	-0.144151	0.144151	2.96e-13	12.5293		EGR1	P3H2	0.182219	0.182219	1.36e-13	12.8674
	NPAS2	BMP6	-0.13447	0.134473	7.1e-12	11.1488		KLF10	BMP6	0.132982	0.132982	2.1e-16	15.6783		TFCP2L1	LGR4	0.14407	0.14407	1.47e-18	17.8333		ATF3	KCNIP4	-0.182203	0.182203	7.45e-10	9.12767
	PAX8	ARHGAP29	0.134421	0.134421	8.02e-14	13.096		ENO1	TTTY14	0.132912	0.132912	6.62e-14	13.179		CREB3L2	NRG1	0.144017	0.144017	1.66e-12	11.779		ZBTB1	ENOX1	0.182123	0.182123	9.78e-13	12.0096
	PPARGC1A	ASTN2	0.134359	0.134359	5.67e-12	11.2462		TCF7L2	CNTN4	0.132886	0.132886	1.14e-15	14.9448		TCF7L2	EGF	-0.143921	0.143921	2.55e-05	4.59409		MEF2A	CADPS2	0.18212	0.18212	2.04e-16	15.69
	PROX1	CYFIP2	0.134256	0.134256	5.37e-16	15.2697		SP1	FKBP5	-0.13279	0.13279	1.94e-14	13.7119		RFX7	KCNJ1	-0.143865	0.143865	3.8e-10	9.42009		TFAP2B	GLDC	0.182061	0.182061	3.25e-17	16.4879
	PAX8	PARD3	0.134246	0.134246	1.09e-11	10.9632		MAFK	LINC02532	-0.132616	0.132616	5.18e-10	9.28604		ESRRB	PROM1	-0.143752	0.143752	1.04e-17	16.985		GLIS3	LRMDA	-0.18204	0.18204	6.82e-10	9.16628
	TCF12	PARD3	0.134245	0.134245	1.41e-09	8.85137		HIVEP3	GAREM1	0.132505	0.132505	3.14e-10	9.50252		NFAT5	RAD51B	0.143708	0.143708	6.15e-15	14.2112		TCF12	LRRK2	-0.18185	0.18185	3.67e-11	10.4354
	ELF1	LINC01503	0.134237	0.134237	2.95e-07	6.52997		PAX8	EXT1	0.132496	0.132496	3.33e-20	19.4781		MEF2C	IGFBP7	0.143699	0.143699	5.55e-11	10.256		PPARGC1A	STK32B	0.181843	0.181843	2.32e-11	10.6344
	CREM	LINC01762	0.134189	0.134189	3.13e-07	6.50493		POU3F3	KCNIP4	0.132494	0.132494	2.06e-10	9.68553		FOSL2	LINC01320	-0.143569	0.143569	2.63e-11	10.5794		MBD2	TTTY14	0.181742	0.181742	1.96e-14	13.708
	NR2C2	ARID5B	0.134186	0.134186	1e-11	10.9988		KLF7	PTGER3	-0.132485	0.132485	7.02e-10	9.15347		ELK4	ESRRG	0.143515	0.143515	2.61e-13	12.5832		MEF2A	CALCR	-0.181651	0.181651	3.15e-09	8.50228
	HNF1B	PAPPA2	0.133912	0.133912	8.77e-09	8.05704		ESRRB	NOS1AP	0.132456	0.132456	1.23e-16	15.9084		MLXIP	RPS6	0.143409	0.143409	1e-10	9.99943		SP1	RPS9	0.181615	0.181615	5.12e-15	14.2911
	STAT3	NRP1	0.133879	0.133879	3.23e-14	13.4913		PBX2	RHEX	-0.132406	0.132406	4.07e-08	7.3906		STAT5B	TFPI	-0.143395	0.143395	0.000196831	3.70591		NR3C1	ASTN2	0.181465	0.181465	1.52e-08	7.81679
	NFIC	ZNF90	0.133863	0.133863	9.86e-08	7.00607		RXRA	FGF14	0.132401	0.132401	3.64e-11	10.439		JUND	IGFBP7	0.143364	0.143364	8.56e-17	16.0673		MLXIPL	PTH1R	0.181334	0.181334	2.47e-13	12.6069
	ETV6	ADAMTS9-AS2	0.133831	0.133831	1e-09	8.99997		TFCP2L1	RGS6	-0.132375	0.132375	7.32e-12	11.1353		SIM1	GULP1	-0.143348	0.143348	4.1e-13	12.3876		BCL6	NR2F2-AS1	-0.181323	0.181323	9.42e-11	10.026
	NFAT5	RAD51B	0.133772	0.133772	4.14e-18	17.3833		PAX8	TRIO	0.132319	0.132319	2.11e-10	9.6759		MEF2C	ITPR1	0.143342	0.143342	2.62e-16	15.5822		EGR1	FTX	0.181253	0.181253	2.84e-07	6.54725
	GLIS3	BICD1	0.13377	0.13377	5.66e-13	12.247		KLF7	PRKG1	-0.132286	0.132286	5.78e-14	13.2379		HIVEP3	KLHL13	0.143201	0.143201	8.19e-12	11.0868		NR3C2	TSPAN9	0.181248	0.181248	5.42e-13	12.2657
	KLF7	RNF213	0.133726	0.133726	3.69e-13	12.433		YBX1	RPL28	0.132226	0.132226	1.97e-10	9.70571		SP1	FTX	-0.143109	0.143109	8.6e-11	10.0657		REL	ENOX1	-0.181188	0.181188	3.31e-13	12.4798
	PRDM16	ITPR1	0.133665	0.133665	7.5e-14	13.1248		EGR1	RPL41	0.132215	0.132215	5.79e-11	10.2374		TFAP2B	TENM4	-0.143069	0.143069	1.41e-13	12.8507		TCF12	TSC22D2	0.180938	0.180938	4.09e-12	11.3884
	JUND	TMBIM6	0.133498	0.133498	3.12e-15	14.5061		NPAS3	SYNE1	0.13219	0.13219	1.06e-16	15.9767		PRDM16	TFCP2L1	0.143029	0.143029	6.42e-09	8.19221		PPARGC1A	SLC16A7	0.180776	0.180776	3.1e-15	14.5093
	NPAS3	LINC01320	0.133392	0.133392	5.74e-11	10.2413		TEAD1	SH3D19	0.132185	0.132185	5.72e-19	18.2424		SMAD3	AP1S3	0.142768	0.142768	1.33e-20	19.8764		TCF12	HNF1B	0.180681	0.180681	4.05e-18	17.3929
	JUND	ATP1B1	0.133346	0.133346	1.49e-14	13.8272		RARG	KCNIP4	-0.132161	0.132161	2.62e-10	9.58122		PPARGC1A	LINC00278	-0.1427	0.1427	2.66e-11	10.5748		ARNT2	CD24	0.180632	0.180632	9.47e-11	10.0236
	ZNF148	ASTN2	0.1333	0.1333	8.09e-14	13.0922		ESR2	ARHGAP6	-0.132038	0.132038	6.09e-15	14.2155		FOSB	ASTN2	0.142681	0.142681	2.63e-12	11.5794		PBX3	SIM1	-0.180593	0.180593	1.65e-12	11.7835
	SP1	RPL4	0.13328	0.13328	1.85e-14	13.7319		RXRA	TFPI	0.132022	0.132022	1.54e-08	7.8132		GLIS3	RBMS1	0.142665	0.142665	9.24e-20	19.0345		NFE2L2	ZBTB16	-0.180531	0.180531	4.63e-05	4.33482
	PPARA	FGF13	-0.13323	0.133234	6.2e-13	12.2077		MEF2C	NAV2	0.131944	0.131944	3.99e-14	13.399		CTCF	PLCB1	-0.142584	0.142584	1.03e-10	9.98788		TCF12	PHF21B	0.180495	0.180495	8.88e-14	13.0516
	STAT3	PRKD1	0.1332	0.1332	1.35e-12	11.8703		ETV6	ADAMTS9-AS2	0.131876	0.131876	1.13e-09	8.94812		ESRRA	SLC4A7	0.142563	0.142563	2.49e-12	11.6037		PBX3	SHANK2	0.180388	0.180388	2.38e-10	9.62346
	TFAP2B	EFHD1	0.133199	0.133199	3.89e-15	14.4099		KLF10	ERBB4	-0.131784	0.131784	2.86e-08	7.54406		GTF2I	GLIS3	0.142547	0.142547	3.25e-11	10.4875		TFCP2L1	KCNIP4	0.180298	0.180298	7.23e-07	6.1409
	MEF2A	KCNJ1	0.133157	0.133157	2.09e-10	9.67947		MBD2	CLCNKA	-0.131748	0.131748	5e-11	10.3013		MEF2C	CA12	-0.142391	0.142391	8.74e-10	9.05872		GLIS3	CRYL1	-0.180187	0.180187	2.15e-22	21.6682
	PRDM16	GALNT18	0.133112	0.133112	1.78e-15	14.7491		KLF7	KNG1	-0.131281	0.131281	4.98e-15	14.3029		STAT5A	PDE1A	0.142205	0.142205	8.08e-12	11.0927		PBX3	PLCB1	0.179986	0.179986	4.19e-07	6.3774
	GTF3C2	PLCL1	-0.13307	0.133075	1.05e-10	9.97979		MBD2	LINC01320	0.131263	0.131263	2.04e-10	9.69058		SOX6	APBB2	0.142196	0.142196	4.37e-11	10.3598		FOS	LINC01182	0.179906	0.179906	2.21e-13	12.6558
	ENO1	UBA52	0.133056	0.133056	3.4e-17	16.4684		EGR1	RPS6	0.131249	0.131249	9.03e-12	11.0442		FOS	SLC16A12	-0.142181	0.142181	5.85e-09	8.23283		PURA	CD24	0.179865	0.179865	1.75e-10	9.75733
	KLF7	S100A6	-0.13293	0.132931	6.48e-12	11.1883		FOSB	SGIP1	0.13122	0.13122	1.56e-15	14.8075		SOX9	STARD13	-0.142146	0.142146	4.86e-22	21.3136		PRDM16	ZDHHC14	0.179817	0.179817	2.06e-13	12.6868
	STAT3	CCSER1	0.132923	0.132923	1.25e-09	8.90461		JUND	S100A11	0.131197	0.131197	1.31e-17	16.8811		NR3C1	CGNL1	-0.142126	0.142126	5.07e-11	10.295		TCF12	AEBP2	0.179567	0.179567	1e-13	12.9981
	NR2F2	B2M	0.132893	0.132893	2.71e-09	8.56716		EGR1	GPX3	0.131139	0.131139	3.19e-09	8.49655		STAT3	SCD5	-0.142005	0.142005	7.6e-20	19.1189		PBX3	CFAP221	0.179437	0.179437	1.83e-17	16.7371
	NR3C1	DEPTOR	-0.13286	0.132864	1.79e-09	8.74718		PBX3	PEBP1	-0.131136	0.131136	3e-09	8.52316		ZBTB1	RPS3	-0.141907	0.141907	2.06e-13	12.6871		EHF	CLDN16	-0.179414	0.179414	8.34e-08	7.0786
	TFAP2B	PTH2R	0.132842	0.132842	2.15e-07	6.66778		TEAD1	PTPN14	0.131103	0.131103	1.73e-16	15.7619		ESRRG	BICC1	0.141906	0.141906	1.89e-11	10.7243		BCL6	RORA	-0.179292	0.179292	9.48e-11	10.0233
	PBX1	IMMP2L	0.13282	0.13282	1.53e-12	11.8157		PPARGC1A	BHMT2	0.131035	0.131035	8.76e-14	13.0575		CUX1	ZFAND3	0.141886	0.141886	1e-12	11.9989		EHF	ADGRF1	0.179227	0.179227	7.62e-17	16.1183
	ELF1	EFNA5	0.132787	0.132787	0.00049	3.30957		MEF2A	TRABD2B	-0.130998	0.130998	7.99e-10	9.0972		KLF7	MEGF11	0.141878	0.141878	1.36e-13	12.866		EHF	CACNB2	0.179123	0.179123	2.59e-10	9.58681
	RXRA	EFNA5	0.132725	0.132725	1.4e-09	8.85304		TCF12	NLGN4Y	0.130968	0.130968	4.15e-12	11.3823		ZBTB7A	RPS9	0.141858	0.141858	8.55e-13	12.0678		SMAD3	PXDNL	0.179034	0.179034	6.83e-08	7.16571
	PRDM16	CDKL1	0.132718	0.132718	1.69e-18	17.7715		GTF2I	TPM1	0.130914	0.130914	6.47e-10	9.18907		RARG	TMPRSS4	0.141736	0.141736	9.73e-15	14.0119		TCF7L2	GPC3	0.178987	0.178987	1.38e-14	13.8587
	EGR1	ZNF90	0.132646	0.132646	9.86e-13	12.0061		RFX7	HYDIN	0.130911	0.130911	4.8e-16	15.3188		KLF7	TTTY14	0.141732	0.141732	7.52e-10	9.12382		ZEB1	DACH1	-0.178759	0.178759	4.62e-07	6.33562
	PPARA	ESRRG	0.1326	0.1326	1.69e-11	10.7714		JUND	RPL13	0.130884	0.130884	7.69e-08	7.11405		ELF2	PRKD1	0.141697	0.141697	1.07e-10	9.97237		NR2F2	KANK1	0.178674	0.178674	3.93e-17	16.4061
	RFX7	ATP1B1	-0.13255	0.132549	3.79e-09	8.42081		GLIS3	SVIL	0.13077	0.13077	1.56e-15	14.808		PPARGC1A	NUDT4	0.141601	0.141601	5.98e-16	15.2233		STAT3	GLIS3	0.178553	0.178553	8.81e-14	13.055
	JUND	TPT1	0.132339	0.132339	4.79e-16	15.3195		FOS	MYLK	-0.130769	0.130769	8.78e-14	13.0566		MEF2C	TRABD2B	0.14153	0.14153	5.44e-10	9.26475		NR3C2	PHACTR1	0.178417	0.178417	2.24e-07	6.64957
	NR3C2	VAV3	0.132065	0.132065	2.12e-18	17.6743		PBX3	PROX1	-0.13071	0.13071	4.78e-16	15.3202		ELF2	BCL2	-0.14151	0.14151	2.9e-13	12.538		ZNF148	RBM47	0.178272	0.178272	7.83e-10	9.10636
	PURA	CDH16	0.131958	0.131958	1.02e-12	11.9913		MBD2	MYO1D	0.130674	0.130674	4.57e-12	11.34		TCF7L2	KIRREL1	0.141338	0.141338	4.72e-14	13.3262		GLIS3	TNS3	0.178014	0.178014	3.4e-18	17.4686
	EGR1	RPS27A	0.131939	0.131939	9.02e-16	15.0448		MEF2C	ARHGAP26	-0.130365	0.130365	1.15e-16	15.9387		KLF7	CXCL12	-0.141318	0.141318	1.45e-16	15.8384		ZEB1	PTH2R	-0.177885	0.177885	4.86e-12	11.3132
	ATF2	PRICKLE2	0.131917	0.131917	7.4e-08	7.13077		KLF7	PRKCA	0.130332	0.130332	2.06e-13	12.6857		GTF2I	FAM155A	-0.141295	0.141295	4.88e-09	8.31132		ESR2	KCNIP4	-0.177845	0.177845	7.77e-12	11.1093
	TCF12	MACROD2	0.131908	0.131908	2.71e-12	11.5672		ESR1	KCNIP4	-0.130247	0.130247	3.79e-11	10.4211		ZEB1	SAT1	0.141241	0.141241	1.63e-06	5.78897		STAT3	JAG1	0.177657	0.177657	9.94e-13	12.0026
	BHLHE40	RPS6	-0.1318	0.131803	4.61e-12	11.3361		SIM1	FOXP2	0.130214	0.130214	8.74e-17	16.0583		ETS2	SLC12A1	-0.141112	0.141112	0.000104057	3.98273		ETV6	WDFY2	-0.177597	0.177597	5.26e-14	13.2794
	NPAS3	ZBTB16	0.131724	0.131724	6.49e-12	11.1879		MEF2A	MYOF	0.130055	0.130055	1.48e-06	5.82844		TCF7L2	RBM47	0.140986	0.140986	3.41e-11	10.4675		ETS1	FKBP5	-0.177545	0.177545	1.54e-08	7.81114
	RARG	ARHGAP6	-0.13165	0.131649	1.11e-11	10.956		TCF12	GBF1	0.129937	0.129937	5.46e-15	14.2631		TFAP2B	KCNIP4	-0.140946	0.140946	5.06e-09	8.29578		KLF6	CCSER1	-0.177381	0.177381	2.62e-10	9.58244
	PATZ1	EFNA5	-0.13158	0.131583	3.55e-07	6.44997		TFCP2L1	RPL32	-0.129867	0.129867	1.81e-13	12.7434		TCF7L2	ACSL4	0.140866	0.140866	6.03e-12	11.2195		PLAG1	NELL1	-0.177285	0.177285	7.58e-10	9.12024
	NFAT5	NEAT1	0.131566	0.131566	6e-13	12.2219		RFX7	TEX9	0.129683	0.129683	1.37e-15	14.8649		PPARGC1A	KAZN	0.140851	0.140851	2.69e-09	8.57016		ESRRA	FGF14	0.177092	0.177092	4.75e-07	6.32359
	ETV5	ACSL4	0.131507	0.131507	7.87e-16	15.1041		MEF2A	SFRP1	-0.129659	0.129659	7.44e-10	9.1282		RFX7	CA10	-0.140721	0.140721	1.4e-14	13.8532		BACH2	RALYL	0.176988	0.176988	2.79e-16	15.5547
	NR2F2	RPS11	0.131426	0.131426	4.71e-12	11.3274		FOXK2	STPG2	0.129562	0.129562	6.79e-14	13.1682		TFCP2L1	FOXP2	-0.140698	0.140698	1.39e-11	10.8574		PPARGC1A	EFHD1	0.176888	0.176888	7.88e-11	10.1036
	PPARGC1A	CADM1	0.131265	0.131265	1.52e-14	13.8187		GLIS3	TRIM2	0.129553	0.129553	1.75e-19	18.758		MEF2C	ASIC2	0.140528	0.140528	1.72e-13	12.7642		ZFHX3	MYOF	0.176849	0.176849	1.56e-14	13.806
	KLF5	ARHGAP6	-0.13108	0.131076	9.02e-12	11.0449		MEF2A	CPD	-0.129519	0.129519	4.62e-10	9.33542		JUND	ATP1B1	0.140446	0.140446	1.74e-18	17.7602		GABPA	ERBB4	-0.176827	0.176827	4.96e-10	9.30491
	PRDM16	PPARGC1A	0.131064	0.131064	6.78e-14	13.1691		HIVEP2	EEF1A1	-0.129474	0.129474	1.16e-12	11.9348		RXRA	DHFR	0.140371	0.140371	6.39e-14	13.1942		NPAS3	NPNT	-0.176786	0.176786	3.11e-14	13.5068
	BCL6	ZBTB16	0.13099	0.13099	5.59e-12	11.2523		PPARGC1A	SCN3A	0.129464	0.129464	6.44e-12	11.1911		RORA	SORBS2	0.140334	0.140334	1.02e-17	16.9904		NR3C1	CPEB4	0.17655	0.17655	2.57e-18	17.5898
	TEAD2	EFNA5	-0.13098	0.130976	3.1e-10	9.50883		GLIS3	SCD5	0.129346	0.129346	1.7e-20	19.7706		TFAP2B	ACSL4	0.140263	0.140263	3.4e-11	10.4683		PPARGC1A	SEMA6D	0.176526	0.176526	3.77e-17	16.4234
	RFX7	HYDIN	0.130913	0.130913	7.11e-15	14.1483		NFE2L2	TFCP2L1	0.129304	0.129304	1.83e-06	5.73724		MEF2A	WWC1	-0.140212	0.140212	2.45e-06	5.61085		ZNF148	GLIS3	0.176422	0.176422	1.85e-12	11.7328
	PBX3	SASH1	-0.13091	0.130905	1.89e-20	19.7225		CREB1	COL4A2	0.129291	0.129291	3.91e-11	10.4076		CUX1	ACTN4	0.140148	0.140148	1.3e-18	17.886		PAX8	IMMP2L	0.176355	0.176355	4.6e-14	13.3373
	PPARA	TACC1	0.130862	0.130862	5.17e-16	15.2867		PKNOX2	ALDH1A2	0.129055	0.129055	5.94e-21	20.2259		NR3C2	OXR1	0.140059	0.140059	6.63e-12	11.1783		PBX1	CPM	-0.176344	0.176344	3.19e-15	14.4965
	HIVEP2	RBFOX1	0.130781	0.130781	5.82e-08	7.23523		GLIS3	ITGA3	0.128964	0.128964	2.76e-09	8.55902		SIM1	FRAS1	0.14003	0.14003	4.27e-14	13.3697		NR3C1	CGNL1	-0.176298	0.176298	9.74e-10	9.01133
	EHF	SOX6	0.130738	0.130738	1.05e-17	16.9795		FOXK2	SIM1	0.128853	0.128853	1.44e-11	10.8431		ESRRG	MSI2	0.139967	0.139967	4.7e-18	17.3283		TCF12	ZDHHC14	0.176247	0.176247	2.81e-14	13.5516
	ELF1	RPS6	-0.13073	0.13073	8.86e-12	11.0526		TCF12	CLASP1	0.128759	0.128759	3.75e-19	18.4257		FOSL2	SASH1	-0.139832	0.139832	1.69e-17	16.7712		ETV6	WWC1	0.17622	0.17622	1.15e-08	7.94078
	GLIS3	ALDH1A2	0.130625	0.130625	1.79e-17	16.7468		RELA	RPL41	0.128709	0.128709	4.89e-13	12.3108		GABPA	PAX8	-0.139828	0.139828	1.14e-15	14.9418		NR1H4	COL4A3	0.176175	0.176175	2.32e-12	11.6353
	TCF7L2	IFITM3	-0.13058	0.130581	1.39e-11	10.8579		TCF7L2	ADAMTS9-AS2	0.128681	0.128681	8.38e-13	12.0767		RORA	FGD4	0.139693	0.139693	2.98e-15	14.5253		GTF2I	IGFBP7	0.175902	0.175902	5.52e-11	10.2582
	ZEB1	MECOM	-0.13056	0.130565	3.46e-08	7.46066		GABPA	PAX8	-0.128659	0.128659	9.9e-17	16.0044		CHD2	NEAT1	0.139666	0.139666	2.01e-10	9.69586		STAT1	CALCR	-0.175728	0.175728	3.65e-15	14.4376
	GLIS3	DIAPH3	0.130555	0.130555	8.91e-16	15.0502		NFAT5	GLS	0.128616	0.128616	4.47e-13	12.35		MEF2A	CPD	-0.139631	0.139631	4.73e-12	11.325		PPARA	PRKG1	-0.17562	0.17562	1.27e-05	4.89709
	TCF12	SAT1	0.130551	0.130551	4.71e-13	12.3269		KLF6	GPC5	-0.128442	0.128442	6.58e-08	7.18153		NR3C1	ERBB4	-0.139516	0.139516	1.52e-09	8.81788		NR3C1	DPH6-DT	0.175617	0.175617	5.01e-16	15.3
	GLIS3	TRIO	0.130427	0.130427	1.25e-15	14.9028		YBX1	BCAM	0.128396	0.128396	5.17e-21	20.2867		RFX7	RPS4X	-0.139471	0.139471	2.63e-11	10.5807		MEF2C	PAPPA2	-0.175589	0.175589	2.91e-06	5.5364
	JUND	CST3	0.130416	0.130416	4.84e-20	19.3153		KLF7	GPX3	0.128396	0.128396	1.5e-13	12.8236		NR3C1	MAML2	-0.139457	0.139457	1.18e-14	13.9272		TCF12	PARD3B	0.175267	0.175267	1.27e-10	9.89533
	CREB3L2	PTH1R	0.130355	0.130355	2.78e-11	10.5555		GTF2I	STOX2	0.128193	0.128193	6.4e-11	10.1937		TFAP2B	GLDC	0.139413	0.139413	1.85e-10	9.73282		KLF7	DEFB1	-0.175232	0.175232	2.58e-10	9.58755
	NR3C2	FNDC3B	0.130269	0.130269	3.97e-10	9.40171		TCF7L2	BICC1	0.128179	0.128179	1.44e-11	10.8419		GLIS3	APBB2	0.139412	0.139412	3.15e-14	13.5017		TCF12	GALNT18	0.175226	0.175226	1.99e-14	13.7007
	FOS	IGFBP7	0.130264	0.130264	2.46e-12	11.6095		KLF7	NLGN4Y	0.128166	0.128166	3.71e-13	12.431		MBD2	TTTY14	0.139271	0.139271	5.92e-15	14.2278		FOS	RASGEF1B	0.175069	0.175069	5.04e-14	13.2972
	CTCF	PLCL1	-0.13017	0.130175	3.47e-12	11.4597		ZBTB7A	FAM155A	0.128124	0.128124	3.3e-13	12.4821		TCF12	QKI	0.139158	0.139158	3.1e-15	14.5085		JUND	TPT1	0.175018	0.175018	8.65e-18	17.0631
	IKZF2	ARHGEF38	0.130163	0.130163	3.41e-10	9.46753		ETS2	RHEX	-0.128115	0.128115	6.77e-09	8.16909		MEF2C	NELL1	0.139097	0.139097	1.03e-16	15.9876		ELF1	ATP1B1	0.175017	0.175017	5.27e-11	10.2786
	NR3C1	RPS9	0.130135	0.130135	1.82e-10	9.73998		ETS2	SLC12A1	-0.128099	0.128099	0.000139124	3.8566		RFX7	SPAG16	0.139022	0.139022	1.24e-14	13.905		STAT3	CFAP221	-0.174968	0.174968	6.59e-11	10.1812
	ESRRG	PDE4D	0.130128	0.130128	3.01e-14	13.5208		TFE3	S100A6	0.128003	0.128003	1.29e-15	14.8892		MEF2A	FOXP2	0.13896	0.13896	6.55e-18	17.1835		REL	MAML2	-0.17495	0.17495	5.7e-15	14.244
	NFE2L2	CA10	0.130027	0.130027	2.46e-16	15.6092		TCF12	CDKAL1	0.127961	0.127961	2.73e-11	10.5633		GLIS3	DIAPH3	0.138934	0.138934	3.67e-15	14.4353		ZBTB1	ASTN2	-0.174943	0.174943	5.28e-10	9.27766
	RELA	RPS4X	0.129917	0.129917	2.86e-11	10.5442		NPAS2	ARHGAP26	0.12794	0.12794	2.77e-17	16.5579		NR3C2	VAV3	0.138845	0.138845	7.96e-17	16.0989		NR1H4	THSD4	0.174889	0.174889	1.79e-07	6.74808
	TCF7L2	SNX29	0.129881	0.129881	1.9e-11	10.7213		BCL6	RIPOR3	0.127924	0.127924	8.85e-19	18.0531		ZNF148	SHANK2	0.138834	0.138834	3.22e-09	8.49238		TCF7L2	ERBB4	0.174762	0.174762	2.69e-08	7.56945
	ELF1	RPL13A	-0.12963	0.129634	2.95e-11	10.5305		TCF12	HNF1B	0.127912	0.127912	4.23e-15	14.3742		EHF	SGIP1	0.138825	0.138825	1.34e-12	11.8738		TCF7L2	GLCCI1	0.174562	0.174562	1.51e-13	12.8208
	MEF2A	MEGF11	-0.12953	0.129527	9.13e-10	9.03947		TFDP2	CNTN4	0.127874	0.127874	9.73e-17	16.0118		ZBTB1	LINC01503	0.138769	0.138769	1.86e-08	7.73155		PBX3	DACH1	-0.174496	0.174496	5.05e-05	4.29688
	TRIM28	PSAP	0.129437	0.129437	1.91e-15	14.7183		MEF2C	SGIP1	0.127826	0.127826	4.89e-15	14.311		TCF12	DEPTOR	0.138639	0.138639	5.12e-09	8.2906		FOXO3	SGPP2	0.174481	0.174481	1.33e-18	17.8775
	MEF2A	RPL15	-0.12938	0.129377	5.84e-14	13.2337		FOXO3	ESRRG	0.127814	0.127814	2.76e-12	11.5595		ENO1	TTTY14	0.138636	0.138636	2.58e-13	12.5892		ARNT2	BICC1	0.174472	0.174472	5.14e-16	15.2888
	CHD2	DSCAML1	0.129316	0.129316	6.13e-11	10.2122		CLOCK	RNF144B	0.127814	0.127814	2.81e-09	8.55128		TEAD1	COBLL1	0.138529	0.138529	8.79e-15	14.0559		ZNF148	ASTN2	0.174442	0.174442	1.61e-08	7.79418
	PBX3	WDR72	0.129281	0.129281	3.18e-13	12.4974		NR3C2	FHIT	0.127813	0.127813	6.17e-08	7.20968		FOXO3	ZBTB20	0.138484	0.138484	2.58e-11	10.5887		TCF12	LRP1B	0.174292	0.174292	6.83e-12	11.1659
	RFX7	FTH1	-0.12926	0.129256	4.45e-11	10.3519		PBX3	CD24	-0.127803	0.127803	1.05e-15	14.9778		ELF3	CACNB2	-0.138399	0.138399	6.55e-13	12.1836		PLAG1	WWC1	-0.174242	0.174242	9.85e-14	13.0064
	JUND	SLC12A1	0.129242	0.129242	2.16e-07	6.66575		CREB3L2	INPP4B	0.127775	0.127775	1.32e-11	10.8781		KLF7	SLCO3A1	-0.138338	0.138338	9.87e-13	12.0058		SIM1	RNF150	0.174241	0.174241	2.34e-12	11.63
	HNF1B	TMEM72	0.129159	0.129159	1.13e-10	9.94535		HIF1A	FRAS1	-0.127745	0.127745	5.91e-16	15.2285		OVOL2	ADAMTS9-AS2	0.138157	0.138157	2.4e-15	14.6202		TFAP2B	SLC4A7	-0.17416	0.17416	1.11e-12	11.9532
	ESRRA	VAT1L	0.129143	0.129143	1.33e-14	13.876		GLIS3	COBLL1	0.127721	0.127721	3.62e-10	9.44148		HNF1B	RORA	0.138117	0.138117	1.49e-12	11.8279		FOXO3	ARID5B	0.17401	0.17401	5.83e-17	16.2343
	PRDM16	RNF150	0.129049	0.129049	1.63e-13	12.7879		PBX3	GLIS3	0.127717	0.127717	2.59e-13	12.587		GABPA	ERBB4	-0.138116	0.138116	4.61e-13	12.3362		TCF12	ZFAND3	0.173921	0.173921	2.61e-13	12.584
	ZBTB1	RPS3	-0.12901	0.129013	1.46e-07	6.83616		ELF2	DHFR	0.12756	0.12756	8.03e-11	10.0953		MEF2A	CADPS2	0.13809	0.13809	2.6e-14	13.5848		MEF2C	CCSER1	-0.17364	0.17364	7.33e-14	13.1349
	PBX3	LRMDA	-0.12894	0.128936	6.08e-13	12.2158		ZBTB7A	DHFR	0.127478	0.127478	2.06e-10	9.68692		ETS1	MECOM	-0.138076	0.138076	3.36e-17	16.4743		STAT3	PTPRG	0.173608	0.173608	7.42e-12	11.1298
	NR3C1	PTPRG	-0.1289	0.128898	1.31e-17	16.8835		NR2F2	RPL19	0.127439	0.127439	1.05e-10	9.97818		GLIS3	NUAK2	0.137998	0.137998	5.01e-10	9.30047		NFAT5	LINC02532	0.173485	0.173485	6.84e-06	5.16487
	ZBTB1	RPL36	-0.12882	0.128818	6.35e-11	10.197		NR3C1	PTH1R	-0.127427	0.127427	3.98e-14	13.4004		NR3C1	PTPRG	-0.137991	0.137991	9.15e-17	16.0388		FOXK2	CGNL1	0.173477	0.173477	7.36e-13	12.1329
	NR2C2	THSD4	0.128813	0.128813	4.87e-11	10.3121		FOXO3	LINC02343	0.127424	0.127424	1.99e-13	12.7004		BHLHE40	FAM155A	0.137858	0.137858	3.51e-17	16.4546		NFAT5	CASR	0.173435	0.173435	7.05e-08	7.15204
	NR3C1	SLC9A3	0.12881	0.12881	5.99e-13	12.2224		TFCP2L1	FOXP2	-0.127411	0.127411	1.88e-12	11.7268		TCF12	RASAL2	0.13784	0.13784	9.14e-14	13.0388		STAT3	UGT2B7	0.17325	0.17325	4.76e-12	11.3226
	TFAP2B	RPL41	-0.12879	0.128794	2.3e-10	9.63753		GLIS3	NUAK2	0.12741	0.12741	1.88e-09	8.72682		CREB1	TTTY14	-0.137807	0.137807	2.03e-18	17.6923		HNF4G	LRMDA	0.173226	0.173226	3.2e-17	16.4955
	FOXO3	RORA	0.128783	0.128783	5.61e-12	11.2512		FOXK2	ARHGEF38	-0.127384	0.127384	5.64e-11	10.2491		ZNF148	ASTN2	0.137775	0.137775	7.16e-13	12.1453		ZEB1	PTGER3	-0.173143	0.173143	8.62e-14	13.0645
	TCF7L2	PATJ	0.128752	0.128752	1.3e-14	13.8853		TCF12	SYNE2	0.127344	0.127344	9.34e-07	6.02971		ARNT2	BICC1	0.137763	0.137763	1.17e-10	9.93334		STAT1	CA12	-0.173132	0.173132	2.46e-15	14.6095
	CREB5	LINC01320	-0.12871	0.128711	3.22e-14	13.4917		GLIS3	JADE1	0.127307	0.127307	3.38e-19	18.4709		RUNX1	PPARGC1A	0.137692	0.137692	3.48e-14	13.4581		TCF7L2	MAML3	-0.173115	0.173115	1.1e-07	6.96048
	JUND	EEF2	0.128615	0.128615	3.7e-24	23.4316		VDR	BRINP3	0.127304	0.127304	2.99e-17	16.524		TCF12	HNF1B	0.137682	0.137682	5.13e-14	13.2898		NPAS2	PXDNL	-0.173097	0.173097	8.98e-14	13.0467
	MEF2A	CTNNA1	0.128612	0.128612	3.78e-14	13.4221		ESRRA	LINC01781	-0.127205	0.127205	1.2e-09	8.92251		TCF12	CDKAL1	0.137681	0.137681	4.25e-12	11.3712		NR3C1	PTH2R	-0.173075	0.173075	1.13e-09	8.94762
	PKNOX2	ALDH1A2	0.128565	0.128565	2.09e-22	21.6806		ZNF148	DAPK1	0.127197	0.127197	2.52e-10	9.59783		MEF2A	PAX8	0.137626	0.137626	9.16e-09	8.03832		NFIA	KAZN	0.173008	0.173008	7.55e-13	12.1218
	PAX8	CCSER1	-0.12849	0.128492	3.69e-07	6.43276		ETV6	RBPMS	0.127171	0.127171	6.75e-15	14.1705		NFAT5	GLS	0.137506	0.137506	1.61e-13	12.7923		PAX8	MACROD2	0.172948	0.172948	2.42e-14	13.616
	FOS	PTPRG	0.128459	0.128459	6.77e-14	13.1697		PKNOX1	KCNJ16	-0.127164	0.127164	1.1e-12	11.9591		FOS	PTPRG	0.137468	0.137468	1.83e-16	15.7378		JUND	CD24	0.172849	0.172849	9.78e-12	11.0096
	IRF3	ARL17B	-0.12835	0.128352	2.29e-12	11.6408		TEAD1	DCDC2	0.127119	0.127119	3.24e-14	13.4897		RORA	AGBL4	0.137407	0.137407	3.75e-16	15.4264		NR3C1	ZDHHC14	0.172723	0.172723	1.53e-12	11.8151
	PAX8	MYO9A	0.128315	0.128315	2.66e-13	12.5755		TRIM28	RPL28	0.127105	0.127105	7.51e-08	7.12452		PBX3	PROX1	-0.137391	0.137391	4.94e-18	17.3065		GTF2I	CLCNKB	0.172713	0.172713	5.1e-16	15.2922
	VDR	BRINP3	0.12813	0.12813	2.31e-19	18.637		TFAP2B	GLCCI1	0.127016	0.127016	1.31e-18	17.8814		EGR1	ZBTB16	0.137313	0.137313	5.09e-09	8.29315		PRDM16	RGS6	0.17269	0.17269	1.31e-14	13.8824
	ARNTL	FKBP5	0.128103	0.128103	2.71e-12	11.5675		PRDM16	MYO1D	-0.1269	0.1269	5.17e-13	12.2864		HIVEP3	GLIS3	0.137216	0.137216	4.15e-14	13.3822		TCF7L2	MAML2	0.17269	0.17269	1.03e-08	7.98613
	PBX1	HIP1	0.127975	0.127975	8.55e-12	11.0682		MEF2C	PAX8	-0.126894	0.126894	6.93e-15	14.1593		KLF10	BMP6	0.137074	0.137074	2.08e-13	12.6809		TCF12	PDE10A	0.172676	0.172676	8.97e-11	10.047
	TFAP2B	WNK1	0.127973	0.127973	1.21e-14	13.9155		KLF7	PROM1	0.126893	0.126893	6.91e-16	15.1602		PBX3	CD24	-0.137015	0.137015	1.44e-16	15.8422		MEF2A	GPHN	0.172567	0.172567	2.26e-18	17.6465
	TCF12	LRP1B	0.127972	0.127972	8.99e-12	11.0462		ARNT2	CD24	0.126855	0.126855	8.99e-14	13.0462		FOS	LRMDA	-0.136945	0.136945	9.56e-12	11.0195		SIM1	PDE8A	0.1725	0.1725	5.23e-15	14.2817
	PAX8	P3H2	0.12784	0.12784	1.64e-13	12.7863		TCF12	NEK10	0.126768	0.126768	3.42e-14	13.466		TCF12	AGAP1	0.136884	0.136884	2.31e-11	10.6356		ZEB1	THSD4	0.172471	0.172471	4.02e-10	9.39589
	JUND	RPS24	0.127753	0.127753	5.3e-17	16.2755		STAT5A	TFPI	-0.126761	0.126761	2.1e-08	7.67817		MBD2	ARHGAP6	-0.136818	0.136818	6.85e-11	10.1645		GLIS3	PDE4D	0.172394	0.172394	2.91e-10	9.53674
	ESRRG	CDH16	0.127702	0.127702	1.85e-16	15.7336		TCF7L2	CCND3	0.126524	0.126524	2.54e-16	15.5949		ZNF148	FKBP5	-0.136697	0.136697	7.37e-07	6.1327		PBX3	PPFIA2	0.172365	0.172365	4.79e-13	12.3199
	RXRA	PTPRG	0.127596	0.127596	2.35e-16	15.6294		NR2F2	B2M	0.12649	0.12649	1.41e-09	8.85073		TCF7L2	GLDC	0.136627	0.136627	2.48e-10	9.6049		PAX8	KCNMA1	-0.172316	0.172316	1.64e-11	10.7862
	PPARA	SLC16A12	0.127569	0.127569	1.7e-10	9.76877		TFAP2B	HNF1B	0.126465	0.126465	1.41e-12	11.85		ESRRA	DEPTOR	-0.136413	0.136413	5.98e-09	8.22361		ARID3A	ZNF385D	0.172195	0.172195	7.88e-15	14.1037
	SMAD3	TMEM72	-0.12754	0.127541	3.01e-08	7.52126		PAX8	MACROD2	0.126464	0.126464	6.85e-17	16.1643		TCF7L2	MECOM	0.13641	0.13641	2.09e-08	7.67986		MEF2C	ATP1B1	-0.172153	0.172153	2.08e-14	13.6825
	ENO1	ADAMTS1	0.127457	0.127457	5.72e-16	15.2429		GTF2I	ATP1B1	0.126342	0.126342	7.75e-12	11.1107		MBD2	ADAMTS9-AS2	0.136379	0.136379	4.46e-14	13.351		KLF7	INPP4B	-0.172139	0.172139	9.01e-15	14.0452
	TFAP2B	DHFR	-0.1274	0.127402	2.94e-09	8.53204		SMAD3	ABTB2	0.126317	0.126317	2.67e-17	16.5733		TCF12	ARHGEF28	0.136323	0.136323	2.36e-12	11.6263		NF1	SUCNR1	0.172038	0.172038	3.44e-08	7.46292
	ESRRG	ARHGAP24	0.127372	0.127372	1.21e-19	18.9158		NPAS3	PDE1A	0.126289	0.126289	2.62e-12	11.5811		PPARA	SLC16A7	0.136285	0.136285	1.42e-12	11.8467		TFAP2B	CLDN10-AS1	-0.171884	0.171884	1.13e-05	4.94838
	ELF1	RPL4	-0.12737	0.127369	1.53e-11	10.8155		ZNF148	GALNT18	0.126273	0.126273	7.17e-12	11.1448		NR3C2	FHIT	0.136207	0.136207	2.4e-07	6.61926		NF1	CASR	0.171833	0.171833	4.58e-11	10.3394
	EGR1	RPS18	0.127355	0.127355	7.53e-14	13.1233		FOS	APOO	0.12622	0.12622	5.2e-17	16.2838		RFX7	ESRRG	-0.136085	0.136085	7.53e-13	12.1232		SMAD3	LINC01182	-0.171743	0.171743	1.19e-07	6.92331
	TCF12	ARHGEF28	0.127334	0.127334	9.92e-16	15.0035		RELB	GPC6	0.126187	0.126187	5.04e-19	18.2977		ETS1	THSD4	0.136069	0.136069	1.16e-11	10.9342		EHF	SLC12A1	-0.171671	0.171671	6.36e-07	6.19638
	ZFHX3	LRMDA	-0.1273	0.127303	2.34e-11	10.6316		CREB1	SYNE2	-0.12615	0.12615	6.71e-11	10.1734		TFAP2B	WNK1	0.136057	0.136057	1.1e-11	10.9606		TFCP2L1	SLC22A2	-0.171634	0.171634	4.12e-15	14.3854
	EGR1	AMBRA1	0.127297	0.127297	8.12e-12	11.0907		KLF7	SYNE2	0.12615	0.12615	3.96e-14	13.4026		NR2F2	RPS15	0.136025	0.136025	2.79e-13	12.5551		CREB3L2	MOB3B	0.171602	0.171602	4.15e-10	9.38216
	BHLHE40	DHFR	-0.12724	0.127241	8.13e-14	13.09		FOSB	ASTN2	0.126111	0.126111	1.77e-15	14.7516		ELF1	RHOBTB3	0.136	0.136	5.2e-15	14.2843		BCL6	PTH1R	-0.171583	0.171583	1.36e-08	7.86702
	ZNF148	ARID5B	0.127234	0.127234	8.26e-08	7.08301		TCF12	RERE	0.126058	0.126058	2.14e-15	14.6692		TCF7L2	LINC01781	0.135995	0.135995	5.43e-09	8.26558		NR3C1	ESRRG	-0.171554	0.171554	1.13e-13	12.9465
	KLF6	KCNIP4	0.127224	0.127224	4.16e-10	9.3814		FOS	TFCP2L1	-0.126056	0.126056	2.02e-15	14.6957		TCF12	SIM1	0.135987	0.135987	5.36e-11	10.2709		TCF12	CUBN	-0.171485	0.171485	7.73e-07	6.11203
	YBX1	GAPDH	0.127201	0.127201	2.6e-16	15.5844		RUNX1	GPC5	0.125935	0.125935	1.52e-08	7.81778		GTF2I	STOX2	0.135961	0.135961	3.83e-11	10.4163		ZBTB7A	HIP1	0.17142	0.17142	6.65e-15	14.1771
	TRIM28	S100A2	0.127108	0.127108	2.86e-19	18.5435		ENO1	SFRP1	0.125885	0.125885	2.25e-16	15.6488		FOXO3	CSRNP3	0.135948	0.135948	9.04e-13	12.0437		CHD2	FOXO3	0.170929	0.170929	6.83e-15	14.1653
	TFAP2B	ZBTB16	-0.12709	0.127093	4.91e-06	5.30862		NR2F2	RPS14	0.125834	0.125834	2.81e-10	9.55174		TCF12	OXR1	0.13594	0.13594	5.37e-10	9.27006		TCF7L2	CPEB2	0.170837	0.170837	2.14e-11	10.6699
	PBX3	NTRK2	0.126688	0.126688	4.2e-16	15.3768		IRX2	LINC01320	-0.125774	0.125774	3.9e-10	9.40871		SP1	FKBP5	-0.135893	0.135893	2.11e-09	8.67656		ZNF148	ZBTB16	-0.170783	0.170783	1.94e-10	9.71139
	TRIM28	RPL7	0.126644	0.126644	2.71e-16	15.5674		EHF	GPX3	-0.125761	0.125761	9.76e-09	8.01051		NPAS3	KAZN	0.135787	0.135787	1.31e-14	13.882		ESR2	UMOD	-0.170763	0.170763	1.52e-11	10.8179
	TEAD1	PPFIBP1	0.12662	0.12662	4.91e-16	15.3091		PAX8	PLCL1	-0.125708	0.125708	3.98e-09	8.40021		FOS	DEPTOR	0.135674	0.135674	6.59e-11	10.181		PAX8	CCSER1	-0.170742	0.170742	5.07e-06	5.29508
	NR3C1	ADAMTS9-AS1	0.126586	0.126586	5.44e-19	18.2646		GLIS3	COL18A1	0.125518	0.125518	4.81e-18	17.3178		MEF2A	NRG3	0.135674	0.135674	9.48e-11	10.0232		TCF12	UBE2H	0.170711	0.170711	8.19e-18	17.0867
	ESR1	RBFOX1	0.126538	0.126538	6.82e-10	9.16642		MEF2A	NRG3	0.125468	0.125468	3.3e-10	9.48192		PAX8	PTPN14	0.135618	0.135618	1.64e-17	16.7856		PURA	RPL10	0.170708	0.170708	5.43e-15	14.265
	PPARGC1A	RERE	0.126517	0.126517	5.74e-14	13.2415		STAT1	EFNA5	-0.12539	0.12539	4.99e-08	7.30189		TFAP2B	GLCCI1	0.135591	0.135591	5.41e-20	19.2665		GTF2I	PAX8	0.170588	0.170588	2.03e-09	8.69167
	TFAP2B	RGS6	-0.12647	0.126465	1.47e-08	7.83401		FOSL2	SASH1	-0.125258	0.125258	1.02e-17	16.9912		RXRA	PAPPA2	-0.135548	0.135548	0.000629147	3.20125		BACH2	BICDL1	-0.170567	0.170567	4.29e-13	12.3671
	RARG	KCNIP4	-0.12646	0.126456	6.37e-10	9.19573		KLF7	ATP1B1	-0.125152	0.125152	4.24e-10	9.37239		TFAP2B	STON2	0.13552	0.13552	4.02e-11	10.3962		CLOCK	PLEKHA6	0.170546	0.170546	1.08e-10	9.96604
	TCF12	SGIP1	0.126447	0.126447	3.01e-13	12.5216		CREB1	TRABD2B	-0.125144	0.125144	4.45e-13	12.3514		PAX8	CCSER1	-0.135474	0.135474	3.63e-08	7.43998		GLIS3	GAREM1	0.170506	0.170506	1.1e-13	12.9588
	NF1	SUCNR1	0.126389	0.126389	1.08e-08	7.9651		STAT3	CCSER1	0.12514	0.12514	6.51e-09	8.1866		STAT1	KLHL13	-0.135472	0.135472	1.57e-13	12.8032		PRDM16	FOXP2	0.170503	0.170503	1.47e-14	13.8323
	KLF6	PDE1A	0.12631	0.12631	4.56e-06	5.34081		FOS	TPT1	0.124928	0.124928	1.14e-16	15.9449		GLIS3	NRP1	0.135464	0.135464	1.02e-12	11.9912		TFAP2B	RASGEF1B	0.170468	0.170468	2.64e-10	9.57821
	ENO1	CD81	0.126293	0.126293	3.74e-23	22.4267		ESR2	UMOD	-0.124893	0.124893	2.08e-09	8.6815		NFE2L2	CPEB4	0.135391	0.135391	2.67e-15	14.5735		TCF12	SLCO3A1	-0.170361	0.170361	5.68e-11	10.2459
	FOSB	KCNJ16	-0.12625	0.126245	6.29e-12	11.2012		ELF2	EFHD1	0.124771	0.124771	1.48e-13	12.8299		PPARA	CLDN16	0.135362	0.135362	2.25e-07	6.6484		TEAD1	COBLL1	0.170221	0.170221	5.56e-13	12.2546
	BACH2	BICDL1	-0.12622	0.126217	1.62e-10	9.78915		ETV1	SLC4A7	-0.124766	0.124766	6.51e-15	14.1863		NR3C1	PHACTR1	0.135306	0.135306	2.06e-17	16.6862		PURA	WNK1	0.17015	0.17015	8.13e-11	10.0901
	TCF7L2	PARD3B	0.126172	0.126172	6.5e-14	13.1871		TRIM28	PSAP	0.12476	0.12476	4.01e-14	13.3966		ELF2	PCDH9	0.135299	0.135299	1.08e-08	7.96759		EHF	SGIP1	0.169936	0.169936	6.82e-10	9.16609
	SIM1	PDE1A	0.126152	0.126152	5.02e-11	10.2993		NR2F2	TMBIM6	0.124743	0.124743	4.66e-16	15.3317		ATF2	RORA	-0.135103	0.135103	1.5e-13	12.8248		ETV6	NLGN4Y	0.169922	0.169922	4.51e-12	11.3456
	PAX8	LRP1B	-0.12607	0.126067	9e-14	13.0457		NR1H4	RPS9	-0.124707	0.124707	2.27e-08	7.64472		TFAP2B	HNF1B	0.135099	0.135099	1.18e-12	11.9296		SP1	PLCB1	-0.169895	0.169895	3.29e-12	11.4834
	ZBTB7A	PTGER3	0.126033	0.126033	2.04e-09	8.69001		ZEB1	TRABD2B	0.124654	0.124654	6.24e-11	10.205		POU3F3	CPM	-0.135016	0.135016	6.79e-12	11.1682		FOSL2	NEK10	0.169893	0.169893	2.13e-09	8.67125
	TCF7L2	MAGI2	0.125853	0.125853	7.71e-14	13.1129		FOS	RPL28	0.124629	0.124629	6.88e-09	8.1627		PRDM16	LNX1	0.134994	0.134994	1.47e-14	13.8338		FOS	WNK1	-0.169891	0.169891	1.46e-06	5.83449
	TCF12	NR3C2	0.125843	0.125843	5.45e-09	8.26385		GTF2I	RPS7	0.124565	0.124565	9.63e-13	12.0162		EHF	CLDN16	-0.134944	0.134944	7.89e-13	12.1027		STAT1	RORA	-0.169888	0.169888	9.08e-12	11.0418
	HNF4G	PTGER3	-0.12571	0.125712	3.29e-10	9.4828		RFX7	SAT1	-0.124556	0.124556	2.1e-12	11.678		GLIS3	TEAD1	0.134918	0.134918	5.4e-17	16.2678		PRDM16	CABP1	0.169701	0.169701	7.22e-12	11.1414
	PKNOX2	GRIP1	-0.12566	0.125663	0.000651	3.18642		PBX1	GALNT14	0.124548	0.124548	1.66e-16	15.7809		NR2F2	FGD4	-0.134899	0.134899	2.02e-10	9.69517		CTCF	SLC4A7	-0.169639	0.169639	1.11e-11	10.9548
	EHF	ZBTB16	0.125611	0.125611	3.31e-11	10.4803		HNF4G	PTGER3	-0.124541	0.124541	1.17e-12	11.9305		ETV6	ADAMTS9-AS2	0.134884	0.134884	1.82e-08	7.74081		ESRRA	SLCO3A1	0.169624	0.169624	1.12e-12	11.9502
	ZEB1	BICD1	0.125513	0.125513	2.06e-18	17.6859		GABPA	EFNA5	-0.124515	0.124515	5.09e-09	8.2937		SMAD3	MET	0.134836	0.134836	2.86e-24	23.5438		PAX8	KCTD16	0.169194	0.169194	6.74e-14	13.1715
	RFX7	RPS4X	-0.1255	0.125504	8.44e-09	8.07383		TCF12	SAT1	0.124452	0.124452	4.03e-11	10.3952		BCL6	GLIS3	-0.134825	0.134825	2.47e-12	11.6072		TFCP2L1	CLMN	0.169149	0.169149	8.2e-13	12.086
	MLXIP	RPS6	0.125436	0.125436	2.58e-10	9.58769		NR1H4	KCNJ16	0.124417	0.124417	2.41e-09	8.61887		PRDM16	CYFIP2	0.134776	0.134776	3.3e-12	11.482		MEF2A	BICDL1	0.16914	0.16914	1.19e-08	7.92332
	JUND	SDC4	0.125355	0.125355	4.19e-14	13.3782		ARNT2	CADM1	0.124356	0.124356	2.83e-16	15.5479		NR3C1	FOXP2	0.134738	0.134738	5.19e-14	13.285		PPARA	PAPPA2	-0.168996	0.168996	0.00090919	3.04135
	GLIS3	BRINP3	0.125352	0.125352	3.43e-08	7.46473		MBD2	PTGER3	-0.124355	0.124355	1.12e-07	6.9504		HIVEP2	RPL10	-0.134708	0.134708	2.67e-16	15.5737		NR3C1	SLC16A7	0.168967	0.168967	1.11e-12	11.9538
	MBD2	NLGN4Y	0.125297	0.125297	4.19e-10	9.37814		NFE2L2	WWOX	0.124312	0.124312	1.56e-09	8.80768		PAX8	PTK2	0.134686	0.134686	3.82e-14	13.4177		TCF12	SYNE2	0.16883	0.16883	1.98e-10	9.7031
	TCF7L2	GABRB1	0.125292	0.125292	1.19e-12	11.9251		CREB3L2	MYLK	0.124224	0.124224	6.84e-12	11.165		GLIS3	WNK1	0.134571	0.134571	2.99e-05	4.52419		PPARGC1A	OXR1	0.168829	0.168829	6.63e-09	8.17855
	FOXK2	ASTN2	0.125253	0.125253	7.8e-13	12.1077		CLOCK	FKBP5	-0.124219	0.124219	1.51e-11	10.8207		CUX1	CPM	0.134566	0.134566	7.66e-12	11.1159		NR3C1	ACOT11	0.16873	0.16873	3.48e-14	13.4579
	KLF7	DEFB1	-0.12525	0.125247	1.23e-12	11.9116		FOS	MACC1	-0.12414	0.12414	4.87e-14	13.3121		PPARGC1A	SLC16A7	0.134476	0.134476	7.93e-16	15.1005		STAT3	FNDC3B	0.16868	0.16868	3.96e-13	12.4026
	PBX3	PHACTR1	0.12524	0.12524	2.34e-12	11.6315		ZNF148	GLIS3	0.124031	0.124031	7.57e-11	10.1208		TFCP2L1	WSB1	0.134458	0.134458	1.27e-19	18.8966		NR3C1	EFHD1	-0.168644	0.168644	2e-17	16.6992
	ESRRA	MFSD4A	0.125227	0.125227	1.01e-16	15.9949		MEF2A	FRY	0.124014	0.124014	4.27e-13	12.3692		ELF1	DPH6-DT	-0.134296	0.134296	1.39e-09	8.85771		ENO1	RPS12	0.16859	0.16859	1.05e-23	22.978
	RORA	PTH1R	0.125152	0.125152	1.25e-06	5.90137		RUNX1	PPARGC1A	0.123995	0.123995	1.88e-15	14.7266		MEF2C	HDAC9	0.134213	0.134213	7.54e-18	17.1225		TCF12	LINC01091	-0.168544	0.168544	4.11e-09	8.38609
	ELK4	RPS6	0.125099	0.125099	8.02e-17	16.0958		HNF1B	SASH1	-0.123789	0.123789	3.06e-12	11.515		NR1H4	COL4A3	0.134177	0.134177	2.37e-15	14.6253		SOX6	CGNL1	0.168324	0.168324	4.06e-06	5.3912
	TCF12	SLC4A7	0.12506	0.12506	1.07e-10	9.97075		ELK4	BICDL1	0.123706	0.123706	6.15e-15	14.2112		CTCF	ADAMTS9-AS2	-0.134166	0.134166	7.44e-15	14.1284		TCF7L2	HMCN1	-0.168223	0.168223	9.57e-13	12.0191
	RORA	CCDC148	0.125045	0.125045	1.22e-16	15.9148		MEF2A	MEGF11	-0.123673	0.123673	1.66e-06	5.77964		KLF7	STPG2	-0.134131	0.134131	8.84e-12	11.0538		IRF1	ERBB4	-0.168045	0.168045	8.52e-11	10.0698
	JUNB	SLC12A1	0.125004	0.125004	1.14e-08	7.94128		JDP2	NEAT1	-0.123668	0.123668	1.28e-11	10.8935		NPAS2	BMP6	-0.134015	0.134015	6.8e-15	14.1678		ARNTL2	RPS6	-0.168031	0.168031	6.56e-15	14.1829
	TFAP2B	TRABD2B	0.125001	0.125001	6.29e-13	12.2015		ZNF148	SLC9A3	-0.12359	0.12359	2.98e-12	11.5257		ETV5	TMPRSS4	0.134006	0.134006	2.15e-17	16.6686		PBX3	SLC12A1	0.167854	0.167854	6.73e-07	6.17225
	TFCP2L1	LGR4	0.124927	0.124927	1.8e-15	14.745		JUND	TPT1	0.123539	0.123539	1.15e-17	16.94		GLIS3	KIRREL1	0.133988	0.133988	1.32e-11	10.8798		FOS	ASTN2	0.167609	0.167609	4.06e-09	8.39146
	PBX1	PPARGC1A	0.124886	0.124886	2.4e-14	13.6205		BCL11B	NLGN4Y	0.123526	0.123526	8.65e-10	9.06298		RFX2	FKBP5	-0.133841	0.133841	8.97e-12	11.0473		NR3C1	LRP1B	0.167535	0.167535	1.24e-10	9.90771
	GLIS3	ZFAND3	0.124832	0.124832	5.83e-15	14.2342		FOS	MEGF11	0.123499	0.123499	3.26e-08	7.48647		PAX8	PARD3B	0.133779	0.133779	1.31e-15	14.8844		ELF1	MOB3B	0.167407	0.167407	1.89e-09	8.72281
	MEF2A	FAM155A	-0.1248	0.1248	2.01e-11	10.6976		NFE2L2	CA10	0.123489	0.123489	7.54e-12	11.1226		RXRA	FKBP5	0.133778	0.133778	4.69e-11	10.3286		TFAP2B	TMEM52B	0.167406	0.167406	1.45e-16	15.8372
	YBX1	ATP5F1E	0.124786	0.124786	1.22e-18	17.9141		ELF1	PLCB1	-0.123429	0.123429	1.98e-12	11.7031		TEAD1	PTPN14	0.133589	0.133589	3.39e-16	15.4694		KLF7	WNK4	-0.167376	0.167376	6.63e-14	13.1784
	MEF2A	FTL	-0.12475	0.124752	5.31e-11	10.2747		NR2F2	FGD4	-0.123419	0.123419	7.69e-11	10.1139		FOS	RGS6	0.133579	0.133579	9.64e-09	8.01589		MBD2	NLGN4Y	0.167335	0.167335	3.45e-12	11.4618
	PPARA	FNIP2	0.124703	0.124703	9.41e-15	14.0266		CHD2	RNF144B	-0.123363	0.123363	4.31e-09	8.36598		ESRRG	OXR1	0.133522	0.133522	2.03e-15	14.6922		TCF12	KCNMA1	0.16731	0.16731	2.32e-11	10.6338
	TCF12	DHFR	-0.12461	0.124607	1.36e-10	9.86655		TCF7L2	SNX29	0.123346	0.123346	5.4e-11	10.2677		KLF7	SLC9A3	-0.133412	0.133412	1.49e-20	19.8265		SMARCC1	PTH1R	0.167308	0.167308	1.44e-08	7.84056
	PBX3	STOX2	-0.12459	0.124591	5.64e-09	8.24851		PPARGC1A	INPP4B	0.123282	0.123282	1.98e-16	15.7043		PKNOX1	PLCB1	-0.133322	0.133322	6e-12	11.2218		KLF7	IGFBP7	0.167251	0.167251	4.25e-12	11.3721
	PAX8	MACROD2	0.124572	0.124572	2.09e-13	12.6798		JUND	RPS15	0.123256	0.123256	3.6e-10	9.44344		GLIS3	NPNT	0.13332	0.13332	3.36e-17	16.4742		CTCF	ATP1B1	-0.167163	0.167163	3.38e-09	8.47145
	EHF	RHOBTB3	0.124542	0.124542	1.25e-18	17.9035		ESRRG	CASR	0.123253	0.123253	1.31e-14	13.8811		TFCP2L1	NHS	0.133299	0.133299	5.3e-11	10.2755		ELF1	ANKRD11	0.167075	0.167075	1.16e-11	10.936
	KLF7	TNS3	0.124533	0.124533	3.63e-12	11.4405		EGR1	RPS4X	0.123249	0.123249	1.81e-10	9.74284		GLIS3	DENND2A	0.133207	0.133207	3.44e-16	15.4631		TFAP2B	PTGER3	-0.167061	0.167061	3.88e-08	7.41154
	RORA	CGNL1	0.12442	0.12442	1.32e-10	9.8785		ELK4	SLC4A7	0.123225	0.123225	3.56e-13	12.4491		FOSL1	EGF	0.132977	0.132977	4.53e-10	9.34355		ETS2	ASTN2	-0.16706	0.16706	9.73e-14	13.0119
	MEF2A	SEMA3C	-0.1244	0.124402	1.28e-14	13.8911		MEF2C	DPYD	0.123169	0.123169	2.26e-14	13.6457		ATF4	CD24	0.132906	0.132906	1.74e-11	10.7591		NFAT5	GLS	0.166974	0.166974	1.78e-11	10.7502
	BHLHE40	TRABD2B	0.124329	0.124329	1.87e-15	14.7274		GLIS3	GULP1	0.123167	0.123167	1.97e-12	11.7062		NR2F2	CPM	0.132828	0.132828	4.68e-10	9.32938		MEF2A	FHOD3	0.166917	0.166917	1.95e-13	12.7108
	KLF6	ACTB	0.124317	0.124317	2.3e-13	12.639		RORA	PTH1R	0.12315	0.12315	2.97e-09	8.52653		ARNT2	NAV2	0.132727	0.132727	2.95e-09	8.53039		NFE2L2	MIR646HG	0.166904	0.166904	9.48e-09	8.02301
	PBX3	SLIT2	0.124286	0.124286	2.2e-13	12.6581		ESRRA	ADAMTS9-AS2	-0.123112	0.123112	7.95e-13	12.0998		PPARGC1A	NRG3	-0.13266	0.13266	1.45e-12	11.8399		ESRRA	CLCNKA	0.166857	0.166857	3.77e-12	11.4238
	GLIS3	SAMD4A	0.124207	0.124207	5.63e-12	11.2497		ELF1	WWOX	-0.123105	0.123105	1.77e-11	10.7526		TCF12	SAT1	0.132592	0.132592	1.76e-11	10.7557		KLF7	BCL2	-0.166712	0.166712	6.96e-11	10.1576
	NR3C1	PHACTR1	0.124198	0.124198	3.63e-16	15.4399		MEF2A	DPH6-DT	0.123077	0.123077	2.95e-09	8.52995		PAX8	SLCO3A1	0.132571	0.132571	1.18e-11	10.9288		PPARA	PTH2R	0.166689	0.166689	3.67e-10	9.43534
	ARNTL	DPH6-DT	0.124107	0.124107	9.26e-17	16.0336		NFIC	GABRP	-0.123046	0.123046	3.59e-11	10.4453		NR3C1	SFRP1	-0.132553	0.132553	4.44e-15	14.3523		PLAG1	WNK1	-0.166556	0.166556	1.09e-07	6.96207
	PAX8	PTPN14	0.124023	0.124023	1.98e-17	16.7034		MEF2A	CTNNA1	0.122996	0.122996	1.92e-09	8.71641		GTF2I	APOO	0.132537	0.132537	8e-14	13.0968		RXRA	WNK1	0.166541	0.166541	3.64e-14	13.4394
	ELF1	PTPRG	-0.124	0.123998	5.62e-12	11.2503		PAX8	EIF4G3	0.122864	0.122864	2.42e-14	13.6163		ZBTB1	KCNIP4	0.132447	0.132447	1.88e-07	6.72514		KLF7	KCNIP4	0.166501	0.166501	1.18e-11	10.9269
	KLF7	ZBTB16	0.123828	0.123828	3.3e-10	9.4818		KLF7	MAGI2	-0.122844	0.122844	4.68e-17	16.3299		PPARA	BICC1	-0.132349	0.132349	6.93e-14	13.159		TCF12	JMJD1C	0.166456	0.166456	2.02e-19	18.6944
	HNF1B	CNKSR3	0.123826	0.123826	1.19e-09	8.9252		VDR	FOXP2	-0.122844	0.122844	9.15e-15	14.0387		STAT3	VMP1	0.132329	0.132329	3.6e-14	13.4435		PURA	CA12	0.166187	0.166187	1.46e-12	11.8363
	MEF2A	DPH6-DT	0.123813	0.123813	1.22e-05	4.91366		NR3C2	HIP1	0.122816	0.122816	1.49e-11	10.8281		PPARGC1A	PKP4	0.132319	0.132319	7.23e-14	13.1409		TCF12	AGAP1	0.166136	0.166136	5.88e-12	11.231
	IRF1	ERBB4	-0.12373	0.123735	4.39e-13	12.3572		TRIM28	RPS8	0.122662	0.122662	8.16e-15	14.0881		ELF1	WWC1	-0.132307	0.132307	7.2e-11	10.143		TCF7L2	WWOX	0.165999	0.165999	1.23e-10	9.90984
	FOXK2	COBLL1	0.123718	0.123718	7.05e-17	16.1519		SMAD3	DEPTOR	-0.122647	0.122647	7.63e-08	7.11744		PAX8	PROM1	0.132206	0.132206	1.2e-15	14.9222		KLF6	KCNIP4	0.165939	0.165939	7.5e-11	10.125
	STAT3	TPST1	0.123673	0.123673	4.66e-14	13.332		GLIS3	SLC4A7	-0.122572	0.122572	9.85e-09	8.0066		NR3C1	SCHLAP1	0.132076	0.132076	1.62e-10	9.79102		BACH1	PHACTR1	0.165813	0.165813	1.14e-08	7.94157
	PBX3	EFHD1	0.123666	0.123666	3.55e-17	16.4492		BCL6	GLIS3	-0.122511	0.122511	3.19e-10	9.49582		CHD2	CRMP1	-0.13206	0.13206	1.18e-08	7.92812		TFCP2L1	FRAS1	0.165791	0.165791	2.45e-15	14.6113
	PPARGC1A	PKP4	0.123647	0.123647	1.01e-10	9.9975		MBD2	ARHGAP26	0.122503	0.122503	1.26e-10	9.89899		MEF2C	PKHD1	-0.131913	0.131913	9.67e-06	5.01448		FOSB	NEK10	0.165692	0.165692	3.22e-11	10.4927
	MEF2A	RPL29	-0.12355	0.123549	2.23e-12	11.6526		CREB1	PRICKLE2	0.122472	0.122472	1.44e-12	11.8408		NR3C1	ENOX1	-0.131889	0.131889	5.89e-11	10.2301		CREB1	ESRRG	0.165685	0.165685	5.45e-14	13.2635
	EGR1	RPL29	0.123547	0.123547	5.08e-13	12.2937		ELF1	S100A6	-0.122471	0.122471	2.49e-11	10.6042		MEF2A	PTPN4	0.131881	0.131881	1.84e-11	10.736		NR3C1	SCTR	0.165676	0.165676	2.86e-12	11.543
	EGR1	TFPI	0.12354	0.12354	9.25e-11	10.0339		EGR1	CDH16	0.122321	0.122321	2.06e-13	12.6854		KLF7	MFHAS1	0.131858	0.131858	3.66e-19	18.437		JUND	RPS15	0.165668	0.165668	3.04e-12	11.5164
	CREB3L2	PPARGC1A	0.123452	0.123452	5.41e-13	12.2671		NFE2L2	EGF	0.122292	0.122292	0.000126747	3.89706		GABPA	KCNIP4	-0.131847	0.131847	2.56e-09	8.59178		MLXIP	ENOX1	-0.165648	0.165648	5.85e-13	12.2332
	TEAD1	PTPN14	0.123417	0.123417	1.74e-16	15.759		EHF	MGAT5	-0.122256	0.122256	0.000118813	3.92514		TCF12	CARMIL1	0.131787	0.131787	1.38e-16	15.8599		IKZF2	LINC01781	0.165636	0.165636	2.38e-18	17.6236
	NPAS3	KAZN	0.123408	0.123408	5.34e-14	13.2723		HNF1B	RORA	0.122124	0.122124	1.28e-12	11.8929		MEF2C	CAPN8	-0.131764	0.131764	7.88e-17	16.1037		NR1H4	PTGER3	-0.165411	0.165411	3.93e-09	8.4052
	PPARGC1A	SLC16A7	0.123401	0.123401	3.27e-18	17.4852		EGR1	PLCL1	-0.122094	0.122094	1.88e-12	11.7254		ELF1	TBC1D4	0.131755	0.131755	5.13e-17	16.2902		ELF1	SLC4A7	0.16536	0.16536	2.18e-13	12.6615
	CREB3L2	NRG1	0.12333	0.12333	2.29e-14	13.6397		EHF	DHFR	-0.122093	0.122093	2.45e-09	8.61169		PPARA	LINC01781	-0.131731	0.131731	7.18e-10	9.14367		ESRRA	UMOD	0.165316	0.165316	2.77e-09	8.55746
	RXRA	SLC12A1	-0.12328	0.123281	6.11e-07	6.21375		BCL11B	LINC01320	-0.122055	0.122055	8.23e-11	10.0847		FOXO3	ARHGAP6	0.131701	0.131701	1.06e-05	4.97506		HIF1A	LINC01320	0.165254	0.165254	1.8e-08	7.74591
	FOSL1	EGF	0.123268	0.123268	1.15e-10	9.93957		YBX1	GAPDH	0.121976	0.121976	1.6e-16	15.7972		TCF7L2	SNX29	0.131651	0.131651	2.39e-10	9.62154		PBX1	PTH1R	-0.165222	0.165222	9.55e-08	7.01996
	GTF2I	SYNE2	0.123151	0.123151	3.71e-12	11.4302		MEF2C	RNF144B	-0.121819	0.121819	3.03e-09	8.51877		RFX7	AGBL4	0.13165	0.13165	1.96e-09	8.70677		NR3C2	LINC01320	-0.165092	0.165092	8.6e-08	7.06564
	STAT5B	PLCL1	-0.1231	0.123104	1.98e-13	12.7041		MEF2A	MAGI1	0.121804	0.121804	1.34e-09	8.87239		BCL6	HIF1A	0.13161	0.13161	1.69e-17	16.7719		NPAS3	LRMDA	-0.16498	0.16498	2.06e-08	7.68559
	ELK4	CLCNKA	0.123067	0.123067	2.14e-07	6.66964		EGR1	TFPI	0.121796	0.121796	7.34e-11	10.1341		NR3C1	PTH2R	-0.131565	0.131565	2.57e-10	9.59091		STAT3	WDFY2	0.164963	0.164963	4.12e-13	12.3851
	MEF2A	NEAT1	0.123004	0.123004	8.14e-13	12.0896		MBD2	CGNL1	-0.121786	0.121786	1.3e-11	10.8871		SIM1	RNF150	0.131558	0.131558	1.64e-11	10.7861		NR3C2	KCNJ1	0.164765	0.164765	1.91e-10	9.71984
	NR3C1	SCHLAP1	0.122999	0.122999	1.12e-13	12.9525		ENO1	CD81	0.121714	0.121714	9.45e-24	23.0245		KLF7	SLC4A7	0.131518	0.131518	1.87e-09	8.72805		SMAD3	ATP1B1	-0.164538	0.164538	8.31e-10	9.08065
	TFAP2B	SOX6	0.122911	0.122911	5.23e-13	12.2817		TCF7L2	SDK1	0.121672	0.121672	1.31e-12	11.8837		PPARGC1A	CHL1	-0.131491	0.131491	2.19e-11	10.6605		ELF1	PLCB1	-0.164534	0.164534	1.39e-10	9.85649
	ELK4	ESRRG	0.12291	0.12291	3.56e-16	15.4489		KLF6	SLC4A7	0.121608	0.121608	4.87e-10	9.31206		STAT3	NELL1	-0.131491	0.131491	1.68e-11	10.7741		FOXP1	CRYL1	0.164473	0.164473	2.27e-16	15.6437
	MEF2A	RBFOX1	0.12285	0.12285	1.7e-10	9.76965		CREB3L2	TCIM	-0.1216	0.1216	9.88e-17	16.0051		BACH2	UGT2B7	-0.131486	0.131486	4.33e-13	12.3631		PPARA	ADGRF1	-0.164331	0.164331	2.15e-08	7.66703
	NR2F2	RPL34	0.122844	0.122844	8.36e-17	16.0778		BCL6	CPD	0.121545	0.121545	4.76e-12	11.3223		NR2C2	PDE7B	0.131457	0.131457	7.96e-07	6.09908		ZEB1	KNG1	-0.164299	0.164299	3.62e-08	7.44107
	FOXO3	STOX2	0.122821	0.122821	3.01e-08	7.52157		MEF2A	PTPRJ	0.121505	0.121505	1.14e-11	10.9437		STAT3	MED13L	0.131321	0.131321	2.71e-11	10.5674		ELF2	PCDH9	0.164255	0.164255	3.58e-07	6.44621
	NPAS2	KNG1	-0.12271	0.122713	2.48e-13	12.605		RUNX1	C4orf19	0.121475	0.121475	2.01e-17	16.6966		PRDM16	ANK2	0.131302	0.131302	1.75e-13	12.756		NR3C1	ADAMTS9-AS1	0.164252	0.164252	9.5e-11	10.0222
	OVOL2	ERBB4	0.122618	0.122618	9.73e-11	10.0121		NR3C2	SMYD3	0.12147	0.12147	4.67e-09	8.33027		BCL6	PTH1R	-0.131293	0.131293	3.42e-09	8.46601		TEAD1	PTPRJ	0.16418	0.16418	3.04e-14	13.5176
	RFX7	ESRRG	-0.12257	0.122566	2.5e-11	10.6023		SMARCC1	RPL41	0.121387	0.121387	1.97e-09	8.70578		MEF2C	SLCO3A1	-0.131193	0.131193	4.89e-15	14.3106		TCF7L2	PKNOX2	0.16415	0.16415	5.13e-09	8.28948
	CUX1	KAZN	0.122481	0.122481	6.01e-16	15.2209		ZNF148	TMPRSS4	0.121354	0.121354	4.62e-10	9.33581		PPARA	LINC00645	0.131081	0.131081	2.38e-15	14.6227		TCF7L2	TFCP2L1	0.164144	0.164144	9.3e-09	8.0313
	PBX3	SFRP1	0.122353	0.122353	2.13e-12	11.6717		NFIA	GABRP	0.121325	0.121325	1.63e-07	6.78687		PPARGC1A	SEMA6D	0.131074	0.131074	3.42e-20	19.4663		KLF5	FKBP5	0.164109	0.164109	1.27e-11	10.8966
	NR2F2	NLGN1	-0.12235	0.122347	6.87e-13	12.1631		MBD2	MYO9A	0.121254	0.121254	4.09e-11	10.3885		TFCP2L1	RPS3	-0.130916	0.130916	2.69e-11	10.5709		CREB3L2	NFE2L2	0.164009	0.164009	1.21e-16	15.9183
	GLIS3	COL7A1	0.122312	0.122312	5.57e-17	16.2544		TCF7L2	KCNIP4	0.121142	0.121142	2.01e-09	8.69657		ZBTB4	FOXP2	0.130737	0.130737	3.14e-13	12.5035		ZBTB4	P3H2	0.164008	0.164008	3.74e-12	11.4267
	ELF1	LINC02532	0.122289	0.122289	5.98e-06	5.22305		TFAP2B	PAX8	-0.12113	0.12113	1.03e-07	6.98677		KLF7	ERBB4	0.130716	0.130716	6.19e-09	8.20844		KLF7	RNF144B	0.163942	0.163942	2.42e-13	12.6165
	TCF7L2	TPST1	0.12219	0.12219	2.82e-13	12.5496		MEF2C	ITPR1	0.121121	0.121121	8.36e-14	13.0776		RFX7	DHFR	-0.130689	0.130689	7.63e-12	11.1177		TFAP2B	ARHGAP6	0.16394	0.16394	8.23e-05	4.08439
	NPAS3	NRP1	0.12213	0.12213	3.16e-13	12.4998		NR1H4	NRG1	-0.121098	0.121098	2.57e-11	10.59		VDR	INPP4B	0.130677	0.130677	3.03e-18	17.5187		CLOCK	CCSER1	-0.163797	0.163797	1.9e-10	9.72134
	MLXIPL	PTH1R	0.122092	0.122092	1.76e-12	11.7551		PRDM16	THSD4	0.121098	0.121098	1.71e-10	9.76753		NPAS3	RBFOX1	0.130557	0.130557	6.01e-07	6.22086		CHD2	WDFY2	0.163767	0.163767	2.43e-12	11.6146
	MEF2A	APOO	-0.12207	0.122067	8.03e-12	11.0955		RXRA	SLC12A1	-0.121007	0.121007	1.15e-09	8.938		YBX1	BCAM	0.130533	0.130533	2.08e-18	17.6811		TCF7L2	GNG7	-0.163622	0.163622	2.32e-12	11.6344
	ELF2	NLGN1	0.122022	0.122022	5.57e-10	9.25414		CTCF	ADAMTS9-AS2	-0.120947	0.120947	3.48e-16	15.4578		TFAP2B	EPB41L1	0.130503	0.130503	2.84e-17	16.5474		FOS	LINGO1	0.163398	0.163398	3.19e-13	12.4968
	EGR1	STEAP1B	0.12202	0.12202	1.11e-11	10.9535		ZNF148	ZBTB16	-0.120913	0.120913	4.27e-09	8.36959		TEAD1	PPFIBP1	0.130493	0.130493	1.33e-13	12.8748		PAX8	SLC16A5	0.163392	0.163392	1.48e-13	12.8289
	TCF12	PLEKHA5	0.122016	0.122016	1.1e-13	12.9569		CUX1	ZFAND3	0.120866	0.120866	1.65e-11	10.7823		RFX7	WNK1	0.130483	0.130483	7.6e-11	10.1194		NPAS3	MAML3	-0.163306	0.163306	2.57e-15	14.5895
	ESR2	LINC00513	0.121888	0.121888	1.54e-23	22.8119		PAX8	PATJ	0.120805	0.120805	7.54e-14	13.1228		ZNF148	DAPK1	0.130458	0.130458	2.33e-10	9.63217		TFEB	ATP1B1	0.163198	0.163198	1.38e-08	7.85953
	RUNX1	PPARGC1A	0.121849	0.121849	2.32e-13	12.6336		CREB3L2	PPARGC1A	0.120699	0.120699	4.52e-14	13.3452		TCF12	THSD4	-0.130451	0.130451	1.64e-05	4.78405		KLF7	ENOX1	-0.163046	0.163046	6.27e-10	9.20259
	ELK4	FTH1	0.121802	0.121802	5.18e-12	11.2859		SP1	RANBP3L	-0.120686	0.120686	4.91e-07	6.3091		NR3C2	RBPMS	0.130311	0.130311	8.61e-16	15.0649		CHD2	STK39	0.163022	0.163022	2.58e-15	14.5879
	STAT5B	CDH16	-0.12177	0.121766	2.06e-14	13.6864		ELF1	ACPP	0.120659	0.120659	8.24e-10	9.08401		TFDP2	STPG2	0.130215	0.130215	2.31e-12	11.6372		NR3C2	TRIM2	0.162992	0.162992	1.05e-16	15.9787
	STAT3	BCL2	-0.12172	0.121721	3.01e-13	12.5213		BACH2	ATP1B1	-0.120622	0.120622	4.23e-14	13.3736		ESRRA	KCNJ16	-0.130184	0.130184	1.88e-06	5.72633		RFX7	CA10	-0.162989	0.162989	6.33e-11	10.1984
	ELF2	EFHD1	0.121705	0.121705	3.08e-13	12.5116		STAT3	PRKD1	0.120591	0.120591	6.44e-12	11.1908		PBX3	SLC12A1	0.13013	0.13013	0.000608273	3.2159		PBX3	EEF1A1	-0.162767	0.162767	8.89e-13	12.051
	FOSL2	SASH1	-0.12166	0.121664	2.03e-17	16.6924		NPAS2	PTGER3	-0.120559	0.120559	1.61e-09	8.79189		ELF1	CCSER1	0.130018	0.130018	7.38e-15	14.1317		TCF12	DNM3	0.162757	0.162757	2.59e-19	18.5863
	NR3C2	FHIT	0.121657	0.121657	5.31e-07	6.2753		BCL6	ENOX1	-0.12049	0.12049	5.29e-14	13.2764		ESRRA	LINC02532	-0.130007	0.130007	2.5e-11	10.602		KLF10	PCDH9	0.162756	0.162756	2.25e-09	8.64775
	BACH2	PHACTR1	0.121627	0.121627	6.5e-14	13.187		JUND	PKHD1	-0.120488	0.120488	2.64e-08	7.57921		CREB3L2	KCTD16	0.129948	0.129948	5.28e-13	12.2775		FOS	ADAMTS9-AS1	-0.162746	0.162746	5.63e-12	11.2494
	HIVEP3	KLHL13	0.121611	0.121611	5.08e-12	11.2945		PBX3	AP1S3	0.120486	0.120486	3.68e-13	12.4343		NPAS3	GLIS3	0.129914	0.129914	1.39e-13	12.8578		KLF10	RORA	0.162737	0.162737	2.48e-11	10.6058
	ZEB1	MGAT5	-0.12159	0.121593	4.47e-09	8.35		NFIB	FRAS1	0.120441	0.120441	8.56e-16	15.0676		SOX6	ZBTB20	0.129897	0.129897	5.52e-09	8.25784		PKNOX1	CCSER1	-0.162704	0.162704	3.45e-11	10.4616
	ENO1	TTTY14	0.1215	0.1215	6.53e-17	16.1853		FOXK2	PDE1A	0.120385	0.120385	4.33e-09	8.36309		FOS	SDK1	-0.129889	0.129889	2.2e-12	11.6575		TEAD4	RPL29	0.162575	0.162575	8.24e-20	19.0838
	RUNX1	ANK2	0.121382	0.121382	2.81e-16	15.5517		TCF7L2	PLXDC2	0.120362	0.120362	6.96e-15	14.1574		KLF7	GPX3	0.129887	0.129887	1.64e-11	10.785		RXRA	NAV2	0.16252	0.16252	5.32e-15	14.274
	TFCP2L1	FOXP2	-0.12128	0.121275	2.71e-12	11.5666		BCL6	ZBTB16	0.120289	0.120289	2.5e-09	8.60243		PPARGC1A	EFHD1	0.12966	0.12966	1.44e-12	11.8402		PRDM16	SNX29	0.162504	0.162504	1.77e-18	17.7518
	TCF12	DSCAML1	0.121191	0.121191	7.11e-12	11.1481		STAT3	BBOX1	0.120266	0.120266	7.32e-11	10.1352		NPAS2	PTGER3	-0.12944	0.12944	1.08e-10	9.96615		NR3C1	BICDL1	0.162487	0.162487	7.9e-10	9.10236
	RXRA	PRKD1	0.121155	0.121155	8.01e-18	17.0961		TFDP2	CASC15	0.120254	0.120254	8.02e-14	13.0957		BCL6	CPD	0.12944	0.12944	6.46e-12	11.1896		PPARA	FNIP2	0.162419	0.162419	2.06e-13	12.6858
	PAX8	TRIO	0.121117	0.121117	7.35e-14	13.134		TFAP2B	VAV3	0.120234	0.120234	3.44e-16	15.4633		FOXK2	SIM1	0.129389	0.129389	7.38e-10	9.13189		RFX2	CACNB2	-0.162336	0.162336	7.79e-11	10.1087
	PLAG1	NELL1	-0.12109	0.121094	2.72e-12	11.5653		TCF7L2	NR3C2	0.120202	0.120202	1.35e-12	11.8702		MEF2C	FOXP2	-0.129377	0.129377	3.82e-12	11.4178		PAX8	PDE4D	0.162249	0.162249	5.67e-14	13.2468
	TCF12	ZDHHC14	0.121083	0.121083	6.12e-18	17.2135		STAT1	RNF144B	0.120191	0.120191	7.88e-11	10.1033		FOS	WWC1	0.129317	0.129317	4.68e-12	11.3301		EGR1	USP53	0.162248	0.162248	7.61e-10	9.11855
	ETS1	NR2F2-AS1	-0.12099	0.120993	1.44e-10	9.84314		HIVEP2	RPL10	-0.12018	0.12018	8.74e-14	13.0587		CREB1	ASTN2	0.129228	0.129228	2.8e-11	10.5527		TFCP2L1	ABLIM1	0.162209	0.162209	6.34e-17	16.198
	MEF2A	CYFIP2	0.12097	0.12097	3.61e-17	16.4429		JUN	SHROOM3	0.12009	0.12009	4.39e-12	11.3579		PLAG1	FKBP5	0.12921	0.12921	1.71e-09	8.76578		MEF2A	CYFIP2	0.162142	0.162142	5.81e-10	9.23594
	TFAP2B	LINC01503	-0.12097	0.120965	3.18e-11	10.497		MBD2	SHISA9	-0.120038	0.120038	1.08e-13	12.9677		PAX8	MACROD2	0.129114	0.129114	4.29e-13	12.3672		KLF7	PON2	0.162101	0.162101	6.38e-19	18.1953
	MEF2C	PRKD1	0.120924	0.120924	1.09e-13	12.9632		FOXO3	ARHGAP6	0.120023	0.120023	6.69e-05	4.17443		PRDM16	SNX29	0.129071	0.129071	1.92e-16	15.716		MEF2C	PITPNC1	-0.162013	0.162013	1.04e-18	17.9815
	RFX7	SAT1	-0.1209	0.120899	5.81e-10	9.23599		PBX3	STOX2	-0.12001	0.12001	9.64e-11	10.0157		SMARCC1	SOX6	0.129055	0.129055	4.77e-10	9.32177		PBX3	RHOBTB3	0.161996	0.161996	6.26e-09	8.20332
	CUX1	IMMP2L	0.120872	0.120872	5.26e-12	11.2791		HIVEP3	GULP1	0.119971	0.119971	1.04e-10	9.98131		PAX8	P3H2	0.12905	0.12905	7.03e-13	12.1528		PRDM16	ITPR1	0.161981	0.161981	9.82e-15	14.0078
	PAX8	SMYD3	0.120831	0.120831	3.21e-16	15.493		KLF7	SLC4A7	0.119903	0.119903	6.31e-11	10.2001		PAX8	EVC	0.128998	0.128998	2.45e-12	11.6116		TCF7L2	PTPRM	0.161917	0.161917	6.35e-10	9.19689
	GLIS3	SLC4A7	-0.12073	0.120731	4.37e-08	7.35997		ZEB1	GULP1	0.119853	0.119853	4.71e-15	14.3267		NFE2L2	CLMN	0.128942	0.128942	6.67e-16	15.1762		JUND	RPS4X	0.161916	0.161916	4.8e-17	16.3188
	MEF2A	CDH16	-0.12071	0.120712	1.3e-11	10.8862		CREB5	SAMD4A	0.119766	0.119766	1.36e-16	15.8679		NPAS3	TTTY14	-0.128936	0.128936	1.5e-11	10.825		CTCF	PCDH9	-0.161886	0.161886	1.08e-11	10.9672
	KLF7	HIP1	-0.12068	0.120683	4.07e-12	11.3909		TCF12	ATP1B1	0.119759	0.119759	1.41e-08	7.85145		PROX1	DEPTOR	-0.128856	0.128856	5.91e-08	7.22843		GLIS3	OXR1	0.16181	0.16181	2.32e-10	9.63524
	FOS	KCNIP4	0.120654	0.120654	1.48e-12	11.8299		ZNF148	SPTLC3	0.11975	0.11975	7.17e-12	11.1443		STAT3	PTPRG	0.12866	0.12866	2.98e-10	9.52609		NFIA	OSBPL10	-0.161801	0.161801	8.55e-12	11.0682
	ETV1	SCN2A	0.120611	0.120611	1.03e-13	12.9885		PKNOX1	PLCB1	-0.119664	0.119664	1.03e-11	10.9893		TCF7L2	CA12	0.128493	0.128493	6.68e-07	6.17503		FOS	FKBP5	-0.161689	0.161689	0.00025815	3.58813
	BCL11B	MYOF	-0.12057	0.120567	1.56e-15	14.8082		GLIS3	GAREM1	0.119663	0.119663	1.54e-09	8.81319		ZNF148	PLEKHA7	0.128393	0.128393	3.61e-10	9.44267		MEF2A	RASSF8	0.161552	0.161552	1.86e-14	13.731
	RXRA	KCNIP4	0.120528	0.120528	2.27e-13	12.6446		ZBTB1	SFRP1	0.119655	0.119655	4.71e-16	15.3269		SOX6	ARNT2	0.128313	0.128313	9.27e-15	14.0327		ETS2	CCSER1	0.161534	0.161534	3.79e-09	8.42137
	CREB3L2	LINC01320	-0.12051	0.120506	4.49e-08	7.34812		FOS	RPL8	0.119627	0.119627	3.52e-10	9.45328		ELF1	WDFY2	0.128246	0.128246	9.92e-15	14.0033		PBX1	GALNT14	0.161409	0.161409	4.18e-16	15.3791
	TFAP2B	SFRP1	0.12048	0.12048	2.34e-11	10.6304		TCF7L2	SYNE1	0.119566	0.119566	3.95e-15	14.4032		IRF1	FKBP5	-0.128225	0.128225	8.28e-10	9.08173		PLAG1	RHOBTB3	0.161375	0.161375	3.38e-14	13.4715
	TFAP2B	GLDC	0.12046	0.12046	8.12e-10	9.09027		CTCF	ARHGAP6	0.119545	0.119545	6.91e-12	11.1604		NR3C1	EFNA5	-0.128169	0.128169	1.09e-05	4.964		ELF1	CXCL12	-0.161345	0.161345	1.93e-12	11.7137
	TCF7L2	STOX2	0.12042	0.12042	2.08e-12	11.681		TFAP2B	PRKCE	-0.119538	0.119538	9.5e-19	18.0223		RFX2	ARHGAP26	0.127958	0.127958	5.46e-18	17.2625		MEF2A	ATXN1	0.161328	0.161328	1.51e-09	8.82217
	SMAD2	UGT2B7	0.120371	0.120371	3.12e-11	10.5052		MEF2A	HAVCR1	-0.119483	0.119483	5.92e-12	11.228		PURA	RPL10	0.127953	0.127953	2.64e-13	12.578		TCF7L2	SHISA9	0.161228	0.161228	3.4e-12	11.4682
	BCL6	HIF1A	0.120331	0.120331	1.63e-16	15.7888		TEAD2	RPL13A	0.119454	0.119454	1.48e-15	14.8301		KLF10	GPC5	0.127885	0.127885	1e-09	8.99805		HIF1A	ADAMTS1	0.161104	0.161104	2.74e-11	10.5618
	ELK4	RPL10	0.120313	0.120313	1.14e-09	8.94465		TCF12	RBM6	0.119357	0.119357	1.14e-12	11.9418		NR3C2	PARD3B	0.12785	0.12785	2.15e-08	7.66783		PBX3	CLDN10-AS1	0.161012	0.161012	4.08e-05	4.38986
	KLF7	CXCL12	-0.12031	0.120312	2.51e-16	15.6005		FOXK2	NEK10	0.119352	0.119352	2.01e-09	8.69739		SMAD3	ACPP	-0.127755	0.127755	1.14e-11	10.943		NFIA	LDLRAD4	0.160887	0.160887	7.61e-14	13.1186
	TCF12	P3H2	0.120298	0.120298	2.48e-14	13.6047		PRDM16	CDKL1	0.119334	0.119334	1.51e-16	15.8219		ELF1	RNF152	0.127734	0.127734	6.84e-14	13.1647		ETV5	PDE1A	-0.160878	0.160878	3.23e-15	14.4905
	JUND	RPL19	0.120267	0.120267	5.73e-14	13.2416		SMAD3	GTF2IRD1	0.119322	0.119322	2.55e-17	16.594		SMAD3	DEPTOR	-0.127731	0.127731	4.85e-07	6.31404		PPARA	TACC1	0.160865	0.160865	1e-14	13.998
	NR1H4	FAM155A	0.120228	0.120228	1.98e-15	14.7032		NFIA	FRAS1	0.11929	0.11929	2.37e-16	15.6258		RORA	CCDC148	0.127688	0.127688	2.12e-17	16.6726		CHD2	ATP1B1	0.16085	0.16085	7.98e-11	10.0979
	PURA	ACTG1	0.119906	0.119906	5.73e-13	12.2422		ESRRA	SLC4A7	0.119249	0.119249	8.58e-12	11.0663		MEF2A	RPL29	-0.127679	0.127679	5.06e-13	12.2958		CHD2	BICC1	-0.160805	0.160805	1.49e-15	14.8267
	TFEB	ATP1B1	0.119857	0.119857	5.77e-13	12.2389		ETS1	MACC1	0.119135	0.119135	5.71e-15	14.2436		KLF6	SLC4A7	0.127619	0.127619	3.86e-09	8.4131		TFCP2L1	ARL15	0.1608	0.1608	8.3e-13	12.0811
	STAT1	NELL1	-0.11982	0.119824	7.21e-12	11.1423		RUNX1	ANK2	0.119114	0.119114	3.81e-15	14.4195		TFAP2B	TRABD2B	0.127606	0.127606	8.97e-10	9.04731		TFAP2B	OSBPL10	0.160762	0.160762	1.58e-15	14.8008
	NR2F2	WFDC2	0.119818	0.119818	2.34e-11	10.6302		FOSB	LINC01320	-0.119022	0.119022	9.36e-09	8.02853		MEF2A	MAGI2	0.127385	0.127385	3.68e-14	13.4343		ATF3	P3H2	-0.160704	0.160704	6.35e-09	8.19733
	PAX8	PTK2	0.119809	0.119809	6.52e-14	13.1859		ENO1	ADAMTS1	0.119013	0.119013	2.09e-16	15.6793		ENO1	ADAMTS1	0.127361	0.127361	1.02e-13	12.9926		MBD2	DEPTOR	0.160608	0.160608	1.05e-09	8.97737
	STAT5A	ITGB6	0.119752	0.119752	5.48e-06	5.26109		TEAD2	COL4A1	0.119005	0.119005	1.08e-15	14.9655		NR3C1	DPH6-DT	0.127337	0.127337	6.99e-15	14.1553		JUNB	ERBB4	0.160594	0.160594	2.6e-10	9.58521
	KLF6	P3H2	0.119716	0.119716	4.66e-13	12.3317		PRDM16	MAST4	0.11889	0.11889	1.28e-06	5.89438		ENO1	UBA52	0.127089	0.127089	3.82e-22	21.418		CREB3L2	TBC1D4	0.160561	0.160561	1.62e-14	13.7906
	TCF7L2	RBM6	0.119696	0.119696	2.92e-14	13.5351		BCL6	PRKCE	0.118884	0.118884	3.29e-12	11.4833		ELF1	LINC00278	0.127032	0.127032	2.49e-09	8.60325		FOXK2	NAV2	-0.160441	0.160441	2.95e-09	8.52974
	ENO1	SLC25A6	0.119685	0.119685	6.14e-16	15.2119		ETV6	PTPRG	0.118872	0.118872	3.37e-13	12.4718		PRDM16	ERICH1	0.126958	0.126958	1.07e-17	16.9701		TFDP2	IGFBP7	0.160424	0.160424	2.44e-08	7.61182
	TFAP2B	GPC6	0.11968	0.11968	4.28e-10	9.36858		MEF2A	CCSER1	0.11885	0.11885	1.61e-09	8.79379		PAX8	PARD3	0.126905	0.126905	4.04e-11	10.3935		PAX8	P3H2	0.160331	0.160331	7.42e-11	10.1295
	TFAP2B	C16orf89	0.119673	0.119673	6.39e-16	15.1944		MEF2C	MMS22L	0.118848	0.118848	7.34e-14	13.1345		FOXP1	PLEKHA5	0.126896	0.126896	4.53e-14	13.3437		TCF12	DOCK4	0.160279	0.160279	3.23e-13	12.4906
	MEF2C	NELL1	0.119664	0.119664	1.17e-14	13.9326		SREBF2	SAT1	0.118838	0.118838	1.58e-07	6.80201		NR3C2	TSPAN9	0.126875	0.126875	5.14e-14	13.2893		KLF7	PAPSS2	-0.160265	0.160265	7.47e-13	12.1264
	RELB	GPC6	0.119569	0.119569	2.24e-15	14.6502		TCF12	MACROD2	0.118789	0.118789	6.54e-11	10.1841		EGR1	RBFOX1	0.126839	0.126839	2.86e-07	6.54394		PBX3	RBM20	0.16025	0.16025	2.34e-10	9.63069
	CHD2	RGS6	0.11956	0.11956	2.14e-10	9.66912		STAT1	TNFSF10	0.118714	0.118714	2.11e-12	11.6767		CREB3L2	FARP1	0.126775	0.126775	7.69e-12	11.1138		TCF12	TMPRSS4	-0.16021	0.16021	6.54e-12	11.1847
	TCF12	KANSL1	0.119556	0.119556	5.01e-20	19.3005		JUND	RPS24	0.118495	0.118495	4.72e-14	13.3256		ELF1	ATP1B1	0.12676	0.12676	1.06e-08	7.97271		MEF2A	GNG7	0.160174	0.160174	2.55e-12	11.5929
	ZBTB7A	GNG7	0.119538	0.119538	1.02e-19	18.9923		STAT3	CACNA1D	0.118486	0.118486	1.4e-16	15.8541		TFAP2B	SRGAP3	0.126685	0.126685	7.87e-14	13.1039		TCF12	CPEB4	0.160156	0.160156	7.95e-15	14.0999
	NFE2L2	SLC4A7	-0.11945	0.119448	4.68e-12	11.3295		ZBTB1	RPL36	-0.118401	0.118401	7.18e-08	7.14407		NPAS2	ARHGAP26	0.126466	0.126466	2.74e-16	15.563		EGR1	SLC16A12	0.160057	0.160057	1.18e-07	6.92902
	TCF12	FNDC3B	0.119433	0.119433	1.6e-11	10.7961		FOXK2	KCNIP4	-0.118308	0.118308	1.94e-10	9.71256		CREB1	CA12	0.126365	0.126365	7.6e-11	10.119		NR3C1	EFNA5	0.160002	0.160002	2.35e-07	6.62965
	ESRRA	SYNE1	-0.11932	0.119321	3.97e-12	11.401		STAT3	EIF4G3	0.118252	0.118252	7.95e-12	11.0995		MEF2C	ARHGAP26	-0.126341	0.126341	2.61e-17	16.5837		NFIC	THSD4	-0.159938	0.159938	6.32e-10	9.19924
	JUND	KCNIP4	-0.11919	0.119192	5.52e-09	8.25775		MEF2A	ATP1B1	0.118233	0.118233	1.26e-08	7.90009		NFE2L2	CCND3	-0.126286	0.126286	1.43e-11	10.8448		KLF7	RALYL	-0.159914	0.159914	2.69e-13	12.5696
	TCF7L2	HOXA3	0.119173	0.119173	4.89e-05	4.31041		PATZ1	CSRNP3	0.118169	0.118169	4.42e-11	10.355		MEF2A	CYFIP2	0.126269	0.126269	3.32e-14	13.4792		NFE2L2	GALNT10	0.15988	0.15988	1.83e-15	14.7386
	SMAD3	MET	0.119108	0.119108	9.05e-19	18.0435		MEF2C	IGFBP7	0.118118	0.118118	8.71e-10	9.0602		EGR1	GPX3	0.126264	0.126264	2.16e-10	9.66516		HNF1B	ESRRG	0.159873	0.159873	2.56e-11	10.5919
	STAT3	CD24	0.119084	0.119084	7.16e-10	9.14537		KLF7	SDK1	0.11811	0.11811	4.38e-12	11.3588		FOXK2	SPATC1	0.126218	0.126218	6.35e-11	10.1969		TEAD2	TRABD2B	-0.159865	0.159865	1.41e-13	12.8519
	BHLHE40	SCTR	-0.11902	0.119024	3.61e-08	7.44266		PBX3	NEK10	-0.118087	0.118087	4.4e-14	13.3561		TFAP2B	RGS6	-0.126216	0.126216	2.12e-07	6.67455		PAX8	PRKX	0.159836	0.159836	6.61e-14	13.1795
	PPARGC1A	SEMA6D	0.119008	0.119008	9.39e-21	20.0272		PPARGC1A	DIAPH3	0.117952	0.117952	4.24e-13	12.3725		PURA	MAML2	0.126166	0.126166	1.19e-13	12.9247		KLF7	APBB2	0.159789	0.159789	1.82e-13	12.7388
	GLIS3	TEAD1	0.118982	0.118982	2.5e-16	15.6013		NFE2L2	CCND3	-0.11794	0.11794	6.09e-14	13.2152		ELF1	CD24	-0.126145	0.126145	3.46e-13	12.4611		ZEB1	ZBTB16	-0.159714	0.159714	2.93e-13	12.5332
	ELF3	STPG2	-0.11885	0.11885	5.4e-13	12.2675		ENO1	ITGA2	0.117925	0.117925	7.97e-16	15.0988		CTCF	CCSER1	-0.126144	0.126144	5.65e-11	10.2481		RARG	CGNL1	-0.159605	0.159605	7.97e-16	15.0984
	KLF7	APBB2	0.118778	0.118778	1.46e-15	14.8345		NPAS3	PROM1	0.117848	0.117848	1.9e-19	18.7202		NPAS2	PRKCA	0.126058	0.126058	1.1e-13	12.9597		MEF2A	STEAP1B	-0.159438	0.159438	4.96e-14	13.3045
	IRF1	FKBP5	-0.11877	0.11877	1.39e-11	10.8568		FOXK2	SPATC1	0.117829	0.117829	2.74e-11	10.5628		CREB3L2	LINC01320	-0.126056	0.126056	1.45e-07	6.83745		SMAD2	BICC1	-0.159434	0.159434	1.09e-18	17.9607
	TCF12	BICC1	0.118744	0.118744	5.05e-07	6.29655		HIVEP1	RPL10	-0.117759	0.117759	5.9e-13	12.2291		TEAD2	RPL13A	0.125947	0.125947	3.58e-16	15.4463		RFX7	CCSER1	-0.15939	0.15939	1.05e-11	10.9797
	PAX8	ASTN2	0.118699	0.118699	1.01e-10	9.99491		NR3C1	SLC9A3	0.11765	0.11765	1.06e-11	10.9747		TCF12	STAG1	0.12581	0.12581	1.8e-12	11.7442		FOS	PHACTR1	0.15939	0.15939	1.29e-13	12.8902
	MBD2	ERBB4	0.118683	0.118683	2.32e-10	9.63517		PURA	CD24	0.117596	0.117596	2.68e-09	8.57177		SMARCC1	FTO	0.125784	0.125784	1.47e-12	11.8341		CHD2	PCDH9	0.159375	0.159375	4.07e-13	12.3906
	ETS1	KCNJ1	-0.11866	0.118658	1.9e-09	8.72175		PBX3	CALCR	0.11758	0.11758	1.3e-15	14.8847		TFAP2B	FGF13	0.125764	0.125764	6.34e-10	9.1976		MECOM	MSI2	0.159317	0.159317	3.21e-16	15.4929
	JUND	RPL3	0.118626	0.118626	5.04e-12	11.2976		ESRRA	NEK10	0.117489	0.117489	4.64e-12	11.3335		PRDM16	PPP2R3A	0.125722	0.125722	4.64e-14	13.3337		GLIS3	CYFIP2	-0.159255	0.159255	1.54e-10	9.81319
	MEF2A	CADPS2	0.1186	0.1186	3.29e-15	14.4828		JUND	RPS4X	0.117485	0.117485	2.59e-14	13.5862		GLIS3	MYO6	0.125715	0.125715	6.95e-16	15.158		STAT3	GPX3	0.159252	0.159252	2.32e-08	7.63362
	TCF12	CPEB4	0.118551	0.118551	2.24e-14	13.6504		ESRRA	CAPN8	-0.117481	0.117481	7.77e-17	16.1097		GLIS3	BCL2	0.125673	0.125673	1.17e-08	7.93142		ETS2	WNK1	0.159106	0.159106	3.94e-07	6.40446
	ELK4	RPL14	0.118353	0.118353	8.8e-07	6.05532		TCF7L2	PRKG1	0.117435	0.117435	8.84e-11	10.0537		FOS	FTH1	0.125654	0.125654	7.52e-18	17.1238		HNF4G	RORA	0.159105	0.159105	6.06e-14	13.2172
	RARG	TMPRSS4	0.118294	0.118294	6.44e-13	12.1909		NR3C2	VAV3	0.117425	0.117425	9.95e-17	16.0022		KLF10	ERBB4	-0.12562	0.12562	1.81e-07	6.74179		FOS	LRMDA	-0.159069	0.159069	1.48e-10	9.83038
	KLF7	SYNE1	0.118245	0.118245	9.18e-14	13.0371		BACH1	S100A6	0.117416	0.117416	3.16e-10	9.50006		EGR1	PDK4	0.125581	0.125581	3.63e-15	14.4406		FOXK2	SIM1	0.15906	0.15906	3.74e-08	7.42736
	KLF7	SLC35F5	0.118054	0.118054	3.35e-18	17.4743		GLIS3	KIF26B	0.117346	0.117346	2.05e-12	11.6884		FOS	BBOX1	0.125571	0.125571	1.53e-08	7.81451		STAT3	APBB2	0.159052	0.159052	5.87e-15	14.2315
	JUND	RPL36	0.117995	0.117995	6.96e-10	9.15739		KLF7	CCND3	0.117335	0.117335	9.87e-15	14.0058		ESRRB	BICC1	-0.125512	0.125512	2.68e-10	9.57144		TRIM28	EGF	0.159041	0.159041	0.000461529	3.3358
	STAT1	HIP1	-0.11795	0.117948	3.19e-15	14.4968		PAX8	PROM1	0.117313	0.117313	2.71e-13	12.567		MBD2	COL4A2	-0.125448	0.125448	4.82e-07	6.31667		PAX8	ATXN1	-0.159026	0.159026	2.96e-11	10.5286
	ESRRA	MACC1	-0.11792	0.117915	2.14e-10	9.67037		JUND	SLC12A1	0.117301	0.117301	1.75e-08	7.75674		PLAG1	LRMDA	-0.125425	0.125425	1.49e-10	9.82701		ZEB1	ATP1B1	-0.158992	0.158992	5.13e-11	10.2901
	NR3C2	TSPAN9	0.117909	0.117909	1.5e-12	11.8232		NR3C1	CRMP1	0.117174	0.117174	1.85e-17	16.7339		TFCP2L1	CLMN	0.125382	0.125382	9.79e-15	14.0091		TEAD4	SAT1	0.158871	0.158871	7.87e-10	9.10406
	TCF7L2	MECOM	0.117869	0.117869	1.73e-09	8.76227		GLIS3	PRICKLE1	0.117158	0.117158	8.25e-16	15.0837		TCF7L2	PBX1	0.125335	0.125335	5.38e-11	10.2694		KLF7	NRP1	0.158869	0.158869	9.45e-18	17.0246
	MEF2A	GLDC	-0.11776	0.117758	8.69e-12	11.0611		OVOL2	GLIS3	-0.117143	0.117143	4.78e-12	11.3204		MECOM	AFF1	0.125315	0.125315	4.75e-15	14.3229		ELF1	COL19A1	0.158852	0.158852	5.34e-17	16.2722
	ELF2	STPG2	0.117664	0.117664	1.39e-09	8.85634		ELF2	PCDH9	0.117119	0.117119	5.52e-10	9.25801		SMAD2	FAM155A	0.12519	0.12519	2.83e-09	8.54868		ZNF148	NEAT1	0.158835	0.158835	5.6e-11	10.2519
	JUND	RPS14	0.117664	0.117664	2.49e-14	13.6036		KLF7	ABCC3	0.117119	0.117119	2.29e-16	15.6406		GTF2I	SHANK2	0.125159	0.125159	2.55e-09	8.59323		SMAD3	DENND2A	0.158662	0.158662	1.59e-14	13.7994
	BACH2	NHS	0.117615	0.117615	3.89e-13	12.4098		SREBF2	SYNE2	-0.117116	0.117116	9.63e-12	11.0165		NFE2L2	FARP1	0.125132	0.125132	1.38e-12	11.8604		STAT3	DOCK4	0.158625	0.158625	7.69e-16	15.1141
	EGR1	LINC02532	-0.11759	0.117592	3.87e-14	13.4122		NR3C2	KCNJ1	0.117091	0.117091	3.1e-09	8.50803		PBX3	ADAMTS9-AS1	-0.125119	0.125119	2.36e-14	13.6275		ESR2	PTH1R	0.158601	0.158601	1.32e-09	8.87896
	STAT1	PTGER3	-0.11754	0.117543	1.91e-13	12.7195		TRIM28	RPL7	0.117067	0.117067	3.81e-16	15.4189		MEF2C	COL4A1	0.125101	0.125101	4.96e-07	6.30424		ELK4	TMEM72-AS1	0.158576	0.158576	2.44e-14	13.6135
	BHLHE40	RNF144B	-0.11751	0.117513	8.11e-09	8.09098		TFCP2L1	EXT1	0.116975	0.116975	3.45e-15	14.4622		MEF2A	NEK10	0.125093	0.125093	2.22e-13	12.6544		PPARA	NLGN1	-0.158511	0.158511	1.5e-17	16.8232
	NR3C1	MFSD4A	0.117511	0.117511	7.81e-15	14.1075		YBX1	ATP5F1E	0.116872	0.116872	1.36e-19	18.8649		CTCF	CA12	0.125055	0.125055	3.7e-12	11.4316		PPARGC1A	RUNX1	0.158508	0.158508	1.33e-15	14.8755
	PPARA	LINC00278	0.117479	0.117479	3.28e-14	13.4847		CREB1	DHFR	-0.116826	0.116826	1.82e-13	12.7399		ELF1	P3H2	0.125037	0.125037	5.64e-14	13.2489		ZNF148	GLDC	0.158277	0.158277	6.4e-13	12.1936
	PRDM16	PPP2R2B	0.117474	0.117474	1e-16	15.9998		PAX8	SMYD3	0.116732	0.116732	3.4e-14	13.4688		TCF7L2	CACNB2	0.12502	0.12502	2.79e-14	13.5551		TFAP2B	ATP6V0A4	0.158245	0.158245	6.65e-19	18.1771
	FOXO3	PDK4	0.117474	0.117474	2.06e-14	13.6862		NR2F2	RPL34	0.116677	0.116677	6.03e-17	16.2195		MBD2	PTGER3	-0.124926	0.124926	1.25e-06	5.90322		STAT3	RANBP3L	0.158219	0.158219	8.2e-05	4.08596
	PURA	KCNIP4	0.117363	0.117363	1.36e-08	7.86516		EGR1	RANBP3L	-0.116638	0.116638	1.61e-07	6.79184		TRIM28	RPL28	0.12489	0.12489	1.38e-08	7.86017		PLAG1	KLHL13	0.158218	0.158218	2.6e-13	12.5847
	IRX2	GPC6	-0.11734	0.117339	6.69e-12	11.1748		TFAP2B	CLCN5	0.116533	0.116533	4.6e-17	16.3368		GLIS3	SAMD4A	0.124875	0.124875	4.56e-14	13.3412		PAX8	PPM1L	-0.158121	0.158121	2.51e-15	14.5997
	TFAP2B	DAPK1	0.117261	0.117261	4.89e-14	13.3103		NR1H4	TPM1	-0.116475	0.116475	5.94e-13	12.2264		BACH2	NHS	0.124851	0.124851	6.96e-15	14.1576		ENO1	APP	0.15809	0.15809	5.25e-17	16.2801
	NR3C2	OXR1	0.117218	0.117218	2.74e-11	10.5624		POU3F3	MYOF	-0.11636	0.11636	4.15e-15	14.3819		STAT3	NRP1	0.124729	0.124729	1.05e-16	15.9809		BACH2	LRP1B	0.15804	0.15804	4.64e-12	11.3338
	BCL6	ENOX1	-0.11705	0.117054	1.52e-13	12.8184		TCF12	SMYD3	0.116336	0.116336	6.97e-08	7.15697		TCF7L2	PHACTR1	0.124702	0.124702	1.66e-09	8.77971		NR3C1	BCL2	0.157912	0.157912	1.21e-14	13.9183
	ELF1	MACC1	0.116891	0.116891	2.73e-13	12.5646		TFCP2L1	CLMN	0.116322	0.116322	3.87e-17	16.4128		TCF12	ZDHHC14	0.124685	0.124685	9.66e-16	15.0152		ZNF148	NFE2L2	0.157773	0.157773	3.41e-08	7.46676
	ETV6	PDE4D	0.116834	0.116834	4.79e-17	16.3194		EHF	SOX6	0.116226	0.116226	5.04e-15	14.2979		GTF2I	SETBP1	0.124652	0.124652	1.15e-14	13.9411		RFX2	FKBP5	-0.157758	0.157758	3.39e-10	9.46989
	BHLHE40	EEF1A1	-0.11682	0.116822	3.17e-15	14.4989		ZBTB4	FOXP2	0.116197	0.116197	1.36e-13	12.866		PPARGC1A	DMGDH	0.124476	0.124476	1.51e-11	10.8221		ZEB1	HIP1	-0.157684	0.157684	5.48e-10	9.26093
	FOS	LINGO1	0.116783	0.116783	1.33e-13	12.8747		CHD2	CA10	0.116182	0.116182	4.99e-13	12.3023		CUX1	IMMP2L	0.124408	0.124408	4.58e-11	10.3396		NR3C2	HIP1	0.157644	0.157644	4.71e-07	6.32716
	PBX3	PTH1R	0.11673	0.11673	6.36e-07	6.19624		KLF6	USP53	0.116158	0.116158	4.87e-16	15.3125		NR2F2	DANT2	-0.124383	0.124383	1.19e-09	8.92331		TCF12	ADAMTS9-AS2	0.157643	0.157643	8.58e-08	7.06659
	VDR	INPP4B	0.116717	0.116717	1.06e-15	14.9749		FOSL2	CYTOR	0.116125	0.116125	7.15e-18	17.1459		PAX8	SMYD3	0.124306	0.124306	1.48e-14	13.8294		JUND	RPL36	0.157618	0.157618	1.42e-14	13.8479
	TCF12	NHS	0.116685	0.116685	4.53e-15	14.3443		PRDM16	TCIM	0.116118	0.116118	3.07e-09	8.51248		ESRRB	TCIM	0.124299	0.124299	1.45e-11	10.8378		TRIM28	RPLP0	0.15761	0.15761	3.44e-16	15.4634
	IRF3	SLC4A7	-0.11663	0.116626	1.34e-13	12.8739		TRIM28	S100A2	0.116103	0.116103	1.01e-17	16.9974		ESRRA	RORA	-0.124287	0.124287	2.34e-12	11.63		ZBTB1	RPS3	-0.157582	0.157582	4.38e-13	12.3584
	NF1	BMP6	-0.11658	0.116581	4.99e-08	7.30203		EGR1	PDE1A	-0.116069	0.116069	2.07e-09	8.68416		CHD2	USP53	0.124267	0.124267	8.9e-09	8.05076		JUN	NELL1	0.157447	0.157447	4.39e-06	5.35794
	NR3C2	STK32B	0.116564	0.116564	8.25e-17	16.0835		CREB1	LINC01503	-0.116052	0.116052	4.03e-12	11.3948		RFX2	PTGER3	-0.124238	0.124238	9.06e-10	9.04265		CREB3L2	NHS	0.157372	0.157372	6.93e-16	15.1591
	ELF1	ZBTB16	0.116551	0.116551	3.36e-14	13.4735		NR1H4	ARHGAP26	-0.116021	0.116021	1.17e-15	14.9317		PLAG1	IGFBP7	-0.124233	0.124233	1.2e-13	12.9211		PLAG1	SLC16A12	0.157351	0.157351	5.41e-11	10.2666
	RELA	RPL10	0.116535	0.116535	1.53e-16	15.8155		PPARA	WNK4	0.115905	0.115905	2.56e-14	13.5925		SMAD3	TMEM72	-0.124086	0.124086	7.37e-09	8.13255		PAX8	TSC22D2	-0.157333	0.157333	6.85e-12	11.1645
	HIF1A	KAZN	0.116511	0.116511	4.24e-17	16.3727		STAT3	CD24	0.115854	0.115854	3.39e-09	8.46923		NR2F2	RPL37A	0.124035	0.124035	3.52e-13	12.4533		GLIS3	FHOD3	0.157279	0.157279	2e-18	17.6979
	FOXK2	ARID5B	-0.11651	0.116509	8.15e-13	12.0886		NFIC	DCDC2	-0.115847	0.115847	4.64e-12	11.333		GLIS3	CPEB2	0.124003	0.124003	6.91e-15	14.1605		GLIS3	KANSL1L	0.157212	0.157212	2.83e-22	21.5487
	FOXK2	ENOX1	-0.11639	0.116388	1.33e-13	12.8752		PAX8	EVC	0.11584	0.11584	1.19e-11	10.9233		ELF1	FOXO3	0.123988	0.123988	1.29e-17	16.8877		ELF3	ARL15	-0.157093	0.157093	7.35e-13	12.1339
	ZNF148	KLHL13	0.116366	0.116366	1.33e-09	8.87474		CTCF	PLCB1	-0.115769	0.115769	1.34e-11	10.8729		MECOM	COL4A3	0.123872	0.123872	1.28e-18	17.8944		IRF1	NEAT1	-0.157058	0.157058	7.5e-11	10.1251
	NR3C1	DPH6-DT	0.116364	0.116364	2.43e-13	12.6151		GLIS3	EVC	-0.115753	0.115753	9.94e-11	10.0027		KLF7	FNDC3B	0.123836	0.123836	7.15e-12	11.1458		BACH2	BCL2	0.157033	0.157033	2.28e-10	9.64259
	TFDP2	RBFOX1	0.116364	0.116364	1.43e-07	6.84451		GTF2I	TNS3	0.115737	0.115737	4.65e-11	10.3324		TEAD1	SH3D19	0.123835	0.123835	6.21e-19	18.2066		EGR1	MAML2	0.156924	0.156924	7.06e-13	12.1513
	MEF2A	ITGA3	-0.11634	0.116342	1.51e-15	14.8198		FOS	EEF1A1	0.115605	0.115605	1.51e-12	11.8204		TFAP2B	RBPMS	-0.123832	0.123832	5.8e-21	20.2367		EHF	DHFR	-0.156883	0.156883	1.93e-09	8.71337
	PBX1	MACC1	0.116311	0.116311	4.15e-08	7.38203		FOS	SLC12A1	0.115584	0.115584	0.000123133	3.90963		NR6A1	MYO1D	-0.123818	0.123818	5.77e-13	12.2389		ENO1	SFRP1	0.15687	0.15687	5.29e-15	14.2768
	TFAP2B	STOX2	-0.11629	0.116289	1.83e-09	8.7374		GLIS3	RBMS1	0.115407	0.115407	4.25e-20	19.3717		NFIA	COL4A3	0.123809	0.123809	1.01e-16	15.9978		ARNTL2	RPL13A	-0.156854	0.156854	7.82e-13	12.1067
	NFE2L2	CPEB4	0.116229	0.116229	6.41e-16	15.1932		MEF2A	SDC4	-0.115325	0.115325	7.31e-14	13.1363		MEF2A	TBC1D4	0.123795	0.123795	1.4e-12	11.8535		NR3C1	LINC01320	-0.15673	0.15673	4.97e-06	5.30382
	NPAS3	SYNE1	0.11619	0.11619	1.54e-15	14.8119		TFAP2B	NR3C2	0.115304	0.115304	9.29e-13	12.0318		JUND	TACSTD2	0.123782	0.123782	1.02e-14	13.9914		PAX8	ARHGAP29	0.15662	0.15662	1.2e-11	10.9192
	GTF3C2	MACC1	0.116096	0.116096	4.47e-11	10.3496		MEF2C	RPL14	0.115253	0.115253	3.3e-08	7.48114		ARNT2	PRKG1	0.123778	0.123778	2.22e-12	11.6542		JUND	IGFBP7	0.156507	0.156507	2.77e-14	13.558
	KLF6	ITGA2	0.116036	0.116036	4.81e-19	18.3177		TFCP2L1	NHS	0.115211	0.115211	9.86e-13	12.0063		TFAP2B	CLCN5	0.123743	0.123743	1.16e-16	15.9371		MEF2A	THSD4	-0.156428	0.156428	2.18e-07	6.66172
	RFX7	KCNJ1	-0.11604	0.116036	8.81e-10	9.05479		ESRRA	SORCS2	0.115165	0.115165	3.3e-12	11.4817		CTCF	TRABD2B	0.123738	0.123738	3.57e-11	10.4475		BCL6	SORBS2	-0.156419	0.156419	6.89e-13	12.162
	STAT3	SEMA6D	-0.11603	0.116026	7.09e-16	15.1496		EGR1	ERBB4	-0.11508	0.11508	5.78e-09	8.2377		MBD2	CLCNKA	-0.123632	0.123632	4.49e-08	7.34749		NR3C1	SORCS2	0.156277	0.156277	5.14e-15	14.2894
	GLIS3	BCL2L1	0.115979	0.115979	1.51e-17	16.8217		BCL6	ARID5B	0.115074	0.115074	2.64e-11	10.579		PAX8	TSC22D2	-0.123585	0.123585	1.37e-15	14.8625		PPARA	PEBP1	-0.156276	0.156276	5.72e-11	10.2422
	SMAD3	BICC1	0.115958	0.115958	2.21e-11	10.6553		NR2C2	RBFOX1	0.11506	0.11506	7.5e-11	10.1252		FOXK2	CGNL1	0.123546	0.123546	2.27e-12	11.6435		RFX2	RORA	-0.156272	0.156272	1.19e-14	13.9262
	STAT3	SCD5	-0.11594	0.115937	1.97e-18	17.7046		TFDP2	FRAS1	0.115002	0.115002	9.77e-12	11.0101		ELF1	CCND3	0.123486	0.123486	8.39e-12	11.0763		PPARA	RPL41	-0.156209	0.156209	6.37e-16	15.1958
	FOXK2	SPATC1	0.11587	0.11587	1.31e-13	12.8822		CHD2	PCDH9	0.114947	0.114947	1.02e-14	13.9932		STAT3	PRKCA	0.123456	0.123456	2.25e-14	13.6481		EHF	ZBTB16	0.156182	0.156182	2.62e-10	9.58101
	MEF2C	LRMDA	0.115836	0.115836	4.09e-12	11.3885		FOS	DEPTOR	0.114917	0.114917	3.74e-11	10.4268		MEF2A	CD24	-0.123453	0.123453	2.53e-09	8.59712		PAX8	PTPRM	0.156063	0.156063	1.29e-13	12.888
	MEF2C	IGFBP7	0.115822	0.115822	1.82e-09	8.73941		BHLHE40	TFCP2L1	0.114875	0.114875	5.52e-13	12.2578		MEF2A	KCNIP4	-0.123445	0.123445	9.09e-08	7.04149		ARNT2	ARL15	-0.156049	0.156049	3.74e-16	15.4274
	KLF7	DPYD	0.11582	0.11582	3.8e-13	12.4204		ESRRB	PDK4	0.114831	0.114831	5.76e-10	9.23967		TCF12	CYFIP2	0.123441	0.123441	1.15e-11	10.9388		JDP2	NCKAP5	0.155969	0.155969	5.92e-07	6.22738
	ELK4	TMEM72-AS1	0.115789	0.115789	1.02e-16	15.9904		TCF12	UBE2H	0.114784	0.114784	1.25e-15	14.9038		YBX1	GAPDH	0.123439	0.123439	1.79e-19	18.747		KLF7	PDE1A	0.155938	0.155938	1.61e-09	8.79315
	NPAS2	PRKCA	0.115771	0.115771	1.02e-13	12.99		IRX2	RPL32	0.114713	0.114713	1.62e-12	11.7905		ESRRB	NOS1AP	0.123418	0.123418	1.7e-15	14.7696		GLIS3	ATP1B1	0.155787	0.155787	0.000415126	3.38182
	KLF7	PTGER3	-0.11577	0.11577	2.66e-10	9.57574		MEF2C	CA12	-0.114709	0.114709	6.67e-07	6.17556		NFIA	LDLRAD4	0.123384	0.123384	2.87e-15	14.5418		EHF	ESRRG	-0.15578	0.15578	1.04e-11	10.9849
	PPARA	RUNX1	0.11577	0.11577	1.69e-14	13.7734		MLXIPL	S100A6	-0.114707	0.114707	1.89e-12	11.7238		PBX3	FKBP5	0.123322	0.123322	2.08e-09	8.68256		RELA	EGF	0.15565	0.15565	6.68e-07	6.17542
	GLIS3	NR3C2	0.11572	0.11572	2.7e-12	11.5683		SOX6	ARNT2	0.1147	0.1147	1.63e-17	16.7872		YBX1	ATP5F1E	0.123319	0.123319	1.54e-19	18.8113		ZNF148	ENOX1	0.15564	0.15564	2.84e-10	9.54674
	TCF12	OXR1	0.115672	0.115672	1.8e-09	8.74432		STAT1	COL4A1	0.11459	0.11459	6.08e-12	11.216		KLF7	IGFBP7	0.123309	0.123309	6.34e-13	12.1977		ELF1	PDE4DIP	0.15564	0.15564	2.62e-16	15.5811
	CREB3L2	PLEKHA6	0.115568	0.115568	9.42e-15	14.026		JUND	EEF2	0.114588	0.114588	1.91e-20	19.7192		MBD2	KLHL13	0.123242	0.123242	2.36e-14	13.6265		TCF12	NHS	0.15561	0.15561	2.54e-14	13.5948
	MAFK	EGF	0.115427	0.115427	6.9e-11	10.1614		FOSB	LINC01762	0.114522	0.114522	8.57e-05	4.06694		NR2C2	PCDH9	0.123188	0.123188	7.14e-10	9.14619		MEF2A	GPC6	0.15555	0.15555	1.69e-11	10.7717
	ATF2	WFDC2	-0.11535	0.115345	1.41e-10	9.85178		FOS	RPL36	0.114506	0.114506	3.89e-10	9.40975		ESRRA	LINC01781	-0.123138	0.123138	7.74e-08	7.11143		TCF7L2	CFAP221	0.155485	0.155485	1.39e-13	12.8585
	SMAD3	RPS6	-0.11534	0.115338	3.56e-09	8.44913		ATF2	FRY	0.114462	0.114462	1.26e-12	11.8979		MEF2A	TMPRSS4	0.123135	0.123135	9.76e-07	6.01058		NR1H4	FAM155A	0.155381	0.155381	1.37e-11	10.8635
	ELF1	IGFBP7	-0.11533	0.115329	2.18e-08	7.66141		STAT3	ELF3	0.114372	0.114372	5.27e-15	14.2784		VDR	PRKD1	0.123095	0.123095	2.53e-12	11.5961		RELA	LRMDA	-0.155345	0.155345	4.13e-13	12.3836
	MEF2A	FOXP2	0.115237	0.115237	2.95e-16	15.53		RFX2	LINC02532	0.114368	0.114368	4.2e-09	8.37725		PRDM16	LDLRAD4	0.123082	0.123082	1.23e-15	14.9106		TCF12	FRAS1	0.155259	0.155259	1.99e-13	12.7022
	ETS1	SOX6	-0.11514	0.115144	3.01e-15	14.5216		STAT3	S100A6	-0.114367	0.114367	3.19e-08	7.49636		TCF12	UBE2H	0.123017	0.123017	9.26e-16	15.0335		RXRA	ARHGAP6	0.155089	0.155089	4.61e-11	10.336
	STAT3	ADAMTS9-AS2	0.115104	0.115104	1.88e-12	11.7247		RFX7	FGF14	0.11431	0.11431	7.18e-09	8.14376		TFAP2B	NRP1	-0.123015	0.123015	1.5e-14	13.8225		TFAP2B	CPM	0.155088	0.155088	3.99e-13	12.3992
	GLIS3	GLS	0.115076	0.115076	5.27e-15	14.2784		IRF1	ERBB4	-0.114266	0.114266	2.94e-09	8.53199		ELF2	MED13L	0.122993	0.122993	4.19e-16	15.3783		CREB1	COBLL1	0.15506	0.15506	1.35e-12	11.8687
	RELA	AMBRA1	0.114999	0.114999	2.56e-14	13.5923		MEF2A	ADAMTS1	-0.11426	0.11426	3.75e-18	17.4254		NR3C1	CRMP1	0.122944	0.122944	6.72e-17	16.1725		NR3C1	FNIP2	0.155014	0.155014	1.31e-13	12.8828
	PPARGC1A	DMGDH	0.114974	0.114974	4.05e-12	11.3922		TFEB	RALYL	0.114242	0.114242	3.65e-19	18.4375		ETV5	CLDN16	0.122904	0.122904	4.04e-10	9.3935		ESRRG	PDK4	-0.155005	0.155005	3.54e-16	15.4515
	PRDM16	TCIM	0.114972	0.114972	2.45e-14	13.6102		GLIS3	ALDH1A2	0.114216	0.114216	1.01e-19	18.9963		GLIS3	ATP11A	0.122855	0.122855	1.3e-16	15.8864		NR1H4	PTPRM	0.154914	0.154914	2.89e-18	17.5384
	ARNTL	PPM1E	0.114933	0.114933	4.28e-13	12.3684		PKNOX1	CCSER1	-0.114188	0.114188	3e-11	10.5235		ZBTB1	RPL14	-0.122851	0.122851	5.88e-06	5.23062		NR3C1	PAPSS2	0.154904	0.154904	2.19e-07	6.65875
	TEAD2	RPL13A	0.114893	0.114893	1.25e-15	14.9042		CUX1	IMMP2L	0.114186	0.114186	2.63e-11	10.5803		CHD2	BMP6	0.122791	0.122791	3.14e-09	8.50287		EGR1	PCDH9	0.154836	0.154836	1.27e-13	12.8975
	STAT3	GPX3	0.114884	0.114884	9.68e-10	9.01423		PPARGC1A	ACSL1	0.114163	0.114163	3.2e-13	12.495		TFAP2B	NEK10	-0.122788	0.122788	7.6e-11	10.1192		PPARA	LINC00278	0.154811	0.154811	3.05e-16	15.5156
	PPARGC1A	PRKCE	0.114864	0.114864	2.91e-14	13.5358		TRIM28	RPL3	0.114129	0.114129	8.45e-15	14.0734		OVOL2	FKBP5	0.122775	0.122775	1.01e-09	8.99568		GTF2I	KCNIP4	-0.154731	0.154731	9.97e-10	9.00135
	MEF2A	SDC4	-0.11483	0.114832	6.09e-14	13.2156		ZBTB1	SASH1	0.114101	0.114101	3.47e-12	11.46		TCF12	PARD3	0.122743	0.122743	2.49e-07	6.60388		FOXO3	MECOM	-0.154657	0.154657	8.96e-13	12.0475
	PRDM16	NTRK2	0.114769	0.114769	9.78e-15	14.0096		TCF12	SGIP1	0.114094	0.114094	9.83e-11	10.0076		MEF2A	DANT2	0.122733	0.122733	5.59e-11	10.2525		NR1H4	IGFBP7	-0.154654	0.154654	1.73e-09	8.76217
	PPARGC1A	CRYL1	0.114748	0.114748	4.57e-12	11.3402		ELK4	KCNIP4	-0.114057	0.114057	6.69e-07	6.17432		CREB1	KCNIP4	-0.122574	0.122574	5.42e-10	9.26602		ESRRA	ADAMTS9-AS2	-0.154621	0.154621	3.17e-14	13.499
	PAX8	HIF1A	0.1147	0.1147	7.97e-12	11.0985		STAT3	BCL2	-0.114023	0.114023	6.13e-12	11.2125		TCF12	DNM3	0.122532	0.122532	5.73e-14	13.2417		RFX2	LINC01091	0.154574	0.154574	1.98e-11	10.7043
	PBX3	CALCR	0.114605	0.114605	1.78e-13	12.7495		MLXIP	HIF1A	0.114016	0.114016	3.63e-16	15.4396		ZEB1	BICD1	0.122517	0.122517	1.16e-16	15.9361		CHD2	ZBTB16	0.154518	0.154518	2.57e-08	7.58933
	SMAD3	ABTB2	0.114573	0.114573	4.45e-21	20.3514		TCF12	OXR1	0.114008	0.114008	3.98e-09	8.40006		ATF2	ESRRG	-0.122512	0.122512	8.15e-09	8.08884		SP1	DEPTOR	0.154502	0.154502	5.83e-11	10.2342
	RUNX1	KNG1	-0.1145	0.114504	1.86e-09	8.72955		TFAP2B	PRKCA	0.113963	0.113963	2.86e-19	18.5433		PAX8	EIF4G3	0.122489	0.122489	2.94e-15	14.5318		PRDM16	ERICH1	0.154466	0.154466	3.87e-18	17.4122
	PATZ1	CSRNP3	0.114467	0.114467	4.27e-06	5.36925		FOS	RPLP0	0.113957	0.113957	4.24e-07	6.37233		EPAS1	LRMDA	0.122358	0.122358	1.35e-07	6.87101		MLXIP	PXDNL	0.154298	0.154298	7.17e-05	4.14461
	PURA	TMSB10	0.114438	0.114438	2.07e-14	13.6831		BHLHE40	MEGF11	0.113815	0.113815	7.92e-08	7.10122		PBX3	BCL2	0.122288	0.122288	1.51e-12	11.821		CUX1	ATP1B1	-0.154218	0.154218	3.38e-08	7.47073
	KLF5	MAML2	-0.11443	0.11443	1.39e-10	9.85854		MEF2C	HDAC9	0.113777	0.113777	1.31e-19	18.883		GLIS3	COBLL1	0.122282	0.122282	2.83e-07	6.54869		NR3C1	MPPED2	0.154177	0.154177	8.07e-15	14.0931
	ELF1	RPL32	-0.11441	0.114413	3.8e-08	7.42027		GTF2I	RPS27A	0.113762	0.113762	5.74e-11	10.2409		EHF	RHOBTB3	0.122224	0.122224	2.44e-15	14.6127		GTF2I	RPL36	0.154143	0.154143	3.06e-12	11.5145
	TCF12	KCNIP4	0.114359	0.114359	1.96e-05	4.7074		VDR	WNK1	0.113736	0.113736	3.88e-17	16.4108		ETS1	SLCO3A1	0.122118	0.122118	3.18e-14	13.4979		TFAP2B	DANT2	0.15409	0.15409	4.38e-10	9.35811
	CREB1	NLGN4Y	-0.11433	0.114328	2.6e-08	7.58447		MLXIPL	PTH1R	0.113681	0.113681	1.64e-11	10.7843		RXRA	ITGB6	0.122096	0.122096	0.000270287	3.56818		ELF3	CACNB2	-0.154089	0.154089	6.51e-08	7.18652
	PAX8	PITPNC1	0.114296	0.114296	6.65e-16	15.177		PAX8	WNK1	-0.113656	0.113656	5.98e-10	9.22327		ZEB1	MEGF11	0.122053	0.122053	6.14e-15	14.2118		NR3C1	AGAP1	0.154082	0.154082	3.78e-17	16.4229
	ZNF148	NLGN1	0.114291	0.114291	2.36e-13	12.6279		TCF12	HNRNPC	0.113596	0.113596	2.86e-16	15.5439		TCF12	SLC4A7	0.122052	0.122052	9.88e-10	9.00523		CHD2	CGNL1	0.153932	0.153932	4.29e-08	7.36786
	STAT3	RBFOX1	-0.1142	0.114198	1.08e-11	10.9673		ZNF148	PLEKHA7	0.113502	0.113502	4.78e-09	8.321		NR3C1	PRKG1	-0.122045	0.122045	6.32e-14	13.1992		FOSB	FNIP2	0.153912	0.153912	7.26e-12	11.1393
	CREB1	DHFR	-0.11409	0.114086	1.73e-08	7.76219		KLF7	SLC35F5	0.113457	0.113457	6.25e-21	20.2042		CHD2	ARHGAP6	0.122009	0.122009	2.74e-07	6.56216		CREB1	STARD13	0.15391	0.15391	1.13e-11	10.9485
	ZEB1	TBC1D4	-0.11408	0.114085	4.98e-18	17.3026		PAX8	DAPK1	0.11344	0.11344	7.2e-16	15.1429		TFAP2B	PTGER3	-0.12193	0.12193	8.89e-09	8.05125		SOX9	ZNF385D	0.153904	0.153904	1.93e-10	9.71494
	CREB3L2	ARID5B	0.114058	0.114058	3.05e-08	7.5152		MLXIPL	BMP6	-0.113428	0.113428	2.47e-15	14.6081		NPAS3	LRMDA	0.121807	0.121807	2.95e-09	8.53035		MEF2A	FTL	-0.153735	0.153735	1.31e-14	13.8815
	SP1	RPL15	0.114028	0.114028	1.47e-09	8.83142		CREB3L2	RNF144B	-0.113332	0.113332	2.27e-08	7.64334		GLIS3	JADE1	0.121769	0.121769	2.79e-18	17.5541		STAT3	MPPED2	-0.15371	0.15371	1.58e-14	13.8009
	KLF6	ACTG1	0.114	0.114	3.44e-11	10.4637		BHLHE40	ZBTB16	0.113328	0.113328	3.78e-15	14.4224		MEF2C	PAX8	-0.121767	0.121767	1.34e-12	11.8744		BCL6	CCSER1	-0.153659	0.153659	4.23e-07	6.3736
	GLIS3	FHOD3	0.113934	0.113934	9.09e-18	17.0416		ETS1	ERBB4	-0.113323	0.113323	5.82e-08	7.23529		NR2C2	NLGN1	0.121749	0.121749	1.38e-13	12.8605		TCF12	SNX29	0.153523	0.153523	1.23e-11	10.9114
	SIM1	RNF150	0.113866	0.113866	7.36e-11	10.1332		SIM1	GALNT18	0.113276	0.113276	3.26e-11	10.487		ETS1	PTGER3	-0.121681	0.121681	1.57e-11	10.8048		NR2F2	TOX	-0.153507	0.153507	2.06e-17	16.6856
	GLIS3	APBB2	0.113861	0.113861	8.39e-14	13.0765		TCF12	PARD3	0.113269	0.113269	3.82e-06	5.41806		MEF2A	FRY	0.121674	0.121674	1.56e-11	10.8059		TFAP2B	BBOX1	0.153482	0.153482	7.68e-13	12.1144
	PPARA	KANK1	0.113858	0.113858	9.2e-15	14.0363		NR6A1	S100A2	-0.113246	0.113246	8.17e-15	14.0877		TCF12	RERE	0.12163	0.12163	2.42e-13	12.6167		FOXK2	AGAP1	0.153417	0.153417	6.63e-16	15.1784
	TCF12	DPH6-DT	0.113838	0.113838	1.04e-10	9.98442		NR1H4	CCSER1	0.113192	0.113192	4.18e-11	10.3791		SMAD3	UGT2B7	-0.121629	0.121629	7.06e-12	11.151		ELF4	DHFR	-0.153409	0.153409	7.39e-14	13.1311
	CUX1	ZBTB20	0.113834	0.113834	8.77e-15	14.0571		SREBF2	MACC1	-0.113186	0.113186	0.00038227	3.41763		CHD2	DSCAML1	0.121603	0.121603	8.29e-09	8.08128		PLAG1	CALCR	0.153376	0.153376	1.14e-11	10.9438
	KLF7	PTPRG	0.113771	0.113771	2.26e-16	15.6456		ARNT2	TNS3	0.113166	0.113166	4.8e-16	15.3189		CREB3L2	ARID5B	0.121596	0.121596	3.06e-08	7.51415		NPAS3	PRKG1	0.153313	0.153313	2.74e-10	9.56191
	KLF6	STPG2	-0.11377	0.11377	7.71e-09	8.1132		STAT3	UBE2H	0.113161	0.113161	8.1e-12	11.0914		PRDM16	KNG1	0.12158	0.12158	1.86e-10	9.72942		TCF12	PARD3	0.153209	0.153209	1.88e-10	9.72476
	TCF7L2	EGF	0.113755	0.113755	8.94e-07	6.04874		TCF7L2	CNKSR3	0.1131	0.1131	1.08e-10	9.96749		STAT3	ENOX1	0.121552	0.121552	7.98e-09	8.09799		TCF12	APP	0.153202	0.153202	1.4e-09	8.85534
	PRDM16	CLCN5	0.11373	0.11373	3.66e-18	17.4365		ZBTB1	P3H2	0.11299	0.11299	8.95e-13	12.0483		CHD2	GPC6	0.121529	0.121529	1.1e-14	13.9575		CREB5	NCKAP5	0.153176	0.153176	2.46e-09	8.60928
	NR1H4	NRG1	-0.11371	0.113714	2.28e-11	10.6417		HIVEP1	S100A2	-0.112979	0.112979	8.77e-13	12.0572		ETV6	PTPRG	0.121523	0.121523	4.14e-13	12.383		NR3C1	CALCR	0.15314	0.15314	1.37e-10	9.86419
	TFCP2L1	CLMN	0.1137	0.1137	1.64e-15	14.7845		SOX6	ZBTB20	0.112969	0.112969	7.5e-10	9.12488		GLIS3	ALDH1A2	0.121506	0.121506	1.28e-17	16.8917		TFDP2	FKBP5	0.153112	0.153112	3.55e-05	4.44963
	NFE2L2	FARP1	0.11362	0.11362	5.09e-11	10.2934		PRDM16	PSD3	-0.112893	0.112893	2.78e-13	12.5554		ZNF148	ZBTB16	-0.121498	0.121498	2.72e-09	8.56583		NR3C1	SVIL	-0.153061	0.153061	1.04e-10	9.9825
	ELF2	PCDH9	0.113594	0.113594	4.49e-11	10.3477		ESRRG	MSI2	0.11288	0.11288	2.97e-17	16.5274		ESRRB	SDK1	-0.121474	0.121474	9.14e-09	8.03896		ZFHX3	UGT2B7	0.152939	0.152939	1.57e-16	15.8036
	TCF12	UBE2H	0.113572	0.113572	6.05e-18	17.2179		ESR1	RPS9	-0.112782	0.112782	2.25e-11	10.6474		RUNX1	ANK2	0.121454	0.121454	8.96e-17	16.0476		PURA	CYFIP2	0.152927	0.152927	3.41e-12	11.4675
	HIF1A	BICC1	0.113552	0.113552	1.12e-11	10.9519		ARNT2	PEBP1	0.112777	0.112777	2.48e-12	11.6058		TFAP2B	NAV2	0.121453	0.121453	1.04e-08	7.98315		JUNB	NCKAP5	0.152917	0.152917	3.98e-07	6.40002
	ETS1	NRG1	0.113541	0.113541	7.91e-14	13.1019		PAX8	TPST1	0.112755	0.112755	1.15e-13	12.9395		TCF12	ATXN1	0.121398	0.121398	1.71e-14	13.7683		ATF3	TENM4	0.152884	0.152884	2.64e-10	9.57784
	ARNT2	PEBP1	0.11353	0.11353	1.32e-12	11.879		STAT3	NRP1	0.112732	0.112732	8.94e-15	14.0487		CREB1	FKBP5	-0.121365	0.121365	1.83e-08	7.73646		PAX8	EIF4G3	0.152879	0.152879	3.53e-18	17.4516
	TCF7L2	SPTLC3	0.113415	0.113415	2.03e-13	12.6929		MEF2A	CAPN8	0.112641	0.112641	1.52e-09	8.819		KLF6	P3H2	0.121318	0.121318	8.62e-10	9.06452		GABPA	ADAMTS9-AS1	0.152865	0.152865	9.01e-14	13.0455
	CREB5	FGF13	0.113348	0.113348	9.16e-16	15.038		KLF7	FNDC3B	0.11258	0.11258	4.48e-11	10.3492		GTF2I	FRY	0.121276	0.121276	1.36e-14	13.8679		TCF12	DMGDH	0.152793	0.152793	1.64e-16	15.7845
	TFEB	RALYL	0.113325	0.113325	6.82e-13	12.166		CREB5	FGF13	0.112559	0.112559	5e-17	16.3014		SP1	PKHD1	-0.12126	0.12126	2.01e-09	8.69652		NF1	PTPRM	0.152739	0.152739	1.8e-08	7.74505
	SP1	NLGN4Y	0.113219	0.113219	8.7e-11	10.0607		PBX3	WDR72	0.112556	0.112556	9.95e-14	13.0024		STAT1	ARHGAP29	0.121219	0.121219	4.57e-17	16.34		ETS1	DACH1	-0.152621	0.152621	5.56e-07	6.25466
	TCF7L2	LRMDA	-0.11318	0.113178	1.16e-10	9.93464		TEAD2	COL4A2	0.112506	0.112506	2.99e-15	14.5244		ELF1	PHACTR1	0.121146	0.121146	2.51e-13	12.6		CTCF	LINC01091	0.15261	0.15261	2.02e-12	11.6945
	SMAD3	AP1S3	0.113118	0.113118	4.66e-18	17.3318		GLIS3	KIRREL1	0.112484	0.112484	4.4e-10	9.35608		MZF1	ADAMTS9-AS1	0.121125	0.121125	1.79e-16	15.7478		EGR1	WWOX	0.15254	0.15254	3.87e-18	17.4128
	FOXK2	TFPI	-0.11302	0.113024	1.86e-05	4.73082		CTCF	NLGN4Y	0.112474	0.112474	9.78e-13	12.0097		HNF1B	SASH1	-0.121069	0.121069	2.93e-14	13.5329		TCF12	WWC1	0.152489	0.152489	4.12e-06	5.38471
	TFAP2B	FNIP2	-0.11299	0.112992	1.87e-15	14.7272		NFIC	ZNF90	0.112425	0.112425	7.7e-12	11.1133		ELF1	TTTY14	0.121027	0.121027	7.01e-11	10.1542		PATZ1	GPC5	-0.152404	0.152404	9.38e-06	5.02795
	NR3C1	ERBB4	-0.11294	0.112937	5.77e-07	6.23865		HIVEP2	WFDC2	-0.112375	0.112375	1.17e-16	15.9313		TFAP2B	VAV3	0.120999	0.120999	2.53e-15	14.5977		BCL6	PRKG1	-0.15235	0.15235	1.67e-09	8.7779
	TRIM28	B2M	0.112926	0.112926	2.22e-12	11.6543		ELF2	SNX29	0.1123	0.1123	7.37e-15	14.1324		TFDP2	DHFR	0.120988	0.120988	2.31e-11	10.636		FOXO3	NFIB	0.152325	0.152325	2.06e-22	21.6869
	ETV5	TMPRSS4	0.112908	0.112908	3.22e-15	14.4916		NR3C2	PARD3B	0.112209	0.112209	3.08e-08	7.51155		EHF	GPX3	-0.120949	0.120949	7.38e-08	7.13187		PURA	PTPRG	0.15218	0.15218	5.17e-18	17.2866
	GLIS3	NUAK2	0.112881	0.112881	1.64e-08	7.78422		SP1	CD24	0.112182	0.112182	7.8e-12	11.1079		MEF2C	FTX	-0.120949	0.120949	3e-10	9.52246		PURA	RPL29	0.152127	0.152127	3.5e-17	16.4562
	ESRRG	MSI2	0.112745	0.112745	5.2e-14	13.2843		ELF1	LINC00278	0.112138	0.112138	7.61e-11	10.1187		STAT1	HIP1	-0.120921	0.120921	2.42e-11	10.6167		HNF4G	LINC01762	-0.152068	0.152068	3.37e-05	4.47291
	TEAD1	SH3D19	0.112713	0.112713	1.5e-18	17.8227		PPARGC1A	EZR	-0.112122	0.112122	9.18e-16	15.0371		ZNF148	GLIS3	0.120911	0.120911	7.1e-10	9.14849		STAT3	SHISA9	-0.151991	0.151991	1.22e-10	9.9123
	KLF6	GAREM1	0.11263	0.11263	4.04e-14	13.394		HIVEP1	RBFOX1	0.112116	0.112116	2.61e-07	6.58373		ESRRA	CAPN8	-0.120817	0.120817	1.98e-14	13.7031		CHD2	S100A6	-0.151969	0.151969	7.58e-10	9.12007
	CREB3L2	PDE4D	0.112626	0.112626	9.36e-14	13.0288		TCF7L2	NFIA	0.112055	0.112055	8.27e-14	13.0827		TCF12	ZBTB16	-0.120814	0.120814	1.74e-06	5.75996		RFX7	LINC02532	0.151951	0.151951	7.67e-12	11.1153
	NFIA	LDLRAD4	0.112443	0.112443	1.79e-15	14.7471		ZNF148	DNM3	0.112014	0.112014	2.23e-14	13.6512		PAX8	PATJ	0.120812	0.120812	7.87e-13	12.1038		PPARGC1A	AK3	0.151946	0.151946	2.01e-15	14.6973
	PBX3	RPS9	-0.11242	0.11242	1.85e-13	12.7317		CREB1	FKBP5	-0.11196	0.11196	7.89e-10	9.10283		ARNT2	ARHGAP29	0.120811	0.120811	6.56e-10	9.18309		NPAS3	SRGAP3	0.151912	0.151912	6.02e-12	11.2205
	ZNF148	PLCB1	0.112311	0.112311	1.16e-08	7.93419		FOS	PLCB1	0.111922	0.111922	2.85e-11	10.545		GLIS3	GTF2IRD1	0.120767	0.120767	2.84e-18	17.5466		ARNT2	CABP1	0.151887	0.151887	7.4e-13	12.1308
	RXRA	PAPPA2	-0.1123	0.112299	5.64e-05	4.24869		CREB1	ASTN2	0.111873	0.111873	1.4e-13	12.8536		ETS1	MACC1	0.120708	0.120708	3.42e-12	11.4662		NR3C2	ZFAND5	-0.151886	0.151886	1.5e-14	13.8251
	TCF12	NBEAL1	0.112296	0.112296	1.21e-16	15.9185		STAT3	MED13L	0.111812	0.111812	1.21e-10	9.91792		GTF2I	BICDL1	0.120672	0.120672	7.02e-10	9.15342		ZNF148	FAM155A	0.151846	0.151846	4.14e-10	9.38333
	GTF2I	RPS4X	0.112284	0.112284	2.96e-06	5.52896		KLF7	IGFBP7	0.111805	0.111805	1.17e-11	10.9302		TFAP2B	LDLRAD4	-0.120638	0.120638	1.81e-15	14.742		ELF1	PTPRG	-0.151798	0.151798	1.02e-09	8.99286
	FOS	WWC1	0.112266	0.112266	1.4e-11	10.853		SP1	BBOX1	0.111805	0.111805	7.02e-10	9.15364		STAT3	MFHAS1	0.120561	0.120561	1.85e-17	16.7323		FOXO3	TFCP2L1	0.151794	0.151794	6.22e-12	11.206
	TRIM28	RPL3	0.112252	0.112252	2.26e-13	12.6451		ESRRA	ZNF385D	0.111759	0.111759	1.18e-14	13.9274		MEF2A	CDH16	-0.12049	0.12049	3.44e-13	12.4633		ZEB1	CLCNKB	-0.15177	0.15177	1.42e-15	14.8465
	TFCP2L1	PAX8	-0.11224	0.11224	3.42e-05	4.46574		MBD2	ADAMTS9-AS2	0.11165	0.11165	4.48e-14	13.3489		MEF2A	EEF1A1	-0.120438	0.120438	1.2e-08	7.91902		TFDP2	USP53	0.151764	0.151764	2.59e-08	7.5867
	PPARGC1A	MACC1	-0.11219	0.112193	6.89e-07	6.16209		STAT3	TRABD2B	0.111563	0.111563	6.15e-11	10.2113		NFIA	THSD4	0.120413	0.120413	7.37e-10	9.13227		JUND	RPL8	0.151571	0.151571	2.43e-14	13.6151
	ZEB1	UMOD	0.112186	0.112186	0.000459	3.33773		ATF3	DHFR	-0.111526	0.111526	2.81e-18	17.5507		FOS	RPL36	0.120133	0.120133	4.87e-11	10.3121		TCF12	FGF13	0.15149	0.15149	6.42e-12	11.1928
	PURA	LDHB	0.112136	0.112136	8.67e-12	11.0617		ELF1	TRABD2B	-0.111504	0.111504	2.85e-12	11.5454		RORA	PTH1R	0.120036	0.120036	1.59e-06	5.79814		TFAP2B	EFHD1	0.15149	0.15149	1.2e-16	15.9221
	GLIS3	ITGA3	0.112077	0.112077	2.07e-11	10.6832		TFAP2B	NRP1	-0.111483	0.111483	1.95e-13	12.709		PURA	CD24	0.120029	0.120029	3.13e-09	8.50422		PURA	DHFR	0.15145	0.15145	6.05e-09	8.21789
	ESRRB	PPARA	0.112077	0.112077	4.08e-15	14.3897		NR3C1	CLCNKA	0.111435	0.111435	5.71e-10	9.24341		CREB3L2	LINC01725	0.119987	0.119987	2.32e-14	13.6351		ZEB1	UMOD	-0.151394	0.151394	2.24e-06	5.65
	PPARGC1A	NR3C2	0.112013	0.112013	2.31e-07	6.63623		CREB3L2	PLEKHA6	0.111428	0.111428	1.18e-15	14.9293		GLIS3	ITGA3	0.119969	0.119969	5.6e-10	9.25214		RFX2	WNK1	0.15137	0.15137	4.95e-11	10.3051
	ELK4	RPL29	0.112003	0.112003	2.35e-12	11.6291		MBD2	MYLK	-0.111294	0.111294	4.67e-10	9.33036		MEF2A	MEGF11	-0.119859	0.119859	1.73e-07	6.76227		JUND	TMBIM6	0.151354	0.151354	3.05e-17	16.5162
	TFAP2B	HNF1B	0.11198	0.11198	1.29e-11	10.89		ENO1	S100A10	0.111236	0.111236	3.41e-17	16.4667		GLIS3	BCL2L1	0.119832	0.119832	3.68e-16	15.434		GLIS3	PLXDC2	0.15125	0.15125	5.06e-12	11.2956
	PURA	TMEM72	0.111976	0.111976	2.97e-12	11.5271		PPARGC1A	CRYL1	0.111229	0.111229	4.98e-12	11.303		GLIS3	TRIM2	0.119767	0.119767	9.78e-19	18.0095		NR3C1	PEBP1	0.150977	0.150977	2.05e-15	14.6876
	SMAD3	RBM47	0.11188	0.11188	1.48e-10	9.83078		TCF7L2	RBFOX1	0.111213	0.111213	3.58e-09	8.44627		TCF12	ZBTB20	0.119717	0.119717	1.74e-09	8.76056		ETS1	DEPTOR	-0.150968	0.150968	2.94e-12	11.5313
	NR2F2	RPL21	0.111825	0.111825	4.08e-16	15.3891		PBX3	RBFOX1	0.111203	0.111203	6.11e-09	8.21381		ETV1	SCN2A	0.119683	0.119683	6.99e-13	12.1553		NR3C1	NEK10	-0.150942	0.150942	5.28e-09	8.27734
	TFAP2B	FKBP5	-0.11181	0.111815	1.26e-06	5.89839		JUND	RPL36	0.11114	0.11114	2.82e-12	11.5504		FOXK2	BCL2L14	0.119668	0.119668	3.03e-14	13.5179		NR3C2	PTH1R	0.150926	0.150926	1.08e-06	5.96568
	HIVEP2	WFDC2	-0.11178	0.111781	5.5e-13	12.2597		FOSL2	SGIP1	0.111125	0.111125	9.97e-17	16.0013		NR3C1	LRMDA	-0.119628	0.119628	7.71e-11	10.1131		FOXP1	BICC1	0.150921	0.150921	3.63e-12	11.4406
	TFAP2B	NFE2L2	0.111693	0.111693	4.79e-15	14.3193		GLIS3	LPP	0.111125	0.111125	6.08e-16	15.2162		GTF2I	IFITM3	0.119614	0.119614	1.61e-07	6.79444		GLIS3	NRG1	0.150881	0.150881	3.09e-13	12.5101
	FOS	BCAM	0.111634	0.111634	7.83e-15	14.1063		ELK4	STPG2	0.111122	0.111122	4.73e-17	16.3254		SP1	ERBB4	-0.11949	0.11949	2.37e-08	7.62518		KLF10	SORBS1	0.150837	0.150837	2.38e-13	12.6231
	PPARGC1A	BICC1	0.111561	0.111561	4.88e-09	8.31192		ZNF148	PTPRM	0.11108	0.11108	3.06e-15	14.5144		RXRA	ARHGAP6	0.119444	0.119444	1.36e-13	12.8676		ZNF148	ATP6V0A4	0.150744	0.150744	8.64e-10	9.06342
	CHD2	PPM1E	0.111558	0.111558	1.68e-10	9.77506		TFAP2B	MYO1D	0.111002	0.111002	1.61e-13	12.7937		ZBTB7A	ANKRD11	0.119443	0.119443	5.29e-15	14.2765		CREB3L2	WNK1	-0.150737	0.150737	3.19e-08	7.49593
	NR3C1	CLCNKA	0.111549	0.111549	9.93e-10	9.00291		ARNTL	PXDNL	0.110992	0.110992	3.13e-15	14.5043		ETV6	SASH1	0.119428	0.119428	4.35e-12	11.3616		KLF6	WDFY2	0.150657	0.150657	6.07e-08	7.21656
	TFAP2B	KCNJ1	0.111546	0.111546	5.57e-10	9.25432		CHD2	PPM1E	0.110985	0.110985	2.95e-13	12.5302		TFAP2B	MAST4	-0.119426	0.119426	9.23e-14	13.0349		ELF2	KAZN	0.150311	0.150311	2.11e-12	11.6763
	RARG	CGNL1	-0.11154	0.111538	1.97e-14	13.7065		BCL11B	MYOF	-0.110826	0.110826	4.64e-14	13.3335		HIVEP2	EEF1A1	-0.119398	0.119398	3.67e-11	10.4354		KLF6	PTH1R	-0.15031	0.15031	1.66e-08	7.77993
	SP1	RPL10	0.111524	0.111524	4.64e-14	13.3338		ESRRA	TCIM	-0.110777	0.110777	4.05e-13	12.3927		HNF1B	LINC02532	0.119386	0.119386	4.71e-07	6.32696		ELF1	PRICKLE2	0.150301	0.150301	6.09e-08	7.21518
	TCF7L2	SLCO3A1	0.111517	0.111517	1.19e-09	8.92607		TCF12	ZBTB16	-0.110758	0.110758	4.51e-07	6.34595		MEF2C	SGIP1	0.119349	0.119349	1.08e-13	12.968		STAT3	SVIL	0.150295	0.150295	1.94e-14	13.7128
	HNF4G	RPL41	-0.11149	0.111495	2.23e-18	17.6524		MEF2C	FOXP2	-0.110734	0.110734	6.98e-13	12.1563		IRF1	DACH1	-0.119323	0.119323	1.29e-09	8.89019		TCF12	DENND2A	0.150218	0.150218	5.71e-13	12.2433
	MEF2C	NEK10	0.111486	0.111486	3.28e-11	10.4839		NFIA	DYNC2LI1	0.110716	0.110716	1.74e-16	15.76		TCF7L2	STOX2	0.119309	0.119309	3.5e-12	11.4564		ARNT2	ARHGAP29	0.150143	0.150143	9.99e-11	10.0006
	NR1H4	SLC12A1	-0.11139	0.111392	7.92e-06	5.1014		TCF12	SLC4A7	0.110697	0.110697	9e-09	8.04598		ETS1	FKBP5	-0.11923	0.11923	3.8e-11	10.4197		SP1	PPM1E	0.150127	0.150127	3.33e-09	8.47693
	CREB3L2	NHS	0.111376	0.111376	2.93e-19	18.5329		MEF2C	CPD	0.110614	0.110614	5.06e-12	11.2958		NR2F2	RPS24	0.119224	0.119224	1.19e-10	9.92506		CREB1	PTGER3	0.150029	0.150029	1.57e-11	10.8054
	TFE3	S100A6	0.111371	0.111371	1.15e-12	11.9387		JUND	RPS2	0.110554	0.110554	1.52e-13	12.8171		PAX8	BCL2	0.119177	0.119177	1.11e-10	9.95654		GLIS3	PTPRM	0.149926	0.149926	1.36e-15	14.8679
	ELK4	HIP1	-0.11136	0.111358	8.43e-13	12.0744		MEF2A	CACNA1D	0.110533	0.110533	1.92e-12	11.7165		MEF2A	LTF	-0.119151	0.119151	6.19e-12	11.2083		ZNF148	KANSL1L	0.149791	0.149791	5.79e-15	14.2372
	CTCF	NEK10	-0.1113	0.111297	1.45e-08	7.83749		TCF7L2	RPL36	-0.110524	0.110524	1.01e-07	6.9957		ZNF148	EVC	0.119058	0.119058	3.26e-12	11.487		KLF6	RNF152	0.149715	0.149715	3.81e-08	7.41909
	ETS1	ZBTB16	-0.11124	0.111243	3.26e-11	10.487		ZNF148	ARHGAP26	0.110523	0.110523	1.02e-09	8.99255		IKZF2	DEPTOR	-0.11904	0.11904	1.19e-09	8.92464		MEF2A	SMYD3	0.149661	0.149661	8.58e-14	13.0665
	KLF7	MFHAS1	0.111214	0.111214	6.54e-16	15.1845		MEF2A	NRP1	-0.110489	0.110489	2.83e-14	13.5484		TCF12	BBOX1	-0.118951	0.118951	5.28e-09	8.2776		STAT1	BBOX1	0.149608	0.149608	3.22e-12	11.4923
	PPARA	LINC01781	-0.11121	0.11121	9.56e-11	10.0194		MEF2C	CA10	0.110481	0.110481	3.93e-17	16.4058		MEF2A	TRABD2B	-0.118916	0.118916	6.49e-07	6.18778		PAX8	SYNE2	0.149608	0.149608	1.38e-12	11.8593
	ARNT2	LINGO1	-0.1112	0.111203	2.25e-11	10.6477		MBD2	COL4A2	-0.11037	0.11037	1.12e-05	4.9497		ENO1	CD81	0.118895	0.118895	1.64e-25	24.785		GLIS3	RBMS1	0.149603	0.149603	7.99e-14	13.0975
	FOXP1	PLEKHA5	0.11113	0.11113	1.42e-16	15.848		CHD2	CRMP1	-0.110362	0.110362	3.87e-09	8.41229		MEF2A	WFDC2	-0.118891	0.118891	3.76e-13	12.4254		GTF2I	PATJ	0.149602	0.149602	2.66e-16	15.5749
	GLIS3	SCD5	0.111115	0.111115	1.74e-14	13.7592		MEF2A	TCIM	0.110357	0.110357	1.79e-12	11.7481		PPARA	FGF13	-0.118871	0.118871	3.4e-13	12.4683		ELF3	WFDC2	0.149507	0.149507	2.95e-13	12.5298
	TCF7L2	PLEKHA7	0.111105	0.111105	1.41e-09	8.85005		NPAS3	SRGAP3	0.110353	0.110353	5.24e-14	13.2803		ETV1	CALCR	0.118851	0.118851	1.04e-11	10.9831		NR1H4	GRM7	0.149502	0.149502	1.01e-17	16.9951
	PRDM16	KCNJ3	0.111101	0.111101	1.09e-14	13.9617		MEF2C	PKHD1	-0.110324	0.110324	3.72e-05	4.42979		NR3C2	LINC01320	0.118846	0.118846	5.65e-07	6.24817		MEF2A	CACNA1D	0.149454	0.149454	3.7e-12	11.4323
	CTCF	PLCB1	-0.11109	0.111092	2.28e-13	12.6422		GTF2I	PPFIBP1	0.110215	0.110215	4.4e-16	15.3563		KLF10	RPL10	0.11875	0.11875	1.4e-17	16.8526		PBX3	CPM	-0.149453	0.149453	7.93e-11	10.1008
	FOXK2	DEPTOR	-0.11109	0.111087	1.47e-08	7.83415		ELF1	RPL13A	-0.110142	0.110142	5.04e-12	11.2975		NF1	HIP1	0.118736	0.118736	1.12e-06	5.94938		PBX3	MOB3B	0.149343	0.149343	4.94e-09	8.30615
	TFAP2B	EPB41L1	0.11106	0.11106	9.85e-17	16.0066		TCF7L2	EXOC4	0.110111	0.110111	5.62e-11	10.2504		GLIS3	ZSWIM6	0.118674	0.118674	2.08e-16	15.6827		STAT3	SLCO3A1	-0.149303	0.149303	5.99e-10	9.22241
	MEF2A	FRY	0.111042	0.111042	1.62e-11	10.7918		ESRRA	PEBP1	0.110089	0.110089	9.99e-09	8.00024		ELF1	PDE4DIP	0.118674	0.118674	1.61e-14	13.7921		PBX3	EFHD1	0.149254	0.149254	1.2e-10	9.91941
	CTCF	PDE7B	0.111037	0.111037	1.1e-11	10.9595		SP1	PKHD1	-0.110077	0.110077	1.21e-06	5.91755		JUND	ARHGAP6	0.118631	0.118631	1.85e-11	10.733		STAT1	BCL2	-0.149238	0.149238	1.33e-12	11.8766
	MEF2A	TBC1D4	0.111022	0.111022	4.73e-13	12.3253		PBX3	KIF26B	-0.110037	0.110037	6.98e-11	10.1559		PBX1	ZNF98	0.118627	0.118627	1.72e-18	17.7634		PRDM16	CYFIP2	0.149225	0.149225	3.86e-12	11.4135
	TFAP2B	PRKCE	-0.111	0.111005	2.57e-17	16.5907		TCF7L2	SHANK2	0.110026	0.110026	1.2e-07	6.92145		SP1	DHFR	0.118581	0.118581	1.43e-09	8.84365		NR3C1	MYO9A	0.14917	0.14917	3.29e-16	15.4823
	MEF2A	DCDC2	-0.11098	0.110983	1.6e-12	11.7947		IRF3	FTH1	-0.109957	0.109957	2.86e-14	13.5442		ELF3	MECOM	0.118574	0.118574	3.8e-09	8.42026		PAX8	SASH1	0.149086	0.149086	2.07e-12	11.6847
	TCF7L2	SETBP1	0.11089	0.11089	4.43e-13	12.3535		SMARCC1	PTH1R	0.109915	0.109915	1.12e-09	8.95252		JUND	TPT1	0.118573	0.118573	3.29e-18	17.4829		SIM1	PITPNC1	-0.149051	0.149051	2.85e-12	11.5455
	KLF5	FKBP5	0.110841	0.110841	5.66e-10	9.24693		TFAP2B	SEMA3C	-0.109909	0.109909	1.74e-11	10.7604		MEF2A	ADAMTS9-AS2	0.118506	0.118506	3.89e-08	7.40972		CREB1	TTTY14	-0.149045	0.149045	3.89e-12	11.4095
	HNF4G	LINC02532	0.110797	0.110797	1.34e-09	8.87137		NR2C2	SEMA3C	0.109908	0.109908	7.7e-13	12.1135		ELF1	HIP1	0.118468	0.118468	3.29e-12	11.4827		STAT3	HMCN1	0.14898	0.14898	1.32e-15	14.8796
	TCF12	KANSL1L	0.110728	0.110728	2.82e-18	17.5502		ENO1	DEFB1	0.109863	0.109863	3.27e-15	14.486		MEF2C	TMPRSS4	-0.118438	0.118438	1.04e-08	7.98418		TCF7L2	NLGN1	0.148977	0.148977	8.96e-17	16.0477
	PAX8	STOX2	0.110725	0.110725	1.39e-13	12.8568		FOXK2	SLC4A7	0.109802	0.109802	1.17e-09	8.93233		STAT1	TMPRSS4	-0.118423	0.118423	9.11e-09	8.04025		STAT3	LYPD6B	-0.148936	0.148936	1.41e-08	7.85084
	KLF7	NRP1	0.110709	0.110709	1.91e-14	13.7189		HLF	PHACTR1	-0.109759	0.109759	1.21e-18	17.9161		MEF2A	SDC4	-0.118412	0.118412	1.3e-14	13.8877		JUND	THSD4	0.148925	0.148925	1.47e-12	11.833
	KLF7	LINGO1	-0.11066	0.110656	8.37e-13	12.0772		ETV1	RPL32	-0.109721	0.109721	3.39e-14	13.4704		NR2F2	WFDC2	0.118392	0.118392	8.2e-13	12.086		EGR1	CD24	-0.148909	0.148909	9.19e-12	11.0366
	PKNOX1	KCNJ16	-0.11049	0.110485	7.62e-12	11.1178		ETS1	PLCB1	-0.109677	0.109677	4.19e-12	11.3781		PRDM16	RHOBTB3	0.118304	0.118304	8.08e-11	10.0927		SMAD3	STK32A	0.148885	0.148885	2.18e-10	9.66059
	KLF7	PRKCA	0.110462	0.110462	9.09e-15	14.0412		NPAS3	RBFOX1	0.109658	0.109658	7.47e-09	8.12667		ETS1	TPM1	0.118285	0.118285	6.83e-14	13.1654		GTF2I	CCSER1	0.148847	0.148847	1.97e-07	6.70585
	HNF4G	DSCAML1	0.110457	0.110457	9.02e-19	18.0448		KLF6	P3H2	0.109633	0.109633	1.12e-10	9.95245		MEF2A	TTTY14	-0.118261	0.118261	3.98e-10	9.40058		KLF7	JAG1	0.14871	0.14871	2.86e-11	10.5432
	TCF12	HNF1B	0.11045	0.11045	1.03e-18	17.9859		FOSL2	BBOX1	-0.1096	0.1096	1.78e-13	12.7491		CREB1	CCSER1	0.118247	0.118247	5.74e-12	11.2414		CREB1	COL4A2	0.148566	0.148566	6.9e-14	13.1611
	KLF7	P3H2	0.11039	0.11039	4.08e-14	13.3896		PRDM16	CACNA1D	0.109551	0.109551	2.02e-15	14.6953		JUND	EEF2	0.118228	0.118228	9.54e-21	20.0203		TFCP2L1	LINC01320	0.148466	0.148466	7.35e-07	6.13385
	ESRRG	CLCN5	0.110387	0.110387	7.62e-12	11.1182		TCF7L2	FTO	0.109525	0.109525	1.37e-13	12.8617		TCF7L2	NRG3	0.118108	0.118108	1.53e-08	7.81526		FOXK2	ARHGEF38	-0.148412	0.148412	5.02e-13	12.2991
	MEF2C	HDAC9	0.110235	0.110235	1.28e-17	16.8918		PAX8	PTPRM	0.109375	0.109375	2.15e-13	12.6669		KLF6	SDK1	0.118098	0.118098	2.19e-09	8.65878		RELB	ADAMTS9-AS1	-0.148257	0.148257	4.86e-12	11.3136
	FOSB	ESRRG	0.110189	0.110189	6.11e-11	10.2137		TFAP2B	TENM4	-0.109293	0.109293	2.78e-13	12.5553		ELF1	SHISA9	-0.118063	0.118063	1.36e-10	9.86688		TCF7L2	CNTN1	0.148222	0.148222	3.95e-12	11.4031
	STAT5B	NRP1	-0.11018	0.110184	6.07e-14	13.2169		HNF4G	COL4A2	-0.109285	0.109285	3.16e-14	13.5009		MEF2A	FTL	-0.118061	0.118061	4.46e-11	10.3508		PPARGC1A	CCDC148	0.148189	0.148189	1.24e-10	9.90629
	PAX8	PTPRG	0.110156	0.110156	8.8e-13	12.0554		ELF2	WFDC2	0.109242	0.109242	1.13e-14	13.9463		FOS	TRABD2B	-0.118024	0.118024	8.91e-10	9.04998		PPARGC1A	TRABD2B	-0.147957	0.147957	4.46e-07	6.35099
	KLF6	PTGER3	-0.11015	0.110146	6.08e-10	9.21602		MEF2C	DHFR	0.109193	0.109193	8.39e-12	11.0764		TFEB	RALYL	0.118008	0.118008	6.49e-14	13.1875		GTF2I	SNX29	0.147951	0.147951	6.9e-10	9.16146
	EGR1	ACTG1	0.109995	0.109995	2.25e-13	12.6486		PBX1	ZNF98	0.109191	0.109191	1.7e-18	17.7692		ESRRG	PDE4D	0.117978	0.117978	5.94e-16	15.226		SOX4	ACTG1	0.147941	0.147941	3.04e-17	16.517
	ZEB1	MACC1	-0.10997	0.109968	3.15e-11	10.5024		TFAP2B	RPS6	0.109132	0.109132	1.39e-12	11.8584		JUND	S100A11	0.117913	0.117913	1.29e-18	17.8891		ELF1	NR3C2	-0.147903	0.147903	5.72e-14	13.2425
	TCF7L2	RBM47	0.109938	0.109938	5.93e-11	10.2271		CHD2	PTGER3	0.109111	0.109111	5.63e-09	8.24926		ZNF148	SPTLC3	0.117889	0.117889	2.17e-10	9.66419		NR3C1	PBX1	0.147855	0.147855	8.84e-13	12.0538
	ZEB1	BICC1	-0.10992	0.10992	1.89e-14	13.7231		CHD2	SLC9A3	0.109074	0.109074	9.45e-11	10.0247		PBX3	EEF1A1	-0.117883	0.117883	5.46e-12	11.2631		MBD2	RBFOX1	-0.147853	0.147853	2.63e-10	9.58045
	TCF12	CDKAL1	0.109901	0.109901	7.04e-12	11.1523		MEF2A	TMSB10	-0.109062	0.109062	3.95e-13	12.4035		MEF2C	MYLK	0.117804	0.117804	1.15e-14	13.9399		TFAP2B	NFE2L2	0.147847	0.147847	1.87e-15	14.7278
	STAT3	NR3C2	0.109862	0.109862	6.94e-13	12.159		NR2F2	DANT2	-0.109042	0.109042	1.3e-09	8.88619		SMAD2	UGT2B7	0.117548	0.117548	9.41e-08	7.02627		KLF7	ERBB4	-0.14779	0.14779	6.93e-05	4.1592
	TFAP2B	TENM4	-0.10984	0.109842	1.63e-12	11.7889		TCF12	STAG1	0.108997	0.108997	1.4e-11	10.854		PBX3	SLIT2	0.117538	0.117538	2.85e-10	9.54502		ZKSCAN1	ESRRG	-0.147572	0.147572	1.68e-14	13.7756
	CUX1	ACTN4	0.109773	0.109773	1.55e-20	19.8091		CTCF	LINC01320	-0.108967	0.108967	1.75e-08	7.7577		STAT3	GULP1	-0.117532	0.117532	8.35e-12	11.0783		STAT1	GPX3	-0.147523	0.147523	1.04e-09	8.98162
	ESR2	MAST4	0.109744	0.109744	1e-20	19.9983		HIVEP3	GLIS3	0.108935	0.108935	1.46e-12	11.8371		GLIS3	COL7A1	0.117466	0.117466	1.98e-15	14.7031		PATZ1	DHFR	0.147462	0.147462	1.14e-14	13.9429
	EGR1	PLCL1	-0.10969	0.109687	3.12e-11	10.5053		STAT3	SCD5	-0.108929	0.108929	1.04e-16	15.9812		CHD2	SLC4A7	0.117403	0.117403	2.13e-08	7.67254		JUND	RPS14	0.147456	0.147456	4.22e-15	14.3746
	ELF1	CA12	-0.10961	0.10961	0.000257	3.59025		KLF7	DPYD	0.108777	0.108777	1.59e-12	11.7988		KLF5	ADAMTS9-AS2	-0.117376	0.117376	2.95e-17	16.5302		TFDP2	TBC1D4	0.147425	0.147425	1.95e-18	17.7097
	ETV5	CLDN16	0.109556	0.109556	2.31e-09	8.63722		PRDM16	RHOBTB3	0.108768	0.108768	3.23e-13	12.4907		TFDP2	FRAS1	0.117313	0.117313	2.56e-11	10.5923		TCF7L2	SETBP1	0.147289	0.147289	4.29e-13	12.3671
	STAT3	VMP1	0.109514	0.109514	1.08e-13	12.9651		FOXK2	SLC12A1	0.108758	0.108758	0.000218365	3.66082		BCL6	ZBTB16	0.117291	0.117291	3.85e-08	7.41492		ZBTB7A	SLC9A3	0.147285	0.147285	1.54e-14	13.8123
	PBX3	DCDC2	0.109454	0.109454	4.03e-17	16.3946		TCF7L2	KAZN	0.10875	0.10875	1.57e-11	10.8043		ELF1	GLDC	-0.117236	0.117236	8.05e-09	8.09408		KLF5	GPX3	-0.147228	0.147228	9.55e-11	10.0199
	MAFK	THSD4	0.109447	0.109447	8.19e-16	15.0868		FOS	WFDC2	0.108731	0.108731	4.7e-10	9.32809		STAT3	MYO1D	0.117195	0.117195	1.09e-09	8.9618		TCF7L2	ACSL4	0.147139	0.147139	2.64e-09	8.57778
	NFE2L1	RPS8	0.109428	0.109428	2.71e-06	5.56687		ARNTL	DPH6-DT	0.10871	0.10871	3.35e-13	12.4749		KLF7	KNG1	-0.117144	0.117144	8.57e-14	13.0669		FOXK2	SPATC1	0.147046	0.147046	1.3e-10	9.885
	MEF2A	TTTY14	-0.10943	0.109427	2.45e-10	9.61069		ZEB1	NTNG1	0.10871	0.10871	4.06e-19	18.3912		CREB1	LINC01503	-0.117095	0.117095	3.75e-11	10.4261		ZEB1	RBFOX1	-0.147024	0.147024	3.53e-10	9.45206
	NR2F2	PPP1R1A	0.109404	0.109404	4.13e-15	14.3845		PPARA	ESRRG	0.10855	0.10855	1.32e-10	9.87858		PURA	PTPRG	0.117092	0.117092	1.99e-14	13.7007		ELK4	PTGER3	0.147021	0.147021	1.58e-11	10.8026
	SMARCC1	NEK10	0.109395	0.109395	2.27e-07	6.64394		TEAD1	ACPP	-0.108526	0.108526	2.99e-06	5.52429		MEF2A	RAPGEF3	-0.117081	0.117081	1.85e-15	14.7333		NR2F2	ZBTB20	-0.147008	0.147008	1.09e-14	13.9625
	KLF7	PLCB1	0.109393	0.109393	3.18e-13	12.4977		ELK4	PDE1A	0.108513	0.108513	1.15e-08	7.93977		SP1	DEPTOR	0.11708	0.11708	1.32e-09	8.87982		EGR1	FOXO3	0.146958	0.146958	1.25e-14	13.9042
	ESR1	NFE2L2	0.10939	0.10939	1.49e-17	16.8277		CREB3L2	MYOF	0.1085	0.1085	1.1e-06	5.95778		FOS	RPL29	0.117073	0.117073	5e-16	15.3014		RFX2	PHACTR1	-0.146805	0.146805	2.67e-11	10.5735
	FOS	FTH1	0.109322	0.109322	5.16e-13	12.2878		PBX3	CLDN16	0.108449	0.108449	1.53e-06	5.81522		ZEB1	ARHGAP6	0.117067	0.117067	2.58e-08	7.58868		STAT3	TENM4	0.146694	0.146694	3.75e-09	8.42591
	TFAP2B	MAML3	0.109288	0.109288	2.55e-13	12.5938		SOX4	PTMA	0.108448	0.108448	2.88e-16	15.5408		STAT3	MYOF	0.117054	0.117054	8.69e-08	7.06115		TFAP2B	ZBTB16	-0.146604	0.146604	2.11e-06	5.67669
	GLIS3	JADE1	0.109254	0.109254	1.05e-14	13.9805		NR2F2	COX7C	0.108376	0.108376	6.83e-20	19.1653		ESRRB	PPARA	0.117054	0.117054	1.69e-12	11.7717		ZEB1	CKB	-0.146595	0.146595	5.62e-15	14.2505
	JUND	RPS4X	0.109224	0.109224	2.2e-11	10.6583		SP1	HAVCR1	-0.10835	0.10835	1.52e-16	15.8187		STAT3	EIF4G3	0.117038	0.117038	4.29e-12	11.3676		TCF7L2	LINGO1	0.146593	0.146593	5.34e-10	9.27241
	STAT1	KLHL13	-0.10914	0.109139	4.27e-12	11.3694		NR1H4	LRP1B	0.108337	0.108337	4.14e-12	11.3827		GLIS3	ARHGAP24	0.117026	0.117026	1.9e-10	9.72071		IRF3	ENOX1	0.146461	0.146461	1.16e-11	10.9373
	OVOL2	SYT1	0.109124	0.109124	1.02e-11	10.9935		TCF7L2	SMYD3	0.108333	0.108333	6.42e-09	8.19265		JUN	SHROOM3	0.11701	0.11701	6.82e-15	14.1664		STAT5B	SCN2A	0.146452	0.146452	5.07e-07	6.29541
	PRDM16	AK3	0.109072	0.109072	6.33e-18	17.1989		HIVEP2	MAL	-0.108298	0.108298	1.91e-15	14.7179		PPARGC1A	EZR	-0.117	0.117	6.95e-17	16.1581		TEAD2	THSD4	-0.146431	0.146431	3.7e-11	10.4322
	MEF2C	NAV2	0.109039	0.109039	1.74e-16	15.7591		ESR1	TFCP2L1	0.108298	0.108298	1.1e-11	10.9595		MLXIPL	ENOX1	0.116903	0.116903	2.38e-15	14.6226		BACH2	PLEKHA6	-0.146398	0.146398	2.27e-10	9.64492
	NFE2L2	CLMN	0.109006	0.109006	1.33e-17	16.8768		HNF4G	LINC02532	0.108287	0.108287	4.58e-09	8.33867		EGR1	DHFR	0.116805	0.116805	5.75e-08	7.2407		RXRA	CLDN10-AS1	-0.146384	0.146384	8.09e-06	5.09223
	STAT5B	GPX3	-0.10898	0.108979	0.000314	3.50268		TCF7L2	PTPRM	0.108274	0.108274	9.67e-12	11.0144		TCF12	KANSL1	0.116792	0.116792	2.47e-18	17.6079		TCF7L2	RHOBTB3	0.14629	0.14629	2.06e-13	12.6863
	STAT3	RPS3	-0.10888	0.108877	2.13e-09	8.67105		MEF2A	SLCO3A1	0.108206	0.108206	8.46e-12	11.0725		MEF2A	NRP1	-0.116789	0.116789	4.06e-15	14.3918		KLF7	AGAP1	-0.14619	0.14619	1.11e-13	12.9539
	TFAP2B	CSGALNACT1	0.108863	0.108863	1.19e-14	13.9233		PURA	ADAMTS9-AS2	0.108115	0.108115	1.07e-13	12.9711		HNF4G	KCNIP4	0.116773	0.116773	4.6e-11	10.3372		GLIS3	NPNT	0.146162	0.146162	6.63e-12	11.1787
	PAX8	CA10	-0.10882	0.108823	6.54e-11	10.1842		NR2F2	WFDC2	0.108068	0.108068	3.87e-11	10.4128		ZNF148	PTPRM	0.11677	0.11677	1.63e-13	12.7868		ARNT2	TNS3	0.146143	0.146143	3.35e-17	16.4746
	NR2F2	ACTG1	0.108813	0.108813	1.13e-09	8.94699		KLF7	PON2	0.108067	0.108067	9.66e-16	15.0151		SIM1	PDE1A	0.116753	0.116753	4.28e-10	9.36903		TFAP2B	PDE10A	0.146045	0.146045	6.48e-20	19.1885
	ENO1	DEFB1	0.108798	0.108798	3.69e-12	11.4335		SP1	CASC15	-0.108047	0.108047	9.6e-19	18.0178		CREB3L2	MYLK	0.116731	0.116731	3.59e-11	10.4451		ELK4	SOX6	0.146033	0.146033	8.91e-08	7.05012
	CLOCK	S100A6	0.108789	0.108789	3.85e-11	10.4145		TCF7L2	FRAS1	0.108013	0.108013	2.53e-16	15.5964		PAX8	LDLRAD4	0.116717	0.116717	5.33e-15	14.2735		TCF12	PRELID2	-0.14589	0.14589	2.77e-13	12.5572
	ETV1	CALCR	0.108734	0.108734	7.4e-11	10.1306		TCF12	BICC1	0.107997	0.107997	7.36e-05	4.13333		FOXP1	RBPMS	0.116673	0.116673	7.4e-11	10.1305		TFDP2	STPG2	0.145859	0.145859	5.14e-09	8.28889
	TFAP2B	TTTY14	-0.10872	0.108722	1.65e-16	15.7821		ZNF148	EVC	0.107943	0.107943	5.26e-11	10.279		ZBTB1	ASTN2	-0.116647	0.116647	4.6e-09	8.33768		ARNT2	ENOX1	-0.145797	0.145797	2.3e-12	11.6388
	TFCP2L1	LRCH1	0.108663	0.108663	1.7e-11	10.7686		PRDM16	AUTS2	0.107818	0.107818	3.34e-12	11.4767		GLIS3	SLC4A7	-0.11662	0.11662	3.62e-09	8.44133		KLF6	TFCP2L1	0.145792	0.145792	8.86e-13	12.0528
	PPARA	PTH1R	-0.10864	0.108642	1.19e-06	5.92463		KLF7	CNKSR3	0.107765	0.107765	1.8e-12	11.7449		TCF7L2	EXOC4	0.116576	0.116576	3.01e-10	9.5209		EGR1	MAGI1	0.14577	0.14577	6.32e-15	14.1991
	SREBF2	PTPN4	0.108638	0.108638	3.62e-14	13.4414		MEF2C	SRGAP3	-0.107758	0.107758	1.06e-10	9.9739		NR3C1	RAD51B	0.116571	0.116571	1.48e-14	13.8295		NR3C1	KCNIP4	-0.145761	0.145761	1.19e-09	8.92537
	MBD2	RHEX	0.108572	0.108572	9.34e-07	6.02966		NPAS3	DCDC2	0.10762	0.10762	1.73e-17	16.7612		JUND	SDC4	0.116565	0.116565	4.99e-17	16.302		TCF7L2	STOX2	0.145758	0.145758	1.69e-12	11.7713
	PRDM16	PKP4	0.108531	0.108531	2.71e-13	12.5676		GLIS3	CRYL1	-0.107573	0.107573	3.44e-19	18.4639		TCF12	NR3C2	0.116529	0.116529	2.72e-11	10.5654		CREB3L2	RALYL	0.145639	0.145639	1.1e-12	11.9577
	MEF2A	MECOM	0.108472	0.108472	3.71e-09	8.43017		TCF7L2	PRKCA	0.107548	0.107548	1.53e-10	9.81416		NFE2L2	CA10	0.116432	0.116432	4.05e-15	14.3925		TCF12	PTK2	0.145617	0.145617	3.83e-11	10.417
	EGR1	RPL32	0.108438	0.108438	2.02e-13	12.6949		ELF2	TPM1	-0.107533	0.107533	1.31e-15	14.8833		RXRA	PRKD1	0.116406	0.116406	5.5e-17	16.2594		FOXK2	TFPI	-0.145551	0.145551	4.32e-11	10.3643
	PPARA	SLCO3A1	0.108422	0.108422	5.1e-10	9.29242		EHF	SLCO3A1	0.107438	0.107438	6.91e-14	13.1605		NPAS3	SFRP1	-0.116403	0.116403	1.22e-12	11.9141		HIVEP3	HIP1	-0.145508	0.145508	3.39e-12	11.47
	CTCF	FAM155A	0.108345	0.108345	4.02e-11	10.3953		RFX7	DPP6	0.107386	0.107386	9.19e-14	13.0366		HIVEP1	RBFOX1	0.116378	0.116378	4.53e-07	6.34395		TFAP2B	CSGALNACT1	0.145482	0.145482	4.42e-18	17.3547
	EGR1	RPS7	0.108317	0.108317	3.86e-16	15.413		ZBTB7A	HIP1	0.107304	0.107304	1.75e-14	13.7562		KLF7	CGNL1	-0.116361	0.116361	5.86e-09	8.23247		TCF12	SKAP1	0.145469	0.145469	8.55e-13	12.0678
	CREB3L2	KCTD16	0.108283	0.108283	2.36e-11	10.6267		TCF12	QKI	0.1072	0.1072	2.31e-14	13.6355		ARNTL	PXDNL	0.116321	0.116321	2.58e-14	13.5879		SOX6	APBB2	0.145441	0.145441	8.81e-12	11.055
	FOXK2	CGNL1	0.108204	0.108204	5.19e-16	15.2849		GLIS3	SOX4	0.107146	0.107146	1.56e-17	16.8081		CREB5	FGF13	0.116319	0.116319	1.21e-17	16.9182		CREB5	GLS	0.145388	0.145388	6.3e-14	13.2003
	NR3C1	PTPN4	0.108202	0.108202	1.85e-11	10.7336		NR3C1	EFNA5	-0.107103	0.107103	1.76e-06	5.75449		TCF12	KCNIP4	0.116296	0.116296	0.00058568	3.23234		MBD2	ENOX1	0.145311	0.145311	3.79e-11	10.4218
	NR3C1	LINGO1	-0.10812	0.108119	1.02e-15	14.9923		ELF2	ESRRG	0.107093	0.107093	6.44e-12	11.1912		NR2F2	RPL34	0.11628	0.11628	5.41e-18	17.2666		PAX8	RNF150	0.145289	0.145289	3.51e-14	13.4551
	CREB3L2	FARP1	0.108102	0.108102	1.66e-13	12.7799		MEF2C	COBLL1	-0.107082	0.107082	1.7e-15	14.7702		STAT3	MMS22L	0.116236	0.116236	1.73e-11	10.763		ELF1	CA12	-0.145153	0.145153	1.83e-08	7.73678
	ESRRA	SLCO3A1	0.10808	0.10808	1.22e-09	8.9123		TFEB	STK33	-0.107063	0.107063	4.04e-16	15.3938		FOSB	BICDL1	0.116183	0.116183	4.08e-14	13.3896		TCF12	SORBS1	0.145148	0.145148	6.33e-15	14.1985
	NR3C2	RBPMS	0.108052	0.108052	8.21e-16	15.0854		FOXK2	TFPI	0.107049	0.107049	0.000310922	3.50735		TCF12	NBEAL1	0.116075	0.116075	1.3e-16	15.8866		TCF12	BRINP3	-0.14512	0.14512	6.77e-09	8.16927
	ELF1	WFDC2	-0.10798	0.107982	6.54e-13	12.1841		ETV6	LINC00511	0.107039	0.107039	6.15e-13	12.211		HNF1B	LINC01781	0.116017	0.116017	1.28e-10	9.89226		TCF7L2	RBM6	0.145062	0.145062	1.51e-11	10.8203
	BHLHE40	TFCP2L1	0.107915	0.107915	2.33e-12	11.6321		STAT5B	GALNT10	0.107	0.107	4.54e-17	16.3429		SMAD2	CACNB2	-0.115991	0.115991	2.15e-13	12.6667		JUND	ATP1B1	0.145054	0.145054	8.58e-11	10.0667
	ZNF148	PTPRM	0.107909	0.107909	7.28e-16	15.1377		PBX1	HAVCR1	-0.106934	0.106934	9.74e-11	10.0116		CREB3L2	RNF144B	-0.11595	0.11595	8.14e-10	9.08921		PAX8	JAG1	-0.145028	0.145028	6.96e-09	8.15733
	PAX8	NRP1	0.107863	0.107863	5.57e-10	9.25378		OVOL2	ERBB4	0.106921	0.106921	6.09e-07	6.2153		ZBTB1	SOX6	0.115944	0.115944	2.55e-10	9.59409		TCF12	CACNB4	0.145012	0.145012	2.16e-17	16.6655
	PBX3	ZNF385D	-0.10785	0.107849	2.1e-15	14.6779		JUND	ATP1B1	0.10691	0.10691	1.15e-18	17.9411		GABPA	PLCB1	-0.115926	0.115926	4.93e-10	9.30742		JUND	RPS24	0.144931	0.144931	1.64e-18	17.7855
	STAT1	WWC1	0.107742	0.107742	3.64e-08	7.43893		TCF7L2	ATP11A	0.106865	0.106865	1.61e-20	19.7924		TCF12	HNRNPC	0.115906	0.115906	4.56e-17	16.3408		KLF7	SORBS1	0.144875	0.144875	6.68e-13	12.175
	PPARA	NRP1	-0.10772	0.107722	4.98e-16	15.3024		TFCP2L1	WSB1	0.106859	0.106859	2.32e-19	18.6342		ZEB1	COBLL1	-0.115857	0.115857	1.52e-15	14.8186		TCF7L2	GALNT10	0.144856	0.144856	4.55e-11	10.3416
	KLF7	WNK4	-0.10769	0.107689	6.02e-16	15.2206		PPARGC1A	KAZN	0.106807	0.106807	1.83e-08	7.7377		KLF7	PROM1	0.115816	0.115816	3.26e-14	13.4869		PBX1	ZNF98	0.144689	0.144689	6.9e-17	16.1612
	TFDP2	TBC1D4	0.107669	0.107669	6.86e-17	16.1637		PPARGC1A	SLCO3A1	-0.106802	0.106802	2.75e-10	9.56116		CTCF	DSCAML1	-0.115799	0.115799	3.51e-11	10.4542		NFIC	BBOX1	-0.144614	0.144614	1.13e-09	8.94797
	SIM1	TACC1	0.107627	0.107627	5.85e-15	14.2332		MEF2A	NELL1	0.106783	0.106783	3.02e-09	8.52071		SP1	SLC12A1	-0.115733	0.115733	9.86e-05	4.00618		ESRRA	MECOM	-0.14461	0.14461	6.98e-09	8.15588
	ZBTB7A	RPS6	0.107625	0.107625	4.39e-11	10.3577		MAFK	PDE1A	0.106765	0.106765	1.13e-09	8.94716		TCF12	LINC01182	-0.115716	0.115716	1.01e-08	7.99742		YBX1	RPL28	0.14458	0.14458	4.21e-12	11.3759
	TRIM28	HINT1	0.107599	0.107599	5.22e-18	17.282		EGR1	RNF144B	0.106765	0.106765	1.47e-08	7.83367		JUND	RPL13	0.115708	0.115708	7.87e-08	7.10399		NFAT5	SYT1	0.144475	0.144475	1.02e-11	10.9906
	KLF7	LRMDA	0.107565	0.107565	1.84e-10	9.73603		FOS	BCAM	0.106751	0.106751	8.81e-14	13.055		TCF12	EXOC6B	0.115692	0.115692	2.67e-15	14.5742		TCF7L2	TMEM132C	0.144418	0.144418	2.45e-06	5.61124
	RXRA	IGFBP7	0.107456	0.107456	5.2e-15	14.2841		PAX8	PTPRJ	0.106732	0.106732	2.67e-13	12.5738		ELF1	RPL41	-0.115646	0.115646	2.61e-11	10.5836		TCF7L2	PLCL1	0.144282	0.144282	2.92e-05	4.53473
	MEF2C	KCNIP4	-0.10743	0.107432	9.24e-08	7.03413		NR3C1	NTRK2	0.10671	0.10671	5.07e-13	12.2951		NFE2L2	SLC4A7	-0.115641	0.115641	1.97e-10	9.70505		BBX	PDE3A	0.144275	0.144275	4.53e-10	9.34385
	ETV6	ACSL4	0.107402	0.107402	2.26e-15	14.6454		PBX3	CSGALNACT1	0.10667	0.10667	2.32e-10	9.6342		ATF4	RPL8	0.115589	0.115589	5.99e-13	12.2228		TCF12	GNG7	0.144222	0.144222	2.48e-10	9.60632
	NR3C2	PARD3B	0.107339	0.107339	1.72e-07	6.76439		HNF1B	ARHGEF28	0.106668	0.106668	3.34e-10	9.47653		PPARA	FNIP2	0.115577	0.115577	1.19e-15	14.9255		IRF1	EFNA5	-0.144087	0.144087	3.12e-09	8.50624
	MEF2C	INPP4B	0.107336	0.107336	2.58e-10	9.58921		ESRRB	CHL1	-0.106659	0.106659	4.4e-12	11.3562		GLIS3	EML1	0.115573	0.115573	3.04e-12	11.5167		NFIA	NPY1R	-0.143977	0.143977	3.11e-13	12.5068
	ETV6	RBPMS	0.107323	0.107323	4.11e-12	11.3859		ESRRA	SCN3A	0.106471	0.106471	4.61e-05	4.33614		ETS1	FAM155A	-0.115538	0.115538	6.78e-11	10.1688		GLIS3	MYLK	0.143902	0.143902	3.9e-12	11.4085
	FOS	ENOX1	0.107284	0.107284	1.41e-10	9.85112		PATZ1	STEAP1B	0.106428	0.106428	9.62e-10	9.01697		MEF2A	COBLL1	0.115415	0.115415	1.07e-09	8.96877		ZNF148	KCNIP4	0.143807	0.143807	6.87e-12	11.1632
	NR3C1	TMEM72-AS1	0.107252	0.107252	2.59e-14	13.5863		TCF12	FHIT	0.106423	0.106423	1.56e-09	8.80615		STAT3	TPST1	0.115403	0.115403	1.43e-11	10.8449		SMARCC1	RPL41	0.143786	0.143786	2.73e-12	11.5631
	ATF3	DHFR	-0.10723	0.107232	2.57e-14	13.5907		SP1	CLDN10-AS1	-0.106421	0.106421	6.3e-07	6.20099		ELF1	KCNJ1	-0.115336	0.115336	2.92e-09	8.53422		PAX8	PTK2	0.143727	0.143727	5.94e-15	14.2259
	TFAP2B	MAL	0.107202	0.107202	6.09e-11	10.2155		TCF7L2	RBM47	0.106419	0.106419	1.08e-10	9.96736		PBX3	RHEX	-0.115318	0.115318	3.25e-07	6.4886		TCF7L2	LYPD6B	0.143718	0.143718	1.8e-06	5.74412
	ETV6	DCDC2	0.107189	0.107189	5.97e-13	12.2238		GLIS3	ZSWIM6	0.106368	0.106368	3.53e-16	15.4526		TCF12	JMJD1C	0.115308	0.115308	2.86e-16	15.5433		KLF7	SYNE2	0.143708	0.143708	3.7e-14	13.4322
	SMARCC1	PTH1R	0.107092	0.107092	3.28e-11	10.4836		FOS	PSD3	-0.106359	0.106359	2.35e-15	14.6297		TFCP2L1	ABLIM1	0.115251	0.115251	2.95e-17	16.5303		HLF	KCNJ16	0.143701	0.143701	1.03e-08	7.98699
	CHD2	FAM135A	0.107088	0.107088	2.43e-13	12.6138		EGR1	STEAP1B	0.106354	0.106354	2.41e-12	11.6184		VDR	CA12	0.115206	0.115206	6.73e-13	12.1719		NR1H4	HIP1	-0.1437	0.1437	3.94e-13	12.4047
	NR3C1	SEMA6D	0.107085	0.107085	2.55e-15	14.5929		FOXK2	DEPTOR	-0.106334	0.106334	2.33e-07	6.63203		TFAP2B	RASGEF1B	0.115183	0.115183	2.62e-09	8.582		BCL6	RHOBTB3	-0.143685	0.143685	1.35e-11	10.871
	ESRRB	RHOBTB3	0.107084	0.107084	3.28e-15	14.4838		TFCP2L1	SCNN1A	0.106327	0.106327	1.94e-18	17.7115		TCF7L2	BICDL1	0.115172	0.115172	6.6e-13	12.1804		TCF7L2	ZDHHC14	0.143607	0.143607	1.15e-10	9.93863
	NR3C2	LRCH1	0.107054	0.107054	2.35e-16	15.6285		PPARGC1A	SLC16A7	0.10627	0.10627	2.92e-14	13.5343		CREB5	KLHL13	0.115159	0.115159	2.02e-11	10.694		KLF6	FKBP5	0.143528	0.143528	3.73e-08	7.42814
	PURA	TPT1	0.10704	0.10704	7.53e-14	13.1233		CEBPD	TPT1	0.106233	0.106233	3.71e-14	13.4305		NR3C2	JMJD1C	0.11509	0.11509	1.03e-18	17.9873		FOSB	CPEB2	0.143524	0.143524	1.24e-11	10.9059
	TCF7L2	RPL36	-0.107	0.107002	4.89e-06	5.31061		ESR1	SLIT2	0.106212	0.106212	9.6e-13	12.018		NR3C2	HIP1	0.115078	0.115078	6.23e-07	6.20546		MEF2C	NELL1	0.143451	0.143451	2.46e-12	11.6086
	PROX1	DEPTOR	-0.10699	0.106993	8.53e-07	6.06903		BHLHE40	LINC01182	0.106203	0.106203	3.78e-18	17.422		RARG	KCNIP4	-0.115063	0.115063	6.41e-09	8.193		NFIC	TNRC18	0.143434	0.143434	1.18e-18	17.9292
	SREBF2	STARD13	0.10697	0.10697	6.42e-16	15.1924		KLF7	TNFSF10	0.106192	0.106192	3.27e-16	15.4849		PAX8	MAGI2	-0.115019	0.115019	4.09e-14	13.3878		ZEB1	MAGI1	-0.143419	0.143419	2.82e-15	14.5494
	TCF7L2	EXOC4	0.106951	0.106951	7.89e-12	11.103		FOS	SLC34A2	0.106174	0.106174	6.88e-14	13.1624		TFE3	S100A6	0.115008	0.115008	6.48e-16	15.1885		ZNF148	STARD13	0.143417	0.143417	6.02e-11	10.2207
	MEF2A	WFDC2	-0.10694	0.106943	7.94e-12	11.1		CREB1	NRG1	0.106151	0.106151	3.11e-12	11.5073		ELF1	COL4A2	-0.114923	0.114923	3.44e-12	11.4635		TCF12	ITPR1	0.143396	0.143396	2.95e-11	10.5295
	PATZ1	IFITM3	0.106881	0.106881	4.9e-09	8.30973		TCF7L2	EXT1	0.106133	0.106133	2.65e-10	9.57679		ESRRA	MFSD4A	0.114919	0.114919	1.75e-15	14.7565		ESRRA	SLC4A7	0.143354	0.143354	4.5e-12	11.3463
	BACH1	TMEM207	-0.10687	0.106865	1.16e-11	10.9351		GLIS3	GTF2IRD1	0.106118	0.106118	5.4e-16	15.2675		TFAP2B	CLCNKA	-0.114827	0.114827	3.21e-09	8.49325		ESR2	MAST4	0.143164	0.143164	4.91e-21	20.3089
	RFX7	STK33	0.106864	0.106864	3.29e-16	15.4822		JUND	CST3	0.10611	0.10611	7.92e-21	20.1013		HIVEP3	GAREM1	0.114797	0.114797	4.65e-10	9.33219		NR1H4	CFAP221	0.143163	0.143163	2.13e-15	14.6722
	ELK4	PDE1A	0.106854	0.106854	1.88e-09	8.72662		PATZ1	DACH1	0.10603	0.10603	1.74e-12	11.7602		ESRRG	ACPP	0.114694	0.114694	3.47e-12	11.46		KLF7	CALCR	-0.143032	0.143032	4.41e-12	11.3555
	TCF7L2	KAZN	0.106791	0.106791	5.4e-11	10.2675		CREB3L2	ESRRG	0.106008	0.106008	4.97e-10	9.3035		ZNF24	CDH16	0.114583	0.114583	9.94e-16	15.0026		CHD2	CA12	-0.143001	0.143001	1.86e-07	6.7298
	KLF7	PTH2R	-0.10672	0.106721	5.18e-10	9.28572		ZNF148	DACH1	-0.105989	0.105989	3.24e-08	7.4892		MEF2A	RASSF8	0.114516	0.114516	5e-12	11.3012		NPAS3	LINC01320	0.142954	0.142954	1.99e-13	12.7009
	PRDM16	ZDHHC14	0.106641	0.106641	3.19e-13	12.4964		RFX5	MGAT5	-0.105958	0.105958	1.46e-10	9.83656		RXRA	FGF14	0.114513	0.114513	3.73e-12	11.4279		EGR1	HIP1	0.142945	0.142945	1.99e-11	10.7022
	GLIS3	IGF2BP2	0.106638	0.106638	2.3e-20	19.6376		ESRRG	SDK1	-0.105922	0.105922	8.56e-10	9.06731		STAT3	NR3C2	0.114484	0.114484	2.73e-12	11.564		REL	ASTN2	-0.142942	0.142942	2.23e-14	13.6513
	MEF2C	DPYD	0.106635	0.106635	1.79e-14	13.7481		TCF7L2	SIPA1L3	0.10592	0.10592	4.07e-12	11.3908		TEAD2	COL4A2	0.114455	0.114455	2.08e-14	13.6827		ELK4	HIP1	-0.142934	0.142934	2.09e-10	9.67928
	TCF12	QKI	0.106611	0.106611	5.42e-15	14.2657		ZBTB4	TRABD2B	-0.105903	0.105903	7.05e-15	14.152		GTF2I	RPL32	0.114421	0.114421	2.38e-14	13.624		TCF7L2	CGNL1	-0.142862	0.142862	1.86e-08	7.73009
	FOS	TPT1	0.106582	0.106582	3.65e-12	11.4374		RFX7	DNM3	0.10586	0.10586	1.32e-15	14.879		TFCP2L1	SCNN1A	0.114397	0.114397	9.22e-20	19.0354		HNF1B	PKHD1	0.142856	0.142856	1.48e-10	9.83093
	STAT3	NTRK2	-0.10657	0.106574	1.83e-11	10.7376		TFDP2	MAML2	0.105837	0.105837	1.54e-10	9.8121		TCF12	MACROD2	0.114299	0.114299	1.68e-09	8.77433		NR3C1	CA10	0.14283	0.14283	6.36e-07	6.19629
	ELF1	RPL8	-0.10652	0.106522	6.12e-12	11.2131		NPAS2	PRKCA	0.105823	0.105823	4.73e-16	15.3254		TCF12	GBF1	0.114259	0.114259	4.11e-13	12.3862		NR3C1	CFAP221	0.142822	0.142822	2.22e-12	11.653
	NR3C1	TRABD2B	-0.10652	0.106518	1.51e-10	9.81962		TCF12	KANSL1L	0.105819	0.105819	3.27e-16	15.4853		ZBTB1	TRABD2B	0.114234	0.114234	5.99e-09	8.22288		ZNF148	CPEB2	0.142803	0.142803	5.17e-12	11.2868
	TRIM28	ENO1	0.106482	0.106482	1.56e-14	13.8082		GTF2I	SIPA1L3	0.105818	0.105818	1.48e-09	8.82869		RFX7	TEX9	0.114154	0.114154	1.47e-16	15.8318		EHF	ITGB6	-0.142727	0.142727	4.12e-09	8.38494
	MEF2A	STEAP1B	-0.10648	0.106479	2.13e-08	7.67189		SMAD3	UGT2B7	-0.105793	0.105793	3.32e-10	9.47909		TCF12	CLASP1	0.11413	0.11413	9.49e-18	17.0228		TCF12	CMTM4	0.142709	0.142709	2.51e-18	17.6003
	GLIS3	NRP1	0.106468	0.106468	1.01e-10	9.99718		NR1H4	PPP2R3A	0.105782	0.105782	1.85e-13	12.7318		ELF2	EFHD1	0.114104	0.114104	3.56e-11	10.4488		CTCF	LINC01320	-0.142674	0.142674	1.35e-07	6.87008
	STAT1	CLDN10-AS1	-0.10641	0.106412	3.5e-06	5.45587		STAT3	PARD3	0.105762	0.105762	3.98e-12	11.3999		CREB3L2	SVIL	0.114097	0.114097	3.46e-14	13.4612		ETV6	SGIP1	0.142645	0.142645	3.01e-07	6.52076
	TCF7L2	SYNE2	0.106342	0.106342	7.33e-12	11.135		MBD2	SPON1	0.105742	0.105742	2.79e-11	10.5538		PBX3	PTH1R	0.114078	0.114078	5.45e-06	5.26369		NR2F2	RPL37A	0.142577	0.142577	1.16e-16	15.937
	ESRRG	ACPP	0.106327	0.106327	1.47e-14	13.8325		GTF2I	FARP1	0.10567	0.10567	3.52e-12	11.4538		ETS1	CASC15	0.114073	0.114073	1.67e-20	19.7762		PPARGC1A	INPP4B	0.142529	0.142529	5.82e-11	10.2351
	SMAD3	SLC4A7	-0.10626	0.106265	5.4e-12	11.2679		ZEB1	ERBB4	-0.105662	0.105662	1.19e-07	6.9257		TRIM28	ACTB	0.11406	0.11406	4.09e-22	21.3885		HIF1A	USP53	-0.142525	0.142525	4.25e-10	9.37182
	FOS	LRMDA	-0.10625	0.106248	2.1e-13	12.6785		NR3C1	SCHLAP1	0.105638	0.105638	1.83e-12	11.7378		PPARGC1A	ACOT11	0.114055	0.114055	6.66e-12	11.1767		STAT3	ENOX1	0.142492	0.142492	4.76e-10	9.32273
	GLIS3	CNKSR3	0.106212	0.106212	1.98e-11	10.7037		MBD2	GAREM1	0.105618	0.105618	2.95e-13	12.5305		STAT1	WWC1	0.114048	0.114048	1.13e-08	7.94538		HNF4G	FKBP5	-0.142437	0.142437	5.91e-10	9.22836
	KLF7	COL27A1	0.106211	0.106211	1.98e-17	16.7039		TCF7L2	PARD3	0.105607	0.105607	1.7e-12	11.7707		PRDM16	NTRK2	0.114023	0.114023	2.98e-13	12.5264		TFCP2L1	LGR4	0.142394	0.142394	4.24e-17	16.3727
	TCF7L2	KIRREL1	0.106205	0.106205	1.14e-12	11.9426		ZNF148	ZNF638	0.105561	0.105561	5.26e-12	11.279		TCF12	ITPR1	0.114016	0.114016	1.31e-11	10.8844		KLF7	KNG1	-0.142321	0.142321	3.08e-09	8.51181
	NR3C2	EEF1A1	0.106172	0.106172	3.67e-12	11.4349		ZBTB1	PTH2R	-0.105553	0.105553	6.17e-10	9.21004		SP1	RORA	-0.114014	0.114014	6.52e-13	12.1857		PBX3	PKNOX2	0.142245	0.142245	3.1e-13	12.5087
	ESRRB	PROM1	-0.1061	0.106105	7.52e-16	15.1237		ZNF148	PRKG1	0.105491	0.105491	3.99e-09	8.39943		TFCP2L1	EEF1A1	-0.113992	0.113992	2.45e-09	8.61124		PBX1	UGT2B7	-0.1422	0.1422	5.55e-11	10.2558
	FOXK2	PPARA	0.10605	0.10605	2.27e-15	14.6435		MEF2A	GALNT18	0.105486	0.105486	3.02e-12	11.5193		PRDM16	COL4A3	0.113986	0.113986	4.61e-12	11.3367		CREB1	HIP1	-0.14219	0.14219	2.78e-14	13.5552
	PLAG1	SLCO3A1	0.106045	0.106045	1.03e-12	11.9886		ZEB1	CD24	-0.105481	0.105481	6.79e-14	13.1681		MEF2A	ASIC2	-0.113978	0.113978	1.32e-13	12.8785		NR3C1	NFE2L2	-0.142067	0.142067	1.2e-13	12.9215
	RFX2	ARHGAP26	0.105994	0.105994	9.08e-17	16.0418		NR1H4	CSGALNACT1	0.105476	0.105476	2.26e-15	14.6468		TCF7L2	COBLL1	0.113971	0.113971	7.44e-09	8.12862		STAT3	UBE2H	0.14204	0.14204	2.04e-11	10.6896
	PAX8	MAGI2	-0.10599	0.105986	1.95e-14	13.7089		KLF7	CPEB2	0.105322	0.105322	1.38e-15	14.861		GABPA	RANBP3L	0.113958	0.113958	1.5e-08	7.82409		TCF12	RASAL2	0.142009	0.142009	1.11e-14	13.9564
	TFAP2B	RASGEF1B	0.105872	0.105872	9.15e-07	6.03869		ELF1	LRMDA	-0.105318	0.105318	3.12e-13	12.5057		TFAP2B	NR3C2	0.113943	0.113943	1.24e-12	11.908		ZBTB1	NAV2	0.141968	0.141968	3.82e-10	9.4175
	PLAG1	LRMDA	-0.10585	0.105853	2.09e-11	10.6797		STAT1	WWC1	0.105302	0.105302	4.12e-08	7.3856		ESRRG	DANT2	0.113903	0.113903	9.82e-14	13.0077		NR3C1	LINC02484	0.141951	0.141951	1.03e-11	10.9858
	FOXO3	ESRRG	0.105852	0.105852	1.19e-09	8.9248		FOSL2	CREB5	0.105267	0.105267	2.67e-17	16.5728		PPARA	MAST4	0.113857	0.113857	5.12e-09	8.29057		SMARCC1	RBM6	0.141898	0.141898	1.51e-09	8.82218
	FOXO3	HMCN1	0.105814	0.105814	5.55e-11	10.256		PAX8	TCF12	0.105253	0.105253	8.56e-13	12.0673		RORA	CASR	0.113836	0.113836	1.15e-10	9.93936		IRF1	CLDN10-AS1	0.141867	0.141867	1.1e-05	4.95948
	TFAP2B	SVIL	0.10581	0.10581	1.46e-11	10.8347		NR6A1	MYO1D	-0.105239	0.105239	9.93e-13	12.0028		TFDP2	USP53	0.113817	0.113817	1.02e-11	10.9901		NR3C1	GLIS3	-0.141818	0.141818	1.67e-15	14.7761
	SOX6	APBB2	0.105805	0.105805	3.11e-12	11.5077		PPARGC1A	RUNX1	0.10513	0.10513	1.67e-13	12.7763		STAT3	PARD3	0.113807	0.113807	1.68e-11	10.7753		ATF3	NELL1	0.141792	0.141792	1.31e-14	13.8834
	ELF2	KCTD16	-0.10579	0.105788	7.19e-11	10.1431		MEF2A	RAPGEF3	-0.105073	0.105073	3.63e-15	14.4395		STAT3	UBE2H	0.113769	0.113769	2.53e-13	12.5962		KLF6	NEAT1	0.141789	0.141789	1.8e-10	9.74406
	GLIS3	BCL2	0.105747	0.105747	3.42e-10	9.46633		MEF2C	SLCO3A1	-0.10507	0.10507	3.14e-12	11.5031		MEF2A	HKDC1	-0.113765	0.113765	6.93e-14	13.1593		CREB3L2	SPIRE1	0.141785	0.141785	2.71e-23	22.5663
	CHD2	FAM155A	0.105667	0.105667	2.7e-10	9.56922		FOS	KLHL13	0.105041	0.105041	1.97e-09	8.7058		CTCF	ARHGAP6	0.113752	0.113752	1.64e-10	9.7843		MBD2	RPL10	0.141771	0.141771	1.07e-11	10.9713
	TCF12	ATXN1	0.105661	0.105661	4.71e-14	13.3271		GTF2I	SNX29	0.105004	0.105004	1.55e-10	9.81021		ATF3	GPC5	-0.113736	0.113736	6.75e-08	7.17086		ETV6	RBPMS	0.141764	0.141764	8.97e-13	12.0474
	FOS	RPL8	0.105636	0.105636	2.05e-09	8.68839		NR2F2	ACTG1	0.104912	0.104912	3.14e-09	8.50264		CREB5	SLC12A1	-0.113723	0.113723	7.84e-05	4.10565		GLIS3	NHS	0.141747	0.141747	6.68e-10	9.17518
	NR2F2	SLCO4C1	0.105608	0.105608	4.38e-12	11.3583		FOXK2	ASTN2	0.104843	0.104843	2.76e-11	10.5593		PRDM16	CD24	-0.113699	0.113699	2.99e-10	9.52387		SP1	KCNIP4	-0.141721	0.141721	2.06e-14	13.687
	FOS	RBM47	0.105572	0.105572	3.06e-10	9.51368		HNF4G	COL4A1	-0.104836	0.104836	1.66e-13	12.7803		RELB	GPC6	0.113688	0.113688	3.18e-17	16.4981		CHD2	CKB	0.141681	0.141681	1.08e-08	7.96703
	EHF	PRKX	0.10557	0.10557	2.18e-18	17.6618		PAX8	SAMD4A	0.10479	0.10479	7.33e-12	11.1351		NR3C1	CA12	0.113687	0.113687	7.67e-09	8.11546		ENO1	GSTP1	0.141609	0.141609	2.66e-21	20.5757
	MEF2A	RPL35A	-0.10551	0.105515	2.7e-12	11.5691		ETS1	KCNIP4	-0.104779	0.104779	1.56e-09	8.80797		TRIM28	RPL11	0.113677	0.113677	7.22e-14	13.1416		TCF12	PATJ	0.141556	0.141556	7.88e-14	13.1037
	GLIS3	RBMS1	0.105494	0.105494	6.3e-19	18.2008		ELF1	RPS15	-0.104764	0.104764	1.91e-12	11.7197		STAT3	NTRK2	-0.113676	0.113676	9.26e-13	12.0332		NR1H4	KLHL13	0.141521	0.141521	1.87e-11	10.7287
	OVOL2	ASTN2	-0.10547	0.105471	1.7e-13	12.7684		TFAP2B	SLC4A7	-0.104757	0.104757	8.78e-11	10.0566		MEF2C	WNK1	0.113642	0.113642	6.34e-11	10.1977		STAT1	ROBO2	-0.141275	0.141275	2.13e-16	15.6711
	TFAP2B	CARMIL1	0.105467	0.105467	3.39e-18	17.47		TFAP2B	EPB41L1	0.104704	0.104704	5.32e-17	16.274		PPARGC1A	CRYL1	0.113635	0.113635	3.94e-12	11.4043		MEF2A	RORA	0.141266	0.141266	2.59e-09	8.58682
	NPAS3	TENM4	0.10537	0.10537	1.15e-10	9.93867		TFAP2B	CPD	-0.104682	0.104682	7.31e-09	8.13608		TFAP2B	LINC01503	-0.113627	0.113627	4.88e-15	14.3115		EGR1	CA12	0.141208	0.141208	2.22e-10	9.65408
	EGR1	RPLP0	0.105201	0.105201	3.14e-05	4.50328		TFDP2	STPG2	0.10468	0.10468	1.01e-12	11.997		NPAS2	FHOD3	-0.113612	0.113612	3.21e-15	14.4941		EHF	PRKX	0.141208	0.141208	3.1e-17	16.5084
	SOX6	ARNT2	0.105192	0.105192	2.41e-14	13.6187		TFAP2B	FKBP5	-0.104585	0.104585	2.47e-09	8.60803		KLF7	TBL1XR1	0.113509	0.113509	3.41e-18	17.4674		ZEB1	PDK4	-0.141206	0.141206	2.36e-12	11.6264
	MEF2A	FTH1	-0.10519	0.105191	3.59e-13	12.4444		MLXIP	CASR	-0.104573	0.104573	9.12e-12	11.0399		TFAP2B	SAT1	0.113499	0.113499	4.53e-08	7.34359		HNF1B	LINC01091	0.141153	0.141153	2.64e-09	8.57895
	BHLHE40	NEAT1	0.105182	0.105182	1.69e-17	16.7715		PPARA	MAST4	0.104539	0.104539	3.11e-10	9.507		STAT1	TFPI	0.113462	0.113462	7.34e-09	8.13425		STAT1	CACNB2	-0.141133	0.141133	1.06e-13	12.9744
	PPARG	NLGN1	0.105181	0.105181	6.7e-15	14.174		RXRA	SLC9A3	0.104475	0.104475	2.01e-15	14.6978		ZBTB1	CPEB4	0.113422	0.113422	3.36e-15	14.4735		RORA	IGF1R	0.141099	0.141099	1.56e-14	13.8074
	PRDM16	LNX1	0.105172	0.105172	1.74e-14	13.7585		KLF6	PSD3	0.104441	0.104441	2.64e-16	15.5784		KLF7	WFDC2	0.113393	0.113393	2.5e-13	12.6014		PPARGC1A	RERE	0.141095	0.141095	2.3e-12	11.6375
	RXRA	STOX2	0.105141	0.105141	8.21e-15	14.0856		REL	SHROOM3	-0.104384	0.104384	1.73e-07	6.76271		TCF7L2	PAPSS2	0.113324	0.113324	1.37e-13	12.8643		STAT3	HIP1	0.14108	0.14108	1.15e-13	12.9401
	NR2F2	PTMA	0.105126	0.105126	3.32e-12	11.479		TCF12	NR3C2	0.104326	0.104326	3.66e-14	13.4362		NR2F2	TMBIM6	0.113308	0.113308	1.72e-16	15.7649		ELF1	TFPI	0.141072	0.141072	1.36e-05	4.86755
	FOXP2	CADM1	0.105108	0.105108	8.36e-17	16.0776		MEF2C	EGF	0.104315	0.104315	9.87e-05	4.00587		TFAP2B	ADAMTS9-AS2	0.113301	0.113301	2.47e-11	10.6066		FOS	ZBTB16	-0.141063	0.141063	1.35e-09	8.86953
	PAX8	ADAMTS9-AS2	0.105093	0.105093	7.45e-12	11.1281		TCF12	MAPK10	0.104314	0.104314	6.51e-18	17.1866		PPARGC1A	NR3C2	0.113299	0.113299	1.86e-08	7.72946		ELF1	PHACTR1	0.140963	0.140963	7.44e-10	9.12862
	PAX8	NRG1	-0.10505	0.105051	4.79e-11	10.3195		PURA	GALNT14	0.104305	0.104305	2.45e-16	15.6102		TFAP2B	CHP1	0.113242	0.113242	3.84e-13	12.4162		MBD2	STEAP1B	0.140951	0.140951	6.62e-13	12.1792
	NR3C2	JMJD1C	0.105038	0.105038	4.72e-20	19.3259		ELF2	UGT2B7	-0.104249	0.104249	4.81e-07	6.31806		PPARGC1A	FBXL17	0.113234	0.113234	7.43e-16	15.129		EGR1	BCL2	0.140911	0.140911	8.01e-11	10.0965
	KLF6	ITGA3	0.105009	0.105009	1.64e-17	16.7847		NR3C1	FOXP2	0.104234	0.104234	1.71e-12	11.7677		TCF12	FHIT	0.113188	0.113188	4.69e-09	8.32899		PBX3	NEK10	-0.140905	0.140905	3.38e-09	8.47098
	TFAP2B	ATP6V0A4	0.104937	0.104937	1.02e-16	15.9911		STAT3	RNF213	0.104206	0.104206	4.4e-15	14.3569		MEF2A	ATXN1	0.113163	0.113163	6.79e-13	12.1683		NFE2L2	CLMN	0.140805	0.140805	4.8e-13	12.319
	BHLHE40	WWC1	-0.1049	0.104904	5.4e-08	7.26785		TRIM28	B2M	0.104192	0.104192	7.58e-13	12.1203		NR3C1	LINC02256	0.113125	0.113125	5.65e-18	17.2479		PPARA	SLC16A12	0.14075	0.14075	5.86e-07	6.23232
	MBD2	NTRK2	0.104876	0.104876	4.31e-17	16.3658		CTCF	CA12	0.104185	0.104185	2.91e-12	11.5365		MBD2	CSGALNACT1	0.113062	0.113062	2.69e-15	14.5699		TFDP2	ATP1B1	0.140678	0.140678	1.39e-10	9.85615
	BACH2	UGT2B7	-0.10486	0.104856	1.76e-11	10.7549		TCF7L2	PPM1H	0.104144	0.104144	4.76e-14	13.3226		NR3C1	ARL17B	0.112987	0.112987	2.99e-11	10.525		ELF1	CASR	-0.140624	0.140624	1.06e-08	7.97351
	GLIS3	MYO6	0.104843	0.104843	1.13e-16	15.9483		ZBTB7A	ANKRD11	0.104104	0.104104	4.19e-16	15.3773		ELF1	SFRP1	-0.112966	0.112966	7.47e-11	10.1266		TCF12	PHLDB2	0.140592	0.140592	9.03e-17	16.0443
	NR3C1	SIM1	0.104839	0.104839	7.76e-14	13.11		CTCF	DHFR	0.104092	0.104092	2.12e-10	9.67288		KLF7	HIP1	-0.112956	0.112956	3.36e-12	11.4736		TCF12	MYLK	0.140477	0.140477	3.34e-14	13.4762
	SIM1	GULP1	-0.10475	0.104752	1.38e-12	11.8611		TCF7L2	FNDC3B	0.104089	0.104089	4.16e-09	8.38065		ZEB1	GULP1	0.112892	0.112892	7.7e-15	14.1135		NR3C1	MFSD4A	0.14042	0.14042	1.72e-12	11.7653
	STAT3	GULP1	-0.10475	0.104747	3.26e-10	9.48716		PRDM16	MYH14	-0.10404	0.10404	2.13e-12	11.6719		TCF7L2	KAZN	0.112878	0.112878	9.38e-11	10.0276		NR3C2	PARD3B	0.140373	0.140373	1.68e-09	8.77471
	IRF1	GPC5	0.104739	0.104739	5.8e-08	7.23622		TRIM28	HINT1	0.103999	0.103999	1.21e-19	18.9167		TCF7L2	SMYD3	0.112861	0.112861	8.86e-08	7.05265		GTF2I	FRY	0.140309	0.140309	4.31e-15	14.3655
	PBX3	CSGALNACT1	0.104733	0.104733	2.28e-11	10.6414		NR3C1	WNK1	-0.103978	0.103978	9.32e-12	11.0305		CREB3L2	PTH1R	0.112854	0.112854	3.24e-09	8.48942		FOXK2	TTTY14	0.140222	0.140222	5.51e-12	11.2589
	NR3C1	FKBP5	0.104672	0.104672	1.54e-07	6.81155		RFX2	FGF13	0.103949	0.103949	3.69e-12	11.4334		CHD2	WWOX	0.112853	0.112853	1.81e-07	6.74165		HIF1A	GALNT18	-0.140192	0.140192	1.12e-12	11.9506
	JUND	IGFBP7	0.104668	0.104668	3.16e-14	13.5008		IRF1	NLGN1	0.10394	0.10394	2.66e-11	10.5752		PPARA	LINGO1	0.112776	0.112776	7.3e-12	11.1366		NR3C2	VAV3	0.140161	0.140161	2.37e-13	12.6246
	STAT1	SASH1	0.104617	0.104617	9.25e-12	11.034		MEF2A	LTF	-0.103906	0.103906	6.33e-10	9.19867		NR3C1	SIM1	0.112741	0.112741	4.19e-18	17.3774		NR3C1	HIP1	-0.140125	0.140125	1.11e-08	7.95385
	KLF7	OXR1	0.104589	0.104589	6.02e-14	13.2205		STAT6	SOX6	-0.103882	0.103882	3.98e-10	9.39978		TCF7L2	WSB1	0.112737	0.112737	6.5e-14	13.187		KLF5	LINC01182	0.140114	0.140114	5.11e-14	13.2919
	ESRRA	CYFIP2	0.10458	0.10458	2.18e-14	13.6618		PRDM16	FHIT	0.103835	0.103835	1.02e-13	12.9894		HIF1A	FRAS1	-0.112737	0.112737	2.64e-12	11.5791		NPAS3	KAZN	0.140086	0.140086	2.69e-12	11.5704
	ETS1	HMCN1	-0.10452	0.10452	2.76e-18	17.5585		MBD2	DAPK1	0.103805	0.103805	2.37e-15	14.6258		ZFHX3	KCNJ16	0.112702	0.112702	5.6e-06	5.25166		TFAP2B	CACNA1C	0.139982	0.139982	1.16e-09	8.9357
	NR3C1	GLIS3	-0.10451	0.104511	1.78e-12	11.7508		NFIB	CSGALNACT1	-0.103795	0.103795	1.3e-13	12.8859		MEF2C	RPS6	0.11266	0.11266	1.53e-13	12.8144		STAT1	CXCL12	-0.139893	0.139893	3.66e-13	12.4364
	GTF2I	PKM	0.104468	0.104468	2.06e-14	13.6865		TFDP2	MAPK10	0.103764	0.103764	4.57e-16	15.34		RFX7	ASIC2	0.11263	0.11263	5.23e-13	12.2818		EGR1	CALCR	0.139822	0.139822	1.63e-12	11.7876
	CEBPD	TPT1	0.104446	0.104446	8.77e-15	14.0571		GTF2I	COBLL1	0.103757	0.103757	2.33e-11	10.6331		MBD2	LINC01320	0.112626	0.112626	7.48e-13	12.1259		NR3C1	CACNA1C	-0.139819	0.139819	4.71e-13	12.3272
	ETS1	LINC01503	-0.10441	0.104411	9.32e-13	12.0304		NFE2L2	CPEB4	0.10359	0.10359	2.58e-14	13.5883		PPARA	KANK1	0.112554	0.112554	1.25e-15	14.9031		PPARGC1A	CADPS2	0.139769	0.139769	4.17e-12	11.3797
	SOX4	PTMA	0.104411	0.104411	1.46e-13	12.8364		TFAP2B	ACSL4	0.103565	0.103565	1.5e-12	11.8252		NR3C1	ESRRG	-0.112477	0.112477	2.3e-11	10.6377		PAX8	ADAMTS17	-0.139745	0.139745	5.81e-14	13.2358
	STAT3	FTO	0.104403	0.104403	9.77e-17	16.01		ESRRA	NLGN4Y	-0.103527	0.103527	2.39e-08	7.62127		GLIS3	PPP2R3A	0.11246	0.11246	4.65e-14	13.3323		PPARGC1A	SCD5	0.13969	0.13969	2.76e-10	9.55892
	NR1H4	CLDN16	-0.10439	0.104393	1.87e-08	7.72828		PPARGC1A	PKP4	0.103525	0.103525	2.5e-14	13.602		ELF1	STK39	0.112442	0.112442	1.78e-18	17.7495		MEF2A	EEF1A1	-0.139682	0.139682	5.22e-08	7.28206
	MEF2A	BCAM	-0.1043	0.1043	1.87e-12	11.7289		TCF7L2	PELI2	0.103513	0.103513	7.79e-16	15.1084		TCF12	MIRLET7BHG	0.112437	0.112437	2.83e-12	11.5482		TFCP2L1	EXOC4	0.139681	0.139681	2.86e-15	14.5437
	IRF3	NR2F2-AS1	0.104298	0.104298	2.35e-06	5.62845		ZNF148	COBLL1	0.103512	0.103512	2.67e-14	13.5733		FOS	LINC01182	0.112435	0.112435	1.6e-10	9.79698		PPARA	INPP4B	-0.139652	0.139652	2.23e-08	7.65099
	KLF7	COL14A1	0.104293	0.104293	1.82e-15	14.739		ENO1	SLC25A6	0.1035	0.1035	4.55e-16	15.3419		MEF2C	SEMA3C	0.112374	0.112374	6.4e-16	15.1935		RFX2	PTGER3	-0.139632	0.139632	2.28e-08	7.64234
	CREB3L2	SPIRE1	0.104272	0.104272	1.51e-21	20.8197		ETV1	RPS6	-0.10349	0.10349	7.36e-15	14.1331		SP1	P3H2	-0.112366	0.112366	2.31e-14	13.6373		TCF7L2	NKAIN2	-0.139629	0.139629	2.63e-12	11.5806
	GLIS3	PBX1	0.104261	0.104261	3.55e-12	11.4493		ETV1	SCN2A	0.103475	0.103475	3.82e-14	13.418		NR3C1	RBFOX1	-0.112324	0.112324	1.5e-09	8.82341		ZEB1	SLC9A3	-0.139609	0.139609	1.59e-12	11.7981
	NR3C1	NTRK2	0.104213	0.104213	8.44e-13	12.0739		MEF2A	DCDC2	-0.103474	0.103474	2.91e-09	8.5355		CREB5	SAMD4A	0.112306	0.112306	9.57e-18	17.0192		ETS1	PTGER3	-0.139598	0.139598	3.08e-10	9.51142
	SMARCC1	FTO	0.104189	0.104189	5.83e-11	10.2345		PAX8	JMJD1C	0.103442	0.103442	1.25e-16	15.9016		EHF	SOX6	0.112279	0.112279	6.51e-18	17.1863		ELF1	SLC16A7	-0.139574	0.139574	2.62e-14	13.5822
	STAT5B	SHROOM3	0.104187	0.104187	4.76e-10	9.32233		CUX1	KAZN	0.103425	0.103425	9.55e-15	14.0199		TFEB	ATP1B1	0.112243	0.112243	1.15e-10	9.93959		FOXP2	CADM1	0.139562	0.139562	5.39e-15	14.2686
	EGR1	KCNIP4	-0.10418	0.104176	1.27e-12	11.896		MBD2	SCTR	-0.103388	0.103388	1.44e-08	7.8406		PAX8	OSBPL3	0.112222	0.112222	5.02e-15	14.2992		HNF1B	KCNIP4	-0.139536	0.139536	1.43e-05	4.84497
	JUN	KCNIP4	-0.10417	0.104174	2.32e-10	9.635		TCF7L2	COBLL1	0.103366	0.103366	4.62e-09	8.33535		KLF7	WNK1	0.112173	0.112173	3.42e-11	10.4659		ELF3	LINC01182	-0.139528	0.139528	7.76e-08	7.11037
	TCF7L2	FNDC3B	0.10415	0.10415	5.57e-08	7.25413		ETV6	SASH1	0.103325	0.103325	4.91e-10	9.30921		TEAD2	COL4A1	0.112166	0.112166	5.74e-15	14.2408		RXRA	PPM1E	-0.139454	0.139454	1.78e-09	8.74969
	KLF6	MAGI2	-0.10412	0.104121	1.29e-09	8.88929		KLF7	OXR1	0.103308	0.103308	3.64e-14	13.4392		CHD2	MYOF	0.112136	0.112136	1.75e-07	6.75707		MEF2A	SLC4A7	0.139439	0.139439	2.7e-09	8.56873
	FOS	RPLP0	0.104106	0.104106	2.03e-07	6.6915		BCL6	CFAP221	0.103303	0.103303	1.43e-15	14.8436		ETV1	PTPRG	-0.11213	0.11213	1.47e-13	12.8314		JUND	RPL13	0.139405	0.139405	9.52e-06	5.02155
	GLIS3	GAREM1	0.104105	0.104105	1.57e-09	8.80365		GLIS3	BCL2	0.103253	0.103253	1.2e-08	7.9224		MEF2A	COL27A1	-0.112112	0.112112	2e-12	11.6985		PPARA	FGF13	-0.139356	0.139356	2.38e-11	10.6239
	BCL6	PRKG1	-0.1041	0.104103	2.32e-11	10.6345		NR2C2	FHOD3	0.103199	0.103199	2.25e-15	14.6475		RXRA	BBOX1	-0.112099	0.112099	2.01e-13	12.6961		PPARGC1A	PARD3	0.139295	0.139295	4.63e-09	8.33438
	TFAP2B	SORCS2	-0.10407	0.10407	1.8e-13	12.7436		GTF2I	RBPMS	0.103169	0.103169	2.45e-08	7.61087		BCL6	MECOM	-0.11207	0.11207	8.81e-08	7.05479		GLIS3	SLC9A3	-0.139265	0.139265	4.84e-08	7.31546
	NR3C1	ARHGAP6	-0.10399	0.103987	5.17e-08	7.28656		ESRRA	SYNE1	-0.103167	0.103167	5.15e-11	10.2883		BHLHE40	RBFOX1	0.112059	0.112059	3.21e-10	9.49308		ELF2	CCNH	0.139227	0.139227	3.83e-14	13.4164
	STAT3	MFHAS1	0.103934	0.103934	3.38e-15	14.4712		NR3C1	NELL1	0.103132	0.103132	1.2e-08	7.92112		GTF2I	LTF	0.112036	0.112036	2.38e-15	14.6237		PURA	EEF1A1	0.139213	0.139213	1.78e-07	6.74849
	KLF10	THSD4	-0.10391	0.10391	8.52e-10	9.06937		PPARGC1A	RAP1GAP	0.103103	0.103103	2.41e-12	11.6188		CHD2	TENM4	0.111915	0.111915	2.29e-09	8.64021		STAT3	PARD3	0.139178	0.139178	2.26e-12	11.6463
	PATZ1	CLDN10-AS1	0.103868	0.103868	3.33e-09	8.47767		NPAS2	FHOD3	-0.103103	0.103103	6.54e-14	13.1847		TCF12	HMCN1	0.111847	0.111847	8.08e-20	19.0924		ELF1	STK39	0.139095	0.139095	5.04e-12	11.2979
	ZBTB1	NAV2	0.103866	0.103866	2.14e-12	11.6706		KLF7	EVC	0.1031	0.1031	6.19e-12	11.2084		GTF2I	RPS27A	0.111816	0.111816	1.64e-10	9.7841		ZEB1	DHFR	-0.139026	0.139026	1.53e-09	8.81473
	MBD2	RPL4	0.103857	0.103857	1.42e-11	10.8488		FOS	ZBTB16	-0.103082	0.103082	7e-08	7.15515		TCF7L2	MACROD2	0.111803	0.111803	9.65e-16	15.0153		PLAG1	ADAMTS9-AS1	-0.139019	0.139019	1.91e-10	9.7188
	STAT3	OSMR-AS1	0.103853	0.103853	4.83e-18	17.316		FOXO3	ZBTB20	0.103006	0.103006	3.75e-10	9.42545		CLOCK	ADAMTS9-AS2	-0.111797	0.111797	3.31e-15	14.4796		TFAP2B	TSC22D2	0.139012	0.139012	3.24e-18	17.4894
	KLF6	BICDL1	-0.10384	0.103843	9.09e-12	11.0414		PBX3	FOXP2	-0.102966	0.102966	5.14e-12	11.2887		STAT5B	RBM47	-0.111789	0.111789	1.8e-15	14.745		ZNF148	CKB	-0.139012	0.139012	5.9e-12	11.2291
	ENO1	PPIA	0.103804	0.103804	2.49e-15	14.6032		NFIC	BBOX1	-0.102937	0.102937	1.09e-06	5.96314		CREB1	COL4A1	0.111781	0.111781	1.1e-12	11.9601		SP1	RPL14	0.138995	0.138995	3.14e-09	8.50329
	ZNF148	DNM3	0.10379	0.10379	6.1e-14	13.2146		EGR1	RPS27A	0.102921	0.102921	3.41e-16	15.4667		NFE2L2	PHACTR1	-0.111729	0.111729	1.16e-06	5.93537		HIVEP2	PITPNC1	-0.138922	0.138922	2.57e-12	11.5904
	TCF12	EXOC6B	0.103752	0.103752	3.86e-15	14.4136		KLF6	ERBB4	0.102801	0.102801	0.00026723	3.57311		SMARCC1	LINC01182	0.111723	0.111723	1.73e-07	6.76162		EHF	RBBP8	-0.138833	0.138833	3.42e-15	14.4656
	STAT1	CXCL12	-0.10373	0.103733	1.1e-12	11.9584		SREBF2	RBFOX1	0.1028	0.1028	1.62e-07	6.79064		CREB3L2	NRK	0.111713	0.111713	1.11e-17	16.9549		PBX3	DPYD	0.138781	0.138781	7.1e-16	15.1486
	NR4A1	MTRNR2L8	0.103724	0.103724	1.18e-07	6.9282		MBD2	CCND3	0.102723	0.102723	1.67e-12	11.7764		SP1	TTTY14	0.111661	0.111661	1.83e-13	12.7377		TCF12	CCNH	0.138746	0.138746	9.63e-16	15.0164
	NR3C2	FKBP5	-0.10369	0.103695	3.99e-05	4.39935		ESRRA	RAP1GAP	0.102716	0.102716	4.17e-12	11.3794		STAT1	ERBB4	-0.111598	0.111598	1.18e-08	7.92654		SIM1	FRAS1	0.138685	0.138685	2.63e-12	11.5794
	NR3C1	FRY	0.103677	0.103677	4.74e-14	13.3238		KLF7	GAREM1	0.102712	0.102712	9.39e-13	12.0274		TCF12	SETBP1	0.111589	0.111589	3.76e-10	9.4252		CHD2	NAV2	0.138638	0.138638	1.11e-09	8.95489
	GABPA	PAX8	-0.10367	0.103666	6.3e-09	8.20097		TEAD1	COBLL1	0.102611	0.102611	2.22e-11	10.6545		MEF2A	TCIM	0.111565	0.111565	8.5e-11	10.0706		ESRRA	PRKD1	-0.138577	0.138577	4.73e-08	7.32544
	TFAP2B	PRKCA	0.103594	0.103594	7.43e-15	14.1289		MEF2A	ITGA3	-0.102586	0.102586	1.05e-11	10.9775		OVOL2	ASTN2	-0.111471	0.111471	1.72e-12	11.7647		STAT3	MFHAS1	0.138536	0.138536	1.29e-16	15.8902
	TCF7L2	PAPSS2	0.103581	0.103581	7.92e-13	12.1012		TFAP2B	SFRP1	0.102575	0.102575	4.31e-10	9.36556		SP1	CASC15	-0.111467	0.111467	8.59e-18	17.0659		HNF4G	RBFOX1	0.138534	0.138534	1.3e-11	10.8865
	TFAP2B	GLCCI1	0.103568	0.103568	9.64e-18	17.0157		STAT6	UGT2B7	0.102574	0.102574	5.27e-12	11.2778		PAX8	PTPRJ	0.111439	0.111439	3.62e-11	10.4412		ESRRA	CASR	-0.13849	0.13849	2.29e-10	9.63926
	TFAP2B	ITPR1	0.103566	0.103566	8.22e-13	12.0851		ATF4	RPL8	0.102467	0.102467	2.09e-11	10.6803		NR1H4	THSD4	0.111427	0.111427	9.75e-07	6.01086		TCF12	RERE	0.138467	0.138467	2.38e-12	11.6225
	EGR1	RPS15	0.103552	0.103552	8.09e-10	9.09203		RFX7	ESRRG	-0.102444	0.102444	9.77e-11	10.0101		NR1H4	SLCO3A1	0.111418	0.111418	1.34e-06	5.87277		ZNF148	CHP1	0.138444	0.138444	1.43e-07	6.8459
	NR2C2	PLCL1	0.103549	0.103549	3.71e-09	8.43024		PAX8	DSCAML1	0.102386	0.102386	5.53e-13	12.2572		CREB3L2	CCSER1	0.111405	0.111405	7.99e-08	7.09771		ZBTB1	CPM	0.138427	0.138427	2.38e-18	17.623
	GTF2I	SGIP1	0.103526	0.103526	5.33e-11	10.2736		TCF12	ACSM2B	-0.102364	0.102364	8.43e-09	8.07425		RARG	CGNL1	-0.111387	0.111387	1.71e-13	12.7673		KLF7	WNK1	0.138419	0.138419	8.3e-11	10.0811
	EGR1	SLC34A2	0.103506	0.103506	2.22e-10	9.65387		PAX8	AGAP1	0.102309	0.102309	2.62e-12	11.582		RFX2	LINC01091	0.111344	0.111344	5.63e-15	14.2492		GABPA	TRABD2B	0.138318	0.138318	1.32e-10	9.87916
	IRF1	CLDN10-AS1	0.103485	0.103485	3.65e-10	9.43822		BACH2	PHACTR1	0.102286	0.102286	1.02e-10	9.99148		ZBTB7A	MACC1	0.111312	0.111312	4.94e-10	9.30609		ZEB1	NLGN4Y	0.138214	0.138214	4.63e-08	7.33458
	PATZ1	RPS4X	0.103457	0.103457	1.86e-08	7.73148		PAX8	MED13L	0.10228	0.10228	9.44e-17	16.0252		ELF1	ZNF638	0.111301	0.111301	1.12e-14	13.9527		ZNF148	SCHLAP1	-0.13817	0.13817	2.74e-09	8.56276
	OVOL2	NELL1	0.10343	0.10343	5.59e-13	12.2528		GLIS3	MAGI1	0.102272	0.102272	1.3e-08	7.88709		GLIS3	FOXP2	-0.111284	0.111284	8.09e-06	5.09213		RFX7	CYFIP2	-0.138165	0.138165	1.29e-13	12.8904
	TCF7L2	CNTN4	0.103409	0.103409	2.32e-15	14.6338		PPARGC1A	BICC1	0.10224	0.10224	2.88e-08	7.54085		MEF2A	SDK1	0.111266	0.111266	1.61e-08	7.79345		KLF7	CD24	0.138161	0.138161	3.16e-11	10.5005
	NPAS3	SRGAP3	0.103287	0.103287	2.24e-11	10.6502		TCF12	JMJD1C	0.102208	0.102208	9.56e-15	14.0197		CREB1	SRGAP3	0.111247	0.111247	2.1e-14	13.6777		MEF2A	KCNJ1	0.138145	0.138145	1.21e-07	6.9178
	ELF1	USP53	0.103253	0.103253	3.05e-15	14.5155		CHD2	RGS6	0.10218	0.10218	9.21e-07	6.03558		ZEB1	TBC1D4	-0.111227	0.111227	1.47e-18	17.8336		BHLHE40	FYB1	0.138135	0.138135	5.2e-21	20.2838
	TFCP2L1	CLCN5	0.103208	0.103208	1.72e-17	16.764		PBX3	S100A6	-0.102136	0.102136	6.24e-12	11.2045		KLF7	CCND3	0.111189	0.111189	1.05e-11	10.9781		TCF7L2	SNX29	0.138132	0.138132	1.35e-09	8.86972
	EGR1	LTF	0.103185	0.103185	8.94e-15	14.0487		MEF2C	FTX	-0.102117	0.102117	1.84e-10	9.73594		BHLHE40	RNF144B	-0.111185	0.111185	7.58e-15	14.1205		CREB3L2	KNG1	0.138108	0.138108	2.86e-08	7.54332
	NFIA	CSGALNACT1	-0.10312	0.103115	9.63e-14	13.0162		PPARA	FNIP2	0.102084	0.102084	1.56e-12	11.8065		ENO1	SLC25A6	0.111169	0.111169	3.49e-19	18.4569		CREB5	PPARGC1A	-0.138096	0.138096	1e-15	14.9986
	KLF7	EVC	0.103096	0.103096	3.35e-16	15.4745		GLIS3	KANSL1L	0.102084	0.102084	2.8e-16	15.5535		MEF2A	NELL1	0.111149	0.111149	1.12e-05	4.94924		ELF1	TBC1D4	0.138048	0.138048	8.92e-14	13.0496
	PPARA	ST3GAL4	0.103093	0.103093	1.77e-14	13.7513		ELF1	USP53	0.102071	0.102071	2.26e-13	12.6464		RELA	RPL41	0.11113	0.11113	3.09e-15	14.5106		ETS1	WNK1	-0.138034	0.138034	1.78e-11	10.7507
	STAT3	SYNE2	0.103062	0.103062	3.38e-08	7.47144		ZNF148	CA12	-0.102067	0.102067	1.14e-08	7.94192		STAT3	PATJ	0.111115	0.111115	6.58e-12	11.182		TRIM28	PLCB1	0.137957	0.137957	1.16e-14	13.9364
	PRDM16	ANK2	0.103058	0.103058	2.32e-15	14.6352		CLOCK	S100A6	0.102035	0.102035	3.25e-10	9.48748		TCF7L2	HNF1B	0.111078	0.111078	1.5e-12	11.825		ELF3	RHOBTB3	-0.137956	0.137956	5.12e-09	8.29068
	MLXIP	BMP6	0.103008	0.103008	2.26e-07	6.6451		FOS	ZNF638	-0.101992	0.101992	9.5e-18	17.0225		PRDM16	ZDHHC14	0.111069	0.111069	4.92e-13	12.3083		SIM1	GULP1	-0.137927	0.137927	1.1e-12	11.9597
	STAT3	BBOX1	0.102965	0.102965	2.16e-14	13.6656		TCF12	CGNL1	0.101987	0.101987	5.78e-11	10.2381		ZEB1	COL4A1	0.111063	0.111063	6.27e-10	9.20296		STAT3	CACNA1C	0.137905	0.137905	7.28e-12	11.1377
	ZEB1	HIVEP3	0.102963	0.102963	6.8e-16	15.1676		TFAP2B	TSC22D2	0.101982	0.101982	1.45e-17	16.8391		NR1H4	PITPNC1	0.111059	0.111059	5.77e-16	15.239		ETV1	CALCR	0.137878	0.137878	1.99e-08	7.70129
	KLF7	TBL1XR1	0.102935	0.102935	5.33e-23	22.2734		STAT5A	PDE1A	0.101977	0.101977	2.49e-12	11.603		STAT1	TNFSF10	0.11101	0.11101	1.25e-13	12.9014		SP1	FKBP5	-0.137795	0.137795	8.67e-09	8.06199
	BACH1	S100A6	0.102896	0.102896	1.57e-10	9.80405		SP1	ERBB4	-0.101965	0.101965	2.23e-06	5.65145		JUND	RPS24	0.11101	0.11101	7.08e-15	14.1498		STAT5B	RBM47	-0.137766	0.137766	2.13e-09	8.67123
	TCF7L2	NEK10	-0.10288	0.102884	6.03e-08	7.21961		STAT3	GULP1	-0.101961	0.101961	1.24e-10	9.90781		KLF7	RALYL	-0.110966	0.110966	4.12e-15	14.3852		EGR1	ROBO2	0.137763	0.137763	7.47e-17	16.1268
	NR3C2	SIK3	0.10288	0.10288	5.75e-14	13.2403		SMAD2	UGT2B7	0.101959	0.101959	3.91e-07	6.4082		TCF7L2	DAPK1	0.110965	0.110965	1.69e-12	11.7722		ZNF148	LRRK2	0.137739	0.137739	3.89e-12	11.4095
	PAX8	DEFB1	-0.1028	0.102796	1.88e-12	11.7264		TCF12	CUBN	-0.101945	0.101945	2.32e-06	5.63493		TCF7L2	PLXDC2	0.110909	0.110909	7.23e-15	14.1411		NFE2L2	EPB41L1	0.137672	0.137672	4.02e-19	18.3959
	BCL11B	NLGN4Y	0.10279	0.10279	4.37e-10	9.35939		ESRRA	CYFIP2	0.101938	0.101938	3.02e-16	15.5198		JUNB	LINC01762	-0.110871	0.110871	0.000686067	3.16363		KLF7	FNDC3B	0.13767	0.13767	8.84e-14	13.0535
	GLIS3	NPNT	0.102769	0.102769	6.31e-15	14.2002		RFX7	FAAH2	0.101886	0.101886	4.37e-13	12.359		FOS	MACC1	-0.110841	0.110841	2.05e-13	12.6882		FOSB	RPS11	0.137625	0.137625	8.96e-17	16.0478
	TCF7L2	NRG3	0.102647	0.102647	7.87e-11	10.1042		PURA	TMSB10	0.1018	0.1018	1.6e-17	16.7969		PPARGC1A	GRAMD2B	0.110795	0.110795	1.06e-13	12.9745		IRF1	PXDNL	-0.13762	0.13762	7.41e-21	20.13
	RORA	CASR	0.102633	0.102633	2.32e-10	9.63447		ELF1	TFPI	-0.101764	0.101764	0.000307101	3.51272		BCL11B	MYOF	-0.110605	0.110605	3.51e-13	12.4549		TCF12	CLASP1	0.137528	0.137528	5.12e-13	12.2908
	KLF7	PDE10A	-0.10261	0.102609	3.06e-15	14.515		NR2C2	THSD4	0.101763	0.101763	2.26e-12	11.6464		ELF1	STPG2	0.110602	0.110602	6.03e-09	8.21963		ATF3	PPM1E	-0.137521	0.137521	5.03e-07	6.29801
	NF1	BBOX1	0.102584	0.102584	6.59e-08	7.18117		ETS1	TPM1	0.101744	0.101744	1.27e-13	12.8973		HIVEP2	WFDC2	-0.110579	0.110579	3.67e-14	13.435		RXRA	PHF21B	0.137499	0.137499	2.38e-18	17.624
	FOXK2	AGAP1	0.102574	0.102574	3.79e-17	16.4217		ZEB1	BICD1	0.101714	0.101714	4.69e-18	17.3285		GLIS3	AGAP1	0.110577	0.110577	1.23e-12	11.9085		EGR1	PDK4	0.137497	0.137497	2.96e-09	8.52938
	GLIS3	ATP11A	0.102548	0.102548	4.08e-15	14.3895		RELA	RPS4X	0.101693	0.101693	1.07e-11	10.9698		ZBTB1	SFRP1	0.110573	0.110573	2.71e-14	13.5668		TCF12	SIK3	0.137478	0.137478	1.36e-14	13.8657
	PPARA	LTBP1	0.102546	0.102546	5.83e-17	16.2346		JUND	SDC4	0.101683	0.101683	1.12e-15	14.9526		ELF3	ENOX1	-0.110549	0.110549	4.25e-08	7.37131		MEF2C	RORA	-0.137415	0.137415	3.85e-14	13.4142
	FOSL2	BBOX1	-0.10248	0.102482	2.25e-15	14.6486		ZFHX3	CREB5	0.101668	0.101668	2.21e-17	16.655		NR3C1	FRY	0.110354	0.110354	2.34e-12	11.6309		STAT3	HIF1A	0.137401	0.137401	6.08e-18	17.2162
	TCF7L2	MYO1D	0.102461	0.102461	3.74e-18	17.4276		EGR1	BBOX1	0.101645	0.101645	1.47e-13	12.8327		PLAG1	ZBTB16	0.110314	0.110314	3.34e-11	10.4766		FOS	NELL1	-0.137351	0.137351	5.19e-08	7.28516
	PPARGC1A	EFHD1	0.102428	0.102428	9.79e-10	9.00926		PBX3	RHEX	-0.101644	0.101644	7.02e-06	5.15386		SMAD3	BICC1	0.110238	0.110238	1.37e-11	10.864		MEF2A	GPC3	-0.137346	0.137346	3.29e-15	14.4824
	NFE2L2	ADAMTS9-AS2	0.102419	0.102419	2.45e-12	11.61		STAT1	COL4A2	0.101608	0.101608	8.55e-11	10.0679		ARNTL	DPH6-DT	0.110236	0.110236	3.99e-15	14.3991		TCF12	NEDD4L	0.137346	0.137346	2.62e-12	11.5814
	NFIA	KAZN	0.102372	0.102372	2.58e-13	12.5886		ZEB1	SAT1	0.101553	0.101553	2.37e-07	6.626		TCF12	SORBS1	0.110192	0.110192	5.61e-14	13.251		HIVEP3	WSB1	0.137338	0.137338	7.4e-13	12.1306
	GLIS3	SOX4	0.102368	0.102368	3.37e-17	16.4728		PRDM16	KCNJ3	0.101541	0.101541	1.04e-17	16.9849		NFE2L2	UGT2B7	-0.110177	0.110177	2.53e-11	10.5971		STAT5B	ACPP	0.137332	0.137332	8.01e-10	9.09625
	POU3F3	RPS7	0.102361	0.102361	1.07e-13	12.9702		PAX8	RBM6	0.101536	0.101536	3.66e-14	13.4369		NFE2L2	ADAMTS9-AS2	0.110159	0.110159	1.52e-11	10.8181		MEF2A	CTNNA1	0.13728	0.13728	2.27e-13	12.6432
	FOS	RPL29	0.102345	0.102345	9.33e-14	13.0299		STAT3	APP	0.101508	0.101508	5.03e-12	11.2983		TFDP2	BCL2	0.11015	0.11015	2.31e-11	10.6359		ATF3	LINC01182	-0.137235	0.137235	4.03e-11	10.3949
	CREM	PDE7B	0.102299	0.102299	3.57e-11	10.4474		KLF7	SYNE1	0.101503	0.101503	1.66e-11	10.7811		STAT3	BCL2	-0.11012	0.11012	6.7e-10	9.17384		FOS	KCNIP4	0.137199	0.137199	4.52e-12	11.3449
	TFDP2	FRAS1	0.102296	0.102296	1.01e-13	12.9947		NR2C2	ESRRG	0.101487	0.101487	1.37e-13	12.862		ELF1	BBOX1	0.110075	0.110075	3.81e-07	6.41894		ZBTB1	DOCK4	0.137194	0.137194	4.41e-15	14.3557
	ELF1	STPG2	0.102291	0.102291	2.55e-08	7.59399		FOXK2	NCKAP5	0.101438	0.101438	4.85e-09	8.31431		TFAP2B	TCAIM	0.11007	0.11007	1.38e-20	19.8594		PPARGC1A	LIFR	0.137186	0.137186	3.51e-11	10.4548
	KLF7	ARHGAP29	0.10229	0.10229	7.02e-14	13.1539		ELF2	ACPP	0.101433	0.101433	2.5e-08	7.60174		PBX3	GLIS3	0.11005	0.11005	3.57e-14	13.4467		TRIM28	KCNIP4	0.13714	0.13714	7.89e-13	12.1029
	TCF12	JMJD1C	0.102287	0.102287	8.7e-17	16.0603		KLF7	GLDC	0.101395	0.101395	5.45e-12	11.2632		TCF7L2	FARP1	0.10996	0.10996	2.56e-13	12.5911		ZFHX3	CFAP221	0.137103	0.137103	5.89e-13	12.2295
	TCF12	SBF2	0.102279	0.102279	2.77e-17	16.5579		ELF1	GLDC	-0.101395	0.101395	3.75e-10	9.42642		TCF7L2	PATJ	0.109935	0.109935	7.91e-14	13.102		PAX8	TENM4	-0.137073	0.137073	3.33e-08	7.47818
	ELF1	LINC00278	0.102276	0.102276	1.1e-10	9.9597		NR3C1	DPH6-DT	0.101371	0.101371	5.02e-14	13.299		ETV6	PDK4	-0.109895	0.109895	7.38e-11	10.1318		YBX1	GPX3	0.13706	0.13706	3.32e-18	17.4792
	NR3C1	PLPPR1	0.102269	0.102269	7.39e-14	13.1313		PPARA	RNF144B	-0.101353	0.101353	7.14e-07	6.14614		FOS	MYLK	-0.109805	0.109805	4.25e-14	13.3716		ELF1	ALDH1L1	0.13695	0.13695	2.18e-14	13.6618
	CTCF	SAT1	0.102267	0.102267	6.46e-11	10.1895		CTCF	ITGB6	0.101344	0.101344	0.000365358	3.43728		PRDM16	FOXP2	0.109774	0.109774	1.1e-12	11.9598		TRIM28	PSAP	0.136924	0.136924	5.26e-17	16.2793
	NR2F2	CPM	0.102266	0.102266	1.85e-11	10.7327		PPARGC1A	LINC00278	-0.101293	0.101293	2.04e-11	10.6906		TFAP2B	FAM155A	0.109739	0.109739	1.04e-11	10.9838		PRDM16	GALNT14	0.136892	0.136892	1.19e-13	12.9229
	NR3C1	DAPL1	0.102222	0.102222	6.04e-09	8.21898		GLIS3	ARHGAP24	0.101246	0.101246	3.47e-12	11.4594		GLIS3	COL18A1	0.109698	0.109698	3.24e-15	14.4891		CHD2	MAL	-0.136869	0.136869	2.49e-17	16.603
	TFAP2B	EPHA4	0.102213	0.102213	7.7e-21	20.1137		CHD2	TENM4	0.101225	0.101225	2.85e-10	9.54533		ZNF148	DNM3	0.109618	0.109618	5.24e-12	11.2805		CTCF	TRABD2B	0.136846	0.136846	4.95e-10	9.30552
	TFAP2B	CCSER1	0.102211	0.102211	4.32e-08	7.36407		ENO1	PPIA	0.101188	0.101188	5.23e-15	14.2818		MZF1	WNK1	0.10958	0.10958	1.61e-10	9.79363		ELF1	LIPA	0.136846	0.136846	1.36e-12	11.8655
	CREB3L2	NRK	0.10215	0.10215	5.34e-20	19.2727		MZF1	SHISA9	0.101186	0.101186	7.44e-14	13.1284		FOXO3	NFIB	0.109524	0.109524	6.68e-17	16.1752		CUX1	ACTN4	0.136845	0.136845	2.09e-20	19.6805
	NFE2L1	RACK1	0.102144	0.102144	2.04e-13	12.6901		ZBTB1	SYNE1	-0.101159	0.101159	5.24e-16	15.2804		ESRRA	SYNE1	-0.109439	0.109439	7.49e-11	10.1254		CREB5	FGF13	0.136772	0.136772	2.04e-11	10.6899
	ESRRB	BTBD11	0.102144	0.102144	5.31e-11	10.275		TCF12	KAZN	0.101145	0.101145	6.95e-12	11.1578		ZBTB1	CPM	0.109424	0.109424	1.74e-14	13.7604		MEF2A	DCDC2	-0.136687	0.136687	5.32e-11	10.274
	ARNTL	S100A6	-0.10213	0.102133	4.08e-08	7.38933		SMAD2	MAST4	-0.101145	0.101145	1.23e-12	11.9092		BACH1	S100A6	0.109419	0.109419	7.33e-10	9.13492		PAX8	SMYD3	0.136604	0.136604	4.64e-16	15.3336
	PURA	PCSK1N	0.102093	0.102093	1.26e-20	19.901		SREBF2	STARD13	0.101123	0.101123	1.33e-12	11.8766		TRIM28	RPL7	0.109345	0.109345	3.74e-17	16.4274		GTF2I	APOO	0.13658	0.13658	1.63e-11	10.7878
	NFAT5	TBC1D5	0.102042	0.102042	3.31e-17	16.4802		PBX3	DCDC2	0.101123	0.101123	9.77e-18	17.0099		VDR	WNK1	0.109317	0.109317	3.75e-10	9.42651		NR1H4	TINAG	0.136563	0.136563	4.06e-15	14.3912
	ESR1	CLDN10-AS1	-0.10201	0.10201	2.17e-08	7.66403		TFAP2B	RGS6	-0.101096	0.101096	1.22e-06	5.91492		CREB3L2	TCIM	-0.109316	0.109316	1.19e-13	12.9231		TFAP2B	DAPK1	0.136527	0.136527	9e-15	14.0456
	NPAS3	BICC1	0.102007	0.102007	2.91e-13	12.5354		FOS	RBM47	0.101026	0.101026	3.8e-11	10.4204		KLF7	WNK4	-0.109314	0.109314	1.02e-14	13.9909		BHLHE40	NLGN1	0.136462	0.136462	1.66e-21	20.7801
	JUND	RPL18	0.101984	0.101984	6.6e-21	20.1804		GABPA	KCNIP4	-0.101019	0.101019	1.05e-10	9.97908		GLIS3	MSI2	0.109288	0.109288	1.04e-14	13.982		MEF2A	NLGN4Y	-0.136387	0.136387	2e-09	8.69863
	PBX3	IGF2BP2	0.101973	0.101973	1.34e-17	16.8733		PAX8	CA10	-0.100975	0.100975	1.58e-10	9.80093		NR2F2	B2M	0.10922	0.10922	1.72e-09	8.76416		ETV6	ENOX1	-0.136363	0.136363	1.98e-10	9.7036
	EHF	PTGER3	-0.10196	0.101956	1.63e-07	6.78794		STAT3	MYO1D	0.10095	0.10095	2.91e-09	8.53667		STAT3	CD24	0.109215	0.109215	1.65e-11	10.7834		MBD2	WNK1	0.136349	0.136349	2.24e-11	10.6495
	GLIS3	KITLG	0.101934	0.101934	2.59e-15	14.5875		ARNT2	NRP1	0.100834	0.100834	5.49e-12	11.2602		STAT3	HIP1	0.109143	0.109143	4.44e-12	11.3526		SIM1	ADAMTS9-AS2	-0.13632	0.13632	2.54e-09	8.59444
	ESRRA	FGF13	-0.10193	0.101926	2.22e-13	12.653		SP1	SHISA9	-0.100827	0.100827	6.6e-12	11.1808		ELF1	KLHL13	0.109079	0.109079	1.45e-10	9.8378		ETS2	LINC01182	0.136274	0.136274	3.04e-14	13.5177
	ELF1	INPP4B	-0.10192	0.101918	1.37e-07	6.86336		NR2C2	TMPRSS4	-0.10081	0.10081	1.17e-09	8.9329		PBX3	SHANK2	0.109073	0.109073	2.36e-11	10.6277		CTCF	PAX8	-0.13624	0.13624	2.97e-05	4.52696
	MEF2A	SFRP1	-0.10189	0.101894	2.91e-09	8.53683		ETS1	MECOM	-0.100809	0.100809	1.23e-13	12.9104		KLF7	SLC35F5	0.109065	0.109065	2.97e-18	17.5276		FOXK2	DCDC2	-0.136172	0.136172	1.32e-16	15.8793
	ZBTB4	CPEB2	-0.10187	0.101873	3.41e-15	14.4672		PBX3	PDGFC	0.100803	0.100803	7.25e-16	15.1395		NPAS3	DCDC2	0.109048	0.109048	3.65e-14	13.4374		TFAP2B	NTRK2	-0.13613	0.13613	7.78e-12	11.1089
	TCF7L2	STEAP1B	-0.10186	0.101859	1.14e-10	9.9439		PRDM16	LINC02532	-0.100792	0.100792	1.02e-05	4.99115		TCF12	DSCAML1	0.109032	0.109032	6.18e-10	9.20884		GLIS3	STAG1	0.136128	0.136128	1.73e-15	14.763
	PAX8	CXCL12	-0.10186	0.101857	2e-12	11.6983		TFE3	SLC26A2	0.100791	0.100791	2.38e-13	12.6229		TCF12	SIK3	0.108966	0.108966	8.18e-15	14.0871		ATF2	NCKAP5	-0.136043	0.136043	1.04e-06	5.98473
	MECOM	AFF1	0.101857	0.101857	2.68e-17	16.572		NFE2L2	ZMIZ1	0.100764	0.100764	2.29e-09	8.64058		TFAP2B	STOX2	-0.108964	0.108964	8.44e-13	12.0736		REL	CXCL12	-0.136033	0.136033	9.25e-11	10.0337
	TEAD1	DCDC2	0.101854	0.101854	1.72e-11	10.7634		TCF12	EIF4G3	0.100551	0.100551	3.47e-12	11.4591		TFAP2B	MAML3	0.108901	0.108901	9.88e-15	14.0051		NR1H4	PDE10A	-0.135913	0.135913	2.38e-18	17.6238
	ETS1	GLIS3	0.101851	0.101851	3.61e-14	13.442		GTF2I	FRY	0.100522	0.100522	1.85e-15	14.7317		GTF2I	AGBL4	0.1089	0.1089	1.59e-13	12.7987		FOXO3	TMEM132C	0.135889	0.135889	3.29e-15	14.4831
	ATF2	ESRRG	-0.1018	0.101798	2.66e-10	9.57553		RFX7	ZBTB16	0.100484	0.100484	5.89e-12	11.2299		EGR1	RIMBP2	0.108896	0.108896	2.05e-17	16.6883		NR3C1	RNF152	0.13586	0.13586	6.68e-14	13.1751
	ELK4	RAB11A	0.101767	0.101767	3.56e-19	18.4492		BACH1	EGF	-0.100421	0.100421	7.89e-06	5.1032		TCF7L2	SIPA1L3	0.10883	0.10883	4.36e-13	12.3607		ZNF148	BICC1	0.135845	0.135845	9.64e-13	12.0161
	STAT3	CDC42SE2	0.101677	0.101677	1.23e-19	18.9097		EGR1	ZBTB16	0.100411	0.100411	3.77e-08	7.42351		GLIS3	LPP	0.108808	0.108808	5.75e-17	16.2406		GLIS3	RASSF8	-0.135829	0.135829	2.18e-12	11.6619
	SP1	THSD4	-0.10168	0.101677	5.17e-09	8.28614		PBX3	ADAMTS9-AS1	-0.100385	0.100385	2.25e-13	12.647		PLAG1	MEGF11	-0.108796	0.108796	1.76e-13	12.7545		PLAG1	PPFIA2	0.135807	0.135807	9.87e-14	13.0057
	STAT5B	RBM47	-0.10166	0.10166	2.31e-13	12.6361		TCF7L2	MACROD2	0.10038	0.10038	1.33e-16	15.876		TFAP2B	MACROD2	0.108745	0.108745	4.81e-12	11.3183		ETV6	SCD5	0.135746	0.135746	1.31e-12	11.8832
	TCF12	DNM3	0.101652	0.101652	1.26e-13	12.9005		BCL6	RORA	-0.100376	0.100376	2.05e-09	8.6879		STAT3	CACNA1D	0.108685	0.108685	7.45e-14	13.1276		RUNX1	PPARGC1A	0.13573	0.13573	7.7e-17	16.1135
	MEF2A	RNF144B	0.101585	0.101585	1.62e-07	6.79068		NR2F2	RPL21	0.100374	0.100374	2.93e-16	15.5331		ZEB1	SLC16A12	-0.108626	0.108626	1.39e-12	11.8572		MEF2A	TCF12	0.135712	0.135712	1.23e-16	15.9085
	NFIA	MYO10	0.101578	0.101578	3.22e-17	16.4923		BHLHE40	COL4A2	-0.100287	0.100287	2.59e-11	10.5869		RFX7	MAGI2	0.108598	0.108598	9.6e-11	10.0178		TCF7L2	COL4A2	0.135699	0.135699	1.28e-09	8.89287
	PAX8	PRKD1	0.101576	0.101576	1.05e-10	9.97988		MEF2C	RPS6	0.100279	0.100279	3.18e-11	10.4974		KLF6	ERBB4	0.108575	0.108575	0.000125984	3.89968		CREB3L2	PDE4D	0.135683	0.135683	1.37e-13	12.8636
	TCF7L2	ESRRG	0.101545	0.101545	1.47e-08	7.8328		ZBTB1	CPEB4	0.100247	0.100247	1.2e-16	15.9194		KLF6	DACH1	-0.108564	0.108564	4.95e-07	6.30502		ENO1	RPSA	0.1356	0.1356	9.36e-17	16.0286
	MBD2	TTTY14	0.101454	0.101454	2.05e-10	9.68887		ESR2	LINC00513	0.10021	0.10021	5.01e-20	19.3		NR2C2	KCTD16	0.108507	0.108507	2.57e-14	13.5902		REL	RBFOX1	-0.135547	0.135547	5.22e-11	10.2822
	TCF7L2	TCF12	0.101438	0.101438	4.85e-21	20.3138		BCL6	TENM4	0.100139	0.100139	3.01e-12	11.5216		ZKSCAN1	ESRRG	-0.108488	0.108488	2.17e-14	13.664		NR3C1	LINGO1	-0.135497	0.135497	1.73e-14	13.7631
	SMAD2	FOCAD	0.101431	0.101431	9.93e-20	19.003		TCF12	EXOC6B	0.100111	0.100111	6.73e-15	14.1719		ELF2	ESRRG	0.108447	0.108447	7.3e-12	11.1369		GLIS3	GULP1	0.135487	0.135487	1.33e-12	11.8763
	SMAD3	DEPTOR	-0.10141	0.101411	1.37e-08	7.86345		IRF3	RPL41	-0.100104	0.100104	9.76e-12	11.0107		CTCF	PPM1E	0.108408	0.108408	3.5e-12	11.4556		MEF2A	MAGI2	0.135462	0.135462	2.73e-12	11.5633
	TCF7L2	NFE2L2	0.101379	0.101379	1.6e-11	10.795		GLIS3	WNK1	0.100099	0.100099	1e-06	5.99792		BCL6	ACPP	-0.108398	0.108398	6.53e-07	6.18494		SMARCC1	EEF1A1	0.135452	0.135452	6.56e-10	9.18301
	STAT3	UBE2H	0.101332	0.101332	7.67e-12	11.1151		TFAP2B	RBPMS	-0.100055	0.100055	3.81e-18	17.4191		FOS	IGFBP7	0.108306	0.108306	7.25e-12	11.1398		CREB3L2	MYOF	0.135437	0.135437	4.83e-13	12.3164
	NR3C1	BICDL1	0.101321	0.101321	1.2e-07	6.92108		BACH2	NHS	0.100003	0.100003	1.91e-12	11.7191		JUND	RPS2	0.108275	0.108275	2.34e-12	11.6309		PBX3	MBOAT2	0.135431	0.135431	4.21e-18	17.3761
	MECOM	MSI2	0.10132	0.10132	1.7e-13	12.7708		TCF7L2	SPTLC3	0.100001	0.100001	2.32e-14	13.6338		ELF1	CKB	0.108257	0.108257	8.37e-15	14.0773		IRF3	KCNIP4	0.135342	0.135342	6.05e-15	14.218
	JUND	PKM	0.101301	0.101301	3.09e-12	11.5098		TFAP2B	PRICKLE1	-0.100001	0.100001	7.91e-12	11.1021		BCL6	BBOX1	-0.108231	0.108231	1.22e-08	7.91397		NR2F2	NLGN1	-0.135308	0.135308	2.98e-13	12.5254
	PLAG1	ZBTB16	0.101291	0.101291	6.55e-10	9.18403		TCF7L2	MYLK	-0.0999983	0.0999983	2.27e-10	9.64444		TFAP2B	TTTY14	-0.108192	0.108192	3.42e-13	12.466		YBX1	BCAM	0.135293	0.135293	1.46e-20	19.8345
	GTF2I	STOX2	0.101289	0.101289	2.43e-11	10.615		MBD2	MYH14	0.0999939	0.0999939	1.51e-14	13.8222		PRDM16	PKP4	0.108185	0.108185	3.65e-12	11.4381		PPARGC1A	ASTN2	0.135208	0.135208	2.49e-10	9.60401
	NR2C2	EXT1	0.101276	0.101276	2.09e-12	11.6802		PPARGC1A	GRAMD2B	0.0999876	0.0999876	1.64e-10	9.78548		TCF12	KAZN	0.108171	0.108171	9.24e-11	10.0344		MEF2A	COBLL1	0.135202	0.135202	2.31e-08	7.63669
	RXRA	DEPTOR	0.101268	0.101268	3.36e-15	14.4735		MBD2	GPX3	-0.0999342	0.0999342	4.28e-09	8.36901		ZEB1	CADPS2	-0.108148	0.108148	2.02e-13	12.6941		YBX1	ATP5F1E	0.135202	0.135202	4.3e-20	19.3663
	MEF2A	PTPRJ	0.101202	0.101202	8.74e-14	13.0586		ZBTB1	TRABD2B	0.0999304	0.0999304	3.99e-12	11.3991		BCL6	PPP2R3A	0.108125	0.108125	4.44e-14	13.3523		MEF2A	PKP4	0.13519	0.13519	1.64e-15	14.7864
	ELF1	CADPS2	0.101182	0.101182	7.52e-14	13.1241		TCF12	KANSL1	0.0998988	0.0998988	9.3e-20	19.0313		TCF12	FOCAD	0.108114	0.108114	6.52e-19	18.1857		ESRRG	DANT2	0.135182	0.135182	5.35e-16	15.2716
	HIVEP2	EEF1A1	-0.10116	0.101163	3.14e-08	7.5026		FOS	ASTN2	0.0998787	0.0998787	2.81e-08	7.55177		VDR	BRINP3	0.10806	0.10806	8.16e-18	17.0885		PAX8	PIP5K1B	-0.135109	0.135109	9.37e-13	12.0281
	ETS1	THSD4	0.10115	0.10115	1.98e-08	7.70243		FOS	RPS2	0.0998492	0.0998492	6.59e-13	12.181		EHF	PRKX	0.108055	0.108055	2.09e-16	15.6792		FOXO3	LINC01091	0.135099	0.135099	4.63e-16	15.3345
	EGR1	KRT7	0.101117	0.101117	3.02e-13	12.5198		TFDP2	TBC1D4	0.0998396	0.0998396	6.83e-17	16.1655		MBD2	PTGFR	0.108029	0.108029	1.35e-13	12.8693		PBX3	WDR72	0.135096	0.135096	7.96e-14	13.0989
	STAT1	WNK4	-0.10108	0.101085	8.67e-20	19.062		FOS	S100A11	0.0997981	0.0997981	2.27e-17	16.6442		ARNT2	TPT1	0.108005	0.108005	6.15e-16	15.211		NR3C1	SPAG16	0.135051	0.135051	4.87e-16	15.3126
	ELF3	CACNB2	-0.10101	0.101009	4.15e-10	9.38158		TCF12	LRP1B	0.099771	0.099771	1.54e-13	12.8137		MEF2A	LINC01091	-0.108003	0.108003	6.26e-09	8.20343		TCF12	MEF2A	0.13502	0.13502	1.9e-15	14.7209
	FOXO3	CPEB2	0.100937	0.100937	3.66e-15	14.4368		FOS	RPL4	0.0997318	0.0997318	5.21e-13	12.2831		PAX8	TPST1	0.107988	0.107988	3.96e-13	12.4021		NR1H4	PLCB1	-0.134996	0.134996	5.54e-08	7.25673
	ZBTB7A	ASIC2	-0.10089	0.100891	1.14e-12	11.9445		STAT3	MFHAS1	0.0997285	0.0997285	1.96e-16	15.7075		TFAP2B	CARMIL1	0.107969	0.107969	4.65e-18	17.3325		KLF7	TRABD2B	0.134926	0.134926	4.6e-09	8.33759
	NR3C1	PDE4DIP	0.100867	0.100867	2.48e-13	12.606		MEF2C	OSMR	0.0996935	0.0996935	6.65e-16	15.1769		PBX3	TENM4	-0.107948	0.107948	1.19e-09	8.92594		NFIB	FRAS1	0.134923	0.134923	4.27e-12	11.3692
	TCF7L2	MACROD2	0.100797	0.100797	1.41e-13	12.8509		KLF7	MFHAS1	0.0996895	0.0996895	2.73e-16	15.5638		ELK4	STPG2	0.107941	0.107941	2.84e-17	16.5467		ETS1	ENOX1	-0.134868	0.134868	2.18e-10	9.66241
	ELF1	RPL27A	-0.10076	0.100762	1.99e-12	11.7014		NFAT5	TBC1D5	0.0996126	0.0996126	9.17e-15	14.0379		CREB5	LINC01320	-0.107917	0.107917	3.15e-11	10.5017		CREB3L2	SORBS1	0.134735	0.134735	6.22e-15	14.2063
	TCF7L2	ZBTB20	0.100748	0.100748	8.86e-14	13.0525		PPARGC1A	RAP2C-AS1	0.099601	0.099601	6.43e-18	17.192		CEBPD	PDE1A	0.107914	0.107914	2.79e-05	4.55411		RXRA	CGNL1	0.134673	0.134673	2.31e-14	13.6371
	GTF2I	LDHB	0.100747	0.100747	2.96e-12	11.5293		ELF1	TTTY14	0.0995927	0.0995927	1.4e-12	11.8545		GLIS3	RNF152	-0.107884	0.107884	9.7e-13	12.013		MEF2A	KLHL13	0.134583	0.134583	8.93e-13	12.0491
	ELF1	RPS2	-0.1007	0.100697	3.03e-08	7.51889		TFAP2B	EFCAB13	-0.0995855	0.0995855	1.65e-16	15.7835		SOX9	OSBPL10	0.107882	0.107882	2.66e-15	14.5752		TCF7L2	BICDL1	0.134549	0.134549	2.61e-07	6.58269
	NR2C2	SOX6	0.100688	0.100688	1.19e-13	12.9243		ZNF148	PRKCA	0.0995698	0.0995698	5.75e-13	12.24		ELK4	ACPP	-0.107867	0.107867	1.58e-12	11.8		NFIC	ZBTB16	-0.134548	0.134548	2.46e-11	10.6092
	ATF4	RPL8	0.100685	0.100685	1.26e-11	10.8985		TCF7L2	PATJ	0.099567	0.099567	2.27e-13	12.6435		TCF12	SKAP1	0.107842	0.107842	3.9e-15	14.4087		SMAD3	THSD4	-0.13454	0.13454	5.1e-05	4.29227
	ELF1	NR3C2	-0.10068	0.10068	1.54e-14	13.8113		CHD2	RASSF8	0.0995627	0.0995627	3.32e-13	12.4786		FOS	APOO	0.107837	0.107837	1.3e-12	11.8875		TCF12	INPP4B	0.134447	0.134447	3.03e-13	12.5186
	ARNTL	RPS6	-0.10068	0.100678	2.87e-11	10.5424		STAT3	ZFAND3	0.0995306	0.0995306	8.85e-13	12.0528		NFE2L2	RGL3	0.107826	0.107826	6.21e-18	17.2071		PPARA	KANK1	0.134407	0.134407	1.71e-15	14.7661
	MEF2A	VAT1L	0.100668	0.100668	5.02e-15	14.2991		ETS1	RPS3	-0.0995216	0.0995216	1.53e-11	10.8154		PRDM16	OXR1	-0.107823	0.107823	2.92e-14	13.534		PBX3	ARL15	0.134401	0.134401	1.6e-10	9.79521
	PBX3	STK39	0.100646	0.100646	8.8e-12	11.0557		FOSB	NEK10	0.0994817	0.0994817	5.13e-13	12.2901		PRDM16	CLCN5	0.107759	0.107759	4.91e-15	14.3086		STAT1	WNK1	0.134355	0.134355	1.1e-09	8.95878
	MEF2A	RORA	0.100627	0.100627	4.57e-11	10.3402		STAT3	CDC42SE2	0.0994804	0.0994804	3.09e-20	19.5099		ZBTB7A	ASTN2	0.107758	0.107758	1.56e-12	11.8071		PPARA	KAZN	0.134345	0.134345	1.33e-11	10.8766
	MEF2A	GPHN	0.100576	0.100576	3.63e-18	17.4407		ELK4	RPL10	0.0994757	0.0994757	4.1e-11	10.3877		TFCP2L1	COBLL1	0.107749	0.107749	5.25e-12	11.2795		POU3F3	CPM	-0.134294	0.134294	3.32e-08	7.47878
	PAX8	PTPRJ	0.100563	0.100563	5.87e-13	12.2315		TCF12	SKAP1	0.0994621	0.0994621	1.33e-13	12.8775		GLIS3	KLHL5	0.10771	0.10771	2.43e-19	18.6149		TCF7L2	ZBTB20	0.134229	0.134229	1.08e-10	9.96721
	ARNTL	CDH16	-0.10056	0.100556	2.71e-15	14.5665		MEF2A	SLC34A2	-0.0994589	0.0994589	2.06e-11	10.6855		SP1	RANBP3L	-0.107642	0.107642	0.000114766	3.94019		NR3C2	JMJD1C	0.134226	0.134226	4.12e-17	16.3855
	JUNB	WFDC2	0.100485	0.100485	4.34e-11	10.363		NPAS2	SDK1	0.0994462	0.0994462	2.22e-16	15.6534		PURA	EEF1A1	0.107616	0.107616	1.32e-07	6.88065		HIVEP2	GLIS3	0.134159	0.134159	1.6e-12	11.7968
	HLF	TNFSF10	-0.10047	0.100469	5.22e-15	14.2821		IRF1	FKBP5	-0.0994166	0.0994166	1.41e-10	9.84985		STAT3	PHACTR1	-0.107612	0.107612	3.78e-11	10.423		PBX3	GNG7	-0.134072	0.134072	1.29e-10	9.89098
	CEBPD	TNFSF10	0.100462	0.100462	1.06e-19	18.9734		PURA	EEF1A1	0.099381	0.099381	1.81e-09	8.74179		PLAG1	ERBB4	0.107612	0.107612	7.58e-06	5.12026		FOS	AGAP1	-0.134	0.134	2.51e-09	8.59975
	PPARA	STOX2	-0.10045	0.100448	2.4e-10	9.61922		CREB3L2	CASR	0.0993807	0.0993807	4.98e-15	14.3029		NR3C1	MFSD4A	0.107561	0.107561	1.38e-13	12.861		CHD2	MAML3	0.133952	0.133952	4.72e-14	13.3262
	PLAG1	PTPRG	-0.10044	0.100444	1.64e-11	10.7851		HIVEP1	EEF1A1	-0.0993784	0.0993784	3.78e-09	8.42214		NR1H4	RPS3	-0.10756	0.10756	2.98e-08	7.5251		PBX3	ASTN2	0.133937	0.133937	1.1e-05	4.95779
	STAT3	ENOX1	0.100436	0.100436	5.81e-10	9.23578		NR3C1	KCNIP4	-0.0993731	0.0993731	3.03e-10	9.51788		RFX7	DPP6	0.107517	0.107517	6.45e-16	15.1905		MEF2C	ZNF385D	0.133772	0.133772	1.93e-11	10.7145
	TCF12	GBF1	0.100434	0.100434	4.37e-11	10.36		GLIS3	COL27A1	0.0993682	0.0993682	2.56e-14	13.5918		ZNF148	COBLL1	0.107504	0.107504	2.03e-12	11.6935		PPARGC1A	ACOT11	0.133714	0.133714	5.17e-08	7.28676
	KLF7	PDE4D	0.100388	0.100388	9.77e-15	14.0099		PAX8	CGNL1	-0.0993495	0.0993495	2.01e-12	11.6959		CEBPD	TPT1	0.107503	0.107503	5.54e-15	14.2565		HNF4G	DPH6-DT	-0.133709	0.133709	5.01e-12	11.3001
	ELF1	FRY	0.10038	0.10038	6.39e-12	11.1945		MEIS2	ITGB6	-0.0993275	0.0993275	5.94e-11	10.2263		FOSL2	CYTOR	0.107489	0.107489	2.73e-17	16.5641		MEF2A	PTPN4	0.133705	0.133705	1.26e-09	8.89802
	ZBTB7A	ASTN2	0.100367	0.100367	7.48e-13	12.1259		KLF7	PTPRG	0.0993207	0.0993207	5.13e-16	15.29		PRDM16	TACC1	0.107453	0.107453	8.73e-08	7.05881		KLF10	ZBTB16	-0.133658	0.133658	2.28e-08	7.64134
	TFAP2B	GALNT10	0.10035	0.10035	2.18e-07	6.66167		PROX1	NHS	-0.099278	0.099278	1.24e-11	10.9074		PURA	NELL1	0.107453	0.107453	1.72e-09	8.7633		STAT3	MSI2	0.133645	0.133645	1.65e-16	15.7834
	PAX8	PLXDC2	-0.10034	0.100337	5.54e-14	13.2565		TFAP2B	HOXA3	0.0992547	0.0992547	1.4e-18	17.8525		GABPA	TFPI	-0.107434	0.107434	3.76e-09	8.42458		ZBTB1	EEF1A1	-0.133644	0.133644	1.9e-10	9.72234
	BHLHE40	RBFOX1	0.100334	0.100334	6.81e-12	11.1668		PBX3	RIPOR3	-0.0992498	0.0992498	6.54e-14	13.1845		FOXK2	ARL17B	0.107428	0.107428	3.19e-10	9.49667		NFIC	KCNIP4	-0.133544	0.133544	2.12e-07	6.67404
	STAT3	PATJ	0.100326	0.100326	8.48e-13	12.0714		MEF2C	CPM	0.0991775	0.0991775	7.74e-14	13.1115		KLF7	BTBD11	-0.107422	0.107422	1.76e-12	11.7537		NFE2L2	ZMIZ1	0.1335	0.1335	5e-11	10.301
	TCF12	NELL1	0.100316	0.100316	1.01e-09	8.9945		TCF12	TPST1	0.0991763	0.0991763	8.2e-13	12.086		PBX3	ZNF385D	-0.107385	0.107385	2.4e-11	10.6196		ZEB1	RORA	-0.133493	0.133493	1.76e-06	5.75358
	PAX8	PTGER3	-0.1003	0.100302	5.66e-06	5.2469		MEF2C	PSD3	-0.099125	0.099125	1.12e-13	12.9524		MBD2	PAX8	0.107355	0.107355	2.4e-09	8.62046		MBD2	RPL13A	0.133403	0.133403	3.48e-10	9.45781
	STAT3	BCAM	0.100224	0.100224	1.04e-17	16.9822		TFAP2B	LINC00511	-0.0991039	0.0991039	2.61e-07	6.58379		PAX8	SCTR	0.107342	0.107342	1.95e-12	11.7106		ZEB1	DEFB1	-0.13333	0.13333	1.82e-06	5.74027
	MEF2A	NSMCE2	0.10022	0.10022	1.1e-16	15.9582		PPARA	SLC16A7	0.0990969	0.0990969	2.21e-12	11.6563		PPARGC1A	RERE	0.1073	0.1073	1.6e-13	12.7965		ELF1	ZNF638	0.133328	0.133328	3.57e-14	13.447
	ELF1	CD24	-0.10021	0.100212	1.95e-11	10.711		NR3C1	LINC02256	0.0990875	0.0990875	9.56e-18	17.0196		TCF7L2	SYNE2	0.107286	0.107286	8.89e-09	8.05099		NFE2L2	CPEB4	0.133255	0.133255	3.82e-20	19.4178
	ELF1	LINGO1	-0.10021	0.100211	1.27e-12	11.8951		STAT1	TMPRSS4	-0.0990596	0.0990596	3.28e-11	10.4836		MBD2	PSD3	0.107271	0.107271	1.57e-14	13.8038		SOX4	PTMA	0.133244	0.133244	1.68e-16	15.7752
	PBX3	SGIP1	0.100176	0.100176	9.36e-11	10.0285		TFAP2B	MAST4	-0.0990469	0.0990469	2.46e-12	11.6086		GTF2I	RPS7	0.107254	0.107254	2.66e-12	11.5758		ELK4	FTH1	0.133237	0.133237	4.82e-13	12.3168
	GTF2I	SHANK2	0.100175	0.100175	2.24e-12	11.6499		TCF12	SIK3	0.0990259	0.0990259	1.11e-13	12.9549		FOSL2	SMAD3	0.107237	0.107237	5.94e-18	17.2259		TCF12	NFIB	0.1332	0.1332	4.87e-13	12.3126
	PBX3	AP1S3	0.100161	0.100161	7.3e-12	11.1367		ETV1	RPL13A	-0.0990088	0.0990088	1.3e-09	8.88523		STAT3	SYNE2	0.107233	0.107233	4.36e-06	5.36089		TCF7L2	PLXDC2	0.133189	0.133189	1.46e-11	10.8365
	ELF2	FOXP2	-0.10011	0.100105	1.57e-12	11.803		EGR1	DHFR	0.0989783	0.0989783	9.53e-06	5.02082		NR3C1	PLCB1	-0.107212	0.107212	9.19e-07	6.0365		NPAS2	ASTN2	-0.133165	0.133165	2.61e-08	7.58378
	CHD2	BCAM	-0.1001	0.100104	8.57e-16	15.0671		TCF12	NFAT5	0.0989749	0.0989749	1.05e-08	7.97872		PAX8	NRG1	-0.107211	0.107211	1.7e-10	9.77		TCF7L2	TSPAN9	0.133091	0.133091	2.26e-07	6.64634
	STAT3	PTPRG	0.100096	0.100096	2.7e-09	8.56908		NPAS3	SFRP1	-0.0989705	0.0989705	3.63e-14	13.4398		KLF5	GPC5	-0.107211	0.107211	2.52e-08	7.59902		NF1	KCNIP4	0.13301	0.13301	3.06e-09	8.51418
	STAT5B	GULP1	0.100053	0.100053	3.04e-13	12.5175		SIM1	GULP1	-0.0989583	0.0989583	4.86e-11	10.3135		ZEB1	ASTN2	-0.107204	0.107204	7.58e-09	8.12049		TCF12	AUTS2	0.13297	0.13297	2.16e-15	14.6646
	ZBTB1	RPS7	-0.10004	0.100037	3.66e-17	16.4366		RARG	TMPRSS4	0.0989577	0.0989577	7.9e-12	11.1026		ZBTB7A	FAM155A	0.107195	0.107195	1.12e-09	8.95167		RELA	RPL41	0.132938	0.132938	1.25e-16	15.9041
	ZEB1	KCNIP4	-0.10002	0.10002	1.15e-07	6.94014		NFIA	EPB41L1	0.0989157	0.0989157	1.07e-16	15.9706		ZBTB1	KAZN	-0.107173	0.107173	1.89e-13	12.7246		TCF7L2	MAP4	0.132838	0.132838	6.78e-10	9.1687
	ELF1	PDE4DIP	0.100006	0.100006	9.48e-14	13.0232		RFX2	ARHGAP26	0.0989125	0.0989125	6.64e-13	12.1781		TFDP2	PKP4	0.107147	0.107147	2.07e-06	5.68447		SP1	TTTY14	0.132791	0.132791	1.2e-12	11.9205
	KLF7	OSBPL10	0.100002	0.100002	4.98e-14	13.3029		TFAP2B	LDLRAD4	-0.0988687	0.0988687	5.81e-15	14.2361		ZNF148	ITGB8	0.107131	0.107131	8.7e-17	16.0604		PAX8	HSD11B2	-0.13278	0.13278	1.46e-13	12.8346
	ESR1	TINAG	0.099982	0.099982	8.65e-13	12.0629		TFAP2B	NEK10	-0.098851	0.098851	1.7e-09	8.76901		ESRRA	TCIM	-0.107092	0.107092	2.45e-11	10.6108		CTCF	PLCL1	-0.132771	0.132771	9.25e-08	7.03404
	PBX3	PEBP1	-0.09998	0.09998	6.43e-09	8.19185		NR1H4	FAM155A	0.0988346	0.0988346	3.69e-09	8.43245		SOX4	PTMA	0.107073	0.107073	1.58e-14	13.8015		ESRRB	NOS1AP	0.132736	0.132736	6.57e-14	13.1827
	ESRRA	FGF14	0.099969	0.099969	1.31e-05	4.88327		PRDM16	ANO6	0.0987722	0.0987722	1.93e-12	11.7153		ELF1	RPL13A	-0.107052	0.107052	7.64e-13	12.1168		MEF2A	ZBTB20	0.132632	0.132632	2.33e-11	10.633
	RFX7	STEAP1B	-0.09996	0.099956	1.06e-08	7.97448		JUN	ESRRG	-0.0987048	0.0987048	1.36e-10	9.86745		MEF2A	SFRP1	-0.106937	0.106937	3.86e-07	6.41379		TCF7L2	ZFAND3	0.13261	0.13261	2.76e-09	8.55901
	ESRRA	CADPS2	0.099931	0.099931	6.85e-12	11.1644		ZNF148	NLGN1	0.0986838	0.0986838	9.66e-10	9.01485		ELF1	MAML2	-0.106932	0.106932	2.01e-08	7.69736		BCL6	ZBTB16	0.132601	0.132601	2.27e-07	6.64414
	KLF7	ABCC3	0.099912	0.099912	2.71e-17	16.567		GTF2I	PKM	0.0986616	0.0986616	7.92e-16	15.1013		ELF1	ADAMTS9-AS2	0.106926	0.106926	1.21e-10	9.91788		TCF12	COBLL1	0.132544	0.132544	2.62e-10	9.58238
	ELF3	DHFR	0.099867	0.099867	6.2e-09	8.20779		PBX1	LIX1	0.098653	0.098653	4.94e-16	15.3066		TCF12	COL19A1	-0.106907	0.106907	3.75e-16	15.4256		ESR2	LINC00513	0.132536	0.132536	6.9e-26	25.1613
	NR2F2	RPS3A	0.099852	0.099852	2.1e-18	17.6771		ELF3	MECOM	0.0986528	0.0986528	7.22e-09	8.1416		TCF12	BICC1	0.106845	0.106845	5.3e-06	5.2759		STAT1	EFNA5	-0.132512	0.132512	3.18e-05	4.497
	EGR1	RPL21	0.099851	0.099851	8.64e-15	14.0636		JUN	EGF	-0.0986348	0.0986348	3.79e-07	6.42115		MEF2C	CACNB2	0.10683	0.10683	9.98e-13	12.0008		SP1	NAV2	-0.132457	0.132457	2.01e-10	9.69608
	NR2F2	SLC25A3	0.09982	0.09982	1.27e-14	13.8952		ZEB1	TBC1D4	-0.0986292	0.0986292	5.79e-18	17.2376		GLIS3	MAGI2	0.106801	0.106801	1.48e-10	9.83031		STAT1	CA10	-0.132448	0.132448	2.08e-09	8.68099
	ETS1	TPM1	0.09978	0.09978	8.93e-15	14.0489		GTF2I	PARD3	0.0986144	0.0986144	4.63e-10	9.33454		KLF7	PON2	0.106796	0.106796	3.26e-16	15.4872		CREB3L2	NRG1	0.132432	0.132432	2.1e-13	12.6768
	ZNF148	TMPRSS4	0.099729	0.099729	9.74e-13	12.0116		TCF7L2	MED13L	0.0986049	0.0986049	2.12e-14	13.6742		TCF7L2	APP	0.10674	0.10674	1.45e-09	8.83901		PROX1	DEPTOR	-0.13243	0.13243	6.21e-10	9.20675
	ELF1	EEF1A1	-0.09972	0.099717	1.76e-05	4.7541		GLIS3	FOXP2	-0.0986011	0.0986011	2.35e-06	5.62863		JUN	PRICKLE2	-0.106734	0.106734	1.65e-09	8.7829		STAT3	TRIM2	-0.132403	0.132403	6.81e-18	17.1668
	BCL6	CPD	0.099678	0.099678	2.09e-14	13.6793		PPARA	LINC01781	-0.0985841	0.0985841	1.14e-07	6.94233		NR3C2	FNDC3B	0.106729	0.106729	1.01e-09	8.9954		HIVEP3	ARHGAP26	-0.132389	0.132389	1.22e-13	12.9153
	TCF7L2	ZFAND3	0.099664	0.099664	6.56e-10	9.18325		SMARCC1	FTO	0.0985794	0.0985794	1.5e-12	11.8248		REL	SOX6	-0.106718	0.106718	2.98e-14	13.526		EHF	PCDH9	-0.13236	0.13236	1.18e-11	10.9294
	RELA	TMSB10	0.09966	0.09966	1.03e-17	16.9883		MEF2C	SEMA3C	0.0985736	0.0985736	9.67e-14	13.0148		KLF6	NEAT1	0.106695	0.106695	2.9e-14	13.5381		FOXK2	LRMDA	0.132339	0.132339	7.76e-12	11.1102
	CREB5	MAOA	-0.09966	0.099659	1.91e-17	16.7184		TCF7L2	LINGO1	0.0985631	0.0985631	8.75e-17	16.0582		SMARCC1	EEF1A1	0.106686	0.106686	1.5e-12	11.825		KLF6	P3H2	0.132334	0.132334	6.21e-07	6.20725
	ELF1	RPS3	-0.09965	0.099646	9.11e-09	8.04072		MEF2A	PTPRM	0.0985454	0.0985454	4.42e-11	10.3545		ESRRB	CHL1	-0.106674	0.106674	4.66e-13	12.3313		MEF2A	CASR	0.132324	0.132324	1.5e-10	9.82336
	NFIB	SHROOM3	0.099577	0.099577	3.72e-10	9.42908		MEF2A	FHOD3	0.0985272	0.0985272	2.07e-13	12.6846		CTCF	RORA	-0.106628	0.106628	1.45e-13	12.8376		FOS	PCDH9	-0.132302	0.132302	1.62e-10	9.79037
	SP1	INPP4B	-0.09956	0.099563	6.63e-15	14.1782		FOS	P3H2	-0.0985251	0.0985251	9.39e-14	13.0273		TCF12	BMP6	0.106608	0.106608	8.16e-08	7.08838		KLF7	OSBPL10	0.132298	0.132298	8.96e-10	9.0476
	PRDM16	PPP2R3A	0.099558	0.099558	1.95e-11	10.7091		MLXIP	S100A6	0.0985169	0.0985169	1.47e-07	6.83165		EHF	CALCR	0.106605	0.106605	4.44e-12	11.353		ELF1	FNIP2	-0.132267	0.132267	1.03e-12	11.9853
	PAX8	CACNB2	-0.09955	0.099551	9.63e-11	10.0162		ETS1	GLIS3	0.0985147	0.0985147	4.76e-16	15.3224		RXRA	PLCL1	0.10657	0.10657	1.5e-09	8.82434		OVOL2	ASTN2	-0.132261	0.132261	4.16e-12	11.3814
	EHF	RPL32	-0.09951	0.099506	8.92e-11	10.0498		NR3C1	FKBP5	0.0985038	0.0985038	4.46e-08	7.35087		TRIM28	PSAP	0.106552	0.106552	1.58e-12	11.8016		ELF1	FGF14	-0.13226	0.13226	0.00022386	3.65002
	TCF7L2	GLIS3	0.099484	0.099484	1.31e-08	7.88176		FOSL2	SMAD3	0.0984856	0.0984856	5.88e-16	15.2306		TFDP2	MAPK10	0.106528	0.106528	6.85e-14	13.1641		ATF2	RORA	-0.132181	0.132181	1.62e-13	12.7892
	ZBTB1	CPM	0.099454	0.099454	2.56e-14	13.5924		SREBF2	LDLR	0.0984735	0.0984735	1.19e-07	6.92316		ZEB1	NLGN4Y	0.106518	0.106518	3.07e-08	7.5135		ZNF148	PLEKHA7	0.132156	0.132156	3.32e-10	9.47944
	TFAP2B	PPFIA2	0.099449	0.099449	1.09e-17	16.9634		ESRRA	RORA	-0.0984382	0.0984382	2.55e-15	14.5928		NPAS3	NRP1	0.106496	0.106496	1.78e-13	12.7508		TEAD4	RPL4	0.132128	0.132128	8.45e-16	15.0734
	PPARGC1A	RUNX1	0.099443	0.099443	9.9e-15	14.0044		TCF7L2	EVC	0.0984289	0.0984289	6.96e-12	11.1571		ELF1	S100A6	-0.106471	0.106471	2.98e-10	9.52528		CHD2	KLHL13	0.132123	0.132123	8.82e-12	11.0547
	STAT1	RPS9	0.099429	0.099429	1.41e-09	8.84966		MLXIP	BMP6	0.0984035	0.0984035	1.67e-09	8.77698		KLF7	FHOD3	-0.106436	0.106436	1.51e-16	15.821		ZNF148	NLGN1	0.132075	0.132075	7.75e-11	10.1108
	ELF1	SLC4A7	0.099419	0.099419	2.87e-10	9.54247		ELF1	BCL2	-0.0983888	0.0983888	3.81e-15	14.4185		TFDP2	ATP1B1	0.106417	0.106417	5.54e-09	8.25652		ELF1	UGT2B7	0.132066	0.132066	1.39e-11	10.857
	TCF12	MED13L	0.099374	0.099374	3.81e-18	17.419		BHLHE40	RPS6	-0.098373	0.098373	1.57e-11	10.8035		PBX3	ARL17B	-0.106371	0.106371	9.92e-12	11.0035		ELF2	BCL2	-0.132023	0.132023	3.38e-08	7.47134
	PPARA	LINC00645	0.099372	0.099372	6.5e-15	14.1869		NR3C1	RNF144B	0.0982995	0.0982995	6.26e-07	6.20322		PBX2	RHEX	-0.106363	0.106363	1.97e-09	8.70573		IRF3	PLCL1	-0.132023	0.132023	2.82e-10	9.55021
	RFX7	FTO	0.099296	0.099296	1.54e-14	13.8118		KLF6	PDE1A	0.0982683	0.0982683	5.29e-05	4.27641		TFAP2B	SORCS2	-0.106308	0.106308	2.1e-15	14.6781		ENO1	PRDX1	0.132016	0.132016	1.18e-22	21.9269
	PPARA	SLC16A7	0.099243	0.099243	1.18e-10	9.92688		CTCF	RNF144B	-0.0982375	0.0982375	4.1e-07	6.38766		KLF7	OSBPL10	0.106251	0.106251	3.78e-11	10.4224		TCF7L2	PTH1R	-0.132001	0.132001	1.31e-07	6.88199
	ARNT2	CD24	0.099241	0.099241	1.41e-06	5.85142		GLIS3	EML1	0.0982232	0.0982232	1.25e-11	10.9039		ESRRB	SAT1	-0.106235	0.106235	5.63e-11	10.2497		TFAP2B	ASTN2	-0.131977	0.131977	3.98e-09	8.40013
	ELF1	DHFR	-0.09924	0.09924	5.81e-08	7.23578		TFAP2B	KCTD1	0.0981977	0.0981977	2.41e-16	15.6186		ENO1	ITGA2	0.106232	0.106232	1.07e-20	19.9698		NR3C1	CYFIP2	0.131964	0.131964	2.06e-13	12.687
	VDR	PDE3A	0.099227	0.099227	2.71e-16	15.5676		CUX1	ZBTB20	0.0981809	0.0981809	1.81e-14	13.7418		TCF12	CPEB4	0.106231	0.106231	2.94e-12	11.5317		NR3C2	PDE4D	0.131952	0.131952	2.74e-10	9.56304
	TCF7L2	LINGO1	0.099132	0.099132	9.6e-14	13.0176		TFAP2B	FSTL3	-0.0981804	0.0981804	1.26e-13	12.8997		NFIA	KAZN	0.106204	0.106204	1.09e-11	10.9622		YBX1	SYT1	0.131875	0.131875	1.13e-18	17.9456
	ZEB1	COBLL1	-0.09912	0.099123	7.01e-16	15.1543		NPAS2	KCTD16	-0.0981752	0.0981752	6.86e-13	12.1636		NR1H4	ARHGAP29	-0.1062	0.1062	4.24e-14	13.3724		ESRRG	RBM47	0.131764	0.131764	8.76e-17	16.0577
	MEF2C	PITPNC1	-0.09912	0.099122	7.63e-16	15.1176		NFE2L2	FARP1	0.0981688	0.0981688	9.59e-13	12.0181		ZNF148	PHACTR1	0.106163	0.106163	6.64e-13	12.1779		TCF12	COL19A1	-0.131759	0.131759	6.12e-15	14.2134
	TFAP2B	TCAIM	0.099103	0.099103	4.62e-20	19.3352		SIM1	FRAS1	0.0981632	0.0981632	2.17e-14	13.6625		EGR1	SLC16A12	0.106132	0.106132	9.03e-08	7.04413		CTCF	ZMIZ1	0.13175	0.13175	8.51e-08	7.07026
	TRIM28	FAU	0.09909	0.09909	2.49e-16	15.603		BCL6	MECOM	-0.0981514	0.0981514	9.21e-07	6.03579		NF1	PTPRM	0.106129	0.106129	5.73e-09	8.24204		STAT3	PRKCA	0.13172	0.13172	1.95e-14	13.7108
	ESRRA	NR2F2-AS1	-0.09907	0.099065	2.66e-05	4.57513		FOS	SHISA9	-0.0981421	0.0981421	6.93e-15	14.159		ELF1	LINC01320	0.106127	0.106127	1.22e-06	5.91538		PBX3	GLIS3	0.131705	0.131705	2.59e-12	11.586
	KLF6	LGR4	0.099064	0.099064	2.48e-12	11.6057		ESRRA	VAT1L	0.0981336	0.0981336	5.63e-12	11.2493		STAT3	AFF1	0.10607	0.10607	8.37e-13	12.0774		PBX3	MAP3K5	0.131667	0.131667	8.96e-15	14.0476
	ELF2	EXOC4	0.099062	0.099062	1.84e-13	12.7358		PAX8	SLCO3A1	0.0981315	0.0981315	3.12e-11	10.506		TCF12	RBM6	0.106048	0.106048	4.14e-11	10.3829		MEF2A	SLC16A12	0.131654	0.131654	5.39e-08	7.26808
	RORA	AGBL4	0.099038	0.099038	8.74e-14	13.0583		FOSL2	ACTN4	0.0981213	0.0981213	1.07e-17	16.9691		SREBF2	SYNE2	-0.106045	0.106045	2.36e-12	11.6265		PRDM16	MAST4	0.131654	0.131654	1.51e-10	9.8205
	ZEB1	CSRNP3	-0.09903	0.099027	2.02e-11	10.695		TFAP2B	ASIC2	-0.0981129	0.0981129	2.77e-11	10.557		NFIC	SHROOM3	0.106008	0.106008	2.39e-09	8.62123		CHD2	FAM155A	0.131535	0.131535	7.09e-11	10.1494
	ESRRA	SREBF2	0.099013	0.099013	1.76e-18	17.7541		PBX3	NTRK2	0.098107	0.098107	2.41e-14	13.6174		TCF12	SLC16A12	0.105944	0.105944	4.97e-10	9.30323		TCF7L2	NTRK2	0.131516	0.131516	3.55e-08	7.45004
	MLXIPL	BMP6	-0.099	0.098996	1.31e-13	12.8811		TFAP2B	TMEM213	0.0980998	0.0980998	9.25e-09	8.03366		ELF1	NAV2	-0.105937	0.105937	4.85e-05	4.31427		CTCF	SLC9A3	0.131462	0.131462	1.83e-09	8.73695
	PPARGC1A	FBXL17	0.098988	0.098988	5.95e-16	15.2258		MEF2C	FAM135A	0.0980789	0.0980789	1.54e-12	11.8118		STAT5B	GULP1	0.105936	0.105936	3.68e-13	12.434		NFIC	COL4A3	-0.131409	0.131409	1.4e-12	11.8536
	TFAP2B	PTGER3	-0.09898	0.098981	3.33e-06	5.47692		ESRRB	TMEM161B-AS1	0.0980774	0.0980774	1.05e-14	13.9786		ZEB1	STK32B	-0.105924	0.105924	8.33e-15	14.0794		ZEB1	PKP4	-0.131396	0.131396	1.85e-13	12.7331
	ARNTL	RPL13A	-0.09897	0.098972	2.41e-11	10.6188		NR2C2	GALNT10	0.098016	0.098016	8.11e-14	13.0909		ATF2	FRY	0.10591	0.10591	2.43e-10	9.61466		GTF2I	RPS27A	0.131388	0.131388	1.99e-09	8.70167
	TCF7L2	GLCCI1	0.098969	0.098969	4.57e-13	12.3397		PAX8	OSBPL3	0.0979977	0.0979977	7.04e-16	15.1526		NPAS2	KNG1	-0.105901	0.105901	1.09e-11	10.9638		PLAG1	BBOX1	0.131372	0.131372	2.01e-12	11.6974
	EGR1	FKBP5	0.098956	0.098956	6.94e-07	6.15888		KLF7	COL27A1	0.0979936	0.0979936	8.51e-14	13.07		NFIC	KCNIP4	-0.105872	0.105872	3.44e-06	5.46289		STAT3	COL4A2	-0.13137	0.13137	7.08e-08	7.15027
	GABPA	TFPI	-0.09892	0.098924	8.82e-06	5.05446		ETV5	PLCB1	-0.0979836	0.0979836	1.48e-12	11.8291		ESRRA	ENOX1	-0.105834	0.105834	3.43e-10	9.46488		TFAP2B	CA10	-0.131361	0.131361	6.42e-13	12.1927
	TCF7L2	LRP1B	0.09891	0.09891	6.05e-13	12.2182		MBD2	PSD3	0.0979625	0.0979625	8.31e-13	12.0802		PBX3	SCHLAP1	0.105797	0.105797	1.29e-08	7.889		TCF12	PLEKHA5	0.131353	0.131353	1.69e-07	6.77149
	BCL6	PROX1	0.098899	0.098899	4.7e-16	15.3279		TFCP2L1	PDE4D	0.0979472	0.0979472	5.75e-17	16.24		EGR1	RPL41	0.105792	0.105792	6.78e-12	11.1685		MEF2C	FHIT	-0.131352	0.131352	3.08e-09	8.51127
	TFAP2B	MGAT5	0.098881	0.098881	2.4e-07	6.61993		PLAG1	IGFBP7	-0.0979392	0.0979392	3.73e-11	10.4282		SREBF2	LDLR	0.10575	0.10575	6.32e-08	7.19951		ARNTL	PPM1E	0.131307	0.131307	5.22e-09	8.28203
	CREB3L2	MYOF	0.098842	0.098842	4.25e-07	6.37147		GTF2I	LTF	0.0979353	0.0979353	2.42e-11	10.6169		TCF12	FGF14	0.105694	0.105694	1.26e-07	6.9013		TFAP2B	SORCS2	-0.131243	0.131243	2.25e-13	12.6469
	NPAS2	CSGALNACT1	0.09879	0.09879	2.41e-13	12.6179		NR1H4	C4orf19	0.0979242	0.0979242	1.96e-10	9.7071		TFCP2L1	FRAS1	0.105693	0.105693	2.3e-13	12.6375		KLF7	PROM1	0.131236	0.131236	2.01e-20	19.6962
	STAT3	ZNF90	-0.09874	0.098739	1.51e-09	8.82234		TCF12	GALNT18	0.0979227	0.0979227	1.12e-09	8.95034		KLF7	KCNIP4	0.10565	0.10565	7.14e-10	9.14647		KLF6	PTGER3	-0.131197	0.131197	7.01e-08	7.15422
	ZEB1	COL4A1	0.098739	0.098739	7.52e-09	8.1237		JUND	RPL8	0.0979195	0.0979195	4.34e-10	9.36236		TCF7L2	CNTN4	0.105648	0.105648	4.42e-14	13.3542		ELF1	NFE2L2	-0.131112	0.131112	1.43e-13	12.844
	IRF3	ENOX1	0.09871	0.09871	3.89e-12	11.4097		TCF12	ADK	0.0978779	0.0978779	1.55e-10	9.80989		GTF2I	SGIP1	0.10563	0.10563	4.95e-09	8.30575		MEF2C	SVIL	-0.131056	0.131056	1.2e-15	14.9217
	NR1H4	PDE4D	0.098696	0.098696	1.88e-14	13.7262		MEF2C	TRABD2B	0.0978691	0.0978691	6.92e-10	9.15963		TFDP2	CNTN4	0.105618	0.105618	1.65e-15	14.7815		PPARA	TBC1D4	0.131043	0.131043	3.25e-12	11.4886
	PBX3	SHANK2	0.098695	0.098695	6.28e-12	11.202		ESRRB	TCIM	0.0978492	0.0978492	5e-09	8.30107		MBD2	DEPTOR	0.105608	0.105608	1.86e-06	5.7303		BACH1	PPARGC1A	0.131035	0.131035	1.11e-15	14.953
	BCL6	GLIS3	-0.09869	0.098686	1.28e-11	10.8944		PAX8	AKAP13	0.0977929	0.0977929	1.67e-11	10.7762		GLIS3	KCNQ1OT1	0.105606	0.105606	3.46e-13	12.4607		JUND	RPS2	0.131031	0.131031	9.77e-15	14.0102
	MEF2A	TCIM	0.098659	0.098659	8.93e-10	9.04903		NFIB	KCNIP4	-0.0977601	0.0977601	9.52e-09	8.02144		KLF7	GAREM1	0.105503	0.105503	7.55e-12	11.1218		IRF1	DSCAML1	-0.131024	0.131024	1.13e-12	11.9488
	TRIM28	RPL10A	0.09862	0.09862	7.74e-14	13.1115		MEF2C	MACC1	-0.0977582	0.0977582	9.47e-06	5.0237		ZNF148	FNDC3B	0.10548	0.10548	7.8e-11	10.1081		ESRRB	PPARA	0.130993	0.130993	5.2e-16	15.2839
	STAT1	CPEB2	0.098607	0.098607	6.54e-16	15.1846		STAT1	BCL6	0.0977426	0.0977426	1.58e-18	17.8014		TCF12	P3H2	0.10547	0.10547	2.24e-10	9.64914		TCF7L2	PITPNC1	0.130972	0.130972	1.98e-11	10.7031
	BHLHE40	CD24	-0.09858	0.098581	1.03e-09	8.98601		STAT3	NTRK2	-0.0977196	0.0977196	1.14e-12	11.9412		RXRA	MACC1	-0.105463	0.105463	8.85e-09	8.05299		FOSB	BICDL1	0.130925	0.130925	3.42e-11	10.4658
	SMAD3	ATP1B1	-0.09853	0.098531	1.77e-10	9.75305		TCF12	AKT3	0.0976543	0.0976543	7.49e-15	14.1255		MEF2A	PLEKHA7	0.105432	0.105432	1.69e-09	8.77275		MEF2A	ARHGAP29	-0.130925	0.130925	5.32e-11	10.2743
	FOS	RASGEF1B	0.098513	0.098513	2.03e-12	11.6934		JUND	IGFBP7	0.0976473	0.0976473	3.28e-12	11.4844		TEAD2	RPL41	0.105414	0.105414	2.9e-10	9.53809		TCF12	RHOBTB3	-0.130898	0.130898	8.46e-07	6.07279
	CLOCK	RNF144B	0.098504	0.098504	3.2e-12	11.4942		PAX8	MYO1E	0.0976269	0.0976269	8.42e-13	12.0749		HIF1A	USP53	-0.105409	0.105409	4.38e-11	10.359		SP1	S100A6	0.130895	0.130895	3.16e-08	7.50021
	ENO1	BSG	0.09844	0.09844	4.18e-18	17.3789		KLF6	GLIS3	0.0976266	0.0976266	5.63e-13	12.2497		ESRRA	SREBF2	0.105368	0.105368	9.21e-17	16.0356		PAX8	MYO9A	0.130882	0.130882	2.02e-09	8.69479
	FOS	PRKD1	0.098439	0.098439	4.88e-10	9.31195		FOS	TPM1	-0.0976233	0.0976233	1.06e-11	10.9729		REL	MACC1	0.105292	0.105292	2.22e-10	9.654		KLF6	WWC1	-0.130867	0.130867	6.21e-12	11.207
	FOXK2	DCDC2	-0.09843	0.098433	5.02e-11	10.2996		ESRRG	ABLIM1	0.0975907	0.0975907	1.89e-16	15.7244		SMARCC1	OSMR	0.105292	0.105292	1.49e-12	11.8254		CREB5	PPFIBP1	0.130856	0.130856	6.13e-18	17.2122
	BHLHE40	ERBB4	0.098396	0.098396	2.09e-09	8.6805		NPAS3	TENM4	0.0975106	0.0975106	2.65e-11	10.5762		ZKSCAN1	DHFR	0.105288	0.105288	3.81e-11	10.4189		NR2F2	PXDNL	0.130818	0.130818	4.39e-10	9.35721
	TEAD4	SASH1	0.098389	0.098389	1.09e-12	11.9634		MBD2	STEAP1B	0.0975009	0.0975009	5.07e-12	11.2952		KLF7	EVC	0.105282	0.105282	8.87e-14	13.0521		RXRA	TENM4	0.130798	0.130798	2.63e-15	14.5808
	TCF12	ADK	0.09838	0.09838	2.83e-13	12.5483		TFDP2	LLGL2	0.0974788	0.0974788	1.31e-14	13.8823		ELF1	MOB3B	0.10524	0.10524	2.76e-13	12.5596		KLF7	PRKCA	0.130768	0.130768	3.71e-11	10.4308
	BCL11B	PPM1E	0.098257	0.098257	9.83e-16	15.0076		BHLHE40	RGS6	-0.0974428	0.0974428	1.69e-11	10.7722		ESRRA	ZNF385D	0.105223	0.105223	1.71e-10	9.76622		STAT3	PPFIA2	-0.130687	0.130687	1.33e-12	11.8752
	ESR1	ERBB4	-0.09824	0.098239	1.24e-10	9.90748		RFX7	FTO	0.0974323	0.0974323	1.28e-16	15.8935		TFAP2B	THSD4	0.105217	0.105217	6.08e-05	4.21597		NR3C1	PLPPR1	0.130687	0.130687	1.29e-12	11.8909
	NR2C2	KCTD16	0.098235	0.098235	1.9e-12	11.722		MEF2A	RPL29	-0.0974211	0.0974211	4.66e-10	9.3316		ELF3	LINC01182	-0.10518	0.10518	3.72e-08	7.42921		KLF7	DEPTOR	0.130687	0.130687	5.45e-09	8.26377
	ZEB1	FRY	-0.09822	0.09822	6.85e-16	15.1644		NFIC	LINC02568	0.097411	0.097411	5.07e-12	11.2953		SMAD3	GTF2IRD1	0.105145	0.105145	2e-15	14.6995		ZNF148	TSC22D2	0.130667	0.130667	2.29e-09	8.64035
	HIVEP2	ACTG1	-0.09821	0.098212	7.22e-12	11.1412		ZNF148	PPM1H	0.0974015	0.0974015	3.24e-15	14.4897		NPAS2	CSGALNACT1	0.105141	0.105141	1.25e-14	13.9028		SMARCC1	RPL15	0.130656	0.130656	4e-10	9.39823
	ENO1	S100A10	0.098175	0.098175	3.72e-15	14.4299		ELF1	NR3C2	-0.0973319	0.0973319	2.86e-16	15.5435		TCF12	DPH6-DT	0.105112	0.105112	2.81e-08	7.55198		ZNF148	ARL15	0.130644	0.130644	4.3e-08	7.36638
	TCF12	STAG1	0.098168	0.098168	1.43e-12	11.8445		BHLHE40	AGBL4	0.0973146	0.0973146	3.45e-16	15.4627		GLIS3	ARHGAP26	-0.105092	0.105092	1.26e-13	12.8986		MEF2A	TTTY14	-0.130643	0.130643	1.41e-08	7.85066
	RFX7	ACTG1	-0.09816	0.09816	2.61e-11	10.5834		PURA	ERBB4	0.0972896	0.0972896	8.57e-05	4.06689		TCF12	APBB2	0.105061	0.105061	3.47e-14	13.4596		ESRRA	TRABD2B	-0.130591	0.130591	1.23e-12	11.9105
	EGR1	TTTY14	-0.09815	0.098153	1.21e-16	15.9178		CHD2	RBFOX1	0.0972788	0.0972788	1.3e-12	11.8852		PRDM16	MAST4	0.10506	0.10506	3.36e-07	6.47327		ARNT2	NRP1	0.130568	0.130568	3.31e-14	13.4796
	TCF7L2	NEAT1	0.098123	0.098123	5.02e-08	7.29927		TCF7L2	CA12	0.097263	0.097263	0.000112492	3.94888		NFIB	CSGALNACT1	-0.105054	0.105054	2.44e-16	15.613		KLF7	GPX3	0.130562	0.130562	2.26e-08	7.64681
	PBX3	B2M	-0.0981	0.098101	3.27e-10	9.48555		TFAP2B	FNIP2	-0.0971857	0.0971857	4.37e-17	16.3595		PRDM16	FHIT	0.104958	0.104958	6.23e-11	10.2055		ENO1	UBA52	0.130558	0.130558	2.57e-25	24.5897
	MEF2A	NRP1	-0.09806	0.098061	4.21e-14	13.3762		PPARGC1A	ACOT11	0.097167	0.097167	1.79e-14	13.7476		PRDM16	NRG3	-0.104946	0.104946	1.07e-08	7.9686		CHD2	MAGI2	0.130527	0.130527	2.47e-12	11.6069
	FOS	WFDC2	0.098057	0.098057	5.17e-09	8.28628		RFX7	CFAP54	0.0971383	0.0971383	5.27e-09	8.27781		ELF2	LLGL2	0.104908	0.104908	6.78e-17	16.1685		EGR1	GPX3	0.130494	0.130494	7.32e-10	9.13534
	MEF2A	COL4A2	0.098041	0.098041	7.18e-11	10.1436		REL	SOX6	-0.0971153	0.0971153	3.69e-13	12.4335		ZNF148	NCKAP5	-0.10489	0.10489	9.47e-08	7.02351		STAT5B	EFHD1	0.130494	0.130494	1.02e-18	17.9905
	STAT5B	PDE1A	-0.09804	0.098035	1.48e-06	5.82879		SP1	ARID5B	-0.0971084	0.0971084	1.15e-06	5.93818		ZNF148	RORA	0.104883	0.104883	3.04e-08	7.51768		PKNOX1	HIP1	0.130454	0.130454	7.94e-10	9.10005
	KLF6	KRT7	0.09801	0.09801	1.14e-12	11.9429		PBX3	DEPTOR	0.0970905	0.0970905	3.85e-07	6.41425		PAX8	TRIO	0.104875	0.104875	3.48e-11	10.4581		GTF2I	DENND2A	0.130438	0.130438	9.75e-18	17.0109
	PBX3	BICD1	0.098004	0.098004	2.41e-12	11.6178		ELF3	RPS6	0.097086	0.097086	2.36e-09	8.62648		PRDM16	ADAMTS9-AS2	-0.104872	0.104872	9.31e-09	8.0311		TCF7L2	ITPR1	0.130421	0.130421	1.03e-12	11.9865
	EGR1	SLC26A2	0.097987	0.097987	9.56e-14	13.0194		HNF4G	KCNIP4	0.0969489	0.0969489	4.48e-09	8.34844		NFIC	LINC02568	0.104862	0.104862	2.37e-11	10.6257		NR2C2	EEF1A1	-0.130421	0.130421	4.09e-11	10.3884
	ZEB1	NTNG1	0.097905	0.097905	1.91e-23	22.7191		PAX8	SSH2	0.096809	0.096809	1.59e-12	11.7993		TFAP2B	FRY	-0.104844	0.104844	2.23e-13	12.6524		SMARCC1	RPS18	0.130382	0.130382	1.53e-11	10.815
	PPARA	SIK3	0.097897	0.097897	6.06e-16	15.2172		PAX8	SCTR	0.0967584	0.0967584	2.15e-12	11.6673		PBX3	DCDC2	0.104811	0.104811	1.08e-13	12.9664		KLF7	WWC1	0.130306	0.130306	1.86e-09	8.73161
	GLIS3	PPP2R3A	0.097896	0.097896	2.51e-12	11.601		GLIS3	NPNT	0.0967516	0.0967516	7.45e-15	14.1276		STAT1	COL4A1	0.104805	0.104805	5.99e-09	8.22254		PBX3	TENM4	-0.130284	0.130284	7.61e-12	11.1189
	PBX3	CD24	-0.09789	0.097888	3.71e-10	9.43039		TCF7L2	CUBN	0.0967451	0.0967451	1.68e-06	5.77427		ZNF148	NEAT1	0.104767	0.104767	9.6e-11	10.0176		MEIS2	ERBB4	-0.130258	0.130258	1.19e-15	14.9235
	BCL6	PRKCE	0.097875	0.097875	9.88e-16	15.005		RFX7	EFCAB13	0.0967067	0.0967067	4.2e-17	16.3765		JUND	RPL8	0.104752	0.104752	5.65e-11	10.248		REL	MBNL2	0.130182	0.130182	3.33e-08	7.47695
	MEF2C	KAZN	-0.09782	0.097817	4.52e-11	10.3445		TCF12	RBPMS	0.0967027	0.0967027	4.71e-10	9.32723		PRDM16	CDKL1	0.104723	0.104723	1.55e-15	14.8098		HNF1B	RORA	0.130141	0.130141	6.21e-08	7.20678
	FOS	APOO	0.097761	0.097761	1.46e-14	13.8344		RFX2	ESRRG	-0.0966886	0.0966886	1.43e-12	11.8452		ELF1	FTO	0.104707	0.104707	7.97e-14	13.0986		GTF2I	PRKG1	0.130071	0.130071	2.24e-10	9.65027
	KLF7	NEAT1	-0.09775	0.09775	2.6e-10	9.58535		ZBTB4	MYLK	-0.0966701	0.0966701	4.73e-13	12.3251		ZNF148	OSBPL10	0.104685	0.104685	1.55e-15	14.81		PPARA	FMN1	0.130029	0.130029	2.15e-15	14.6675
	KLF5	RPS24	-0.09775	0.097749	1.12e-15	14.9525		POU3F3	RANBP3L	0.0966134	0.0966134	3.58e-07	6.44593		PLAG1	WWC1	-0.104668	0.104668	1.6e-12	11.7954		KLF10	RPL8	0.129999	0.129999	3.06e-19	18.5146
	KLF7	GPC4	0.097747	0.097747	8.25e-18	17.0836		MEF2A	RBFOX1	0.0966062	0.0966062	2.66e-07	6.57459		CREB3L2	PLEKHA6	0.104663	0.104663	1.16e-13	12.9338		ETV6	PDE4D	0.129987	0.129987	6.24e-13	12.2046
	HNF4G	FTH1	-0.09768	0.097678	4.04e-13	12.3935		PKNOX2	GPX3	0.096595	0.096595	1.68e-11	10.7736		HIVEP1	ARHGAP26	0.104662	0.104662	2.62e-12	11.5814		NPAS2	NEAT1	0.12995	0.12995	2.3e-09	8.63906
	GLIS3	MFHAS1	0.097676	0.097676	1.68e-13	12.7753		GTF2I	PTK2	0.0965885	0.0965885	7.73e-11	10.112		PPARGC1A	SCN2A	0.104631	0.104631	2.11e-08	7.67596		FOXO3	LINGO1	-0.129945	0.129945	5.28e-11	10.2774
	GLIS3	ESRRG	0.097673	0.097673	1.53e-10	9.81636		TFEB	MYO9A	-0.0965721	0.0965721	5.8e-09	8.23682		HIVEP1	PTPRG	-0.104616	0.104616	2.89e-11	10.5387		ELF2	ENOX1	0.129837	0.129837	6.91e-09	8.16062
	RFX7	ASTN2	-0.09764	0.097639	7.07e-11	10.1507		MBD2	RORA	0.0965409	0.0965409	1.03e-15	14.9883		NR1H4	APBB2	-0.104602	0.104602	4.61e-15	14.3366		CHD2	DEPTOR	0.129834	0.129834	9.03e-11	10.0444
	MEF2A	SBF2	0.097603	0.097603	8.69e-17	16.061		ATF4	RPS11	0.0965248	0.0965248	2.47e-12	11.608		ETV6	GRM8	0.104598	0.104598	1.95e-07	6.70999		RORA	AGBL4	0.129798	0.129798	2.86e-16	15.5435
	ZEB1	SORBS2	-0.0976	0.0976	6.04e-14	13.2192		TFAP2B	MACROD2	0.0964552	0.0964552	2.37e-13	12.6261		BHLHE40	MEGF11	0.104592	0.104592	1.88e-09	8.7253		NFE2L2	FARP1	0.129789	0.129789	5.99e-11	10.2225
	NFE2L2	MIR646HG	0.097584	0.097584	1.43e-10	9.84616		STAT5B	SCN2A	0.0964454	0.0964454	3.16e-12	11.4996		NR2F2	LRMDA	0.104583	0.104583	3.02e-07	6.51933		PAX8	OXR1	0.129778	0.129778	1.17e-14	13.9327
	CTCF	CA12	0.097569	0.097569	4.34e-12	11.3626		PBX3	GPC5	0.0964281	0.0964281	0.000581407	3.23552		PPARGC1A	RUNX1	0.104549	0.104549	5.97e-15	14.2242		TFDP2	WSB1	0.129775	0.129775	2.1e-15	14.6779
	PPARGC1A	ACOT11	0.097553	0.097553	1.51e-10	9.82051		NFIC	FHOD3	0.0964169	0.0964169	1.88e-10	9.7254		NR1H4	ARHGAP26	-0.104523	0.104523	2.75e-14	13.56		CREB3L2	CASR	-0.129746	0.129746	1.34e-11	10.8731
	TFE3	SLC26A2	0.097457	0.097457	1.16e-16	15.9355		KLF7	RNF213	0.0964093	0.0964093	9.27e-12	11.0329		ZNF148	PRKG1	0.104499	0.104499	2.64e-08	7.57898		EGR1	EEF1A1	-0.129721	0.129721	4.1e-11	10.3877
	MEF2C	CPM	0.097456	0.097456	1.22e-14	13.9128		MEF2C	LINC02471	-0.0963874	0.0963874	6.1e-17	16.2146		FOS	RBM47	0.104478	0.104478	4.99e-11	10.3019		ZNF24	FGF14	-0.129714	0.129714	3.67e-08	7.43566
	CTCF	TRABD2B	0.097436	0.097436	3.06e-10	9.51454		PAX8	HIF1A	0.0963836	0.0963836	2.76e-09	8.55894		FOS	AGBL4	-0.10447	0.10447	1.29e-09	8.89001		SP1	DACH1	-0.129706	0.129706	3.72e-05	4.42945
	TCF12	LRMDA	0.097432	0.097432	2.66e-09	8.57564		PPARGC1A	TRABD2B	0.0963713	0.0963713	9.2e-07	6.03616		PBX3	BICD1	0.104464	0.104464	2.65e-11	10.576		ETS1	MACC1	0.129544	0.129544	4.78e-16	15.3202
	TFAP2B	COL4A2	0.097416	0.097416	8.31e-08	7.08016		HNF1B	DIAPH3	0.0962859	0.0962859	4.18e-10	9.37921		MEF2A	HIF1A	-0.104442	0.104442	2.67e-11	10.5735		ELF2	PTPRG	0.129537	0.129537	1.16e-08	7.93643
	TFCP2L1	RPS3	-0.09741	0.097409	8.45e-08	7.07322		STAT1	KIF26B	0.096279	0.096279	7.16e-11	10.1452		NR1H4	CPEB2	0.104431	0.104431	1.57e-15	14.8031		ELF1	IGFBP7	-0.129524	0.129524	3.14e-10	9.50279
	BHLHE40	LRP1B	0.097402	0.097402	1.29e-16	15.8895		ELF1	FTO	0.0962602	0.0962602	3.3e-13	12.4818		KLF7	EEF1A1	0.104422	0.104422	1.6e-11	10.7957		ELK4	RAB11A	0.129428	0.129428	6.82e-22	21.1662
	CTCF	RNF144B	-0.09739	0.097395	2.28e-10	9.64264		CREM	PDE7B	0.0962586	0.0962586	6.12e-08	7.21355		CREB3L2	MLLT3	0.1044	0.1044	6.39e-18	17.1945		RELA	CXCL12	0.129371	0.129371	8.23e-12	11.0844
	KLF7	RALYL	-0.09733	0.097325	8.37e-14	13.0775		ETV6	KAZN	0.0962544	0.0962544	8.11e-12	11.0908		PBX3	CSGALNACT1	0.104376	0.104376	1.85e-09	8.73205		NR3C2	SMYD3	0.129287	0.129287	2.34e-10	9.63125
	SP1	RPL37	0.097291	0.097291	5.94e-12	11.2265		NPAS2	BICDL1	-0.0962521	0.0962521	5.53e-14	13.2571		NR2F2	RPS14	0.104337	0.104337	1.4e-10	9.85432		NR3C2	OXR1	0.129258	0.129258	3.03e-08	7.51798
	PBX3	PCP4	-0.09728	0.097276	3.22e-11	10.4927		ELK4	KLHL13	-0.0962016	0.0962016	7.63e-11	10.1177		TFAP2B	SKAP1	0.104324	0.104324	3.21e-15	14.4936		NR3C1	BTBD11	0.129217	0.129217	1.88e-14	13.7261
	GLIS3	GULP1	0.097247	0.097247	8.63e-12	11.0638		MEF2C	LINC01182	0.096187	0.096187	3.46e-10	9.46057		ETS1	RPS3	-0.104274	0.104274	3.03e-14	13.5193		STAT3	RBM47	0.129208	0.129208	7.55e-12	11.122
	GTF2I	MAL	0.097223	0.097223	8.15e-11	10.0887		EGR1	FKBP5	0.0961622	0.0961622	1.88e-07	6.72636		ESRRA	ANK2	0.10427	0.10427	9.67e-14	13.0147		ENO1	SLC25A6	0.129161	0.129161	9.14e-19	18.0392
	MEF2A	ASIC2	-0.09721	0.09721	5e-13	12.3012		KLF6	LINC01320	0.0961334	0.0961334	3.86e-08	7.41348		BACH1	ITGB8	0.104269	0.104269	3.19e-15	14.4965		SMAD3	DEPTOR	-0.129139	0.129139	2.96e-09	8.52851
	KLF7	MAML2	0.097176	0.097176	4.03e-12	11.395		TFAP2B	RPL11	0.096116	0.096116	4.1e-10	9.38745		RFX7	GABRB1	0.104264	0.104264	9.38e-08	7.02794		BHLHE40	WNK1	-0.129129	0.129129	1.05e-09	8.98048
	PBX3	BCL2	0.097163	0.097163	2.05e-13	12.689		TFAP2B	STK32A	0.0960724	0.0960724	1.56e-15	14.8066		TCF12	KIRREL1	-0.104232	0.104232	1.24e-12	11.9082		IRF3	NEK10	-0.129127	0.129127	5.74e-15	14.241
	MZF1	GLIS3	0.097163	0.097163	3.73e-11	10.4283		MEF2A	GPHN	0.0960415	0.0960415	1.14e-18	17.9421		PBX3	WDR72	0.10423	0.10423	1.87e-11	10.7273		FOSL1	ARHGEF38	-0.129096	0.129096	1.84e-11	10.7352
	FOSL2	SMAD3	0.097119	0.097119	3.29e-17	16.4831		PRDM16	TACC1	0.0960001	0.0960001	2.29e-09	8.64084		HNF4G	COL4A2	-0.104198	0.104198	1.98e-12	11.7027		PRDM16	SORCS2	0.129053	0.129053	2.64e-11	10.5786
	MEF2A	CPEB2	-0.09712	0.097119	7.68e-11	10.1149		MEF2A	ATXN1	0.0959155	0.0959155	4.69e-15	14.3289		CREB3L2	BICC1	0.104143	0.104143	2.13e-09	8.67127		TCF12	ARHGEF28	0.129044	0.129044	6.68e-11	10.1751
	ETV6	VMP1	0.097092	0.097092	7.99e-14	13.0976		NR3C1	SIM1	0.0958994	0.0958994	1.61e-16	15.792		ZNF148	NFAT5	0.104139	0.104139	5.33e-14	13.2733		TFAP2B	SVIL	0.129042	0.129042	1.74e-12	11.7584
	FOS	BBOX1	0.097086	0.097086	1.71e-12	11.7678		PPARGC1A	CHCHD3	0.0957623	0.0957623	1.32e-13	12.8787		ZEB1	MGAT5	0.104086	0.104086	3.7e-05	4.4319		CREB5	SAMD4A	0.128952	0.128952	4.44e-20	19.3525
	KLF6	PBX1	-0.09707	0.097074	3.19e-09	8.49632		TCF7L2	DAPK1	0.0957473	0.0957473	2.25e-11	10.6471		ZEB1	LRMDA	0.104079	0.104079	3.75e-09	8.42581		STAT3	RORA	-0.128943	0.128943	4.84e-07	6.31503
	SP1	APOO	0.097062	0.097062	4.21e-10	9.37575		KLF6	NEAT1	0.0957266	0.0957266	1.27e-14	13.8978		FOS	RPLP0	0.104058	0.104058	2.17e-07	6.66294		STAT3	SEMA6D	-0.128932	0.128932	2.18e-14	13.6613
	STAT3	MAGI1	0.097033	0.097033	2.96e-14	13.5293		ETS1	SLC4A7	-0.0957244	0.0957244	5.57e-14	13.254		PPARA	FHIT	0.104049	0.104049	1.28e-09	8.894		FOSB	ADGRG1	0.128919	0.128919	4.99e-14	13.3017
	ELF1	RAD51B	0.097028	0.097028	1.77e-14	13.7526		FOS	UBB	0.0956925	0.0956925	4.88e-17	16.3118		MBD2	DAPK1	0.104046	0.104046	5.03e-15	14.2988		ELF1	TOX	0.128913	0.128913	2.99e-12	11.5243
	TCF7L2	CFAP221	0.09701	0.09701	1.52e-16	15.8172		SP1	P3H2	-0.0956755	0.0956755	6.17e-12	11.2094		ELK4	KCNJ16	-0.104027	0.104027	8.66e-09	8.06252		NR3C1	PRKCA	-0.128783	0.128783	3.81e-14	13.4195
	PLAG1	LRRK2	0.096974	0.096974	1.23e-12	11.9083		STAT3	SYNE2	0.095588	0.095588	2.13e-05	4.67186		PBX1	PPARGC1A	0.104005	0.104005	7.21e-11	10.142		PAX8	WWOX	0.128735	0.128735	4.52e-11	10.345
	FOS	HIF1A	0.096974	0.096974	5.03e-15	14.2988		NFE2L1	RPS8	0.0955734	0.0955734	5.89e-07	6.22954		TCF12	RAPGEF3	-0.103997	0.103997	7.01e-14	13.1544		ZBTB7A	NEK10	0.12862	0.12862	1.15e-07	6.93937
	ESRRA	ANK2	0.096949	0.096949	7.06e-15	14.1512		MBD2	DTNA	0.0955537	0.0955537	1.04e-12	11.9828		NR3C2	TRIM2	0.103992	0.103992	1.02e-14	13.9932		NR3C1	STOX2	0.128605	0.128605	1.71e-11	10.7674
	ELK4	PRICKLE2	-0.09692	0.09692	1.62e-10	9.79065		GTF3C2	MAST4	-0.09553	0.09553	1.23e-11	10.9103		ATF2	RPL41	-0.103979	0.103979	6.46e-16	15.1897		KLF7	LRP1B	-0.128584	0.128584	6.89e-12	11.1619
	CTCF	LINC01762	0.096913	0.096913	7.79e-07	6.1085		PRDM16	ADAMTS9-AS2	-0.0955219	0.0955219	9.52e-10	9.02121		JDP2	KCNJ16	0.103966	0.103966	1.16e-10	9.93615		CREB5	NEAT1	0.128514	0.128514	1.95e-07	6.71039
	NR1H4	COL4A3	0.096913	0.096913	7.15e-18	17.1455		RXRA	SCTR	0.0954839	0.0954839	3.85e-14	13.4149		FOSB	NEAT1	0.103962	0.103962	9.49e-08	7.02255		TCF7L2	CLASP1	0.128506	0.128506	1.12e-13	12.9505
	RORA	SORBS2	0.096912	0.096912	2.76e-16	15.5584		EGR1	RPS18	0.0954299	0.0954299	3.55e-12	11.4502		NR1H4	RPS9	-0.103957	0.103957	1.1e-07	6.95827		PAX8	HIP1	-0.128466	0.128466	3.11e-09	8.50664
	PURA	GALNT14	0.096908	0.096908	5.06e-16	15.2954		TFAP2B	WWC1	-0.0954177	0.0954177	5.67e-09	8.24672		TFAP2B	SSH2	0.10395	0.10395	3.25e-17	16.4887		ZEB1	MFSD4A	-0.128466	0.128466	4.37e-14	13.3592
	ELF2	MED13L	0.096854	0.096854	9.49e-17	16.0229		SP1	TTTY14	0.0953638	0.0953638	3.01e-12	11.5213		CHD2	MAL	-0.103943	0.103943	3.33e-13	12.4777		ELF3	RPL13A	0.128438	0.128438	2.88e-12	11.5411
	KLF6	ERBB4	0.096846	0.096846	9.74e-07	6.01141		GLIS3	IGF1R	0.095328	0.095328	1.64e-15	14.7841		RFX7	HYDIN	0.10394	0.10394	7.13e-14	13.1469		BHLHE40	RBFOX1	0.128418	0.128418	5.33e-11	10.2729
	MLXIP	KNG1	0.096786	0.096786	2.96e-09	8.52829		STAT3	TPST1	0.0953217	0.0953217	5.39e-10	9.26866		MEF2A	GPHN	0.103856	0.103856	9.45e-18	17.0247		STAT3	PBX1	-0.128418	0.128418	2.03e-14	13.6932
	ZBTB7A	NEAT1	0.096784	0.096784	3.57e-13	12.4468		TCF7L2	FGD4	0.0953081	0.0953081	5.48e-12	11.2609		PBX3	B2M	-0.103852	0.103852	2.62e-10	9.58174		TCF12	CHP1	0.128397	0.128397	8.85e-12	11.0533
	RFX7	CFAP221	0.096766	0.096766	4.31e-17	16.3659		ZNF24	PEBP1	0.0952496	0.0952496	3.9e-11	10.4085		ETV6	SAMD4A	0.103841	0.103841	3.6e-13	12.4442		PKNOX1	PTH1R	0.128381	0.128381	9.93e-10	9.00289
	SMAD3	ITGA3	0.096742	0.096742	9.33e-11	10.0303		ELK4	FMN1	0.0952048	0.0952048	3.48e-16	15.459		KLF7	CNKSR3	0.103822	0.103822	4.61e-13	12.3367		TCF7L2	RBM20	0.128346	0.128346	1.48e-08	7.83067
	EGR1	RASGEF1B	0.09673	0.09673	2.37e-12	11.6251		PBX3	B2M	-0.0951885	0.0951885	3.17e-10	9.49934		PPARGC1A	NR6A1	0.103808	0.103808	3.29e-22	21.4823		NR3C1	LINC02343	0.128312	0.128312	1.56e-10	9.80698
	ESRRA	STOX2	-0.09672	0.096715	6.3e-08	7.20082		NFE2L2	ZBTB16	-0.0951738	0.0951738	3.26e-05	4.4862		STAT3	CDH16	0.103805	0.103805	3.08e-13	12.5113		PAX8	BCL2	0.128305	0.128305	2.32e-06	5.6343
	HNF4G	EEF1A1	-0.09663	0.096628	4.61e-11	10.3361		CEBPD	RPS24	0.0951641	0.0951641	7.83e-14	13.106		CREB1	NLGN1	-0.103762	0.103762	7.02e-07	6.15345		PBX1	PPARGC1A	0.128303	0.128303	1e-10	9.99915
	NR2C2	RPS3	-0.09661	0.096611	1.56e-06	5.80612		RXRA	ARHGAP6	0.0951249	0.0951249	2.22e-13	12.6545		PAX8	PKD2	0.103751	0.103751	6.82e-19	18.1665		GLIS3	ALDH1A2	0.12823	0.12823	3.08e-16	15.511
	PPARA	KCNN3	0.096544	0.096544	6.07e-24	23.2166		STAT3	PATJ	0.0950969	0.0950969	1.52e-10	9.81791		PROX1	NHS	-0.103742	0.103742	1.32e-10	9.8804		NR3C1	PRKCQ	0.128151	0.128151	1.47e-20	19.8332
	GLIS3	MYO9A	0.096499	0.096499	1.38e-10	9.86061		PKNOX2	KCTD16	0.0950913	0.0950913	5.83e-06	5.23449		TCF7L2	DHFR	-0.103688	0.103688	1.02e-09	8.99293		GLIS3	KIRREL1	0.128147	0.128147	1.39e-06	5.8581
	MEF2A	TPT1	-0.09648	0.09648	1.5e-12	11.8226		PAX8	PITPNC1	0.0950607	0.0950607	5.85e-19	18.2327		FOSB	SASH1	0.103671	0.103671	3.05e-14	13.5157		KLF7	PHACTR1	-0.128118	0.128118	2.45e-05	4.61015
	NR3C1	LAMA1	0.096478	0.096478	1.85e-18	17.7319		CREB3L2	RPS4X	0.0950495	0.0950495	1.98e-10	9.70348		MEF2A	SLC4A7	0.103635	0.103635	4.82e-11	10.3171		PLAG1	BCL2	0.128113	0.128113	4.59e-14	13.3382
	ZBTB1	FTH1	-0.09646	0.096462	1.76e-13	12.7547		PKNOX2	PTH1R	-0.0950378	0.0950378	4.2e-11	10.3768		TFEB	PPM1H	-0.103631	0.103631	9.31e-16	15.031		MEF2A	TBC1D4	0.128107	0.128107	1.98e-09	8.70375
	MEF2A	SMYD3	0.096443	0.096443	3.04e-13	12.5176		EHF	CDKL1	0.0950239	0.0950239	1.89e-12	11.7243		SP1	ESRRG	0.103614	0.103614	6.12e-14	13.213		MEF2A	TRABD2B	0.128065	0.128065	2.25e-06	5.64702
	TCF12	KANK1	0.096428	0.096428	4.06e-18	17.3911		PAX8	ACTB	0.0949801	0.0949801	9.86e-14	13.006		NR3C2	KCNJ1	0.103593	0.103593	1.32e-07	6.87926		PAX8	PARD3B	0.128024	0.128024	8.81e-14	13.0548
	OVOL2	RORA	0.096406	0.096406	1.24e-14	13.9073		MEF2A	COL27A1	-0.0949412	0.0949412	2.1e-11	10.6772		TFAP2B	HSD11B2	0.103558	0.103558	9.22e-14	13.0352		PPARG	FAM155A	0.128011	0.128011	8.04e-14	13.0946
	TFAP2B	SRGAP3	0.096397	0.096397	9.34e-13	12.0296		PPARG	AGBL4	0.0948755	0.0948755	5.62e-15	14.2506		BCL6	PRKCE	0.103548	0.103548	3.54e-12	11.4506		NR3C1	MAML2	-0.127986	0.127986	3.9e-10	9.40905
	CTCF	RBFOX1	0.096372	0.096372	7.88e-09	8.10362		RFX7	STOX2	0.094851	0.094851	6.12e-10	9.2134		PPARGC1A	RAP2C-AS1	0.103526	0.103526	7.6e-18	17.1193		MEF2A	NRK	0.127958	0.127958	1.52e-20	19.8194
	MEF2C	CPD	0.096351	0.096351	2.77e-14	13.558		PPARA	PTPN14	-0.0948502	0.0948502	8.3e-13	12.0809		TEAD1	WWC2	0.103517	0.103517	1.47e-15	14.8321		ETV6	ADAMTS9-AS2	0.127892	0.127892	5.02e-11	10.2995
	MEF2A	NEK10	0.096335	0.096335	2.3e-08	7.63889		TCF7L2	MAPK10	0.0948306	0.0948306	4.71e-16	15.3271		TCF12	PDK4	-0.103476	0.103476	8.49e-10	9.07115		STAT1	EFHD1	-0.127878	0.127878	1.81e-14	13.7414
	BHLHE40	APOO	-0.09633	0.096335	2.21e-16	15.6561		PPARGC1A	FBXL17	0.0948218	0.0948218	2.94e-17	16.5321		KLF6	WWC1	-0.103466	0.103466	1.84e-10	9.73605		ZNF148	CYFIP2	-0.127849	0.127849	1.04e-11	10.9823
	GLIS3	ARHGAP24	0.096326	0.096326	5.58e-11	10.2534		TFCP2L1	IFITM2	-0.094815	0.094815	3.14e-12	11.5032		ZEB1	FRY	-0.103441	0.103441	9.44e-16	15.0252		GLIS3	PRKCA	0.127848	0.127848	1.52e-11	10.8176
	FOS	PTGER3	-0.09628	0.096284	1.32e-12	11.8796		ETS1	SLC12A1	-0.0948072	0.0948072	2.8e-05	4.5525		TFDP2	TBC1D4	0.103433	0.103433	6.66e-16	15.1767		PPARGC1A	CREB3L2	0.127809	0.127809	4.16e-20	19.3809
	TFCP2L1	SCNN1A	0.096281	0.096281	6.99e-18	17.1555		FOS	ACTB	0.0947218	0.0947218	3.59e-14	13.4448		RFX7	APOO	-0.103423	0.103423	1.7e-13	12.7707		PKNOX1	RPL29	-0.127771	0.127771	5.79e-19	18.2371
	TCF7L2	NFIA	0.096268	0.096268	4.34e-13	12.363		MECOM	COL4A3	0.0947103	0.0947103	3.46e-17	16.4612		FOS	LINGO1	0.103366	0.103366	1.31e-15	14.8821		PATZ1	KCNIP4	-0.127763	0.127763	7.58e-12	11.1202
	NR3C2	SMYD3	0.096257	0.096257	1.29e-09	8.89087		GLIS3	WWC2	0.0946672	0.0946672	9.5e-15	14.0223		KLF7	SYNE2	0.103305	0.103305	2.37e-14	13.6249		ZEB1	NELL1	-0.127745	0.127745	5.7e-05	4.24387
	BCL6	MAL	-0.09625	0.096249	1.15e-13	12.9409		MEF2C	CAPN8	-0.0946586	0.0946586	2.89e-15	14.5394		STAT3	CDC42SE2	0.103224	0.103224	2.92e-19	18.535		BCL6	PPP2R3A	0.127707	0.127707	1.79e-17	16.7462
	ESRRA	LINC01781	-0.09624	0.096242	4.15e-08	7.38236		TFAP2B	RPS3	0.0946543	0.0946543	1.27e-05	4.8945		PAX8	RBM6	0.103211	0.103211	1.58e-14	13.8018		KLF5	MAML2	-0.127686	0.127686	1.49e-11	10.8266
	MEF2A	RASSF8	0.096205	0.096205	1.57e-10	9.80396		ELF1	STPG2	0.0946508	0.0946508	4.59e-11	10.3383		KLF7	TNFSF10	0.103186	0.103186	6.93e-16	15.159		TCF12	NUDT4	0.127621	0.127621	1.29e-11	10.8889
	ETV6	LINC00511	0.096178	0.096178	2.94e-13	12.5322		PAX8	NRP1	0.0946473	0.0946473	3.73e-09	8.42783		TRIM28	RPL3	0.103184	0.103184	1.39e-14	13.8568		NR2F2	RPS15	0.127571	0.127571	7.13e-12	11.1471
	ZBTB1	LRRK2	-0.09616	0.096164	7.83e-15	14.1065		ESR1	ZDHHC14	-0.0946213	0.0946213	4.92e-17	16.308		BCL6	ENOX1	-0.103177	0.103177	1e-10	10.0001		NF1	MAP2K6	0.12757	0.12757	4.35e-09	8.36139
	TFAP2B	COL4A1	0.096089	0.096089	7.99e-08	7.09729		KLF7	TTTY14	0.0946039	0.0946039	5.84e-09	8.23336		RFX7	ASTN2	-0.103172	0.103172	1.44e-09	8.84129		JUND	PKHD1	0.12754	0.12754	9.92e-10	9.00342
	STAT5B	WFDC2	-0.09592	0.095916	3.64e-11	10.4388		FOS	FKBP5	-0.0946009	0.0946009	2.76e-08	7.5592		FOXO3	PDE4D	0.10316	0.10316	1.22e-12	11.9141		GLIS3	KCNQ1OT1	0.127513	0.127513	3.09e-12	11.5098
	KLF7	RBPMS	0.095901	0.095901	1.38e-14	13.8614		NR3C2	STK32B	0.0945896	0.0945896	1.24e-16	15.9052		MLXIP	TTTY14	0.103145	0.103145	1.14e-08	7.94445		TCF12	KCNIP4	-0.127394	0.127394	2.07e-05	4.68443
	NR3C1	LINC02256	0.095897	0.095897	6.63e-20	19.1788		NPAS3	BNC2	0.0945586	0.0945586	2.44e-12	11.6122		STAT3	NRG1	-0.103142	0.103142	5.38e-12	11.2696		MEF2A	RPS6	-0.127317	0.127317	2.02e-11	10.6942
	ZBTB7A	SLC4A7	0.095888	0.095888	4.4e-12	11.3567		SMAD3	TMEM72	-0.0945123	0.0945123	6.79e-09	8.16835		JUND	RPS15	0.103098	0.103098	1.13e-09	8.94503		CTCF	CA12	0.127315	0.127315	1.2e-11	10.9196
	NFIC	LINC02568	0.095885	0.095885	1.12e-09	8.94952		STAT3	LLGL2	0.0944877	0.0944877	5.43e-18	17.2652		ATF4	RPS11	0.103097	0.103097	5.3e-13	12.2754		PURA	NELL1	0.127281	0.127281	8.14e-08	7.08927
	MEF2A	TCF12	0.095879	0.095879	3.1e-19	18.5083		ESRRB	PPARA	0.094398	0.094398	1.81e-12	11.7416		ZEB1	ERBB4	-0.102911	0.102911	3.4e-07	6.46907		TCF7L2	AKT3	0.127269	0.127269	4.32e-14	13.365
	MEF2C	ASIC2	0.095863	0.095863	1.69e-12	11.7713		TFDP2	ARHGAP26	0.094355	0.094355	6.23e-11	10.2057		TFAP2B	RNF213	-0.102867	0.102867	5.81e-11	10.2359		MEF2A	DENND2A	0.127242	0.127242	6.19e-14	13.2082
	TCF12	SIK3	0.095861	0.095861	1.14e-12	11.9423		GLIS3	MSI2	0.0943471	0.0943471	8.64e-15	14.0634		MEF2C	PITPNC1	-0.102851	0.102851	1.04e-16	15.9833		SP1	FTX	-0.127152	0.127152	4.31e-09	8.36506
	TCF7L2	NFAT5	0.09584	0.09584	6.83e-14	13.1655		ESRRB	ZMYND8	0.0943391	0.0943391	9.07e-12	11.0423		TCF12	KANK1	0.102847	0.102847	2.17e-18	17.6637		ELK4	PRKD1	-0.127142	0.127142	1.59e-06	5.79892
	ELF2	ESRRG	0.095803	0.095803	5.43e-13	12.2652		MEF2A	CCND3	0.0943222	0.0943222	4.6e-09	8.337		EGR1	RPS3	0.10284	0.10284	2.07e-10	9.68316		TFAP2B	THSD4	0.127142	0.127142	0.000185352	3.732
	PPARGC1A	APBB2	0.095766	0.095766	5.68e-10	9.24548		BCL6	MAL	-0.0942895	0.0942895	4.17e-13	12.3801		MLXIP	ENOX1	-0.102838	0.102838	7.02e-11	10.1539		MEF2A	ITGA2	0.127009	0.127009	5.4e-14	13.2675
	REL	NR2F2-AS1	0.095741	0.095741	0.000155	3.80881		ZBTB1	ESRRG	-0.0942831	0.0942831	8.88e-10	9.05146		ENO1	S100A10	0.102837	0.102837	6.86e-19	18.1639		MEF2A	CLASP1	0.126965	0.126965	5.73e-14	13.2421
	ESRRA	RIMBP2	-0.09574	0.095737	1.59e-16	15.7985		NR2F2	CUBN	-0.094259	0.094259	2.83e-12	11.5478		ETV4	PLCL1	-0.102834	0.102834	1.15e-10	9.93949		JUND	EEF2	0.126941	0.126941	5.23e-23	22.2819
	JUND	UBC	0.095708	0.095708	4.21e-13	12.3762		TFAP2B	WNK1	0.0942354	0.0942354	6.41e-13	12.1929		MEF2A	SMYD3	0.102811	0.102811	1.43e-12	11.8441		EGR1	MOB3B	0.126928	0.126928	1.38e-10	9.86017
	CREB5	SAMD4A	0.0957	0.0957	2.94e-16	15.5314		HNF4G	ARHGEF38	0.0942346	0.0942346	1.69e-13	12.7717		ENO1	PPIA	0.102767	0.102767	2.98e-16	15.5262		MEF2A	NRP1	-0.126906	0.126906	8.88e-15	14.0516
	ESRRB	TMEM161B-AS1	0.095665	0.095665	2.78e-15	14.5565		PPARA	LTBP1	0.0942131	0.0942131	2.24e-15	14.6495		ELK4	KLHL13	-0.10275	0.10275	2.29e-10	9.64029		NR3C1	CA12	0.126885	0.126885	3.98e-08	7.40065
	IRF1	DACH1	-0.09566	0.095662	3.92e-14	13.4065		BCL11B	PPM1E	0.0942059	0.0942059	3.93e-14	13.4061		ELF2	UGT2B7	-0.10275	0.10275	6.18e-07	6.20923		STAT3	GULP1	-0.126884	0.126884	1.1e-10	9.9604
	MEF2C	TCIM	0.095652	0.095652	9.91e-17	16.0037		TFAP2B	EFNA5	0.0942055	0.0942055	1.85e-05	4.73206		PURA	MAP4	-0.10273	0.10273	4.05e-16	15.3926		IKZF2	DEPTOR	-0.126855	0.126855	4.71e-09	8.32697
	PRDM16	MAST4	0.095565	0.095565	8.32e-09	8.07992		ELK4	PTPN4	0.0941945	0.0941945	5.31e-08	7.27531		NR3C1	PTPN4	0.102695	0.102695	1.86e-10	9.72985		FOS	DACH1	-0.126792	0.126792	0.000156985	3.80414
	PATZ1	DACH1	0.095534	0.095534	1.66e-09	8.78052		HNF4G	TMPRSS4	0.0940874	0.0940874	1.01e-10	9.99741		ESRRB	TMEM161B-AS1	0.102668	0.102668	4.17e-14	13.3802		TFEB	LINC02343	-0.126749	0.126749	3.38e-17	16.4711
	TFAP2B	RBPMS	-0.09553	0.095529	5.12e-16	15.291		CHD2	FAM135A	0.094077	0.094077	3.14e-12	11.5035		CTCF	DHFR	0.102638	0.102638	3.49e-11	10.4578		CREB3L2	KCNQ1OT1	-0.126735	0.126735	1.16e-12	11.9366
	TCF7L2	LINC01182	0.095489	0.095489	3.76e-10	9.42506		ZNF148	RPL41	-0.0940752	0.0940752	9.84e-09	8.00705		TRIM28	RPS8	0.102636	0.102636	3.9e-15	14.4089		NR1H4	MYO1D	0.126728	0.126728	1.07e-18	17.9698
	ESRRB	NOS1AP	0.095474	0.095474	2.47e-13	12.6067		STAT5A	LRMDA	0.0940436	0.0940436	1.61e-14	13.7926		HIVEP2	FGF13	0.102616	0.102616	8.11e-11	10.0907		ESRRA	KCNIP4	0.126727	0.126727	3.33e-08	7.4773
	NR3C1	RAD51B	0.095459	0.095459	1.39e-13	12.8572		MEF2A	ZBTB20	0.0940289	0.0940289	1.15e-11	10.9397		KLF6	PDE1A	0.102611	0.102611	5.22e-05	4.28271		PAX8	LRRK2	0.126664	0.126664	1.95e-13	12.7102
	JUND	HSP90AA1	0.095408	0.095408	3.22e-15	14.4917		JUND	RPL19	0.0939814	0.0939814	1.41e-11	10.8495		PATZ1	CSRNP3	0.102555	0.102555	1.38e-08	7.86164		TFAP2B	ARID3A	0.126659	0.126659	1.57e-19	18.8037
	GLIS3	MED13L	0.095374	0.095374	3.45e-16	15.4626		STAT3	MAGI1	0.0939564	0.0939564	8.31e-12	11.0802		NR6A1	CCSER1	0.102553	0.102553	3.47e-08	7.45924		ZFHX3	LINC02484	-0.126628	0.126628	1.43e-08	7.84566
	GLIS3	COL18A1	0.095353	0.095353	3.31e-14	13.4803		GLIS3	PRKCA	0.0939434	0.0939434	1.15e-09	8.94113		ELK3	CPM	0.102531	0.102531	6.66e-12	11.1766		ZBTB1	PDE8A	0.126556	0.126556	8.41e-11	10.0754
	ENO1	ZFP36L2	0.095341	0.095341	4.47e-12	11.3501		RXRA	MACC1	-0.0939419	0.0939419	4.53e-10	9.34357		PBX3	DEPTOR	0.102524	0.102524	1.64e-07	6.78514		ZNF148	C11orf49	0.126496	0.126496	6.45e-15	14.1906
	CREB3L2	MLLT3	0.095311	0.095311	1.43e-16	15.8458		PBX3	EEF1A1	-0.0939321	0.0939321	1.06e-12	11.9746		GTF2I	PPFIBP1	0.102518	0.102518	3.89e-17	16.4096		ETV5	WNK1	0.126487	0.126487	1.45e-07	6.83892
	TCF12	FHOD3	0.095308	0.095308	2.83e-12	11.5475		PURA	MAP4	-0.0939281	0.0939281	5.53e-15	14.2577		EGR1	PLCL1	-0.102484	0.102484	4.3e-11	10.3667		PBX3	DCDC2	0.126484	0.126484	1.37e-13	12.8639
	KLF10	PTGER3	0.095274	0.095274	5.51e-12	11.259		MEF2C	KAZN	-0.0939167	0.0939167	7.77e-11	10.1096		FOS	ZNF638	-0.102465	0.102465	3.68e-15	14.4346		CREB3L2	STK39	0.126344	0.126344	1.19e-11	10.9239
	STAT3	TMEM72-AS1	-0.09527	0.095269	1.33e-15	14.8755		FOS	DSCAML1	-0.0939076	0.0939076	5.45e-09	8.26326		ZEB1	MAST4	0.102419	0.102419	1.33e-13	12.8773		TCF7L2	ADAMTS9-AS2	0.126325	0.126325	1.8e-10	9.74474
	BCL6	EFHD1	-0.09527	0.095266	6.65e-15	14.1769		NR2F2	SLC25A3	0.0939074	0.0939074	3.22e-14	13.4917		JUND	ESRRG	0.102394	0.102394	4.53e-15	14.3435		NFIC	DCDC2	-0.126279	0.126279	1.41e-10	9.84929
	KLF5	PDE1A	-0.09527	0.095265	3.38e-06	5.47119		PBX3	BICD1	0.0938888	0.0938888	4.56e-11	10.3406		SP1	RPS9	0.102383	0.102383	7.29e-11	10.1374		NR3C1	NLGN4Y	-0.126199	0.126199	3.71e-14	13.4304
	GLIS3	KANSL1L	0.095262	0.095262	3.49e-16	15.457		TCF7L2	MECOM	0.0938502	0.0938502	1.4e-06	5.85459		TFAP2B	FRAS1	0.102382	0.102382	3.62e-14	13.4417		ZNF148	EIF4G3	0.126186	0.126186	1.49e-12	11.8268
	TCF12	SMYD3	0.09526	0.09526	4.36e-08	7.36101		TCF12	HIF1A	0.0938319	0.0938319	3.02e-08	7.5199		ZNF148	ARHGAP26	0.10238	0.10238	1.08e-07	6.96807		GTF2I	STOX2	0.126154	0.126154	2.91e-11	10.5359
	ZFHX3	CLCN5	-0.09524	0.09524	9.45e-16	15.0244		FOSB	EEF1A1	0.093769	0.093769	1.79e-09	8.74739		KLF6	PTPRJ	0.102371	0.102371	4.03e-14	13.3946		MEF2A	ITPR1	0.126144	0.126144	2.3e-08	7.63787
	RELA	FTH1	0.095218	0.095218	7.26e-10	9.13907		NR3C1	CA12	0.0937648	0.0937648	4.07e-10	9.39031		TFAP2B	EPHA4	0.102356	0.102356	5.85e-19	18.2326		ZEB1	BICC1	-0.12609	0.12609	1.53e-13	12.8149
	GLIS3	OSBPL10	0.095205	0.095205	2.43e-15	14.6152		PAX8	ZFAND3	0.0937558	0.0937558	4.32e-12	11.3649		CREB1	SYNE2	-0.102351	0.102351	1.08e-11	10.9652		ETV5	PHACTR1	-0.126054	0.126054	3.22e-10	9.4917
	EGR1	GPX3	0.095107	0.095107	2.31e-08	7.6355		TFAP2B	KCNIP4	-0.0937365	0.0937365	3.74e-09	8.42766		ELF1	STK32B	0.102273	0.102273	8.26e-13	12.0832		PBX3	STK39	0.126027	0.126027	2.36e-11	10.6274
	FOS	ERBB4	0.095077	0.095077	3.43e-07	6.46462		BCL6	PROX1	0.0937312	0.0937312	1.63e-15	14.7867		CREB3L2	SPIRE1	0.102271	0.102271	2.55e-20	19.5936		RELA	WNK1	-0.125979	0.125979	3.02e-14	13.5196
	KLF7	BTBD11	-0.09507	0.095075	7.23e-14	13.1409		KLF6	CREB5	0.0936663	0.0936663	7.13e-13	12.1469		PAX8	MYO1E	0.102266	0.102266	1.36e-12	11.8669		EGR1	RNF152	0.12593	0.12593	4.14e-12	11.3825
	ETV5	PTPRG	0.095037	0.095037	5.62e-11	10.2504		JUND	RPL3	0.0936619	0.0936619	2.65e-11	10.5771		ELF2	EXOC4	0.10225	0.10225	1.31e-10	9.88122		ATF3	ATP1B1	-0.125908	0.125908	3.97e-14	13.4016
	KLF10	COL14A1	0.095023	0.095023	3.42e-17	16.466		EHF	RHOBTB3	0.0936005	0.0936005	7.17e-17	16.1448		MEF2A	KCNJ1	0.102247	0.102247	5.56e-09	8.25463		KLF7	SCD5	-0.125901	0.125901	5.15e-13	12.2886
	STAT3	CACNA1D	0.095019	0.095019	9.39e-18	17.0274		ELF2	EXOC4	0.0935685	0.0935685	6.71e-11	10.1734		NR3C2	LRCH1	0.102246	0.102246	2.08e-13	12.6826		CHD2	CYFIP2	0.12588	0.12588	7.4e-07	6.13096
	HNF4G	CGNL1	-0.09501	0.095014	4.04e-10	9.39388		JUND	TMBIM6	0.0935209	0.0935209	1.17e-14	13.931		NR1H4	NRG1	-0.102221	0.102221	3.84e-10	9.41555		GTF2I	GLIS3	0.125841	0.125841	8.91e-15	14.0502
	TCF12	HNRNPC	0.095002	0.095002	1.13e-16	15.9456		MZF1	GLIS3	0.0935029	0.0935029	1.58e-09	8.80038		MEF2C	CPD	0.102207	0.102207	4.97e-13	12.304		KLF7	ITPR1	-0.125792	0.125792	4.02e-12	11.396
	KLF7	STPG2	-0.09499	0.094988	4.78e-11	10.3202		PATZ1	EFNA5	-0.093494	0.093494	2.07e-06	5.68301		MEF2A	STEAP1B	-0.102171	0.102171	9.36e-12	11.0289		RFX7	ESRRG	-0.12579	0.12579	2.48e-08	7.60471
	TCF12	BBOX1	-0.09498	0.094978	4.29e-11	10.3675		CREB3L2	RPL32	0.0934734	0.0934734	8.27e-12	11.0824		TFAP2B	LINGO2	0.102169	0.102169	3.01e-09	8.52147		CREB1	ANKRD11	-0.125757	0.125757	6.53e-12	11.1854
	ELF1	IFITM2	-0.09497	0.094975	1.41e-12	11.851		JUND	SOX4	0.0934725	0.0934725	9.38e-15	14.0278		PRDM16	PPP2R2B	0.102104	0.102104	3.35e-15	14.4752		ZNF24	PEBP1	0.125749	0.125749	3.69e-14	13.4328
	NR3C1	DACH1	-0.09497	0.094971	0.000512	3.29042		GTF3C2	CNKSR3	0.0934541	0.0934541	1.33e-10	9.87524		CREB3L2	MYOF	0.10208	0.10208	3.31e-08	7.48073		NFAT5	TBC1D5	0.125742	0.125742	4.9e-15	14.3095
	ESRRB	PRKAA2	0.094937	0.094937	3.68e-13	12.4343		ZBTB4	FARP1	-0.0934414	0.0934414	7.72e-19	18.1122		KLF6	CCND3	0.102019	0.102019	2.96e-09	8.52937		TFAP2B	SLC16A12	-0.125728	0.125728	2.32e-07	6.63406
	RXRA	FKBP5	0.094921	0.094921	5.14e-12	11.2891		PURA	ACTG1	0.0934259	0.0934259	3.03e-12	11.519		MBD2	ATP1B1	-0.101979	0.101979	0.000224422	3.64893		FOS	ERBB4	-0.125708	0.125708	4.41e-07	6.35528
	GLIS3	KIRREL1	0.094896	0.094896	3.07e-10	9.51304		MEF2A	PLEKHA7	0.0933803	0.0933803	2.64e-08	7.57836		ELK4	PTPN4	0.101962	0.101962	5.5e-09	8.25972		TFAP2B	CARMIL1	0.125677	0.125677	4.08e-17	16.3896
	VDR	LRCH1	0.094886	0.094886	2.84e-18	17.5459		RXRA	RBFOX1	0.0933658	0.0933658	7.73e-14	13.1118		NR3C1	NEAT1	-0.101919	0.101919	3.2e-09	8.4946		ELF1	NELL1	-0.125648	0.125648	9.83e-09	8.0076
	ELF1	KCNJ1	-0.09487	0.09487	1.54e-08	7.81135		YBX1	RPLP2	0.0933377	0.0933377	9.78e-21	20.0097		TCF7L2	ZBTB20	0.101882	0.101882	5.27e-13	12.278		NR3C1	SLC22A3	0.125605	0.125605	3.64e-11	10.4393
	ZNF148	PLEKHA7	0.094863	0.094863	2.96e-10	9.52918		ZBTB1	LINC01503	0.0933251	0.0933251	9.66e-07	6.01492		PPARGC1A	CHCHD3	0.101876	0.101876	1.32e-14	13.8809		IRF1	DHFR	-0.125586	0.125586	1.03e-08	7.98533
	MEF2C	MAL	-0.09486	0.094862	3.02e-20	19.5204		PRDM16	DENND2A	0.0932454	0.0932454	4.95e-16	15.3052		MEF2A	ITGA3	-0.10187	0.10187	9.98e-13	12.0008		NR1H4	ENOX1	0.125553	0.125553	1.21e-09	8.91775
	TCF7L2	ZNF385D	-0.09483	0.094833	2.7e-12	11.5691		CTCF	LRMDA	-0.0932423	0.0932423	3.1e-11	10.5087		PPARGC1A	ACSL1	0.10186	0.10186	4.05e-15	14.3925		PBX1	NPNT	-0.125507	0.125507	1.04e-08	7.98281
	NFIC	BBOX1	-0.09481	0.094806	1.28e-08	7.89331		TCF12	ZDHHC14	0.0932293	0.0932293	1.4e-13	12.8542		ELK4	KCNIP4	-0.101822	0.101822	1.4e-05	4.85528		MBD2	PPM1E	-0.125484	0.125484	0.000100063	3.99973
	RFX7	CD24	-0.0948	0.094795	8.57e-09	8.0669		SOX9	STARD13	-0.0932092	0.0932092	1.55e-17	16.8089		NR2C2	GALNT10	0.101805	0.101805	4.81e-14	13.3177		HNF4G	TTTY14	-0.125441	0.125441	1.65e-14	13.7819
	NR1H4	GLIS3	-0.09479	0.09479	3.68e-13	12.4341		TCF12	NBEAL1	0.0931117	0.0931117	1.31e-18	17.8817		KLF7	DPYD	0.101747	0.101747	2.35e-14	13.6285		TCF12	BBOX1	-0.125423	0.125423	2.62e-07	6.58241
	TCF12	PPP6R2	0.094764	0.094764	6.47e-16	15.1893		PPARGC1A	SORCS2	0.0930971	0.0930971	3.87e-09	8.41177		BACH2	BCL2	0.101725	0.101725	1.35e-09	8.86808		GLIS3	GLS	0.125423	0.125423	8.31e-13	12.0806
	CREB5	SLC12A1	-0.09473	0.094732	0.000135	3.8697		GTF2I	SGIP1	0.0930734	0.0930734	6.32e-10	9.19948		MLXIPL	MAGI2	0.101709	0.101709	1.28e-17	16.8933		ZNF148	MAGI2	0.12539	0.12539	2.31e-07	6.63696
	KLF6	ASIC2	0.09472	0.09472	1.34e-11	10.8739		TEAD1	WWC2	0.0929951	0.0929951	1.53e-14	13.8155		MEF2A	ZNF385D	0.101706	0.101706	5.55e-11	10.2556		PAX8	MAGI2	-0.125384	0.125384	5.62e-09	8.24989
	REL	EGF	-0.09471	0.094712	5.64e-06	5.24848		PPARA	SLCO3A1	0.092914	0.092914	1.18e-10	9.92989		EGR1	BBOX1	0.101666	0.101666	1.72e-11	10.7657		FOXO3	STARD13	0.125364	0.125364	8.97e-13	12.0474
	TFAP2B	KCNQ1OT1	0.094703	0.094703	7.97e-16	15.0984		EGR1	AMBRA1	0.0928822	0.0928822	3.74e-12	11.4268		CREB3L2	PDE4D	0.10164	0.10164	9.8e-12	11.0088		GTF2I	CHP1	-0.125342	0.125342	1.7e-05	4.77066
	TCF12	SKAP1	0.094693	0.094693	1.09e-12	11.9636		MBD2	CNKSR3	0.0928558	0.0928558	5.21e-12	11.2836		TCF7L2	PARD3	0.101633	0.101633	1.48e-09	8.83076		ENO1	CD81	0.125329	0.125329	3.19e-24	23.4962
	RXRA	CLDN10-AS1	-0.09468	0.094684	4.8e-08	7.31871		PATZ1	IFITM3	0.0928532	0.0928532	1.88e-09	8.72629		PPARA	USP24	0.101607	0.101607	7.6e-18	17.1193		NR3C1	PPM1L	0.125317	0.125317	1.03e-14	13.988
	SP1	RPL29	0.094672	0.094672	2.69e-13	12.5704		TCF12	CPEB4	0.0928486	0.0928486	2.11e-12	11.6751		ELF3	RHEX	0.101587	0.101587	2.74e-08	7.56169		TCF7L2	CACNA1C	-0.125304	0.125304	4.23e-10	9.37354
	PLAG1	IGFBP7	-0.09467	0.094666	2.46e-09	8.60835		STAT3	AFF1	0.0928088	0.0928088	2.16e-12	11.666		ZNF148	LRRK2	0.101587	0.101587	1.27e-11	10.8962		NR2F2	SLC16A12	-0.125293	0.125293	4.12e-10	9.38525
	ZFHX3	RANBP3L	-0.09463	0.094631	0.000235	3.62829		MEF2A	HKDC1	-0.0927701	0.0927701	3.28e-13	12.4847		CHD2	P3H2	0.101578	0.101578	9.52e-09	8.02121		FOSB	MAP2K6	-0.125274	0.125274	2.22e-10	9.65404
	PRDM16	SNX29	0.09463	0.09463	1.39e-17	16.858		GLIS3	ITGB8	0.092667	0.092667	4.57e-11	10.3401		EHF	ZBTB16	0.101574	0.101574	1.08e-06	5.96717		PAX8	RBBP8	0.12523	0.12523	3.37e-12	11.4726
	KLF7	ERICH1	-0.09462	0.094621	2.17e-20	19.6635		MEF2C	KCNIP4	-0.0926443	0.0926443	1.13e-06	5.94812		ELF1	ARHGAP26	0.101533	0.101533	2.56e-12	11.5925		TCF7L2	ATP6V0A4	0.125217	0.125217	9.24e-09	8.03414
	CREB3L2	RNF144B	-0.09461	0.094615	8.05e-11	10.0943		ESR1	RPL41	-0.0926166	0.0926166	3.14e-06	5.5029		PPARA	CLDN14	0.101491	0.101491	1.34e-11	10.8727		ELK4	KCTD16	0.125164	0.125164	1.87e-14	13.7285
	EGR1	PTPRG	-0.09461	0.094615	2.73e-14	13.5635		TEAD1	RAI14	0.0926146	0.0926146	4.85e-16	15.3141		FOS	RPS2	0.101467	0.101467	3.88e-15	14.4113		PBX3	LINGO2	-0.125155	0.125155	3.24e-08	7.48985
	NPAS2	LAMA1	-0.0946	0.094598	1.67e-21	20.7771		GLIS3	CCND3	-0.0925924	0.0925924	2.47e-09	8.60737		NR3C1	PXDNL	0.10146	0.10146	7.59e-12	11.1196		MEF2A	RPL15	-0.125152	0.125152	7.69e-15	14.1139
	VDR	WNK1	0.094581	0.094581	5e-13	12.3011		ESR1	TNFSF10	-0.0925923	0.0925923	3.43e-12	11.4646		ZEB1	IGFBP7	0.101448	0.101448	4.15e-07	6.38174		TFAP2B	PLCB1	0.125138	0.125138	1.59e-08	7.79835
	MEF2A	CD74	-0.09457	0.094567	1.71e-10	9.76773		TEAD2	RPL29	0.0925867	0.0925867	6.83e-16	15.1657		KLF6	USP53	0.101448	0.101448	8.64e-09	8.06359		GLIS3	PTH1R	0.125121	0.125121	2.25e-06	5.64747
	ZNF148	MYO9A	0.09446	0.09446	4.26e-14	13.3709		ESRRA	PPARGC1A	0.0925752	0.0925752	1.17e-11	10.9305		MEF2C	RPL14	0.101436	0.101436	1.05e-06	5.9792		TFDP2	ZBTB16	0.125102	0.125102	1.51e-08	7.82046
	ATF3	TFCP2L1	-0.09446	0.094458	2.59e-16	15.586		STAT1	KLHL13	-0.0925692	0.0925692	2.82e-11	10.5502		CHD2	WWC1	-0.101416	0.101416	5.27e-07	6.2782		MEF2C	TTTY14	-0.125074	0.125074	4.48e-13	12.3485
	STAT3	ELF3	0.094414	0.094414	5.6e-15	14.2517		TRIM28	TACSTD2	0.0925682	0.0925682	6.07e-10	9.21678		MEF2A	ZBTB20	0.101406	0.101406	2.76e-11	10.5595		TCF7L2	ENOX1	0.125032	0.125032	4.7e-09	8.3276
	PURA	GPC3	0.094409	0.094409	3.5e-12	11.4556		MEF2C	NELL1	0.0925525	0.0925525	5.27e-13	12.2786		MEF2A	CACNA1D	0.101397	0.101397	4.14e-12	11.3831		ELF1	APOO	-0.12503	0.12503	2.02e-10	9.69488
	HIVEP3	GULP1	0.09439	0.09439	6.5e-09	8.18716		ZFHX3	KCNJ16	0.0925282	0.0925282	2.35e-06	5.62929		NPAS3	TENM4	0.101396	0.101396	1.21e-14	13.9157		JUNB	NEAT1	0.125018	0.125018	6.74e-12	11.1713
	PATZ1	DHFR	0.094377	0.094377	1.75e-11	10.7567		HNF4G	ARHGAP6	-0.0925265	0.0925265	3.69e-13	12.4324		NR2F2	SLCO4C1	0.101392	0.101392	1.4e-09	8.85524		CEBPD	PDE1A	0.125001	0.125001	2.06e-11	10.687
	ATF4	CD24	0.09436	0.09436	2.57e-09	8.58936		IRF3	RPS9	-0.0925072	0.0925072	7.58e-10	9.12006		NFIA	MAL	0.101365	0.101365	1.77e-14	13.7517		ETS1	PRKD1	-0.12499	0.12499	9.09e-10	9.04164
	MEF2A	RPS16	-0.09435	0.094345	5.51e-13	12.259		CREB3L2	NRK	0.0925045	0.0925045	3.21e-18	17.4935		TEAD4	CCND3	-0.101334	0.101334	1.22e-11	10.9152		KLF10	RPL10	0.124935	0.124935	7.2e-13	12.1425
	ETS2	RANBP3L	-0.09432	0.094321	2.44e-06	5.61329		GLIS3	MYO6	0.0924987	0.0924987	1.07e-15	14.9693		NFE2L2	RBMS1	0.101315	0.101315	1.78e-11	10.7492		FOS	NFE2L2	0.124919	0.124919	2.45e-15	14.6111
	KLF7	IGFBP7	0.094302	0.094302	2.09e-10	9.68032		JUND	EGF	-0.0924777	0.0924777	1.29e-10	9.88919		TCF7L2	FNDC3B	0.101279	0.101279	2.04e-08	7.69107		CREB3L2	TACC1	0.124893	0.124893	4.72e-13	12.3263
	PPARA	AFMID	0.094295	0.094295	7.28e-19	18.1378		MEF2C	TBC1D1	0.092464	0.092464	2.48e-18	17.6063		TCF7L2	GAREM1	0.101278	0.101278	5.65e-11	10.2483		NR1H4	CACNB4	-0.124882	0.124882	6.65e-15	14.1772
[truncated: 4 more rows]
