# Supplementary material for: An atlas of healthy and injured cell states and niches in the human kidney
Source: Nature. 2023 Jul 19;619(7970):585–94. doi: 10.1038/s41586-023-05769-3 (PMC10356613; doi:10.1038/s41586-023-05769-3)
Supplement: Supplementary file 6 — Supplementary Tables 1–37. [file 41586_2023_5769_MOESM6_ESM.zip › 2021-07-12390D-s6/2021-07-12390D-Supplementary Table 24.xlsx]

## Sheet: S24
	Supplementary Table 24. TAL Module GRN TF Targets.
	Left table: summary of module-specific target genes for select TFs (individual or grouped by signaling pathways) from TAL trajectory module-specific GRNs (Supplementary Table 23). P values were calculated using one-sample t-tests. Right tables: corresponding gene ontology analyses for gene sets shown in left tables. P values were calculated using the Fisher's Exact test and adjusted P values (FDR…
	Summary of Transcription Factor Targets											Gene Ontology Analyses (http://geneontology.org/)
		Blue		Yellow		Brown		Pink				Blue				Yellow				Brown				Pink
	Source	Target	-logp	Target	-logp	Target	-logp	Target	-logp	Notes		GO biological process complete	#	raw P value	FDR	GO biological process complete	#	raw P value	FDR	GO biological process complete	#	raw P value	FDR	GO biological process complete	#	raw P value	FDR
	SMAD2/3	ABTB2	20.3514	MET	20.1932	MET	23.5438	BICC1	17.9607	EMT promotion
		FOCAD	19.003	AP1S3	19.5118	AP1S3	19.8764	TMEM72	14.8325
		MET	18.0435	GTF2IRD1	16.594	ABTB2	17.6517	DENND2A	13.7994
		AP1S3	17.3319	ABTB2	16.5733	GTF2IRD1	14.6995	ACPP	10.2695
		SLC4A7	11.2679	ITGA3	13.186	ITGA3	13.8954	STK32A	9.66059
		BICC1	10.6553	ACPP	11.9208	MAST4	12.8259	ATP1B1	9.08065
		UGT2B7	10.5052	MAST4	11.9092	CACNB2	12.6667	ESRRG	8.89868
		ITGA3	10.0303	BICC1	11.5611	UGT2B7	11.151	CLDN16	8.84826
		RBM47	9.83078	UGT2B7	9.47909	ACPP	10.943	DEPTOR	8.52851
		ATP1B1	9.75305	TMEM72	8.16835	BICC1	10.864	PXDNL	7.16571
		RPS6	8.44913	DEPTOR	7.11744	FAM155A	8.54868	LINC01182	6.92331
		DEPTOR	7.86345			TMEM72	8.13255	THSD4	4.29227
		TMEM72	7.52126			DEPTOR	6.31404
	Rel/NF-kB (REL/RELA/RELB)	S100A6	18.4899	S100A6	20.1882	GPC6	16.4981	RPL41	15.9041	Degen Markers		Blue				Yellow				Brown				Pink
		TMSB10	16.9883	GPC6	18.2977	RPL41	14.5106	DACH1	14.307			GO biological process complete	#	raw P value	FDR	GO biological process complete	#	raw P value	FDR	GO biological process complete	#	raw P value	FDR	GO biological process complete	#	raw P value	FDR
		RPL10	15.8155	SOX6	12.4335	SOX6	13.526	MAML2	14.244
		RPL41	14.8086	RPL41	12.3108	RBFOX1	11.6744	ASTN2	13.6513
		GPC6	14.6502	RPS4X	10.9698	MACC1	9.654	WNK1	13.5196
		AMBRA1	13.5923	SHROOM3	6.76271			ENOX1	12.4798
		RPS4X	10.5442	PKHD1	4.71934			LRMDA	12.3836
		FTH1	9.13907					ADAMTS9-AS1	11.3136
		EGF	5.24848					CXCL12	11.0844
		NR2F2-AS1	3.80881					RBFOX1	10.2822
								MBNL2	7.47695
								EGF	6.17542
	Wnt (TCF7L2)	RORA	20.9436	ATP11A	19.7924	WWOX	19.8721	SLC15A2	17.3029			Blue				Yellow				Brown				Pink
		TCF12	20.3138	RORA	18.3488	IFITM3	16.6993	NLGN1	16.0477			GO biological process complete	#	raw P value	FDR	GO biological process complete	#	raw P value	FDR	GO biological process complete	#	raw P value	FDR	GO biological process complete	#	raw P value	FDR
		PLXDC2	17.9697	WWOX	16.7867	RORA	16.5806	CACNB2	15.5773			nephron development	6	1.17e-05	0.0368	renal system development	8	1.22e-05	0.0382	nephron epithelium development	5	3.44e-05	0.0299	nephron tubule development	5	4.89e-05	0.0274
		GALNT18	17.4742	LINGO1	16.0582	MACROD2	15.0153	GLIS3	14.5903			animal organ development	27	1.76e-05	0.0344	system development	32	5.4e-06	0.0424	kidney development	8	9.84e-06	0.0129	renal tubule development	5	6.13e-05	0.032
		MYO1D	17.4276	MAGI1	16.0468	MYO1D	15.0137	PPM1E	13.8998			negative regulation of cell migration	8	8.65e-06	0.0339	anatomical structure development	35	1.24e-05	0.0323	animal organ development	27	3.5e-06	0.00548	tube development	14	6.74e-05	0.033
		WWOX	17.3624	MACROD2	15.876	AGAP1	14.8005	GPC3	13.8587			negative regulation of cell motility	8	1.27e-05	0.0332	developmental process	37	1.51e-05	0.0296	anatomical structure development	36	3.4e-06	0.00592	anatomical structure development	46	3.03e-06	0.00365
		ERBB4	16.5405	FRAS1	15.5964	LINGO1	14.7345	APBB2	13.8504			negative regulation of locomotion	8	2.87e-05	0.045	multicellular organism development	33	1.07e-05	0.0421	developmental process	36	4.87e-05	0.0382	developmental process	47	2.1e-05	0.0127
		DEPTOR	16.4798	CCND3	15.5949	GALNT18	14.4298	AKT3	13.365			negative regulation of cellular component movement	8	1.55e-05	0.0346	urogenital system development	8	2.74e-05	0.0429	system development	34	4.37e-07	0.00171	multicellular organism development	46	1.42e-07	0.000558
		MAGI1	16.0905	AGAP1	15.586	PLXDC2	14.1411	MPPED2	13.0867			regulation of cell migration	13	2.81e-05	0.049	cell junction organization	10	7.5e-06	0.0392	multicellular organism development	35	1.03e-06	0.00231	multicellular organismal process	57	2.39e-07	0.000624
		CFAP221	15.8172	IFITM3	15.4194	MAGI1	13.9199	BRINP3	12.9893			brain development	14	8.25e-07	0.0129	brain development	12	1.24e-05	0.0279	renal system development	8	1.22e-05	0.0147	renal system development	11	3.07e-07	0.000688
		CACNB2	15.7054	MAPK10	15.3271	RBM6	13.704	CLASP1	12.9505			central nervous system development	15	4.08e-06	0.0213	head development	12	2.25e-05	0.0391	urogenital system development	8	2.74e-05	0.0252	system development	44	1.15e-07	0.000603
		ADAMTS9-AS2	15.2259	PELI2	15.1084	CACNB2	13.5551	RORA	12.8859			head development	14	1.66e-06	0.013	animal organ development	29	2.68e-07	0.0042	nephron development	6	7.95e-06	0.0113	urogenital system development	11	9.26e-07	0.00132
		EXT1	15.0523	CNTN4	14.9448	CNTN4	13.3542	CFAP221	12.8585											cell junction assembly	7	4.29e-05	0.0354	nephron epithelium development	6	1.26e-05	0.00858
		CNTN4	14.6338	GALNT18	14.7582	KIRREL1	13.3262	LRP1B	12.826											cell junction organization	11	1.02e-06	0.00265	kidney epithelium development	8	3.46e-07	0.000679
		CCSER1	14.5208	FTX	14.6731	WSB1	13.187	GLCCI1	12.8208											forebrain development	8	6.13e-05	0.0458	kidney development	11	2.3e-07	0.00072
		PATJ	13.8853	MYO1D	14.538	PATJ	13.102	KLHL13	12.761											brain development	15	5.16e-08	0.000809	animal organ development	33	7.59e-06	0.00626
		RBM6	13.5351	SYNE1	14.4032	NR3C2	12.985	KIRREL1	12.703											central nervous system development	16	3.05e-07	0.00159	nephron development	7	4.28e-06	0.00448
		WNK1	13.3512	PLXDC2	14.1574	PAPSS2	12.8643	RHOBTB3	12.6863											nervous system development	23	9.45e-07	0.00296	ureteric bud development	5	6.84e-05	0.0325
		KLHL13	13.3057	PARD3B	14.0706	CCSER1	12.6485	SETBP1	12.3671											head development	15	1.12e-07	0.000875	mesonephric tubule development	5	7.21e-05	0.0332
		PARD3B	13.1871	CCSER1	14.0373	FARP1	12.5911	STK32A	12.2685											neuron development	12	2.69e-05	0.0263	mesonephric epithelium development	5	7.21e-05	0.0323
		NFAT5	13.1655	MED13L	13.6742	EXT1	12.4841	GABRB1	12.2113											neuron differentiation	15	2.05e-06	0.00401	mesonephros development	6	6.34e-06	0.00585
		MAGI2	13.1129	SPTLC3	13.6338	SIPA1L3	12.3607	DACH1	12.0766											generation of neurons	15	2.43e-05	0.0254	tissue remodeling	5	0.000131	0.0465
		PPM1E	13.0812	PTPRG	13.5554	FTX	12.3444	HMCN1	12.0191											neurogenesis	16	1.76e-05	0.0197	branching morphogenesis of an epithelial tube	6	5.53e-05	0.0299
		PBX1	13.0652	RBM6	13.4908	PLEKHA7	12.3248	ITPR1	11.9865											regulation of cell migration	12	6.42e-05	0.0458	tube morphogenesis	12	9.23e-05	0.0402
		ZBTB20	13.0525	PPM1H	13.3226	BICC1	12.293	STOX2	11.7713															negative regulation of cell migration	9	7.33e-06	0.00638
		LINGO1	13.0176	NFIA	13.0827	ZBTB20	12.278	GNG7	11.6344															negative regulation of cell motility	9	1.12e-05	0.00797
		PHACTR1	12.9262	FTO	12.8617	BICDL1	12.1804	SGIP1	11.5843															negative regulation of locomotion	9	2.74e-05	0.0159
		MACROD2	12.8509	PATJ	12.6435	ERBB4	12.1661	NKAIN2	11.5806															negative regulation of biological process	43	0.000109	0.0427
		PTPRG	12.8359	STOX2	12.5277	PPM1E	12.0977	KCNIP4	11.5422															negative regulation of cellular component movement	9	1.39e-05	0.00906
		AGAP1	12.7738	PLEKHA7	12.5061	PTPRG	12.0622	BCL2	11.477															regulation of cellular component movement	15	0.000126	0.0481
		SPTLC3	12.6929	PBX1	12.3424	HNF1B	11.825	PAPSS2	11.4689															regulation of cell migration	14	0.000106	0.0437
		PRKG1	12.6676	ADAMTS9-AS2	12.0767	DAPK1	11.7722	SHISA9	11.4682															regulation of metal ion transport	9	0.000129	0.0469
		TPST1	12.5496	NRG3	11.9704	ADAMTS9-AS2	11.7215	CNTN1	11.4031															regulation of ion transport	12	0.000109	0.0438
		NFIA	12.363	SDK1	11.8837	WNK1	11.4946	CA12	11.1535															neuron projection development	13	1.75e-05	0.011
		SETBP1	12.3535	NR3C2	11.8702	STOX2	11.4564	EXT1	11.0702															neuron development	17	4.12e-07	0.000717
		GLCCI1	12.3397	PARD3	11.7707	ACSL4	11.2195	PLXDC2	10.8365															cell development	22	1.05e-05	0.0078
		LRP1B	12.2182	SIPA1L3	11.3908	DEPTOR	11.215	RBM6	10.8203															neuron differentiation	21	1.5e-08	0.000236
		FTX	12.1934	FGD4	11.2609	PLCB1	11.143	SLCO3A1	10.7297															generation of neurons	21	4.75e-07	0.000745
		SHANK2	12.1372	EVC	11.1571	ZBTB16	11.0585	WNK1	10.715															neurogenesis	21	2.09e-06	0.00273
		PAPSS2	12.1012	LINC01781	11.0266	PARD3B	10.9946	PITPNC1	10.7031															nervous system development	31	2.31e-08	0.000181
		KIRREL1	11.9426	PTPRM	11.0144	KCNIP4	10.7995	CPEB2	10.6699															brain development	15	3.72e-06	0.00417
		GABRB1	11.9251	ESRRG	10.9964	RBM47	10.4675	BICC1	10.4112															central nervous system development	17	5.86e-06	0.00574
		STOX2	11.681	BICC1	10.8419	PBX1	10.2694	GALNT10	10.3416															head development	15	7.6e-06	0.00595
		ZNF385D	11.5691	KAZN	10.8043	GAREM1	10.2483	DHFR	10.1987															circulatory system development	14	9.88e-05	0.0419
		NR3C2	11.4433	DEPTOR	10.7646	KAZN	10.0276	ZBTB20	9.96721															movement of cell or subcellular component	19	6.43e-05	0.0325
		BCL2	11.3596	DAPK1	10.6471	ESRRG	9.97756	ZDHHC14	9.93863															system process	23	0.000127	0.0473
		SYNE2	11.135	SYNE2	10.2869	MAML2	9.82433	ZNF385D	9.93541
		EXOC4	11.103	SNX29	10.2677	RBFOX1	9.75719	WWOX	9.90984
		RBFOX1	10.9948	EXOC4	10.2504	PRKG1	9.73588	CA10	9.9074
		IFITM3	10.8579	PRKG1	10.0537	SNX29	9.62154	EFHD1	9.79327
		NFE2L2	10.795	ERBB4	10.0493	GLDC	9.6049	ADAMTS9-AS2	9.74474
		DACH1	10.7267	CNKSR3	9.96749	EXOC4	9.5209	PTPRG	9.48144
		SNX29	10.7213	RBM47	9.96736	BCL2	9.11066	CACNA1C	9.37354
		KAZN	10.2675	PLCB1	9.84801	KLHL13	9.04655	LINGO1	9.27241
		RBM47	10.2271	PRKCA	9.81416	DHFR	8.99293	CLDN10-AS1	9.25071
		NRG3	10.1042	KLHL13	9.7467	APP	8.83901	PTPRM	9.19689
		CA10	9.97466	BCL2	9.65442	PARD3	8.83076	MAP4	9.1687
		PLCB1	9.95881	MYLK	9.64444	LINC01182	8.82841	NEK10	9.06237
		STEAP1B	9.9439	MAML2	9.63993	GLIS3	8.78783	LRMDA	9.00394
		LRMDA	9.93464	EXT1	9.57679	PHACTR1	8.77971	STPG2	8.96433
		UMOD	9.49789	KCNIP4	8.69657	LINC01781	8.26558	COL4A2	8.89287
		PLCL1	9.46498	RBFOX1	8.44627	DACH1	8.21534	SNX29	8.86972
		LINC01182	9.42506	FNDC3B	8.38065	COBLL1	8.12862	ZBTB16	8.81614
		MAML2	9.21951	COBLL1	8.33535	SYNE2	8.05099	PBX1	8.68607
		ZFAND3	9.18325	NEAT1	8.33445	NRG3	7.81526	AGAP1	8.63941
		STPG2	9.06924	SMYD3	8.19265	NEAT1	7.70881	JAG1	8.63598
		SLCO3A1	8.92607	STPG2	7.60276	FNDC3B	7.69107	ACSL4	8.57778
		PLEKHA7	8.85005	XIST	7.4411	MECOM	7.67986	PRKG1	8.56986
		MECOM	8.76227	EGF	7.43811	SHANK2	7.52016	ZFAND3	8.55901
		XIST	8.6008	UMOD	7.36522	STPG2	7.42675	ENOX1	8.3276
		GLIS3	7.88176	RPL36	6.9957	XIST	7.09487	PKNOX2	8.28948
		ESRRG	7.8328	SHANK2	6.92145	SMYD3	7.05265	SHANK2	8.24451
		CLDN10-AS1	7.59578	TMPRSS4	6.17901	UMOD	6.30792	CHP1	8.18048
		NEAT1	7.29928	MECOM	5.85459	CA12	6.17503	PHACTR1	8.17396
		FNDC3B	7.25414	CUBN	5.77427	TMPRSS4	5.85282	TRABD2B	8.04161
		NEK10	7.21961	CA12	3.94888	EGF	4.59409	ATP6V0A4	8.03414
		CA12	7.16974					TFCP2L1	8.0313
		THSD4	6.33791					MAML2	7.98613
		EGF	6.04874					HOXA3	7.89307
		RPL36	5.31061					RBM20	7.83067
		HOXA3	4.31041					SIM1	7.75816
								CGNL1	7.73009
								NELL1	7.72221
								PLCB1	7.61886
								RBFOX1	7.60205
								ERBB4	7.56945
								SLIT2	7.56806
								LINC01182	7.47194
								NTRK2	7.45004
								THSD4	7.44367
								MAML3	6.96048
								PTH1R	6.88199
								CUBN	6.86904
								TSPAN9	6.64634
								BICDL1	6.58269
								XIST	6.23021
								LYPD6B	5.74412
								TMEM132C	5.61124
								UMOD	5.37456
								EGF	4.76301
								PLCL1	4.53473
	MAPK JNK (FOS, JUN/JUNB/JUND)	EEF2	23.4316	CST3	20.1013	EEF2	20.0203	EEF2	22.2819			Blue				Yellow				Brown				Pink
		RPL18	20.1804	RPL15	19.7234	TFCP2L1	18.0716	FTH1	19.935			GO biological process complete	#	raw P value	FDR	GO biological process complete	#	raw P value	FDR	GO biological process complete	#	raw P value	FDR	GO biological process complete	#	raw P value	FDR
		RPL15	19.6725	EEF2	19.7192	S100A11	17.8891	DHFR	19.6311			cytoplasmic translation	15	2.13e-20	3.33e-16	putrescine catabolic process	2	0.000109	0.0462	cytoplasmic translation	10	9.88e-13	1.55e-08	cytoplasmic translation	9	4.82e-12	7.56e-08
		CST3	19.3153	RPL29	18.3951	ATP1B1	17.7602	RPL15	19.1087			translation	17	1.79e-16	1.4e-12	organonitrogen compound metabolic process	33	1.35e-05	0.0132	translation	12	1.02e-10	7.96e-07	translation	11	1.45e-10	1.13e-06
		TFCP2L1	16.3054	SAT1	18.0775	TPT1	17.4829	RPS24	17.7855			peptide biosynthetic process	17	5.8e-16	3.03e-12	cellular nitrogen compound metabolic process	24	7.83e-05	0.0396	peptide biosynthetic process	12	2.31e-10	1.21e-06	peptide biosynthetic process	11	3.1e-10	1.62e-06
		APOO	16.299	PTPRG	18.035	RPL15	17.3086	TPT1	17.0631			peptide metabolic process	17	6.78e-14	2.13e-10	cellular process	65	1.53e-05	0.0133	peptide metabolic process	12	6.38e-09	2e-05	peptide metabolic process	11	6.75e-09	2.12e-05
		RPS24	16.2755	ATP1B1	17.9411	FTH1	17.1238	BBOX1	16.7562			organonitrogen compound metabolic process	31	1.88e-06	0.0021	cytoplasmic translation	15	2.84e-19	4.45e-15	cellular amide metabolic process	13	6.56e-08	0.000129	cellular amide metabolic process	12	4.37e-08	0.000114
		DHFR	16.0685	APOO	17.1283	SDC4	16.302	TMBIM6	16.5162			cellular amide metabolic process	18	3.84e-12	7.52e-09	translation	17	3.24e-15	2.54e-11	cellular process	51	2.83e-05	0.037	amide biosynthetic process	11	4.79e-09	1.88e-05
		CD24	15.9095	FTH1	17.0247	CD24	16.2937	RPS4X	16.3188			cellular nitrogen compound metabolic process	24	3.27e-06	0.00341	peptide biosynthetic process	17	1.04e-14	5.43e-11	amide biosynthetic process	12	4.41e-09	1.73e-05	cellular nitrogen compound biosynthetic process	13	1.43e-06	0.0028
		S100A11	15.723	ZNF638	17.0225	IGFBP7	16.0673	APOO	15.8687			amide biosynthetic process	17	3.99e-14	1.56e-10	peptide metabolic process	17	1.14e-12	3.58e-09	cellular nitrogen compound biosynthetic process	17	1.34e-08	3e-05	organonitrogen compound biosynthetic process	13	1.05e-06	0.00235
		FTH1	15.682	TPT1	16.94	PTPRG	15.7378	LINC01762	15.2405			cellular nitrogen compound biosynthetic process	22	3.43e-12	7.69e-09	cellular amide metabolic process	18	7.07e-11	1.85e-07	biosynthetic process	18	2.43e-05	0.0346	cellular calcium ion homeostasis	7	2.99e-05	0.0293
		RPS2	15.578	S100A11	16.8811	DHFR	15.5981	NFE2L2	14.6111			cellular biosynthetic process	24	7.41e-09	1.16e-05	amide biosynthetic process	17	6.77e-13	2.65e-09	organonitrogen compound biosynthetic process	17	8.94e-09	2.33e-05	cellular divalent inorganic cation homeostasis	7	4.88e-05	0.0403
		SAT1	15.434	UBB	16.3118	APOO	15.5765	RPS14	14.3746			biosynthetic process	24	2.24e-08	2.7e-05	cellular nitrogen compound biosynthetic process	21	8.29e-10	1.86e-06	organic substance biosynthetic process	18	1.68e-05	0.0263	cellular cation homeostasis	8	4.4e-05	0.0383
		TPT1	15.3195	LINC01503	16.0006	RPL29	15.3014	RPS2	14.0102			organonitrogen compound biosynthetic process	23	2.11e-13	5.5e-10	cellular biosynthetic process	21	1.5e-05	0.0139	cellular macromolecule biosynthetic process	13	3.86e-05	0.0466	cation homeostasis	10	1.51e-06	0.00264
		SLC16A12	14.638	SDC4	14.9526	LINGO1	14.8821	RPL36	13.8479			organic substance biosynthetic process	24	1.32e-08	1.72e-05	biosynthetic process	21	3.53e-05	0.0251	macromolecule biosynthetic process	14	9.84e-06	0.0171	ion homeostasis	10	3.09e-06	0.00485
		TMBIM6	14.5061	IGFBP7	14.8866	SAT1	14.6071	RPL8	13.6151			gene expression	18	8.64e-06	0.00847	organonitrogen compound biosynthetic process	20	3.35e-09	6.56e-06					homeostatic process	13	1.38e-05	0.0167
		HSP90AA1	14.4917	CD24	14.7092	ZNF638	14.4346	IGFBP7	13.558			cellular macromolecule biosynthetic process	19	5.81e-09	1.01e-05	organic substance biosynthetic process	21	2.35e-05	0.0175					cellular ion homeostasis	8	5.18e-05	0.0406
		HIF1A	14.2988	TFCP2L1	14.6957	RPS2	14.4113	CD24	13.5085			macromolecule biosynthetic process	19	8.03e-09	1.14e-05	gene expression	20	6.69e-06	0.00749					cellular homeostasis	10	7.11e-06	0.00929
		BCAM	14.1063	TACSTD2	14.6629	ESRRG	14.3435	RASGEF1B	13.2972			cellular protein metabolic process	23	1.95e-05	0.017	cellular macromolecule biosynthetic process	18	5.16e-07	0.000808					divalent inorganic cation homeostasis	7	6.51e-05	0.0486
		ATP1B1	13.8273	PSD3	14.6297	SHROOM3	14.1664	PHACTR1	12.8902			protein metabolic process	26	1.29e-05	0.0119	cellular macromolecule metabolic process	30	5.78e-05	0.0362					inorganic ion homeostasis	9	1.42e-05	0.0159
		RPS14	13.6036	DHFR	14.5821	RPS24	14.1498	PTGER3	12.7576			ribosome assembly	4	3.79e-05	0.0313	macromolecule biosynthetic process	18	6.88e-07	0.000981					cellular metal ion homeostasis	8	1.89e-05	0.0198
		IGFBP7	13.5008	SHISA9	14.159	TACSTD2	13.9914	LINC01182	12.6558			regulation of protein metabolic process	19	5.13e-05	0.0402	cellular protein metabolic process	29	2.64e-07	0.000461					metal ion homeostasis	9	5.16e-06	0.00736
		SDC4	13.3782	SOX4	14.0278	LINC01503	13.5549	LINGO1	12.4968							protein metabolic process	30	3.17e-06	0.00382					calcium ion homeostasis	7	3.6e-05	0.0332
		RPL19	13.2416	TMBIM6	13.931	MYLK	13.3716	EEF1A1	12.1867							kidney development	7	6.33e-05	0.0382
		TACSTD2	13.1796	RPS4X	13.5862	MACC1	12.6882	THSD4	11.833							anatomical structure development	32	0.000109	0.0473
		PTPRG	13.1697	ACTB	13.4448	SDK1	11.6575	EGF	11.6007							developmental process	35	3.62e-05	0.0247
		RPL29	13.0299	RPS24	13.3256	WNK1	11.5176	RPS15	11.5164							system development	29	6.36e-05	0.0369
		SHROOM3	12.8774	MACC1	13.3121	WWC1	11.3301	KCNIP4	11.3449							multicellular organism development	32	8.31e-06	0.00868
		LINGO1	12.8747	SLC34A2	13.1624	RPS9	11.0695	ADAMTS9-AS1	11.2494							renal system development	7	7.62e-05	0.0398
		LRMDA	12.6785	MYLK	13.0566	LRMDA	11.0195	NEAT1	11.1713							morphogenesis of an epithelium	9	2.08e-05	0.0172
		EEF1A1	12.5772	BCAM	13.055	ASTN2	10.8693	NCKAP5	10.2036							tissue morphogenesis	11	2.64e-06	0.00345
		UBC	12.3762	P3H2	13.0273	EEF1A1	10.7496	ATP1B1	10.0667							anatomical structure morphogenesis	20	2.15e-05	0.0168
		DEPTOR	12.2117	RPS2	12.8171	ARHGAP6	10.733	CACNB2	9.84906							cell-cell adhesion	9	8.02e-05	0.0381
		ASTN2	12.1684	RBFOX1	12.5129	EFNA5	10.6076	LRMDA	9.83038							cell adhesion	12	7.87e-05	0.0385
		PTGER3	11.8796	RPL4	12.2831	RPL36	10.3121	PCDH9	9.79037							biological adhesion	12	8.34e-05	0.0385
		KCNIP4	11.8299	SDK1	12.1052	RBM47	10.3019	SLC12A1	9.7851							regulation of cell population proliferation	16	9.08e-05	0.0407
		BBOX1	11.7678	EEF1A1	11.8204	RPL8	10.248	ERBB4	9.58521							regulation of protein metabolic process	21	5.44e-05	0.0355
		RASGEF1B	11.6934	RPL36	11.5504	DEPTOR	10.181	FTX	9.28431							regulation of molecular function	23	0.00011	0.0453
		ZBTB16	11.6674	RPS9	11.3613	LINC01182	9.79698	PKHD1	9.00342
		PKM	11.5098	SHROOM3	11.3579	LINC01762	9.41861	ZBTB16	8.86953
		RPL8	11.3566	TPM1	10.9729	ZBTB16	9.37401	AGAP1	8.59975
		RPL3	11.2976	RPL19	10.8495	TRABD2B	9.04998	ASTN2	8.39146
		WWC1	10.8531	S100A6	10.8441	RPS15	8.94503	NELL1	7.28516
		RPS4X	10.6583	RPL3	10.5771	AGBL4	8.89001	SLC16A12	6.88333
		WFDC2	10.363	PLCB1	10.545	PRICKLE2	8.7829	WNK1	5.83449
		FKBP5	10.0564	DEPTOR	10.4268	SLC16A12	8.23283	RPL13	5.02155
		ENOX1	9.85112	RBM47	10.4204	PLCL1	8.08544	DACH1	3.80414
		RBM47	9.51368	LINC01762	10.1062	RGS6	8.01589	FKBP5	3.58813
		PRKD1	9.31195	RGS6	10.0377	BBOX1	7.81451
		RPL36	9.15739	EGF	9.88919	RPL13	7.10399
		EFNA5	8.70389	ESRRG	9.86745	RPLP0	6.66294
		RPS15	8.25488	RPL8	9.45328	FKBP5	6.4635
		SLC12A1	7.94128	RPS15	9.44344	GPC5	5.62633
		LINC01762	7.08981	WFDC2	9.32809
		RPLP0	6.6915	EFNA5	9.07922
		RPS9	6.60259	KLHL13	8.7058
		ERBB4	6.46462	ERBB4	8.45325
		RPL13	4.65124	DSCAML1	8.26326
				RPL28	8.1627
				SLC12A1	7.75674
				PKHD1	7.57921
				FKBP5	7.5592
				ASTN2	7.55177
				MEGF11	7.48647
				ZBTB16	7.15515
				RPL13	7.11405
				RPLP0	6.37233
				PLCL1	6.20023
	JAK/STAT (STAT1,3,5A,5B,6)	MBNL2	19.9307	CDC42SE2	19.5099	CA12	20.5287	EFHD1	17.9905			Blue				Yellow				Brown				Pink
		WNK4	19.062	SOX6	18.2161	SCD5	19.1189	HIF1A	17.2162			GO biological process complete	#	raw P value	FDR	GO biological process complete	#	raw P value	FDR	GO biological process complete	#	raw P value	FDR	GO biological process complete	#	raw P value	FDR
		CDC42SE2	18.9097	BCL6	17.8014	CDC42SE2	18.535	TRIM2	17.1668			vascular endothelial growth factor signaling pathway	3	0.000108	0.0498	retina vasculature development in camera-type eye	3	6.72e-05	0.0458	retina vasculature development in camera-type eye	3	6.46e-05	0.0274	membrane depolarization during atrial cardiac muscle cell action potential	2	0.000154	0.0396
		SCD5	17.7046	LLGL2	17.2652	HIF1A	17.5614	FTO	16.8306			cellular process	68	0.000104	0.0493	system development	31	4.07e-05	0.0336	vascular endothelial growth factor signaling pathway	3	0.000108	0.0353	regulation of biological quality	32	8.07e-06	0.00575
		OSMR-AS1	17.316	CA12	17.1387	MFHAS1	16.7323	MFHAS1	15.8902			regulation of cellular process	57	8.75e-05	0.0457	multicellular organism development	33	3.34e-05	0.0328	transmembrane receptor protein tyrosine kinase signaling pathway	10	2.18e-06	0.00489	biological regulation	66	0.000101	0.0317
		CACNA1D	17.0274	GALNT10	16.3429	KCNIP4	16.7009	MSI2	15.7834			biological regulation	61	4.26e-05	0.0371	establishment of cell polarity	6	7.12e-06	0.0159	enzyme linked receptor protein signaling pathway	10	6.28e-05	0.0281	multicellular organismal process	51	3.54e-08	0.000111
		BCAM	16.9822	SCD5	15.9812	SOX6	16.5606	ROBO2	15.6711			neural crest cell migration	4	6.77e-05	0.0424	establishment or maintenance of cell polarity	7	9.26e-06	0.0161	cellular process	69	2.82e-05	0.0211	movement of cell or subcellular component	17	5.56e-05	0.0236
		FTO	16.01	CACNA1D	15.8541	ARHGAP29	16.34	NELL1	15.4414			mesenchymal cell development	5	1.88e-05	0.0245	regulation of cell-matrix adhesion	5	9.54e-05	0.0498	myelination in peripheral nervous system	3	0.000203	0.0513	regulation of system process	10	7.61e-05	0.0298
		ERBB4	15.845	RBM47	15.8537	NRP1	15.9809	SASH1	15.3516			mesenchymal cell differentiation	6	3.65e-05	0.0336	cell junction assembly	8	6.22e-06	0.0195	nervous system development	20	7.13e-05	0.0286	regulation of multicellular organismal process	31	8.82e-09	6.91e-05
		NEAT1	15.6808	MFHAS1	15.7075	MBNL2	15.7518	DOCK4	15.1141			animal organ development	25	6.58e-05	0.043	cell junction organization	12	1.98e-07	0.00311	cell differentiation	26	0.000141	0.0416	mesenchymal cell development	5	3.09e-05	0.0161
		CPEB2	15.1846	NEAT1	15.4968	NEAT1	15.5923	KCNIP4	15.0923			cell migration	13	1.32e-05	0.023	renal system development	8	1.65e-05	0.0235	peripheral nervous system axon ensheathment	3	0.000203	0.0505	cell differentiation	33	7.46e-07	0.00106
		SEMA6D	15.1496	LRMDA	15.4188	RBM47	14.745	PRKD1	14.9697			cell motility	13	7.02e-05	0.0408	urogenital system development	8	3.69e-05	0.0321	positive regulation of blood vessel endothelial cell migration	4	5.55e-05	0.0264	cellular developmental process	33	9.67e-07	0.00117
		PKHD1	15.0603	HIF1A	15.3795	CTNNA1	13.8637	HMCN1	14.8796			localization of cell	13	7.02e-05	0.0423	transmembrane receptor protein tyrosine kinase signaling pathway	10	2.47e-06	0.0194	positive regulation of endothelial cell migration	5	5.11e-05	0.0258	developmental process	44	5.86e-07	0.000919
		CTNNA1	15.0337	THSD4	14.9864	PRKCA	13.6481	CA12	14.6095			regulation of developmental growth	8	2.24e-05	0.0251	enzyme linked receptor protein signaling pathway	10	7.06e-05	0.0442	regulation of epithelial cell migration	6	0.000192	0.0503	anatomical structure development	42	2.3e-07	0.000516
		TMEM72-AS1	14.8755	CTNNA1	14.7121	PRKD1	13.4557	CALCR	14.4376			regulation of developmental process	22	2.44e-05	0.0255	axon development	8	9.15e-05	0.0494	regulation of cell migration	14	3.57e-06	0.00559	mesenchymal cell differentiation	6	6.51e-05	0.0268
		DACH1	14.8469	VMP1	14.6659	VMP1	13.4435	SCD5	14.3699			negative regulation of cell motility	7	8.03e-05	0.0434	cell differentiation	27	7.14e-05	0.043	regulation of cell motility	15	1.4e-06	0.00439	mesenchyme development	7	4.47e-05	0.0213
		KCNIP4	14.5217	MBNL2	14.5311	SASH1	13.1686	BCL2	14.2759			negative regulation of locomotion	8	2.14e-05	0.0259	cellular developmental process	27	9.03e-05	0.0506	regulation of cellular component movement	16	6.77e-07	0.00265	animal organ development	30	3.06e-06	0.00266
		HIP1	14.4968	RNF213	14.3569	CACNA1D	13.1276	MAP2K6	14.239			regulation of locomotion	14	1.2e-05	0.0235	nervous system development	20	8.74e-05	0.0508	regulation of localization	26	1.43e-06	0.00374	system development	40	1.75e-08	9.16e-05
		MFHAS1	14.4712	ELF3	14.2784	TNFSF10	12.9014	APBB2	14.2315			negative regulation of cellular component movement	8	1.15e-05	0.0258	positive regulation of MAPK cascade	9	6.78e-05	0.0443	regulation of locomotion	15	2.43e-06	0.00475	multicellular organism development	41	3.32e-08	0.00013
		LRMDA	14.3582	KCNIP4	14.161	KLHL13	12.8032	CABP1	14.0103			regulation of cellular component movement	15	3.51e-06	0.0275	regulation of intracellular signal transduction	18	2.92e-05	0.0305	mesenchymal cell development	5	1.88e-05	0.0163	stem cell development	5	3.09e-05	0.0156
		ELF3	14.2517	NLGN4Y	14.15	UBE2H	12.5962	MPPED2	13.8009			regulation of localization	27	3.82e-07	0.00599	regulation of MAPK cascade	12	5.71e-06	0.0224	mesenchymal cell differentiation	6	3.65e-05	0.0229	regulation of ossification	5	0.00013	0.0357
		RBM47	14.189	NRP1	14.0487	CDH16	12.5113	SVIL	13.7128			regulation of cell motility	14	7.25e-06	0.0227	tube morphogenesis	12	5.38e-06	0.0281	mesenchyme development	6	0.000206	0.0497	negative regulation of cell migration	7	0.000111	0.0328
		CDH16	13.6864	PRICKLE2	13.1865	FNDC3B	12.5	PRKCA	13.7108			kidney development	7	9.92e-05	0.0486	anatomical structure morphogenesis	21	2.42e-05	0.0271	cerebral cortex development	5	7.38e-05	0.0289	negative regulation of cell motility	7	0.000154	0.0402
		BBOX1	13.6656	DACH1	12.5737	GULP1	12.434	PBX1	13.6932			regulation of metal ion transport	8	8.91e-05	0.0451	tube development	12	6.43e-05	0.048	telencephalon development	7	3.84e-05	0.0232	negative regulation of locomotion	8	4.53e-05	0.0209
		MAGI1	13.5293	GPX3	12.2935	AFF1	12.0774	SEMA6D	13.6613			positive regulation of MAPK cascade	9	6.1e-05	0.0434	brain development	12	1.91e-05	0.0249	forebrain development	8	7.47e-05	0.0286	regulation of locomotion	17	3.82e-07	0.000748
		NRP1	13.4913	PTPRG	12.2203	NTRK2	12.0332	GPC5	13.5877			regulation of intracellular signal transduction	19	6.25e-06	0.0245	head development	12	3.42e-05	0.0315	brain development	13	3e-06	0.00522	negative regulation of biological process	37	0.000112	0.0326
		NELL1	13.4891	ZFAND3	12.0528	ARHGAP6	11.6281	NEAT1	13.5508			positive regulation of signal transduction	16	7.62e-05	0.0426	positive regulation of cell differentiation	13	1.02e-05	0.016	central nervous system development	13	5.47e-05	0.0268	negative regulation of cellular component movement	8	2.46e-05	0.0133
		HIF1A	13.4015	SASH1	12.0083	NR3C2	11.564	TMEM72-AS1	13.1079			positive regulation of response to stimulus	20	5.44e-05	0.0426	regulation of developmental process	23	9.16e-06	0.0179	head development	13	5.72e-06	0.0069	regulation of cellular process	61	0.000217	0.0472
		TPST1	13.332	NTRK2	11.9412	EIF4G3	11.3676	GLIS3	13.055			regulation of MAPK cascade	12	4.95e-06	0.0259	positive regulation of developmental process	15	4.83e-05	0.0378	regulation of cell-matrix adhesion	5	8.94e-05	0.0312	regulation of cellular component movement	18	1.1e-07	0.000288
		GLIS3	13.0713	TNFSF10	11.6767	HIP1	11.3526	TRABD2B	13.0324			brain development	12	1.66e-05	0.026	regulation of cellular component movement	14	1.97e-05	0.0238	cell-cell junction assembly	5	0.0001	0.0333	regulation of localization	32	5.05e-09	7.92e-05
		SOX6	13.0507	AFF1	11.666	LRMDA	11.3182	CACNB2	12.9744			head development	12	2.98e-05	0.0292	regulation of localization	25	6.65e-06	0.0174	cell junction assembly	10	4.68e-08	0.000367	regulation of cell motility	16	1.09e-06	0.00122
		VMP1	12.9651	PDE1A	11.603	NRG1	11.2696	HIP1	12.9401			regulation of cell migration	13	1.81e-05	0.0258	regulation of multicellular organismal development	15	6.56e-05	0.0467	cell junction organization	14	2.08e-09	3.27e-05	regulation of cell migration	16	4.8e-07	0.000837
		THSD4	12.9476	SCN2A	11.4996	PATJ	11.182	KCNJ16	12.5073			negative regulation of multicellular organismal process	13	5.42e-05	0.0447					cell-cell junction organization	6	4.69e-05	0.0254	kidney development	7	0.000189	0.0443
		PTGER3	12.7195	PARD3	11.3999	GPX3	11.1668	MECOM	12.4451			regulation of multicellular organismal process	24	9.12e-06	0.0238					positive regulation of developmental growth	6	3.31e-05	0.0225	renal system development	7	0.000227	0.0487
		PLCL1	12.7041	APP	11.2983	MGAT5	11.1285	CXCL12	12.4364			regulation of cellular protein metabolic process	21	6.26e-05	0.0426					positive regulation of developmental process	15	4.1e-05	0.0229	cell junction organization	10	2.41e-05	0.0135
		BCL2	12.5213	UGT2B7	11.2778	PDE1A	11.0927	FNDC3B	12.4026			regulation of protein metabolic process	22	5.44e-05	0.0406					regulation of developmental process	23	7.14e-06	0.00799	regulation of metal ion transport	8	0.000184	0.0437
		GULP1	12.5175	COL4A1	11.216	TPST1	10.8449	WDFY2	12.3851											regulation of developmental growth	7	0.000169	0.0473	regulation of ion transport	12	1.64e-05	0.00991
		NR3C2	12.1589	BCL2	11.2125	THSD4	10.8408	BBOX1	12.1783											regulation of growth	10	0.000136	0.0426	regulation of ion transmembrane transport	9	0.000122	0.0343
		PATJ	12.0714	PRKD1	11.1908	CD24	10.7834	JAG1	12.0026											actin filament organization	7	6.3e-05	0.0274	regulation of transmembrane transport	10	8.19e-05	0.0299
		CXCL12	11.9584	EIF4G3	11.0995	PARD3	10.7753	WNK1	11.9486											supramolecular fiber organization	9	0.000159	0.0462	positive regulation of cell migration	10	5.06e-05	0.0226
		PRKD1	11.8703	UBE2H	11.0914	NELL1	10.7741	PPFIA2	11.8752											actin filament-based process	10	7e-05	0.0289	positive regulation of cell motility	10	7.28e-05	0.0293
		TRABD2B	11.8296	MAGI1	11.0802	MMS22L	10.763	TSC22D2	11.7736											negative regulation of cellular component movement	7	9.51e-05	0.0324	positive regulation of cellular component movement	10	8.81e-05	0.0307
		MGAT5	11.8057	FNDC3B	10.8857	BBOX1	10.6421	PARD3	11.6463											renal system development	7	0.000119	0.0381	positive regulation of cellular process	39	0.000157	0.039
		CA12	11.7515	PKHD1	10.8273	PKHD1	10.6218	NEK10	11.627											negative regulation of locomotion	7	0.000163	0.0464	positive regulation of locomotion	10	9.19e-05	0.0307
		ADAMTS9-AS2	11.7247	KLHL13	10.5502	MED13L	10.5674	TFPI	11.583											positive regulation of MAPK cascade	10	9.45e-06	0.00871	brain development	13	9.69e-06	0.00633
		SASH1	11.4536	TMPRSS4	10.4836	PHACTR1	10.423	DACH1	11.5266											positive regulation of intracellular signal transduction	14	9.15e-06	0.00896	central nervous system development	15	9.15e-06	0.00623
		KLHL13	11.3694	TRABD2B	10.2113	ERBB4	10.3126	UGT2B7	11.3226											regulation of intracellular signal transduction	21	3.46e-07	0.00181	nervous system development	25	8.73e-07	0.00114
		UBE2H	11.1151	KIF26B	10.1452	MECOM	10.0628	PAPSS2	11.1592											regulation of signal transduction	25	3.03e-05	0.0216	head development	13	1.82e-05	0.0106
		FNDC3B	11.0887	BBOX1	10.1352	SHROOM3	9.83029	CACNA1C	11.1377											regulation of cell communication	26	8.37e-05	0.0312	positive regulation of cell differentiation	14	5.7e-06	0.0047
		RBFOX1	10.9673	RNF144B	10.1033	SCN2A	9.76646	PTPRG	11.1298											regulation of signaling	26	8.59e-05	0.0313	regulation of cell differentiation	19	6.94e-06	0.00544
		NTRK2	10.7376	COL4A2	10.0679	GLIS3	9.72334	RBM47	11.122											positive regulation of signal transduction	18	4.96e-06	0.00647	regulation of developmental process	26	1.23e-06	0.00128
		MECOM	10.4964	GLIS3	10.0289	RBFOX1	9.61143	RORA	11.0418											positive regulation of signaling	18	2.17e-05	0.017	positive regulation of developmental process	16	3.78e-05	0.0185
		WFDC2	10.4388	MED13L	9.91792	PTPRG	9.52609	CA10	11.0035											positive regulation of cell communication	18	2.09e-05	0.0172	hemopoiesis	10	0.000159	0.039
		PLCB1	10.1143	GULP1	9.90781	ADAMTS9-AS2	9.52312	RBFOX1	10.9673											positive regulation of response to stimulus	19	0.000173	0.0468	immune system development	11	0.000105	0.0323
		KCNJ16	10.0086	PATJ	9.81791	DACH1	9.17808	PHACTR1	10.8614											regulation of MAPK cascade	12	4.95e-06	0.00705	positive regulation of protein phosphorylation	11	0.000143	0.0385
		PRICKLE2	9.98898	ADAMTS9-AS2	9.64892	BCL2	9.17384	ERBB4	10.692											response to wounding	8	0.000183	0.0486	positive regulation of phosphorylation	12	8.41e-05	0.03
		CLDN16	9.49357	SHROOM3	9.61793	EFNA5	9.08132	UBE2H	10.6896											cell-cell adhesion	9	0.000139	0.0427	positive regulation of phosphate metabolic process	12	0.000202	0.0459
		SHROOM3	9.32233	FYB1	9.55632	MYO1D	8.9618	PKHD1	10.6791											cell adhesion	13	3.61e-05	0.0236	positive regulation of phosphorus metabolic process	12	0.000202	0.0466
		ENOX1	9.23578	KCNJ16	9.32761	KCNJ16	8.83943	LRMDA	10.3617											biological adhesion	13	3.85e-05	0.0224	neuron development	12	0.0001	0.032
		CD24	9.14537	TPST1	9.26866	PRICKLE2	8.76471	CFAP221	10.1812											positive regulation of cell differentiation	13	8.77e-06	0.00917	neuron differentiation	16	2.37e-06	0.00219
		GPX3	9.01423	MECOM	9.20415	MAML2	8.74739	GULP1	9.9604											tube morphogenesis	10	0.000139	0.0419	generation of neurons	17	7.74e-06	0.00578
		TFPI	8.94403	MYO1D	8.53667	TRABD2B	8.59621	SHISA9	9.9123											anatomical structure morphogenesis	19	0.000203	0.0498	neurogenesis	19	1.55e-06	0.00152
		CCSER1	8.90461	CD24	8.46923	COL4A1	8.22254	ASTN2	9.73354											positive regulation of catalytic activity	14	4.99e-05	0.0261	regulation of anatomical structure morphogenesis	13	7.74e-05	0.0296
		RPS9	8.84966	CCSER1	8.1866	CLDN16	8.16884	SOX6	9.33542											positive regulation of molecular function	16	8.82e-05	0.0314	tube development	12	0.000155	0.0393
		ZNF90	8.82234	ERBB4	7.8164	TFPI	8.13425	ENOX1	9.32273											regulation of catalytic activity	20	0.00017	0.0469	cell adhesion	13	0.000108	0.0327
		RPS3	8.67105	MAML2	7.72326	ENOX1	8.09799	SLCO3A1	9.22241											regulation of multicellular organismal development	15	5.58e-05	0.0257	biological adhesion	13	0.000115	0.0329
		ITGB6	8.6207	TFPI	7.67817	TMPRSS4	8.04025	NAV2	9.21474											movement of cell or subcellular component	15	0.000193	0.0496	regulation of multicellular organismal development	16	5.22e-05	0.0227
		PDE1A	8.57373	S100A6	7.49636	CCSER1	8.033	ACPP	9.09625															positive regulation of signal transduction	17	8.07e-05	0.0301
		PTPRG	8.56908	WWC1	7.3856	WWC1	7.94538	GPX3	8.98162															positive regulation of signaling	18	9.26e-05	0.0302
		SLC12A1	8.52263	EFNA5	7.30189	PLCB1	7.9389	PRICKLE2	8.95175															regulation of signaling	27	0.000211	0.0465
		RANBP3L	7.67052	PLCB1	6.95951	GPC5	7.59949	CGNL1	8.93532															positive regulation of cell communication	18	8.92e-05	0.0304
		MAML2	7.53587	SLC12A1	6.51392	SLC12A1	7.33309	MBNL2	8.91109															regulation of cell communication	27	0.000205	0.0458
		GPC5	7.50196	SYNE2	4.67186	MYOF	7.06115	TENM4	8.42591															regulation of signal transduction	25	0.000178	0.043
		SYNE2	7.47144	RANBP3L	4.31581	RANBP3L	6.17892	LYPD6B	7.85084															positive regulation of multicellular organismal process	16	0.000151	0.0402
		WWC1	7.43894	GPC5	4.11993	SYNE2	5.36089	RANBP3L	7.70431															anatomical structure morphogenesis	23	9.86e-06	0.00618
		FYB1	7.40876			PAPPA2	3.82811	THSD4	7.57715
		CLDN10-AS1	5.45587					COL4A2	7.15027
		PAPPA2	3.88456					PLCB1	7.09413
								MGAT5	6.96544
								ITGB6	6.37999
								LINC01182	6.32551
								SCN2A	6.29541
								PAPPA2	5.3705
								CLDN16	4.89549
								EFNA5	4.497
	TFAP2B	TSC22D2	20.5057	BBOX1	21.7851	ATP6V0A4	22.1161	RNF152	19.8822			Blue				Yellow				Brown				Pink
		BBOX1	20.3274	CASR	19.7919	BBOX1	20.5222	PDE10A	19.1885			GO biological process complete	#	raw P value	FDR	GO biological process complete	#	raw P value	FDR	GO biological process complete	#	raw P value	FDR	GO biological process complete	#	raw P value	FDR
		EPHA4	20.1137	PPFIA2	19.1583	RBPMS	20.2367	GPC5	19.1582			excretion	5	8.36e-07	0.0131	negative regulation of mesenchymal cell apoptotic process involved in metanephros development	2	0.000136	0.0418	excretion	6	7.71e-08	0.00121
		CASR	19.8779	PRKCA	18.5433	TCAIM	19.8594	ARID3A	18.8037							regulation of mesenchymal cell apoptotic process involved in metanephros development	2	0.000136	0.041	kidney development	9	5.57e-06	0.0291
		TCAIM	19.3352	PRKCE	18.0223	PRKCE	19.6725	ATP6V0A4	18.1771							negative regulation of cellular process	35	2.11e-05	0.0255	renal system development	9	7.06e-06	0.0221
		CARMIL1	17.47	GLCCI1	17.8814	PPFIA2	19.4442	CHP1	17.9224							negative regulation of biological process	35	0.000184	0.0479	urogenital system development	9	1.73e-05	0.0301
		CA12	17.1246	HOXA3	17.8525	GLCCI1	19.2665	TSC22D2	17.4894							negative regulation of developmental process	13	2.42e-05	0.0271	regulation of cell migration	15	6.27e-06	0.0246
		GLCCI1	17.0157	ATP6V0A4	17.6676	CSGALNACT1	19.0072	CSGALNACT1	17.3547							negative regulation of mesenchymal cell apoptotic process involved in nephron morphogenesis	2	0.000203	0.0483	regulation of cell motility	15	1.31e-05	0.0257
		PPFIA2	16.9634	RBPMS	17.4191	EPHA4	18.2326	GLDC	16.4879							regulation of mesenchymal cell apoptotic process involved in nephron morphogenesis	2	0.000203	0.0476	regulation of cellular component movement	16	7.43e-06	0.0194
		PDE10A	16.6704	WDR72	16.9476	WDR72	17.7088	CARMIL1	16.3896							regulation of multicellular organismal process	26	1.69e-06	0.00881	regulation of localization	28	8.9e-06	0.0199
		PRKCE	16.5907	TSC22D2	16.8391	EFHD1	17.6646	EFHD1	15.9221							negative regulation of somatic stem cell population maintenance	2	0.000203	0.0469	regulation of locomotion	16	5.08e-06	0.0398
		EPB41L1	16.0066	CSGALNACT1	16.6737	TSC22D2	17.5513	TMEM52B	15.8372							negative regulation of multicellular organismal process	13	8.3e-05	0.0372	regulation of biological quality	33	1.77e-05	0.0278
		ATP6V0A4	15.9912	EFHD1	16.6119	PRKCA	17.5244	ENOX1	14.8575							excretion	5	1.17e-06	0.0183
		TTTY14	15.7821	FNIP2	16.3595	CARMIL1	17.3325	OSBPL10	14.8008							morphogenesis of a branching epithelium	6	3.88e-05	0.0276
		TFCP2L1	15.7013	CLCN5	16.3368	CASR	17.2661	NFE2L2	14.7278							morphogenesis of a branching structure	6	5.19e-05	0.029
		WDR72	15.5423	EPB41L1	16.274	STK32A	16.8993	INPP4B	14.102							anatomical structure morphogenesis	21	3.72e-05	0.0292
		RBPMS	15.291	EFCAB13	15.7835	INPP4B	16.7305	DAPK1	14.0456							anatomical structure development	35	8.58e-05	0.0363
		C16orf89	15.1944	MEGF11	15.6219	EPB41L1	16.5474	SFRP1	12.9998							tissue development	18	3.48e-05	0.0287
		KCNQ1OT1	15.0984	KCTD1	15.6186	SSH2	16.4887	STK32A	12.8667							regulation of peptide hormone secretion	6	7.25e-05	0.0355
		STK32A	15.0954	VAV3	15.4633	TFCP2L1	16.1166	SORCS2	12.6469							regulation of signaling	28	1.49e-05	0.0259
		CLDN16	15.0379	STON2	15.3517	CLCN5	15.9371	PTH1R	12.6264							regulation of localization	25	1.12e-05	0.0352
		DANT2	14.889	TFCP2L1	15.3364	PDE10A	15.5548	CPM	12.3992							regulation of cell communication	28	1.38e-05	0.027
		FNIP2	14.7272	CA12	15.0057	MEGF11	14.978	CA10	12.1927							regulation of peptide secretion	6	7.91e-05	0.0365
		INPP4B	14.6107	SRGAP3	14.9246	LDLRAD4	14.742	BBOX1	12.1144							regulation of peptide transport	6	8.62e-05	0.0356
		EFHD1	14.4099	ADAMTS9-AS2	14.8373	CA12	14.7292	CA12	12.1134							cell fate commitment	7	4.28e-05	0.028
		NFE2L2	14.3193	INPP4B	14.814	SORCS2	14.6781	SLC4A7	11.9532							connective tissue development	6	0.000163	0.0433
		PRKCA	14.1289	STK32A	14.8066	VAV3	14.5977	SVIL	11.7584							positive regulation of growth	7	5.34e-05	0.0279
		CSGALNACT1	13.9233	DAPK1	14.6117	SKAP1	14.4936	CASR	11.3789							positive regulation of biological process	39	0.000152	0.0433
		WNK1	13.9155	LDLRAD4	14.2361	LINC01503	14.3115	SOX6	11.3485							regulation of growth	11	3.8e-05	0.0284
		MEGF11	13.4888	SOX6	14.0907	SOX6	14.2928	WNK1	11.33							ossification	7	9.08e-05	0.0356
		DAPK1	13.3103	ENOX1	13.0932	SLC4A7	14.0371	NTRK2	11.1089							regulation of developmental growth	8	3e-05	0.0276
		TMEM52B	12.8572	FSTL3	12.8997	MAML3	14.0051	NAV2	10.9231							kidney development	7	0.000128	0.0425
		SORCS2	12.7436	PLCB1	12.7961	NRP1	13.8225	CLDN16	10.7311							animal organ development	27	1.76e-05	0.025
		ENOX1	12.6308	MYO1D	12.7937	FRAS1	13.4417	PHACTR1	9.88794							system development	35	1.2e-06	0.00938
		MAML3	12.5938	NRP1	12.709	DAPK1	13.3881	PAX8	9.77351							multicellular organism development	35	6.19e-06	0.0243
		SOX6	12.2817	KLHL13	12.6987	MAL	13.3536	TRABD2B	9.76042							renal system development	7	0.000153	0.0428
		TRABD2B	12.2015	MAL	12.6697	SRGAP3	13.1039	RASGEF1B	9.57821							negative regulation of locomotion	7	0.000209	0.0474
		ITPR1	12.085	MACROD2	12.6261	HSD11B2	13.0352	DANT2	9.35811							regulation of locomotion	14	1.93e-05	0.0252
		SRGAP3	12.0296	TENM4	12.5553	MAST4	13.0349	SAT1	9.22223							positive regulation of MAPK cascade	10	1.35e-05	0.0303
		TENM4	11.7889	THSD4	12.5347	TENM4	12.8507	JAG1	8.97578							regulation of signal transduction	25	4.88e-05	0.0283
		SLC4A7	11.6332	CCSER1	12.47	KLHL13	12.8269	CACNA1C	8.9357							regulation of response to stimulus	29	0.000119	0.0415
		KLHL13	11.106	CLDN16	12.3247	FRY	12.6524	UMOD	8.89338							positive regulation of signal transduction	16	0.000125	0.0427
		HNF1B	10.89	WNK1	12.1929	ENOX1	12.6389	ASTN2	8.40013							positive regulation of signaling	17	0.000133	0.0416
		SVIL	10.8348	NR3C2	12.0318	TTTY14	12.466	RGS6	8.17137							positive regulation of cell communication	17	0.000128	0.0418
		SFRP1	10.6304	RPS6	11.8584	CHP1	12.4162	PLCB1	7.79835							regulation of MAPK cascade	11	4.12e-05	0.0281
		PDE7B	10.5877	HNF1B	11.85	STOX2	12.0736	EGF	7.6098							regulation of anatomical structure size	10	1.58e-05	0.0248
		LINC01503	10.4971	ACSL4	11.8252	SFRP1	12.0481	PTGER3	7.41154							gland development	8	0.00015	0.0435
		PTH1R	10.4859	PRKG1	11.6088	CLDN16	12.0386	SLC16A12	6.63406							positive regulation of cellular component biogenesis	9	0.000108	0.0414
		NAV2	10.2205	MAST4	11.6086	HNF1B	11.9296	FKBP5	6.34803							negative regulation of cell differentiation	10	0.00016	0.0433
		MAL	10.2155	PRICKLE1	11.1021	NR3C2	11.908	LINGO2	6.19305							protein phosphorylation	11	7.81e-05	0.0371
		PAX8	9.78724	SEMA3C	10.7604	MACROD2	11.3183	ZBTB16	5.67669							tube morphogenesis	10	0.000194	0.0484
		UMOD	9.74689	DANT2	10.6674	FAM155A	10.9838	CLDN10-AS1	4.94838							tube development	12	8.37e-05	0.0365
		RPL41	9.63753	ASIC2	10.557	WNK1	10.9606	PTH2R	4.90819							regulation of cell adhesion	11	0.000112	0.0397
		FGF13	9.56702	ERBB4	10.1264	PRKG1	10.7343	ARHGAP6	4.08439							regulation of cell migration	13	2.81e-05	0.0276
		CLCNKA	9.46822	SLC4A7	10.0566	GPC5	10.6102	THSD4	3.732							regulation of cell motility	13	5.33e-05	0.0288
		GPC6	9.36858	GALNT18	9.45693	ADAMTS9-AS2	10.6066									regulation of cellular component movement	14	2.69e-05	0.0281
		KCNJ1	9.25432	RPL11	9.38745	ACSL4	10.4683									anatomical structure formation involved in morphogenesis	13	3.3e-05	0.0287
		GLDC	9.09027	SFRP1	9.36556	PAX8	10.4568									positive regulation of phosphorylation	11	0.000203	0.049
		STOX2	8.7374	PTH1R	9.26716	PLCB1	10.4433									positive regulation of phosphate metabolic process	12	0.00011	0.0399
		DHFR	8.53204	FGF13	9.1019	STON2	10.3962									regulation of phosphate metabolic process	16	4.54e-05	0.0285
		PRKG1	8.12423	NEK10	8.76901	PTH1R	10.2847									regulation of phosphorus metabolic process	16	4.62e-05	0.0278
		RGS6	7.83401	FKBP5	8.60803	RNF213	10.2359									positive regulation of phosphorus metabolic process	12	0.00011	0.0409
		CCSER1	7.36407	KCNIP4	8.42766	NEK10	10.1192									regulation of phosphorylation	14	0.000184	0.0474
		COL4A1	7.09729	WWC1	8.24672	CCSER1	9.86652									embryo development	13	0.00013	0.0415
		COL4A2	7.08016	CPD	8.13608	MGAT5	9.84049									regulation of protein phosphorylation	13	0.000194	0.0491
		THSD4	6.6765	PTH2R	8.06698	KCNJ1	9.7698									regulation of protein modification process	16	0.000139	0.0412
		PTH2R	6.66778	TMEM213	8.03366	GLDC	9.73282									regulation of multicellular organismal development	15	9e-05	0.0362
		GALNT10	6.66167	UMOD	7.98928	UMOD	9.5397									positive regulation of multicellular organismal process	16	6.91e-05	0.035
		MGAT5	6.61993	GLDC	7.80373	DANT2	9.48669									neurogenesis	15	0.000156	0.0429
		RASGEF1B	6.03869	KCNJ1	7.39999	FGF13	9.1976									nervous system development	22	1.23e-05	0.0321
		FKBP5	5.89838	PAX8	6.98677	TRABD2B	9.04731									signal transduction	33	0.000198	0.0485
		PTGER3	5.47692	LINC00511	6.58379	TMEM52B	8.99748
		GPC5	5.45974	ZBTB16	6.50283	GALNT18	8.67902
		ZBTB16	5.30862	MGAT5	6.28553	ERBB4	8.59053
				RGS6	5.91492	RASGEF1B	8.582
				RPS3	4.8945	LINGO2	8.52147
				EFNA5	4.73206	CLCNKA	8.49325
				CLDN10-AS1	3.92453	KCNIP4	8.29578
						FKBP5	8.20629
						PTGER3	8.05125
						NAV2	7.98315
						PTH2R	7.61132
						SAT1	7.34359
						RGS6	6.67455
						ZBTB16	6.49823
						THSD4	4.21597
	NPAS3	SFRP1	16.8696	PROM1	18.7202	TENM4	13.9157	SFRP1	16.4016	Wnt Pathway regulators		Blue				Yellow				Brown				Pink
		SYNE1	14.8119	DCDC2	16.7612	KAZN	13.882	TTTY14	15.5558			GO biological process complete	#	raw P value	FDR	GO biological process complete	#	raw P value	FDR	GO biological process complete	#	raw P value	FDR	GO biological process complete	#	raw P value	FDR
		KAZN	13.2723	SYNE1	15.9767	DCDC2	13.4374	MAML3	14.5895			negative regulation of osteoblast proliferation	2	1.12e-05	0.0438	kidney development	5	2.34e-06	0.0367
		BICC1	12.5354	KAZN	14.6721	LINC01320	13.3763	NPNT	13.5068			endothelial cell chemotaxis	2	1.12e-05	0.035	developmental process	13	1.08e-05	0.0424
		NRP1	12.4998	NRP1	14.1121	GLIS3	12.8578	SLC4A7	13.3978			regulation of ossification	3	1.62e-05	0.0362	renal system development	5	2.71e-06	0.0212
		ZBTB16	11.1879	SFRP1	13.4398	NRP1	12.7508	LINC01320	12.7009			kidney development	4	5.04e-06	0.0789	urogenital system development	5	4.72e-06	0.0247
		SRGAP3	10.6501	SRGAP3	13.2803	SFRP1	11.9141	KAZN	11.5704			renal system development	4	5.67e-06	0.0444
		LINC01320	10.2413	BICC1	12.4426	PDE1A	11.3811	SRGAP3	11.2205			urogenital system development	4	8.9e-06	0.0465
		TENM4	9.93867	GLIS3	12.0503	TTTY14	10.825	LINGO2	10.39			positive regulation of cell differentiation	5	1.22e-05	0.0319
				BNC2	11.6122	LRMDA	8.53035	PRKG1	9.56191
				PDE1A	11.5811	RBFOX1	6.22086	LRMDA	7.68559
				LRMDA	11.5299
				LINC01320	11.4418
				ZBTB16	11.0814
				TENM4	10.5762
				RBFOX1	8.12667
	NR3C1/NR3C2	ARHGAP24	23.107	ARHGAP24	21.1694	JMJD1C	17.9873	ARHGAP24	22.3436			Blue				Yellow				Brown				Pink
		COBLL1	20.2744	FGF13	18.2758	COBLL1	17.9472	CXCL12	20.824			GO biological process complete	#	raw P value	FDR	GO biological process complete	#	raw P value	FDR	GO biological process complete	#	raw P value	FDR	GO biological process complete	#	raw P value	FDR
		JMJD1C	19.3259	COBLL1	18.04	ARHGAP24	17.8235	PRKCQ	19.8332															mucociliary clearance	3	1.37e-05	0.0429
		LINC02256	19.1788	LINC02256	17.0196	SIM1	17.3774	COBLL1	19.6626															respiratory system process	4	6.91e-06	0.0361
		ADAMTS9-AS1	18.2646	CRMP1	16.7339	LINC02256	17.2479	GPC3	18.4129															respiratory gaseous exchange by respiratory system	5	5.93e-06	0.0929
		LAMA1	17.7319	VAV3	16.0022	FGF13	17.0158	LAMA1	17.8553															movement of cell or subcellular component	20	6.11e-06	0.0479
		VAV3	17.6743	STK32B	15.9052	PHACTR1	16.6862	CPEB4	17.5898															regulation of metal ion transport	10	1.17e-05	0.046
		FGF13	17.422	SIM1	15.792	CRMP1	16.1725	IMMP2L	17.4544															regulation of biological quality	34	1.62e-05	0.0422
		PTGER3	17.1579	PHACTR1	15.7324	VAV3	16.0989	EFHD1	16.6992
		PTPRG	16.8835	PDE4D	14.8822	PTPRG	16.0388	TRABD2B	16.5171
		STK32B	16.0835	TFCP2L1	14.7182	GLIS3	15.7462	TMEM72-AS1	16.4365
		IMMP2L	15.7095	GLIS3	13.6303	PTGER3	15.3534	AGAP1	16.4229
		LRCH1	15.6285	PTH1R	13.4004	RBPMS	15.0649	JMJD1C	16.3855
		PHACTR1	15.4399	IMMP2L	13.3598	TRABD2B	15.032	BBOX1	16.1486
		RBPMS	15.0854	DPH6-DT	13.299	SFRP1	14.3523	TRIM2	15.9787
		LINGO1	14.9923	PTGER3	12.9328	IMMP2L	14.3167	MYO9A	15.4823
		SEMA6D	14.5929	ZBTB20	12.5696	DPH6-DT	14.1553	SPAG16	15.3126
		MFSD4A	14.1075	NTRK2	12.2951	TRIM2	13.9932	DPH6-DT	15.3
		PDE4D	13.8738	ARHGAP6	11.9166	MAML2	13.9272	GLIS3	14.7761
		ZBTB20	13.6887	FOXP2	11.7677	RAD51B	13.8295	PEBP1	14.6876
		TMEM72-AS1	13.5864	SCHLAP1	11.7378	FAM155A	13.4224	PTPN4	14.641
		FRY	13.3238	OXR1	11.305	TSPAN9	13.2893	PDE1A	14.6264
		SIK3	13.2403	EGF	11.1311	FOXP2	13.285	SORCS2	14.2894
		PLPPR1	13.1313	WNK1	11.0305	PRKG1	13.1992	MPPED2	14.0931
		SIM1	13.11	SLC9A3	10.9747	ARHGAP6	13.0468	PPM1L	13.988
		SCHLAP1	12.9525	PDE7B	10.9102	MFSD4A	12.861	BCL2	13.9183
		PXDNL	12.8914	HIP1	10.8281	LRCH1	12.6826	ZFAND5	13.8251
		RAD51B	12.8572	NEAT1	9.81219	TFCP2L1	12.6629	LINGO1	13.7631
		TFCP2L1	12.8386	KCNIP4	9.51788	ZBTB20	12.3771	BTBD11	13.7261
		DPH6-DT	12.6151	LINC01320	9.40544	KCNIP4	11.7418	ERBB4	13.5268
		PDE4DIP	12.606	CA12	9.39031	PDE4D	11.7003	PTGER3	13.493
		KCNIP4	12.5788	CLCNKA	9.24341	FRY	11.6309	ACOT11	13.4579
		ARHGAP6	12.513	UMOD	8.84731	PTH1R	11.5727	NLGN4Y	13.4304
		KCNJ1	12.4657	KCNJ1	8.50803	PDE7B	11.2313	PRKCA	13.4195
		EGF	12.286	SMYD3	8.33027	OXR1	11.1783	CHP1	13.3524
		CA12	12.2327	PDE1A	8.29052	PXDNL	11.1196	RNF152	13.1751
		SLC9A3	12.2224	NELL1	7.92112	ESRRG	10.6377	ESRRG	12.9465
		NTRK2	12.0739	PARD3B	7.51155	WNK1	10.5787	NFE2L2	12.9215
		TSPAN9	11.8232	FKBP5	7.35087	ARL17B	10.525	FNIP2	12.8828
		GLIS3	11.7508	FHIT	7.20968	CGNL1	10.295	ZBTB20	12.7414
		PDE7B	11.5277	RNF144B	6.20322	ENOX1	10.2301	CYFIP2	12.687
		EEF1A1	11.4349	EFNA5	5.75449	NEAT1	10.2048	VAV3	12.6246
		NEAT1	11.0858			LRMDA	10.1131	ARHGAP6	12.4448
		PTPN4	10.7336			PDE1A	10.0191	CACNA1C	12.3272
		OXR1	10.5624			SCHLAP1	9.79102	TSPAN9	12.2657
		TRABD2B	9.81962			PTPN4	9.72985	FAM155A	12.2411
		HIP1	9.7853			PTH2R	9.59091	PXDNL	12.121
		RPS9	9.73998			EGF	9.45683	PBX1	12.0538
		PDE1A	9.61602			SMYD3	9.37208	SLC16A7	11.9538
		FNDC3B	9.40171			NELL1	9.37062	PLPPR1	11.8909
		CLCNKA	9.00291			DEPTOR	9.26622	PHACTR1	11.8485
		SMYD3	8.89087			FNDC3B	8.9954	ZDHHC14	11.8151
		LINC01320	8.78766			RBFOX1	8.82341	MFSD4A	11.7653
		DEPTOR	8.74718			ERBB4	8.81788	CFAP221	11.653
		NELL1	8.23295			CA12	8.11546	RPS9	11.6499
		DAPL1	8.21898			UMOD	8.03222	SCTR	11.543
		PAX8	7.10829			PARD3B	7.66783	LINGO2	11.1742
		BICDL1	6.92108			KCNJ1	6.87926	WNK1	11.0677
		FKBP5	6.81155			FHIT	6.61926	NAV2	11.0527
		PARD3B	6.76439			FKBP5	6.5819	LINC02484	10.9858
		FHIT	6.2753			LINC01320	6.24817	NEAT1	10.942
		ERBB4	6.23865			HIP1	6.20546	KCNJ1	10.8667
		EFNA5	5.97983			PLCB1	6.0365	EGF	10.7768
		UMOD	5.63537			DACH1	5.81833	STOX2	10.7674
		DACH1	3.29042			EFNA5	4.964	ENOX1	10.5353
								SLC22A3	10.4393
								JAG1	10.4344
								CACNB2	10.1621
								ADAMTS9-AS1	10.0222
								SVIL	9.9825
								LRP1B	9.90771
								CALCR	9.86419
								LINC02343	9.80698
								DEPTOR	9.73827
								SMYD3	9.63125
								PDE4D	9.56304
								MAML2	9.40905
								TFCP2L1	9.38086
								KCNIP4	9.26079
								DACH1	9.22254
								BICDL1	9.10236
								UMOD	9.09924
								SCHLAP1	9.01457
								CGNL1	9.01133
								PTH2R	8.94762
								PARD3B	8.77471
								PTH1R	8.43266
								NEK10	8.27734
								HIP1	7.95385
								ASTN2	7.81679
								NELL1	7.54798
								OXR1	7.51798
								LRMDA	7.51149
								CA12	7.40065
								FKBP5	7.09242
								LINC01320	7.06564
								PAPSS2	6.65875
								EFNA5	6.62965
								CA10	6.19629
	FOXK2	AGAP1	16.4218	RANBP3L	14.9508	ARHGEF38	14.6823	ARL17B	17.6565			Blue				Yellow				Brown				Pink
		COBLL1	16.1519	STPG2	13.1682	BCL2L14	13.5179	DCDC2	15.8793			GO biological process complete	#	raw P value	FDR	GO biological process complete	#	raw P value	FDR	GO biological process complete	#	raw P value	FDR	GO biological process complete	#	raw P value	FDR
		CGNL1	15.2849	BCL2L14	13.0234	RANBP3L	12.8837	RANBP3L	15.664
		STPG2	15.0911	SIM1	10.8431	STPG2	12.7336	AGAP1	15.1784
		PPARA	14.6435	SPATC1	10.5628	SLC4A7	11.8319	STPG2	14.9572
		NEK10	14.4876	ASTN2	10.5593	CGNL1	11.6435	ARHGEF38	12.2991
		SIM1	13.6297	ERBB4	10.3598	ASTN2	11.2408	CGNL1	12.1329
		TCIM	13.6133	ARHGEF38	10.2491	SPATC1	10.1969	SLC4A7	11.5476
		ARL17B	13.2575	KCNIP4	9.71256	ERBB4	9.59412	TTTY14	11.2589
		RANBP3L	13.0984	SLC4A7	8.93233	ARL17B	9.49667	LRMDA	11.1102
		SPATC1	12.8822	NEK10	8.69739	SIM1	9.13189	RPS9	10.9398
		ENOX1	12.8752	PDE1A	8.36309	PDE1A	8.34671	ENOX1	10.6603
		ARHGEF38	12.8428	NCKAP5	8.31431	NEK10	7.43625	TFPI	10.3643
		SLC4A7	12.6063	DEPTOR	6.63203	ITGB6	7.05135	SPATC1	9.885
		ASTN2	12.1077	SPP1	5.17576	SPP1	3.94347	NEK10	9.87927
		ARID5B	12.0886	PKHD1	4.53001			ITGB6	9.21371
		DCDC2	10.2996	SLC12A1	3.66082			NAV2	8.52974
		ITGB6	8.39895	TFPI	3.50735			NCKAP5	7.99279
		DEPTOR	7.83415	ITGB6	3.009			SIM1	7.42736
		SPP1	7.34682					SLC12A1	5.41971
		TFPI	4.73082					SPP1	5.05814
	NR2F2	COX7C	18.7234	COX7C	19.1653	RPL34	17.2666	TOX	16.6856			Blue				Yellow				Brown				Pink
		RPS3A	17.6771	RPL34	16.2195	TMBIM6	15.7649	THSD4	16.4425			GO biological process complete	#	raw P value	FDR	GO biological process complete	#	raw P value	FDR	GO biological process complete	#	raw P value	FDR	GO biological process complete	#	raw P value	FDR
		RPL34	16.0778	RPL21	15.5331	RPL41	14.3953	KANK1	16.4061			cytoplasmic translation	10	1.94e-16	3.05e-12	cytoplasmic translation	9	2.84e-15	4.46e-11	cytoplasmic translation	6	7.71e-10	1.21e-05
		RPL41	15.4554	TMBIM6	15.3317	PEBP1	12.6287	RPL37A	15.937			translation	10	6.18e-12	4.85e-08	translation	9	3.34e-11	2.62e-07	translation	6	4.03e-07	0.00211
		RPL21	15.3891	RPL41	13.5438	THSD4	12.6121	RPL41	14.6324			peptide biosynthetic process	10	1.26e-11	4.94e-08	peptide biosynthetic process	9	6.36e-11	3.32e-07	peptide biosynthetic process	6	6.17e-07	0.00242
		PPP1R1A	14.3845	SLC25A3	13.4917	RPS15	12.5551	LRMDA	14.2148			peptide metabolic process	11	7.97e-12	4.17e-08	peptide metabolic process	9	8.66e-10	2.71e-06	peptide metabolic process	7	1.52e-07	0.00119
		SLC25A3	13.8952	PEBP1	13.1878	RPL37A	12.4533	ZBTB20	13.9625			cellular amide metabolic process	11	6.13e-10	1.6e-06	cellular amide metabolic process	9	3.03e-08	7.91e-05	cellular amide metabolic process	7	2.39e-06	0.00749
		TMBIM6	13.4602	CUBN	11.5478	WFDC2	12.086	SPP1	12.7631			amide biosynthetic process	10	1.64e-10	5.14e-07	amide biosynthetic process	9	6.46e-10	2.53e-06	amide biosynthetic process	6	2.86e-06	0.00748
		PEBP1	13.2031	SPP1	11.4888	NLGN1	10.5207	NLGN1	12.5254			cellular nitrogen compound biosynthetic process	11	1.16e-07	0.000227	cellular nitrogen compound biosynthetic process	9	2.2e-06	0.00431
		RPS24	12.5633	NLGN1	11.3976	RPS24	9.92506	CASR	11.8185			cellular biosynthetic process	12	5.32e-06	0.00694	cellular biosynthetic process	10	3.59e-05	0.0469
		NLGN1	12.1631	RPL37A	11.3304	RPS14	9.85432	RPS15	11.1471			biosynthetic process	12	9.59e-06	0.0107	organonitrogen compound biosynthetic process	10	1.35e-07	0.000302
		RPL37A	11.5121	RPS11	11.0404	SPP1	9.70851	CPM	11.0811			organonitrogen compound biosynthetic process	11	8.75e-08	0.000196	gene expression	10	1.04e-05	0.0148
		PTMA	11.479	RPS24	11.0024	FGD4	9.69517	PEBP1	9.45406			organic substance biosynthetic process	12	7.22e-06	0.00871	cellular macromolecule biosynthetic process	9	4e-06	0.00696
		RPS15	11.3635	RPS15	10.6846	CPM	9.32938	SLC16A12	9.38525			gene expression	13	1.29e-07	0.000224	macromolecule biosynthetic process	9	4.71e-06	0.00738
		SLCO4C1	11.3583	WFDC2	10.4128	DANT2	8.92331	PXDNL	9.35721			cellular macromolecule biosynthetic process	11	2.4e-07	0.000377
		RPS11	11.3274	FGD4	10.1139	SLCO4C1	8.85524	CLDN10-AS1	8.93696			macromolecule biosynthetic process	11	2.94e-07	0.000419
		THSD4	11.0278	RPL19	9.97818	B2M	8.76416
		CPM	10.7327	RPS14	9.55174	LRMDA	6.51933
		WFDC2	10.6302	DANT2	8.88619
		RPL19	10.2881	B2M	8.85073
		RPS14	9.7879	ACTG1	8.50264
		SPP1	8.96347
		ACTG1	8.94699
		B2M	8.56716
	ESRRA/B/G	TMEM72	19.0452	PROM1	19.617	ARHGAP24	20.3302	SAT1	19.687			Blue				Yellow				Brown				Pink
		ARHGAP24	18.9158	ARHGAP24	19.5642	PRKD1	17.7639	MECOM	19.1553			GO biological process complete	#	raw P value	FDR	GO biological process complete	#	raw P value	FDR	GO biological process complete	#	raw P value	FDR	GO biological process complete	#	raw P value	FDR
		MECOM	18.6612	MFSD4A	18.0057	TMEM72	17.4663	OXR1	17.765			protein transport into plasma membrane raft	2	3.17e-05	0.031	protein transport into plasma membrane raft	2	3.04e-05	0.0397	protein transport into plasma membrane raft	2	2.78e-05	0.0363	protein transport into plasma membrane raft	2	1.06e-05	0.0139
		ADAMTS9-AS2	18.3567	TMEM72	17.6587	MSI2	17.3283	TMEM72	17.0674			protein localization to plasma membrane raft	2	7.89e-05	0.0364	cellular response to hydroperoxide	3	1.8e-06	0.0282	protein localization to plasma membrane raft	2	6.93e-05	0.0435	protein localization to plasma membrane raft	2	2.66e-05	0.0231
		SREBF2	17.7542	PRKD1	17.1993	PROM1	16.985	RBM47	16.0577			protein transport into membrane raft	2	0.00011	0.0393	response to hydroperoxide	3	1.23e-05	0.0385	protein transport into membrane raft	2	9.69e-05	0.0447	protein localization to membrane raft	2	9.7e-05	0.0435
		OXR1	17.5878	MECOM	16.9286	RHOBTB3	16.571	PRKD1	15.6916			putrescine catabolic process	2	5.27e-05	0.0306	positive regulation of lipid metabolic process	5	3.01e-05	0.0429	putrescine catabolic process	2	4.63e-05	0.0363	protein transport into membrane raft	2	3.72e-05	0.0265
		PRKD1	17.2218	MSI2	16.5274	SREBF2	16.0356	PDK4	15.4515			polyamine catabolic process	2	0.00011	0.0402	regulation of lipid metabolic process	7	1.21e-05	0.0476	polyamine catabolic process	2	9.69e-05	0.046	protein transport within lipid bilayer	2	6.36e-05	0.0332
		RBM47	17.0925	RBM47	16.1567	RBM47	15.9584	PPARA	15.2839			regulation of heart rate by chemical signal	2	0.000147	0.0452	negative regulation of intracellular signal transduction	8	1.93e-05	0.0377	positive regulation of endodeoxyribonuclease activity	2	6.93e-05	0.0418	establishment of localization	15	4.77e-05	0.0299
		MFSD4A	15.9949	CAPN8	16.1097	MECOM	15.2921	DANT2	15.2716			regulation of biological quality	21	3.32e-05	0.0289	regulation of intracellular signal transduction	15	3.15e-06	0.0247	positive regulation of deoxyribonuclease activity	2	9.69e-05	0.0434	putrescine catabolic process	2	1.77e-05	0.0174
		RIMBP2	15.7984	NOS1AP	15.9084	PDE4D	15.226	CLCN5	15.1144			regulation of heart contraction	5	0.000114	0.0388	regulation of cell communication	20	1.48e-05	0.0386	cellular response to hydroperoxide	3	1.58e-06	0.0247	polyamine catabolic process	2	3.72e-05	0.0277
		CDH16	15.7336	ABLIM1	15.7244	NOS1AP	14.7696	RHOBTB3	14.6083			regulation of blood circulation	6	2.72e-05	0.0305	regulation of signaling	20	1.59e-05	0.0356	response to hydroperoxide	3	1.08e-05	0.0422	putrescine metabolic process	2	9.7e-05	0.0422
		PROM1	15.1237	CYFIP2	15.5198	MFSD4A	14.7565	ADAMTS9-AS2	13.499			regulation of system process	8	4.1e-05	0.0306	negative regulation of programmed cell death	10	2.95e-05	0.0462	positive regulation of potassium ion transmembrane transporter activity	3	3.77e-05	0.0422	positive regulation of potassium ion import across plasma membrane	2	6.36e-05	0.0344
		CASR	14.7971	RHOBTB3	15.029	OXR1	14.6922	NOS1AP	13.1827			regulation of voltage-gated sodium channel activity	2	0.000147	0.0443	negative regulation of cell death	11	1.21e-05	0.063	regulation of potassium ion transmembrane transport	4	4.59e-05	0.0399	positive regulation of potassium ion transmembrane transport	3	3.27e-05	0.027
		TMEM161B-AS1	14.5565	RORA	14.5928	ADAMTS9-AS2	14.0009	ENOX1	13.1041			regulation of cation transmembrane transport	8	1.35e-06	0.0105	positive regulation of molecular function	13	2.59e-05	0.0452	regulation of potassium ion transport	4	8.33e-05	0.0466	regulation of potassium ion transmembrane transport	4	6.7e-06	0.0105
		RHOBTB3	14.4838	OXR1	14.0552	NEK10	13.8411	WNK1	12.4586			regulation of ion transmembrane transport	9	1.43e-06	0.00747					regulation of metal ion transport	7	2.27e-05	0.0444	regulation of potassium ion transport	4	1.23e-05	0.0148
		PPARA	14.3897	TMEM161B-AS1	13.9786	CAPN8	13.7031	SLCO3A1	11.9502			regulation of ion transport	10	3.21e-06	0.0101					regulation of ion transport	9	1.41e-05	0.0368	regulation of metal ion transport	7	7.89e-07	0.00412
		ANK2	14.1512	ZNF385D	13.9274	TMEM161B-AS1	13.3802	TRABD2B	11.9105			regulation of transport	14	2.66e-05	0.0321					regulation of transport	13	5.71e-05	0.0373	regulation of ion transport	8	2.43e-06	0.0095
		VAT1L	13.876	CASR	13.8811	CLCN5	13.1929	NEK10	11.8443			regulation of localization	17	8.05e-05	0.0332					regulation of cation transmembrane transport	6	0.000105	0.0431	regulation of transport	10	5.5e-05	0.0319
		ACPP	13.8325	RASSF8	12.4492	ANK2	13.0147	ATP1B1	11.6797			regulation of transmembrane transport	9	5.39e-06	0.0141					regulation of ion transmembrane transport	8	8.29e-06	0.065	regulation of cation transmembrane transport	6	6.19e-06	0.0108
		RORA	13.7986	TCIM	12.3927	DANT2	13.0077	UMOD	11.6298			regulation of metal ion transport	9	3.03e-07	0.00474					regulation of transmembrane transport	8	2.68e-05	0.0382	regulation of ion transmembrane transport	7	2.74e-06	0.0086
		KCNIP4	13.7315	MAST4	12.3635	MAST4	12.6292	KCNIP4	11.6069			regulation of ion transmembrane transporter activity	6	3.03e-05	0.0317					regulation of calcium ion transmembrane transporter activity	4	4.59e-05	0.0378	regulation of transmembrane transport	7	8.01e-06	0.0114
		CYFIP2	13.6618	KCNIP4	12.2616	CASR	12.5018	MAST4	11.4443			regulation of transmembrane transporter activity	6	3.74e-05	0.0293					regulation of calcium ion transmembrane transport	5	2.35e-05	0.041	positive regulation of potassium ion transport	3	5.02e-05	0.0302
		PDE4D	13.5208	ADAMTS9-AS2	12.0998	CHL1	12.3313	CLCNKA	11.4238			regulation of transporter activity	6	5.25e-05	0.0317					regulation of calcium ion transport	6	1.78e-05	0.0399	regulation of potassium ion import	2	7.95e-05	0.0389
		MSI2	13.2843	PPARA	11.7416	KCNIP4	12.0023	SLC4A7	11.3463			regulation of cation channel activity	5	5.13e-05	0.0335					chloride transport	4	8.64e-05	0.0451	cellular response to hydroperoxide	2	7.95e-05	0.0377
		UMOD	13.2471	SORCS2	11.4817	PPARA	11.7717	CASR	11.266			regulation of cardiac muscle cell action potential	3	4.58e-05	0.0327					inorganic anion transport	5	3.74e-05	0.0451	regulation of peptidyl-cysteine S-nitrosylation	2	7.95e-05	0.0366
		RASSF8	12.8445	RAP1GAP	11.3794	RORA	11.63	LRMDA	11.1076			positive regulation of potassium ion transmembrane transporter activity	3	4.58e-05	0.0312					anion transport	7	5.61e-05	0.0383	excretion	3	3.72e-05	0.0254
		FGF13	12.653	CHL1	11.3562	SLC4A7	11.6037	PKHD1	9.28777			regulation of potassium ion transmembrane transport	4	5.93e-05	0.032					ion transport	11	3.93e-05	0.041	regulation of sodium ion transmembrane transporter activity	3	6.92e-05	0.035
		NOS1AP	12.6067	NEK10	11.3335	RASSF8	11.5249	FGF14	6.32359			regulation of potassium ion transport	4	0.000107	0.0401					positive regulation of lipid metabolic process	5	2.43e-05	0.038	regulation of sodium ion transmembrane transport	3	0.000106	0.0449
		PRKAA2	12.4343	VAT1L	11.2493	ACPP	11.46					positive regulation of potassium ion transmembrane transport	3	0.000167	0.0494					regulation of lipid metabolic process	6	9.66e-05	0.0473	chloride transport	4	1.27e-05	0.0143
		BICC1	12.3373	SLC4A7	11.0663	TCIM	10.8378					regulation of cardiac muscle cell contraction	3	7.98e-05	0.0338					kidney development	6	4.45e-05	0.041	inorganic anion transport	5	3.39e-06	0.00885
		MAST4	12.0122	ZMYND8	11.0423	BICC1	10.7243					regulation of actin filament-based movement	3	0.000127	0.0415					multicellular organismal process	28	4.09e-05	0.04	anion transport	8	1.21e-07	0.0019
		SAT1	11.7872	PPARGC1A	10.9305	LINC02532	10.602					regulation of cardiac muscle contraction	4	3.4e-05	0.0281					renal system development	6	5.25e-05	0.0392	ion transport	11	2.08e-07	0.00163
		SYNE1	11.401	BICC1	10.3401	SAT1	10.2497					regulation of striated muscle contraction	4	7.92e-05	0.0355					urogenital system development	6	9.82e-05	0.0427	monovalent inorganic cation homeostasis	4	4.1e-05	0.0268
		SLC4A7	11.2663	SYNE1	10.2883	SYNE1	10.1254					regulation of calcium ion transmembrane transporter activity	4	5.93e-05	0.031					negative regulation of intracellular signal transduction	8	1.38e-05	0.0433	cation homeostasis	7	3.44e-05	0.027
		CADPS2	11.1644	UMOD	10.0907	UMOD	10.1225					regulation of calcium ion transmembrane transport	5	3.24e-05	0.0298					regulation of intracellular signal transduction	14	9.28e-06	0.0485	ion homeostasis	7	5.72e-05	0.032
		CLCN5	11.1182	RIMS2	9.77349	ERBB4	9.80013					regulation of calcium ion transport	6	2.6e-05	0.034					regulation of signal transduction	17	8.38e-05	0.0453	sodium ion transport	4	0.000108	0.0436
		NEK10	10.8796	SDK1	9.69916	ZNF385D	9.76622					chloride transport	4	0.000111	0.0388					regulation of cell communication	18	0.000104	0.0439	cation transport	7	0.000106	0.0437
		BTBD11	10.275	MACC1	9.57307	MACC1	9.67184					inorganic anion transport	5	5.13e-05	0.0322					regulation of signaling	18	0.00011	0.0444	carboxylic acid transport	5	1.65e-05	0.0172
		ATP1B1	9.8503	PDK4	9.23967	ENOX1	9.46488					anion transport	8	9.87e-06	0.0221					circulatory system process	7	9.24e-05	0.0467	organic anion transport	6	4.04e-06	0.00792
		LINC02532	9.80843	LINC01781	8.92251	CLCNKA	8.46333					ion transport	12	1.38e-05	0.0271					metal ion transport	8	5.48e-05	0.039	circulatory system process	7	3.45e-06	0.00773
		MACC1	9.67037	CLCNKA	8.56891	DEPTOR	8.22361					sodium ion transport	5	7.04e-05	0.0345					cation transport	9	7.48e-05	0.0434	ion transmembrane transport	7	0.000124	0.0488
		ERBB4	9.63072	PEBP1	8.00024	SDK1	8.03896					metal ion transport	8	8.84e-05	0.0346									transmembrane transport	9	2.07e-05	0.019
		SLCO3A1	8.9123	ATP1B1	7.91158	LINC01781	7.11143					cation transport	9	0.000127	0.0422
		PEBP1	8.90836	NLGN4Y	7.62127	PKHD1	6.54887					cellular response to nutrient levels	5	0.000127	0.0408
		CLCNKA	8.74039	DEPTOR	7.45718	ATP1B1	6.11557					kidney development	6	6.46e-05	0.0327
		PKHD1	7.82531	PKHD1	5.79765	KCNJ16	5.72633					multicellular organismal process	30	1.84e-05	0.0288
		LINC01781	7.38236	ERBB4	5.64233							renal system development	6	7.61e-05	0.0362
		STOX2	7.20082	SCN3A	4.33614							urogenital system development	6	0.000142	0.0444
		DEPTOR	6.67235									organic anion transport	6	0.000101	0.0384
		FGF14	4.88327									negative regulation of intracellular signal transduction	9	2.54e-06	0.00996
		NR2F2-AS1	4.57513									regulation of intracellular signal transduction	14	2.12e-05	0.0302
												regulation of signal transduction	18	5.86e-05	0.0328
												regulation of cell communication	19	7.95e-05	0.0346
												regulation of signaling	19	8.5e-05	0.0342
												circulatory system process	8	1.75e-05	0.0305
	ZEB1	NTNG1	22.7191	NTNG1	18.3912	TBC1D4	17.8336	CLCNKA	18.528			Blue				Yellow				Brown				Pink
		BICD1	17.6859	BICD1	17.3285	BICD1	15.9361	CLCNKB	14.8465			GO biological process complete	#	raw P value	FDR	GO biological process complete	#	raw P value	FDR	GO biological process complete	#	raw P value	FDR	GO biological process complete	#	raw P value	FDR
		TBC1D4	17.3026	TBC1D4	17.2376	FRY	15.0252	MAGI1	14.5494			renal system development	6	2.4e-06	0.0377
		PLCB1	15.1844	PAPPA2	14.9978	COBLL1	14.8186	CKB	14.2505			urogenital system development	6	4.62e-06	0.0362
		HIVEP3	15.1676	GULP1	14.3267	MEGF11	14.2118	FKBP5	14.0788
		FRY	15.1643	FAM155A	13.9087	GULP1	14.1135	MFSD4A	13.3592
		COBLL1	15.1543	BICC1	13.8627	STK32B	14.0794	PTGER3	13.0645
		ARID5B	14.017	CD24	13.1681	SPP1	13.3559	BICC1	12.8149
		BICC1	13.7231	PLCB1	12.8264	FAM155A	13.1334	SPP1	12.8068
		SORBS2	13.2192	MACC1	10.4192	MAST4	12.8773	PKP4	12.7331
		FAM155A	13.0731	TRABD2B	10.205	CADPS2	12.6941	ZBTB16	12.5332
		CD24	12.8481	MGAT5	8.56635	SLC16A12	11.8572	SLC16A12	11.8736
		PAPPA2	12.4964	SPP1	7.54949	MACC1	10.7258	SLC9A3	11.7981
		ERBB4	12.3266	ERBB4	6.9257	FKBP5	10.3398	PDK4	11.6264
		NLGN4Y	11.2164	SAT1	6.626	TRABD2B	10.0285	PTH2R	11.3132
		DHFR	10.7682			PAPPA2	9.53878	ATP1B1	10.2901
		CSRNP3	10.6949			COL4A1	9.20296	RBFOX1	9.45206
		MACC1	10.5024			LRMDA	8.42581	THSD4	9.39589
		FKBP5	10.3066			ASTN2	8.12049	HIP1	9.26093
		SPP1	10.2112			ARHGAP6	7.58868	DHFR	8.81473
		TRABD2B	9.47075			NLGN4Y	7.5135	KNG1	7.44107
		MGAT5	8.35			ERBB4	6.46907	NLGN4Y	7.33458
		COL4A1	8.1237			IGFBP7	6.38174	MGAT5	6.64974
		MECOM	7.46067			SAT1	5.78897	DACH1	6.33562
		KCNIP4	6.94014			MGAT5	4.4319	RORA	5.75358
		UMOD	3.33773					DEFB1	5.74027
								UMOD	5.65
								LINC01762	5.462
								NELL1	4.24387
