# Supplementary material for: An atlas of healthy and injured cell states and niches in the human kidney
Source: Nature. 2023 Jul 19;619(7970):585–94. doi: 10.1038/s41586-023-05769-3 (PMC10356613; doi:10.1038/s41586-023-05769-3)
Supplement: Supplementary file 6 — Supplementary Tables 1–37. [file 41586_2023_5769_MOESM6_ESM.zip › 2021-07-12390D-s6/2021-07-12390D-Supplementary Table 25.xlsx]

## Sheet: S25
	Supplementary Table 25. TAL repair niche ligand-receptor pairs.
	CellChat ligand-receptor pairs between TAL repair (adaptive/maladaptive) niche cell types.
	TAL - IMMUNE					TAL - STROMA					STROMA - IMMUNE
	name	contribution	module	rank		name	contribution	module	rank		name	contribution	celltype	rank
	CADM1 - CADM1	0.672474	black	1		CADM1 - CADM1	0.374907	black	1		CADM1 - CADM1	0.583385	FIB	1
	EGF - EGFR	0.161387	black	2		EGF - EGFR	0.361516	black	2		GAS6 - MERTK	0.157291	FIB	2
	EGF - (EGFR+ERBB2)	0.12426	black	3		EGF - (EGFR+ERBB2)	0.0934066	black	3		GAS6 - AXL	0.103241	FIB	3
	TGFA - EGFR	0.0156332	black	4		CNTN1 - NRCAM	0.0362451	black	4		CNTN1 - NRCAM	0.0698634	FIB	4
	GAS6 - MERTK	0.0128806	black	5		NPNT2 - (ITGA8+ITGB1)	0.0328866	black	5		POSTN - (ITGAV+ITGB5)	0.0486815	FIB	5
	TGFA - (EGFR+ERBB2)	0.0118243	black	6		TGFA - EGFR	0.0320038	black	6		INHBA - (ACVR1B+ACVR2A)	0.0250253	FIB	6
	CXCL12 - CXCR4	0.00154095	black	7		CDH1 - CDH1	0.013865	black	7		C3 - (ITGAX+ITGB2)	0.0125127	FIB	7
	AGRN - DAG1	0.321883	pink	1		NPNT1 - (ITGA8+ITGB1)	0.0111547	black	8		NRXN3 - NLGN1	0.369384	aFIB	1
	ALCAM - CD6	0.177035	pink	2		AGRN - DAG1	0.011092	black	9		SEMA3C - (NRP1+PLXNA2)	0.119592	aFIB	2
	CD6 - ALCAM	0.177035	pink	3		INHBA - (ACVR1B+ACVR2A)	0.0106089	black	10		PDGFD - PDGFRB	0.108266	aFIB	3
	CNTN1 - NRCAM	0.163278	pink	4		TGFA - (EGFR+ERBB2)	0.00851131	black	11		SEMA3C - PLXND1	0.0829527	aFIB	4
	KITL - KIT	0.128581	pink	5		POSTN - (ITGAV+ITGB5)	0.00784042	black	12		SEMA3C - (NRP1+PLXNA4)	0.080746	aFIB	5
	CXCL12 - CXCR4	0.0321883	pink	6		GAS6 - AXL	0.00291206	black	13		SEMA3C - (NRP1+NRP2)	0.042332	aFIB	6
	OCLN - OCLN	0.649064	brown	1		GAS6 - MERTK	0.00194137	black	14		NCAM1 - FGFR1	0.035617	aFIB	7
	AGRN - DAG1	0.0828261	brown	2		HC - C5AR1	0.0011092	black	15		GAS6 - MERTK	0.031975	aFIB	8
	HSPG2 - DAG1	0.0621196	brown	3		NRXN3 - NLGN1	0.391141	blue	1		PDGFC - PDGFRA	0.0318001	aFIB	9
	ALCAM - CD6	0.0455544	brown	4		SEMA3C - (NRP1+PLXNA2)	0.184801	blue	2		ENTPD1 - ADORA1	0.0243415	aFIB	10
	CD6 - ALCAM	0.0455544	brown	5		PDGFD - PDGFRB	0.089345	blue	3		JAM3 - JAM3	0.0228928	aFIB	11
	CD226 - NECTIN2	0.0445238	brown	6		SEMA3C - PLXND1	0.0633542	blue	4		GAS6 - AXL	0.0209874	aFIB	12
	MPZL1 - MPZL1	0.0372717	brown	7		CSPG4 - (ITGA2+ITGB1)	0.0550452	blue	5		CSPG4 - (ITGA2+ITGB1)	0.0152618	aFIB	13
	KITL - KIT	0.0330861	brown	8		NCAM1 - FGFR1	0.0436774	blue	6		NCAM1 - NCAM1	0.0138511	aFIB	14
	NRG1 - ERBB4	0.325966	yellow	1		SEMA3C - (NRP1+NRP2)	0.0431555	blue	7		NTF3 - NTRK3	0.364155	MYOF	1
	NRG3 - ERBB4	0.307198	yellow	2		PDGFC - PDGFRA	0.0406324	blue	8		NCAM1 - FGFR1	0.254255	MYOF	2
	NAMPT - INSR	0.0924283	yellow	3		SEMA3B - (NRP1+PLXNA2)	0.036454	blue	9		WNT5A - MCAM	0.11929	MYOF	3
	NRG1 - (ERBB2+ERBB4)	0.0828796	yellow	4		JAM3 - JAM3	0.0187138	blue	10		CSPG4 - (ITGA2+ITGB1)	0.108948	MYOF	4
	OCLN - OCLN	0.0771512	yellow	5		NCAM1 - NCAM1	0.0113254	blue	11		NCAM1 - NCAM1	0.0988773	MYOF	5
	NRG3 - (ERBB2+ERBB4)	0.0654929	yellow	6		GAS6 - AXL	0.0109179	blue	12		NTF3 - NTRK2	0.0544741	MYOF	6
	AGRN - DAG1	0.00984515	yellow	7		GAS6 - MERTK	0.00727862	blue	13		JAG1 - NOTCH2	0.349322	cycMYOF	1
	HSPG2 - DAG1	0.00738386	yellow	8		ENTPD1 - ADORA1	0.00415861	blue	14		CD46 - JAG1	0.3288	cycMYOF	2
	NRXN3 - NLGN1	0.00716974	yellow	9		CSPG4 - (ITGA2+ITGB1)	0.233193	brown	1		JAG1 - NOTCH3	0.249016	cycMYOF	3
	ALCAM - CD6	0.00541483	yellow	10		NCAM1 - FGFR1	0.185035	brown	2		GAS6 - MERTK	0.0439887	cycMYOF	4
	CD6 - ALCAM	0.00541483	yellow	11		NTF3 - NTRK3	0.177035	brown	3		GAS6 - AXL	0.0288729	cycMYOF	5
	CD226 - NECTIN2	0.00529234	yellow	12		GRN - SORT1	0.128296	brown	4
	MPZL1 - MPZL1	0.00443032	yellow	13		NTF3 - NTRK2	0.124559	brown	5
	KITL - KIT	0.00393279	yellow	14		WNT5A - MCAM	0.0578964	brown	6
	PTPRM - PTPRM	0.0891119	blue	1		NCAM1 - NCAM1	0.0479788	brown	7
	APP - CD74	0.0803633	blue	2		WNT5A - FZD6	0.0460063	brown	8
	SPP1 - (ITGAV+ITGB6)	0.0529019	blue	3		CD46 - JAG1	0.413552	pink	1
	SPP1 - CD44	0.0345166	blue	4		JAG1 - NOTCH3	0.283025	pink	2
	COL4A3 - (ITGAV+ITGB8)	0.0285632	blue	5		JAG1 - NOTCH2	0.268655	pink	3
	SPP1 - (ITGAV+ITGB1)	0.0272868	blue	6		GAS6 - AXL	0.0208609	pink	4
	SPP1 - (ITGAV+ITGB5)	0.0259505	blue	7		GAS6 - MERTK	0.0139073	pink	5
	LAMB1 - (ITGAV+ITGB8)	0.0247241	blue	8		PTPRM - PTPRM	0.0469741	yellow	1
	COL4A3 - (ITGA2+ITGB1)	0.0246196	blue	9		COL4A2 - (ITGA1+ITGB1)	0.031268	yellow	2
	COL4A2 - (ITGAV+ITGB8)	0.0220634	blue	10		COL4A2 - (ITGAV+ITGB8)	0.0223268	yellow	3
	LAMB1 - (ITGA2+ITGB1)	0.0217704	blue	11		COL4A3 - (ITGA1+ITGB1)	0.0207875	yellow	4
	COL4A3 - CD44	0.0215093	blue	12		SPP1 - (ITGAV+ITGB1)	0.0200832	yellow	5
	COL4A4 - (ITGAV+ITGB8)	0.0208481	blue	13		SPP1 - (ITGAV+ITGB6)	0.019904	yellow	6
	COL4A2 - (ITGA2+ITGB1)	0.0199189	blue	14		COL4A1 - (ITGA1+ITGB1)	0.0196943	yellow	7
	COL4A4 - (ITGA2+ITGB1)	0.0191927	blue	15		COL4A4 - (ITGA1+ITGB1)	0.0181244	yellow	8
	COL4A3 - (ITGA3+ITGB1)	0.0190747	blue	16		NRG1 - ERBB4	0.0174993	yellow	9
	LAMB1 - CD44	0.0185109	blue	17		COL4A2 - (ITGA2+ITGB1)	0.0174198	yellow	10
	COL4A3 - SDC4	0.0184199	blue	18		LAMB1 - (ITGA1+ITGB1)	0.0158283	yellow	11
	LAMB1 - (ITGA3+ITGB1)	0.016581	blue	19		COL4A1 - (ITGAV+ITGB8)	0.0157009	yellow	12
	COL4A2 - CD44	0.0163546	blue	20		COL4A3 - (ITGAV+ITGB8)	0.0156557	yellow	13
	COL4A4 - CD44	0.0161983	blue	21		COL4A2 - (ITGA3+ITGB1)	0.0147757	yellow	14
	COL4A2 - (ITGA3+ITGB1)	0.0151814	blue	22		SPP1 - (ITGAV+ITGB5)	0.014694	yellow	15
	COL4A4 - (ITGA3+ITGB1)	0.014818	blue	23		CADM1 - CADM1	0.0143486	yellow	16
	COL4A2 - SDC4	0.0141358	blue	24		COL4A4 - (ITGAV+ITGB8)	0.013634	yellow	17
	EFNA5 - EPHA4	0.0138414	blue	25		NRG3 - ERBB4	0.0132732	yellow	18
	COL4A1 - (ITGAV+ITGB8)	0.013235	blue	26		COL4A2 - (ITGA11+ITGB1)	0.0129091	yellow	19
	COL4A4 - SDC4	0.0128235	blue	27		LAMB1 - (ITGAV+ITGB8)	0.0126376	yellow	20
	NAMPT - INSR	0.0122122	blue	28		LAMA2 - (ITGA1+ITGB1)	0.0124836	yellow	21
	COL4A1 - (ITGA2+ITGB1)	0.0116598	blue	29		COL4A2 - SDC4	0.0121182	yellow	22
	LAMC1 - (ITGAV+ITGB8)	0.0102456	blue	30		SPP1 - (ITGA8+ITGB1)	0.0120043	yellow	23
	OCLN - OCLN	0.0101937	blue	31		LAMC1 - (ITGA1+ITGB1)	0.0116732	yellow	24
	SPP1 - (ITGA4+ITGB1)	0.00989557	blue	32		COL4A1 - (ITGA2+ITGB1)	0.0115681	yellow	25
	LAMB1 - (ITGA6+ITGB1)	0.00988036	blue	33		COL4A3 - (ITGA2+ITGB1)	0.0114712	yellow	26
	LAMA1 - (ITGAV+ITGB8)	0.00961565	blue	34		COL1A2 - (ITGA1+ITGB1)	0.0114055	yellow	27
	COL4A1 - CD44	0.00953749	blue	35		COL4A2 - CD44	0.0111435	yellow	28
	LAMC1 - (ITGA2+ITGB1)	0.00904325	blue	36		COL4A1 - (ITGA3+ITGB1)	0.0107668	yellow	29
	COL4A1 - (ITGA3+ITGB1)	0.0090321	blue	37		COL4A4 - (ITGA2+ITGB1)	0.00996933	yellow	30
	LAMB1 - DAG1	0.00878006	blue	38		COL4A3 - (ITGA3+ITGB1)	0.00989855	yellow	31
	COL4A1 - SDC4	0.0086987	blue	39		LAMA2 - (ITGAV+ITGB8)	0.00961722	yellow	32
	LAMA1 - (ITGA2+ITGB1)	0.00855098	blue	40		SPP1 - CD44	0.00914798	yellow	33
	BMP6 - (BMPR1A+BMPR2)	0.0083037	blue	41		COL4A1 - (ITGA11+ITGB1)	0.0089926	yellow	34
	LAMC1 - CD44	0.00738388	blue	42		COL4A3 - (ITGA11+ITGB1)	0.00896233	yellow	35
	LAMA1 - CD44	0.00698214	blue	43		COL1A2 - (ITGAV+ITGB8)	0.00878813	yellow	36
	LAMC1 - (ITGA3+ITGB1)	0.00697733	blue	44		LAMB1 - (ITGA2+ITGB1)	0.00846825	yellow	37
	EFNA5 - EPHB2	0.00692072	blue	45		COL4A1 - SDC4	0.00826038	yellow	38
	LAMA1 - (ITGA3+ITGB1)	0.00652538	blue	46		COL4A4 - (ITGA3+ITGB1)	0.00818139	yellow	39
	SEMA4D - PLXNB1	0.00641655	blue	47		COL4A3 - SDC4	0.00813766	yellow	40
	SEMA4D - PLXNB2	0.00538996	blue	48		LAMC1 - (ITGAV+ITGB8)	0.00811601	yellow	41
	BMP6 - (ACVR1+BMPR2)	0.0050941	blue	49		COL4A4 - (ITGA11+ITGB1)	0.00800151	yellow	42
	COL4A5 - (ITGAV+ITGB8)	0.00454353	blue	50		COL4A1 - CD44	0.00776696	yellow	43
	BMP6 - (BMPR1A+ACVR2A)	0.00440494	blue	51		COL4A3 - CD44	0.00774048	yellow	44
	LAMC1 - (ITGA6+ITGB1)	0.00433683	blue	52		COL4A2 - (ITGA9+ITGB1)	0.00755616	yellow	45
	COL4A5 - (ITGA2+ITGB1)	0.0042337	blue	53		LAMB1 - (ITGA3+ITGB1)	0.00742332	yellow	46
	CDH1 - (ITGA1+ITGB1)	0.0042337	blue	54		COL4A4 - CD44	0.00691667	yellow	47
	LAMA1 - (ITGA6+ITGB1)	0.00388449	blue	55		LAMA2 - (ITGA2+ITGB1)	0.00680169	yellow	48
	COL4A3 - (ITGA1+ITGB1)	0.00384673	blue	56		COL4A4 - SDC4	0.00663118	yellow	49
	NEGR1 - NEGR1	0.003813	blue	57		LAMA2 - (ITGA3+ITGB1)	0.00642641	yellow	50
	LAMC1 - DAG1	0.00348905	blue	58		LAMC1 - (ITGA2+ITGB1)	0.0064038	yellow	51
	COL4A5 - CD44	0.00344185	blue	59		LAMB1 - CD44	0.00629619	yellow	52
	LAMB1 - (ITGA1+ITGB1)	0.00330408	blue	60		SPP1 - (ITGA9+ITGB1)	0.00621691	yellow	53
	LAMA1 - DAG1	0.00329923	blue	61		COL1A2 - (ITGA2+ITGB1)	0.00621259	yellow	54
	COL4A5 - (ITGA3+ITGB1)	0.0030037	blue	62		COL6A3 - (ITGA1+ITGB1)	0.00591199	yellow	55
	LAMA5 - (ITGAV+ITGB8)	0.00292124	blue	63		COL1A2 - (ITGA3+ITGB1)	0.00586896	yellow	56
	COL4A2 - (ITGA1+ITGB1)	0.00290939	blue	64		TNC - (ITGAV+ITGB6)	0.00557281	yellow	57
	COL4A4 - (ITGA1+ITGB1)	0.00290759	blue	65		COL1A1 - (ITGA1+ITGB1)	0.00552017	yellow	58
	LAMA5 - (ITGA2+ITGB1)	0.00254022	blue	66		LAMC1 - (ITGA3+ITGB1)	0.00539946	yellow	59
	BMP6 - (ACVR1+ACVR2A)	0.00253589	blue	67		LAMA1 - (ITGA1+ITGB1)	0.00537636	yellow	60
	COL4A5 - SDC4	0.00232362	blue	68		COL4A1 - (ITGA9+ITGB1)	0.00526454	yellow	61
	TGFB1 - (ACVR1B+TGFBR2)	0.00223437	blue	69		COL4A3 - (ITGA9+ITGB1)	0.00524676	yellow	62
	LAMA5 - CD44	0.00206511	blue	70		BMP6 - (BMPR1A+BMPR2)	0.00505366	yellow	63
	COL4A3 - SDC1	0.00204573	blue	71		EFNA5 - EPHA4	0.00500397	yellow	64
	LAMA5 - (ITGA3+ITGB1)	0.00199734	blue	72		COL4A5 - (ITGA1+ITGB1)	0.00498908	yellow	65
	COL4A1 - (ITGA1+ITGB1)	0.00169952	blue	73		COL1A2 - SDC4	0.00494108	yellow	66
	COL4A2 - SDC1	0.00154601	blue	74		COL6A2 - (ITGA1+ITGB1)	0.00468549	yellow	67
	COL4A4 - SDC1	0.00154336	blue	75		COL4A4 - (ITGA9+ITGB1)	0.00468548	yellow	68
	FGF9 - FGFR2	0.0014485	blue	76		COL6A3 - (ITGAV+ITGB8)	0.00455569	yellow	69
	LAMA5 - (ITGA6+ITGB1)	0.00132336	blue	77		LAMB1 - (ITGA9+ITGB1)	0.00426605	yellow	70
	LAMC1 - (ITGA1+ITGB1)	0.00131682	blue	78		COL1A1 - (ITGAV+ITGB8)	0.00425409	yellow	71
	AGRN - DAG1	0.00130081	blue	79		COL1A2 - (ITGA11+ITGB1)	0.00418671	yellow	72
	LAMA1 - (ITGA1+ITGB1)	0.00124516	blue	80		LAMA2 - CD44	0.00396637	yellow	73
	TGFB1 - (TGFBR1+TGFBR2)	0.00111818	blue	81		FN1 - (ITGAV+ITGB1)	0.00392167	yellow	74
	LAMA5 - DAG1	0.000975606	blue	82		FN1 - (ITGAV+ITGB8)	0.0039026	yellow	75
	HSPG2 - DAG1	0.000975606	blue	83		LAMB1 - DAG1	0.00388128	yellow	76
	COL6A1 - (ITGAV+ITGB8)	0.000973747	blue	84		LAMA1 - (ITGAV+ITGB8)	0.00387896	yellow	77
	LAMC2 - (ITGAV+ITGB8)	0.000973747	blue	85		LAMC1 - CD44	0.00385277	yellow	78
	COL4A1 - SDC1	0.000901416	blue	86		NRG1 - (ERBB2+ERBB4)	0.00378364	yellow	79
	COL6A1 - (ITGA2+ITGB1)	0.00084674	blue	87		FN1 - (ITGAV+ITGB6)	0.00362903	yellow	80
	LAMC2 - (ITGA2+ITGB1)	0.00084674	blue	88		COL1A2 - CD44	0.00362105	yellow	81
	FGF9 - FGFR1	0.000780485	blue	89		COL6A2 - (ITGAV+ITGB8)	0.00361195	yellow	82
	ALCAM - CD6	0.000715444	blue	90		LAMB1 - (ITGA6+ITGB1)	0.00351036	yellow	83
	CD6 - ALCAM	0.000715444	blue	91		TNC - SDC4	0.00337939	yellow	84
	NECTIN2 - CD226	0.00069926	blue	92		OCLN - OCLN	0.0033267	yellow	85
	CD226 - NECTIN2	0.00069926	blue	93		LAMA2 - (ITGA6+ITGB1)	0.00330881	yellow	86
	COL6A1 - CD44	0.000688369	blue	94		TNC - (ITGA8+ITGB1)	0.00324374	yellow	87
	LAMC2 - CD44	0.000688369	blue	95		COL6A3 - (ITGA2+ITGB1)	0.00321972	yellow	88
	COL6A1 - (ITGA3+ITGB1)	0.000665781	blue	96		LAMA4 - (ITGA1+ITGB1)	0.00305203	yellow	89
	LAMC2 - (ITGA3+ITGB1)	0.000665781	blue	97		COL6A3 - (ITGA3+ITGB1)	0.00304138	yellow	90
	THBS1 - (ITGA3+ITGB1)	0.000665781	blue	98		COL1A1 - (ITGA2+ITGB1)	0.00300593	yellow	91
	COL6A1 - SDC4	0.000659845	blue	99		COL4A5 - (ITGAV+ITGB8)	0.00296554	yellow	92
	THBS1 - SDC4	0.000659845	blue	100		LAMA1 - (ITGA2+ITGB1)	0.00294225	yellow	93
	TGFB1 - (ACVR1+TGFBR1)	0.00062904	blue	101		COL1A1 - (ITGA3+ITGB1)	0.00283924	yellow	94
	COL4A5 - (ITGA1+ITGB1)	0.000615001	blue	102		NRG3 - (ERBB2+ERBB4)	0.00282401	yellow	95
	MPZL1 - MPZL1	0.000585363	blue	103		COL4A5 - (ITGA2+ITGB1)	0.00276332	yellow	96
	FGF2 - FGFR2	0.000557246	blue	104		LAMA2 - (ITGA9+ITGB1)	0.00268724	yellow	97
	KITL - KIT	0.000519626	blue	105		COL6A1 - (ITGA1+ITGB1)	0.00268629	yellow	98
	SEMA3B - (NRP1+PLXNA4)	0.000510021	blue	106		LAMC1 - (ITGA9+ITGB1)	0.0026065	yellow	99
	SEMA3C - (NRP1+PLXNA4)	0.000510021	blue	107		FN1 - (ITGA3+ITGB1)	0.00260501	yellow	100
	WNT5B - FZD6	0.000488421	blue	108		LAMA1 - (ITGA3+ITGB1)	0.00258453	yellow	101
	THBS1 - CD47	0.000455283	blue	109		LAMC1 - (ITGA6+ITGB1)	0.00257099	yellow	102
	GRN - SORT1	0.000454761	blue	110		COL6A3 - SDC4	0.00256059	yellow	103
	LAMC2 - (ITGA6+ITGB1)	0.000441121	blue	111		COL6A2 - (ITGA2+ITGB1)	0.00255004	yellow	104
	SEMA3B - (NRP1+PLXNA2)	0.000388461	blue	112		EFNA5 - EPHB2	0.00250199	yellow	105
	SEMA3C - (NRP1+PLXNA2)	0.000388461	blue	113		COL1A2 - (ITGA9+ITGB1)	0.00245202	yellow	106
	LAMA5 - (ITGA1+ITGB1)	0.000369	blue	114		LAMA2 - DAG1	0.00244461	yellow	107
	COL4A5 - SDC1	0.000325202	blue	115		COL6A2 - (ITGA3+ITGB1)	0.00240797	yellow	108
	LAMC2 - DAG1	0.000325202	blue	116		COL1A1 - SDC4	0.00239044	yellow	109
	FGF2 - FGFR1	0.000195121	blue	117		LAMC1 - DAG1	0.00236683	yellow	110
	NECTIN3 - NECTIN2	0.000195121	blue	118		NAMPT - INSR	0.00236582	yellow	111
	SEMA3C - PLXND1	0.000130081	blue	119		LAMA4 - (ITGAV+ITGB8)	0.00235291	yellow	112
	COL6A1 - (ITGA1+ITGB1)	0.000123	blue	120		FN1 - SDC4	0.00219322	yellow	113
	LAMC2 - (ITGA1+ITGB1)	0.000123	blue	121		LAMA5 - (ITGA1+ITGB1)	0.00218739	yellow	114
	COL6A1 - SDC1	6.5e-05	blue	122		COL6A3 - (ITGA11+ITGB1)	0.00216827	yellow	115
	THBS1 - SDC1	6.5e-05	blue	123		FN1 - (ITGA8+ITGB1)	0.00210283	yellow	116
	THBS1 - CD36	3.25e-05	blue	124		BMP6 - (BMPR1A+ACVR2A)	0.00207912	yellow	117
						BMP6 - (ACVR1+BMPR2)	0.00207811	yellow	118
						COL6A2 - SDC4	0.00202748	yellow	119
						COL1A1 - (ITGA11+ITGB1)	0.00202311	yellow	120
						COL6A1 - (ITGAV+ITGB8)	0.00202309	yellow	121
						COL4A5 - (ITGA11+ITGB1)	0.00199639	yellow	122
						COL4A5 - (ITGA3+ITGB1)	0.0019605	yellow	123
						LAMC3 - (ITGA1+ITGB1)	0.00195834	yellow	124
						COL6A3 - CD44	0.0018761	yellow	125
						THBS1 - (ITGA3+ITGB1)	0.00184916	yellow	126
						COL1A1 - CD44	0.00175111	yellow	127
						LAMA1 - CD44	0.00175111	yellow	128
						COL4A5 - CD44	0.00173124	yellow	129
						SEMA4D - PLXNB1	0.00171299	yellow	130
						COL6A2 - (ITGA11+ITGB1)	0.0017123	yellow	131
						LAMA5 - (ITGAV+ITGB8)	0.00168639	yellow	132
						TNC - (ITGA9+ITGB1)	0.00167808	yellow	133
						IGF1 - IGF1R	0.00167648	yellow	134
						LAMA4 - (ITGA2+ITGB1)	0.00166083	yellow	135
						FN1 - CD44	0.00160679	yellow	136
						LAMA4 - (ITGA3+ITGB1)	0.0015682	yellow	137
						THBS1 - SDC4	0.00155699	yellow	138
						LAMB1 - (ITGA7+ITGB1)	0.00155251	yellow	139
						COL4A5 - SDC4	0.00151662	yellow	140
						LAMC3 - (ITGAV+ITGB8)	0.00150972	yellow	141
						CDH1 - (ITGA1+ITGB1)	0.00148779	yellow	142
						COL6A2 - CD44	0.00148414	yellow	143
						APP - CD74	0.0014734	yellow	144
						COL6A1 - (ITGA2+ITGB1)	0.00146656	yellow	145
						COL4A2 - SDC1	0.00137627	yellow	146
						COL6A1 - (ITGA3+ITGB1)	0.00131986	yellow	147
						COL6A3 - (ITGA9+ITGB1)	0.00127004	yellow	148
						LAMA1 - (ITGA6+ITGB1)	0.00126769	yellow	149
						BMP6 - (BMPR1B+BMPR2)	0.00122186	yellow	150
						LAMA5 - (ITGA2+ITGB1)	0.00119023	yellow	151
						COL1A1 - (ITGA9+ITGB1)	0.00118514	yellow	152
						LAMA1 - (ITGA9+ITGB1)	0.00118514	yellow	153
						COL4A5 - (ITGA9+ITGB1)	0.00117013	yellow	154
						LAMA5 - (ITGA3+ITGB1)	0.00112381	yellow	155
						COL6A1 - SDC4	0.00109792	yellow	156
						SEMA4D - PLXNB2	0.00107978	yellow	157
						LAMA1 - DAG1	0.00107669	yellow	158
						LAMC3 - (ITGA2+ITGB1)	0.00106571	yellow	159
						BMP6 - (ACVR1+ACVR2A)	0.001055	yellow	160
						LAMC3 - (ITGA3+ITGB1)	0.0010063	yellow	161
						COL6A2 - (ITGA9+ITGB1)	0.00100347	yellow	162
						COL6A1 - (ITGA11+ITGB1)	0.000998194	yellow	163
						LAMA2 - (ITGA7+ITGB1)	0.000977844	yellow	164
						LAMA4 - CD44	0.000966409	yellow	165
						COL4A1 - SDC1	0.000958411	yellow	166
						COL4A3 - SDC1	0.000955199	yellow	167
						LAMC1 - (ITGA7+ITGB1)	0.000946732	yellow	168
						COL6A1 - CD44	0.000865619	yellow	169
						COL4A4 - SDC1	0.000852347	yellow	170
						LAMA4 - (ITGA6+ITGB1)	0.000803738	yellow	171
						FGF9 - FGFR1	0.000764128	yellow	172
						HSPG2 - DAG1	0.000742902	yellow	173
						THBS1 - CD47	0.000698723	yellow	174
						LAMA5 - CD44	0.000692496	yellow	175
						LAMA4 - (ITGA9+ITGB1)	0.00065327	yellow	176
						LAMC3 - CD44	0.000620162	yellow	177
						FGF9 - FGFR2	0.00060007	yellow	178
						LAMA4 - DAG1	0.000592594	yellow	179
						COL6A1 - (ITGA9+ITGB1)	0.000585067	yellow	180
						LAMA5 - (ITGA6+ITGB1)	0.000575836	yellow	181
						THBS2 - (ITGA3+ITGB1)	0.000561907	yellow	182
						MPZL1 - MPZL1	0.00055187	yellow	183
						LAMC2 - (ITGA1+ITGB1)	0.000546846	yellow	184
						CDH1 - CDH1	0.000530645	yellow	185
						LAMC3 - (ITGA6+ITGB1)	0.00051582	yellow	186
						THBS2 - SDC4	0.00047313	yellow	187
						LAMA5 - (ITGA9+ITGB1)	0.000468053	yellow	188
						NCAM1 - FGFR1	0.000445863	yellow	189
						COL1A2 - SDC1	0.000445837	yellow	190
						LAMA1 - (ITGA7+ITGB1)	0.000430678	yellow	191
						LAMA5 - DAG1	0.000424516	yellow	192
						AGRN - DAG1	0.000424516	yellow	193
						LAMC2 - (ITGAV+ITGB8)	0.000421598	yellow	194
						LAMC3 - (ITGA9+ITGB1)	0.000419243	yellow	195
						INHBA - (ACVR1B+ACVR2A)	0.00040603	yellow	196
						TNXB - (ITGAV+ITGB6)	0.000393924	yellow	197
						LAMC3 - DAG1	0.000380336	yellow	198
						TNC - SDC1	0.000305256	yellow	199
						POSTN - (ITGAV+ITGB5)	0.000300071	yellow	200
						LAMC2 - (ITGA2+ITGB1)	0.000297558	yellow	201
						HGF - MET	0.000288758	yellow	202
						LAMC2 - (ITGA3+ITGB1)	0.000280953	yellow	203
						BMP6 - (BMPR1B+ACVR2A)	0.000267562	yellow	204
						NECTIN3 - NECTIN2	0.000254709	yellow	205
						LAMA4 - (ITGA7+ITGB1)	0.000237038	yellow	206
						TNXB - SDC4	0.000236565	yellow	207
						PTN - SDC4	0.000236565	yellow	208
						TGFB1 - (ACVR1B+TGFBR2)	0.000232535	yellow	209
						COL6A3 - SDC1	0.000230838	yellow	210
						TNXB - (ITGA8+ITGB1)	0.000226342	yellow	211
						COL1A1 - SDC1	0.000215339	yellow	212
						COL4A5 - SDC1	0.000212258	yellow	213
						THBS2 - CD47	0.000212258	yellow	214
						FN1 - SDC1	0.000197648	yellow	215
						FGF2 - FGFR1	0.000191032	yellow	216
						FGF7 - FGFR1	0.000191032	yellow	217
						COL6A2 - SDC1	0.000182106	yellow	218
						FGF2 - FGFR2	0.000181856	yellow	219
						FGF7 - FGFR2	0.000181856	yellow	220
						LAMC2 - CD44	0.000173124	yellow	221
						LAMA5 - (ITGA7+ITGB1)	0.000169806	yellow	222
						PTN - SDC2	0.000169806	yellow	223
						LAMC3 - (ITGA7+ITGB1)	0.000152135	yellow	224
						LAMC2 - (ITGA6+ITGB1)	0.000143959	yellow	225
						THBS1 - SDC1	0.000139745	yellow	226
						TGFB1 - (ACVR1+TGFBR1)	0.000127276	yellow	227
						LAMC2 - (ITGA9+ITGB1)	0.000117013	yellow	228
						TNXB - (ITGA9+ITGB1)	0.000117013	yellow	229
						NCAM1 - NCAM1	0.00011561	yellow	230
						COL6A1 - SDC1	0.000106129	yellow	231
						LAMC2 - DAG1	0.000106129	yellow	232
						TGFB1 - (TGFBR1+TGFBR2)	8.82e-05	yellow	233
						LAMC2 - (ITGA7+ITGB1)	4.25e-05	yellow	234
						THBS2 - SDC1	4.25e-05	yellow	235
						TNXB - SDC1	2.12e-05	yellow	236
						PTN - SDC1	2.12e-05	yellow	237
