# Supplementary material for: An atlas of healthy and injured cell states and niches in the human kidney
Source: Nature. 2023 Jul 19;619(7970):585–94. doi: 10.1038/s41586-023-05769-3 (PMC10356613; doi:10.1038/s41586-023-05769-3)
Supplement: Supplementary file 6 — Supplementary Tables 1–37. [file 41586_2023_5769_MOESM6_ESM.zip › 2021-07-12390D-s6/2021-07-12390D-Supplementary Table 26.xlsx]

## Sheet: S26
	Supplementary Table 26. Stromal (STR) Gene Regulatory Networks (GRNs).
	Network scores and corresponding metrics for STR subpopulation-specific GRNs that were generated using Celloracle.
		degree_all	degree_in	degree_out	clustering_coefficient	clustering_coefficient_weighted	degree_centrality_all	degree_centrality_in	degree_centrality_out	betweenness_centrality	closeness_centrality	eigenvector_centrality	page_rank	assortative_coefficient	average_path_length	community_random_walk	module	connectivity	participation	role	cluster
	EBF1	75	8	67	0.036396	0.038942	0.124378	0.013267	0.111111	2052	5.71e-06	0.816689	0.001785	-0.11664	3.07894	4	4	4.30326	0.647822	Connector Hub	FIB
	KLF5	44	0	44	0.016913	0.014867	0.072968	0	0.072968	0	7.25e-06	0.269568	0.001381	-0.11664	3.07894	1	1	6.28522	0.676653	Connector Hub	FIB
	TCF12	116	1	115	0.004648	0.004484	0.192371	0.001658	0.190713	784	6.46e-06	0.889866	0.001415	-0.11664	3.07894	2	4	7.79141	0.633621	Connector Hub	FIB
	STAT3	55	0	55	0.016162	0.01475	0.091211	0	0.091211	0	5.97e-06	0.411405	0.001381	-0.11664	3.07894	4	0	3.39052	0.634711	Connector Hub	FIB
	KLF7	85	0	85	0.014286	0.01362	0.140962	0	0.140962	0	6.22e-06	0.442295	0.001381	-0.11664	3.07894	1	0	6.42592	0.604567	Connector Hub	FIB
	ETV6	23	4	19	0.051383	0.054975	0.038143	0.006633	0.031509	527	2.87e-06	0.137775	0.001528	-0.11664	3.07894	27	4	1.33188	0.586011	Peripheral	FIB
	TCF7L2	111	3	108	0.019984	0.021789	0.18408	0.004975	0.179104	5116	5.71e-06	1	0.001599	-0.11664	3.07894	4	9	6.09191	0.695372	Connector Hub	FIB
	ZEB1	112	6	106	0.019305	0.02072	0.185738	0.00995	0.175788	3728	5.71e-06	0.730753	0.001559	-0.11664	3.07894	4	9	7.03045	0.648595	Connector Hub	FIB
	NFIA	30	9	21	0.087356	0.080894	0.049751	0.014925	0.034826	297	2.84e-06	0.328458	0.001686	-0.11664	3.07894	4	9	1.53333	0.631111	Connector	FIB
	NR2F2	22	1	21	0.004329	0.004785	0.036484	0.001658	0.034826	633	5.8e-06	0.115772	0.001492	-0.11664	3.07894	6	4	1.20269	0.590909	Peripheral	FIB
	STAT5B	14	0	14	0	0	0.023217	0	0.023217	0	2.95e-06	0.065862	0.001381	-0.11664	3.07894	26	1	1.80541	0.622449	Connector	FIB
	FOXO3	20	5	15	0.126316	0.134157	0.033167	0.008292	0.024876	189	2.92e-06	0.23371	0.00154	-0.11664	3.07894	4	0	0.644219	0.68	Connector	FIB
	ERG	25	0	25	0.003333	0.00292	0.041459	0	0.041459	0	5.89e-06	0.162095	0.001381	-0.11664	3.07894	4	4	1.46107	0.5856	Peripheral	FIB
	NR2C2	5	0	5	0	0	0.008292	0	0.008292	0	2.83e-06	0.03962	0.001381	-0.11664	3.07894	7	1	0.427005	0.32	Peripheral	FIB
	NR3C1	100	0	100	0.008889	0.009561	0.165837	0	0.165837	0	7.42e-06	0.537227	0.001381	-0.11664	3.07894	2	4	8.43736	0.4844	Connector Hub	FIB
	ELF2	15	0	15	0.009524	0.006205	0.024876	0	0.024876	0	2.92e-06	0.076995	0.001381	-0.11664	3.07894	11	9	0.72887	0.48	Peripheral	FIB
	ESR1	33	3	30	0.032197	0.032873	0.054726	0.004975	0.049751	530	6.78e-06	0.14851	0.00162	-0.11664	3.07894	8	4	2.23621	0.554637	Peripheral	FIB
	FOS	14	0	14	0.032967	0.03289	0.023217	0	0.023217	0	5.79e-06	0.129119	0.001381	-0.11664	3.07894	1	0	0.499676	0.602041	Peripheral	FIB
	SP3	8	0	8	0	0	0.013267	0	0.013267	0	2.78e-06	0.054919	0.001381	-0.11664	3.07894	28	0	0.210592	0.40625	Peripheral	FIB
	MEIS2	18	9	9	0.078431	0.096591	0.029851	0.014925	0.014925	158	2.81e-06	0.270392	0.001764	-0.11664	3.07894	4	9	0.862946	0.561728	Peripheral	FIB
	BCL6	24	1	23	0.036232	0.043057	0.039801	0.001658	0.038143	303	5.77e-06	0.161575	0.001437	-0.11664	3.07894	4	9	1.6674	0.472222	Peripheral	FIB
	WT1	49	0	49	0.018707	0.018956	0.08126	0	0.08126	0	6.08e-06	0.265372	0.001381	-0.11664	3.07894	9	9	3.67854	0.543107	Connector Hub	FIB
	FLI1	58	4	54	0.049607	0.048062	0.096186	0.006633	0.089552	2133	5.71e-06	0.408291	0.001457	-0.11664	3.07894	4	9	3.27632	0.668847	Connector Hub	FIB
	PRRX1	7	1	6	0.047619	0.041313	0.011609	0.001658	0.00995	11	2.84e-06	0.033805	0.001414	-0.11664	3.07894	3	1	0.427005	0.571429	Peripheral	FIB
	GLIS3	39	10	29	0.095816	0.104302	0.064677	0.016584	0.048093	2253	5.71e-06	0.413403	0.001898	-0.11664	3.07894	4	0	2.81236	0.541551	Connector Hub	FIB
	TCF4	17	0	17	0.036765	0.04383	0.028192	0	0.028192	0	5.87e-06	0.107053	0.001381	-0.11664	3.07894	20	0	0.788761	0.595156	Peripheral	FIB
	KLF12	59	1	58	0.011105	0.015516	0.097844	0.001658	0.096186	806	5.71e-06	0.346244	0.001391	-0.11664	3.07894	4	0	3.10144	0.681926	Connector Hub	FIB
	RUNX2	7	0	7	0	0	0.011609	0	0.011609	0	2.78e-06	0.029056	0.001381	-0.11664	3.07894	25	9	0.05849	0.44898	Peripheral	FIB
	MEF2A	79	0	79	0.001623	0.001635	0.131012	0	0.131012	0	6.06e-06	0.43992	0.001381	-0.11664	3.07894	1	0	4.98049	0.681622	Connector Hub	FIB
	PBX3	40	0	40	0.003846	0.003782	0.066335	0	0.066335	0	5.91e-06	0.154649	0.001381	-0.11664	3.07894	31	0	2.9569	0.5675	Connector Hub	FIB
	ZBTB16	22	21	1	0.095238	0.108777	0.036484	0.034826	0.001658	20	2.75e-06	0.320109	0.003003	-0.11664	3.07894	2	0	0.644219	0.727273	Connector	FIB
	FOXN3	15	1	14	0.028571	0.028068	0.024876	0.001658	0.023217	2525	5.71e-06	0.087674	0.001535	-0.11664	3.07894	14	9	0.594794	0.524444	Peripheral	FIB
	ARNT	8	0	8	0	0	0.013267	0	0.013267	0	5.91e-06	0.030109	0.001381	-0.11664	3.07894	1	1	0.082405	0.65625	Connector	FIB
	POU2F1	10	0	10	0.022222	0.024437	0.016584	0	0.016584	0	5.81e-06	0.058644	0.001381	-0.11664	3.07894	39	4	0.685924	0.18	Peripheral	FIB
	PLAGL1	56	0	56	0.006494	0.00694	0.092869	0	0.092869	0	6.04e-06	0.275652	0.001381	-0.11664	3.07894	4	0	3.82415	0.623724	Connector Hub	FIB
	MEF2C	54	0	54	0.003494	0.003431	0.089552	0	0.089552	0	3.18e-06	0.28541	0.001381	-0.11664	3.07894	4	9	2.74001	0.696845	Connector Hub	FIB
	KLF9	17	0	17	0.014706	0.013901	0.028192	0	0.028192	0	2.93e-06	0.086408	0.001381	-0.11664	3.07894	4	1	2.49461	0.567474	Peripheral	FIB
	CREB3L2	22	0	22	0	0	0.036484	0	0.036484	0	2.85e-06	0.079067	0.001381	-0.11664	3.07894	36	0	1.22239	0.582645	Peripheral	FIB
	E2F3	4	0	4	0	0	0.006633	0	0.006633	0	2.76e-06	0.014941	0.001381	-0.11664	3.07894	15	1	0.082405	0.375	Peripheral	FIB
	GLI2	21	0	21	0	0	0.034826	0	0.034826	0	5.87e-06	0.089097	0.001381	-0.11664	3.07894	38	2	3.4641	0.621315	Connector Hub	FIB
	AR	6	0	6	0	0	0.00995	0	0.00995	0	2.77e-06	0.043085	0.001381	-0.11664	3.07894	14	4	-0.08922	0.611111	Peripheral	FIB
	PTEN	9	5	4	0.083333	0.081229	0.014925	0.008292	0.006633	158	2.76e-06	0.118593	0.001816	-0.11664	3.07894	4	9	0.326642	0.37037	Peripheral	FIB
	PPARD	1	0	1	0	0	0.001658	0	0.001658	0	2.75e-06	0.036881	0.001381	-0.11664	3.07894	44	4	-0.3476	0	Ultra peripheral	FIB
	KLF6	25	0	25	0.003333	0.002887	0.041459	0	0.041459	0	5.81e-06	0.110884	0.001381	-0.11664	3.07894	1	0	1.9451	0.448	Peripheral	FIB
	ETS1	22	0	22	0.012987	0.010733	0.036484	0	0.036484	0	5.82e-06	0.1444	0.001381	-0.11664	3.07894	4	4	1.20269	0.582645	Peripheral	FIB
	ZBTB7C	35	0	35	0.005042	0.004543	0.058043	0	0.058043	0	3.05e-06	0.161714	0.001381	-0.11664	3.07894	32	9	1.93555	0.620408	Connector	FIB
	CTCF	9	0	9	0	0	0.014925	0	0.014925	0	2.79e-06	0.057598	0.001381	-0.11664	3.07894	1	0	0.210592	0.493827	Peripheral	FIB
	RFX2	11	4	7	0.218182	0.210495	0.018242	0.006633	0.011609	375	5.7e-06	0.149568	0.001459	-0.11664	3.07894	4	0	0.066049	0.677686	Connector	FIB
	EPAS1	7	1	6	0	0	0.011609	0.001658	0.00995	6	2.77e-06	0.037194	0.001424	-0.11664	3.07894	6	1	0.082405	0.693878	Connector	FIB
	IRF3	3	0	3	0	0	0.004975	0	0.004975	0	2.76e-06	0.025475	0.001381	-0.11664	3.07894	7	1	-0.2622	0.444444	Peripheral	FIB
	TCF7L1	2	0	2	0	0	0.003317	0	0.003317	0	2.75e-06	0.011574	0.001381	-0.11664	3.07894	12	0	-0.36758	0	Ultra peripheral	FIB
	MEIS1	22	10	12	0.069264	0.076379	0.036484	0.016584	0.0199	352	2.82e-06	0.213014	0.001721	-0.11664	3.07894	29	9	1.1311	0.566116	Peripheral	FIB
	TEAD1	9	1	8	0	0	0.014925	0.001658	0.013267	161	2.78e-06	0.047879	0.001425	-0.11664	3.07894	16	6	2	0.666667	Connector	FIB
	NPAS2	18	0	18	0	0	0.029851	0	0.029851	0	2.83e-06	0.05733	0.001381	-0.11664	3.07894	4	1	2.83921	0.561728	Connector Hub	FIB
	FOXN2	3	0	3	0	0	0.004975	0	0.004975	0	2.76e-06	0.003902	0.001381	-0.11664	3.07894	41	9	-0.20966	0	Ultra peripheral	FIB
	NR2F1	15	3	12	0.028571	0.031735	0.024876	0.004975	0.0199	356	5.89e-06	0.090728	0.001577	-0.11664	3.07894	1	4	0.685924	0.577778	Peripheral	FIB
	ZNF423	5	0	5	0	0	0.008292	0	0.008292	0	2.77e-06	0.026783	0.001381	-0.11664	3.07894	1	1	-0.2622	0.64	Connector	FIB
	RORA	21	13	8	0.047619	0.06133	0.034826	0.021559	0.013267	2402	5.71e-06	0.242227	0.00214	-0.11664	3.07894	6	4	1.0735	0.612245	Peripheral	FIB
	IRF1	3	0	3	0	0	0.004975	0	0.004975	0	2.76e-06	0.012484	0.001381	-0.11664	3.07894	28	0	-0.36758	0.444444	Peripheral	FIB
	CREB5	1	0	1	0	0	0.001658	0	0.001658	0	2.75e-06	0.015884	0.001381	-0.11664	3.07894	45	1	-0.6068	0	Ultra peripheral	FIB
	EBF3	11	0	11	0	0	0.018242	0	0.018242	0	2.8e-06	0.071831	0.001381	-0.11664	3.07894	4	9	0.460718	0.446281	Peripheral	FIB
	RAD21	10	0	10	0	0	0.016584	0	0.016584	0	2.79e-06	0.040448	0.001381	-0.11664	3.07894	46	0	0.355134	0.46	Peripheral	FIB
	PBX1	20	9	11	0.063158	0.072789	0.033167	0.014925	0.018242	1450	5.71e-06	0.266018	0.001721	-0.11664	3.07894	6	4	0.944305	0.581717	Peripheral	FIB
	SMAD4	4	0	4	0	0	0.006633	0	0.006633	0	2.76e-06	0.025921	0.001381	-0.11664	3.07894	28	0	-0.07849	0	Ultra peripheral	FIB
	NFIB	17	2	15	0.007353	0.009453	0.028192	0.003317	0.024876	37	2.82e-06	0.046845	0.001586	-0.11664	3.07894	5	1	2.49461	0.581315	Peripheral	FIB
	PPARA	3	0	3	0	0	0.004975	0	0.004975	0	2.76e-06	0.009444	0.001381	-0.11664	3.07894	23	1	0.082405	0	Ultra peripheral	FIB
	ATF3	18	0	18	0.006536	0.005805	0.029851	0	0.029851	0	5.87e-06	0.079557	0.001381	-0.11664	3.07894	1	0	1.07785	0.512346	Peripheral	FIB
	NFATC2	6	1	5	0	0	0.00995	0.001658	0.008292	5	2.77e-06	0.037619	0.001741	-0.11664	3.07894	1	1	-0.2622	0.666667	Connector	FIB
	ESRRG	3	0	3	0	0	0.004975	0	0.004975	0	2.76e-06	0.006066	0.001381	-0.11664	3.07894	47	9	-0.20966	0	Ultra peripheral	FIB
	HIVEP3	12	2	10	0.181818	0.181776	0.0199	0.003317	0.016584	64	2.79e-06	0.097051	0.001408	-0.11664	3.07894	4	9	0.460718	0.513889	Peripheral	FIB
	THRB	15	0	15	0.009524	0.009639	0.024876	0	0.024876	0	2.89e-06	0.047047	0.001381	-0.11664	3.07894	30	9	0.862946	0.435556	Peripheral	FIB
	HEYL	9	0	9	0	0	0.014925	0	0.014925	0	2.79e-06	0.071299	0.001381	-0.11664	3.07894	4	1	0.427005	0.666667	Connector	FIB
	HOXD10	2	0	2	0	0	0.003317	0	0.003317	0	2.75e-06	0.004236	0.001381	-0.11664	3.07894	35	7	-0.89443	0.5	Peripheral	FIB
	MEF2D	1	0	1	0	0	0.001658	0	0.001658	0	2.75e-06	0.001185	0.001381	-0.11664	3.07894	48	1	-0.6068	0	Ultra peripheral	FIB
	NPAS1	1	0	1	0	0	0.001658	0	0.001658	0	2.75e-06	0.002912	0.001381	-0.11664	3.07894	49	0	-0.51212	0	Ultra peripheral	FIB
	PRDM5	5	0	5	0	0	0.008292	0	0.008292	0	2.77e-06	0.027798	0.001381	-0.11664	3.07894	25	9	-0.07559	0.32	Peripheral	FIB
	SMAD2	2	0	2	0	0	0.003317	0	0.003317	0	2.75e-06	0.008408	0.001381	-0.11664	3.07894	50	9	-0.34374	0	Ultra peripheral	FIB
	SMAD1	26	0	26	0	0	0.043118	0	0.043118	0	2.89e-06	0.106095	0.001381	-0.11664	3.07894	4	9	1.1311	0.630178	Connector	FIB
	NFIC	8	0	8	0	0	0.013267	0	0.013267	0	2.79e-06	0.03925	0.001381	-0.11664	3.07894	9	1	0.771606	0.53125	Peripheral	FIB
	BACH1	8	0	8	0	0	0.013267	0	0.013267	0	2.78e-06	0.018206	0.001381	-0.11664	3.07894	40	4	0.298352	0.40625	Peripheral	FIB
	PGR	1	0	1	0	0	0.001658	0	0.001658	0	2.75e-06	0.00374	0.001381	-0.11664	3.07894	51	4	-0.3476	0	Ultra peripheral	FIB
	MLXIP	4	0	4	0	0	0.006633	0	0.006633	0	2.76e-06	0.01029	0.001381	-0.11664	3.07894	37	0	-0.22304	0.375	Peripheral	FIB
	JUND	9	0	9	0	0	0.014925	0	0.014925	0	2.79e-06	0.048572	0.001381	-0.11664	3.07894	10	1	0.771606	0.617284	Peripheral	FIB
	CEBPD	1	0	1	0	0	0.001658	0	0.001658	0	2.75e-06	0.012839	0.001381	-0.11664	3.07894	52	1	-0.6068	0	Ultra peripheral	FIB
	JUN	8	0	8	0	0	0.013267	0	0.013267	0	2.82e-06	0.028723	0.001381	-0.11664	3.07894	4	4	0.298352	0.40625	Peripheral	FIB
	BRCA1	3	0	3	0	0	0.004975	0	0.004975	0	2.76e-06	0.016635	0.001381	-0.11664	3.07894	34	9	-0.20966	0	Ultra peripheral	FIB
	TWIST2	6	0	6	0	0	0.00995	0	0.00995	0	2.77e-06	0.019049	0.001381	-0.11664	3.07894	11	1	0.082405	0.611111	Peripheral	FIB
	RXRA	15	0	15	0	0	0.024876	0	0.024876	0	2.82e-06	0.083018	0.001381	-0.11664	3.07894	1	1	1.80541	0.64	Connector	FIB
	EGR1	10	0	10	0	0	0.016584	0	0.016584	0	2.79e-06	0.062827	0.001381	-0.11664	3.07894	1	0	0.355134	0.46	Peripheral	FIB
	NR3C2	13	2	11	0.076923	0.080612	0.021559	0.003317	0.018242	145	2.8e-06	0.051734	0.001571	-0.11664	3.07894	24	4	0.944305	0.272189	Peripheral	FIB
	TBX18	1	0	1	0	0	0.001658	0	0.001658	0	2.75e-06	0.004657	0.001381	-0.11664	3.07894	53	9	-0.47781	0	Ultra peripheral	FIB
	NR4A1	7	0	7	0	0	0.011609	0	0.011609	0	5.79e-06	0.025793	0.001381	-0.11664	3.07894	22	4	0.169161	0.44898	Peripheral	FIB
	NFIX	3	0	3	0	0	0.004975	0	0.004975	0	2.76e-06	0.018527	0.001381	-0.11664	3.07894	15	1	-0.2622	0.444444	Peripheral	FIB
	STAT2	23	0	23	0.019763	0.020626	0.038143	0	0.038143	0	5.99e-06	0.127838	0.001381	-0.11664	3.07894	4	4	1.33188	0.567108	Peripheral	FIB
	JUNB	1	0	1	0	0	0.001658	0	0.001658	0	2.75e-06	0.0097	0.001381	-0.11664	3.07894	54	1	-0.6068	0	Ultra peripheral	FIB
	FOXP2	4	2	2	0	0	0.006633	0.003317	0.003317	4	2.75e-06	0.022447	0.001477	-0.11664	3.07894	30	9	-0.07559	0	Ultra peripheral	FIB
	NFE2L2	3	0	3	0	0	0.004975	0	0.004975	0	2.76e-06	0.009498	0.001381	-0.11664	3.07894	13	0	-0.36758	0.444444	Peripheral	FIB
	HNF1B	1	0	1	0	0	0.001658	0	0.001658	0	2.75e-06	0.000598	0.001381	-0.11664	3.07894	55	8	-0.70711	0	Ultra peripheral	FIB
	TEF	4	0	4	0	0	0.006633	0	0.006633	0	2.76e-06	0.022874	0.001381	-0.11664	3.07894	4	9	-0.34374	0.625	Connector	FIB
	PPARGC1A	1	0	1	0	0	0.001658	0	0.001658	0	2.75e-06	0.00059	0.001381	-0.11664	3.07894	56	8	-0.70711	0	Ultra peripheral	FIB
	ZBTB1	9	0	9	0	0	0.014925	0	0.014925	0	2.79e-06	0.064422	0.001381	-0.11664	3.07894	1	0	0.066049	0.592593	Peripheral	FIB
	FOSL1	3	0	3	0	0	0.004975	0	0.004975	0	2.78e-06	0.007839	0.001381	-0.11664	3.07894	1	1	-0.2622	0.444444	Peripheral	FIB
	NPAS3	8	0	8	0	0	0.013267	0	0.013267	0	2.79e-06	0.038382	0.001381	-0.11664	3.07894	18	4	0.298352	0.375	Peripheral	FIB
	PAX8	6	0	6	0	0	0.00995	0	0.00995	0	2.78e-06	0.022766	0.001381	-0.11664	3.07894	33	9	-0.20966	0.611111	Peripheral	FIB
	CREB3L1	5	0	5	0	0	0.008292	0	0.008292	0	6.86e-06	0.015499	0.001381	-0.11664	3.07894	57	1	-0.2622	0.64	Connector	FIB
	FOXO1	5	1	4	0	0	0.008292	0.001658	0.006633	285	5.74e-06	0.029131	0.001413	-0.11664	3.07894	6	4	-0.08922	0.56	Peripheral	FIB
	PPARG	2	0	2	0	0	0.003317	0	0.003317	0	2.75e-06	0.022994	0.001381	-0.11664	3.07894	2	4	-0.21841	0	Ultra peripheral	FIB
	MGA	2	0	2	0	0	0.003317	0	0.003317	0	2.75e-06	0.004929	0.001381	-0.11664	3.07894	17	1	-0.6068	0.5	Peripheral	FIB
	ZNF331	1	0	1	0	0	0.001658	0	0.001658	0	2.75e-06	0.008517	0.001381	-0.11664	3.07894	58	0	-0.51212	0	Ultra peripheral	FIB
	MAF	1	0	1	0	0	0.001658	0	0.001658	0	2.75e-06	0.004041	0.001381	-0.11664	3.07894	59	4	-0.3476	0	Ultra peripheral	FIB
	MECOM	6	5	1	0.066667	0.076205	0.00995	0.008292	0.001658	8	2.75e-06	0.11646	0.001996	-0.11664	3.07894	60	9	0.05849	0.277778	Peripheral	FIB
	ETV5	1	0	1	0	0	0.001658	0	0.001658	0	2.75e-06	0.009548	0.001381	-0.11664	3.07894	61	0	-0.51212	0	Ultra peripheral	FIB
	RARB	11	4	7	0.072727	0.07409	0.018242	0.006633	0.011609	105	2.78e-06	0.089798	0.001586	-0.11664	3.07894	6	4	0.298352	0.61157	Peripheral	FIB
	TFDP1	2	0	2	0	0	0.003317	0	0.003317	0	2.75e-06	0.007304	0.001381	-0.11664	3.07894	15	1	-0.2622	0	Ultra peripheral	FIB
	NFATC1	5	0	5	0	0	0.008292	0	0.008292	0	2.77e-06	0.01582	0.001381	-0.11664	3.07894	62	7	1.78885	0.56	Peripheral	FIB
	ATOH8	1	0	1	0	0	0.001658	0	0.001658	0	2.75e-06	0	0.001381	-0.11664	3.07894	43	3	0	0	Ultra peripheral	FIB
	TEAD2	2	0	2	0	0	0.003317	0	0.003317	0	2.75e-06	0.026012	0.001381	-0.11664	3.07894	2	4	-0.3476	0.5	Peripheral	FIB
	SOX6	2	1	1	1	1	0.003317	0.001658	0.001658	0	2.75e-06	0.013272	0.001416	-0.11664	3.07894	32	4	-0.3476	0.5	Peripheral	FIB
	BACH2	2	0	2	0	0	0.003317	0	0.003317	0	2.75e-06	0.003297	0.001381	-0.11664	3.07894	19	4	-0.21841	0	Ultra peripheral	FIB
	FOSB	1	0	1	0	0	0.001658	0	0.001658	0	2.75e-06	0.005038	0.001381	-0.11664	3.07894	63	0	-0.51212	0	Ultra peripheral	FIB
	FOSL2	4	0	4	0	0	0.006633	0	0.006633	0	2.76e-06	0.011846	0.001381	-0.11664	3.07894	12	0	-0.07849	0	Ultra peripheral	FIB
	TEAD3	1	0	1	0	0	0.001658	0	0.001658	0	2.75e-06	0.010072	0.001381	-0.11664	3.07894	64	9	-0.47781	0	Ultra peripheral	FIB
	ELK3	1	0	1	0	0	0.001658	0	0.001658	0	2.75e-06	0.006882	0.001381	-0.11664	3.07894	65	0	-0.51212	0	Ultra peripheral	FIB
	ESR2	2	0	2	0	0	0.003317	0	0.003317	0	2.75e-06	0.004135	0.001381	-0.11664	3.07894	3	4	-0.3476	0.5	Peripheral	FIB
	ZNF282	1	0	1	0	0	0.001658	0	0.001658	0	2.75e-06	0.015733	0.001381	-0.11664	3.07894	66	4	-0.3476	0	Ultra peripheral	FIB
	PKNOX2	1	0	1	0	0	0.001658	0	0.001658	0	2.75e-06	0	0.001381	-0.11664	3.07894	42	5	0	0	Ultra peripheral	FIB
	STAT4	1	0	1	0	0	0.001658	0	0.001658	0	2.75e-06	0.008012	0.001381	-0.11664	3.07894	67	1	-0.6068	0	Ultra peripheral	FIB
	NR4A2	1	0	1	0	0	0.001658	0	0.001658	0	2.75e-06	6.13e-05	0.001381	-0.11664	3.07894	68	1	-0.6068	0	Ultra peripheral	FIB
	RUNX1	1	0	1	0	0	0.001658	0	0.001658	0	2.75e-06	0.003572	0.001381	-0.11664	3.07894	69	0	-0.51212	0	Ultra peripheral	FIB
	PKNOX1	2	0	2	0	0	0.003317	0	0.003317	0	2.75e-06	0.002523	0.001381	-0.11664	3.07894	21	1	-0.6068	0.5	Peripheral	FIB
	CEBPB	1	0	1	0	0	0.001658	0	0.001658	0	2.75e-06	0.001646	0.001381	-0.11664	3.07894	70	0	-0.51212	0	Ultra peripheral	FIB
	GLI3	1	0	1	0	0	0.001658	0	0.001658	0	2.75e-06	0.003999	0.001381	-0.11664	3.07894	71	1	-0.6068	0	Ultra peripheral	FIB
	GATA3	1	0	1	0	0	0.001658	0	0.001658	0	2.75e-06	0.003505	0.001381	-0.11664	3.07894	72	7	-0.89443	0	Ultra peripheral	FIB
	NR4A3	1	0	1	0	0	0.001658	0	0.001658	0	2.75e-06	0.001385	0.001381	-0.11664	3.07894	73	1	-0.6068	0	Ultra peripheral	FIB
	NFATC4	1	0	1	0	0	0.001658	0	0.001658	0	2.75e-06	0.005781	0.001381	-0.11664	3.07894	74	1	-0.6068	0	Ultra peripheral	FIB
	NR2F2-AS1	7	7	0	0.047619	0.084672	0.011609	0.011609	0	0	2.75e-06	0.25949	0.003095	-0.11664	3.07894	7	1	-0.2622	0.734694	Connector	FIB
	XIST	4	4	0	0	0	0.006633	0.006633	0	0	2.75e-06	0.070565	0.002165	-0.11664	3.07894	1	0	-0.36758	0.625	Connector	FIB
	ABI3BP	7	7	0	0	0	0.011609	0.011609	0	0	2.75e-06	0.131762	0.002084	-0.11664	3.07894	1	0	-0.07849	0.571429	Peripheral	FIB
	SLIT3	4	4	0	0.166667	0.234149	0.006633	0.006633	0	0	2.75e-06	0.207146	0.001594	-0.11664	3.07894	1	0	-0.36758	0.625	Connector	FIB
	PRKG1	20	20	0	0.021053	0.031421	0.033167	0.033167	0	0	2.75e-06	0.553237	0.006383	-0.11664	3.07894	2	4	0.944305	0.625	Connector	FIB
	MAML2	12	12	0	0.030303	0.031828	0.0199	0.0199	0	0	2.75e-06	0.356565	0.002658	-0.11664	3.07894	2	9	0.05849	0.680556	Connector	FIB
	COL4A1	15	15	0	0.057143	0.091704	0.024876	0.024876	0	0	2.75e-06	0.336323	0.002745	-0.11664	3.07894	4	0	0.499676	0.586667	Peripheral	FIB
	LAMA2	13	13	0	0	0	0.021559	0.021559	0	0	2.75e-06	0.260461	0.003289	-0.11664	3.07894	1	1	0.771606	0.662722	Connector	FIB
	PDLIM5	10	10	0	0.066667	0.085676	0.016584	0.016584	0	0	2.75e-06	0.139066	0.002167	-0.11664	3.07894	27	0	-0.07849	0.7	Connector	FIB
	MBNL2	1	1	0	0	0	0.001658	0.001658	0	0	2.75e-06	0.059484	0.001447	-0.11664	3.07894	75	0	-0.51212	0	Ultra peripheral	FIB
	MIR4435-2HG	1	1	0	0	0	0.001658	0.001658	0	0	2.75e-06	0.127124	0.001412	-0.11664	3.07894	2	4	-0.3476	0	Ultra peripheral	FIB
	FILIP1	4	4	0	0	0	0.006633	0.006633	0	0	2.75e-06	0.129177	0.002816	-0.11664	3.07894	76	7	0.447214	0.625	Connector	FIB
	NEGR1	17	17	0	0.073529	0.106059	0.028192	0.028192	0	0	2.75e-06	0.334434	0.004691	-0.11664	3.07894	4	9	0.72887	0.602076	Peripheral	FIB
	COL4A2	12	12	0	0.090909	0.133307	0.0199	0.0199	0	0	2.75e-06	0.232433	0.002179	-0.11664	3.07894	4	0	0.355134	0.569444	Peripheral	FIB
	ITGA1	10	10	0	0.111111	0.141311	0.016584	0.016584	0	0	2.75e-06	0.242504	0.001911	-0.11664	3.07894	4	9	-0.07559	0.72	Connector	FIB
	PLXDC2	12	12	0	0.060606	0.086412	0.0199	0.0199	0	0	2.75e-06	0.271219	0.002507	-0.11664	3.07894	2	9	0.192566	0.666667	Connector	FIB
	SPP1	6	6	0	0	0	0.00995	0.00995	0	0	2.75e-06	0.117857	0.002997	-0.11664	3.07894	6	4	0.039971	0.444444	Peripheral	FIB
	CALD1	13	13	0	0.076923	0.103232	0.021559	0.021559	0	0	2.75e-06	0.283784	0.008219	-0.11664	3.07894	10	1	1.11621	0.674556	Connector	FIB
	EXT1	10	10	0	0	0	0.016584	0.016584	0	0	2.75e-06	0.075579	0.002742	-0.11664	3.07894	4	1	0.427005	0.7	Connector	FIB
	LHFPL6	11	11	0	0.127273	0.144762	0.018242	0.018242	0	0	2.75e-06	0.207597	0.001886	-0.11664	3.07894	4	9	0.192566	0.561983	Peripheral	FIB
	SETBP1	10	10	0	0	0	0.016584	0.016584	0	0	2.75e-06	0.220476	0.003244	-0.11664	3.07894	2	1	0.427005	0.7	Connector	FIB
	ARHGAP15	4	4	0	0	0	0.006633	0.006633	0	0	2.75e-06	0.034014	0.001952	-0.11664	3.07894	11	9	-0.20966	0.375	Peripheral	FIB
	TPM1	9	9	0	0.111111	0.12231	0.014925	0.014925	0	0	2.75e-06	0.15581	0.001801	-0.11664	3.07894	27	4	-0.08922	0.716049	Connector	FIB
	PCDH7	4	4	0	0.166667	0.233778	0.006633	0.006633	0	0	2.75e-06	0.075485	0.001614	-0.11664	3.07894	8	4	-0.21841	0.625	Connector	FIB
	GRIN2A	9	9	0	0.083333	0.104448	0.014925	0.014925	0	0	2.75e-06	0.228422	0.002157	-0.11664	3.07894	1	9	-0.07559	0.691358	Connector	FIB
	FKBP5	14	14	0	0.054945	0.064322	0.023217	0.023217	0	0	2.75e-06	0.179879	0.0024	-0.11664	3.07894	1	1	0.771606	0.704082	Connector	FIB
	FTX	8	8	0	0.035714	0.054543	0.013267	0.013267	0	0	2.75e-06	0.233074	0.003549	-0.11664	3.07894	7	1	0.082405	0.65625	Connector	FIB
	CACNA1C	14	14	0	0.065934	0.067867	0.023217	0.023217	0	0	2.75e-06	0.285397	0.003214	-0.11664	3.07894	2	0	0.644219	0.520408	Peripheral	FIB
	ADAMTSL1	13	13	0	0	0	0.021559	0.021559	0	0	2.75e-06	0.058989	0.00597	-0.11664	3.07894	28	0	0.644219	0.485207	Peripheral	FIB
	KIF26B	16	16	0	0.041667	0.046955	0.026534	0.026534	0	0	2.75e-06	0.33886	0.002011	-0.11664	3.07894	2	4	0.169161	0.703125	Connector	FIB
	SRGAP1	12	12	0	0.106061	0.080545	0.0199	0.0199	0	0	2.75e-06	0.224406	0.00296	-0.11664	3.07894	2	4	0.556733	0.513889	Peripheral	FIB
	KAZN	21	21	0	0.12381	0.150034	0.034826	0.034826	0	0	2.75e-06	0.325293	0.003211	-0.11664	3.07894	4	9	0.594794	0.707483	Connector	FIB
	EFNA5	1	1	0	0	0	0.001658	0.001658	0	0	2.75e-06	0.025131	0.001438	-0.11664	3.07894	77	9	-0.47781	0	Ultra peripheral	FIB
	ACTA2	5	5	0	0	0	0.008292	0.008292	0	0	2.75e-06	0.034605	0.003336	-0.11664	3.07894	15	1	0.427005	0.32	Peripheral	FIB
	PID1	6	6	0	0.133333	0.150239	0.00995	0.00995	0	0	2.75e-06	0.138771	0.001644	-0.11664	3.07894	4	9	-0.20966	0.611111	Peripheral	FIB
	KIAA1217	17	17	0	0.102941	0.127686	0.028192	0.028192	0	0	2.75e-06	0.29156	0.002556	-0.11664	3.07894	4	1	1.46081	0.698962	Connector	FIB
	UMOD	4	4	0	0.166667	0.166693	0.006633	0.006633	0	0	2.75e-06	0.105101	0.001921	-0.11664	3.07894	34	9	-0.20966	0.375	Peripheral	FIB
	PDE7B	4	4	0	0	0	0.006633	0.006633	0	0	2.75e-06	0.010108	0.002514	-0.11664	3.07894	3	4	-0.08922	0.375	Peripheral	FIB
	ASAP1	5	5	0	0.1	0.13406	0.008292	0.008292	0	0	2.75e-06	0.12239	0.001695	-0.11664	3.07894	4	4	0.039971	0.32	Peripheral	FIB
	SLC9A9	4	4	0	0	0	0.006633	0.006633	0	0	2.75e-06	0.080954	0.001875	-0.11664	3.07894	34	9	-0.20966	0.375	Peripheral	FIB
	DACH1	9	9	0	0.083333	0.103187	0.014925	0.014925	0	0	2.75e-06	0.182025	0.001941	-0.11664	3.07894	2	9	-0.07559	0.691358	Connector	FIB
	RERG	7	7	0	0.047619	0.038242	0.011609	0.011609	0	0	2.75e-06	0.125907	0.002167	-0.11664	3.07894	4	4	-0.08922	0.734694	Connector	FIB
	SRGN	2	2	0	0	0	0.003317	0.003317	0	0	2.75e-06	0.100601	0.001413	-0.11664	3.07894	2	4	-0.21841	0	Ultra peripheral	FIB
	RFTN1	3	3	0	0	0	0.004975	0.004975	0	0	2.75e-06	0.059033	0.001566	-0.11664	3.07894	9	0	-0.36758	0.444444	Peripheral	FIB
	PTPRG	12	12	0	0.060606	0.074672	0.0199	0.0199	0	0	2.75e-06	0.235177	0.002911	-0.11664	3.07894	2	0	0.210592	0.611111	Peripheral	FIB
	CARMN	11	11	0	0.054545	0.052261	0.018242	0.018242	0	0	2.75e-06	0.145735	0.001984	-0.11664	3.07894	1	2	-0.28868	0.760331	Connector	FIB
	ATRNL1	7	7	0	0.190476	0.194183	0.011609	0.011609	0	0	2.75e-06	0.189968	0.001698	-0.11664	3.07894	2	9	0.192566	0.244898	Peripheral	FIB
	IGFBP7	18	18	0	0.058824	0.070247	0.029851	0.029851	0	0	2.75e-06	0.24221	0.004206	-0.11664	3.07894	1	0	1.07785	0.5	Peripheral	FIB
	CFH	2	2	0	0	0	0.003317	0.003317	0	0	2.75e-06	0.007384	0.002133	-0.11664	3.07894	41	9	-0.34374	0	Ultra peripheral	FIB
	ARHGAP10	8	8	0	0.035714	0.045712	0.013267	0.013267	0	0	2.75e-06	0.099471	0.00208	-0.11664	3.07894	4	0	0.066049	0.5625	Peripheral	FIB
	RIPOR3	18	18	0	0.065359	0.086248	0.029851	0.029851	0	0	2.75e-06	0.239776	0.002768	-0.11664	3.07894	1	1	1.11621	0.734568	Connector	FIB
	ADH1B	4	4	0	0	0	0.006633	0.006633	0	0	2.75e-06	0.043416	0.001744	-0.11664	3.07894	1	1	-0.2622	0.5	Peripheral	FIB
	LDB2	7	7	0	0.238095	0.289202	0.011609	0.011609	0	0	2.75e-06	0.230844	0.001964	-0.11664	3.07894	2	9	-0.20966	0.693878	Connector	FIB
	NFASC	7	7	0	0.095238	0.10865	0.011609	0.011609	0	0	2.75e-06	0.120443	0.001744	-0.11664	3.07894	1	9	0.05849	0.408163	Peripheral	FIB
	SLC2A3	6	6	0	0	0	0.00995	0.00995	0	0	2.75e-06	0.082321	0.001677	-0.11664	3.07894	2	1	-0.2622	0.722222	Connector	FIB
	PRICKLE2	4	4	0	0	0	0.006633	0.006633	0	0	2.75e-06	0.036127	0.001758	-0.11664	3.07894	39	1	-0.2622	0.625	Connector	FIB
	NAV2	6	6	0	0.133333	0.173811	0.00995	0.00995	0	0	2.75e-06	0.127106	0.002962	-0.11664	3.07894	4	0	-0.07849	0.5	Peripheral	FIB
	MOXD1	8	8	0	0.071429	0.137662	0.013267	0.013267	0	0	2.75e-06	0.137854	0.001739	-0.11664	3.07894	1	0	0.066049	0.53125	Peripheral	FIB
	SEMA3C	10	10	0	0	0	0.016584	0.016584	0	0	2.75e-06	0.083922	0.002224	-0.11664	3.07894	1	1	0.427005	0.58	Peripheral	FIB
	PCDH9	11	11	0	0	0	0.018242	0.018242	0	0	2.75e-06	0.124989	0.002317	-0.11664	3.07894	2	9	-0.07559	0.727273	Connector	FIB
	PRR16	6	6	0	0.2	0.357611	0.00995	0.00995	0	0	2.75e-06	0.1072	0.001534	-0.11664	3.07894	1	9	-0.20966	0.611111	Peripheral	FIB
	GNA14	8	8	0	0.214286	0.232563	0.013267	0.013267	0	0	2.75e-06	0.161106	0.001665	-0.11664	3.07894	1	4	-0.08922	0.65625	Connector	FIB
	ADAMTS9-AS2	11	11	0	0.036364	0.057965	0.018242	0.018242	0	0	2.75e-06	0.221765	0.002325	-0.11664	3.07894	2	4	0.169161	0.710744	Connector	FIB
	SVEP1	4	4	0	0.333333	0.418076	0.006633	0.006633	0	0	2.75e-06	0.071425	0.001542	-0.11664	3.07894	27	4	0.039971	0	Ultra peripheral	FIB
	DDAH1	6	6	0	0.266667	0.348163	0.00995	0.00995	0	0	2.75e-06	0.08644	0.001702	-0.11664	3.07894	4	0	-0.07849	0.5	Peripheral	FIB
	SORBS2	2	2	0	0	0	0.003317	0.003317	0	0	2.75e-06	0.037337	0.001446	-0.11664	3.07894	31	4	-0.3476	0.5	Peripheral	FIB
	ABCA6	6	6	0	0.066667	0.083243	0.00995	0.00995	0	0	2.75e-06	0.080387	0.002857	-0.11664	3.07894	78	4	0.039971	0.444444	Peripheral	FIB
	PALLD	20	20	0	0	0	0.033167	0.033167	0	0	2.75e-06	0.161113	0.004793	-0.11664	3.07894	1	0	1.36693	0.475	Peripheral	FIB
	TMTC1	5	5	0	0.2	0.220297	0.008292	0.008292	0	0	2.75e-06	0.148725	0.001504	-0.11664	3.07894	4	9	-0.20966	0.48	Peripheral	FIB
	THSD4	10	10	0	0.177778	0.198286	0.016584	0.016584	0	0	2.75e-06	0.259861	0.001704	-0.11664	3.07894	4	9	0.05849	0.62	Connector	FIB
	VMP1	4	4	0	0.166667	0.151479	0.006633	0.006633	0	0	2.75e-06	0.069234	0.001566	-0.11664	3.07894	4	4	-0.21841	0.5	Peripheral	FIB
	ADAMTSL2	5	5	0	0.1	0.11439	0.008292	0.008292	0	0	2.75e-06	0.120734	0.001537	-0.11664	3.07894	2	9	-0.07559	0.32	Peripheral	FIB
	CRISPLD2	5	5	0	0.1	0.130696	0.008292	0.008292	0	0	2.75e-06	0.040574	0.001609	-0.11664	3.07894	4	1	-0.2622	0.64	Connector	FIB
	GPC6	10	10	0	0.044444	0.044579	0.016584	0.016584	0	0	2.75e-06	0.177235	0.001837	-0.11664	3.07894	2	9	-0.07559	0.7	Connector	FIB
	COL4A4	10	10	0	0.066667	0.074151	0.016584	0.016584	0	0	2.75e-06	0.133117	0.002809	-0.11664	3.07894	4	9	0.192566	0.58	Peripheral	FIB
	INPP4B	13	13	0	0.025641	0.021579	0.021559	0.021559	0	0	2.75e-06	0.147007	0.003495	-0.11664	3.07894	6	1	0.427005	0.733728	Connector	FIB
	FGF7	3	3	0	0	0	0.004975	0.004975	0	0	2.75e-06	0.016678	0.001767	-0.11664	3.07894	11	9	-0.34374	0.444444	Peripheral	FIB
	SYNPO2	7	7	0	0	0	0.011609	0.011609	0	0	2.75e-06	0.054381	0.002288	-0.11664	3.07894	4	9	-0.20966	0.693878	Connector	FIB
	KALRN	13	13	0	0.025641	0.0334	0.021559	0.021559	0	0	2.75e-06	0.256423	0.001886	-0.11664	3.07894	2	0	0.355134	0.639053	Connector	FIB
	CLSTN2	7	7	0	0.095238	0.09911	0.011609	0.011609	0	0	2.75e-06	0.104494	0.001833	-0.11664	3.07894	4	9	-0.20966	0.693878	Connector	FIB
	FGF14	3	3	0	0	0	0.004975	0.004975	0	0	2.75e-06	0.020342	0.00188	-0.11664	3.07894	25	9	-0.20966	0	Ultra peripheral	FIB
	ACTN1	4	4	0	0.166667	0.119971	0.006633	0.006633	0	0	2.75e-06	0.032846	0.001616	-0.11664	3.07894	27	4	-0.08922	0.375	Peripheral	FIB
	DHFR	5	5	0	0	0	0.008292	0.008292	0	0	2.75e-06	0.049685	0.00167	-0.11664	3.07894	1	4	-0.21841	0.64	Connector	FIB
	COL8A1	7	7	0	0.047619	0.046895	0.011609	0.011609	0	0	2.75e-06	0.079374	0.001818	-0.11664	3.07894	4	9	-0.07559	0.612245	Peripheral	FIB
	CDH11	5	5	0	0	0	0.008292	0.008292	0	0	2.75e-06	0.108211	0.0015	-0.11664	3.07894	2	4	-0.21841	0.64	Connector	FIB
	PLCXD3	9	9	0	0.055556	0.076826	0.014925	0.014925	0	0	2.75e-06	0.152052	0.002072	-0.11664	3.07894	1	4	0.039971	0.691358	Connector	FIB
	SORBS1	14	14	0	0.032967	0.029276	0.023217	0.023217	0	0	2.75e-06	0.131592	0.003191	-0.11664	3.07894	1	0	0.933304	0.357143	Peripheral	FIB
	SERPINE1	10	10	0	0	0	0.016584	0.016584	0	0	2.75e-06	0.05323	0.002316	-0.11664	3.07894	4	4	0.169161	0.66	Connector	FIB
	ANGPT1	8	8	0	0.107143	0.111371	0.013267	0.013267	0	0	2.75e-06	0.068338	0.002183	-0.11664	3.07894	6	4	0.169161	0.46875	Peripheral	FIB
	SH3D19	4	4	0	0	0	0.006633	0.006633	0	0	2.75e-06	0.087783	0.001578	-0.11664	3.07894	2	4	-0.08922	0.375	Peripheral	FIB
	NRP1	7	7	0	0.190476	0.219828	0.011609	0.011609	0	0	2.75e-06	0.129775	0.001621	-0.11664	3.07894	6	1	-0.2622	0.653061	Connector	FIB
	OSMR	2	2	0	0	0	0.003317	0.003317	0	0	2.75e-06	0.037207	0.001419	-0.11664	3.07894	4	0	-0.36758	0	Ultra peripheral	FIB
	SGIP1	8	8	0	0.142857	0.152027	0.013267	0.013267	0	0	2.75e-06	0.071239	0.001787	-0.11664	3.07894	4	9	0.05849	0.5625	Peripheral	FIB
	PAG1	1	1	0	0	0	0.001658	0.001658	0	0	2.75e-06	0.027669	0.001402	-0.11664	3.07894	79	0	-0.51212	0	Ultra peripheral	FIB
	CCBE1	10	10	0	0.044444	0.042237	0.016584	0.016584	0	0	2.75e-06	0.195201	0.001759	-0.11664	3.07894	2	9	-0.07559	0.7	Connector	FIB
	MYLK	6	6	0	0.133333	0.169541	0.00995	0.00995	0	0	2.75e-06	0.092347	0.001615	-0.11664	3.07894	1	1	-0.2622	0.666667	Connector	FIB
	MGP	7	7	0	0.190476	0.212479	0.011609	0.011609	0	0	2.75e-06	0.066429	0.002482	-0.11664	3.07894	29	9	-0.07559	0.571429	Peripheral	FIB
	AKT3	7	7	0	0	0	0.011609	0.011609	0	0	2.75e-06	0.147814	0.001652	-0.11664	3.07894	2	4	0.039971	0.571429	Peripheral	FIB
	FLRT2	4	4	0	0.166667	0.167044	0.006633	0.006633	0	0	2.75e-06	0.07177	0.001685	-0.11664	3.07894	4	9	-0.07559	0	Ultra peripheral	FIB
	SLC8A1	4	4	0	0	0	0.006633	0.006633	0	0	2.75e-06	0.075852	0.001474	-0.11664	3.07894	1	0	-0.36758	0.625	Connector	FIB
	PLCB1	4	4	0	0.333333	0.268526	0.006633	0.006633	0	0	2.75e-06	0.070119	0.001523	-0.11664	3.07894	1	0	-0.36758	0.5	Peripheral	FIB
	CARMIL1	8	8	0	0	0	0.013267	0.013267	0	0	2.75e-06	0.131507	0.001589	-0.11664	3.07894	1	0	0.210592	0.40625	Peripheral	FIB
	LAMB1	11	11	0	0.181818	0.192539	0.018242	0.018242	0	0	2.75e-06	0.150647	0.002109	-0.11664	3.07894	1	9	0.05849	0.677686	Connector	FIB
	MYO1D	5	5	0	0.2	0.248589	0.008292	0.008292	0	0	2.75e-06	0.125784	0.001588	-0.11664	3.07894	1	9	-0.07559	0.32	Peripheral	FIB
	TNC	8	8	0	0.035714	0.040878	0.013267	0.013267	0	0	2.75e-06	0.057163	0.002659	-0.11664	3.07894	1	1	0.771606	0.5625	Peripheral	FIB
	FIGN	5	5	0	0.1	0.096275	0.008292	0.008292	0	0	2.75e-06	0.15004	0.001481	-0.11664	3.07894	2	4	-0.08922	0.48	Peripheral	FIB
	SLIT2	6	6	0	0.133333	0.147681	0.00995	0.00995	0	0	2.75e-06	0.080299	0.001529	-0.11664	3.07894	1	0	-0.36758	0.722222	Connector	FIB
	SYTL2	6	6	0	0.133333	0.104838	0.00995	0.00995	0	0	2.75e-06	0.066224	0.001561	-0.11664	3.07894	1	4	-0.21841	0.722222	Connector	FIB
	SULF1	8	8	0	0.071429	0.090542	0.013267	0.013267	0	0	2.75e-06	0.098073	0.002304	-0.11664	3.07894	1	1	0.082405	0.71875	Connector	FIB
	EPS8	4	4	0	0.166667	0.18334	0.006633	0.006633	0	0	2.75e-06	0.086894	0.001451	-0.11664	3.07894	1	0	-0.22304	0.375	Peripheral	FIB
	DMD	8	8	0	0.035714	0.034631	0.013267	0.013267	0	0	2.75e-06	0.150621	0.001813	-0.11664	3.07894	2	9	-0.07559	0.65625	Connector	FIB
	CLMP	5	5	0	0.1	0.095611	0.008292	0.008292	0	0	2.75e-06	0.060572	0.001635	-0.11664	3.07894	4	0	-0.22304	0.56	Peripheral	FIB
	LDLRAD4	5	5	0	0.1	0.1199	0.008292	0.008292	0	0	2.75e-06	0.044159	0.001715	-0.11664	3.07894	4	9	-0.20966	0.48	Peripheral	FIB
	DPYD	3	3	0	0.333333	0.383957	0.004975	0.004975	0	0	2.75e-06	0.079779	0.001434	-0.11664	3.07894	2	4	-0.21841	0.444444	Peripheral	FIB
	FBLN5	9	9	0	0.083333	0.079247	0.014925	0.014925	0	0	2.75e-06	0.189257	0.001628	-0.11664	3.07894	2	4	0.169161	0.567901	Peripheral	FIB
	RBPMS	4	4	0	0.333333	0.308861	0.006633	0.006633	0	0	2.75e-06	0.035864	0.001943	-0.11664	3.07894	27	4	-0.08922	0.375	Peripheral	FIB
	PARD3	3	3	0	0	0	0.004975	0.004975	0	0	2.75e-06	0.118693	0.001431	-0.11664	3.07894	2	4	-0.3476	0.666667	Connector	FIB
	SOX5	4	4	0	0.166667	0.160677	0.006633	0.006633	0	0	2.75e-06	0.122184	0.001441	-0.11664	3.07894	2	4	-0.08922	0.375	Peripheral	FIB
	VCL	9	9	0	0.027778	0.023001	0.014925	0.014925	0	0	2.75e-06	0.095499	0.001816	-0.11664	3.07894	1	0	-0.07849	0.641975	Connector	FIB
	APBB2	8	8	0	0	0	0.013267	0.013267	0	0	2.75e-06	0.166048	0.001582	-0.11664	3.07894	2	4	-0.08922	0.65625	Connector	FIB
	SVIL	10	10	0	0.044444	0.047841	0.016584	0.016584	0	0	2.75e-06	0.10968	0.001902	-0.11664	3.07894	4	9	0.05849	0.68	Connector	FIB
	COL14A1	4	4	0	0	0	0.006633	0.006633	0	0	2.75e-06	0.072494	0.001494	-0.11664	3.07894	2	4	-0.21841	0.625	Connector	FIB
	FBN1	4	4	0	0	0	0.006633	0.006633	0	0	2.75e-06	0.07954	0.001525	-0.11664	3.07894	2	4	-0.21841	0.5	Peripheral	FIB
	MIR99AHG	4	4	0	0.333333	0.338744	0.006633	0.006633	0	0	2.75e-06	0.054698	0.00196	-0.11664	3.07894	6	4	0.039971	0	Ultra peripheral	FIB
	DLG2	9	9	0	0	0	0.014925	0.014925	0	0	2.75e-06	0.068949	0.003863	-0.11664	3.07894	4	9	0.326642	0.37037	Peripheral	FIB
	FRY	2	2	0	0	0	0.003317	0.003317	0	0	2.75e-06	0.052647	0.001406	-0.11664	3.07894	1	0	-0.51212	0.5	Peripheral	FIB
	MACROD2	6	6	0	0.066667	0.05625	0.00995	0.00995	0	0	2.75e-06	0.080633	0.001677	-0.11664	3.07894	1	9	-0.07559	0.5	Peripheral	FIB
	SRPX2	1	1	0	0	0	0.001658	0.001658	0	0	2.75e-06	0.024744	0.001401	-0.11664	3.07894	80	0	-0.51212	0	Ultra peripheral	FIB
	TNS3	4	4	0	0	0	0.006633	0.006633	0	0	2.75e-06	0.07881	0.001463	-0.11664	3.07894	2	4	-0.21841	0.5	Peripheral	FIB
	P3H2	7	7	0	0.095238	0.163365	0.011609	0.011609	0	0	2.75e-06	0.114874	0.001814	-0.11664	3.07894	1	0	0.066049	0.408163	Peripheral	FIB
	LINC01088	1	1	0	0	0	0.001658	0.001658	0	0	2.75e-06	0.002229	0.001563	-0.11664	3.07894	81	0	-0.51212	0	Ultra peripheral	FIB
	NCALD	5	5	0	0	0	0.008292	0.008292	0	0	2.75e-06	0.078823	0.00154	-0.11664	3.07894	1	6	-0.5	0.72	Connector	FIB
	ACTN4	5	5	0	0	0	0.008292	0.008292	0	0	2.75e-06	0.075358	0.001559	-0.11664	3.07894	1	0	-0.36758	0.72	Connector	FIB
	ZFPM2	4	4	0	0	0	0.006633	0.006633	0	0	2.75e-06	0.131145	0.001439	-0.11664	3.07894	2	4	-0.21841	0.625	Connector	FIB
	CRIM1	8	8	0	0	0	0.013267	0.013267	0	0	2.75e-06	0.081193	0.001722	-0.11664	3.07894	1	0	-0.07849	0.59375	Peripheral	FIB
	CUBN	2	2	0	0	0	0.003317	0.003317	0	0	2.75e-06	0.003829	0.001972	-0.11664	3.07894	23	1	-0.6068	0.5	Peripheral	FIB
	CYP7B1	3	3	0	0.333333	0.376247	0.004975	0.004975	0	0	2.75e-06	0.062003	0.001426	-0.11664	3.07894	2	9	-0.34374	0.444444	Peripheral	FIB
	MEG3	1	1	0	0	0	0.001658	0.001658	0	0	2.75e-06	0.014749	0.001411	-0.11664	3.07894	82	0	-0.51212	0	Ultra peripheral	FIB
	LAMC3	4	4	0	0	0	0.006633	0.006633	0	0	2.75e-06	0.044009	0.001477	-0.11664	3.07894	1	0	-0.22304	0.375	Peripheral	FIB
	MAPK10	2	2	0	1	1	0.003317	0.003317	0	0	2.75e-06	0.028483	0.001581	-0.11664	3.07894	6	4	-0.21841	0	Ultra peripheral	FIB
	MYO1E	5	5	0	0.1	0.121202	0.008292	0.008292	0	0	2.75e-06	0.065118	0.001547	-0.11664	3.07894	4	0	0.066049	0	Ultra peripheral	FIB
	ALDH1A1	3	3	0	0	0	0.004975	0.004975	0	0	2.75e-06	0.006621	0.002178	-0.11664	3.07894	19	4	-0.08922	0	Ultra peripheral	FIB
	RAPGEF5	8	8	0	0.178571	0.192836	0.013267	0.013267	0	0	2.75e-06	0.098108	0.001911	-0.11664	3.07894	4	0	0.355134	0.21875	Peripheral	FIB
	EMCN	2	2	0	0	0	0.003317	0.003317	0	0	2.75e-06	0.059064	0.001405	-0.11664	3.07894	2	4	-0.3476	0.5	Peripheral	FIB
	SPON1	7	7	0	0	0	0.011609	0.011609	0	0	2.75e-06	0.08805	0.002021	-0.11664	3.07894	4	1	0.082405	0.693878	Connector	FIB
	MYOF	7	7	0	0	0	0.011609	0.011609	0	0	2.75e-06	0.042761	0.002018	-0.11664	3.07894	4	0	0.066049	0.44898	Peripheral	FIB
	RBMS1	3	3	0	0.333333	0.355216	0.004975	0.004975	0	0	2.75e-06	0.088981	0.001427	-0.11664	3.07894	2	4	-0.21841	0.444444	Peripheral	FIB
	XYLT1	7	7	0	0	0	0.011609	0.011609	0	0	2.75e-06	0.121885	0.001567	-0.11664	3.07894	2	0	-0.22304	0.653061	Connector	FIB
	COL5A1	6	6	0	0.133333	0.109138	0.00995	0.00995	0	0	2.75e-06	0.102487	0.001505	-0.11664	3.07894	2	0	-0.22304	0.611111	Peripheral	FIB
	TSHZ2	12	12	0	0	0	0.0199	0.0199	0	0	2.75e-06	0.150816	0.001742	-0.11664	3.07894	2	9	0.05849	0.680556	Connector	FIB
	ARHGAP6	3	3	0	0	0	0.004975	0.004975	0	0	2.75e-06	0.007283	0.001604	-0.11664	3.07894	30	2	-0.28868	0.666667	Connector	FIB
	C1S	2	2	0	0	0	0.003317	0.003317	0	0	2.75e-06	0.011995	0.001465	-0.11664	3.07894	8	4	-0.3476	0.5	Peripheral	FIB
	NHSL1	1	1	0	0	0	0.001658	0.001658	0	0	2.75e-06	0.001713	0.001584	-0.11664	3.07894	83	1	-0.6068	0	Ultra peripheral	FIB
	SYNE1	7	7	0	0.047619	0.057454	0.011609	0.011609	0	0	2.75e-06	0.098949	0.002331	-0.11664	3.07894	2	4	0.169161	0.408163	Peripheral	FIB
	SAMHD1	5	5	0	0	0	0.008292	0.008292	0	0	2.75e-06	0.08836	0.001503	-0.11664	3.07894	2	0	-0.07849	0.32	Peripheral	FIB
	NTM	5	5	0	0	0	0.008292	0.008292	0	0	2.75e-06	0.063027	0.001546	-0.11664	3.07894	4	2	-0.28868	0.72	Connector	FIB
	CYTOR	2	2	0	0	0	0.003317	0.003317	0	0	2.75e-06	0.000709	0.002348	-0.11664	3.07894	35	7	0.447214	0	Ultra peripheral	FIB
	HIP1	6	6	0	0.266667	0.314933	0.00995	0.00995	0	0	2.75e-06	0.117449	0.001482	-0.11664	3.07894	1	0	-0.22304	0.5	Peripheral	FIB
	LPP	5	5	0	0.1	0.094234	0.008292	0.008292	0	0	2.75e-06	0.058856	0.001548	-0.11664	3.07894	27	4	0.039971	0.32	Peripheral	FIB
	GPX3	8	8	0	0	0	0.013267	0.013267	0	0	2.75e-06	0.023877	0.003913	-0.11664	3.07894	21	1	0.427005	0.625	Connector	FIB
	TRPC4	2	2	0	0	0	0.003317	0.003317	0	0	2.75e-06	0.044266	0.001414	-0.11664	3.07894	1	1	-0.6068	0.5	Peripheral	FIB
	CDC42BPA	4	4	0	0.166667	0.131253	0.006633	0.006633	0	0	2.75e-06	0.091094	0.001428	-0.11664	3.07894	2	4	-0.08922	0.375	Peripheral	FIB
	UACA	6	6	0	0	0	0.00995	0.00995	0	0	2.75e-06	0.136744	0.001461	-0.11664	3.07894	2	0	-0.22304	0.611111	Peripheral	FIB
	GUCY1A2	10	10	0	0.044444	0.041683	0.016584	0.016584	0	0	2.75e-06	0.126457	0.001651	-0.11664	3.07894	1	0	0.066049	0.64	Connector	FIB
	FTO	4	4	0	0.166667	0.182934	0.006633	0.006633	0	0	2.75e-06	0.074857	0.001536	-0.11664	3.07894	2	4	-0.21841	0.625	Connector	FIB
	RASAL2	6	6	0	0	0	0.00995	0.00995	0	0	2.75e-06	0.10014	0.002145	-0.11664	3.07894	12	0	-0.07849	0.5	Peripheral	FIB
	CCNH	3	3	0	0	0	0.004975	0.004975	0	0	2.75e-06	0.057572	0.001452	-0.11664	3.07894	11	4	-0.21841	0.444444	Peripheral	FIB
	PDZRN4	1	1	0	0	0	0.001658	0.001658	0	0	2.75e-06	0.007796	0.001426	-0.11664	3.07894	84	9	-0.47781	0	Ultra peripheral	FIB
	SPARC	1	1	0	0	0	0.001658	0.001658	0	0	2.75e-06	0.000404	0.002145	-0.11664	3.07894	85	9	-0.47781	0	Ultra peripheral	FIB
	PKHD1	4	4	0	0	0	0.006633	0.006633	0	0	2.75e-06	0.014996	0.003884	-0.11664	3.07894	86	8	1.41421	0.625	Connector	FIB
	TTC28	3	3	0	0	0	0.004975	0.004975	0	0	2.75e-06	0.064669	0.001647	-0.11664	3.07894	6	4	-0.08922	0	Ultra peripheral	FIB
	CEMIP	4	4	0	0	0	0.006633	0.006633	0	0	2.75e-06	0.026421	0.001586	-0.11664	3.07894	4	0	-0.36758	0.625	Connector	FIB
	LARGE1	4	4	0	0.5	0.477032	0.006633	0.006633	0	0	2.75e-06	0.086843	0.001458	-0.11664	3.07894	4	4	-0.21841	0.5	Peripheral	FIB
	DLGAP1	1	1	0	0	0	0.001658	0.001658	0	0	2.75e-06	0.034602	0.001395	-0.11664	3.07894	87	9	-0.47781	0	Ultra peripheral	FIB
	TANC1	6	6	0	0.066667	0.08159	0.00995	0.00995	0	0	2.75e-06	0.074155	0.001568	-0.11664	3.07894	31	4	-0.21841	0.722222	Connector	FIB
	UBE2E2	3	3	0	0.333333	0.359792	0.004975	0.004975	0	0	2.75e-06	0.061491	0.001559	-0.11664	3.07894	6	9	-0.34374	0.444444	Peripheral	FIB
	TRIO	2	2	0	0	0	0.003317	0.003317	0	0	2.75e-06	0.022987	0.001495	-0.11664	3.07894	36	0	-0.36758	0	Ultra peripheral	FIB
	LINC01798	1	1	0	0	0	0.001658	0.001658	0	0	2.75e-06	0.025356	0.001395	-0.11664	3.07894	88	4	-0.3476	0	Ultra peripheral	FIB
	NCKAP5	5	5	0	0	0	0.008292	0.008292	0	0	2.75e-06	0.082692	0.001649	-0.11664	3.07894	4	1	-0.2622	0.64	Connector	FIB
	SLC38A2	5	5	0	0.2	0.172233	0.008292	0.008292	0	0	2.75e-06	0.047847	0.001606	-0.11664	3.07894	4	0	-0.22304	0.56	Peripheral	FIB
	FGFR1	5	5	0	0	0	0.008292	0.008292	0	0	2.75e-06	0.080491	0.001515	-0.11664	3.07894	2	4	-0.08922	0.56	Peripheral	FIB
	PPP1R12B	2	2	0	0	0	0.003317	0.003317	0	0	2.75e-06	0.007337	0.001524	-0.11664	3.07894	26	1	-0.6068	0.5	Peripheral	FIB
	DLC1	4	4	0	0.166667	0.336173	0.006633	0.006633	0	0	2.75e-06	0.085825	0.001516	-0.11664	3.07894	4	9	-0.34374	0.625	Connector	FIB
	FCHSD2	3	3	0	0	0	0.004975	0.004975	0	0	2.75e-06	0.087621	0.001409	-0.11664	3.07894	2	4	-0.3476	0.666667	Connector	FIB
	MPRIP	2	2	0	1	1	0.003317	0.003317	0	0	2.75e-06	0.049675	0.00154	-0.11664	3.07894	29	4	-0.3476	0.5	Peripheral	FIB
	NPY1R	3	3	0	0	0	0.004975	0.004975	0	0	2.75e-06	0.015384	0.00159	-0.11664	3.07894	9	1	-0.2622	0.444444	Peripheral	FIB
	TRERF1	5	5	0	0.5	0.519867	0.008292	0.008292	0	0	2.75e-06	0.102105	0.001518	-0.11664	3.07894	2	9	-0.07559	0.32	Peripheral	FIB
	MAML3	3	3	0	0	0	0.004975	0.004975	0	0	2.75e-06	0.031649	0.001841	-0.11664	3.07894	6	1	-0.6068	0.666667	Connector	FIB
	HOXA3	2	2	0	1	1	0.003317	0.003317	0	0	2.75e-06	0.054363	0.001524	-0.11664	3.07894	29	9	-0.34374	0	Ultra peripheral	FIB
	PDE3A	6	6	0	0.066667	0.074796	0.00995	0.00995	0	0	2.75e-06	0.119218	0.001562	-0.11664	3.07894	2	4	-0.08922	0.611111	Peripheral	FIB
	ADAMTS12	6	6	0	0	0	0.00995	0.00995	0	0	2.75e-06	0.07088	0.001503	-0.11664	3.07894	2	0	-0.22304	0.666667	Connector	FIB
	NAV3	2	2	0	0	0	0.003317	0.003317	0	0	2.75e-06	0.032613	0.001424	-0.11664	3.07894	1	0	-0.51212	0.5	Peripheral	FIB
	SNED1	3	3	0	0.666667	0.632332	0.004975	0.004975	0	0	2.75e-06	0.085268	0.001414	-0.11664	3.07894	4	9	-0.34374	0.444444	Peripheral	FIB
	AUTS2	5	5	0	0.1	0.223655	0.008292	0.008292	0	0	2.75e-06	0.103081	0.001575	-0.11664	3.07894	2	4	-0.08922	0.56	Peripheral	FIB
	LTBP1	5	5	0	0.1	0.176682	0.008292	0.008292	0	0	2.75e-06	0.056413	0.001546	-0.11664	3.07894	1	0	-0.22304	0.48	Peripheral	FIB
	PRKCA	4	4	0	0.166667	0.140874	0.006633	0.006633	0	0	2.75e-06	0.079656	0.001434	-0.11664	3.07894	2	4	-0.21841	0.5	Peripheral	FIB
	MYH9	2	2	0	0	0	0.003317	0.003317	0	0	2.75e-06	0.018563	0.001454	-0.11664	3.07894	27	4	-0.3476	0.5	Peripheral	FIB
	THSD7A	4	4	0	0	0	0.006633	0.006633	0	0	2.75e-06	0.035939	0.001569	-0.11664	3.07894	30	9	-0.20966	0.375	Peripheral	FIB
	CDK14	1	1	0	0	0	0.001658	0.001658	0	0	2.75e-06	0.03279	0.001394	-0.11664	3.07894	89	9	-0.47781	0	Ultra peripheral	FIB
	COL5A2	4	4	0	0	0	0.006633	0.006633	0	0	2.75e-06	0.015443	0.001663	-0.11664	3.07894	26	4	-0.08922	0.375	Peripheral	FIB
	PDE1A	4	4	0	0	0	0.006633	0.006633	0	0	2.75e-06	0.014451	0.001846	-0.11664	3.07894	14	4	-0.08922	0.375	Peripheral	FIB
	COL15A1	1	1	0	0	0	0.001658	0.001658	0	0	2.75e-06	0.007241	0.001428	-0.11664	3.07894	90	4	-0.3476	0	Ultra peripheral	FIB
	SDK1	6	6	0	0.066667	0.065373	0.00995	0.00995	0	0	2.75e-06	0.067966	0.00163	-0.11664	3.07894	2	0	-0.22304	0.611111	Peripheral	FIB
	GFRA1	8	8	0	0.035714	0.037298	0.013267	0.013267	0	0	2.75e-06	0.082235	0.001906	-0.11664	3.07894	14	9	0.05849	0.5625	Peripheral	FIB
	ADAMTS3	1	1	0	0	0	0.001658	0.001658	0	0	2.75e-06	0.01184	0.001408	-0.11664	3.07894	91	1	-0.6068	0	Ultra peripheral	FIB
	PRSS23	5	5	0	0	0	0.008292	0.008292	0	0	2.75e-06	0.044936	0.001506	-0.11664	3.07894	31	0	-0.07849	0.32	Peripheral	FIB
	ADAM12	3	3	0	0	0	0.004975	0.004975	0	0	2.75e-06	0.019877	0.001493	-0.11664	3.07894	4	4	-0.3476	0.666667	Connector	FIB
	JPX	3	3	0	0.333333	0.323562	0.004975	0.004975	0	0	2.75e-06	0.033832	0.001783	-0.11664	3.07894	3	4	-0.21841	0.444444	Peripheral	FIB
	PHLDB2	3	3	0	0.333333	0.358819	0.004975	0.004975	0	0	2.75e-06	0.020483	0.001575	-0.11664	3.07894	29	9	-0.34374	0.444444	Peripheral	FIB
	FNDC3B	5	5	0	0.2	0.171055	0.008292	0.008292	0	0	2.75e-06	0.103757	0.001467	-0.11664	3.07894	2	4	-0.21841	0.64	Connector	FIB
	ROR1	4	4	0	0.5	0.531201	0.006633	0.006633	0	0	2.75e-06	0.086873	0.00146	-0.11664	3.07894	4	9	-0.07559	0	Ultra peripheral	FIB
	NR2F1-AS1	2	2	0	0	0	0.003317	0.003317	0	0	2.75e-06	0.034185	0.001439	-0.11664	3.07894	8	4	-0.3476	0.5	Peripheral	FIB
	KCNT2	6	6	0	0.066667	0.059819	0.00995	0.00995	0	0	2.75e-06	0.090494	0.001631	-0.11664	3.07894	4	4	-0.08922	0.5	Peripheral	FIB
	GRK5	2	2	0	0	0	0.003317	0.003317	0	0	2.75e-06	0.064759	0.001411	-0.11664	3.07894	4	4	-0.3476	0.5	Peripheral	FIB
	KLHL29	2	2	0	0	0	0.003317	0.003317	0	0	2.75e-06	0.016765	0.001475	-0.11664	3.07894	27	4	-0.3476	0.5	Peripheral	FIB
	PSD3	1	1	0	0	0	0.001658	0.001658	0	0	2.75e-06	0.00464	0.001455	-0.11664	3.07894	92	0	-0.51212	0	Ultra peripheral	FIB
	MAP3K5	4	4	0	0.166667	0.188185	0.006633	0.006633	0	0	2.75e-06	0.054969	0.001487	-0.11664	3.07894	4	9	-0.34374	0.625	Connector	FIB
	LMOD1	6	6	0	0	0	0.00995	0.00995	0	0	2.75e-06	0.053754	0.001618	-0.11664	3.07894	4	4	-0.08922	0.611111	Peripheral	FIB
	THBS1	5	5	0	0.1	0.108199	0.008292	0.008292	0	0	2.75e-06	0.059393	0.001564	-0.11664	3.07894	4	0	-0.36758	0.64	Connector	FIB
	ROBO2	7	7	0	0.190476	0.24326	0.011609	0.011609	0	0	2.75e-06	0.108999	0.002697	-0.11664	3.07894	93	9	0.05849	0.44898	Peripheral	FIB
	NEXN	2	2	0	0	0	0.003317	0.003317	0	0	2.75e-06	0.020329	0.001513	-0.11664	3.07894	16	6	-0.5	0.5	Peripheral	FIB
	JMJD1C	2	2	0	0	0	0.003317	0.003317	0	0	2.75e-06	0.080476	0.001402	-0.11664	3.07894	2	4	-0.3476	0.5	Peripheral	FIB
	USP53	4	4	0	0	0	0.006633	0.006633	0	0	2.75e-06	0.049655	0.001521	-0.11664	3.07894	1	2	-0.28868	0.625	Connector	FIB
	FILIP1L	2	2	0	0	0	0.003317	0.003317	0	0	2.75e-06	0.020946	0.00151	-0.11664	3.07894	39	4	-0.3476	0.5	Peripheral	FIB
	PELI2	3	3	0	0	0	0.004975	0.004975	0	0	2.75e-06	0.031429	0.001446	-0.11664	3.07894	1	0	-0.22304	0	Ultra peripheral	FIB
	TACC1	3	3	0	0	0	0.004975	0.004975	0	0	2.75e-06	0.005268	0.00173	-0.11664	3.07894	22	4	-0.21841	0.444444	Peripheral	FIB
	NOX4	2	2	0	1	1	0.003317	0.003317	0	0	2.75e-06	0.040065	0.001414	-0.11664	3.07894	9	9	-0.34374	0	Ultra peripheral	FIB
	ARID5B	3	3	0	0	0	0.004975	0.004975	0	0	2.75e-06	0.042143	0.00149	-0.11664	3.07894	4	9	-0.34374	0.444444	Peripheral	FIB
	CXCL12	3	3	0	0	0	0.004975	0.004975	0	0	2.75e-06	0.030179	0.00146	-0.11664	3.07894	6	4	-0.21841	0.444444	Peripheral	FIB
	ZNF638	2	2	0	0	0	0.003317	0.003317	0	0	2.75e-06	0.016276	0.001442	-0.11664	3.07894	8	4	-0.3476	0.5	Peripheral	FIB
	PLD5	4	4	0	0	0	0.006633	0.006633	0	0	2.75e-06	0.048411	0.001464	-0.11664	3.07894	1	1	-0.6068	0.75	Connector	FIB
	MED13L	3	3	0	0.333333	0.368219	0.004975	0.004975	0	0	2.75e-06	0.050336	0.001477	-0.11664	3.07894	4	4	-0.3476	0.666667	Connector	FIB
	MYO10	4	4	0	0.333333	0.344877	0.006633	0.006633	0	0	2.75e-06	0.065543	0.001545	-0.11664	3.07894	5	9	-0.20966	0.375	Peripheral	FIB
	ADGRB3	1	1	0	0	0	0.001658	0.001658	0	0	2.75e-06	0.010955	0.001406	-0.11664	3.07894	94	9	-0.47781	0	Ultra peripheral	FIB
	PLPP3	4	4	0	0.166667	0.170188	0.006633	0.006633	0	0	2.75e-06	0.036096	0.00153	-0.11664	3.07894	36	0	-0.22304	0.375	Peripheral	FIB
	MSC-AS1	7	7	0	0.047619	0.047343	0.011609	0.011609	0	0	2.75e-06	0.091292	0.002017	-0.11664	3.07894	1	4	0.039971	0.489796	Peripheral	FIB
	ROBO1	4	4	0	0	0	0.006633	0.006633	0	0	2.75e-06	0.04942	0.001664	-0.11664	3.07894	4	9	-0.34374	0.625	Connector	FIB
	FN1	3	3	0	0.333333	0.335842	0.004975	0.004975	0	0	2.75e-06	0.047958	0.001451	-0.11664	3.07894	1	0	-0.36758	0.444444	Peripheral	FIB
	SPECC1	1	1	0	0	0	0.001658	0.001658	0	0	2.75e-06	0.018136	0.001395	-0.11664	3.07894	95	0	-0.51212	0	Ultra peripheral	FIB
	GTDC1	2	2	0	1	1	0.003317	0.003317	0	0	2.75e-06	0.047422	0.001406	-0.11664	3.07894	2	4	-0.21841	0	Ultra peripheral	FIB
	CLIC4	2	2	0	0	0	0.003317	0.003317	0	0	2.75e-06	0.041945	0.001401	-0.11664	3.07894	1	4	-0.3476	0.5	Peripheral	FIB
	GEM	4	4	0	0	0	0.006633	0.006633	0	0	2.75e-06	0.045439	0.001509	-0.11664	3.07894	1	0	-0.22304	0.375	Peripheral	FIB
	RSPO3	1	1	0	0	0	0.001658	0.001658	0	0	2.75e-06	0.010972	0.001406	-0.11664	3.07894	96	1	-0.6068	0	Ultra peripheral	FIB
	STK3	1	1	0	0	0	0.001658	0.001658	0	0	2.75e-06	0.011001	0.001516	-0.11664	3.07894	97	9	-0.47781	0	Ultra peripheral	FIB
	ATP10D	2	2	0	0	0	0.003317	0.003317	0	0	2.75e-06	0.020852	0.001439	-0.11664	3.07894	36	0	-0.36758	0	Ultra peripheral	FIB
	MTHFD1L	4	4	0	0.166667	0.185521	0.006633	0.006633	0	0	2.75e-06	0.029792	0.001564	-0.11664	3.07894	4	2	-0.28868	0.625	Connector	FIB
	BMPR1B	3	3	0	0	0	0.004975	0.004975	0	0	2.75e-06	0.049102	0.001419	-0.11664	3.07894	1	1	-0.6068	0.666667	Connector	FIB
	CCDC144NL	1	1	0	0	0	0.001658	0.001658	0	0	2.75e-06	0.001634	0.001515	-0.11664	3.07894	98	0	-0.51212	0	Ultra peripheral	FIB
	NLGN1	3	3	0	0.333333	0.342573	0.004975	0.004975	0	0	2.75e-06	0.037314	0.001461	-0.11664	3.07894	8	4	-0.21841	0.444444	Peripheral	FIB
	CCDC102B	9	9	0	0.083333	0.083415	0.014925	0.014925	0	0	2.75e-06	0.085298	0.002431	-0.11664	3.07894	4	9	-0.07559	0.691358	Connector	FIB
	LIFR	4	4	0	0	0	0.006633	0.006633	0	0	2.75e-06	0.049706	0.001519	-0.11664	3.07894	4	9	-0.34374	0.625	Connector	FIB
	MKLN1	3	3	0	0	0	0.004975	0.004975	0	0	2.75e-06	0.015045	0.001835	-0.11664	3.07894	6	4	-0.21841	0.444444	Peripheral	FIB
	RND3	1	1	0	0	0	0.001658	0.001658	0	0	2.75e-06	0.016454	0.001399	-0.11664	3.07894	99	0	-0.51212	0	Ultra peripheral	FIB
	BNC2	6	6	0	0.133333	0.123691	0.00995	0.00995	0	0	2.75e-06	0.071129	0.001528	-0.11664	3.07894	2	9	-0.07559	0.444444	Peripheral	FIB
	CNTNAP2	1	1	0	0	0	0.001658	0.001658	0	0	2.75e-06	0.005898	0.001427	-0.11664	3.07894	100	4	-0.3476	0	Ultra peripheral	FIB
	LAMA4	3	3	0	0	0	0.004975	0.004975	0	0	2.75e-06	0.042781	0.00151	-0.11664	3.07894	1	0	-0.36758	0.444444	Peripheral	FIB
	RNF150	1	1	0	0	0	0.001658	0.001658	0	0	2.75e-06	0.021197	0.001392	-0.11664	3.07894	101	4	-0.3476	0	Ultra peripheral	FIB
	PTPRD	3	3	0	0	0	0.004975	0.004975	0	0	2.75e-06	0.031669	0.00153	-0.11664	3.07894	5	1	-0.6068	0.666667	Connector	FIB
	TTTY14	3	3	0	0	0	0.004975	0.004975	0	0	2.75e-06	0.01675	0.00176	-0.11664	3.07894	4	9	-0.34374	0.444444	Peripheral	FIB
	ENOX1	2	2	0	0	0	0.003317	0.003317	0	0	2.75e-06	0.046874	0.00141	-0.11664	3.07894	9	9	-0.34374	0	Ultra peripheral	FIB
	MCU	2	2	0	0	0	0.003317	0.003317	0	0	2.75e-06	0.022307	0.001421	-0.11664	3.07894	31	0	-0.36758	0	Ultra peripheral	FIB
	ANO3	2	2	0	0	0	0.003317	0.003317	0	0	2.75e-06	0.006389	0.001568	-0.11664	3.07894	16	6	-0.5	0.5	Peripheral	FIB
	ATP10A	1	1	0	0	0	0.001658	0.001658	0	0	2.75e-06	0.016984	0.001395	-0.11664	3.07894	102	0	-0.51212	0	Ultra peripheral	FIB
	A2M	4	4	0	0	0	0.006633	0.006633	0	0	2.75e-06	0.039247	0.001622	-0.11664	3.07894	1	0	-0.36758	0.5	Peripheral	FIB
	RBMS3-AS3	4	4	0	0.166667	0.151664	0.006633	0.006633	0	0	2.75e-06	0.063188	0.001756	-0.11664	3.07894	28	4	-0.08922	0.375	Peripheral	FIB
	LONRF1	2	2	0	0	0	0.003317	0.003317	0	0	2.75e-06	0.04155	0.0014	-0.11664	3.07894	1	4	-0.3476	0.5	Peripheral	FIB
	MBNL1	3	3	0	0	0	0.004975	0.004975	0	0	2.75e-06	0.009949	0.001554	-0.11664	3.07894	5	4	-0.21841	0.444444	Peripheral	FIB
	AEBP2	6	6	0	0.066667	0.068616	0.00995	0.00995	0	0	2.75e-06	0.049029	0.001522	-0.11664	3.07894	31	0	-0.22304	0.666667	Connector	FIB
	AKAP12	4	4	0	0.333333	0.352854	0.006633	0.006633	0	0	2.75e-06	0.044388	0.001522	-0.11664	3.07894	4	0	-0.36758	0.625	Connector	FIB
	TAGLN	1	1	0	0	0	0.001658	0.001658	0	0	2.75e-06	0.016586	0.001394	-0.11664	3.07894	103	0	-0.51212	0	Ultra peripheral	FIB
	ERBB4	7	7	0	0.047619	0.049663	0.011609	0.011609	0	0	2.75e-06	0.047598	0.002229	-0.11664	3.07894	4	9	0.05849	0.44898	Peripheral	FIB
	AKAP13	4	4	0	0	0	0.006633	0.006633	0	0	2.75e-06	0.046002	0.001751	-0.11664	3.07894	12	0	-0.36758	0.625	Connector	FIB
	FLNB	4	4	0	0	0	0.006633	0.006633	0	0	2.75e-06	0.031338	0.001562	-0.11664	3.07894	31	0	-0.22304	0.375	Peripheral	FIB
	LINC01197	2	2	0	1	1	0.003317	0.003317	0	0	2.75e-06	0.022392	0.001433	-0.11664	3.07894	8	4	-0.21841	0	Ultra peripheral	FIB
	CPED1	4	4	0	0.166667	0.170491	0.006633	0.006633	0	0	2.75e-06	0.037701	0.001553	-0.11664	3.07894	2	4	-0.21841	0.625	Connector	FIB
	CALCRL	2	2	0	0	0	0.003317	0.003317	0	0	2.75e-06	0.00139	0.001852	-0.11664	3.07894	13	0	-0.36758	0	Ultra peripheral	FIB
	NALCN	5	5	0	0.2	0.185489	0.008292	0.008292	0	0	2.75e-06	0.07196	0.001468	-0.11664	3.07894	1	0	-0.22304	0.56	Peripheral	FIB
	OSBPL10	6	6	0	0.4	0.417036	0.00995	0.00995	0	0	2.75e-06	0.096932	0.001519	-0.11664	3.07894	4	0	-0.22304	0.611111	Peripheral	FIB
	MYH10	3	3	0	0	0	0.004975	0.004975	0	0	2.75e-06	0.0367	0.001433	-0.11664	3.07894	31	0	-0.36758	0.444444	Peripheral	FIB
	SLC12A1	3	3	0	0	0	0.004975	0.004975	0	0	2.75e-06	0.024446	0.001553	-0.11664	3.07894	10	1	-0.6068	0.666667	Connector	FIB
	LRMDA	2	2	0	0	0	0.003317	0.003317	0	0	2.75e-06	0.010465	0.001582	-0.11664	3.07894	33	9	-0.34374	0	Ultra peripheral	FIB
	ATXN1	3	3	0	0.333333	0.649502	0.004975	0.004975	0	0	2.75e-06	0.064257	0.001416	-0.11664	3.07894	2	4	-0.3476	0.666667	Connector	FIB
	COL4A3	6	6	0	0	0	0.00995	0.00995	0	0	2.75e-06	0.059685	0.001736	-0.11664	3.07894	6	9	-0.07559	0.444444	Peripheral	FIB
	FHL2	2	2	0	0	0	0.003317	0.003317	0	0	2.75e-06	0.034207	0.001419	-0.11664	3.07894	31	4	-0.3476	0.5	Peripheral	FIB
	COL1A2	2	2	0	0	0	0.003317	0.003317	0	0	2.75e-06	0.031255	0.001416	-0.11664	3.07894	31	0	-0.51212	0.5	Peripheral	FIB
	SLC24A3	1	1	0	0	0	0.001658	0.001658	0	0	2.75e-06	0.005643	0.001411	-0.11664	3.07894	104	0	-0.51212	0	Ultra peripheral	FIB
	SEMA5A	3	3	0	0	0	0.004975	0.004975	0	0	2.75e-06	0.026952	0.001543	-0.11664	3.07894	18	4	-0.3476	0.666667	Connector	FIB
	MSRB3	4	4	0	0	0	0.006633	0.006633	0	0	2.75e-06	0.046124	0.001436	-0.11664	3.07894	1	0	-0.07849	0	Ultra peripheral	FIB
	DHRS3	2	2	0	0	0	0.003317	0.003317	0	0	2.75e-06	0.031762	0.001422	-0.11664	3.07894	32	9	-0.34374	0	Ultra peripheral	FIB
	PRICKLE1	3	3	0	0	0	0.004975	0.004975	0	0	2.75e-06	0.030912	0.001616	-0.11664	3.07894	1	4	-0.21841	0.444444	Peripheral	FIB
	TENT5A	3	3	0	0.333333	0.345689	0.004975	0.004975	0	0	2.75e-06	0.034253	0.001612	-0.11664	3.07894	6	4	-0.21841	0.444444	Peripheral	FIB
	PLA2G4C	2	2	0	0	0	0.003317	0.003317	0	0	2.75e-06	0.027321	0.001469	-0.11664	3.07894	30	9	-0.34374	0	Ultra peripheral	FIB
	STARD13	2	2	0	0	0	0.003317	0.003317	0	0	2.75e-06	0.014292	0.001429	-0.11664	3.07894	4	4	-0.3476	0.5	Peripheral	FIB
	ITGA9	2	2	0	0	0	0.003317	0.003317	0	0	2.75e-06	0.042537	0.00141	-0.11664	3.07894	4	0	-0.51212	0.5	Peripheral	FIB
	DOCK4	3	3	0	0	0	0.004975	0.004975	0	0	2.75e-06	0.031286	0.001461	-0.11664	3.07894	11	4	-0.3476	0.666667	Connector	FIB
	PAK3	1	1	0	0	0	0.001658	0.001658	0	0	2.75e-06	0.00962	0.001403	-0.11664	3.07894	105	1	-0.6068	0	Ultra peripheral	FIB
	PLCL1	2	2	0	0	0	0.003317	0.003317	0	0	2.75e-06	0.044074	0.001412	-0.11664	3.07894	4	9	-0.34374	0	Ultra peripheral	FIB
	PIEZO2	1	1	0	0	0	0.001658	0.001658	0	0	2.75e-06	0.026047	0.001391	-0.11664	3.07894	106	9	-0.47781	0	Ultra peripheral	FIB
	SAMD4A	2	2	0	0	0	0.003317	0.003317	0	0	2.75e-06	0.017028	0.001462	-0.11664	3.07894	36	0	-0.36758	0	Ultra peripheral	FIB
	IL1R1	2	2	0	0	0	0.003317	0.003317	0	0	2.75e-06	0.001092	0.001757	-0.11664	3.07894	107	7	-0.89443	0.5	Peripheral	FIB
	PARM1	1	1	0	0	0	0.001658	0.001658	0	0	2.75e-06	0.025898	0.001391	-0.11664	3.07894	108	9	-0.47781	0	Ultra peripheral	FIB
	SLCO3A1	4	4	0	0.166667	0.166221	0.006633	0.006633	0	0	2.75e-06	0.046087	0.001503	-0.11664	3.07894	30	9	-0.20966	0.375	Peripheral	FIB
	DSCAML1	1	1	0	0	0	0.001658	0.001658	0	0	2.75e-06	0.031351	0.001389	-0.11664	3.07894	109	4	-0.3476	0	Ultra peripheral	FIB
	ITGA11	3	3	0	0	0	0.004975	0.004975	0	0	2.75e-06	0.042669	0.001455	-0.11664	3.07894	38	2	-0.28868	0.666667	Connector	FIB
	LMO7	3	3	0	0	0	0.004975	0.004975	0	0	2.75e-06	0.007988	0.001622	-0.11664	3.07894	16	6	-0.5	0.666667	Connector	FIB
	PXDN	2	2	0	0	0	0.003317	0.003317	0	0	2.75e-06	0.016525	0.001417	-0.11664	3.07894	1	1	-0.6068	0.5	Peripheral	FIB
	NID1	1	1	0	0	0	0.001658	0.001658	0	0	2.75e-06	0.008189	0.001446	-0.11664	3.07894	110	0	-0.51212	0	Ultra peripheral	FIB
	SLC22A3	6	6	0	0	0	0.00995	0.00995	0	0	2.75e-06	0.067366	0.001534	-0.11664	3.07894	1	0	-0.22304	0.611111	Peripheral	FIB
	SYT1	2	2	0	0	0	0.003317	0.003317	0	0	2.75e-06	0.018584	0.001423	-0.11664	3.07894	9	1	-0.6068	0.5	Peripheral	FIB
	GULP1	2	2	0	1	1	0.003317	0.003317	0	0	2.75e-06	0.021708	0.00143	-0.11664	3.07894	8	4	-0.21841	0	Ultra peripheral	FIB
	UST	2	2	0	0	0	0.003317	0.003317	0	0	2.75e-06	0.00629	0.001552	-0.11664	3.07894	8	4	-0.21841	0	Ultra peripheral	FIB
	FMNL2	2	2	0	0	0	0.003317	0.003317	0	0	2.75e-06	0.030903	0.001422	-0.11664	3.07894	32	9	-0.34374	0	Ultra peripheral	FIB
	SFRP1	1	1	0	0	0	0.001658	0.001658	0	0	2.75e-06	0.02534	0.001391	-0.11664	3.07894	111	9	-0.47781	0	Ultra peripheral	FIB
	DPH6	2	2	0	0	0	0.003317	0.003317	0	0	2.75e-06	0.045027	0.001396	-0.11664	3.07894	2	4	-0.21841	0	Ultra peripheral	FIB
	DANT2	1	1	0	0	0	0.001658	0.001658	0	0	2.75e-06	0.00915	0.001402	-0.11664	3.07894	112	9	-0.47781	0	Ultra peripheral	FIB
	ADAMTS9	3	3	0	0	0	0.004975	0.004975	0	0	2.75e-06	0.034399	0.00142	-0.11664	3.07894	1	0	-0.22304	0	Ultra peripheral	FIB
	PLA2G4A	2	2	0	0	0	0.003317	0.003317	0	0	2.75e-06	0.005592	0.001592	-0.11664	3.07894	18	4	-0.21841	0	Ultra peripheral	FIB
	PDK4	1	1	0	0	0	0.001658	0.001658	0	0	2.75e-06	0.004399	0.001449	-0.11664	3.07894	113	0	-0.51212	0	Ultra peripheral	FIB
	ST3GAL1	1	1	0	0	0	0.001658	0.001658	0	0	2.75e-06	0.013972	0.001396	-0.11664	3.07894	114	0	-0.51212	0	Ultra peripheral	FIB
	ECHDC2	3	3	0	0	0	0.004975	0.004975	0	0	2.75e-06	0.04713	0.001422	-0.11664	3.07894	1	1	-0.6068	0.666667	Connector	FIB
	IGFBP5	2	2	0	0	0	0.003317	0.003317	0	0	2.75e-06	0.002606	0.001576	-0.11664	3.07894	5	1	-0.2622	0	Ultra peripheral	FIB
	EHBP1	3	3	0	0.666667	1.04636	0.004975	0.004975	0	0	2.75e-06	0.048474	0.001517	-0.11664	3.07894	6	4	-0.21841	0.444444	Peripheral	FIB
	EPB41L2	4	4	0	0.666667	0.655345	0.006633	0.006633	0	0	2.75e-06	0.052691	0.00161	-0.11664	3.07894	6	4	0.039971	0	Ultra peripheral	FIB
	CHST11	1	1	0	0	0	0.001658	0.001658	0	0	2.75e-06	0.009229	0.0014	-0.11664	3.07894	115	0	-0.51212	0	Ultra peripheral	FIB
	PDZD2	3	3	0	0	0	0.004975	0.004975	0	0	2.75e-06	0.010909	0.001579	-0.11664	3.07894	25	1	-0.6068	0.666667	Connector	FIB
	PLPP1	2	2	0	1	1	0.003317	0.003317	0	0	2.75e-06	0.033428	0.001499	-0.11664	3.07894	4	9	-0.34374	0	Ultra peripheral	FIB
	TNS1	2	2	0	0	0	0.003317	0.003317	0	0	2.75e-06	0.018431	0.001492	-0.11664	3.07894	6	4	-0.3476	0.5	Peripheral	FIB
	SPRY4-AS1	1	1	0	0	0	0.001658	0.001658	0	0	2.75e-06	0.024266	0.001391	-0.11664	3.07894	116	9	-0.47781	0	Ultra peripheral	FIB
	COL27A1	4	4	0	0	0	0.006633	0.006633	0	0	2.75e-06	0.054564	0.001456	-0.11664	3.07894	2	4	-0.21841	0.625	Connector	FIB
	FBXL7	3	3	0	0	0	0.004975	0.004975	0	0	2.75e-06	0.016216	0.001462	-0.11664	3.07894	31	0	-0.36758	0.444444	Peripheral	FIB
	PARVA	1	1	0	0	0	0.001658	0.001658	0	0	2.75e-06	0.005087	0.001408	-0.11664	3.07894	117	0	-0.51212	0	Ultra peripheral	FIB
	DYNC2H1	2	2	0	0	0	0.003317	0.003317	0	0	2.75e-06	0.005008	0.001484	-0.11664	3.07894	20	1	-0.6068	0.5	Peripheral	FIB
	ITGA8	1	1	0	0	0	0.001658	0.001658	0	0	2.75e-06	0	0.002555	-0.11664	3.07894	43	3	0	0	Ultra peripheral	FIB
	EGFR	4	4	0	0	0	0.006633	0.006633	0	0	2.75e-06	0.029907	0.001726	-0.11664	3.07894	22	4	-0.08922	0.375	Peripheral	FIB
	SSBP2	2	2	0	0	0	0.003317	0.003317	0	0	2.75e-06	0.007225	0.001588	-0.11664	3.07894	24	4	-0.3476	0.5	Peripheral	FIB
	PARD3B	4	4	0	0.333333	0.328052	0.006633	0.006633	0	0	2.75e-06	0.045382	0.001994	-0.11664	3.07894	17	4	-0.08922	0.375	Peripheral	FIB
	MYCBP2	1	1	0	0	0	0.001658	0.001658	0	0	2.75e-06	0.017354	0.00139	-0.11664	3.07894	118	4	-0.3476	0	Ultra peripheral	FIB
	SPSB1	1	1	0	0	0	0.001658	0.001658	0	0	2.75e-06	0.002875	0.001432	-0.11664	3.07894	119	2	-0.28868	0	Ultra peripheral	FIB
	RUNX1T1	3	3	0	0	0	0.004975	0.004975	0	0	2.75e-06	0.00739	0.00161	-0.11664	3.07894	5	1	-0.6068	0.666667	Connector	FIB
	CASC15	3	3	0	0	0	0.004975	0.004975	0	0	2.75e-06	0.023117	0.001514	-0.11664	3.07894	9	1	-0.6068	0.666667	Connector	FIB
	GPC3	2	2	0	0	0	0.003317	0.003317	0	0	2.75e-06	0.030529	0.001408	-0.11664	3.07894	4	0	-0.51212	0.5	Peripheral	FIB
	MAN1C1	1	1	0	0	0	0.001658	0.001658	0	0	2.75e-06	0.017151	0.00139	-0.11664	3.07894	120	4	-0.3476	0	Ultra peripheral	FIB
	DNM3OS	1	1	0	0	0	0.001658	0.001658	0	0	2.75e-06	0.01714	0.00139	-0.11664	3.07894	121	4	-0.3476	0	Ultra peripheral	FIB
	EDNRB	2	2	0	0	0	0.003317	0.003317	0	0	2.75e-06	0.026869	0.001445	-0.11664	3.07894	4	1	-0.6068	0.5	Peripheral	FIB
	LINGO1	3	3	0	0	0	0.004975	0.004975	0	0	2.75e-06	0.004504	0.001666	-0.11664	3.07894	10	1	-0.2622	0.444444	Peripheral	FIB
	CACNA2D1	2	2	0	0	0	0.003317	0.003317	0	0	2.75e-06	0.042113	0.001396	-0.11664	3.07894	2	4	-0.21841	0	Ultra peripheral	FIB
	ROR2	3	3	0	0.333333	0.318637	0.004975	0.004975	0	0	2.75e-06	0.024544	0.001637	-0.11664	3.07894	1	0	-0.36758	0.444444	Peripheral	FIB
	PDGFD	1	1	0	0	0	0.001658	0.001658	0	0	2.75e-06	0.008492	0.001401	-0.11664	3.07894	122	1	-0.6068	0	Ultra peripheral	FIB
	ERRFI1	1	1	0	0	0	0.001658	0.001658	0	0	2.75e-06	0.027925	0.001388	-0.11664	3.07894	123	4	-0.3476	0	Ultra peripheral	FIB
	PHC2	2	2	0	0	0	0.003317	0.003317	0	0	2.75e-06	0.038855	0.0014	-0.11664	3.07894	4	4	-0.3476	0.5	Peripheral	FIB
	ENAH	4	4	0	0	0	0.006633	0.006633	0	0	2.75e-06	0.03656	0.00144	-0.11664	3.07894	1	0	-0.07849	0	Ultra peripheral	FIB
	ITSN1	6	6	0	0	0	0.00995	0.00995	0	0	2.75e-06	0.052211	0.00281	-0.11664	3.07894	124	1	-0.2622	0.722222	Connector	FIB
	TMTC2	1	1	0	0	0	0.001658	0.001658	0	0	2.75e-06	0.001608	0.001499	-0.11664	3.07894	125	4	-0.3476	0	Ultra peripheral	FIB
	ANTXR2	1	1	0	0	0	0.001658	0.001658	0	0	2.75e-06	0.003325	0.001434	-0.11664	3.07894	126	0	-0.51212	0	Ultra peripheral	FIB
	SBF2	3	3	0	0.333333	0.348103	0.004975	0.004975	0	0	2.75e-06	0.079902	0.001408	-0.11664	3.07894	2	4	-0.21841	0.444444	Peripheral	FIB
	MAMLD1	1	1	0	0	0	0.001658	0.001658	0	0	2.75e-06	0.012654	0.001399	-0.11664	3.07894	127	9	-0.47781	0	Ultra peripheral	FIB
	SHANK2	1	1	0	0	0	0.001658	0.001658	0	0	2.75e-06	0.008202	0.0014	-0.11664	3.07894	128	9	-0.47781	0	Ultra peripheral	FIB
	CACNA1D	1	1	0	0	0	0.001658	0.001658	0	0	2.75e-06	0.004985	0.00141	-0.11664	3.07894	129	9	-0.47781	0	Ultra peripheral	FIB
	ADAMTS1	1	1	0	0	0	0.001658	0.001658	0	0	2.75e-06	0.004968	0.001426	-0.11664	3.07894	130	9	-0.47781	0	Ultra peripheral	FIB
	ACTB	4	4	0	0.333333	0.32961	0.006633	0.006633	0	0	2.75e-06	0.024929	0.001492	-0.11664	3.07894	27	0	-0.36758	0.625	Connector	FIB
	EMID1	2	2	0	0	0	0.003317	0.003317	0	0	2.75e-06	0.013723	0.001467	-0.11664	3.07894	1	1	-0.6068	0.5	Peripheral	FIB
	MTRNR2L8	1	1	0	0	0	0.001658	0.001658	0	0	2.75e-06	0.000787	0.001532	-0.11664	3.07894	131	4	-0.3476	0	Ultra peripheral	FIB
	TFPI	1	1	0	0	0	0.001658	0.001658	0	0	2.75e-06	0.012405	0.001398	-0.11664	3.07894	132	9	-0.47781	0	Ultra peripheral	FIB
	STAG1	2	2	0	0	0	0.003317	0.003317	0	0	2.75e-06	0.029523	0.001457	-0.11664	3.07894	14	4	-0.3476	0.5	Peripheral	FIB
	LHFPL2	1	1	0	0	0	0.001658	0.001658	0	0	2.75e-06	0.007047	0.001437	-0.11664	3.07894	133	0	-0.51212	0	Ultra peripheral	FIB
	SMURF1	1	1	0	0	0	0.001658	0.001658	0	0	2.75e-06	0.004136	0.001423	-0.11664	3.07894	134	4	-0.3476	0	Ultra peripheral	FIB
	RAD51B	1	1	0	0	0	0.001658	0.001658	0	0	2.75e-06	0.004846	0.001409	-0.11664	3.07894	135	9	-0.47781	0	Ultra peripheral	FIB
	THBS2	1	1	0	0	0	0.001658	0.001658	0	0	2.75e-06	0.000464	0.00162	-0.11664	3.07894	136	1	-0.6068	0	Ultra peripheral	FIB
	ST5	1	1	0	0	0	0.001658	0.001658	0	0	2.75e-06	0.01236	0.001419	-0.11664	3.07894	137	0	-0.51212	0	Ultra peripheral	FIB
	CBLB	1	1	0	0	0	0.001658	0.001658	0	0	2.75e-06	0.00236	0.001418	-0.11664	3.07894	138	0	-0.51212	0	Ultra peripheral	FIB
	CHSY3	1	1	0	0	0	0.001658	0.001658	0	0	2.75e-06	0.01224	0.001395	-0.11664	3.07894	139	0	-0.51212	0	Ultra peripheral	FIB
	SLC12A3	1	1	0	0	0	0.001658	0.001658	0	0	2.75e-06	0.001392	0.001459	-0.11664	3.07894	140	1	-0.6068	0	Ultra peripheral	FIB
	PTPRS	1	1	0	0	0	0.001658	0.001658	0	0	2.75e-06	0.02969	0.001389	-0.11664	3.07894	141	9	-0.47781	0	Ultra peripheral	FIB
	ADAMTS2	2	2	0	0	0	0.003317	0.003317	0	0	2.75e-06	0.02106	0.001408	-0.11664	3.07894	1	0	-0.51212	0.5	Peripheral	FIB
	SH3BGRL	1	1	0	0	0	0.001658	0.001658	0	0	2.75e-06	0.013009	0.001391	-0.11664	3.07894	142	0	-0.51212	0	Ultra peripheral	FIB
	PDZRN3	2	2	0	0	0	0.003317	0.003317	0	0	2.75e-06	0.036988	0.001403	-0.11664	3.07894	1	4	-0.3476	0.5	Peripheral	FIB
	EPHA3	1	1	0	0	0	0.001658	0.001658	0	0	2.75e-06	0.008436	0.001399	-0.11664	3.07894	143	9	-0.47781	0	Ultra peripheral	FIB
	CLMN	2	2	0	0	0	0.003317	0.003317	0	0	2.75e-06	0.005839	0.001545	-0.11664	3.07894	18	4	-0.21841	0	Ultra peripheral	FIB
	PCGF5	1	1	0	0	0	0.001658	0.001658	0	0	2.75e-06	0.029508	0.001389	-0.11664	3.07894	144	9	-0.47781	0	Ultra peripheral	FIB
	TMEM131L	1	1	0	0	0	0.001658	0.001658	0	0	2.75e-06	0.013051	0.001391	-0.11664	3.07894	145	0	-0.51212	0	Ultra peripheral	FIB
	ATP1B1	2	2	0	0	0	0.003317	0.003317	0	0	2.75e-06	0.022061	0.001509	-0.11664	3.07894	40	4	-0.3476	0.5	Peripheral	FIB
	ARHGEF26	1	1	0	0	0	0.001658	0.001658	0	0	2.75e-06	0.002347	0.001439	-0.11664	3.07894	146	0	-0.51212	0	Ultra peripheral	FIB
	IL7	3	3	0	0	0	0.004975	0.004975	0	0	2.75e-06	0.021636	0.001473	-0.11664	3.07894	20	4	-0.3476	0.666667	Connector	FIB
	ADAMTSL3	3	3	0	0	0	0.004975	0.004975	0	0	2.75e-06	0.031675	0.001513	-0.11664	3.07894	5	1	-0.2622	0.444444	Peripheral	FIB
	KCNIP4	1	1	0	0	0	0.001658	0.001658	0	0	2.75e-06	0.000178	0.0017	-0.11664	3.07894	147	9	-0.47781	0	Ultra peripheral	FIB
	CAMK1D	2	2	0	1	1	0.003317	0.003317	0	0	2.75e-06	0.047382	0.001397	-0.11664	3.07894	4	9	-0.34374	0	Ultra peripheral	FIB
	CERS6	1	1	0	0	0	0.001658	0.001658	0	0	2.75e-06	0.012941	0.001391	-0.11664	3.07894	148	0	-0.51212	0	Ultra peripheral	FIB
	UNC5C	2	2	0	0	0	0.003317	0.003317	0	0	2.75e-06	0.027706	0.001399	-0.11664	3.07894	2	4	-0.3476	0.5	Peripheral	FIB
	PREX2	1	1	0	0	0	0.001658	0.001658	0	0	2.75e-06	0.021345	0.00139	-0.11664	3.07894	149	9	-0.47781	0	Ultra peripheral	FIB
	PTH2R	2	2	0	0	0	0.003317	0.003317	0	0	2.75e-06	0.007475	0.001576	-0.11664	3.07894	33	9	-0.34374	0	Ultra peripheral	FIB
	ZMIZ1	1	1	0	0	0	0.001658	0.001658	0	0	2.75e-06	0.025947	0.001387	-0.11664	3.07894	150	4	-0.3476	0	Ultra peripheral	FIB
	RCAN2	1	1	0	0	0	0.001658	0.001658	0	0	2.75e-06	0.008267	0.001399	-0.11664	3.07894	151	9	-0.47781	0	Ultra peripheral	FIB
	ROCK1	1	1	0	0	0	0.001658	0.001658	0	0	2.75e-06	0.012735	0.001391	-0.11664	3.07894	152	0	-0.51212	0	Ultra peripheral	FIB
	PDLIM7	1	1	0	0	0	0.001658	0.001658	0	0	2.75e-06	0.002577	0.001427	-0.11664	3.07894	153	2	-0.28868	0	Ultra peripheral	FIB
	SH3RF3	2	2	0	0	0	0.003317	0.003317	0	0	2.75e-06	0.012131	0.001624	-0.11664	3.07894	37	0	-0.36758	0	Ultra peripheral	FIB
	PLA2R1	2	2	0	0	0	0.003317	0.003317	0	0	2.75e-06	0.040932	0.001396	-0.11664	3.07894	2	4	-0.21841	0	Ultra peripheral	FIB
	WDR66	1	1	0	0	0	0.001658	0.001658	0	0	2.75e-06	0.021014	0.001389	-0.11664	3.07894	154	9	-0.47781	0	Ultra peripheral	FIB
	SSBP3	1	1	0	0	0	0.001658	0.001658	0	0	2.75e-06	0.007768	0.001476	-0.11664	3.07894	155	9	-0.47781	0	Ultra peripheral	FIB
	CLASP2	1	1	0	0	0	0.001658	0.001658	0	0	2.75e-06	0.00426	0.001414	-0.11664	3.07894	156	4	-0.3476	0	Ultra peripheral	FIB
	FTL	1	1	0	0	0	0.001658	0.001658	0	0	2.75e-06	0.020895	0.001389	-0.11664	3.07894	157	9	-0.47781	0	Ultra peripheral	FIB
	LRFN5	2	2	0	0	0	0.003317	0.003317	0	0	2.75e-06	0.004334	0.001516	-0.11664	3.07894	24	4	-0.3476	0.5	Peripheral	FIB
	DACH2	1	1	0	0	0	0.001658	0.001658	0	0	2.75e-06	0.020773	0.001389	-0.11664	3.07894	158	9	-0.47781	0	Ultra peripheral	FIB
	CDH6	1	1	0	0	0	0.001658	0.001658	0	0	2.75e-06	0.015261	0.001389	-0.11664	3.07894	159	4	-0.3476	0	Ultra peripheral	FIB
	DPP6	1	1	0	0	0	0.001658	0.001658	0	0	2.75e-06	0.00752	0.001398	-0.11664	3.07894	160	9	-0.47781	0	Ultra peripheral	FIB
	GPM6B	1	1	0	0	0	0.001658	0.001658	0	0	2.75e-06	0.006035	0.001472	-0.11664	3.07894	161	9	-0.47781	0	Ultra peripheral	FIB
	PCSK5	3	3	0	0	0	0.004975	0.004975	0	0	2.75e-06	0.054463	0.001406	-0.11664	3.07894	2	4	-0.3476	0.666667	Connector	FIB
	GRIP1	1	1	0	0	0	0.001658	0.001658	0	0	2.75e-06	0	0.002555	-0.11664	3.07894	42	5	0	0	Ultra peripheral	FIB
	FER	2	2	0	0	0	0.003317	0.003317	0	0	2.75e-06	0.023985	0.001403	-0.11664	3.07894	2	4	-0.3476	0.5	Peripheral	FIB
	RFTN2	2	2	0	0	0	0.003317	0.003317	0	0	2.75e-06	0.002173	0.002621	-0.11664	3.07894	162	1	-0.2622	0	Ultra peripheral	FIB
	BICD1	1	1	0	0	0	0.001658	0.001658	0	0	2.75e-06	0.011629	0.001417	-0.11664	3.07894	163	0	-0.51212	0	Ultra peripheral	FIB
	IFI16	1	1	0	0	0	0.001658	0.001658	0	0	2.75e-06	0.025013	0.001387	-0.11664	3.07894	164	4	-0.3476	0	Ultra peripheral	FIB
	SENP6	1	1	0	0	0	0.001658	0.001658	0	0	2.75e-06	0.024994	0.001387	-0.11664	3.07894	165	4	-0.3476	0	Ultra peripheral	FIB
	ADRA1B	1	1	0	0	0	0.001658	0.001658	0	0	2.75e-06	0.004036	0.001424	-0.11664	3.07894	166	4	-0.3476	0	Ultra peripheral	FIB
	NXN	2	2	0	0	0	0.003317	0.003317	0	0	2.75e-06	0.015613	0.001419	-0.11664	3.07894	31	0	-0.51212	0.5	Peripheral	FIB
	KAT6B	1	1	0	0	0	0.001658	0.001658	0	0	2.75e-06	0.004138	0.001413	-0.11664	3.07894	167	4	-0.3476	0	Ultra peripheral	FIB
	FAM172A	1	1	0	0	0	0.001658	0.001658	0	0	2.75e-06	0.014917	0.001389	-0.11664	3.07894	168	4	-0.3476	0	Ultra peripheral	FIB
	SPATA6	1	1	0	0	0	0.001658	0.001658	0	0	2.75e-06	0.014909	0.001389	-0.11664	3.07894	169	4	-0.3476	0	Ultra peripheral	FIB
	PDE5A	1	1	0	0	0	0.001658	0.001658	0	0	2.75e-06	0.003818	0.00142	-0.11664	3.07894	170	4	-0.3476	0	Ultra peripheral	FIB
	CNTN1	1	1	0	0	0	0.001658	0.001658	0	0	2.75e-06	0.020205	0.001389	-0.11664	3.07894	171	9	-0.47781	0	Ultra peripheral	FIB
	MRC2	1	1	0	0	0	0.001658	0.001658	0	0	2.75e-06	0.002458	0.001425	-0.11664	3.07894	172	2	-0.28868	0	Ultra peripheral	FIB
	COBLL1	1	1	0	0	0	0.001658	0.001658	0	0	2.75e-06	0.012195	0.00139	-0.11664	3.07894	173	0	-0.51212	0	Ultra peripheral	FIB
	PLEKHA7	1	1	0	0	0	0.001658	0.001658	0	0	2.75e-06	0.00026	0.001665	-0.11664	3.07894	174	1	-0.6068	0	Ultra peripheral	FIB
	CENPP	1	1	0	0	0	0.001658	0.001658	0	0	2.75e-06	0.004074	0.001413	-0.11664	3.07894	175	4	-0.3476	0	Ultra peripheral	FIB
	GSE1	3	3	0	0	0	0.004975	0.004975	0	0	2.75e-06	0.036615	0.001445	-0.11664	3.07894	38	2	-0.28868	0.666667	Connector	FIB
	NAP1L1	1	1	0	0	0	0.001658	0.001658	0	0	2.75e-06	0.02428	0.001387	-0.11664	3.07894	176	4	-0.3476	0	Ultra peripheral	FIB
	NEO1	1	1	0	0	0	0.001658	0.001658	0	0	2.75e-06	0.019828	0.001389	-0.11664	3.07894	177	9	-0.47781	0	Ultra peripheral	FIB
	WWC1	1	1	0	0	0	0.001658	0.001658	0	0	2.75e-06	0.007197	0.001397	-0.11664	3.07894	178	9	-0.47781	0	Ultra peripheral	FIB
	TENM2	1	1	0	0	0	0.001658	0.001658	0	0	2.75e-06	0.00719	0.001397	-0.11664	3.07894	179	9	-0.47781	0	Ultra peripheral	FIB
	MATN2	1	1	0	0	0	0.001658	0.001658	0	0	2.75e-06	0.009346	0.001395	-0.11664	3.07894	180	0	-0.51212	0	Ultra peripheral	FIB
	CNKSR3	1	1	0	0	0	0.001658	0.001658	0	0	2.75e-06	0.011913	0.00139	-0.11664	3.07894	181	0	-0.51212	0	Ultra peripheral	FIB
	MAP1B	1	1	0	0	0	0.001658	0.001658	0	0	2.75e-06	0.026927	0.001388	-0.11664	3.07894	182	9	-0.47781	0	Ultra peripheral	FIB
	ZFHX4	1	1	0	0	0	0.001658	0.001658	0	0	2.75e-06	0.004332	0.00142	-0.11664	3.07894	183	9	-0.47781	0	Ultra peripheral	FIB
	ELL2	1	1	0	0	0	0.001658	0.001658	0	0	2.75e-06	0.02379	0.001387	-0.11664	3.07894	184	4	-0.3476	0	Ultra peripheral	FIB
	ANK2	1	1	0	0	0	0.001658	0.001658	0	0	2.75e-06	0.001256	0.001439	-0.11664	3.07894	185	9	-0.47781	0	Ultra peripheral	FIB
	ZNF704	1	1	0	0	0	0.001658	0.001658	0	0	2.75e-06	0.009232	0.001395	-0.11664	3.07894	186	0	-0.51212	0	Ultra peripheral	FIB
	C1QTNF7	1	1	0	0	0	0.001658	0.001658	0	0	2.75e-06	0.007607	0.001397	-0.11664	3.07894	187	9	-0.47781	0	Ultra peripheral	FIB
	RBM47	1	1	0	0	0	0.001658	0.001658	0	0	2.75e-06	0.000161	0.00167	-0.11664	3.07894	188	9	-0.47781	0	Ultra peripheral	FIB
	LPAR1	3	3	0	1	1	0.004975	0.004975	0	0	2.75e-06	0.056427	0.00143	-0.11664	3.07894	4	9	-0.34374	0.444444	Peripheral	FIB
	PPP1CB	1	1	0	0	0	0.001658	0.001658	0	0	2.75e-06	0.011722	0.00139	-0.11664	3.07894	189	0	-0.51212	0	Ultra peripheral	FIB
	PTK7	1	1	0	0	0	0.001658	0.001658	0	0	2.75e-06	0.002358	0.001423	-0.11664	3.07894	190	2	-0.28868	0	Ultra peripheral	FIB
	CCDC80	1	1	0	0	0	0.001658	0.001658	0	0	2.75e-06	0.005634	0.001466	-0.11664	3.07894	191	9	-0.47781	0	Ultra peripheral	FIB
	CPE	1	1	0	0	0	0.001658	0.001658	0	0	2.75e-06	0.014206	0.001389	-0.11664	3.07894	192	4	-0.3476	0	Ultra peripheral	FIB
	PNISR	1	1	0	0	0	0.001658	0.001658	0	0	2.75e-06	0.001241	0.001438	-0.11664	3.07894	193	9	-0.47781	0	Ultra peripheral	FIB
	TC2N	1	1	0	0	0	0.001658	0.001658	0	0	2.75e-06	0.007228	0.001396	-0.11664	3.07894	194	0	-0.51212	0	Ultra peripheral	FIB
	ANO6	2	2	0	0	0	0.003317	0.003317	0	0	2.75e-06	0.01827	0.001416	-0.11664	3.07894	4	4	-0.21841	0	Ultra peripheral	FIB
	LIMCH1	1	1	0	0	0	0.001658	0.001658	0	0	2.75e-06	0.026131	0.001388	-0.11664	3.07894	195	9	-0.47781	0	Ultra peripheral	FIB
	CACNB2	1	1	0	0	0	0.001658	0.001658	0	0	2.75e-06	0.004218	0.001405	-0.11664	3.07894	196	9	-0.47781	0	Ultra peripheral	FIB
	SGCD	1	1	0	0	0	0.001658	0.001658	0	0	2.75e-06	0.001032	0.001519	-0.11664	3.07894	197	1	-0.6068	0	Ultra peripheral	FIB
	DIAPH2	2	2	0	0	0	0.003317	0.003317	0	0	2.75e-06	0.044174	0.001398	-0.11664	3.07894	2	4	-0.21841	0	Ultra peripheral	FIB
	FMO2	1	1	0	0	0	0.001658	0.001658	0	0	2.75e-06	0.001525	0.001458	-0.11664	3.07894	198	4	-0.3476	0	Ultra peripheral	FIB
	NAV1	1	1	0	0	0	0.001658	0.001658	0	0	2.75e-06	0.001214	0.001449	-0.11664	3.07894	199	1	-0.6068	0	Ultra peripheral	FIB
	ASAP2	1	1	0	0	0	0.001658	0.001658	0	0	2.75e-06	0.002042	0.001413	-0.11664	3.07894	200	0	-0.51212	0	Ultra peripheral	FIB
	SOBP	1	1	0	0	0	0.001658	0.001658	0	0	2.75e-06	0.010541	0.001396	-0.11664	3.07894	201	9	-0.47781	0	Ultra peripheral	FIB
	PDE1C	1	1	0	0	0	0.001658	0.001658	0	0	2.75e-06	0.004178	0.001408	-0.11664	3.07894	202	4	-0.3476	0	Ultra peripheral	FIB
	DCLK1	1	1	0	0	0	0.001658	0.001658	0	0	2.75e-06	0.002756	0.001425	-0.11664	3.07894	203	0	-0.51212	0	Ultra peripheral	FIB
	LRP1B	1	1	0	0	0	0.001658	0.001658	0	0	2.75e-06	0.006829	0.001396	-0.11664	3.07894	204	9	-0.47781	0	Ultra peripheral	FIB
	CELF2	1	1	0	0	0	0.001658	0.001658	0	0	2.75e-06	0.0012	0.001448	-0.11664	3.07894	205	1	-0.6068	0	Ultra peripheral	FIB
	LMCD1	1	1	0	0	0	0.001658	0.001658	0	0	2.75e-06	0.010579	0.001413	-0.11664	3.07894	206	0	-0.51212	0	Ultra peripheral	FIB
	FAM13C	1	1	0	0	0	0.001658	0.001658	0	0	2.75e-06	0.02086	0.001392	-0.11664	3.07894	207	4	-0.3476	0	Ultra peripheral	FIB
	FAM168A	1	1	0	0	0	0.001658	0.001658	0	0	2.75e-06	0.01864	0.001388	-0.11664	3.07894	208	9	-0.47781	0	Ultra peripheral	FIB
	COL16A1	1	1	0	0	0	0.001658	0.001658	0	0	2.75e-06	0.003945	0.001402	-0.11664	3.07894	209	0	-0.51212	0	Ultra peripheral	FIB
	COL25A1	1	1	0	0	0	0.001658	0.001658	0	0	2.75e-06	0.000462	0.001492	-0.11664	3.07894	210	4	-0.3476	0	Ultra peripheral	FIB
	TLE2	1	1	0	0	0	0.001658	0.001658	0	0	2.75e-06	0.018542	0.001388	-0.11664	3.07894	211	9	-0.47781	0	Ultra peripheral	FIB
	UBR5	1	1	0	0	0	0.001658	0.001658	0	0	2.75e-06	0.022538	0.001387	-0.11664	3.07894	212	4	-0.3476	0	Ultra peripheral	FIB
	PPP1R12A	1	1	0	0	0	0.001658	0.001658	0	0	2.75e-06	0.001667	0.001432	-0.11664	3.07894	213	1	-0.6068	0	Ultra peripheral	FIB
	PDXDC1	1	1	0	0	0	0.001658	0.001658	0	0	2.75e-06	0.013581	0.001388	-0.11664	3.07894	214	4	-0.3476	0	Ultra peripheral	FIB
	SERINC5	1	1	0	0	0	0.001658	0.001658	0	0	2.75e-06	0.002251	0.001421	-0.11664	3.07894	215	2	-0.28868	0	Ultra peripheral	FIB
	TRABD2B	1	1	0	0	0	0.001658	0.001658	0	0	2.75e-06	0.020632	0.001392	-0.11664	3.07894	216	4	-0.3476	0	Ultra peripheral	FIB
	PDGFRB	1	1	0	0	0	0.001658	0.001658	0	0	2.75e-06	0.020599	0.001392	-0.11664	3.07894	217	4	-0.3476	0	Ultra peripheral	FIB
	TCF7L2	114	2	112	0.012265	0.01429	0.185971	0.003263	0.182708	1204	4.27e-06	1	0.001508	-0.10674	2.14225	1	5	5.47389	0.720652	Connector Hub	MYOF
	EBF1	78	5	73	0.030303	0.036495	0.127243	0.008157	0.119086	744	3.32e-06	0.667807	0.001528	-0.10674	2.14225	1	0	5.39861	0.648586	Connector Hub	MYOF
	TCF12	107	1	106	0.007406	0.007237	0.174551	0.001631	0.17292	292	5.3e-06	0.62544	0.001436	-0.10674	2.14225	2	5	7.07494	0.64617	Connector Hub	MYOF
	ETV6	29	6	23	0.046798	0.048744	0.047308	0.009788	0.03752	476	2.79e-06	0.154866	0.001541	-0.10674	2.14225	4	3	4.1027	0.561237	Connector Hub	MYOF
	STAT3	48	0	48	0.008865	0.010559	0.078303	0	0.078303	0	3.41e-06	0.247757	0.001366	-0.10674	2.14225	7	2	3.56317	0.590278	Connector Hub	MYOF
	NR3C1	105	0	105	0.00989	0.010207	0.171289	0	0.171289	0	5.25e-06	0.521703	0.001366	-0.10674	2.14225	1	5	6.40784	0.670658	Connector Hub	MYOF
	KLF12	58	2	56	0.019964	0.022793	0.094617	0.003263	0.091354	347	4.01e-06	0.355964	0.001395	-0.10674	2.14225	1	2	3.86299	0.639581	Connector Hub	MYOF
	RUNX2	17	0	17	0	0	0.027732	0	0.027732	0	2.73e-06	0.066855	0.001366	-0.10674	2.14225	3	0	1.60247	0.214533	Peripheral	MYOF
	ATOH8	2	0	2	0	0	0.003263	0	0.003263	0	2.67e-06	0.004654	0.001366	-0.10674	2.14225	9	1	-0.80178	0.5	Peripheral	MYOF
	STAT5B	13	0	13	0.025641	0.022081	0.021207	0	0.021207	0	2.85e-06	0.07817	0.001366	-0.10674	2.14225	13	3	1.38053	0.556213	Peripheral	MYOF
	KLF5	26	0	26	0.006154	0.005183	0.042414	0	0.042414	0	2.9e-06	0.121324	0.001366	-0.10674	2.14225	3	0	1.18067	0.683432	Connector	MYOF
	NR2F2	22	1	21	0.051948	0.052465	0.035889	0.001631	0.034258	85	4.27e-06	0.129093	0.001374	-0.10674	2.14225	6	5	1.20442	0.590909	Peripheral	MYOF
	NFIA	31	11	20	0.064516	0.059876	0.050571	0.017945	0.032626	353	2.75e-06	0.23282	0.001829	-0.10674	2.14225	7	3	3.01383	0.705515	Connector Hub	MYOF
	WT1	47	0	47	0.006475	0.006803	0.076672	0	0.076672	0	3.01e-06	0.210012	0.001366	-0.10674	2.14225	1	0	3.99263	0.504301	Connector Hub	MYOF
	ZEB1	72	2	70	0.010955	0.016736	0.117455	0.003263	0.114192	362	4.01e-06	0.487581	0.001509	-0.10674	2.14225	1	2	5.0623	0.63551	Connector Hub	MYOF
	PLAGL1	63	0	63	0.001536	0.001333	0.102773	0	0.102773	0	3.1e-06	0.276689	0.001366	-0.10674	2.14225	1	0	4.83622	0.593096	Connector Hub	MYOF
	FLI1	48	2	46	0.031028	0.030368	0.078303	0.003263	0.075041	331	4.54e-06	0.305452	0.001417	-0.10674	2.14225	31	5	2.27179	0.704861	Connector	MYOF
	GLIS3	50	6	44	0.042449	0.0462	0.081566	0.009788	0.071778	583	3.21e-06	0.345703	0.002654	-0.10674	2.14225	1	2	3.86299	0.5712	Connector Hub	MYOF
	MEF2A	88	0	88	0.003396	0.003419	0.143556	0	0.143556	0	4.56e-06	0.408753	0.001366	-0.10674	2.14225	1	0	7.22639	0.55656	Connector Hub	MYOF
	FOXO3	13	5	8	0.128205	0.12198	0.021207	0.008157	0.013051	48	2.7e-06	0.09651	0.002621	-0.10674	2.14225	1	2	0.265078	0.627219	Connector	MYOF
	KLF9	25	0	25	0.006667	0.005925	0.040783	0	0.040783	0	2.86e-06	0.126289	0.001366	-0.10674	2.14225	7	2	1.6143	0.5408	Peripheral	MYOF
	FOS	19	0	19	0	0	0.030995	0	0.030995	0	2.75e-06	0.159809	0.001366	-0.10674	2.14225	1	2	1.16456	0.504155	Peripheral	MYOF
	MEF2C	65	0	65	0.008173	0.007872	0.106036	0	0.106036	0	3.79e-06	0.32224	0.001366	-0.10674	2.14225	1	0	4.69562	0.614438	Connector Hub	MYOF
	TCF7L1	7	1	6	0.047619	0.041436	0.011419	0.001631	0.009788	38	2.68e-06	0.038291	0.0014	-0.10674	2.14225	21	2	0.265078	0	Ultra peripheral	MYOF
	KLF6	30	0	30	0	0	0.04894	0	0.04894	0	2.8e-06	0.144757	0.001366	-0.10674	2.14225	1	2	2.36386	0.482222	Peripheral	MYOF
	IRF3	2	0	2	0	0	0.003263	0	0.003263	0	2.67e-06	0.024565	0.001366	-0.10674	2.14225	10	0	-0.22531	0	Ultra peripheral	MYOF
	JUND	11	0	11	0	0	0.017945	0	0.017945	0	2.71e-06	0.046998	0.001366	-0.10674	2.14225	41	2	0.414991	0.446281	Peripheral	MYOF
	STAT2	42	0	42	0	0	0.068515	0	0.068515	0	3e-06	0.211222	0.001366	-0.10674	2.14225	1	2	2.36386	0.666667	Connector	MYOF
	CREB3L2	18	0	18	0	0	0.029364	0	0.029364	0	2.77e-06	0.063931	0.001366	-0.10674	2.14225	7	0	0.618282	0.666667	Connector	MYOF
	PRDM5	7	0	7	0	0	0.011419	0	0.011419	0	2.69e-06	0.026872	0.001366	-0.10674	2.14225	1	5	0.003631	0.571429	Peripheral	MYOF
	SP3	18	0	18	0	0	0.029364	0	0.029364	0	2.74e-06	0.091854	0.001366	-0.10674	2.14225	5	2	0.864731	0.561728	Peripheral	MYOF
	POU2F1	15	0	15	0	0	0.02447	0	0.02447	0	4.32e-06	0.082497	0.001366	-0.10674	2.14225	1	3	1.38053	0.622222	Connector	MYOF
	ZBTB7C	24	0	24	0	0	0.039152	0	0.039152	0	2.77e-06	0.102818	0.001366	-0.10674	2.14225	1	4	3.64998	0.697917	Connector Hub	MYOF
	NR2C2	7	0	7	0	0	0.011419	0	0.011419	0	2.69e-06	0.056987	0.001366	-0.10674	2.14225	10	0	0.05589	0.612245	Peripheral	MYOF
	PTEN	8	6	2	0.25	0.241157	0.013051	0.009788	0.003263	39	2.67e-06	0.112669	0.001642	-0.10674	2.14225	1	5	0.137051	0.5625	Peripheral	MYOF
	RFX2	11	2	9	0.054545	0.046595	0.017945	0.003263	0.014682	20	2.7e-06	0.080059	0.001393	-0.10674	2.14225	13	3	0.836095	0.628099	Connector	MYOF
	NFIB	10	1	9	0	0	0.016313	0.001631	0.014682	111	2.7e-06	0.010858	0.001422	-0.10674	2.14225	14	3	1.38053	0.32	Peripheral	MYOF
	PBX3	48	0	48	0.007092	0.007992	0.078303	0	0.078303	0	3.48e-06	0.180733	0.001366	-0.10674	2.14225	1	2	3.56317	0.564236	Connector Hub	MYOF
	THRB	23	6	17	0.047431	0.048216	0.03752	0.009788	0.027732	276	2.78e-06	0.141288	0.001556	-0.10674	2.14225	35	3	3.28605	0.540643	Connector Hub	MYOF
	NPAS2	7	0	7	0	0	0.011419	0	0.011419	0	2.69e-06	0.034488	0.001366	-0.10674	2.14225	19	0	0.05589	0.612245	Peripheral	MYOF
	SMAD1	31	0	31	0.008602	0.009379	0.050571	0	0.050571	0	4.75e-06	0.126108	0.001366	-0.10674	2.14225	5	2	1.91412	0.605619	Peripheral	MYOF
	ETS1	35	0	35	0.021849	0.019844	0.057096	0	0.057096	0	3.71e-06	0.206797	0.001366	-0.10674	2.14225	1	3	3.28605	0.698776	Connector Hub	MYOF
	MEIS1	13	6	7	0.128205	0.137355	0.021207	0.009788	0.011419	85	2.7e-06	0.14541	0.001638	-0.10674	2.14225	32	5	0.804156	0.378698	Peripheral	MYOF
	ERG	39	2	37	0.014845	0.013222	0.063622	0.003263	0.060359	119	2.83e-06	0.114222	0.00141	-0.10674	2.14225	4	3	5.46378	0.593031	Connector Hub	MYOF
	KLF7	63	0	63	0.009729	0.008887	0.102773	0	0.102773	0	3.64e-06	0.234172	0.001366	-0.10674	2.14225	1	2	4.16282	0.671706	Connector Hub	MYOF
	ESR1	23	3	20	0.055336	0.057031	0.03752	0.004894	0.032626	65	2.77e-06	0.120992	0.001429	-0.10674	2.14225	6	5	1.7381	0.431002	Peripheral	MYOF
	RAD21	10	0	10	0	0	0.016313	0	0.016313	0	2.7e-06	0.06191	0.001366	-0.10674	2.14225	1	2	0.115165	0.58	Peripheral	MYOF
	AR	8	0	8	0	0	0.013051	0	0.013051	0	2.69e-06	0.034303	0.001366	-0.10674	2.14225	27	0	0.196488	0.53125	Peripheral	MYOF
	MEIS2	13	8	5	0.141026	0.142725	0.021207	0.013051	0.008157	85	2.68e-06	0.19332	0.001617	-0.10674	2.14225	2	5	0.670735	0.485207	Peripheral	MYOF
	TCF4	12	1	11	0.045455	0.071755	0.019576	0.001631	0.017945	17	4.01e-06	0.083011	0.001377	-0.10674	2.14225	1	2	0.414991	0.429752	Peripheral	MYOF
	RORA	17	10	7	0.102941	0.11508	0.027732	0.016313	0.011419	123	2.69e-06	0.204403	0.001855	-0.10674	2.14225	6	5	0.804156	0.560554	Peripheral	MYOF
	PBX1	17	5	12	0.051471	0.07074	0.027732	0.008157	0.019576	665	4.27e-06	0.216337	0.001526	-0.10674	2.14225	6	5	0.670735	0.617188	Peripheral	MYOF
	NR3C2	16	2	14	0.05	0.046531	0.026101	0.003263	0.022838	83	2.72e-06	0.051326	0.001473	-0.10674	2.14225	30	5	0.937577	0.484375	Peripheral	MYOF
	NFE2L2	3	0	3	0	0	0.004894	0	0.004894	0	2.67e-06	0.025522	0.001366	-0.10674	2.14225	13	2	-0.48449	0.444444	Peripheral	MYOF
	ELF2	15	0	15	0	0	0.02447	0	0.02447	0	2.75e-06	0.074549	0.001366	-0.10674	2.14225	2	5	0.670735	0.586667	Peripheral	MYOF
	FOXN3	13	0	13	0.051282	0.051392	0.021207	0	0.021207	0	5.34e-06	0.06649	0.001366	-0.10674	2.14225	6	5	0.670735	0.485207	Peripheral	MYOF
	EBF3	7	0	7	0	0	0.011419	0	0.011419	0	2.69e-06	0.046664	0.001366	-0.10674	2.14225	1	3	0.019444	0.693878	Connector	MYOF
	PGR	3	0	3	0	0	0.004894	0	0.004894	0	2.67e-06	0.008434	0.001366	-0.10674	2.14225	45	1	3.47e-16	0.444444	Peripheral	MYOF
	GLI2	18	0	18	0.006536	0.005415	0.029364	0	0.029364	0	2.77e-06	0.068203	0.001366	-0.10674	2.14225	23	3	2.74161	0.450617	Connector Hub	MYOF
	HNF1B	1	0	1	0	0	0.001631	0	0.001631	0	2.66e-06	7.06e-05	0.001366	-0.10674	2.14225	46	2	-0.6344	0	Ultra peripheral	MYOF
	EPAS1	12	0	12	0	0	0.019576	0	0.019576	0	2.71e-06	0.032652	0.001366	-0.10674	2.14225	29	0	0.75888	0.416667	Peripheral	MYOF
	MGA	5	0	5	0	0	0.008157	0	0.008157	0	2.68e-06	0.019872	0.001366	-0.10674	2.14225	16	4	5.27e-16	0.64	Connector	MYOF
	HIVEP3	10	0	10	0	0	0.016313	0	0.016313	0	2.83e-06	0.039128	0.001366	-0.10674	2.14225	6	5	0.537314	0.34	Peripheral	MYOF
	ESRRG	2	0	2	0	0	0.003263	0	0.003263	0	2.67e-06	0.005726	0.001366	-0.10674	2.14225	47	0	-0.22531	0	Ultra peripheral	MYOF
	ESR2	14	0	14	0	0	0.022838	0	0.022838	0	2.72e-06	0.039716	0.001366	-0.10674	2.14225	6	5	0.804156	0.459184	Peripheral	MYOF
	PPARGC1A	3	0	3	0	0	0.004894	0	0.004894	0	2.67e-06	0.019388	0.001366	-0.10674	2.14225	6	0	-0.3659	0.666667	Connector	MYOF
	TWIST2	3	0	3	0	0	0.004894	0	0.004894	0	2.67e-06	0.006537	0.001366	-0.10674	2.14225	9	1	-0.80178	0.666667	Connector	MYOF
	ARNT	13	0	13	0	0	0.021207	0	0.021207	0	2.72e-06	0.056386	0.001366	-0.10674	2.14225	33	3	1.10831	0.627219	Connector	MYOF
	ZBTB1	7	0	7	0	0	0.011419	0	0.011419	0	2.69e-06	0.034502	0.001366	-0.10674	2.14225	37	2	0.115165	0.244898	Peripheral	MYOF
	BRCA1	2	0	2	0	0	0.003263	0	0.003263	0	2.67e-06	0.037994	0.001366	-0.10674	2.14225	1	2	-0.48449	0	Ultra peripheral	MYOF
	NFATC2	4	2	2	0	0	0.006525	0.003263	0.003263	4	2.67e-06	0.014404	0.001853	-0.10674	2.14225	8	1	0.801784	0.375	Peripheral	MYOF
	CTCF	8	0	8	0	0	0.013051	0	0.013051	0	2.7e-06	0.044479	0.001366	-0.10674	2.14225	7	2	0.414991	0	Ultra peripheral	MYOF
	PPARA	3	0	3	0	0	0.004894	0	0.004894	0	2.67e-06	0.010627	0.001366	-0.10674	2.14225	48	0	-0.22531	0.444444	Peripheral	MYOF
	BCL6	18	1	17	0.045752	0.048433	0.029364	0.001631	0.027732	132	3.43e-06	0.084037	0.001409	-0.10674	2.14225	36	4	2.83887	0.679012	Connector Hub	MYOF
	PRRX1	4	1	3	0.166667	0.13851	0.006525	0.001631	0.004894	1	2.67e-06	0.00932	0.001398	-0.10674	2.14225	11	4	5.27e-16	0.625	Connector	MYOF
	RXRA	10	0	10	0	0	0.016313	0	0.016313	0	2.7e-06	0.067181	0.001366	-0.10674	2.14225	1	2	0.115165	0.6	Peripheral	MYOF
	ZBTB16	20	19	1	0.057895	0.065754	0.032626	0.030995	0.001631	26	2.66e-06	0.232391	0.003147	-0.10674	2.14225	1	2	0.864731	0.635	Connector	MYOF
	ATF3	24	0	24	0.007246	0.006031	0.039152	0	0.039152	0	3.56e-06	0.127077	0.001366	-0.10674	2.14225	1	2	1.46438	0.576389	Peripheral	MYOF
	NFATC4	4	0	4	0	0	0.006525	0	0.006525	0	2.67e-06	0.016384	0.001366	-0.10674	2.14225	39	2	-0.33457	0.375	Peripheral	MYOF
	NR4A1	8	0	8	0	0	0.013051	0	0.013051	0	2.72e-06	0.015483	0.001366	-0.10674	2.14225	49	3	0.836095	0.40625	Peripheral	MYOF
	CREB3L1	3	0	3	0	0	0.004894	0	0.004894	0	2.67e-06	0.014897	0.001366	-0.10674	2.14225	22	3	-0.25277	0.444444	Peripheral	MYOF
	TEAD3	2	0	2	0	0	0.003263	0	0.003263	0	2.67e-06	0.021911	0.001366	-0.10674	2.14225	1	0	-0.3659	0.5	Peripheral	MYOF
	FOXP2	3	0	3	0	0	0.004894	0	0.004894	0	2.67e-06	0.005144	0.001366	-0.10674	2.14225	17	0	-0.22531	0.444444	Peripheral	MYOF
	JUN	5	0	5	0	0	0.008157	0	0.008157	0	2.68e-06	0.006609	0.001366	-0.10674	2.14225	12	1	1.60357	0.32	Peripheral	MYOF
	NPAS3	7	0	7	0	0	0.011419	0	0.011419	0	2.69e-06	0.01879	0.001366	-0.10674	2.14225	43	0	0.337086	0.244898	Peripheral	MYOF
	FOSL2	6	0	6	0	0	0.009788	0	0.009788	0	2.68e-06	0.018994	0.001366	-0.10674	2.14225	1	2	-0.03475	0.277778	Peripheral	MYOF
	NFIC	9	0	9	0	0	0.014682	0	0.014682	0	2.7e-06	0.012492	0.001366	-0.10674	2.14225	28	3	0.836095	0.518519	Peripheral	MYOF
	JUNB	1	0	1	0	0	0.001631	0	0.001631	0	2.66e-06	0.000379	0.001366	-0.10674	2.14225	50	1	-0.80178	0	Ultra peripheral	MYOF
	RARB	3	0	3	0	0	0.004894	0	0.004894	0	2.67e-06	0.005268	0.001366	-0.10674	2.14225	16	5	-0.12979	0	Ultra peripheral	MYOF
	PPARD	1	0	1	0	0	0.001631	0	0.001631	0	2.66e-06	0.019916	0.001366	-0.10674	2.14225	51	2	-0.6344	0	Ultra peripheral	MYOF
	BACH1	4	0	4	0	0	0.006525	0	0.006525	0	2.67e-06	0.01031	0.001366	-0.10674	2.14225	52	3	0.019444	0.375	Peripheral	MYOF
	STAT4	2	0	2	0	0	0.003263	0	0.003263	0	2.67e-06	0.009386	0.001366	-0.10674	2.14225	19	1	-0.80178	0.5	Peripheral	MYOF
	MAFK	2	0	2	0	0	0.003263	0	0.003263	0	2.67e-06	0.017491	0.001366	-0.10674	2.14225	24	3	-0.52499	0.5	Peripheral	MYOF
	FOSL1	3	0	3	0	0	0.004894	0	0.004894	0	2.68e-06	0.002948	0.001366	-0.10674	2.14225	8	1	3.47e-16	0.444444	Peripheral	MYOF
	FOXO1	6	0	6	0	0	0.009788	0	0.009788	0	2.78e-06	0.024016	0.001366	-0.10674	2.14225	13	3	0.019444	0.611111	Peripheral	MYOF
	BACH2	2	0	2	0	0	0.003263	0	0.003263	0	2.67e-06	0.015537	0.001366	-0.10674	2.14225	13	3	-0.25277	0	Ultra peripheral	MYOF
	JDP2	1	0	1	0	0	0.001631	0	0.001631	0	2.66e-06	0.010699	0.001366	-0.10674	2.14225	53	2	-0.6344	0	Ultra peripheral	MYOF
	TFDP1	2	0	2	0	0	0.003263	0	0.003263	0	2.67e-06	0.008694	0.001366	-0.10674	2.14225	15	0	-0.22531	0	Ultra peripheral	MYOF
	SMAD4	4	0	4	0	0	0.006525	0	0.006525	0	2.67e-06	0.016935	0.001366	-0.10674	2.14225	1	2	-0.33457	0.375	Peripheral	MYOF
	HIC1	8	0	8	0	0	0.013051	0	0.013051	0	2.69e-06	0.059085	0.001366	-0.10674	2.14225	1	2	0.414991	0	Ultra peripheral	MYOF
	HOXD11	1	0	1	0	0	0.001631	0	0.001631	0	2.66e-06	0.008579	0.001366	-0.10674	2.14225	54	0	-0.3659	0	Ultra peripheral	MYOF
	IRF1	8	0	8	0	0	0.013051	0	0.013051	0	2.69e-06	0.032256	0.001366	-0.10674	2.14225	1	0	0.05589	0.59375	Peripheral	MYOF
	NR2F1	10	3	7	0.133333	0.149965	0.016313	0.004894	0.011419	13	2.69e-06	0.076077	0.00146	-0.10674	2.14225	1	0	0.337086	0.58	Peripheral	MYOF
	FOSB	7	0	7	0	0	0.011419	0	0.011419	0	2.7e-06	0.012675	0.001366	-0.10674	2.14225	34	1	2.40535	0.44898	Peripheral	MYOF
	PPARG	3	0	3	0	0	0.004894	0	0.004894	0	2.67e-06	0.025815	0.001366	-0.10674	2.14225	6	0	-0.3659	0.666667	Connector	MYOF
	RUNX1	1	0	1	0	0	0.001631	0	0.001631	0	2.66e-06	0.003392	0.001366	-0.10674	2.14225	55	2	-0.6344	0	Ultra peripheral	MYOF
	MAF	3	0	3	0	0	0.004894	0	0.004894	0	2.67e-06	0.00872	0.001366	-0.10674	2.14225	42	5	-0.12979	0	Ultra peripheral	MYOF
	HEYL	2	0	2	0	0	0.003263	0	0.003263	0	2.67e-06	0.013908	0.001366	-0.10674	2.14225	1	4	-0.40555	0.5	Peripheral	MYOF
	NFIX	2	0	2	0	0	0.003263	0	0.003263	0	2.67e-06	0.001671	0.001366	-0.10674	2.14225	18	3	-0.25277	0	Ultra peripheral	MYOF
	ZNF423	3	0	3	0	0	0.004894	0	0.004894	0	2.67e-06	0.009917	0.001366	-0.10674	2.14225	25	5	-0.26321	0.444444	Peripheral	MYOF
	FOXN2	3	0	3	0	0	0.004894	0	0.004894	0	2.67e-06	0.007515	0.001366	-0.10674	2.14225	44	5	-0.12979	0	Ultra peripheral	MYOF
	CEBPB	2	0	2	0	0	0.003263	0	0.003263	0	2.67e-06	0.011391	0.001366	-0.10674	2.14225	1	2	-0.48449	0	Ultra peripheral	MYOF
	EGR1	9	0	9	0	0	0.014682	0	0.014682	0	2.7e-06	0.034664	0.001366	-0.10674	2.14225	1	5	0.137051	0.617284	Peripheral	MYOF
	TEF	3	0	3	0	0	0.004894	0	0.004894	0	2.67e-06	0.015517	0.001366	-0.10674	2.14225	1	3	-0.25277	0.444444	Peripheral	MYOF
	TEAD1	3	1	2	0	0	0.004894	0.001631	0.003263	24	2.67e-06	0.017126	0.001406	-0.10674	2.14225	4	3	-0.52499	0.666667	Connector	MYOF
	SMAD2	3	0	3	0	0	0.004894	0	0.004894	0	2.67e-06	0.005929	0.001366	-0.10674	2.14225	38	5	-0.12979	0	Ultra peripheral	MYOF
	MLXIP	2	0	2	0	0	0.003263	0	0.003263	0	2.67e-06	0.00032	0.001366	-0.10674	2.14225	56	3	-0.25277	0	Ultra peripheral	MYOF
	NFATC1	2	0	2	0	0	0.003263	0	0.003263	0	2.67e-06	0.009088	0.001366	-0.10674	2.14225	40	5	-0.39663	0.5	Peripheral	MYOF
	TEAD2	3	0	3	0	0	0.004894	0	0.004894	0	2.67e-06	0.025478	0.001366	-0.10674	2.14225	1	2	-0.33457	0	Ultra peripheral	MYOF
	PAX8	5	0	5	0	0	0.008157	0	0.008157	0	2.68e-06	0.019933	0.001366	-0.10674	2.14225	20	2	-0.18466	0.32	Peripheral	MYOF
	E2F3	3	0	3	0	0	0.004894	0	0.004894	0	2.67e-06	0.012023	0.001366	-0.10674	2.14225	57	2	-0.48449	0.444444	Peripheral	MYOF
	ETV5	1	0	1	0	0	0.001631	0	0.001631	0	2.66e-06	0.01157	0.001366	-0.10674	2.14225	58	2	-0.6344	0	Ultra peripheral	MYOF
	GLI3	2	0	2	0	0	0.003263	0	0.003263	0	2.67e-06	0.004246	0.001366	-0.10674	2.14225	26	3	-0.52499	0.5	Peripheral	MYOF
	NR4A2	1	0	1	0	0	0.001631	0	0.001631	0	3.21e-06	0.010326	0.001366	-0.10674	2.14225	59	2	-0.6344	0	Ultra peripheral	MYOF
	MECOM	8	7	1	0.035714	0.035068	0.013051	0.011419	0.001631	18	2.66e-06	0.104307	0.00213	-0.10674	2.14225	60	0	0.196488	0.53125	Peripheral	MYOF
	HOXD10	1	0	1	0	0	0.001631	0	0.001631	0	2.66e-06	0.002338	0.001366	-0.10674	2.14225	61	5	-0.39663	0	Ultra peripheral	MYOF
	HIF1A	1	0	1	0	0	0.001631	0	0.001631	0	2.7e-06	0.002741	0.001366	-0.10674	2.14225	62	2	-0.6344	0	Ultra peripheral	MYOF
	TBX18	2	1	1	0	0	0.003263	0.001631	0.001631	1	2.66e-06	0.010019	0.001412	-0.10674	2.14225	5	2	-0.48449	0	Ultra peripheral	MYOF
	SREBF1	1	0	1	0	0	0.001631	0	0.001631	0	2.66e-06	1.73e-05	0.001366	-0.10674	2.14225	63	3	-0.52499	0	Ultra peripheral	MYOF
	SNAI2	1	0	1	0	0	0.001631	0	0.001631	0	2.66e-06	0.001914	0.001366	-0.10674	2.14225	64	3	-0.52499	0	Ultra peripheral	MYOF
	PHF21A	1	0	1	0	0	0.001631	0	0.001631	0	2.66e-06	0.001145	0.001366	-0.10674	2.14225	65	0	-0.3659	0	Ultra peripheral	MYOF
	CEBPD	1	0	1	0	0	0.001631	0	0.001631	0	2.66e-06	0.003613	0.001366	-0.10674	2.14225	66	3	-0.52499	0	Ultra peripheral	MYOF
	CACNA1C	14	14	0	0.021978	0.034969	0.022838	0.022838	0	0	2.66e-06	0.376165	0.00467	-0.10674	2.14225	1	2	0.564905	0.540816	Peripheral	MYOF
	NR2F2-AS1	8	8	0	0.035714	0.06294	0.013051	0.013051	0	0	2.66e-06	0.194009	0.002916	-0.10674	2.14225	10	0	0.196488	0.5625	Peripheral	MYOF
	MIR4435-2HG	1	1	0	0	0	0.001631	0.001631	0	0	2.66e-06	0.116228	0.001411	-0.10674	2.14225	2	5	-0.39663	0	Ultra peripheral	MYOF
	SLIT3	11	11	0	0.054545	0.08883	0.017945	0.017945	0	0	2.66e-06	0.297883	0.002028	-0.10674	2.14225	1	2	0.414991	0.446281	Peripheral	MYOF
	PDLIM5	12	12	0	0.030303	0.057708	0.019576	0.019576	0	0	2.66e-06	0.122307	0.00202	-0.10674	2.14225	4	2	0.115165	0.652778	Connector	MYOF
	COL4A1	10	10	0	0.066667	0.124269	0.016313	0.016313	0	0	2.66e-06	0.146978	0.002144	-0.10674	2.14225	1	2	0.414991	0.34	Peripheral	MYOF
	LAMA2	17	17	0	0	0	0.027732	0.027732	0	0	2.66e-06	0.22484	0.00483	-0.10674	2.14225	1	2	0.414991	0.685121	Connector	MYOF
	MBNL2	1	1	0	0	0	0.001631	0.001631	0	0	2.66e-06	0.033607	0.001439	-0.10674	2.14225	67	2	-0.6344	0	Ultra peripheral	MYOF
	PRKG1	21	21	0	0.028571	0.04704	0.034258	0.034258	0	0	2.66e-06	0.444231	0.004944	-0.10674	2.14225	1	2	0.864731	0.643991	Connector	MYOF
	CARMN	17	17	0	0.022059	0.029013	0.027732	0.027732	0	0	2.66e-06	0.286966	0.003127	-0.10674	2.14225	1	3	0.291661	0.733564	Connector	MYOF
	DACH1	6	6	0	0	0	0.009788	0.009788	0	0	2.66e-06	0.096075	0.001637	-0.10674	2.14225	3	0	-0.22531	0.666667	Connector	MYOF
	ITGA8	6	6	0	0	0	0.009788	0.009788	0	0	2.66e-06	0.008318	0.004662	-0.10674	2.14225	9	1	1.60357	0.444444	Peripheral	MYOF
	ABI3BP	4	4	0	0	0	0.006525	0.006525	0	0	2.66e-06	0.03768	0.001717	-0.10674	2.14225	3	2	-0.33457	0.375	Peripheral	MYOF
	TPM1	8	8	0	0.142857	0.172078	0.013051	0.013051	0	0	2.66e-06	0.147321	0.001637	-0.10674	2.14225	4	0	0.05589	0.65625	Connector	MYOF
	INPP4B	15	15	0	0.019048	0.022517	0.02447	0.02447	0	0	2.66e-06	0.161915	0.002763	-0.10674	2.14225	6	2	0.115165	0.737778	Connector	MYOF
	XIST	4	4	0	0.166667	0.179133	0.006525	0.006525	0	0	2.66e-06	0.132017	0.00235	-0.10674	2.14225	1	5	-0.26321	0.625	Connector	MYOF
	MAML2	8	8	0	0	0	0.013051	0.013051	0	0	2.66e-06	0.183608	0.001777	-0.10674	2.14225	1	5	0.003631	0.59375	Peripheral	MYOF
	ACTA2	4	4	0	0	0	0.006525	0.006525	0	0	2.66e-06	0.028253	0.002466	-0.10674	2.14225	24	3	0.291661	0	Ultra peripheral	MYOF
	ABCA6	5	5	0	0	0	0.008157	0.008157	0	0	2.66e-06	0.097009	0.002206	-0.10674	2.14225	1	1	3.47e-16	0.72	Connector	MYOF
	COL4A2	9	9	0	0.083333	0.145183	0.014682	0.014682	0	0	2.66e-06	0.147181	0.001817	-0.10674	2.14225	1	2	0.115165	0.518519	Peripheral	MYOF
	EFNA5	5	5	0	0	0	0.008157	0.008157	0	0	2.66e-06	0.050139	0.001715	-0.10674	2.14225	1	0	-0.22531	0.64	Connector	MYOF
	KCNMA1	10	10	0	0.022222	0.016959	0.016313	0.016313	0	0	2.66e-06	0.263136	0.003547	-0.10674	2.14225	1	2	0.115165	0.56	Peripheral	MYOF
	LMOD1	10	10	0	0	0	0.016313	0.016313	0	0	2.66e-06	0.193764	0.002076	-0.10674	2.14225	1	2	-0.03475	0.64	Connector	MYOF
	LHFPL6	9	9	0	0.083333	0.110808	0.014682	0.014682	0	0	2.66e-06	0.18416	0.001888	-0.10674	2.14225	1	5	0.003631	0.641975	Connector	MYOF
	TSHZ2	17	17	0	0.036765	0.053367	0.027732	0.027732	0	0	2.66e-06	0.238709	0.002381	-0.10674	2.14225	1	3	0.019444	0.768166	Connector	MYOF
	GPC6	11	11	0	0.054545	0.072701	0.017945	0.017945	0	0	2.66e-06	0.188522	0.001976	-0.10674	2.14225	1	0	0.337086	0.61157	Peripheral	MYOF
	DMD	14	14	0	0.021978	0.039151	0.022838	0.022838	0	0	2.66e-06	0.262906	0.00302	-0.10674	2.14225	1	2	0.414991	0.602041	Peripheral	MYOF
	CALD1	13	13	0	0.064103	0.088866	0.021207	0.021207	0	0	2.66e-06	0.262191	0.006868	-0.10674	2.14225	1	2	0.115165	0.674556	Connector	MYOF
	PCDH7	9	9	0	0.027778	0.044804	0.014682	0.014682	0	0	2.66e-06	0.164698	0.002699	-0.10674	2.14225	6	5	0.137051	0.617284	Peripheral	MYOF
	SULF1	14	14	0	0.010989	0.01051	0.022838	0.022838	0	0	2.66e-06	0.143096	0.003069	-0.10674	2.14225	1	2	0.564905	0.530612	Peripheral	MYOF
	SETBP1	8	8	0	0	0	0.013051	0.013051	0	0	2.66e-06	0.211265	0.002107	-0.10674	2.14225	2	2	-0.03475	0.46875	Peripheral	MYOF
	EXT1	10	10	0	0	0	0.016313	0.016313	0	0	2.66e-06	0.125978	0.002761	-0.10674	2.14225	1	2	0.265078	0.48	Peripheral	MYOF
	ARHGAP15	2	2	0	0	0	0.003263	0.003263	0	0	2.66e-06	0.031577	0.001471	-0.10674	2.14225	31	5	-0.26321	0	Ultra peripheral	MYOF
	LDB2	8	8	0	0.178571	0.218243	0.013051	0.013051	0	0	2.66e-06	0.182586	0.001649	-0.10674	2.14225	1	0	0.196488	0.46875	Peripheral	MYOF
	KIF26B	18	18	0	0.058824	0.066617	0.029364	0.029364	0	0	2.66e-06	0.235322	0.00231	-0.10674	2.14225	1	2	0.564905	0.67284	Connector	MYOF
	SLC8A1	14	14	0	0.010989	0.009766	0.022838	0.022838	0	0	2.66e-06	0.213295	0.002537	-0.10674	2.14225	1	0	0.75888	0.530612	Peripheral	MYOF
	FKBP5	12	12	0	0	0	0.019576	0.019576	0	0	2.66e-06	0.097031	0.002026	-0.10674	2.14225	1	2	0.265078	0.597222	Peripheral	MYOF
	ITGA1	10	10	0	0.066667	0.083467	0.016313	0.016313	0	0	2.66e-06	0.171748	0.001734	-0.10674	2.14225	1	0	0.05589	0.7	Connector	MYOF
	PDE3A	4	4	0	0.166667	0.214125	0.006525	0.006525	0	0	2.66e-06	0.095613	0.001468	-0.10674	2.14225	1	0	-0.22531	0.5	Peripheral	MYOF
	SORBS1	21	21	0	0.014286	0.028205	0.034258	0.034258	0	0	2.66e-06	0.255648	0.004695	-0.10674	2.14225	1	2	0.714818	0.702948	Connector	MYOF
	MYOCD	6	6	0	0.066667	0.085525	0.009788	0.009788	0	0	2.66e-06	0.130582	0.00177	-0.10674	2.14225	31	5	-0.12979	0.666667	Connector	MYOF
	FILIP1	2	2	0	0	0	0.003263	0.003263	0	0	2.66e-06	0.055806	0.001915	-0.10674	2.14225	40	5	-0.26321	0	Ultra peripheral	MYOF
	NEGR1	16	16	0	0.066667	0.080161	0.026101	0.026101	0	0	2.66e-06	0.217318	0.004284	-0.10674	2.14225	1	0	0.477684	0.671875	Connector	MYOF
	KALRN	15	15	0	0.009524	0.009013	0.02447	0.02447	0	0	2.66e-06	0.240548	0.002016	-0.10674	2.14225	6	2	0.414991	0.604444	Peripheral	MYOF
	NAV3	1	1	0	0	0	0.001631	0.001631	0	0	2.66e-06	0.03512	0.001394	-0.10674	2.14225	68	0	-0.3659	0	Ultra peripheral	MYOF
	ARHGAP10	6	6	0	0.066667	0.086079	0.009788	0.009788	0	0	2.66e-06	0.046731	0.001745	-0.10674	2.14225	7	3	-0.25277	0.611111	Peripheral	MYOF
	GNA14	7	7	0	0.095238	0.139647	0.011419	0.011419	0	0	2.66e-06	0.112813	0.001525	-0.10674	2.14225	31	2	-0.33457	0.653061	Connector	MYOF
	CNTN5	6	6	0	0	0	0.009788	0.009788	0	0	2.66e-06	0.104383	0.002146	-0.10674	2.14225	6	5	0.003631	0.5	Peripheral	MYOF
	PID1	6	6	0	0.2	0.262456	0.009788	0.009788	0	0	2.66e-06	0.086534	0.001754	-0.10674	2.14225	7	2	-0.33457	0.666667	Connector	MYOF
	MYOF	3	3	0	0	0	0.004894	0.004894	0	0	2.66e-06	0.018185	0.001563	-0.10674	2.14225	7	2	-0.48449	0.444444	Peripheral	MYOF
	LDB3	4	4	0	0	0	0.006525	0.006525	0	0	2.66e-06	0.103906	0.00153	-0.10674	2.14225	1	3	-0.25277	0.625	Connector	MYOF
	FRY	6	6	0	0	0	0.009788	0.009788	0	0	2.66e-06	0.091284	0.001479	-0.10674	2.14225	1	2	-0.33457	0.611111	Peripheral	MYOF
	FGF14	6	6	0	0	0	0.009788	0.009788	0	0	2.66e-06	0.03563	0.002031	-0.10674	2.14225	1	0	-0.22531	0.666667	Connector	MYOF
	NFASC	5	5	0	0.1	0.1296	0.008157	0.008157	0	0	2.66e-06	0.108392	0.001743	-0.10674	2.14225	31	4	-0.40555	0.64	Connector	MYOF
	ASAP1	6	6	0	0.2	0.234929	0.009788	0.009788	0	0	2.66e-06	0.106016	0.001587	-0.10674	2.14225	1	3	-0.25277	0.666667	Connector	MYOF
	HIF3A	3	3	0	0	0	0.004894	0.004894	0	0	2.66e-06	0.020304	0.001608	-0.10674	2.14225	5	2	-0.33457	0	Ultra peripheral	MYOF
	FTX	8	8	0	0.035714	0.046141	0.013051	0.013051	0	0	2.66e-06	0.213379	0.002575	-0.10674	2.14225	1	0	0.196488	0.46875	Peripheral	MYOF
	FLRT2	6	6	0	0.2	0.227036	0.009788	0.009788	0	0	2.66e-06	0.092869	0.002189	-0.10674	2.14225	2	5	-0.12979	0.611111	Peripheral	MYOF
	LAMC3	4	4	0	0	0	0.006525	0.006525	0	0	2.66e-06	0.047874	0.001598	-0.10674	2.14225	1	2	-0.48449	0.625	Connector	MYOF
	EMCN	3	3	0	0	0	0.004894	0.004894	0	0	2.66e-06	0.113891	0.001409	-0.10674	2.14225	1	5	-0.26321	0.444444	Peripheral	MYOF
	SYNPO2	12	12	0	0.045455	0.040139	0.019576	0.019576	0	0	2.66e-06	0.075592	0.002142	-0.10674	2.14225	13	3	0.563878	0.736111	Connector	MYOF
	CPED1	5	5	0	0	0	0.008157	0.008157	0	0	2.66e-06	0.038322	0.001744	-0.10674	2.14225	3	0	-0.08471	0.56	Peripheral	MYOF
	ADGRB3	4	4	0	0	0	0.006525	0.006525	0	0	2.66e-06	0.037615	0.001621	-0.10674	2.14225	1	0	-0.22531	0.625	Connector	MYOF
	ARHGAP6	5	5	0	0.1	0.127606	0.008157	0.008157	0	0	2.66e-06	0.0537	0.001656	-0.10674	2.14225	35	3	-0.25277	0.64	Connector	MYOF
	TNC	11	11	0	0	0	0.017945	0.017945	0	0	2.66e-06	0.051601	0.003501	-0.10674	2.14225	19	1	0.801784	0.760331	Connector	MYOF
	DDAH1	2	2	0	0	0	0.003263	0.003263	0	0	2.66e-06	0.03932	0.001461	-0.10674	2.14225	1	0	-0.3659	0.5	Peripheral	MYOF
	PCDH9	7	7	0	0.047619	0.065892	0.011419	0.011419	0	0	2.66e-06	0.101112	0.001806	-0.10674	2.14225	2	5	0.137051	0.44898	Peripheral	MYOF
	KIAA1217	14	14	0	0.10989	0.119761	0.022838	0.022838	0	0	2.66e-06	0.193714	0.002781	-0.10674	2.14225	1	4	0.811107	0.77551	Connector	MYOF
	SEMA3C	6	6	0	0	0	0.009788	0.009788	0	0	2.66e-06	0.064293	0.001658	-0.10674	2.14225	1	0	-0.08471	0.611111	Peripheral	MYOF
	PLXDC2	11	11	0	0.127273	0.123428	0.017945	0.017945	0	0	2.66e-06	0.203278	0.001863	-0.10674	2.14225	1	5	0.270472	0.628099	Connector	MYOF
	PALLD	18	18	0	0.013072	0.029977	0.029364	0.029364	0	0	2.66e-06	0.201597	0.003012	-0.10674	2.14225	1	2	0.714818	0.635802	Connector	MYOF
	NAV2	5	5	0	0.1	0.117038	0.008157	0.008157	0	0	2.66e-06	0.088657	0.002671	-0.10674	2.14225	7	2	-0.18466	0.32	Peripheral	MYOF
	KCNAB1	5	5	0	0	0	0.008157	0.008157	0	0	2.66e-06	0.105915	0.001451	-0.10674	2.14225	1	0	-0.08471	0.48	Peripheral	MYOF
	MGP	5	5	0	0.2	0.212403	0.008157	0.008157	0	0	2.66e-06	0.050989	0.00203	-0.10674	2.14225	32	5	0.003631	0.32	Peripheral	MYOF
	ATRNL1	8	8	0	0.035714	0.052726	0.013051	0.013051	0	0	2.66e-06	0.131371	0.001652	-0.10674	2.14225	1	5	0.003631	0.59375	Peripheral	MYOF
	RFTN1	3	3	0	0	0	0.004894	0.004894	0	0	2.66e-06	0.040076	0.001449	-0.10674	2.14225	1	0	-0.22531	0.444444	Peripheral	MYOF
	MACROD2	10	10	0	0.044444	0.049974	0.016313	0.016313	0	0	2.66e-06	0.185168	0.002136	-0.10674	2.14225	1	0	0.337086	0.58	Peripheral	MYOF
	PDZRN4	11	11	0	0.072727	0.078716	0.017945	0.017945	0	0	2.66e-06	0.181172	0.001927	-0.10674	2.14225	1	0	0.196488	0.677686	Connector	MYOF
	THSD4	7	7	0	0.142857	0.136592	0.011419	0.011419	0	0	2.66e-06	0.12651	0.001676	-0.10674	2.14225	1	5	0.137051	0.44898	Peripheral	MYOF
	RBPMS	12	12	0	0.166667	0.185779	0.019576	0.019576	0	0	2.66e-06	0.133444	0.003933	-0.10674	2.14225	13	3	0.563878	0.680556	Connector	MYOF
	SPP1	5	5	0	0.2	0.206335	0.008157	0.008157	0	0	2.66e-06	0.058147	0.002243	-0.10674	2.14225	6	5	0.137051	0	Ultra peripheral	MYOF
	COL8A1	6	6	0	0	0	0.009788	0.009788	0	0	2.66e-06	0.049333	0.001919	-0.10674	2.14225	1	2	-0.18466	0.5	Peripheral	MYOF
	ACTN1	1	1	0	0	0	0.001631	0.001631	0	0	2.66e-06	0.01069	0.001449	-0.10674	2.14225	69	3	-0.52499	0	Ultra peripheral	MYOF
	LAMB1	8	8	0	0.107143	0.097032	0.013051	0.013051	0	0	2.66e-06	0.050154	0.002006	-0.10674	2.14225	1	4	-0.40555	0.75	Connector	MYOF
	SRGAP1	6	6	0	0.066667	0.058769	0.009788	0.009788	0	0	2.66e-06	0.090829	0.001493	-0.10674	2.14225	1	3	-0.25277	0.722222	Connector	MYOF
	ZFPM2	11	11	0	0	0	0.017945	0.017945	0	0	2.66e-06	0.182013	0.001876	-0.10674	2.14225	1	0	0.05589	0.710744	Connector	MYOF
	DLC1	3	3	0	0.333333	0.779792	0.004894	0.004894	0	0	2.66e-06	0.049817	0.001452	-0.10674	2.14225	1	2	-0.48449	0.444444	Peripheral	MYOF
	FIGN	5	5	0	0	0	0.008157	0.008157	0	0	2.66e-06	0.123208	0.001743	-0.10674	2.14225	1	5	-0.12979	0.48	Peripheral	MYOF
	PTPRG	9	9	0	0.027778	0.029209	0.014682	0.014682	0	0	2.66e-06	0.164132	0.00157	-0.10674	2.14225	1	2	-0.18466	0.716049	Connector	MYOF
	SYTL2	7	7	0	0.095238	0.087797	0.011419	0.011419	0	0	2.66e-06	0.082043	0.00167	-0.10674	2.14225	6	5	0.137051	0.408163	Peripheral	MYOF
	GRIN2A	4	4	0	0.166667	0.195609	0.006525	0.006525	0	0	2.66e-06	0.070521	0.001451	-0.10674	2.14225	1	0	-0.08471	0.375	Peripheral	MYOF
	RIPOR3	5	5	0	0	0	0.008157	0.008157	0	0	2.66e-06	0.052925	0.001569	-0.10674	2.14225	31	5	-0.26321	0.72	Connector	MYOF
	MIR99AHG	5	5	0	0.2	0.213459	0.008157	0.008157	0	0	2.66e-06	0.041289	0.002011	-0.10674	2.14225	6	5	0.003631	0.32	Peripheral	MYOF
	COL4A5	6	6	0	0.2	0.184137	0.009788	0.009788	0	0	2.66e-06	0.091041	0.001976	-0.10674	2.14225	1	5	0.137051	0.277778	Peripheral	MYOF
	SPINK13	1	1	0	0	0	0.001631	0.001631	0	0	2.66e-06	0.002224	0.001584	-0.10674	2.14225	70	0	-0.3659	0	Ultra peripheral	MYOF
	DPYD	3	3	0	0.333333	0.393735	0.004894	0.004894	0	0	2.66e-06	0.071105	0.001412	-0.10674	2.14225	1	0	-0.3659	0.666667	Connector	MYOF
	VMP1	6	6	0	0.066667	0.073313	0.009788	0.009788	0	0	2.66e-06	0.0559	0.001569	-0.10674	2.14225	7	2	-0.33457	0.611111	Peripheral	MYOF
	PRICKLE2	5	5	0	0.1	0.085011	0.008157	0.008157	0	0	2.66e-06	0.03301	0.001744	-0.10674	2.14225	31	3	0.019444	0.56	Peripheral	MYOF
	LPP	11	11	0	0.127273	0.137452	0.017945	0.017945	0	0	2.66e-06	0.100464	0.00267	-0.10674	2.14225	6	3	0.836095	0.561983	Peripheral	MYOF
	ARID5B	2	2	0	0	0	0.003263	0.003263	0	0	2.66e-06	0.006989	0.001627	-0.10674	2.14225	10	0	-0.22531	0	Ultra peripheral	MYOF
	PRUNE2	2	2	0	0	0	0.003263	0.003263	0	0	2.66e-06	0.031383	0.00149	-0.10674	2.14225	35	3	-0.52499	0.5	Peripheral	MYOF
	KAZN	14	14	0	0.164835	0.169313	0.022838	0.022838	0	0	2.66e-06	0.116569	0.002243	-0.10674	2.14225	7	5	0.137051	0.734694	Connector	MYOF
	RERG	6	6	0	0	0	0.009788	0.009788	0	0	2.66e-06	0.061471	0.001661	-0.10674	2.14225	1	3	0.019444	0.611111	Peripheral	MYOF
	SORBS2	6	6	0	0	0	0.009788	0.009788	0	0	2.66e-06	0.049246	0.002059	-0.10674	2.14225	1	2	-0.18466	0.5	Peripheral	MYOF
	GUCY1A2	7	7	0	0.047619	0.091354	0.011419	0.011419	0	0	2.66e-06	0.092319	0.001773	-0.10674	2.14225	1	2	-0.03475	0.44898	Peripheral	MYOF
	IGFBP7	14	14	0	0.043956	0.047568	0.022838	0.022838	0	0	2.66e-06	0.180509	0.002877	-0.10674	2.14225	1	2	0.714818	0.44898	Peripheral	MYOF
	CDH11	9	9	0	0.083333	0.096928	0.014682	0.014682	0	0	2.66e-06	0.114422	0.002391	-0.10674	2.14225	1	5	0.003631	0.666667	Connector	MYOF
	SVEP1	9	9	0	0.027778	0.034339	0.014682	0.014682	0	0	2.66e-06	0.083183	0.001819	-0.10674	2.14225	1	5	0.137051	0.567901	Peripheral	MYOF
	PLD5	2	2	0	0	0	0.003263	0.003263	0	0	2.66e-06	0.027578	0.001411	-0.10674	2.14225	7	0	-0.3659	0.5	Peripheral	MYOF
	SERPINE1	10	10	0	0.044444	0.041455	0.016313	0.016313	0	0	2.66e-06	0.073396	0.00225	-0.10674	2.14225	7	3	0.563878	0.64	Connector	MYOF
	SOX5	8	8	0	0.071429	0.081978	0.013051	0.013051	0	0	2.66e-06	0.167002	0.001538	-0.10674	2.14225	1	0	0.05589	0.59375	Peripheral	MYOF
	SGIP1	5	5	0	0	0	0.008157	0.008157	0	0	2.66e-06	0.059106	0.001512	-0.10674	2.14225	2	0	-0.22531	0.64	Connector	MYOF
	ADAMTS12	5	5	0	0	0	0.008157	0.008157	0	0	2.66e-06	0.067468	0.001473	-0.10674	2.14225	1	2	-0.33457	0.56	Peripheral	MYOF
	APBB2	5	5	0	0.1	0.129716	0.008157	0.008157	0	0	2.66e-06	0.105001	0.001472	-0.10674	2.14225	1	5	-0.12979	0.56	Peripheral	MYOF
	CACNA1D	6	6	0	0.133333	0.16249	0.009788	0.009788	0	0	2.66e-06	0.086839	0.001601	-0.10674	2.14225	1	3	-0.25277	0.722222	Connector	MYOF
	PARD3	2	2	0	0	0	0.003263	0.003263	0	0	2.66e-06	0.090686	0.001393	-0.10674	2.14225	2	5	-0.26321	0	Ultra peripheral	MYOF
	PTPRD	1	1	0	0	0	0.001631	0.001631	0	0	2.66e-06	0.000645	0.001577	-0.10674	2.14225	71	3	-0.52499	0	Ultra peripheral	MYOF
	AKT3	4	4	0	0	0	0.006525	0.006525	0	0	2.66e-06	0.110938	0.001411	-0.10674	2.14225	1	5	-0.12979	0.375	Peripheral	MYOF
	PLPP1	6	6	0	0	0	0.009788	0.009788	0	0	2.66e-06	0.113748	0.001543	-0.10674	2.14225	1	0	-0.08471	0.611111	Peripheral	MYOF
	TTLL7	9	9	0	0	0	0.014682	0.014682	0	0	2.66e-06	0.128653	0.001682	-0.10674	2.14225	1	0	0.05589	0.641975	Connector	MYOF
	CRIM1	11	11	0	0.036364	0.045018	0.017945	0.017945	0	0	2.66e-06	0.119399	0.001866	-0.10674	2.14225	1	2	0.265078	0.512397	Peripheral	MYOF
	XYLT1	6	6	0	0	0	0.009788	0.009788	0	0	2.66e-06	0.04652	0.001652	-0.10674	2.14225	7	2	-0.18466	0.444444	Peripheral	MYOF
	ADAMTSL1	6	6	0	0	0	0.009788	0.009788	0	0	2.66e-06	0.041204	0.002112	-0.10674	2.14225	1	0	0.05589	0.444444	Peripheral	MYOF
	PKHD1	2	2	0	0	0	0.003263	0.003263	0	0	2.66e-06	0.001217	0.002644	-0.10674	2.14225	72	2	-0.48449	0	Ultra peripheral	MYOF
	SRGN	2	2	0	0	0	0.003263	0.003263	0	0	2.66e-06	0.055975	0.00139	-0.10674	2.14225	2	5	-0.26321	0	Ultra peripheral	MYOF
	DTNA	4	4	0	0	0	0.006525	0.006525	0	0	2.66e-06	0.041947	0.001641	-0.10674	2.14225	13	3	0.019444	0.375	Peripheral	MYOF
	PPP1R12B	3	3	0	0	0	0.004894	0.004894	0	0	2.66e-06	0.007592	0.001742	-0.10674	2.14225	13	3	0.019444	0	Ultra peripheral	MYOF
	MCU	2	2	0	0	0	0.003263	0.003263	0	0	2.66e-06	0.011339	0.001522	-0.10674	2.14225	37	2	-0.48449	0	Ultra peripheral	MYOF
	MYO1E	5	5	0	0.1	0.118102	0.008157	0.008157	0	0	2.66e-06	0.05901	0.001506	-0.10674	2.14225	1	2	-0.18466	0.32	Peripheral	MYOF
	PRR16	4	4	0	0	0	0.006525	0.006525	0	0	2.66e-06	0.055772	0.001487	-0.10674	2.14225	7	2	-0.33457	0.375	Peripheral	MYOF
	SVIL	7	7	0	0.095238	0.090675	0.011419	0.011419	0	0	2.66e-06	0.061679	0.001825	-0.10674	2.14225	1	3	0.019444	0.693878	Connector	MYOF
	PLCL1	3	3	0	0.333333	0.360247	0.004894	0.004894	0	0	2.66e-06	0.055225	0.001417	-0.10674	2.14225	7	0	-0.22531	0.444444	Peripheral	MYOF
	AUTS2	4	4	0	0.166667	0.401465	0.006525	0.006525	0	0	2.66e-06	0.087357	0.001419	-0.10674	2.14225	2	5	-0.26321	0.5	Peripheral	MYOF
	MYLK	11	11	0	0.072727	0.097425	0.017945	0.017945	0	0	2.66e-06	0.150737	0.001806	-0.10674	2.14225	1	2	0.115165	0.628099	Connector	MYOF
	ANK2	2	2	0	0	0	0.003263	0.003263	0	0	2.66e-06	0.011427	0.001493	-0.10674	2.14225	35	3	-0.25277	0	Ultra peripheral	MYOF
	LDLRAD4	5	5	0	0.2	0.183529	0.008157	0.008157	0	0	2.66e-06	0.057482	0.001583	-0.10674	2.14225	7	3	-0.25277	0.64	Connector	MYOF
	SYNE1	6	6	0	0.133333	0.118762	0.009788	0.009788	0	0	2.66e-06	0.103245	0.001757	-0.10674	2.14225	2	0	-0.22531	0.722222	Connector	MYOF
	ADAMTS9-AS2	9	9	0	0.083333	0.09024	0.014682	0.014682	0	0	2.66e-06	0.145367	0.002163	-0.10674	2.14225	1	3	0.291661	0.666667	Connector	MYOF
	SH3D19	4	4	0	0.333333	0.347224	0.006525	0.006525	0	0	2.66e-06	0.085661	0.001588	-0.10674	2.14225	1	5	-0.12979	0.375	Peripheral	MYOF
	CCBE1	7	7	0	0.047619	0.058663	0.011419	0.011419	0	0	2.66e-06	0.087181	0.001913	-0.10674	2.14225	1	5	-0.12979	0.693878	Connector	MYOF
	ROR2	2	2	0	0	0	0.003263	0.003263	0	0	2.66e-06	0.02057	0.001595	-0.10674	2.14225	37	2	-0.48449	0	Ultra peripheral	MYOF
	HS6ST3	6	6	0	0	0	0.009788	0.009788	0	0	2.66e-06	0.050221	0.002221	-0.10674	2.14225	28	3	-0.25277	0.722222	Connector	MYOF
	NOX4	5	5	0	0	0	0.008157	0.008157	0	0	2.66e-06	0.03843	0.001686	-0.10674	2.14225	13	3	-0.25277	0.72	Connector	MYOF
	RYR2	4	4	0	0	0	0.006525	0.006525	0	0	2.66e-06	0.046189	0.001455	-0.10674	2.14225	1	0	-0.22531	0.625	Connector	MYOF
	PAG1	2	2	0	0	0	0.003263	0.003263	0	0	2.66e-06	0.024777	0.001403	-0.10674	2.14225	1	0	-0.3659	0.5	Peripheral	MYOF
	MAML3	6	6	0	0.066667	0.074385	0.009788	0.009788	0	0	2.66e-06	0.043029	0.001986	-0.10674	2.14225	6	5	-0.12979	0.611111	Peripheral	MYOF
	RASAL2	9	9	0	0	0	0.014682	0.014682	0	0	2.66e-06	0.10369	0.001821	-0.10674	2.14225	1	2	0.115165	0.493827	Peripheral	MYOF
	SLC2A3	6	6	0	0	0	0.009788	0.009788	0	0	2.66e-06	0.062514	0.00154	-0.10674	2.14225	7	2	-0.03475	0.277778	Peripheral	MYOF
	COL5A1	5	5	0	0	0	0.008157	0.008157	0	0	2.66e-06	0.064137	0.001481	-0.10674	2.14225	1	2	-0.33457	0.56	Peripheral	MYOF
	MAPK10	3	3	0	0.333333	0.374077	0.004894	0.004894	0	0	2.66e-06	0.027967	0.001572	-0.10674	2.14225	6	5	-0.12979	0	Ultra peripheral	MYOF
	FAP	3	3	0	0	0	0.004894	0.004894	0	0	2.66e-06	0.032344	0.001659	-0.10674	2.14225	1	0	-0.22531	0.444444	Peripheral	MYOF
	COL4A4	9	9	0	0.027778	0.027113	0.014682	0.014682	0	0	2.66e-06	0.081349	0.003328	-0.10674	2.14225	6	5	0.270472	0.493827	Peripheral	MYOF
	TMTC1	5	5	0	0.1	0.108625	0.008157	0.008157	0	0	2.66e-06	0.09204	0.001523	-0.10674	2.14225	1	0	-0.22531	0.64	Connector	MYOF
	SLIT2	7	7	0	0.047619	0.055189	0.011419	0.011419	0	0	2.66e-06	0.085596	0.001674	-0.10674	2.14225	1	5	-0.12979	0.612245	Peripheral	MYOF
	CRISPLD2	3	3	0	0.333333	0.372474	0.004894	0.004894	0	0	2.66e-06	0.029196	0.001506	-0.10674	2.14225	7	2	-0.48449	0.444444	Peripheral	MYOF
	RBMS3-AS3	1	1	0	0	0	0.001631	0.001631	0	0	2.66e-06	0.033484	0.001379	-0.10674	2.14225	73	5	-0.39663	0	Ultra peripheral	MYOF
	CNTN4	7	7	0	0.142857	0.144887	0.011419	0.011419	0	0	2.66e-06	0.113313	0.001501	-0.10674	2.14225	31	0	-0.08471	0.693878	Connector	MYOF
	GEM	4	4	0	0.166667	0.190815	0.006525	0.006525	0	0	2.66e-06	0.036328	0.001517	-0.10674	2.14225	7	2	-0.33457	0.375	Peripheral	MYOF
	ADH1B	2	2	0	0	0	0.003263	0.003263	0	0	2.66e-06	0.007808	0.001537	-0.10674	2.14225	33	3	-0.52499	0.5	Peripheral	MYOF
	SDK1	11	11	0	0.054545	0.048339	0.017945	0.017945	0	0	2.66e-06	0.106843	0.002329	-0.10674	2.14225	1	0	0.196488	0.677686	Connector	MYOF
	JAK2	3	3	0	0.333333	0.372834	0.004894	0.004894	0	0	2.66e-06	0.047616	0.00143	-0.10674	2.14225	1	0	-0.22531	0.444444	Peripheral	MYOF
	HIP1	10	10	0	0.044444	0.067881	0.016313	0.016313	0	0	2.66e-06	0.122584	0.001722	-0.10674	2.14225	1	0	0.05589	0.7	Connector	MYOF
	PLCB1	3	3	0	0	0	0.004894	0.004894	0	0	2.66e-06	0.040213	0.00142	-0.10674	2.14225	31	0	-0.3659	0.666667	Connector	MYOF
	MYH10	2	2	0	0	0	0.003263	0.003263	0	0	2.66e-06	0.061949	0.001394	-0.10674	2.14225	1	0	-0.3659	0.5	Peripheral	MYOF
	UMOD	3	3	0	0	0	0.004894	0.004894	0	0	2.66e-06	0.073443	0.001409	-0.10674	2.14225	1	2	-0.48449	0.444444	Peripheral	MYOF
	NTM	4	4	0	0	0	0.006525	0.006525	0	0	2.66e-06	0.015235	0.001616	-0.10674	2.14225	4	3	0.019444	0.375	Peripheral	MYOF
	CUBN	1	1	0	0	0	0.001631	0.001631	0	0	2.66e-06	0.000551	0.001874	-0.10674	2.14225	74	0	-0.3659	0	Ultra peripheral	MYOF
	NRP1	4	4	0	0	0	0.006525	0.006525	0	0	2.66e-06	0.046066	0.001618	-0.10674	2.14225	6	0	-0.22531	0.5	Peripheral	MYOF
	NXN	4	4	0	0.166667	0.186522	0.006525	0.006525	0	0	2.66e-06	0.041272	0.001472	-0.10674	2.14225	1	2	-0.48449	0.625	Connector	MYOF
	LTBP1	7	7	0	0.047619	0.045546	0.011419	0.011419	0	0	2.66e-06	0.081965	0.001736	-0.10674	2.14225	1	1	-0.80178	0.77551	Connector	MYOF
	ACTN4	6	6	0	0	0	0.009788	0.009788	0	0	2.66e-06	0.0819	0.001624	-0.10674	2.14225	6	2	-0.18466	0.444444	Peripheral	MYOF
	SLC9A9	1	1	0	0	0	0.001631	0.001631	0	0	2.66e-06	0.026543	0.001379	-0.10674	2.14225	75	5	-0.39663	0	Ultra peripheral	MYOF
	CPE	3	3	0	0	0	0.004894	0.004894	0	0	2.66e-06	0.041689	0.001952	-0.10674	2.14225	26	0	-0.22531	0.444444	Peripheral	MYOF
	A2M	2	2	0	0	0	0.003263	0.003263	0	0	2.66e-06	0.025427	0.001416	-0.10674	2.14225	31	5	-0.39663	0.5	Peripheral	MYOF
	PDE7B	4	4	0	0	0	0.006525	0.006525	0	0	2.66e-06	0.007834	0.002137	-0.10674	2.14225	11	5	-0.12979	0.375	Peripheral	MYOF
	FGF7	3	3	0	0	0	0.004894	0.004894	0	0	2.66e-06	0.007396	0.001674	-0.10674	2.14225	2	4	-0.40555	0.666667	Connector	MYOF
	KCNT2	4	4	0	0	0	0.006525	0.006525	0	0	2.66e-06	0.075468	0.001462	-0.10674	2.14225	1	5	-0.26321	0.625	Connector	MYOF
	ADGRF5	2	2	0	0	0	0.003263	0.003263	0	0	2.66e-06	0.020747	0.001421	-0.10674	2.14225	4	3	-0.52499	0.5	Peripheral	MYOF
	SYT1	8	8	0	0	0	0.013051	0.013051	0	0	2.66e-06	0.072231	0.00188	-0.10674	2.14225	1	0	0.477684	0.21875	Peripheral	MYOF
	TRERF1	5	5	0	0.1	0.120089	0.008157	0.008157	0	0	2.66e-06	0.045737	0.001592	-0.10674	2.14225	31	5	-0.12979	0.56	Peripheral	MYOF
	ITGA11	2	2	0	0	0	0.003263	0.003263	0	0	2.66e-06	0.015395	0.001457	-0.10674	2.14225	23	3	-0.52499	0.5	Peripheral	MYOF
	GRIP1	2	2	0	0	0	0.003263	0.003263	0	0	2.66e-06	0.009681	0.001979	-0.10674	2.14225	42	5	-0.26321	0	Ultra peripheral	MYOF
	FBLN5	9	9	0	0.027778	0.03271	0.014682	0.014682	0	0	2.66e-06	0.123353	0.001566	-0.10674	2.14225	1	0	-0.08471	0.666667	Connector	MYOF
	DLG2	11	11	0	0.109091	0.112184	0.017945	0.017945	0	0	2.66e-06	0.09302	0.002226	-0.10674	2.14225	1	3	0.563878	0.694215	Connector	MYOF
	ADAMTS3	2	2	0	0	0	0.003263	0.003263	0	0	2.66e-06	0.013068	0.001437	-0.10674	2.14225	3	0	-0.22531	0	Ultra peripheral	MYOF
	MOXD1	6	6	0	0.066667	0.062307	0.009788	0.009788	0	0	2.66e-06	0.06411	0.001587	-0.10674	2.14225	1	2	-0.33457	0.611111	Peripheral	MYOF
	ENTPD1	3	3	0	0	0	0.004894	0.004894	0	0	2.66e-06	0.041067	0.001488	-0.10674	2.14225	1	3	-0.52499	0.666667	Connector	MYOF
	MPRIP	2	2	0	1	1	0.003263	0.003263	0	0	2.66e-06	0.031211	0.001593	-0.10674	2.14225	32	5	-0.26321	0	Ultra peripheral	MYOF
	PLCXD3	6	6	0	0	0	0.009788	0.009788	0	0	2.66e-06	0.068978	0.002988	-0.10674	2.14225	22	3	0.019444	0.666667	Connector	MYOF
	MYO1D	6	6	0	0.2	0.206903	0.009788	0.009788	0	0	2.66e-06	0.1264	0.001613	-0.10674	2.14225	1	2	-0.33457	0.611111	Peripheral	MYOF
	ENAH	7	7	0	0.095238	0.095173	0.011419	0.011419	0	0	2.66e-06	0.092596	0.00151	-0.10674	2.14225	1	0	-0.08471	0.612245	Peripheral	MYOF
	MYH9	1	1	0	0	0	0.001631	0.001631	0	0	2.66e-06	0.007349	0.001423	-0.10674	2.14225	76	3	-0.52499	0	Ultra peripheral	MYOF
	VCL	6	6	0	0.2	0.198131	0.009788	0.009788	0	0	2.66e-06	0.077807	0.00157	-0.10674	2.14225	6	5	-0.12979	0.666667	Connector	MYOF
	UACA	8	8	0	0.107143	0.113521	0.013051	0.013051	0	0	2.66e-06	0.070054	0.00167	-0.10674	2.14225	1	0	-0.08471	0.6875	Connector	MYOF
	PPP1R12A	2	2	0	0	0	0.003263	0.003263	0	0	2.66e-06	0.018737	0.001461	-0.10674	2.14225	13	3	-0.52499	0.5	Peripheral	MYOF
	NALCN	3	3	0	0	0	0.004894	0.004894	0	0	2.66e-06	0.041128	0.001405	-0.10674	2.14225	1	0	-0.22531	0.444444	Peripheral	MYOF
	TTC28	4	4	0	0	0	0.006525	0.006525	0	0	2.66e-06	0.096077	0.001419	-0.10674	2.14225	1	5	-0.12979	0.375	Peripheral	MYOF
	RSPO3	2	2	0	0	0	0.003263	0.003263	0	0	2.66e-06	0.007803	0.001462	-0.10674	2.14225	3	0	-0.22531	0	Ultra peripheral	MYOF
	MAMDC2	8	8	0	0.071429	0.063372	0.013051	0.013051	0	0	2.66e-06	0.092892	0.002557	-0.10674	2.14225	4	0	0.196488	0.5625	Peripheral	MYOF
	ANO6	4	4	0	0	0	0.006525	0.006525	0	0	2.66e-06	0.034452	0.001497	-0.10674	2.14225	3	0	0.05589	0	Ultra peripheral	MYOF
	FBLN1	4	4	0	0	0	0.006525	0.006525	0	0	2.66e-06	0.047525	0.001455	-0.10674	2.14225	1	4	-0.40555	0.75	Connector	MYOF
	RCAN2	5	5	0	0.2	0.234171	0.008157	0.008157	0	0	2.66e-06	0.091336	0.001453	-0.10674	2.14225	1	4	-0.40555	0.72	Connector	MYOF
	NCALD	5	5	0	0	0	0.008157	0.008157	0	0	2.66e-06	0.083005	0.001485	-0.10674	2.14225	1	4	-0.40555	0.72	Connector	MYOF
	ANO3	5	5	0	0	0	0.008157	0.008157	0	0	2.66e-06	0.033137	0.002141	-0.10674	2.14225	16	5	-0.12979	0.56	Peripheral	MYOF
	NCKAP5	3	3	0	0	0	0.004894	0.004894	0	0	2.66e-06	0.024115	0.001547	-0.10674	2.14225	7	5	-0.26321	0.444444	Peripheral	MYOF
	ATP10A	4	4	0	0.166667	0.194413	0.006525	0.006525	0	0	2.66e-06	0.046176	0.001454	-0.10674	2.14225	5	2	-0.33457	0.375	Peripheral	MYOF
	AEBP2	5	5	0	0.1	0.085571	0.008157	0.008157	0	0	2.66e-06	0.066449	0.001456	-0.10674	2.14225	1	2	-0.33457	0.48	Peripheral	MYOF
	FN1	8	8	0	0.035714	0.069236	0.013051	0.013051	0	0	2.66e-06	0.05977	0.001831	-0.10674	2.14225	1	2	0.115165	0.40625	Peripheral	MYOF
	CFH	2	2	0	0	0	0.003263	0.003263	0	0	2.66e-06	0.003277	0.001883	-0.10674	2.14225	44	5	-0.26321	0	Ultra peripheral	MYOF
	RAPGEF5	4	4	0	0	0	0.006525	0.006525	0	0	2.66e-06	0.02549	0.001659	-0.10674	2.14225	36	4	5.27e-16	0.625	Connector	MYOF
	CCNH	2	2	0	0	0	0.003263	0.003263	0	0	2.66e-06	0.025008	0.001459	-0.10674	2.14225	2	5	-0.26321	0	Ultra peripheral	MYOF
	DOCK4	3	3	0	0.333333	0.367448	0.004894	0.004894	0	0	2.66e-06	0.046627	0.001426	-0.10674	2.14225	4	5	-0.26321	0.444444	Peripheral	MYOF
	PRSS23	7	7	0	0.190476	0.232859	0.011419	0.011419	0	0	2.66e-06	0.072218	0.001613	-0.10674	2.14225	1	2	0.115165	0.244898	Peripheral	MYOF
	USP53	6	6	0	0	0	0.009788	0.009788	0	0	2.66e-06	0.069139	0.00156	-0.10674	2.14225	1	2	-0.33457	0.666667	Connector	MYOF
	IGFBP5	3	3	0	0	0	0.004894	0.004894	0	0	2.66e-06	0.000619	0.003319	-0.10674	2.14225	18	3	0.019444	0	Ultra peripheral	MYOF
	DAB1	9	9	0	0	0	0.014682	0.014682	0	0	2.66e-06	0.110818	0.001574	-0.10674	2.14225	1	3	-0.25277	0.740741	Connector	MYOF
	SLC38A2	2	2	0	0	0	0.003263	0.003263	0	0	2.66e-06	0.009756	0.001463	-0.10674	2.14225	7	2	-0.48449	0	Ultra peripheral	MYOF
	EPHA3	1	1	0	0	0	0.001631	0.001631	0	0	2.66e-06	0.023157	0.001378	-0.10674	2.14225	77	5	-0.39663	0	Ultra peripheral	MYOF
	PARD3B	9	9	0	0.111111	0.110762	0.014682	0.014682	0	0	2.66e-06	0.102613	0.002203	-0.10674	2.14225	6	5	0.137051	0.617284	Peripheral	MYOF
	FTO	1	1	0	0	0	0.001631	0.001631	0	0	2.66e-06	0.023135	0.001378	-0.10674	2.14225	78	5	-0.39663	0	Ultra peripheral	MYOF
	MBNL1	3	3	0	0	0	0.004894	0.004894	0	0	2.66e-06	0.019414	0.00151	-0.10674	2.14225	4	3	-0.25277	0.444444	Peripheral	MYOF
	SAMHD1	2	2	0	0	0	0.003263	0.003263	0	0	2.66e-06	0.034319	0.001391	-0.10674	2.14225	2	5	-0.39663	0.5	Peripheral	MYOF
	STK3	2	2	0	1	1	0.003263	0.003263	0	0	2.66e-06	0.02799	0.001649	-0.10674	2.14225	2	5	-0.26321	0	Ultra peripheral	MYOF
	HDAC9	1	1	0	0	0	0.001631	0.001631	0	0	2.66e-06	0.0142	0.001386	-0.10674	2.14225	79	0	-0.3659	0	Ultra peripheral	MYOF
	KLHL29	3	3	0	0.666667	0.655792	0.004894	0.004894	0	0	2.66e-06	0.030235	0.001617	-0.10674	2.14225	21	2	-0.33457	0	Ultra peripheral	MYOF
	HMCN2	1	1	0	0	0	0.001631	0.001631	0	0	2.66e-06	0.006163	0.001445	-0.10674	2.14225	80	3	-0.52499	0	Ultra peripheral	MYOF
	PHLDB2	2	2	0	0	0	0.003263	0.003263	0	0	2.66e-06	0.010489	0.001602	-0.10674	2.14225	32	5	-0.26321	0	Ultra peripheral	MYOF
	ITGA9	5	5	0	0	0	0.008157	0.008157	0	0	2.66e-06	0.081561	0.001515	-0.10674	2.14225	1	0	-0.08471	0.48	Peripheral	MYOF
	NLGN1	2	2	0	0	0	0.003263	0.003263	0	0	2.66e-06	0.030499	0.001402	-0.10674	2.14225	1	0	-0.3659	0.5	Peripheral	MYOF
	CLMP	6	6	0	0	0	0.009788	0.009788	0	0	2.66e-06	0.034797	0.001676	-0.10674	2.14225	1	4	-0.40555	0.722222	Connector	MYOF
	HOXA3	2	2	0	1	1	0.003263	0.003263	0	0	2.66e-06	0.049116	0.001569	-0.10674	2.14225	32	5	-0.26321	0	Ultra peripheral	MYOF
	PAK3	2	2	0	0	0	0.003263	0.003263	0	0	2.66e-06	0.013419	0.001434	-0.10674	2.14225	3	0	-0.22531	0	Ultra peripheral	MYOF
	CCDC102B	4	4	0	0	0	0.006525	0.006525	0	0	2.66e-06	0.009089	0.001917	-0.10674	2.14225	17	0	-0.08471	0.375	Peripheral	MYOF
	EPS8	6	6	0	0.066667	0.066902	0.009788	0.009788	0	0	2.66e-06	0.057224	0.001576	-0.10674	2.14225	1	2	-0.18466	0.444444	Peripheral	MYOF
	SLC24A3	5	5	0	0.1	0.097617	0.008157	0.008157	0	0	2.66e-06	0.046574	0.001492	-0.10674	2.14225	1	0	-0.08471	0.48	Peripheral	MYOF
	ANGPT1	3	3	0	0.333333	0.35844	0.004894	0.004894	0	0	2.66e-06	0.04105	0.001495	-0.10674	2.14225	6	5	-0.12979	0	Ultra peripheral	MYOF
	FNDC3B	4	4	0	0.333333	0.337509	0.006525	0.006525	0	0	2.66e-06	0.049339	0.001475	-0.10674	2.14225	7	2	-0.48449	0.625	Connector	MYOF
	MTHFD1L	1	1	0	0	0	0.001631	0.001631	0	0	2.66e-06	0.014769	0.001415	-0.10674	2.14225	81	2	-0.6344	0	Ultra peripheral	MYOF
	GSE1	2	2	0	0	0	0.003263	0.003263	0	0	2.66e-06	0.007229	0.001459	-0.10674	2.14225	23	3	-0.25277	0	Ultra peripheral	MYOF
	IGF1	2	2	0	0	0	0.003263	0.003263	0	0	2.66e-06	0.066306	0.001386	-0.10674	2.14225	2	5	-0.26321	0	Ultra peripheral	MYOF
	MYL9	5	5	0	0	0	0.008157	0.008157	0	0	2.66e-06	0.055285	0.001451	-0.10674	2.14225	1	0	-0.08471	0.48	Peripheral	MYOF
	OSBPL10	3	3	0	0	0	0.004894	0.004894	0	0	2.66e-06	0.045779	0.0015	-0.10674	2.14225	29	0	-0.3659	0.666667	Connector	MYOF
	LARGE1	2	2	0	0	0	0.003263	0.003263	0	0	2.66e-06	0.035855	0.001397	-0.10674	2.14225	7	5	-0.39663	0.5	Peripheral	MYOF
	SPON1	6	6	0	0	0	0.009788	0.009788	0	0	2.66e-06	0.065747	0.0017	-0.10674	2.14225	1	0	-0.08471	0.666667	Connector	MYOF
	THSD7A	2	2	0	0	0	0.003263	0.003263	0	0	2.66e-06	0.018908	0.001428	-0.10674	2.14225	1	4	-0.40555	0.5	Peripheral	MYOF
	PTGIS	2	2	0	0	0	0.003263	0.003263	0	0	2.66e-06	0.016011	0.001422	-0.10674	2.14225	5	0	-0.3659	0.5	Peripheral	MYOF
	DPP6	1	1	0	0	0	0.001631	0.001631	0	0	2.66e-06	0.0088	0.001391	-0.10674	2.14225	82	0	-0.3659	0	Ultra peripheral	MYOF
	HPGD	2	2	0	0	0	0.003263	0.003263	0	0	2.66e-06	0.008538	0.001526	-0.10674	2.14225	27	0	-0.22531	0	Ultra peripheral	MYOF
	AKAP13	5	5	0	0	0	0.008157	0.008157	0	0	2.66e-06	0.042368	0.001633	-0.10674	2.14225	7	2	-0.33457	0.56	Peripheral	MYOF
	TRIO	4	4	0	0	0	0.006525	0.006525	0	0	2.66e-06	0.036593	0.001488	-0.10674	2.14225	1	2	-0.48449	0.625	Connector	MYOF
	TNS3	5	5	0	0.1	0.099741	0.008157	0.008157	0	0	2.66e-06	0.064403	0.001481	-0.10674	2.14225	1	0	-0.22531	0.64	Connector	MYOF
	MSC-AS1	4	4	0	0.166667	0.181584	0.006525	0.006525	0	0	2.66e-06	0.03134	0.001505	-0.10674	2.14225	4	3	-0.25277	0.625	Connector	MYOF
	ST5	2	2	0	0	0	0.003263	0.003263	0	0	2.66e-06	0.021546	0.001402	-0.10674	2.14225	7	2	-0.48449	0	Ultra peripheral	MYOF
	STAG1	1	1	0	0	0	0.001631	0.001631	0	0	2.66e-06	0.025695	0.001376	-0.10674	2.14225	83	5	-0.39663	0	Ultra peripheral	MYOF
	GFRA1	3	3	0	0	0	0.004894	0.004894	0	0	2.66e-06	0.037477	0.001422	-0.10674	2.14225	5	0	-0.3659	0.666667	Connector	MYOF
	ROBO2	3	3	0	0	0	0.004894	0.004894	0	0	2.66e-06	0.034167	0.001454	-0.10674	2.14225	31	3	-0.52499	0.666667	Connector	MYOF
	DCLK1	1	1	0	0	0	0.001631	0.001631	0	0	2.66e-06	0.027317	0.001381	-0.10674	2.14225	84	0	-0.3659	0	Ultra peripheral	MYOF
	MSRB3	8	8	0	0.035714	0.031389	0.013051	0.013051	0	0	2.66e-06	0.062376	0.001755	-0.10674	2.14225	1	0	0.196488	0.53125	Peripheral	MYOF
	MAP3K5	5	5	0	0.1	0.100974	0.008157	0.008157	0	0	2.66e-06	0.051752	0.001617	-0.10674	2.14225	1	3	-0.25277	0.72	Connector	MYOF
	JPX	3	3	0	0	0	0.004894	0.004894	0	0	2.66e-06	0.008683	0.002209	-0.10674	2.14225	38	5	-0.26321	0.444444	Peripheral	MYOF
	EPB41L2	2	2	0	1	1	0.003263	0.003263	0	0	2.66e-06	0.046508	0.00139	-0.10674	2.14225	1	0	-0.3659	0.5	Peripheral	MYOF
	MED13L	1	1	0	0	0	0.001631	0.001631	0	0	2.66e-06	0.026765	0.001381	-0.10674	2.14225	85	0	-0.3659	0	Ultra peripheral	MYOF
	LRP1B	1	1	0	0	0	0.001631	0.001631	0	0	2.66e-06	0.008357	0.00139	-0.10674	2.14225	86	0	-0.3659	0	Ultra peripheral	MYOF
	COL16A1	2	2	0	0	0	0.003263	0.003263	0	0	2.66e-06	0.019713	0.001405	-0.10674	2.14225	1	2	-0.48449	0	Ultra peripheral	MYOF
	CASC15	6	6	0	0	0	0.009788	0.009788	0	0	2.66e-06	0.039215	0.001741	-0.10674	2.14225	1	0	-0.08471	0.666667	Connector	MYOF
	SMOC2	3	3	0	0	0	0.004894	0.004894	0	0	2.66e-06	0.0229	0.001793	-0.10674	2.14225	25	5	-0.12979	0	Ultra peripheral	MYOF
	LRRC4C	1	1	0	0	0	0.001631	0.001631	0	0	2.66e-06	0.001351	0.001498	-0.10674	2.14225	87	0	-0.3659	0	Ultra peripheral	MYOF
	GALNT17	1	1	0	0	0	0.001631	0.001631	0	0	2.66e-06	0.016064	0.001379	-0.10674	2.14225	88	0	-0.3659	0	Ultra peripheral	MYOF
	THBS1	3	3	0	0.333333	0.300533	0.004894	0.004894	0	0	2.66e-06	0.015323	0.001488	-0.10674	2.14225	36	2	-0.48449	0.444444	Peripheral	MYOF
	PARVA	2	2	0	0	0	0.003263	0.003263	0	0	2.66e-06	0.015243	0.001404	-0.10674	2.14225	1	0	-0.3659	0.5	Peripheral	MYOF
	GPX3	2	2	0	0	0	0.003263	0.003263	0	0	2.66e-06	0.005499	0.00171	-0.10674	2.14225	39	2	-0.48449	0	Ultra peripheral	MYOF
	FBN1	3	3	0	0	0	0.004894	0.004894	0	0	2.66e-06	0.033146	0.001471	-0.10674	2.14225	30	5	-0.26321	0.444444	Peripheral	MYOF
	FBXL7	5	5	0	0.1	0.105695	0.008157	0.008157	0	0	2.66e-06	0.043314	0.001462	-0.10674	2.14225	1	0	-0.22531	0.64	Connector	MYOF
	TTTY14	3	3	0	0	0	0.004894	0.004894	0	0	2.66e-06	0.01717	0.0015	-0.10674	2.14225	33	3	-0.25277	0.444444	Peripheral	MYOF
	NAALAD2	3	3	0	0	0	0.004894	0.004894	0	0	2.66e-06	0.034142	0.001442	-0.10674	2.14225	2	5	-0.26321	0.444444	Peripheral	MYOF
	UBE2E2	5	5	0	0	0	0.008157	0.008157	0	0	2.66e-06	0.081066	0.001488	-0.10674	2.14225	2	5	-0.12979	0.56	Peripheral	MYOF
	YAP1	1	1	0	0	0	0.001631	0.001631	0	0	2.66e-06	0.005958	0.001413	-0.10674	2.14225	89	3	-0.52499	0	Ultra peripheral	MYOF
	PLA2G4A	2	2	0	0	0	0.003263	0.003263	0	0	2.66e-06	0.007161	0.001488	-0.10674	2.14225	29	0	-0.3659	0.5	Peripheral	MYOF
	PRICKLE1	2	2	0	0	0	0.003263	0.003263	0	0	2.66e-06	0.010725	0.001651	-0.10674	2.14225	6	0	-0.3659	0.5	Peripheral	MYOF
	FLNB	8	8	0	0	0	0.013051	0.013051	0	0	2.66e-06	0.089587	0.001568	-0.10674	2.14225	1	0	-0.08471	0.65625	Connector	MYOF
	SGCD	2	2	0	0	0	0.003263	0.003263	0	0	2.66e-06	0.009837	0.001513	-0.10674	2.14225	10	3	-0.52499	0.5	Peripheral	MYOF
	ELN	2	2	0	0	0	0.003263	0.003263	0	0	2.66e-06	0.026067	0.001393	-0.10674	2.14225	1	0	-0.22531	0	Ultra peripheral	MYOF
	ARHGAP18	1	1	0	0	0	0.001631	0.001631	0	0	2.66e-06	0.00437	0.001398	-0.10674	2.14225	90	3	-0.52499	0	Ultra peripheral	MYOF
	PSD3	2	2	0	0	0	0.003263	0.003263	0	0	2.66e-06	0.00888	0.001485	-0.10674	2.14225	1	2	-0.48449	0	Ultra peripheral	MYOF
	RUNX1T1	2	2	0	1	1	0.003263	0.003263	0	0	2.66e-06	0.016687	0.001466	-0.10674	2.14225	30	5	-0.26321	0	Ultra peripheral	MYOF
	NR2F1-AS1	3	3	0	0.666667	0.677466	0.004894	0.004894	0	0	2.66e-06	0.043815	0.001441	-0.10674	2.14225	6	5	-0.12979	0	Ultra peripheral	MYOF
	PDZD2	3	3	0	0	0	0.004894	0.004894	0	0	2.66e-06	0.019719	0.001447	-0.10674	2.14225	3	0	-0.22531	0.444444	Peripheral	MYOF
	ATP10D	1	1	0	0	0	0.001631	0.001631	0	0	2.66e-06	0.004311	0.001398	-0.10674	2.14225	91	3	-0.52499	0	Ultra peripheral	MYOF
	KCNIP4	1	1	0	0	0	0.001631	0.001631	0	0	2.66e-06	0.000216	0.00184	-0.10674	2.14225	92	0	-0.3659	0	Ultra peripheral	MYOF
	ITGA7	1	1	0	0	0	0.001631	0.001631	0	0	2.66e-06	0.012089	0.001383	-0.10674	2.14225	93	0	-0.3659	0	Ultra peripheral	MYOF
	NKD1	1	1	0	0	0	0.001631	0.001631	0	0	2.66e-06	0.001435	0.001535	-0.10674	2.14225	94	2	-0.6344	0	Ultra peripheral	MYOF
	TANC1	4	4	0	0	0	0.006525	0.006525	0	0	2.66e-06	0.066988	0.001423	-0.10674	2.14225	1	5	-0.26321	0.5	Peripheral	MYOF
	MRVI1	6	6	0	0	0	0.009788	0.009788	0	0	2.66e-06	0.018977	0.001968	-0.10674	2.14225	17	5	-0.12979	0.611111	Peripheral	MYOF
	LINC01088	1	1	0	0	0	0.001631	0.001631	0	0	2.66e-06	0.00231	0.00148	-0.10674	2.14225	95	2	-0.6344	0	Ultra peripheral	MYOF
	DCLK2	2	2	0	0	0	0.003263	0.003263	0	0	2.66e-06	0.008929	0.001434	-0.10674	2.14225	4	3	-0.25277	0	Ultra peripheral	MYOF
	CARMIL1	1	1	0	0	0	0.001631	0.001631	0	0	2.66e-06	0.003097	0.001441	-0.10674	2.14225	96	4	-0.40555	0	Ultra peripheral	MYOF
	PGM5	3	3	0	0	0	0.004894	0.004894	0	0	2.66e-06	0.01899	0.00146	-0.10674	2.14225	2	5	-0.39663	0.666667	Connector	MYOF
	ADAMTSL2	1	1	0	0	0	0.001631	0.001631	0	0	2.66e-06	0.017681	0.001381	-0.10674	2.14225	97	2	-0.6344	0	Ultra peripheral	MYOF
	IFI16	1	1	0	0	0	0.001631	0.001631	0	0	2.66e-06	0.022664	0.001375	-0.10674	2.14225	98	5	-0.39663	0	Ultra peripheral	MYOF
	SEMA5A	2	2	0	0	0	0.003263	0.003263	0	0	2.66e-06	0.019445	0.001422	-0.10674	2.14225	1	2	-0.48449	0	Ultra peripheral	MYOF
	DLGAP1	1	1	0	0	0	0.001631	0.001631	0	0	2.66e-06	0.001247	0.0015	-0.10674	2.14225	99	0	-0.3659	0	Ultra peripheral	MYOF
	COL1A2	2	2	0	0	0	0.003263	0.003263	0	0	2.66e-06	0.023766	0.001403	-0.10674	2.14225	1	2	-0.48449	0	Ultra peripheral	MYOF
	PDLIM3	3	3	0	0	0	0.004894	0.004894	0	0	2.66e-06	0.022712	0.001546	-0.10674	2.14225	34	1	-0.80178	0.666667	Connector	MYOF
	EHBP1	2	2	0	0	0	0.003263	0.003263	0	0	2.66e-06	0.031878	0.001471	-0.10674	2.14225	6	5	-0.39663	0.5	Peripheral	MYOF
	SSBP2	1	1	0	0	0	0.001631	0.001631	0	0	2.66e-06	0.001839	0.001453	-0.10674	2.14225	100	5	-0.39663	0	Ultra peripheral	MYOF
	PIEZO2	1	1	0	0	0	0.001631	0.001631	0	0	2.66e-06	0.017402	0.001381	-0.10674	2.14225	101	2	-0.6344	0	Ultra peripheral	MYOF
	CPXM2	1	1	0	0	0	0.001631	0.001631	0	0	2.66e-06	0.02383	0.001379	-0.10674	2.14225	102	0	-0.3659	0	Ultra peripheral	MYOF
	ADAMTS2	2	2	0	0	0	0.003263	0.003263	0	0	2.66e-06	0.019557	0.001422	-0.10674	2.14225	1	2	-0.48449	0	Ultra peripheral	MYOF
	NEXN	2	2	0	0	0	0.003263	0.003263	0	0	2.66e-06	0.010835	0.001445	-0.10674	2.14225	36	4	-0.40555	0.5	Peripheral	MYOF
	BOC	1	1	0	0	0	0.001631	0.001631	0	0	2.66e-06	0.003633	0.001413	-0.10674	2.14225	103	4	-0.40555	0	Ultra peripheral	MYOF
	TAGLN	2	2	0	0	0	0.003263	0.003263	0	0	2.66e-06	0.036753	0.001454	-0.10674	2.14225	41	5	-0.39663	0.5	Peripheral	MYOF
	PCSK5	1	1	0	0	0	0.001631	0.001631	0	0	2.66e-06	0.018381	0.001375	-0.10674	2.14225	104	5	-0.39663	0	Ultra peripheral	MYOF
	PLA2G4C	1	1	0	0	0	0.001631	0.001631	0	0	2.66e-06	0.001983	0.001457	-0.10674	2.14225	105	3	-0.52499	0	Ultra peripheral	MYOF
	ATP2B4	2	2	0	0	0	0.003263	0.003263	0	0	2.66e-06	0.023113	0.00139	-0.10674	2.14225	1	0	-0.22531	0	Ultra peripheral	MYOF
	CLSTN2	1	1	0	0	0	0.001631	0.001631	0	0	2.66e-06	0.023478	0.001379	-0.10674	2.14225	106	0	-0.3659	0	Ultra peripheral	MYOF
	COL4A3	4	4	0	0	0	0.006525	0.006525	0	0	2.66e-06	0.020445	0.001867	-0.10674	2.14225	16	5	0.003631	0	Ultra peripheral	MYOF
	SLC22A3	5	5	0	0	0	0.008157	0.008157	0	0	2.66e-06	0.038288	0.001556	-0.10674	2.14225	6	5	-0.26321	0.72	Connector	MYOF
	LUC7L3	2	2	0	0	0	0.003263	0.003263	0	0	2.66e-06	0.049017	0.001385	-0.10674	2.14225	1	0	-0.3659	0.5	Peripheral	MYOF
	LINC01197	1	1	0	0	0	0.001631	0.001631	0	0	2.66e-06	0.018252	0.001375	-0.10674	2.14225	107	5	-0.39663	0	Ultra peripheral	MYOF
	ACTB	4	4	0	0.333333	0.354748	0.006525	0.006525	0	0	2.66e-06	0.027365	0.001761	-0.10674	2.14225	25	5	-0.26321	0.625	Connector	MYOF
	BNC2	5	5	0	0	0	0.008157	0.008157	0	0	2.66e-06	0.04757	0.001504	-0.10674	2.14225	1	4	5.27e-16	0.72	Connector	MYOF
	COL14A1	2	2	0	0	0	0.003263	0.003263	0	0	2.66e-06	0.020618	0.001454	-0.10674	2.14225	1	5	-0.39663	0.5	Peripheral	MYOF
	MAP2	1	1	0	0	0	0.001631	0.001631	0	0	2.66e-06	0.011983	0.001406	-0.10674	2.14225	108	2	-0.6344	0	Ultra peripheral	MYOF
	LINGO1	2	2	0	0	0	0.003263	0.003263	0	0	2.66e-06	0.018216	0.001467	-0.10674	2.14225	41	2	-0.48449	0	Ultra peripheral	MYOF
	COL5A2	1	1	0	0	0	0.001631	0.001631	0	0	2.66e-06	0.003946	0.001395	-0.10674	2.14225	109	3	-0.52499	0	Ultra peripheral	MYOF
	JMJD1C	1	1	0	0	0	0.001631	0.001631	0	0	2.66e-06	0.021585	0.001375	-0.10674	2.14225	110	5	-0.39663	0	Ultra peripheral	MYOF
	RBMS1	2	2	0	0	0	0.003263	0.003263	0	0	2.66e-06	0.0387	0.001383	-0.10674	2.14225	2	5	-0.26321	0	Ultra peripheral	MYOF
	MEG3	2	2	0	0	0	0.003263	0.003263	0	0	2.66e-06	0.000651	0.002274	-0.10674	2.14225	15	0	-0.3659	0.5	Peripheral	MYOF
	SLC12A1	2	2	0	0	0	0.003263	0.003263	0	0	2.66e-06	0.031984	0.001389	-0.10674	2.14225	2	0	-0.3659	0.5	Peripheral	MYOF
	RABGAP1	1	1	0	0	0	0.001631	0.001631	0	0	2.66e-06	0.014035	0.001377	-0.10674	2.14225	111	0	-0.3659	0	Ultra peripheral	MYOF
	LINC01798	1	1	0	0	0	0.001631	0.001631	0	0	2.66e-06	0.017868	0.001375	-0.10674	2.14225	112	5	-0.39663	0	Ultra peripheral	MYOF
	DPYSL3	2	2	0	0	0	0.003263	0.003263	0	0	2.66e-06	0.022292	0.001392	-0.10674	2.14225	31	0	-0.3659	0.5	Peripheral	MYOF
	AKAP12	2	2	0	0	0	0.003263	0.003263	0	0	2.66e-06	0.015023	0.001425	-0.10674	2.14225	7	3	-0.52499	0.5	Peripheral	MYOF
	OSMR	1	1	0	0	0	0.001631	0.001631	0	0	2.66e-06	0.008453	0.001385	-0.10674	2.14225	113	2	-0.6344	0	Ultra peripheral	MYOF
	EGFR	1	1	0	0	0	0.001631	0.001631	0	0	2.66e-06	0.000528	0.001513	-0.10674	2.14225	114	3	-0.52499	0	Ultra peripheral	MYOF
	RND3	1	1	0	0	0	0.001631	0.001631	0	0	2.66e-06	0.008416	0.001385	-0.10674	2.14225	115	2	-0.6344	0	Ultra peripheral	MYOF
	P3H2	3	3	0	0	0	0.004894	0.004894	0	0	2.66e-06	0.009403	0.002041	-0.10674	2.14225	116	3	-0.25277	0.444444	Peripheral	MYOF
	GRK5	2	2	0	0	0	0.003263	0.003263	0	0	2.66e-06	0.025848	0.001402	-0.10674	2.14225	4	3	-0.52499	0.5	Peripheral	MYOF
	COL27A1	2	2	0	0	0	0.003263	0.003263	0	0	2.66e-06	0.024	0.001396	-0.10674	2.14225	31	0	-0.3659	0.5	Peripheral	MYOF
	CAMKMT	1	1	0	0	0	0.001631	0.001631	0	0	2.66e-06	0.009304	0.001382	-0.10674	2.14225	117	0	-0.3659	0	Ultra peripheral	MYOF
	GTDC1	1	1	0	0	0	0.001631	0.001631	0	0	2.66e-06	0.017506	0.001375	-0.10674	2.14225	118	5	-0.39663	0	Ultra peripheral	MYOF
	ANKS1B	3	3	0	0	0	0.004894	0.004894	0	0	2.66e-06	0.042126	0.00255	-0.10674	2.14225	119	0	-0.22531	0.444444	Peripheral	MYOF
	ANKH	1	1	0	0	0	0.001631	0.001631	0	0	2.66e-06	0.020949	0.001375	-0.10674	2.14225	120	5	-0.39663	0	Ultra peripheral	MYOF
	PRKCA	2	2	0	1	1	0.003263	0.003263	0	0	2.66e-06	0.03808	0.001391	-0.10674	2.14225	31	5	-0.26321	0	Ultra peripheral	MYOF
	CNN1	2	2	0	0	0	0.003263	0.003263	0	0	2.66e-06	0.000636	0.001779	-0.10674	2.14225	12	1	3.47e-16	0	Ultra peripheral	MYOF
	C1orf21	1	1	0	0	0	0.001631	0.001631	0	0	2.66e-06	0.000515	0.001509	-0.10674	2.14225	121	3	-0.52499	0	Ultra peripheral	MYOF
	ATXN1	1	1	0	0	0	0.001631	0.001631	0	0	2.66e-06	0.011831	0.001383	-0.10674	2.14225	122	2	-0.6344	0	Ultra peripheral	MYOF
	EDIL3	2	2	0	0	0	0.003263	0.003263	0	0	2.66e-06	0.006713	0.00145	-0.10674	2.14225	5	2	-0.48449	0	Ultra peripheral	MYOF
	MYCBP2	1	1	0	0	0	0.001631	0.001631	0	0	2.66e-06	0.017317	0.001375	-0.10674	2.14225	123	5	-0.39663	0	Ultra peripheral	MYOF
	DDR2	1	1	0	0	0	0.001631	0.001631	0	0	2.66e-06	0.017294	0.001375	-0.10674	2.14225	124	5	-0.39663	0	Ultra peripheral	MYOF
	TJP1	1	1	0	0	0	0.001631	0.001631	0	0	2.66e-06	0.003785	0.001394	-0.10674	2.14225	125	3	-0.52499	0	Ultra peripheral	MYOF
	NBEAL1	1	1	0	0	0	0.001631	0.001631	0	0	2.66e-06	0.00775	0.001383	-0.10674	2.14225	126	2	-0.6344	0	Ultra peripheral	MYOF
	LIMA1	2	2	0	0	0	0.003263	0.003263	0	0	2.66e-06	0.021216	0.001397	-0.10674	2.14225	1	2	-0.48449	0	Ultra peripheral	MYOF
	AEBP1	1	1	0	0	0	0.001631	0.001631	0	0	2.66e-06	0.02206	0.001378	-0.10674	2.14225	127	0	-0.3659	0	Ultra peripheral	MYOF
	SPSB1	3	3	0	0.333333	0.340014	0.004894	0.004894	0	0	2.66e-06	0.020429	0.001496	-0.10674	2.14225	23	3	-0.25277	0.444444	Peripheral	MYOF
	IL1R1	2	2	0	0	0	0.003263	0.003263	0	0	2.66e-06	0.021021	0.001951	-0.10674	2.14225	8	1	-0.80178	0.5	Peripheral	MYOF
	TMTC2	1	1	0	0	0	0.001631	0.001631	0	0	2.66e-06	0.001688	0.001446	-0.10674	2.14225	128	5	-0.39663	0	Ultra peripheral	MYOF
	DGKG	1	1	0	0	0	0.001631	0.001631	0	0	2.66e-06	0.006943	0.001387	-0.10674	2.14225	129	2	-0.6344	0	Ultra peripheral	MYOF
	PAMR1	1	1	0	0	0	0.001631	0.001631	0	0	2.66e-06	0.009091	0.001381	-0.10674	2.14225	130	0	-0.3659	0	Ultra peripheral	MYOF
	ERBB4	3	3	0	0	0	0.004894	0.004894	0	0	2.66e-06	0.049078	0.001608	-0.10674	2.14225	20	2	-0.48449	0.444444	Peripheral	MYOF
	TACC1	1	1	0	0	0	0.001631	0.001631	0	0	2.66e-06	0.000507	0.001507	-0.10674	2.14225	131	3	-0.52499	0	Ultra peripheral	MYOF
	LMO7	1	1	0	0	0	0.001631	0.001631	0	0	2.66e-06	0.001249	0.001513	-0.10674	2.14225	132	2	-0.6344	0	Ultra peripheral	MYOF
	STARD13	2	2	0	0	0	0.003263	0.003263	0	0	2.66e-06	0.010842	0.001428	-0.10674	2.14225	3	0	-0.22531	0	Ultra peripheral	MYOF
	PDE1A	1	1	0	0	0	0.001631	0.001631	0	0	2.66e-06	0.001665	0.001445	-0.10674	2.14225	133	5	-0.39663	0	Ultra peripheral	MYOF
	CYTOR	1	1	0	0	0	0.001631	0.001631	0	0	2.66e-06	0.000335	0.001625	-0.10674	2.14225	134	3	-0.52499	0	Ultra peripheral	MYOF
	FAM155A	1	1	0	0	0	0.001631	0.001631	0	0	2.66e-06	0.008969	0.001381	-0.10674	2.14225	135	0	-0.3659	0	Ultra peripheral	MYOF
	ZNF704	1	1	0	0	0	0.001631	0.001631	0	0	2.66e-06	0.011501	0.001383	-0.10674	2.14225	136	2	-0.6344	0	Ultra peripheral	MYOF
	S100A6	1	1	0	0	0	0.001631	0.001631	0	0	2.66e-06	0.008938	0.001381	-0.10674	2.14225	137	0	-0.3659	0	Ultra peripheral	MYOF
	COL21A1	1	1	0	0	0	0.001631	0.001631	0	0	2.66e-06	0.021565	0.001378	-0.10674	2.14225	138	0	-0.3659	0	Ultra peripheral	MYOF
	TNS1	4	4	0	0.166667	0.160042	0.006525	0.006525	0	0	2.66e-06	0.033544	0.001527	-0.10674	2.14225	6	3	-0.52499	0.75	Connector	MYOF
	STK38L	1	1	0	0	0	0.001631	0.001631	0	0	2.66e-06	0.004991	0.001405	-0.10674	2.14225	139	3	-0.52499	0	Ultra peripheral	MYOF
	GAS7	1	1	0	0	0	0.001631	0.001631	0	0	2.66e-06	0.015709	0.001379	-0.10674	2.14225	140	2	-0.6344	0	Ultra peripheral	MYOF
	DIRC3	1	1	0	0	0	0.001631	0.001631	0	0	2.66e-06	0.001051	0.001453	-0.10674	2.14225	141	0	-0.3659	0	Ultra peripheral	MYOF
	PLCB4	1	1	0	0	0	0.001631	0.001631	0	0	2.66e-06	0.004545	0.001424	-0.10674	2.14225	142	3	-0.52499	0	Ultra peripheral	MYOF
	PDGFC	3	3	0	0.333333	0.331769	0.004894	0.004894	0	0	2.66e-06	0.04388	0.001403	-0.10674	2.14225	1	0	-0.22531	0.444444	Peripheral	MYOF
	NPY1R	1	1	0	0	0	0.001631	0.001631	0	0	2.66e-06	0.009758	0.001384	-0.10674	2.14225	143	5	-0.39663	0	Ultra peripheral	MYOF
	PDE5A	1	1	0	0	0	0.001631	0.001631	0	0	2.66e-06	0.004944	0.001405	-0.10674	2.14225	144	3	-0.52499	0	Ultra peripheral	MYOF
	PDZRN3	3	3	0	0	0	0.004894	0.004894	0	0	2.66e-06	0.013886	0.001559	-0.10674	2.14225	1	2	-0.48449	0.444444	Peripheral	MYOF
	LRRC7	3	3	0	0.333333	0.326502	0.004894	0.004894	0	0	2.66e-06	0.044001	0.001579	-0.10674	2.14225	2	5	-0.26321	0.444444	Peripheral	MYOF
	CNTNAP2	2	2	0	0	0	0.003263	0.003263	0	0	2.66e-06	0.010691	0.001414	-0.10674	2.14225	5	2	-0.48449	0	Ultra peripheral	MYOF
	CBLB	1	1	0	0	0	0.001631	0.001631	0	0	2.66e-06	0.004025	0.001403	-0.10674	2.14225	145	2	-0.6344	0	Ultra peripheral	MYOF
	CDC42BPA	2	2	0	0	0	0.003263	0.003263	0	0	2.66e-06	0.046942	0.00138	-0.10674	2.14225	2	5	-0.26321	0	Ultra peripheral	MYOF
	KIF13A	1	1	0	0	0	0.001631	0.001631	0	0	2.66e-06	0.012973	0.001376	-0.10674	2.14225	146	0	-0.3659	0	Ultra peripheral	MYOF
	FRMD6	1	1	0	0	0	0.001631	0.001631	0	0	2.66e-06	0.003261	0.001408	-0.10674	2.14225	147	4	-0.40555	0	Ultra peripheral	MYOF
	FILIP1L	1	1	0	0	0	0.001631	0.001631	0	0	2.66e-06	0.002605	0.001427	-0.10674	2.14225	148	3	-0.52499	0	Ultra peripheral	MYOF
	SBF2	1	1	0	0	0	0.001631	0.001631	0	0	2.66e-06	0.031457	0.001373	-0.10674	2.14225	149	5	-0.39663	0	Ultra peripheral	MYOF
	DANT2	2	2	0	0	0	0.003263	0.003263	0	0	2.66e-06	0.009641	0.001477	-0.10674	2.14225	27	0	-0.22531	0	Ultra peripheral	MYOF
	OGT	1	1	0	0	0	0.001631	0.001631	0	0	2.66e-06	0.019477	0.001374	-0.10674	2.14225	150	5	-0.39663	0	Ultra peripheral	MYOF
	ENPP1	2	2	0	0	0	0.003263	0.003263	0	0	2.66e-06	0.011348	0.001403	-0.10674	2.14225	1	2	-0.48449	0	Ultra peripheral	MYOF
	MRC2	1	1	0	0	0	0.001631	0.001631	0	0	2.66e-06	0.002111	0.001417	-0.10674	2.14225	151	3	-0.52499	0	Ultra peripheral	MYOF
	ADAMTSL3	2	2	0	0	0	0.003263	0.003263	0	0	2.66e-06	0.007405	0.00152	-0.10674	2.14225	14	3	-0.25277	0	Ultra peripheral	MYOF
	SRPX2	1	1	0	0	0	0.001631	0.001631	0	0	2.66e-06	0.019351	0.001374	-0.10674	2.14225	152	5	-0.39663	0	Ultra peripheral	MYOF
	SOX6	1	1	0	0	0	0.001631	0.001631	0	0	2.66e-06	0.002841	0.001416	-0.10674	2.14225	153	2	-0.6344	0	Ultra peripheral	MYOF
	GULP1	1	1	0	0	0	0.001631	0.001631	0	0	2.66e-06	0.019327	0.001374	-0.10674	2.14225	154	5	-0.39663	0	Ultra peripheral	MYOF
	CSGALNACT1	2	2	0	0	0	0.003263	0.003263	0	0	2.66e-06	0.000683	0.001582	-0.10674	2.14225	14	3	-0.25277	0	Ultra peripheral	MYOF
	SAMD4A	3	3	0	0	0	0.004894	0.004894	0	0	2.66e-06	0.013255	0.00175	-0.10674	2.14225	8	0	-0.22531	0.444444	Peripheral	MYOF
	SPECC1	1	1	0	0	0	0.001631	0.001631	0	0	2.66e-06	0.030694	0.001373	-0.10674	2.14225	155	5	-0.39663	0	Ultra peripheral	MYOF
	ROCK1	1	1	0	0	0	0.001631	0.001631	0	0	2.66e-06	0.004751	0.001403	-0.10674	2.14225	156	3	-0.52499	0	Ultra peripheral	MYOF
	FGFR1	3	3	0	0	0	0.004894	0.004894	0	0	2.66e-06	0.033199	0.001408	-0.10674	2.14225	31	5	-0.26321	0.444444	Peripheral	MYOF
	DPH6	1	1	0	0	0	0.001631	0.001631	0	0	2.66e-06	0.019	0.001374	-0.10674	2.14225	157	5	-0.39663	0	Ultra peripheral	MYOF
	PEAK1	1	1	0	0	0	0.001631	0.001631	0	0	2.66e-06	0.010485	0.001401	-0.10674	2.14225	158	2	-0.6344	0	Ultra peripheral	MYOF
	IGFBP3	1	1	0	0	0	0.001631	0.001631	0	0	2.66e-06	0.003679	0.001398	-0.10674	2.14225	159	0	-0.3659	0	Ultra peripheral	MYOF
	HMCN1	3	3	0	0	0	0.004894	0.004894	0	0	2.66e-06	0.009833	0.001538	-0.10674	2.14225	21	2	-0.33457	0	Ultra peripheral	MYOF
	CACNA2D1	1	1	0	0	0	0.001631	0.001631	0	0	2.66e-06	0.018952	0.001374	-0.10674	2.14225	160	5	-0.39663	0	Ultra peripheral	MYOF
	ZFHX4	2	2	0	0	0	0.003263	0.003263	0	0	2.66e-06	0.008541	0.001446	-0.10674	2.14225	36	4	-0.40555	0.5	Peripheral	MYOF
	CERS6	2	2	0	0	0	0.003263	0.003263	0	0	2.66e-06	0.007569	0.001516	-0.10674	2.14225	43	0	-0.3659	0.5	Peripheral	MYOF
	CHSY3	3	3	0	0	0	0.004894	0.004894	0	0	2.66e-06	0.014034	0.001717	-0.10674	2.14225	22	3	-0.25277	0.444444	Peripheral	MYOF
	PDLIM7	2	2	0	0	0	0.003263	0.003263	0	0	2.66e-06	0.012264	0.001445	-0.10674	2.14225	23	3	-0.52499	0.5	Peripheral	MYOF
	HSPG2	1	1	0	0	0	0.001631	0.001631	0	0	2.66e-06	0.003793	0.001401	-0.10674	2.14225	161	2	-0.6344	0	Ultra peripheral	MYOF
	RAD51B	1	1	0	0	0	0.001631	0.001631	0	0	2.66e-06	0.018769	0.001374	-0.10674	2.14225	162	5	-0.39663	0	Ultra peripheral	MYOF
	SMURF1	2	2	0	0	0	0.003263	0.003263	0	0	2.66e-06	0.00787	0.001426	-0.10674	2.14225	4	3	-0.25277	0	Ultra peripheral	MYOF
	SENP6	1	1	0	0	0	0.001631	0.001631	0	0	2.66e-06	0.018696	0.001374	-0.10674	2.14225	163	5	-0.39663	0	Ultra peripheral	MYOF
	ANTXR2	1	1	0	0	0	0.001631	0.001631	0	0	2.66e-06	0.000252	0.00166	-0.10674	2.14225	164	1	-0.80178	0	Ultra peripheral	MYOF
	PLPP3	1	1	0	0	0	0.001631	0.001631	0	0	2.66e-06	0.00191	0.001407	-0.10674	2.14225	165	0	-0.3659	0	Ultra peripheral	MYOF
	NHSL1	1	1	0	0	0	0.001631	0.001631	0	0	2.66e-06	0.000277	0.001695	-0.10674	2.14225	166	4	-0.40555	0	Ultra peripheral	MYOF
	LIFR	2	2	0	1	1	0.003263	0.003263	0	0	2.66e-06	0.049272	0.001384	-0.10674	2.14225	1	0	-0.3659	0.5	Peripheral	MYOF
	PCGF5	1	1	0	0	0	0.001631	0.001631	0	0	2.66e-06	0.029738	0.001373	-0.10674	2.14225	167	5	-0.39663	0	Ultra peripheral	MYOF
	SH3RF3	1	1	0	0	0	0.001631	0.001631	0	0	2.66e-06	9.49e-06	0.001908	-0.10674	2.14225	168	3	-0.52499	0	Ultra peripheral	MYOF
	RFTN2	1	1	0	0	0	0.001631	0.001631	0	0	2.66e-06	0.001991	0.001461	-0.10674	2.14225	169	2	-0.6344	0	Ultra peripheral	MYOF
	GPC5	1	1	0	0	0	0.001631	0.001631	0	0	2.66e-06	0.003083	0.003177	-0.10674	2.14225	170	0	-0.3659	0	Ultra peripheral	MYOF
	TNRC6A	1	1	0	0	0	0.001631	0.001631	0	0	2.66e-06	0.006878	0.001409	-0.10674	2.14225	171	3	-0.52499	0	Ultra peripheral	MYOF
	CLMN	1	1	0	0	0	0.001631	0.001631	0	0	2.66e-06	0.000554	0.001513	-0.10674	2.14225	172	0	-0.3659	0	Ultra peripheral	MYOF
	ZNF638	1	1	0	0	0	0.001631	0.001631	0	0	2.66e-06	0.003558	0.001411	-0.10674	2.14225	173	5	-0.39663	0	Ultra peripheral	MYOF
	MAP1B	1	1	0	0	0	0.001631	0.001631	0	0	2.66e-06	0.009473	0.00138	-0.10674	2.14225	174	0	-0.3659	0	Ultra peripheral	MYOF
	ENOX1	1	1	0	0	0	0.001631	0.001631	0	0	2.66e-06	0.008967	0.001383	-0.10674	2.14225	175	5	-0.39663	0	Ultra peripheral	MYOF
	TENM2	1	1	0	0	0	0.001631	0.001631	0	0	2.66e-06	0.006162	0.001384	-0.10674	2.14225	176	0	-0.3659	0	Ultra peripheral	MYOF
	CLIC4	4	4	0	0	0	0.006525	0.006525	0	0	2.66e-06	0.02554	0.00158	-0.10674	2.14225	34	1	-0.80178	0.625	Connector	MYOF
	PTK7	1	1	0	0	0	0.001631	0.001631	0	0	2.66e-06	0.001987	0.001414	-0.10674	2.14225	177	3	-0.52499	0	Ultra peripheral	MYOF
	ROBO1	2	2	0	0	0	0.003263	0.003263	0	0	2.66e-06	0.033325	0.001381	-0.10674	2.14225	2	5	-0.26321	0	Ultra peripheral	MYOF
	TENT5A	1	1	0	0	0	0.001631	0.001631	0	0	2.66e-06	0.005951	0.001511	-0.10674	2.14225	178	5	-0.39663	0	Ultra peripheral	MYOF
	DSTN	1	1	0	0	0	0.001631	0.001631	0	0	2.66e-06	0.00411	0.001419	-0.10674	2.14225	179	3	-0.52499	0	Ultra peripheral	MYOF
	LINC00513	1	1	0	0	0	0.001631	0.001631	0	0	2.66e-06	0.003517	0.00141	-0.10674	2.14225	180	5	-0.39663	0	Ultra peripheral	MYOF
	ANKRD6	1	1	0	0	0	0.001631	0.001631	0	0	2.66e-06	0.003307	0.001391	-0.10674	2.14225	181	3	-0.52499	0	Ultra peripheral	MYOF
	CACNB2	2	2	0	0	0	0.003263	0.003263	0	0	2.66e-06	0.017149	0.001392	-0.10674	2.14225	1	0	-0.22531	0	Ultra peripheral	MYOF
	PHC2	1	1	0	0	0	0.001631	0.001631	0	0	2.66e-06	0.018067	0.001373	-0.10674	2.14225	182	5	-0.39663	0	Ultra peripheral	MYOF
	TFPI	2	2	0	0	0	0.003263	0.003263	0	0	2.66e-06	0.027602	0.001392	-0.10674	2.14225	31	0	-0.3659	0.5	Peripheral	MYOF
	ADAM12	1	1	0	0	0	0.001631	0.001631	0	0	2.66e-06	0.003618	0.001397	-0.10674	2.14225	183	2	-0.6344	0	Ultra peripheral	MYOF
	DST	1	1	0	0	0	0.001631	0.001631	0	0	2.66e-06	0.028666	0.001373	-0.10674	2.14225	184	5	-0.39663	0	Ultra peripheral	MYOF
	DAB2IP	1	1	0	0	0	0.001631	0.001631	0	0	2.66e-06	0.002137	0.00142	-0.10674	2.14225	185	5	-0.39663	0	Ultra peripheral	MYOF
	LEF1	1	1	0	0	0	0.001631	0.001631	0	0	2.66e-06	0.013971	0.001378	-0.10674	2.14225	186	2	-0.6344	0	Ultra peripheral	MYOF
	RGS6	1	1	0	0	0	0.001631	0.001631	0	0	2.66e-06	0.006013	0.001383	-0.10674	2.14225	187	0	-0.3659	0	Ultra peripheral	MYOF
	DIAPH2	1	1	0	0	0	0.001631	0.001631	0	0	2.66e-06	0.0191	0.001377	-0.10674	2.14225	188	0	-0.3659	0	Ultra peripheral	MYOF
	COL6A2	1	1	0	0	0	0.001631	0.001631	0	0	2.66e-06	0.007908	0.00138	-0.10674	2.14225	189	0	-0.3659	0	Ultra peripheral	MYOF
	FGF13	1	1	0	0	0	0.001631	0.001631	0	0	2.66e-06	0.007892	0.001379	-0.10674	2.14225	190	0	-0.3659	0	Ultra peripheral	MYOF
	TSC22D3	1	1	0	0	0	0.001631	0.001631	0	0	2.66e-06	0.003596	0.001399	-0.10674	2.14225	191	2	-0.6344	0	Ultra peripheral	MYOF
	2022-03-01	1	1	0	0	0	0.001631	0.001631	0	0	2.66e-06	0.005979	0.001383	-0.10674	2.14225	192	0	-0.3659	0	Ultra peripheral	MYOF
	CELF2	1	1	0	0	0	0.001631	0.001631	0	0	2.66e-06	0.000308	0.001467	-0.10674	2.14225	193	3	-0.52499	0	Ultra peripheral	MYOF
	COL6A1	1	1	0	0	0	0.001631	0.001631	0	0	2.66e-06	0.004006	0.001417	-0.10674	2.14225	194	3	-0.52499	0	Ultra peripheral	MYOF
	NPNT	2	2	0	1	1	0.003263	0.003263	0	0	2.66e-06	0.027831	0.001389	-0.10674	2.14225	1	0	-0.22531	0	Ultra peripheral	MYOF
	MAN1C1	1	1	0	0	0	0.001631	0.001631	0	0	2.66e-06	0.014755	0.001374	-0.10674	2.14225	195	5	-0.39663	0	Ultra peripheral	MYOF
	LRFN5	1	1	0	0	0	0.001631	0.001631	0	0	2.66e-06	0.01475	0.001374	-0.10674	2.14225	196	5	-0.39663	0	Ultra peripheral	MYOF
	GPC3	1	1	0	0	0	0.001631	0.001631	0	0	2.66e-06	0.003565	0.001396	-0.10674	2.14225	197	2	-0.6344	0	Ultra peripheral	MYOF
	BMPR1B	1	1	0	0	0	0.001631	0.001631	0	0	2.66e-06	0.006109	0.001439	-0.10674	2.14225	198	5	-0.39663	0	Ultra peripheral	MYOF
	PDGFD	1	1	0	0	0	0.001631	0.001631	0	0	2.66e-06	0.003406	0.001396	-0.10674	2.14225	199	0	-0.3659	0	Ultra peripheral	MYOF
	LAMA4	1	1	0	0	0	0.001631	0.001631	0	0	2.66e-06	0.01147	0.001375	-0.10674	2.14225	200	0	-0.3659	0	Ultra peripheral	MYOF
	PLA2R1	1	1	0	0	0	0.001631	0.001631	0	0	2.66e-06	0.014615	0.001374	-0.10674	2.14225	201	5	-0.39663	0	Ultra peripheral	MYOF
	CENPP	1	1	0	0	0	0.001631	0.001631	0	0	2.66e-06	0.01143	0.001375	-0.10674	2.14225	202	0	-0.3659	0	Ultra peripheral	MYOF
	FER	1	1	0	0	0	0.001631	0.001631	0	0	2.66e-06	0.011426	0.001375	-0.10674	2.14225	203	0	-0.3659	0	Ultra peripheral	MYOF
	RNF150	1	1	0	0	0	0.001631	0.001631	0	0	2.66e-06	0.003523	0.001396	-0.10674	2.14225	204	2	-0.6344	0	Ultra peripheral	MYOF
	LTBP4	1	1	0	0	0	0.001631	0.001631	0	0	2.66e-06	0.014562	0.001373	-0.10674	2.14225	205	5	-0.39663	0	Ultra peripheral	MYOF
	BICD1	1	1	0	0	0	0.001631	0.001631	0	0	2.66e-06	0.009921	0.00138	-0.10674	2.14225	206	2	-0.6344	0	Ultra peripheral	MYOF
	SHROOM3	1	1	0	0	0	0.001631	0.001631	0	0	2.66e-06	0.000301	0.001465	-0.10674	2.14225	207	3	-0.52499	0	Ultra peripheral	MYOF
	ALDH1A2	1	1	0	0	0	0.001631	0.001631	0	0	2.66e-06	0.002848	0.001403	-0.10674	2.14225	208	4	-0.40555	0	Ultra peripheral	MYOF
	DAAM2	1	1	0	0	0	0.001631	0.001631	0	0	2.66e-06	0.018488	0.001376	-0.10674	2.14225	209	0	-0.3659	0	Ultra peripheral	MYOF
	FHL2	1	1	0	0	0	0.001631	0.001631	0	0	2.66e-06	0.006847	0.001381	-0.10674	2.14225	210	2	-0.6344	0	Ultra peripheral	MYOF
	ZNF804A	1	1	0	0	0	0.001631	0.001631	0	0	2.66e-06	0.0003	0.001464	-0.10674	2.14225	211	3	-0.52499	0	Ultra peripheral	MYOF
	LONRF1	1	1	0	0	0	0.001631	0.001631	0	0	2.66e-06	0.00646	0.00138	-0.10674	2.14225	212	2	-0.6344	0	Ultra peripheral	MYOF
	PAWR	1	1	0	0	0	0.001631	0.001631	0	0	2.66e-06	0.001843	0.001407	-0.10674	2.14225	213	0	-0.3659	0	Ultra peripheral	MYOF
	MYO10	1	1	0	0	0	0.001631	0.001631	0	0	2.66e-06	0.008379	0.001382	-0.10674	2.14225	214	5	-0.39663	0	Ultra peripheral	MYOF
	FBLIM1	1	1	0	0	0	0.001631	0.001631	0	0	2.66e-06	0.004241	0.001399	-0.10674	2.14225	215	3	-0.52499	0	Ultra peripheral	MYOF
	LRMDA	1	1	0	0	0	0.001631	0.001631	0	0	2.66e-06	0.000546	0.001579	-0.10674	2.14225	216	2	-0.6344	0	Ultra peripheral	MYOF
	ROR1	2	2	0	0	0	0.003263	0.003263	0	0	2.66e-06	0.030825	0.001401	-0.10674	2.14225	5	5	-0.39663	0.5	Peripheral	MYOF
	PTH2R	2	2	0	0	0	0.003263	0.003263	0	0	2.66e-06	0.007856	0.001646	-0.10674	2.14225	217	0	-0.22531	0	Ultra peripheral	MYOF
	NELL2	1	1	0	0	0	0.001631	0.001631	0	0	2.66e-06	0.00281	0.001402	-0.10674	2.14225	218	4	-0.40555	0	Ultra peripheral	MYOF
	DOCK5	1	1	0	0	0	0.001631	0.001631	0	0	2.66e-06	0.003113	0.001389	-0.10674	2.14225	219	3	-0.52499	0	Ultra peripheral	MYOF
	ITPR1	1	1	0	0	0	0.001631	0.001631	0	0	2.66e-06	0.027195	0.001372	-0.10674	2.14225	220	5	-0.39663	0	Ultra peripheral	MYOF
	ADAMTS1	1	1	0	0	0	0.001631	0.001631	0	0	2.66e-06	0.002283	0.001422	-0.10674	2.14225	221	4	-0.40555	0	Ultra peripheral	MYOF
	LTBP2	1	1	0	0	0	0.001631	0.001631	0	0	2.66e-06	0.011104	0.001375	-0.10674	2.14225	222	0	-0.3659	0	Ultra peripheral	MYOF
	ITSN1	1	1	0	0	0	0.001631	0.001631	0	0	2.66e-06	0.00042	0.001483	-0.10674	2.14225	223	3	-0.52499	0	Ultra peripheral	MYOF
	ARHGEF26	1	1	0	0	0	0.001631	0.001631	0	0	2.66e-06	0.003442	0.001404	-0.10674	2.14225	224	2	-0.6344	0	Ultra peripheral	MYOF
	PARM1	1	1	0	0	0	0.001631	0.001631	0	0	2.66e-06	0.008726	0.001379	-0.10674	2.14225	225	0	-0.3659	0	Ultra peripheral	MYOF
	MYO9B	1	1	0	0	0	0.001631	0.001631	0	0	2.66e-06	0.004191	0.001399	-0.10674	2.14225	226	3	-0.52499	0	Ultra peripheral	MYOF
	NR3C1	76	0	76	0.018947	0.017284	0.124386	0	0.124386	0	4.72e-06	0.500069	0.001357	-0.10063	2.9424	11	1	6.97436	0.608726	Connector Hub	aFIB
	FLI1	59	3	56	0.016949	0.012665	0.096563	0.00491	0.091653	414	4.34e-06	0.508243	0.001449	-0.10063	2.9424	11	4	5.06693	0.681413	Connector Hub	aFIB
	KLF7	62	0	62	0.005817	0.005478	0.101473	0	0.101473	0	4.99e-06	0.29102	0.001357	-0.10063	2.9424	1	5	5.61522	0.598335	Connector Hub	aFIB
	TCF12	133	2	131	0.007291	0.008279	0.217676	0.003273	0.214403	452	5.65e-06	1	0.001444	-0.10063	2.9424	11	3	7.23418	0.708448	Connector Hub	aFIB
	KLF6	54	0	54	0.006289	0.005868	0.08838	0	0.08838	0	4.28e-06	0.401726	0.001357	-0.10063	2.9424	11	4	4.02819	0.727709	Connector Hub	aFIB
	PTEN	11	7	4	0.090909	0.070561	0.018003	0.011457	0.006547	150	2.69e-06	0.142991	0.001675	-0.10063	2.9424	11	3	0.229433	0.628099	Connector	aFIB
	TCF7L2	106	2	104	0.013477	0.016718	0.173486	0.003273	0.170213	2926	3.94e-06	0.909609	0.001527	-0.10063	2.9424	11	5	6.64016	0.726531	Connector Hub	aFIB
	STAT3	41	0	41	0.002439	0.002412	0.067103	0	0.067103	0	2.98e-06	0.124053	0.001357	-0.10063	2.9424	21	1	2.29704	0.754313	Connector	aFIB
	RUNX2	19	0	19	0.005848	0.003879	0.031097	0	0.031097	0	2.88e-06	0.081339	0.001357	-0.10063	2.9424	19	4	1.53522	0.620499	Connector	aFIB
	FOXO3	24	1	23	0.007246	0.00947	0.03928	0.001637	0.037643	25	2.81e-06	0.088052	0.00148	-0.10063	2.9424	8	5	2.19875	0.472222	Peripheral	aFIB
	EBF1	60	10	50	0.046893	0.063147	0.0982	0.016367	0.081833	1278	3.06e-06	0.599487	0.002317	-0.10063	2.9424	11	3	3.47237	0.658889	Connector Hub	aFIB
	MEF2A	58	0	58	0.004235	0.004198	0.094926	0	0.094926	0	3.44e-06	0.38098	0.001357	-0.10063	2.9424	11	3	3.47237	0.648633	Connector Hub	aFIB
	MEIS2	22	18	4	0.060606	0.073869	0.036007	0.02946	0.006547	86	2.69e-06	0.379877	0.002233	-0.10063	2.9424	15	4	1.53522	0.657025	Connector	aFIB
	KLF12	68	1	67	0.025461	0.029448	0.111293	0.001637	0.109656	217	5.65e-06	0.501503	0.001363	-0.10063	2.9424	11	1	4.89555	0.661172	Connector Hub	aFIB
	SP3	18	0	18	0.013072	0.012563	0.02946	0	0.02946	0	4.3e-06	0.081641	0.001357	-0.10063	2.9424	11	1	1.43087	0.5	Peripheral	aFIB
	E2F3	18	0	18	0	0	0.02946	0	0.02946	0	2.84e-06	0.119914	0.001357	-0.10063	2.9424	3	4	1.53522	0.574074	Peripheral	aFIB
	RAD21	21	0	21	0.004762	0.003374	0.03437	0	0.03437	0	3.28e-06	0.124579	0.001357	-0.10063	2.9424	3	4	2.15846	0.517007	Peripheral	aFIB
	POU2F1	20	0	20	0.015789	0.017263	0.032733	0	0.032733	0	4.03e-06	0.161921	0.001357	-0.10063	2.9424	11	3	1.00774	0.595	Peripheral	aFIB
	ZEB1	97	4	93	0.01482	0.015317	0.158756	0.006547	0.152209	843	4.61e-06	0.528082	0.001499	-0.10063	2.9424	15	3	6.19644	0.645182	Connector Hub	aFIB
	NFIA	21	6	15	0.085714	0.098971	0.03437	0.00982	0.02455	349	2.74e-06	0.246157	0.001588	-0.10063	2.9424	11	3	0.748303	0.689342	Connector	aFIB
	PRDM5	7	0	7	0	0	0.011457	0	0.011457	0	3.97e-06	0.04726	0.001357	-0.10063	2.9424	9	4	0.496482	0.244898	Peripheral	aFIB
	NFATC1	7	0	7	0	0	0.011457	0	0.011457	0	2.72e-06	0.092766	0.001357	-0.10063	2.9424	5	4	0.70423	0	Ultra peripheral	aFIB
	TCF4	13	1	12	0.064103	0.10026	0.021277	0.001637	0.01964	24	4.61e-06	0.104254	0.001367	-0.10063	2.9424	23	3	0.878021	0.152778	Peripheral	aFIB
	ZBTB16	16	13	3	0.075	0.07784	0.026187	0.021277	0.00491	43	2.69e-06	0.167828	0.002623	-0.10063	2.9424	11	5	0.661332	0.671875	Connector	aFIB
	FOXN2	4	0	4	0	0	0.006547	0	0.006547	0	2.69e-06	0.038241	0.001357	-0.10063	2.9424	13	0	0.995688	0	Ultra peripheral	aFIB
	MEF2C	45	0	45	0.00202	0.002026	0.07365	0	0.07365	0	3.01e-06	0.183169	0.001357	-0.10063	2.9424	5	4	5.27468	0.546173	Connector Hub	aFIB
	IRF3	2	0	2	0	0	0.003273	0	0.003273	0	2.68e-06	0.030619	0.001357	-0.10063	2.9424	18	2	-0.49386	0.5	Peripheral	aFIB
	ERG	27	0	27	0.031339	0.0311	0.04419	0	0.04419	0	4.46e-06	0.100612	0.001357	-0.10063	2.9424	31	5	2.02792	0.600823	Peripheral	aFIB
	ESR1	31	10	21	0.045161	0.048832	0.050736	0.016367	0.03437	647	3.18e-06	0.224211	0.001733	-0.10063	2.9424	11	1	2.29704	0.636837	Connector	aFIB
	CREB3L2	13	0	13	0	0	0.021277	0	0.021277	0	4.17e-06	0.056065	0.001357	-0.10063	2.9424	20	0	3.15301	0.556213	Connector Hub	aFIB
	NR2C2	10	0	10	0.022222	0.026976	0.016367	0	0.016367	0	4.13e-06	0.05867	0.001357	-0.10063	2.9424	9	1	0.391464	0.58	Peripheral	aFIB
	KLF5	27	1	26	0.017094	0.015276	0.04419	0.001637	0.042553	102	3.29e-06	0.197055	0.001391	-0.10063	2.9424	11	4	1.53522	0.721536	Connector	aFIB
	BCL6	22	0	22	0.030303	0.051126	0.036007	0	0.036007	0	3.16e-06	0.162759	0.001357	-0.10063	2.9424	11	3	1.26717	0.541322	Peripheral	aFIB
	RXRA	13	0	13	0	0	0.021277	0	0.021277	0	4.02e-06	0.093079	0.001357	-0.10063	2.9424	11	4	0.70423	0.627219	Connector	aFIB
	PBX1	17	8	9	0.051471	0.070957	0.027823	0.013093	0.01473	3105	3.94e-06	0.282001	0.001782	-0.10063	2.9424	4	1	0.911167	0.609375	Peripheral	aFIB
	WT1	34	0	34	0.00713	0.007615	0.055646	0	0.055646	0	4.39e-06	0.125211	0.001357	-0.10063	2.9424	9	1	2.98998	0.560554	Connector Hub	aFIB
	ETS1	26	0	26	0.018462	0.02026	0.042553	0	0.042553	0	4.54e-06	0.169933	0.001357	-0.10063	2.9424	10	5	2.36957	0.497041	Peripheral	aFIB
	ETV6	20	0	20	0	0	0.032733	0	0.032733	0	2.76e-06	0.058181	0.001357	-0.10063	2.9424	30	5	1.68627	0.485	Peripheral	aFIB
	MEIS1	23	11	12	0.027668	0.032479	0.037643	0.018003	0.01964	281	2.75e-06	0.227037	0.002156	-0.10063	2.9424	11	1	1.0844	0.718336	Connector	aFIB
	STAT5B	15	0	15	0	0	0.02455	0	0.02455	0	2.74e-06	0.059858	0.001357	-0.10063	2.9424	32	2	3.45705	0.595556	Connector Hub	aFIB
	PLAGL1	32	0	32	0.016129	0.013504	0.052373	0	0.052373	0	4.79e-06	0.166911	0.001357	-0.10063	2.9424	3	3	1.78604	0.625	Connector	aFIB
	SMAD1	56	0	56	0.002597	0.002216	0.091653	0	0.091653	0	3.45e-06	0.240649	0.001357	-0.10063	2.9424	7	3	3.34266	0.64477	Connector Hub	aFIB
	FOXN3	12	0	12	0.045455	0.04817	0.01964	0	0.01964	0	5.73e-06	0.087437	0.001357	-0.10063	2.9424	13	0	2.07435	0.666667	Connector	aFIB
	GLIS3	35	2	33	0.036975	0.036382	0.057283	0.003273	0.05401	598	2.97e-06	0.222279	0.001418	-0.10063	2.9424	11	5	3.22369	0.527347	Connector Hub	aFIB
	NR2F1	21	11	10	0.061905	0.061706	0.03437	0.018003	0.016367	1681	4.07e-06	0.169996	0.003486	-0.10063	2.9424	11	1	1.6041	0.585034	Peripheral	aFIB
	ZBTB1	8	0	8	0	0	0.013093	0	0.013093	0	2.84e-06	0.040316	0.001357	-0.10063	2.9424	11	1	0.044996	0.59375	Peripheral	aFIB
	ARNT	15	0	15	0.019048	0.024228	0.02455	0	0.02455	0	4.13e-06	0.091311	0.001357	-0.10063	2.9424	11	1	0.737933	0.631111	Connector	aFIB
	AR	11	0	11	0	0	0.018003	0	0.018003	0	2.76e-06	0.039537	0.001357	-0.10063	2.9424	38	1	1.0844	0.165289	Peripheral	aFIB
	KLF9	18	0	18	0.006536	0.005258	0.02946	0	0.02946	0	2.79e-06	0.07088	0.001357	-0.10063	2.9424	8	5	1.00298	0.623457	Connector	aFIB
	NR2F2	29	4	25	0.054187	0.054037	0.047463	0.006547	0.040917	2637	4.05e-06	0.191517	0.001772	-0.10063	2.9424	4	1	1.77734	0.692033	Connector	aFIB
	HIVEP3	8	0	8	0	0	0.013093	0	0.013093	0	2.71e-06	0.037365	0.001357	-0.10063	2.9424	11	5	-0.02196	0.65625	Connector	aFIB
	FOSL1	2	0	2	0	0	0.003273	0	0.003273	0	2.68e-06	0.019934	0.001357	-0.10063	2.9424	1	2	-0.49386	0.5	Peripheral	aFIB
	FOS	8	0	8	0.107143	0.090381	0.013093	0	0.013093	0	2.89e-06	0.023557	0.001357	-0.10063	2.9424	24	5	0.490508	0.21875	Peripheral	aFIB
	TEAD3	2	0	2	0	0	0.003273	0	0.003273	0	2.68e-06	0.028749	0.001357	-0.10063	2.9424	18	2	-0.49386	0.5	Peripheral	aFIB
	PBX3	43	0	43	0.006645	0.007155	0.070376	0	0.070376	0	3.43e-06	0.168041	0.001357	-0.10063	2.9424	28	1	4.89555	0.418605	Connector Hub	aFIB
	RORA	18	13	5	0.111111	0.134291	0.02946	0.021277	0.008183	159	2.7e-06	0.296387	0.001998	-0.10063	2.9424	11	1	1.0844	0.611111	Peripheral	aFIB
	TCF7L1	1	0	1	0	0	0.001637	0	0.001637	0	2.68e-06	0.015699	0.001357	-0.10063	2.9424	42	3	-0.41916	0	Ultra peripheral	aFIB
	SMAD4	5	0	5	0	0	0.008183	0	0.008183	0	2.7e-06	0.018051	0.001357	-0.10063	2.9424	40	4	0.288734	0	Ultra peripheral	aFIB
	NFATC4	9	0	9	0	0	0.01473	0	0.01473	0	2.73e-06	0.083339	0.001357	-0.10063	2.9424	11	4	0.70423	0.345679	Peripheral	aFIB
	EPAS1	18	0	18	0.026144	0.0234	0.02946	0	0.02946	0	3.04e-06	0.10206	0.001357	-0.10063	2.9424	10	5	0.832155	0.641975	Connector	aFIB
	FOXO1	13	0	13	0.012821	0.009258	0.021277	0	0.021277	0	2.81e-06	0.056643	0.001357	-0.10063	2.9424	11	5	0.661332	0.52071	Peripheral	aFIB
	ATF3	29	0	29	0	0	0.047463	0	0.047463	0	2.81e-06	0.134384	0.001357	-0.10063	2.9424	1	5	2.36957	0.551724	Peripheral	aFIB
	GATA3	4	0	4	0	0	0.006547	0	0.006547	0	4.09e-06	0.033041	0.001357	-0.10063	2.9424	13	4	-0.33451	0.625	Connector	aFIB
	PPARG	2	0	2	0	0	0.003273	0	0.003273	0	2.68e-06	0.027941	0.001357	-0.10063	2.9424	11	5	-0.36361	0	Ultra peripheral	aFIB
	STAT2	38	0	38	0.001422	0.00132	0.062193	0	0.062193	0	4.29e-06	0.212532	0.001357	-0.10063	2.9424	11	4	3.1972	0.663435	Connector Hub	aFIB
	ESRRG	3	0	3	0	0	0.00491	0	0.00491	0	2.71e-06	0.009027	0.001357	-0.10063	2.9424	43	3	-0.15972	0	Ultra peripheral	aFIB
	HEYL	13	0	13	0.012821	0.010906	0.021277	0	0.021277	0	2.74e-06	0.081594	0.001357	-0.10063	2.9424	11	5	1.00298	0.378698	Peripheral	aFIB
	NFIX	2	0	2	0	0	0.003273	0	0.003273	0	2.68e-06	0.004291	0.001357	-0.10063	2.9424	16	1	-0.47471	0.5	Peripheral	aFIB
	MZF1	1	0	1	0	0	0.001637	0	0.001637	0	4.08e-06	0.009943	0.001357	-0.10063	2.9424	44	1	-0.47471	0	Ultra peripheral	aFIB
	NR3C2	18	1	17	0.006536	0.006103	0.02946	0.001637	0.027823	326	2.75e-06	0.042614	0.001498	-0.10063	2.9424	12	1	1.6041	0.45679	Peripheral	aFIB
	NPAS2	10	0	10	0	0	0.016367	0	0.016367	0	2.74e-06	0.02454	0.001357	-0.10063	2.9424	25	3	0.35915	0.48	Peripheral	aFIB
	TFDP1	3	0	3	0	0	0.00491	0	0.00491	0	2.69e-06	0.01427	0.001357	-0.10063	2.9424	9	1	-0.30147	0.444444	Peripheral	aFIB
	ELF2	16	0	16	0	0	0.026187	0	0.026187	0	2.76e-06	0.05955	0.001357	-0.10063	2.9424	27	3	0.618585	0.601563	Peripheral	aFIB
	ZBTB7C	28	0	28	0.007937	0.008275	0.045827	0	0.045827	0	3.41e-06	0.105127	0.001357	-0.10063	2.9424	5	5	2.19875	0.576531	Peripheral	aFIB
	RARB	7	1	6	0.047619	0.050982	0.011457	0.001637	0.00982	5	2.7e-06	0.026117	0.001413	-0.10063	2.9424	26	5	0.148861	0.44898	Peripheral	aFIB
	GLI2	7	0	7	0	0	0.011457	0	0.011457	0	2.72e-06	0.034602	0.001357	-0.10063	2.9424	37	3	-0.03	0.612245	Peripheral	aFIB
	NR4A1	7	1	6	0.047619	0.050342	0.011457	0.001637	0.00982	9	2.72e-06	0.015691	0.001458	-0.10063	2.9424	34	5	-0.02196	0.571429	Peripheral	aFIB
	HIC1	7	0	7	0	0	0.011457	0	0.011457	0	2.72e-06	0.046357	0.001357	-0.10063	2.9424	2	4	0.288734	0.44898	Peripheral	aFIB
	HNF1B	1	0	1	0	0	0.001637	0	0.001637	0	2.68e-06	0.000172	0.001357	-0.10063	2.9424	45	4	-0.54226	0	Ultra peripheral	aFIB
	PGR	8	0	8	0	0	0.013093	0	0.013093	0	2.71e-06	0.016338	0.001357	-0.10063	2.9424	29	1	0.044996	0.65625	Connector	aFIB
	NPAS3	13	0	13	0	0	0.021277	0	0.021277	0	2.79e-06	0.063458	0.001357	-0.10063	2.9424	8	1	1.0844	0.378698	Peripheral	aFIB
	MECOM	15	10	5	0.019048	0.019988	0.02455	0.016367	0.008183	86	2.7e-06	0.144268	0.002707	-0.10063	2.9424	3	3	0.35915	0.666667	Connector	aFIB
	SREBF1	1	0	1	0	0	0.001637	0	0.001637	0	2.68e-06	0.000766	0.001357	-0.10063	2.9424	46	5	-0.53443	0	Ultra peripheral	aFIB
	CTCF	12	0	12	0	0	0.01964	0	0.01964	0	2.73e-06	0.052479	0.001357	-0.10063	2.9424	9	4	0.911977	0.513889	Peripheral	aFIB
	NFIC	2	0	2	0	0	0.003273	0	0.003273	0	2.68e-06	0.013711	0.001357	-0.10063	2.9424	16	5	-0.36361	0	Ultra peripheral	aFIB
	IRF1	7	0	7	0	0	0.011457	0	0.011457	0	2.75e-06	0.042316	0.001357	-0.10063	2.9424	8	1	0.044996	0.571429	Peripheral	aFIB
	TEAD1	7	0	7	0	0	0.011457	0	0.011457	0	2.71e-06	0.047411	0.001357	-0.10063	2.9424	11	3	-0.03	0.571429	Peripheral	aFIB
	BACH1	2	0	2	0	0	0.003273	0	0.003273	0	2.68e-06	0.013592	0.001357	-0.10063	2.9424	2	3	-0.28944	0	Ultra peripheral	aFIB
	THRB	17	2	15	0.022059	0.022762	0.027823	0.003273	0.02455	47	2.79e-06	0.063038	0.001419	-0.10063	2.9424	7	5	1.1738	0.546713	Peripheral	aFIB
	NFIB	13	5	8	0.038462	0.040063	0.021277	0.008183	0.013093	291	2.71e-06	0.060153	0.00273	-0.10063	2.9424	22	1	0.737933	0.568047	Peripheral	aFIB
	EGR1	3	0	3	0	0	0.00491	0	0.00491	0	2.69e-06	0.013528	0.001357	-0.10063	2.9424	17	4	-0.33451	0.444444	Peripheral	aFIB
	TBX19	1	0	1	0	0	0.001637	0	0.001637	0	2.68e-06	0.001327	0.001357	-0.10063	2.9424	47	4	-0.54226	0	Ultra peripheral	aFIB
	NFE2L2	8	0	8	0	0	0.013093	0	0.013093	0	2.72e-06	0.022078	0.001357	-0.10063	2.9424	35	5	0.319684	0.375	Peripheral	aFIB
	ESR2	8	0	8	0	0	0.013093	0	0.013093	0	2.76e-06	0.018976	0.001357	-0.10063	2.9424	14	5	-0.02196	0.6875	Connector	aFIB
	MYBL2	1	0	1	0	0	0.001637	0	0.001637	0	2.68e-06	0.00918	0.001357	-0.10063	2.9424	48	4	-0.54226	0	Ultra peripheral	aFIB
	CREB3L1	1	0	1	0	0	0.001637	0	0.001637	0	2.68e-06	0.010149	0.001357	-0.10063	2.9424	49	3	-0.41916	0	Ultra peripheral	aFIB
	RFX2	6	0	6	0	0	0.00982	0	0.00982	0	4.09e-06	0.017919	0.001357	-0.10063	2.9424	50	2	0.98773	0.444444	Peripheral	aFIB
	PAX8	8	0	8	0	0	0.013093	0	0.013093	0	2.71e-06	0.043408	0.001357	-0.10063	2.9424	4	6	1.45999	0.71875	Connector	aFIB
	BACH2	3	0	3	0	0	0.00491	0	0.00491	0	2.69e-06	0.012292	0.001357	-0.10063	2.9424	41	3	-0.15972	0	Ultra peripheral	aFIB
	TEF	4	0	4	0	0	0.006547	0	0.006547	0	2.69e-06	0.026273	0.001357	-0.10063	2.9424	11	3	-0.03	0	Ultra peripheral	aFIB
	TEAD2	2	0	2	0	0	0.003273	0	0.003273	0	2.68e-06	0.010811	0.001357	-0.10063	2.9424	3	4	-0.54226	0.5	Peripheral	aFIB
	NFE2L1	1	0	1	0	0	0.001637	0	0.001637	0	2.68e-06	0.01282	0.001357	-0.10063	2.9424	51	0	-0.6223	0	Ultra peripheral	aFIB
	PRRX1	11	9	2	0.018182	0.017642	0.018003	0.01473	0.003273	221	2.72e-06	0.061381	0.002352	-0.10063	2.9424	8	1	0.737933	0.429752	Peripheral	aFIB
	JDP2	2	0	2	0	0	0.003273	0	0.003273	0	2.68e-06	0.012501	0.001357	-0.10063	2.9424	18	2	4.28e-16	0	Ultra peripheral	aFIB
	PKNOX1	1	0	1	0	0	0.001637	0	0.001637	0	2.68e-06	0.002688	0.001357	-0.10063	2.9424	52	1	-0.47471	0	Ultra peripheral	aFIB
	FOXC2	3	0	3	0	0	0.00491	0	0.00491	0	2.69e-06	0.009698	0.001357	-0.10063	2.9424	6	0	0.456357	0	Ultra peripheral	aFIB
	EBF3	5	0	5	0	0	0.008183	0	0.008183	0	2.72e-06	0.032204	0.001357	-0.10063	2.9424	5	3	-0.15972	0.56	Peripheral	aFIB
	FOSL2	4	0	4	0	0	0.006547	0	0.006547	0	2.69e-06	0.014531	0.001357	-0.10063	2.9424	1	1	-0.30147	0.625	Connector	aFIB
	ELK3	1	0	1	0	0	0.001637	0	0.001637	0	2.68e-06	0.008337	0.001357	-0.10063	2.9424	53	1	-0.47471	0	Ultra peripheral	aFIB
	NFATC2	8	0	8	0	0	0.013093	0	0.013093	0	2.73e-06	0.033013	0.001357	-0.10063	2.9424	5	4	-0.12676	0.65625	Connector	aFIB
	ETV5	3	0	3	0	0	0.00491	0	0.00491	0	2.69e-06	0.021191	0.001357	-0.10063	2.9424	39	5	-0.36361	0.444444	Peripheral	aFIB
	MLXIP	5	0	5	0	0	0.008183	0	0.008183	0	2.7e-06	0.01	0.001357	-0.10063	2.9424	36	1	-0.12824	0.56	Peripheral	aFIB
	PPARGC1A	4	0	4	0	0	0.006547	0	0.006547	0	2.69e-06	0.027036	0.001357	-0.10063	2.9424	54	4	-0.12676	0.375	Peripheral	aFIB
	SMAD2	1	0	1	0	0	0.001637	0	0.001637	0	2.68e-06	0.00362	0.001357	-0.10063	2.9424	55	4	-0.54226	0	Ultra peripheral	aFIB
	PPARA	3	0	3	0	0	0.00491	0	0.00491	0	2.69e-06	0.00029	0.001357	-0.10063	2.9424	56	6	1.45999	0	Ultra peripheral	aFIB
	BRCA1	1	0	1	0	0	0.001637	0	0.001637	0	2.68e-06	0.002331	0.001357	-0.10063	2.9424	57	1	-0.47471	0	Ultra peripheral	aFIB
	HOXD11	1	0	1	0	0	0.001637	0	0.001637	0	2.68e-06	0.013355	0.001357	-0.10063	2.9424	58	3	-0.41916	0	Ultra peripheral	aFIB
	TWIST2	4	0	4	0	0	0.006547	0	0.006547	0	2.69e-06	0.013058	0.001357	-0.10063	2.9424	10	5	-0.19279	0.375	Peripheral	aFIB
	MEF2D	1	0	1	0	0	0.001637	0	0.001637	0	2.68e-06	0.011057	0.001357	-0.10063	2.9424	59	0	-0.6223	0	Ultra peripheral	aFIB
	FOXP2	4	2	2	0	0	0.006547	0.003273	0.003273	8	2.68e-06	0.017761	0.001486	-0.10063	2.9424	33	5	-0.36361	0.625	Connector	aFIB
	CREB5	4	2	2	0.166667	0.19143	0.006547	0.003273	0.003273	408	3.07e-06	0.062297	0.001415	-0.10063	2.9424	15	3	-0.28944	0.625	Connector	aFIB
	ZNF331	1	0	1	0	0	0.001637	0	0.001637	0	2.68e-06	0.002981	0.001357	-0.10063	2.9424	60	4	-0.54226	0	Ultra peripheral	aFIB
	ZNF423	4	1	3	0.166667	0.155959	0.006547	0.001637	0.00491	55	2.69e-06	0.037557	0.001364	-0.10063	2.9424	11	3	-0.28944	0.625	Connector	aFIB
	CEBPB	1	0	1	0	0	0.001637	0	0.001637	0	2.68e-06	0.01219	0.001357	-0.10063	2.9424	61	3	-0.41916	0	Ultra peripheral	aFIB
	TEAD4	3	0	3	0	0	0.00491	0	0.00491	0	2.69e-06	0.009736	0.001357	-0.10063	2.9424	62	0	-0.6223	0.666667	Connector	aFIB
	MEIS3	1	0	1	0	0	0.001637	0	0.001637	0	2.68e-06	0.000949	0.001357	-0.10063	2.9424	63	4	-0.54226	0	Ultra peripheral	aFIB
	HIF1A	3	0	3	0	0	0.00491	0	0.00491	0	2.73e-06	0.009328	0.001357	-0.10063	2.9424	8	1	-0.30147	0.444444	Peripheral	aFIB
	JUND	4	0	4	0	0	0.006547	0	0.006547	0	2.78e-06	0.012892	0.001357	-0.10063	2.9424	17	0	-0.08297	0.625	Connector	aFIB
	JUN	5	0	5	0	0	0.008183	0	0.008183	0	2.7e-06	0.023366	0.001357	-0.10063	2.9424	2	0	-0.6223	0.72	Connector	aFIB
	CEBPD	2	0	2	0	0	0.003273	0	0.003273	0	2.68e-06	0.00975	0.001357	-0.10063	2.9424	18	2	-0.49386	0.5	Peripheral	aFIB
	FOXM1	1	0	1	0	0	0.001637	0	0.001637	0	2.68e-06	0.009714	0.001357	-0.10063	2.9424	64	0	-0.6223	0	Ultra peripheral	aFIB
	JUNB	3	0	3	0	0	0.00491	0	0.00491	0	2.69e-06	0.011957	0.001357	-0.10063	2.9424	2	3	-0.28944	0.444444	Peripheral	aFIB
	STAT4	1	0	1	0	0	0.001637	0	0.001637	0	2.68e-06	0.001381	0.001357	-0.10063	2.9424	65	5	-0.53443	0	Ultra peripheral	aFIB
	HOXD10	1	0	1	0	0	0.001637	0	0.001637	0	2.68e-06	0.006041	0.001357	-0.10063	2.9424	66	2	-0.49386	0	Ultra peripheral	aFIB
	MGA	1	0	1	0	0	0.001637	0	0.001637	0	2.68e-06	0.006709	0.001357	-0.10063	2.9424	67	4	-0.54226	0	Ultra peripheral	aFIB
	FOSB	1	0	1	0	0	0.001637	0	0.001637	0	2.68e-06	0.000236	0.001357	-0.10063	2.9424	68	4	-0.54226	0	Ultra peripheral	aFIB
	GLI3	2	1	1	1	1	0.003273	0.001637	0.001637	0	2.68e-06	0.023412	0.00137	-0.10063	2.9424	15	5	-0.53443	0.5	Peripheral	aFIB
	LAMA2	15	15	0	0	0	0.02455	0.02455	0	0	2.67e-06	0.379417	0.002864	-0.10063	2.9424	11	4	0.911977	0.648889	Connector	aFIB
	IGF1	7	7	0	0	0	0.011457	0.011457	0	0	2.67e-06	0.323726	0.002218	-0.10063	2.9424	11	4	0.080986	0.571429	Peripheral	aFIB
	ABI3BP	6	6	0	0	0	0.00982	0.00982	0	0	2.67e-06	0.128528	0.003288	-0.10063	2.9424	1	2	4.28e-16	0.722222	Connector	aFIB
	FTX	6	6	0	0.133333	0.091196	0.00982	0.00982	0	0	2.67e-06	0.299509	0.002091	-0.10063	2.9424	11	3	-0.03	0.5	Peripheral	aFIB
	ARHGAP15	3	3	0	0	0	0.00491	0.00491	0	0	2.67e-06	0.09594	0.001561	-0.10063	2.9424	30	4	-0.54226	0.666667	Connector	aFIB
	XIST	5	5	0	0	0	0.008183	0.008183	0	0	2.67e-06	0.118406	0.002481	-0.10063	2.9424	11	4	-0.33451	0.64	Connector	aFIB
	PRKG1	17	17	0	0.051471	0.076405	0.027823	0.027823	0	0	2.67e-06	0.398674	0.003695	-0.10063	2.9424	11	5	0.490508	0.698962	Connector	aFIB
	ABCA6	3	3	0	0	0	0.00491	0.00491	0	0	2.67e-06	0.1353	0.001529	-0.10063	2.9424	11	1	-0.30147	0.444444	Peripheral	aFIB
	CACNA1C	12	12	0	0.030303	0.073995	0.01964	0.01964	0	0	2.67e-06	0.344376	0.002152	-0.10063	2.9424	11	5	0.148861	0.708333	Connector	aFIB
	NFASC	5	5	0	0	0	0.008183	0.008183	0	0	2.67e-06	0.138666	0.001609	-0.10063	2.9424	11	3	-0.28944	0.72	Connector	aFIB
	MBNL2	2	2	0	0	0	0.003273	0.003273	0	0	2.67e-06	0.01847	0.001587	-0.10063	2.9424	21	6	-0.81111	0.5	Peripheral	aFIB
	DACH1	6	6	0	0	0	0.00982	0.00982	0	0	2.67e-06	0.101922	0.001642	-0.10063	2.9424	19	4	-0.12676	0.611111	Peripheral	aFIB
	NAV3	11	11	0	0.018182	0.024604	0.018003	0.018003	0	0	2.67e-06	0.290451	0.006543	-0.10063	2.9424	13	0	2.07435	0.628099	Connector	aFIB
	NEGR1	20	20	0	0.052632	0.085781	0.032733	0.032733	0	0	2.67e-06	0.348883	0.00476	-0.10063	2.9424	11	3	0.618585	0.685	Connector	aFIB
	NR2F2-AS1	12	12	0	0.060606	0.069616	0.01964	0.01964	0	0	2.67e-06	0.189594	0.00562	-0.10063	2.9424	11	4	0.080986	0.763889	Connector	aFIB
	ADGRB3	8	8	0	0	0	0.013093	0.013093	0	0	2.67e-06	0.108844	0.001975	-0.10063	2.9424	7	4	0.288734	0.53125	Peripheral	aFIB
	FLRT2	7	7	0	0.190476	0.232348	0.011457	0.011457	0	0	2.67e-06	0.18454	0.003417	-0.10063	2.9424	11	4	-0.33451	0.734694	Connector	aFIB
	EFNA5	9	9	0	0	0	0.01473	0.01473	0	0	2.67e-06	0.118382	0.003399	-0.10063	2.9424	3	4	0.496482	0.493827	Peripheral	aFIB
	PRICKLE2	7	7	0	0.047619	0.084046	0.011457	0.011457	0	0	2.67e-06	0.091837	0.002084	-0.10063	2.9424	11	4	-0.12676	0.734694	Connector	aFIB
	TSHZ2	14	14	0	0.032967	0.040116	0.022913	0.022913	0	0	2.67e-06	0.250523	0.001946	-0.10063	2.9424	11	1	0.21823	0.72449	Connector	aFIB
	LDB2	14	14	0	0.032967	0.029433	0.022913	0.022913	0	0	2.67e-06	0.215508	0.002605	-0.10063	2.9424	11	4	0.911977	0.612245	Peripheral	aFIB
	PID1	5	5	0	0.1	0.125963	0.008183	0.008183	0	0	2.67e-06	0.161226	0.001658	-0.10063	2.9424	11	3	-0.15972	0.48	Peripheral	aFIB
	FGF14	8	8	0	0	0	0.013093	0.013093	0	0	2.67e-06	0.10093	0.002733	-0.10063	2.9424	9	4	0.288734	0.53125	Peripheral	aFIB
	SLIT3	15	15	0	0.057143	0.076046	0.02455	0.02455	0	0	2.67e-06	0.343427	0.003593	-0.10063	2.9424	11	3	0.35915	0.684444	Connector	aFIB
	ITGA1	12	12	0	0.030303	0.028033	0.01964	0.01964	0	0	2.67e-06	0.213177	0.003075	-0.10063	2.9424	11	3	0.488868	0.513889	Peripheral	aFIB
	SLC8A1	12	12	0	0.045455	0.042847	0.01964	0.01964	0	0	2.67e-06	0.104147	0.002179	-0.10063	2.9424	11	1	0.21823	0.680556	Connector	aFIB
	CALD1	12	12	0	0.030303	0.035243	0.01964	0.01964	0	0	2.67e-06	0.191221	0.006128	-0.10063	2.9424	18	2	1.97546	0.680556	Connector	aFIB
	COL4A1	5	5	0	0.2	0.210563	0.008183	0.008183	0	0	2.67e-06	0.088799	0.001587	-0.10063	2.9424	31	5	-0.02196	0.32	Peripheral	aFIB
	NOX4	12	12	0	0.045455	0.052364	0.01964	0.01964	0	0	2.67e-06	0.097957	0.002012	-0.10063	2.9424	11	3	0.099715	0.694444	Connector	aFIB
	SORBS1	16	16	0	0.025	0.048647	0.026187	0.026187	0	0	2.67e-06	0.216901	0.003259	-0.10063	2.9424	11	3	0.229433	0.75	Connector	aFIB
	TFPI	5	5	0	0.1	0.074533	0.008183	0.008183	0	0	2.67e-06	0.07966	0.002106	-0.10063	2.9424	11	3	-0.15972	0.56	Peripheral	aFIB
	CCDC80	5	5	0	0	0	0.008183	0.008183	0	0	2.67e-06	0.081876	0.001773	-0.10063	2.9424	11	5	-0.36361	0.72	Connector	aFIB
	MIR99AHG	6	6	0	0.333333	0.361865	0.00982	0.00982	0	0	2.67e-06	0.088403	0.00239	-0.10063	2.9424	4	1	0.044996	0.5	Peripheral	aFIB
	DPP6	3	3	0	0	0	0.00491	0.00491	0	0	2.67e-06	0.018543	0.001539	-0.10063	2.9424	9	1	-0.12824	0	Ultra peripheral	aFIB
	PDLIM5	10	10	0	0.022222	0.017973	0.016367	0.016367	0	0	2.67e-06	0.125675	0.00178	-0.10063	2.9424	11	3	-0.03	0.7	Connector	aFIB
	PCDH7	4	4	0	0.333333	0.333333	0.006547	0.006547	0	0	2.67e-06	0.071724	0.001607	-0.10063	2.9424	11	1	-0.12824	0.375	Peripheral	aFIB
	ZFPM2	15	15	0	0.009524	0.027157	0.02455	0.02455	0	0	2.67e-06	0.230164	0.003333	-0.10063	2.9424	11	4	1.11973	0.586667	Peripheral	aFIB
	SETBP1	12	12	0	0.030303	0.03081	0.01964	0.01964	0	0	2.67e-06	0.247453	0.002181	-0.10063	2.9424	11	4	0.288734	0.638889	Connector	aFIB
	DMD	16	16	0	0.033333	0.057643	0.026187	0.026187	0	0	2.67e-06	0.282114	0.002833	-0.10063	2.9424	11	3	0.35915	0.734375	Connector	aFIB
	GNA14	8	8	0	0	0	0.013093	0.013093	0	0	2.67e-06	0.146262	0.00162	-0.10063	2.9424	11	4	0.080986	0.59375	Peripheral	aFIB
	LHFPL6	10	10	0	0.088889	0.115743	0.016367	0.016367	0	0	2.67e-06	0.182763	0.002041	-0.10063	2.9424	11	4	-0.12676	0.76	Connector	aFIB
	KIAA1217	21	21	0	0.047619	0.048017	0.03437	0.03437	0	0	2.67e-06	0.253726	0.003844	-0.10063	2.9424	11	5	1.00298	0.657596	Connector	aFIB
	CDH11	5	5	0	0.2	0.187463	0.008183	0.008183	0	0	2.67e-06	0.137623	0.001698	-0.10063	2.9424	11	3	-0.15972	0.56	Peripheral	aFIB
	PTPRD	8	8	0	0.035714	0.04844	0.013093	0.013093	0	0	2.67e-06	0.105409	0.00192	-0.10063	2.9424	7	4	0.080986	0.625	Connector	aFIB
	USP53	7	7	0	0.047619	0.119975	0.011457	0.011457	0	0	2.67e-06	0.117833	0.001615	-0.10063	2.9424	1	4	-0.33451	0.734694	Connector	aFIB
	IGFBP5	4	4	0	0	0	0.006547	0.006547	0	0	2.67e-06	0.014813	0.003741	-0.10063	2.9424	16	5	-0.19279	0.375	Peripheral	aFIB
	PLXDC2	9	9	0	0.055556	0.056331	0.01473	0.01473	0	0	2.67e-06	0.16264	0.001753	-0.10063	2.9424	11	1	-0.12824	0.740741	Connector	aFIB
	SYNE1	10	10	0	0.044444	0.092068	0.016367	0.016367	0	0	2.67e-06	0.207778	0.002565	-0.10063	2.9424	11	3	-0.03	0.72	Connector	aFIB
	PTPRG	10	10	0	0.088889	0.115097	0.016367	0.016367	0	0	2.67e-06	0.201249	0.001695	-0.10063	2.9424	11	5	-0.02196	0.72	Connector	aFIB
	EBF2	12	12	0	0	0	0.01964	0.01964	0	0	2.67e-06	0.075795	0.002517	-0.10063	2.9424	11	4	0.496482	0.625	Connector	aFIB
	ADH1B	6	6	0	0.066667	0.053942	0.00982	0.00982	0	0	2.67e-06	0.082466	0.001869	-0.10063	2.9424	11	1	0.044996	0.5	Peripheral	aFIB
	HMCN2	3	3	0	0	0	0.00491	0.00491	0	0	2.67e-06	0.052109	0.001479	-0.10063	2.9424	15	4	-0.33451	0.444444	Peripheral	aFIB
	GPC6	10	10	0	0.111111	0.108524	0.016367	0.016367	0	0	2.67e-06	0.161864	0.001875	-0.10063	2.9424	11	4	0.080986	0.7	Connector	aFIB
	CARMN	10	10	0	0.044444	0.047925	0.016367	0.016367	0	0	2.67e-06	0.172286	0.001965	-0.10063	2.9424	11	3	0.099715	0.66	Connector	aFIB
	SLIT2	13	13	0	0.089744	0.114329	0.021277	0.021277	0	0	2.67e-06	0.201656	0.002306	-0.10063	2.9424	11	1	0.737933	0.568047	Peripheral	aFIB
	HPGD	5	5	0	0.3	0.246946	0.008183	0.008183	0	0	2.67e-06	0.081336	0.001753	-0.10063	2.9424	38	1	0.044996	0.32	Peripheral	aFIB
	FBN1	2	2	0	1	1	0.003273	0.003273	0	0	2.67e-06	0.080051	0.001439	-0.10063	2.9424	15	3	-0.28944	0	Ultra peripheral	aFIB
	FKBP5	13	13	0	0.012821	0.018693	0.021277	0.021277	0	0	2.67e-06	0.129058	0.002284	-0.10063	2.9424	11	5	0.319684	0.674556	Connector	aFIB
	PLCXD3	7	7	0	0.095238	0.127027	0.011457	0.011457	0	0	2.67e-06	0.120376	0.001576	-0.10063	2.9424	4	3	-0.15972	0.693878	Connector	aFIB
	PDZRN4	13	13	0	0	0	0.021277	0.021277	0	0	2.67e-06	0.094111	0.002478	-0.10063	2.9424	9	1	0.911167	0.485207	Peripheral	aFIB
	ACTA2	3	3	0	0	0	0.00491	0.00491	0	0	2.67e-06	0.028002	0.001923	-0.10063	2.9424	22	4	-0.54226	0.666667	Connector	aFIB
	ATRNL1	12	12	0	0.045455	0.046703	0.01964	0.01964	0	0	2.67e-06	0.130528	0.002062	-0.10063	2.9424	11	5	0.148861	0.708333	Connector	aFIB
	FBLN1	6	6	0	0	0	0.00982	0.00982	0	0	2.67e-06	0.086834	0.001793	-0.10063	2.9424	7	1	-0.12824	0.611111	Peripheral	aFIB
	HIF3A	2	2	0	0	0	0.003273	0.003273	0	0	2.67e-06	0.010472	0.00156	-0.10063	2.9424	8	1	-0.47471	0.5	Peripheral	aFIB
	GRIN2A	4	4	0	0.333333	0.26299	0.006547	0.006547	0	0	2.67e-06	0.105565	0.001442	-0.10063	2.9424	11	4	-0.33451	0.625	Connector	aFIB
	SYT1	14	14	0	0.043956	0.045491	0.022913	0.022913	0	0	2.67e-06	0.176411	0.002588	-0.10063	2.9424	11	3	0.488868	0.581633	Peripheral	aFIB
	KALRN	8	8	0	0.107143	0.121064	0.013093	0.013093	0	0	2.67e-06	0.170237	0.00159	-0.10063	2.9424	4	3	-0.03	0.59375	Peripheral	aFIB
	HOXA3	2	2	0	0	0	0.003273	0.003273	0	0	2.67e-06	0.069646	0.001625	-0.10063	2.9424	11	1	-0.47471	0.5	Peripheral	aFIB
	COL15A1	6	6	0	0.133333	0.160614	0.00982	0.00982	0	0	2.67e-06	0.106935	0.001817	-0.10063	2.9424	11	4	-0.12676	0.611111	Peripheral	aFIB
	EXT1	4	4	0	0	0	0.006547	0.006547	0	0	2.67e-06	0.093948	0.001465	-0.10063	2.9424	1	5	-0.19279	0.375	Peripheral	aFIB
	INPP4B	10	10	0	0.022222	0.030548	0.016367	0.016367	0	0	2.67e-06	0.109276	0.00201	-0.10063	2.9424	11	5	0.490508	0.48	Peripheral	aFIB
	SH3D19	5	5	0	0.1	0.134139	0.008183	0.008183	0	0	2.67e-06	0.094502	0.001592	-0.10063	2.9424	11	1	-0.30147	0.64	Connector	aFIB
	ADAMTS9-AS2	7	7	0	0.095238	0.169426	0.011457	0.011457	0	0	2.67e-06	0.172978	0.002104	-0.10063	2.9424	11	3	-0.03	0.571429	Peripheral	aFIB
	GRIP1	3	3	0	0	0	0.00491	0.00491	0	0	2.67e-06	0.026881	0.00418	-0.10063	2.9424	69	4	-0.12676	0	Ultra peripheral	aFIB
	CFH	4	4	0	0	0	0.006547	0.006547	0	0	2.67e-06	0.01308	0.002145	-0.10063	2.9424	13	0	0.456357	0.375	Peripheral	aFIB
	MAML2	6	6	0	0.066667	0.134237	0.00982	0.00982	0	0	2.67e-06	0.154702	0.00168	-0.10063	2.9424	11	3	-0.15972	0.611111	Peripheral	aFIB
	SGCD	2	2	0	0	0	0.003273	0.003273	0	0	2.67e-06	0.01703	0.001509	-0.10063	2.9424	10	5	-0.36361	0	Ultra peripheral	aFIB
	PLA2G4A	2	2	0	0	0	0.003273	0.003273	0	0	2.67e-06	0.018169	0.001505	-0.10063	2.9424	10	4	-0.54226	0.5	Peripheral	aFIB
	ARID5B	3	3	0	0	0	0.00491	0.00491	0	0	2.67e-06	0.012772	0.001686	-0.10063	2.9424	8	0	-0.6223	0.666667	Connector	aFIB
	COL5A2	9	9	0	0	0	0.01473	0.01473	0	0	2.67e-06	0.043394	0.003312	-0.10063	2.9424	11	5	0.319684	0.518519	Peripheral	aFIB
	APBB2	6	6	0	0.066667	0.125346	0.00982	0.00982	0	0	2.67e-06	0.143864	0.00172	-0.10063	2.9424	11	5	-0.19279	0.611111	Peripheral	aFIB
	TMTC1	6	6	0	0.2	0.196291	0.00982	0.00982	0	0	2.67e-06	0.112663	0.001828	-0.10063	2.9424	4	3	-0.15972	0.666667	Connector	aFIB
	AKT3	5	5	0	0.1	0.093661	0.008183	0.008183	0	0	2.67e-06	0.155163	0.001461	-0.10063	2.9424	11	3	-0.15972	0.56	Peripheral	aFIB
	SLC9A9	5	5	0	0.1	0.123615	0.008183	0.008183	0	0	2.67e-06	0.060065	0.003054	-0.10063	2.9424	39	1	-0.12824	0.56	Peripheral	aFIB
	CCDC144NL	2	2	0	0	0	0.003273	0.003273	0	0	2.67e-06	0.008245	0.002594	-0.10063	2.9424	70	4	-0.33451	0	Ultra peripheral	aFIB
	COL4A2	4	4	0	0.166667	0.170354	0.006547	0.006547	0	0	2.67e-06	0.071249	0.0015	-0.10063	2.9424	31	5	-0.19279	0.375	Peripheral	aFIB
	PARD3	4	4	0	0	0	0.006547	0.006547	0	0	2.67e-06	0.113	0.001432	-0.10063	2.9424	11	5	-0.36361	0.625	Connector	aFIB
	ZNF385D	6	6	0	0.133333	0.206001	0.00982	0.00982	0	0	2.67e-06	0.120577	0.001707	-0.10063	2.9424	9	1	-0.12824	0.611111	Peripheral	aFIB
	RSPO3	4	4	0	0	0	0.006547	0.006547	0	0	2.67e-06	0.042002	0.001523	-0.10063	2.9424	11	4	-0.12676	0.375	Peripheral	aFIB
	SLC22A3	6	6	0	0.133333	0.165025	0.00982	0.00982	0	0	2.67e-06	0.099604	0.001656	-0.10063	2.9424	11	5	-0.19279	0.611111	Peripheral	aFIB
	ADAMTSL1	5	5	0	0	0	0.008183	0.008183	0	0	2.67e-06	0.023675	0.001835	-0.10063	2.9424	8	1	-0.12824	0.48	Peripheral	aFIB
	DLG2	11	11	0	0.054545	0.051136	0.018003	0.018003	0	0	2.67e-06	0.125486	0.002427	-0.10063	2.9424	11	3	0.099715	0.710744	Connector	aFIB
	EMCN	5	5	0	0.1	0.109235	0.008183	0.008183	0	0	2.67e-06	0.083887	0.002296	-0.10063	2.9424	2	3	-0.15972	0.56	Peripheral	aFIB
	KIF26B	1	1	0	0	0	0.001637	0.001637	0	0	2.67e-06	0.006422	0.001423	-0.10063	2.9424	71	5	-0.53443	0	Ultra peripheral	aFIB
	MAPK10	3	3	0	1	1	0.00491	0.00491	0	0	2.67e-06	0.065542	0.001629	-0.10063	2.9424	4	1	-0.30147	0.444444	Peripheral	aFIB
	ANGPT1	2	2	0	1	1	0.003273	0.003273	0	0	2.67e-06	0.075639	0.001385	-0.10063	2.9424	11	1	-0.47471	0.5	Peripheral	aFIB
	IGFBP7	10	10	0	0.022222	0.029751	0.016367	0.016367	0	0	2.67e-06	0.154613	0.001875	-0.10063	2.9424	11	5	0.148861	0.66	Connector	aFIB
	RFTN1	2	2	0	0	0	0.003273	0.003273	0	0	2.67e-06	0.019173	0.001425	-0.10063	2.9424	7	5	-0.53443	0.5	Peripheral	aFIB
	RBPMS	11	11	0	0.018182	0.016316	0.018003	0.018003	0	0	2.67e-06	0.100987	0.001982	-0.10063	2.9424	4	5	0.319684	0.644628	Connector	aFIB
	MYLK	10	10	0	0.044444	0.065335	0.016367	0.016367	0	0	2.67e-06	0.146621	0.001658	-0.10063	2.9424	7	3	0.229433	0.58	Peripheral	aFIB
	CACNA1D	8	8	0	0.107143	0.154827	0.013093	0.013093	0	0	2.67e-06	0.156928	0.001548	-0.10063	2.9424	1	3	0.099715	0.53125	Peripheral	aFIB
	KAZN	19	19	0	0.099415	0.100305	0.031097	0.031097	0	0	2.67e-06	0.171171	0.00359	-0.10063	2.9424	11	5	1.00298	0.642659	Connector	aFIB
	CASC15	9	9	0	0	0	0.01473	0.01473	0	0	2.67e-06	0.086183	0.002001	-0.10063	2.9424	11	1	0.044996	0.691358	Connector	aFIB
	AUTS2	2	2	0	0	0	0.003273	0.003273	0	0	2.67e-06	0.066026	0.001386	-0.10063	2.9424	15	5	-0.53443	0.5	Peripheral	aFIB
	TTC28	3	3	0	0.333333	0.261421	0.00491	0.00491	0	0	2.67e-06	0.109296	0.001388	-0.10063	2.9424	11	1	-0.47471	0.666667	Connector	aFIB
	UMOD	2	2	0	0	0	0.003273	0.003273	0	0	2.67e-06	0.075682	0.001388	-0.10063	2.9424	15	5	-0.53443	0.5	Peripheral	aFIB
	VMP1	4	4	0	0	0	0.006547	0.006547	0	0	2.67e-06	0.038918	0.00152	-0.10063	2.9424	31	5	-0.19279	0.375	Peripheral	aFIB
	NRP1	9	9	0	0.222222	0.225625	0.01473	0.01473	0	0	2.67e-06	0.114003	0.001906	-0.10063	2.9424	11	1	0.21823	0.567901	Peripheral	aFIB
	SOX5	7	7	0	0.047619	0.053746	0.011457	0.011457	0	0	2.67e-06	0.144638	0.00159	-0.10063	2.9424	11	5	-0.02196	0.571429	Peripheral	aFIB
	MOXD1	7	7	0	0.095238	0.162871	0.011457	0.011457	0	0	2.67e-06	0.130913	0.001869	-0.10063	2.9424	11	3	-0.03	0.571429	Peripheral	aFIB
	ARHGAP10	5	5	0	0	0	0.008183	0.008183	0	0	2.67e-06	0.03272	0.001741	-0.10063	2.9424	20	0	-0.08297	0.72	Connector	aFIB
	TPM1	5	5	0	0.1	0.101895	0.008183	0.008183	0	0	2.67e-06	0.077515	0.001513	-0.10063	2.9424	1	5	-0.02196	0.32	Peripheral	aFIB
	A2M	4	4	0	0.166667	0.18124	0.006547	0.006547	0	0	2.67e-06	0.053045	0.001665	-0.10063	2.9424	29	1	-0.12824	0.375	Peripheral	aFIB
	MAP3K5	7	7	0	0.142857	0.202169	0.011457	0.011457	0	0	2.67e-06	0.118012	0.00178	-0.10063	2.9424	11	3	-0.15972	0.693878	Connector	aFIB
	MGP	9	9	0	0.055556	0.055842	0.01473	0.01473	0	0	2.67e-06	0.063641	0.004015	-0.10063	2.9424	12	1	0.391464	0.493827	Peripheral	aFIB
	PCDH9	15	15	0	0.095238	0.112738	0.02455	0.02455	0	0	2.67e-06	0.204483	0.003469	-0.10063	2.9424	11	1	0.737933	0.64	Connector	aFIB
	COL8A1	5	5	0	0	0	0.008183	0.008183	0	0	2.67e-06	0.074431	0.001511	-0.10063	2.9424	11	1	-0.12824	0.48	Peripheral	aFIB
	ADAMTS3	7	7	0	0	0	0.011457	0.011457	0	0	2.67e-06	0.090267	0.001544	-0.10063	2.9424	11	4	-0.12676	0.693878	Connector	aFIB
	SPON1	5	5	0	0	0	0.008183	0.008183	0	0	2.67e-06	0.012046	0.001969	-0.10063	2.9424	17	0	-0.08297	0.64	Connector	aFIB
	MEOX2	3	3	0	0	0	0.00491	0.00491	0	0	2.67e-06	0.014204	0.001597	-0.10063	2.9424	5	4	-0.33451	0.444444	Peripheral	aFIB
	DHFR	3	3	0	0	0	0.00491	0.00491	0	0	2.67e-06	0.018286	0.001624	-0.10063	2.9424	24	5	-0.36361	0.444444	Peripheral	aFIB
	MACROD2	7	7	0	0	0	0.011457	0.011457	0	0	2.67e-06	0.111043	0.001729	-0.10063	2.9424	5	2	-0.49386	0.734694	Connector	aFIB
	LAMB1	5	5	0	0.1	0.089121	0.008183	0.008183	0	0	2.67e-06	0.039976	0.001578	-0.10063	2.9424	8	5	-0.19279	0.56	Peripheral	aFIB
	SYNPO2	7	7	0	0	0	0.011457	0.011457	0	0	2.67e-06	0.045486	0.001832	-0.10063	2.9424	5	2	4.28e-16	0.77551	Connector	aFIB
	COL4A4	9	9	0	0.027778	0.027102	0.01473	0.01473	0	0	2.67e-06	0.057794	0.002522	-0.10063	2.9424	11	3	0.229433	0.444444	Peripheral	aFIB
	SVEP1	9	9	0	0.083333	0.092956	0.01473	0.01473	0	0	2.67e-06	0.123231	0.001777	-0.10063	2.9424	11	5	-0.19279	0.740741	Connector	aFIB
	RASAL2	3	3	0	0	0	0.00491	0.00491	0	0	2.67e-06	0.071458	0.001407	-0.10063	2.9424	1	5	-0.36361	0.444444	Peripheral	aFIB
	RERG	8	8	0	0	0	0.013093	0.013093	0	0	2.67e-06	0.07871	0.002038	-0.10063	2.9424	11	5	-0.02196	0.65625	Connector	aFIB
	DDR2	1	1	0	0	0	0.001637	0.001637	0	0	2.67e-06	0.027614	0.001376	-0.10063	2.9424	72	1	-0.47471	0	Ultra peripheral	aFIB
	THSD4	13	13	0	0.064103	0.086652	0.021277	0.021277	0	0	2.67e-06	0.169649	0.002052	-0.10063	2.9424	11	4	0.080986	0.733728	Connector	aFIB
	NR2F1-AS1	5	5	0	0.1	0.135255	0.008183	0.008183	0	0	2.67e-06	0.091003	0.001519	-0.10063	2.9424	11	1	-0.30147	0.64	Connector	aFIB
	PALLD	10	10	0	0.022222	0.018879	0.016367	0.016367	0	0	2.67e-06	0.123097	0.001727	-0.10063	2.9424	1	5	0.148861	0.66	Connector	aFIB
	COLEC12	1	1	0	0	0	0.001637	0.001637	0	0	2.67e-06	0.028786	0.001374	-0.10063	2.9424	73	3	-0.41916	0	Ultra peripheral	aFIB
	RIPOR3	5	5	0	0.2	0.178312	0.008183	0.008183	0	0	2.67e-06	0.056739	0.002627	-0.10063	2.9424	15	5	-0.19279	0.56	Peripheral	aFIB
	PDE3A	9	9	0	0.055556	0.051679	0.01473	0.01473	0	0	2.67e-06	0.112045	0.001732	-0.10063	2.9424	11	4	0.080986	0.641975	Connector	aFIB
	GFRA1	2	2	0	0	0	0.003273	0.003273	0	0	2.67e-06	0.033541	0.00141	-0.10063	2.9424	3	1	-0.47471	0.5	Peripheral	aFIB
	SULF1	3	3	0	0.333333	0.346771	0.00491	0.00491	0	0	2.67e-06	0.048669	0.001409	-0.10063	2.9424	1	3	-0.28944	0.444444	Peripheral	aFIB
	TACC1	2	2	0	1	1	0.003273	0.003273	0	0	2.67e-06	0.00158	0.001734	-0.10063	2.9424	34	5	-0.36361	0	Ultra peripheral	aFIB
	CCNH	3	3	0	0	0	0.00491	0.00491	0	0	2.67e-06	0.059303	0.00145	-0.10063	2.9424	27	3	-0.28944	0.444444	Peripheral	aFIB
	NPY1R	1	1	0	0	0	0.001637	0.001637	0	0	2.67e-06	0.027429	0.001377	-0.10063	2.9424	74	4	-0.54226	0	Ultra peripheral	aFIB
	MYO1D	7	7	0	0.047619	0.054705	0.011457	0.011457	0	0	2.67e-06	0.089228	0.001621	-0.10063	2.9424	1	5	0.148861	0.44898	Peripheral	aFIB
	PKHD1	3	3	0	0	0	0.00491	0.00491	0	0	2.67e-06	0.003205	0.002952	-0.10063	2.9424	75	4	-0.12676	0	Ultra peripheral	aFIB
	ERBB4	7	7	0	0.047619	0.059218	0.011457	0.011457	0	0	2.67e-06	0.067068	0.001695	-0.10063	2.9424	11	1	-0.12824	0.734694	Connector	aFIB
	NAV2	8	8	0	0.071429	0.07506	0.013093	0.013093	0	0	2.67e-06	0.074993	0.001863	-0.10063	2.9424	11	5	-0.19279	0.71875	Connector	aFIB
	PAK3	4	4	0	0	0	0.006547	0.006547	0	0	2.67e-06	0.038892	0.001711	-0.10063	2.9424	1	1	-0.12824	0.375	Peripheral	aFIB
	GRK5	2	2	0	1	1	0.003273	0.003273	0	0	2.67e-06	0.048073	0.001413	-0.10063	2.9424	15	3	-0.28944	0	Ultra peripheral	aFIB
	COL12A1	3	3	0	0	0	0.00491	0.00491	0	0	2.67e-06	0.009603	0.001568	-0.10063	2.9424	9	0	-0.6223	0.666667	Connector	aFIB
	PRR16	3	3	0	0	0	0.00491	0.00491	0	0	2.67e-06	0.041654	0.001468	-0.10063	2.9424	8	5	-0.36361	0.444444	Peripheral	aFIB
	LTBP1	7	7	0	0.190476	0.225709	0.011457	0.011457	0	0	2.67e-06	0.113423	0.001617	-0.10063	2.9424	4	3	-0.03	0.571429	Peripheral	aFIB
	MYOF	2	2	0	0	0	0.003273	0.003273	0	0	2.67e-06	0.006776	0.001477	-0.10063	2.9424	20	0	-0.6223	0.5	Peripheral	aFIB
	FIGN	9	9	0	0.055556	0.07032	0.01473	0.01473	0	0	2.67e-06	0.147052	0.001666	-0.10063	2.9424	11	0	-0.6223	0.765432	Connector	aFIB
	RAPGEF5	7	7	0	0.047619	0.051913	0.011457	0.011457	0	0	2.67e-06	0.081101	0.001585	-0.10063	2.9424	11	5	-0.02196	0.489796	Peripheral	aFIB
	SCARA5	3	3	0	0	0	0.00491	0.00491	0	0	2.67e-06	0.029719	0.001595	-0.10063	2.9424	29	1	-0.12824	0	Ultra peripheral	aFIB
	IFI16	1	1	0	0	0	0.001637	0.001637	0	0	2.67e-06	0.051317	0.001367	-0.10063	2.9424	76	3	-0.41916	0	Ultra peripheral	aFIB
	DPYD	6	6	0	0.066667	0.086721	0.00982	0.00982	0	0	2.67e-06	0.106187	0.001536	-0.10063	2.9424	11	1	0.044996	0.5	Peripheral	aFIB
	BNC2	5	5	0	0.1	0.122578	0.008183	0.008183	0	0	2.67e-06	0.10009	0.001516	-0.10063	2.9424	15	3	-0.03	0.32	Peripheral	aFIB
	SPINK13	8	8	0	0	0	0.013093	0.013093	0	0	2.67e-06	0.05238	0.002042	-0.10063	2.9424	11	1	0.391464	0.40625	Peripheral	aFIB
	GPX3	8	8	0	0	0	0.013093	0.013093	0	0	2.67e-06	0.046928	0.002023	-0.10063	2.9424	11	4	0.288734	0.5625	Peripheral	aFIB
	CPED1	5	5	0	0	0	0.008183	0.008183	0	0	2.67e-06	0.034921	0.00169	-0.10063	2.9424	29	5	-0.19279	0.48	Peripheral	aFIB
	PLD5	4	4	0	0	0	0.006547	0.006547	0	0	2.67e-06	0.09801	0.001432	-0.10063	2.9424	11	4	-0.12676	0.375	Peripheral	aFIB
	ARHGAP6	1	1	0	0	0	0.001637	0.001637	0	0	2.67e-06	0.003188	0.001467	-0.10063	2.9424	77	5	-0.53443	0	Ultra peripheral	aFIB
	AKAP13	2	2	0	0	0	0.003273	0.003273	0	0	2.67e-06	0.053628	0.001442	-0.10063	2.9424	23	3	-0.28944	0	Ultra peripheral	aFIB
	NCKAP5	5	5	0	0	0	0.008183	0.008183	0	0	2.67e-06	0.032043	0.002418	-0.10063	2.9424	17	0	0.456357	0.56	Peripheral	aFIB
	THSD7A	3	3	0	0	0	0.00491	0.00491	0	0	2.67e-06	0.059277	0.001425	-0.10063	2.9424	5	4	-0.54226	0.666667	Connector	aFIB
	ADAMTSL3	3	3	0	0	0	0.00491	0.00491	0	0	2.67e-06	0.013771	0.001831	-0.10063	2.9424	22	1	-0.30147	0.444444	Peripheral	aFIB
	TANC1	9	9	0	0.138889	0.150808	0.01473	0.01473	0	0	2.67e-06	0.13365	0.001582	-0.10063	2.9424	11	3	-0.03	0.666667	Connector	aFIB
	MIR646HG	3	3	0	0	0	0.00491	0.00491	0	0	2.67e-06	0.010555	0.001625	-0.10063	2.9424	35	5	-0.19279	0	Ultra peripheral	aFIB
	CCBE1	9	9	0	0.027778	0.027214	0.01473	0.01473	0	0	2.67e-06	0.116597	0.00172	-0.10063	2.9424	11	5	-0.19279	0.716049	Connector	aFIB
	FRY	2	2	0	0	0	0.003273	0.003273	0	0	2.67e-06	0.034429	0.001387	-0.10063	2.9424	15	3	-0.28944	0	Ultra peripheral	aFIB
	PLCB1	7	7	0	0	0	0.011457	0.011457	0	0	2.67e-06	0.098929	0.002038	-0.10063	2.9424	7	3	-0.15972	0.734694	Connector	aFIB
	SSBP2	2	2	0	0	0	0.003273	0.003273	0	0	2.67e-06	0.036709	0.001462	-0.10063	2.9424	12	1	-0.47471	0.5	Peripheral	aFIB
	DOCK4	2	2	0	0	0	0.003273	0.003273	0	0	2.67e-06	0.050369	0.001434	-0.10063	2.9424	27	3	-0.28944	0	Ultra peripheral	aFIB
	PDGFD	6	6	0	0	0	0.00982	0.00982	0	0	2.67e-06	0.081244	0.002603	-0.10063	2.9424	1	4	0.080986	0.5	Peripheral	aFIB
	CBLB	1	1	0	0	0	0.001637	0.001637	0	0	2.67e-06	0.025473	0.001372	-0.10063	2.9424	78	3	-0.41916	0	Ultra peripheral	aFIB
	CRISPLD2	3	3	0	0	0	0.00491	0.00491	0	0	2.67e-06	0.016123	0.001565	-0.10063	2.9424	25	4	-0.54226	0.666667	Connector	aFIB
	ASAP1	6	6	0	0.066667	0.067561	0.00982	0.00982	0	0	2.67e-06	0.090712	0.001485	-0.10063	2.9424	11	5	-0.19279	0.611111	Peripheral	aFIB
	GULP1	2	2	0	1	1	0.003273	0.003273	0	0	2.67e-06	0.050412	0.001426	-0.10063	2.9424	4	1	-0.47471	0.5	Peripheral	aFIB
	ZNF521	1	1	0	0	0	0.001637	0.001637	0	0	2.67e-06	0.025066	0.001372	-0.10063	2.9424	79	3	-0.41916	0	Ultra peripheral	aFIB
	PDE1A	2	2	0	0	0	0.003273	0.003273	0	0	2.67e-06	0.004964	0.001525	-0.10063	2.9424	12	0	-0.6223	0.5	Peripheral	aFIB
	EHBP1	1	1	0	0	0	0.001637	0.001637	0	0	2.67e-06	0.01337	0.001521	-0.10063	2.9424	80	1	-0.47471	0	Ultra peripheral	aFIB
	ROBO1	4	4	0	0.166667	0.178315	0.006547	0.006547	0	0	2.67e-06	0.077712	0.001607	-0.10063	2.9424	11	3	-0.28944	0.625	Connector	aFIB
	LRP1B	8	8	0	0	0	0.013093	0.013093	0	0	2.67e-06	0.098991	0.001703	-0.10063	2.9424	11	4	-0.12676	0.6875	Connector	aFIB
	SGIP1	4	4	0	0	0	0.006547	0.006547	0	0	2.67e-06	0.062779	0.001442	-0.10063	2.9424	31	1	-0.30147	0.5	Peripheral	aFIB
	TMEM232	6	6	0	0	0	0.00982	0.00982	0	0	2.67e-06	0.087261	0.001532	-0.10063	2.9424	11	5	-0.19279	0.666667	Connector	aFIB
	FILIP1	5	5	0	0	0	0.008183	0.008183	0	0	2.67e-06	0.047077	0.001941	-0.10063	2.9424	5	4	0.080986	0.32	Peripheral	aFIB
	DPH6	3	3	0	0	0	0.00491	0.00491	0	0	2.67e-06	0.067189	0.001397	-0.10063	2.9424	7	3	-0.15972	0	Ultra peripheral	aFIB
	MTRNR2L8	1	1	0	0	0	0.001637	0.001637	0	0	2.67e-06	0.000734	0.001592	-0.10063	2.9424	81	5	-0.53443	0	Ultra peripheral	aFIB
	FBLN5	4	4	0	0	0	0.006547	0.006547	0	0	2.67e-06	0.059854	0.001473	-0.10063	2.9424	4	1	-0.30147	0.625	Connector	aFIB
	MIR4435-2HG	2	2	0	0	0	0.003273	0.003273	0	0	2.67e-06	0.04717	0.001571	-0.10063	2.9424	40	4	-0.54226	0.5	Peripheral	aFIB
	LINC01798	1	1	0	0	0	0.001637	0.001637	0	0	2.67e-06	0.017666	0.001377	-0.10063	2.9424	82	3	-0.41916	0	Ultra peripheral	aFIB
	LMOD1	5	5	0	0	0	0.008183	0.008183	0	0	2.67e-06	0.0748	0.001479	-0.10063	2.9424	11	4	-0.33451	0.64	Connector	aFIB
	FTO	3	3	0	0	0	0.00491	0.00491	0	0	2.67e-06	0.048258	0.001482	-0.10063	2.9424	12	1	-0.30147	0.444444	Peripheral	aFIB
	DHRS3	4	4	0	0	0	0.006547	0.006547	0	0	2.67e-06	0.037215	0.00184	-0.10063	2.9424	4	1	-0.12824	0.375	Peripheral	aFIB
	JPX	6	6	0	0.133333	0.141338	0.00982	0.00982	0	0	2.67e-06	0.091113	0.002939	-0.10063	2.9424	3	4	-0.12676	0.611111	Peripheral	aFIB
	PTPRS	1	1	0	0	0	0.001637	0.001637	0	0	2.67e-06	0.041974	0.001369	-0.10063	2.9424	83	5	-0.53443	0	Ultra peripheral	aFIB
	PARD3B	6	6	0	0.066667	0.068226	0.00982	0.00982	0	0	2.67e-06	0.085889	0.001579	-0.10063	2.9424	4	1	-0.12824	0.611111	Peripheral	aFIB
	KCNAB1	1	1	0	0	0	0.001637	0.001637	0	0	2.67e-06	0.017389	0.001376	-0.10063	2.9424	84	3	-0.41916	0	Ultra peripheral	aFIB
	TENT5A	1	1	0	0	0	0.001637	0.001637	0	0	2.67e-06	0.013505	0.001704	-0.10063	2.9424	85	1	-0.47471	0	Ultra peripheral	aFIB
	CRIM1	5	5	0	0.1	0.108305	0.008183	0.008183	0	0	2.67e-06	0.075056	0.00147	-0.10063	2.9424	15	5	-0.19279	0.56	Peripheral	aFIB
	MEG3	2	2	0	0	0	0.003273	0.003273	0	0	2.67e-06	0.011856	0.001458	-0.10063	2.9424	3	4	-0.54226	0.5	Peripheral	aFIB
	RBMS3-AS3	3	3	0	0	0	0.00491	0.00491	0	0	2.67e-06	0.04996	0.001581	-0.10063	2.9424	8	1	-0.47471	0.666667	Connector	aFIB
	BMPER	3	3	0	0.333333	0.362786	0.00491	0.00491	0	0	2.67e-06	0.050683	0.001507	-0.10063	2.9424	11	3	-0.28944	0.444444	Peripheral	aFIB
	PPP1R12A	1	1	0	0	0	0.001637	0.001637	0	0	2.67e-06	0.002673	0.00144	-0.10063	2.9424	86	2	-0.49386	0	Ultra peripheral	aFIB
	COL1A2	3	3	0	0.333333	0.296769	0.00491	0.00491	0	0	2.67e-06	0.02973	0.001428	-0.10063	2.9424	28	3	-0.28944	0.444444	Peripheral	aFIB
	SAMHD1	4	4	0	0	0	0.006547	0.006547	0	0	2.67e-06	0.029724	0.001469	-0.10063	2.9424	1	5	-0.02196	0	Ultra peripheral	aFIB
	SDK1	9	9	0	0	0	0.01473	0.01473	0	0	2.67e-06	0.083304	0.001831	-0.10063	2.9424	11	5	0.148861	0.617284	Peripheral	aFIB
	IGFBP3	3	3	0	0	0	0.00491	0.00491	0	0	2.67e-06	0.042114	0.001502	-0.10063	2.9424	23	3	-0.28944	0.444444	Peripheral	aFIB
	NCALD	6	6	0	0	0	0.00982	0.00982	0	0	2.67e-06	0.06059	0.00172	-0.10063	2.9424	11	3	-0.03	0.444444	Peripheral	aFIB
	SORBS2	2	2	0	1	1	0.003273	0.003273	0	0	2.67e-06	0.026615	0.001417	-0.10063	2.9424	31	4	-0.54226	0.5	Peripheral	aFIB
	RALYL	2	2	0	0	0	0.003273	0.003273	0	0	2.67e-06	0.022444	0.001611	-0.10063	2.9424	36	1	-0.30147	0	Ultra peripheral	aFIB
	SENP6	1	1	0	0	0	0.001637	0.001637	0	0	2.67e-06	0.044004	0.001366	-0.10063	2.9424	87	3	-0.41916	0	Ultra peripheral	aFIB
	CELF2	3	3	0	0.333333	0.355448	0.00491	0.00491	0	0	2.67e-06	0.022728	0.001772	-0.10063	2.9424	22	3	-0.28944	0.444444	Peripheral	aFIB
	MSC-AS1	5	5	0	0	0	0.008183	0.008183	0	0	2.67e-06	0.034357	0.001618	-0.10063	2.9424	11	5	-0.19279	0.56	Peripheral	aFIB
	MSRB3	4	4	0	0	0	0.006547	0.006547	0	0	2.67e-06	0.042563	0.001476	-0.10063	2.9424	5	4	-0.33451	0.625	Connector	aFIB
	LINC01088	1	1	0	0	0	0.001637	0.001637	0	0	2.67e-06	0.000778	0.001573	-0.10063	2.9424	88	2	-0.49386	0	Ultra peripheral	aFIB
	TENM2	3	3	0	0	0	0.00491	0.00491	0	0	2.67e-06	0.049836	0.001466	-0.10063	2.9424	9	1	-0.30147	0.444444	Peripheral	aFIB
	DYNC2H1	1	1	0	0	0	0.001637	0.001637	0	0	2.67e-06	0.003953	0.001429	-0.10063	2.9424	89	1	-0.47471	0	Ultra peripheral	aFIB
	SAMD11	1	1	0	0	0	0.001637	0.001637	0	0	2.67e-06	0.043253	0.001365	-0.10063	2.9424	90	3	-0.41916	0	Ultra peripheral	aFIB
	GUCY1A2	7	7	0	0.095238	0.133161	0.011457	0.011457	0	0	2.67e-06	0.090042	0.001723	-0.10063	2.9424	7	3	-0.03	0.489796	Peripheral	aFIB
	CLMP	3	3	0	0	0	0.00491	0.00491	0	0	2.67e-06	0.009129	0.001576	-0.10063	2.9424	25	3	-0.28944	0.444444	Peripheral	aFIB
	ADAMTS12	4	4	0	0	0	0.006547	0.006547	0	0	2.67e-06	0.041665	0.001443	-0.10063	2.9424	11	1	-0.30147	0.625	Connector	aFIB
	COL4A3	3	3	0	0	0	0.00491	0.00491	0	0	2.67e-06	0.030195	0.001676	-0.10063	2.9424	26	5	-0.36361	0.444444	Peripheral	aFIB
	TNC	4	4	0	0	0	0.006547	0.006547	0	0	2.67e-06	0.044809	0.001539	-0.10063	2.9424	25	3	-0.28944	0.625	Connector	aFIB
	CEMIP	3	3	0	0	0	0.00491	0.00491	0	0	2.67e-06	0.02849	0.001417	-0.10063	2.9424	7	4	-0.33451	0.444444	Peripheral	aFIB
	NAALAD2	2	2	0	0	0	0.003273	0.003273	0	0	2.67e-06	0.011426	0.001733	-0.10063	2.9424	3	3	-0.28944	0	Ultra peripheral	aFIB
	IPO9-AS1	3	3	0	0.333333	0.300077	0.00491	0.00491	0	0	2.67e-06	0.054803	0.001393	-0.10063	2.9424	11	4	-0.54226	0.666667	Connector	aFIB
	FNDC3B	5	5	0	0.1	0.098954	0.008183	0.008183	0	0	2.67e-06	0.104101	0.001502	-0.10063	2.9424	21	0	-0.6223	0.72	Connector	aFIB
	TAGLN	3	3	0	0	0	0.00491	0.00491	0	0	2.67e-06	0.03106	0.001431	-0.10063	2.9424	1	5	-0.36361	0.444444	Peripheral	aFIB
	FAM172A	2	2	0	0	0	0.003273	0.003273	0	0	2.67e-06	0.060843	0.001379	-0.10063	2.9424	11	1	-0.47471	0.5	Peripheral	aFIB
	PLPP1	6	6	0	0	0	0.00982	0.00982	0	0	2.67e-06	0.067391	0.001541	-0.10063	2.9424	11	4	-0.33451	0.722222	Connector	aFIB
	EGFR	2	2	0	0	0	0.003273	0.003273	0	0	2.67e-06	0.022693	0.00169	-0.10063	2.9424	41	3	-0.28944	0	Ultra peripheral	aFIB
	NID1	2	2	0	0	0	0.003273	0.003273	0	0	2.67e-06	0.009977	0.001431	-0.10063	2.9424	8	5	-0.36361	0	Ultra peripheral	aFIB
	SVIL	7	7	0	0.047619	0.053258	0.011457	0.011457	0	0	2.67e-06	0.025242	0.002756	-0.10063	2.9424	11	1	0.044996	0.571429	Peripheral	aFIB
	STARD13	2	2	0	0	0	0.003273	0.003273	0	0	2.67e-06	0.005957	0.00147	-0.10063	2.9424	19	0	-0.6223	0.5	Peripheral	aFIB
	ANO3	2	2	0	0	0	0.003273	0.003273	0	0	2.67e-06	0.009461	0.001544	-0.10063	2.9424	4	1	-0.47471	0.5	Peripheral	aFIB
	ZNF385B	2	2	0	0	0	0.003273	0.003273	0	0	2.67e-06	0.009008	0.001427	-0.10063	2.9424	19	4	-0.33451	0	Ultra peripheral	aFIB
	SMOC2	6	6	0	0.2	0.212331	0.00982	0.00982	0	0	2.67e-06	0.066183	0.001859	-0.10063	2.9424	11	3	-0.03	0.444444	Peripheral	aFIB
	DLC1	3	3	0	0.666667	0.663905	0.00491	0.00491	0	0	2.67e-06	0.068071	0.001407	-0.10063	2.9424	15	3	-0.28944	0.444444	Peripheral	aFIB
	CP	2	2	0	0	0	0.003273	0.003273	0	0	2.67e-06	0.000748	0.002228	-0.10063	2.9424	6	0	-0.08297	0	Ultra peripheral	aFIB
	ITSN1	3	3	0	0	0	0.00491	0.00491	0	0	2.67e-06	0.043505	0.001462	-0.10063	2.9424	8	5	-0.19279	0	Ultra peripheral	aFIB
	UST	2	2	0	1	1	0.003273	0.003273	0	0	2.67e-06	0.014101	0.001438	-0.10063	2.9424	28	1	-0.30147	0	Ultra peripheral	aFIB
	MID1	3	3	0	0	0	0.00491	0.00491	0	0	2.67e-06	0.008275	0.001545	-0.10063	2.9424	27	1	-0.30147	0.444444	Peripheral	aFIB
	KCNT2	3	3	0	0	0	0.00491	0.00491	0	0	2.67e-06	0.050361	0.001431	-0.10063	2.9424	11	3	-0.28944	0.444444	Peripheral	aFIB
	COL14A1	6	6	0	0	0	0.00982	0.00982	0	0	2.67e-06	0.040911	0.001652	-0.10063	2.9424	11	4	-0.12676	0.666667	Connector	aFIB
	JAK2	1	1	0	0	0	0.001637	0.001637	0	0	2.67e-06	0.007537	0.001383	-0.10063	2.9424	91	4	-0.54226	0	Ultra peripheral	aFIB
	MYCBP2	2	2	0	0	0	0.003273	0.003273	0	0	2.67e-06	0.047146	0.001414	-0.10063	2.9424	11	3	-0.28944	0	Ultra peripheral	aFIB
	PRSS23	5	5	0	0.1	0.101056	0.008183	0.008183	0	0	2.67e-06	0.085738	0.001453	-0.10063	2.9424	11	1	0.044996	0.32	Peripheral	aFIB
	RANBP3L	1	1	0	0	0	0.001637	0.001637	0	0	2.67e-06	0.002453	0.001433	-0.10063	2.9424	92	2	-0.49386	0	Ultra peripheral	aFIB
	SLC38A2	3	3	0	0	0	0.00491	0.00491	0	0	2.67e-06	0.017876	0.001458	-0.10063	2.9424	1	5	-0.19279	0	Ultra peripheral	aFIB
	ITGA9	3	3	0	0	0	0.00491	0.00491	0	0	2.67e-06	0.011967	0.001586	-0.10063	2.9424	37	4	-0.54226	0.666667	Connector	aFIB
	HSPG2	2	2	0	0	0	0.003273	0.003273	0	0	2.67e-06	0.023289	0.001426	-0.10063	2.9424	27	3	-0.28944	0	Ultra peripheral	aFIB
	MYO1E	3	3	0	0	0	0.00491	0.00491	0	0	2.67e-06	0.033217	0.001411	-0.10063	2.9424	1	5	-0.36361	0.444444	Peripheral	aFIB
	KCND2	2	2	0	0	0	0.003273	0.003273	0	0	2.67e-06	0.056032	0.001379	-0.10063	2.9424	15	5	-0.53443	0.5	Peripheral	aFIB
	SLC12A1	3	3	0	0	0	0.00491	0.00491	0	0	2.67e-06	0.030406	0.001608	-0.10063	2.9424	11	4	-0.54226	0.666667	Connector	aFIB
	LINC01197	4	4	0	0.166667	0.154282	0.006547	0.006547	0	0	2.67e-06	0.0162	0.001606	-0.10063	2.9424	12	1	-0.12824	0.375	Peripheral	aFIB
	CARMIL1	5	5	0	0.1	0.100112	0.008183	0.008183	0	0	2.67e-06	0.07372	0.001462	-0.10063	2.9424	1	5	-0.02196	0.32	Peripheral	aFIB
	LRMDA	2	2	0	0	0	0.003273	0.003273	0	0	2.67e-06	0.00926	0.001559	-0.10063	2.9424	4	6	-0.81111	0.5	Peripheral	aFIB
	TNS1	2	2	0	0	0	0.003273	0.003273	0	0	2.67e-06	0.050751	0.001378	-0.10063	2.9424	11	1	-0.47471	0.5	Peripheral	aFIB
	CCDC102B	1	1	0	0	0	0.001637	0.001637	0	0	2.67e-06	0.003257	0.001405	-0.10063	2.9424	93	4	-0.54226	0	Ultra peripheral	aFIB
	C1orf21	3	3	0	0	0	0.00491	0.00491	0	0	2.67e-06	0.010512	0.001624	-0.10063	2.9424	94	3	-0.28944	0.444444	Peripheral	aFIB
	JAZF1	2	2	0	1	1	0.003273	0.003273	0	0	2.67e-06	0.026038	0.001396	-0.10063	2.9424	3	3	-0.28944	0	Ultra peripheral	aFIB
	PPP1R12B	5	5	0	0	0	0.008183	0.008183	0	0	2.67e-06	0.016592	0.001716	-0.10063	2.9424	4	2	4.28e-16	0.72	Connector	aFIB
	LINC00513	6	6	0	0.066667	0.065731	0.00982	0.00982	0	0	2.67e-06	0.067161	0.001805	-0.10063	2.9424	11	4	-0.33451	0.666667	Connector	aFIB
	PAG1	3	3	0	0	0	0.00491	0.00491	0	0	2.67e-06	0.017278	0.001443	-0.10063	2.9424	31	5	-0.19279	0	Ultra peripheral	aFIB
	ACTN4	3	3	0	0	0	0.00491	0.00491	0	0	2.67e-06	0.031972	0.001407	-0.10063	2.9424	1	4	-0.54226	0.666667	Connector	aFIB
	COL16A1	2	2	0	0	0	0.003273	0.003273	0	0	2.67e-06	0.021508	0.001394	-0.10063	2.9424	28	1	-0.47471	0.5	Peripheral	aFIB
	CUBN	1	1	0	0	0	0.001637	0.001637	0	0	2.67e-06	1.14e-05	0.001825	-0.10063	2.9424	95	6	-0.81111	0	Ultra peripheral	aFIB
	STAG1	1	1	0	0	0	0.001637	0.001637	0	0	2.67e-06	0.0391	0.001365	-0.10063	2.9424	96	3	-0.41916	0	Ultra peripheral	aFIB
	UACA	6	6	0	0.133333	0.147069	0.00982	0.00982	0	0	2.67e-06	0.091238	0.001678	-0.10063	2.9424	11	1	0.044996	0.5	Peripheral	aFIB
	LAMA4	3	3	0	0.333333	0.325298	0.00491	0.00491	0	0	2.67e-06	0.030319	0.001568	-0.10063	2.9424	11	3	-0.28944	0.444444	Peripheral	aFIB
	NOVA1	3	3	0	0.666667	0.98819	0.00491	0.00491	0	0	2.67e-06	0.046384	0.001491	-0.10063	2.9424	23	3	-0.15972	0	Ultra peripheral	aFIB
	PROCR	3	3	0	0.333333	0.351966	0.00491	0.00491	0	0	2.67e-06	0.037554	0.001404	-0.10063	2.9424	9	1	-0.30147	0.444444	Peripheral	aFIB
	ATP10D	2	2	0	0	0	0.003273	0.003273	0	0	2.67e-06	0.005863	0.001462	-0.10063	2.9424	20	0	-0.6223	0.5	Peripheral	aFIB
	MATN2	2	2	0	1	1	0.003273	0.003273	0	0	2.67e-06	0.03423	0.001381	-0.10063	2.9424	15	1	-0.47471	0.5	Peripheral	aFIB
	HIP1	5	5	0	0.1	0.09478	0.008183	0.008183	0	0	2.67e-06	0.083087	0.001431	-0.10063	2.9424	11	5	-0.36361	0.64	Connector	aFIB
	PDE7B	2	2	0	0	0	0.003273	0.003273	0	0	2.67e-06	0.004012	0.00157	-0.10063	2.9424	14	0	-0.6223	0.5	Peripheral	aFIB
	PRICKLE1	2	2	0	0	0	0.003273	0.003273	0	0	2.67e-06	0.016132	0.001693	-0.10063	2.9424	4	1	-0.30147	0	Ultra peripheral	aFIB
	SYTL2	3	3	0	0.666667	0.644099	0.00491	0.00491	0	0	2.67e-06	0.024581	0.001449	-0.10063	2.9424	31	4	-0.54226	0.666667	Connector	aFIB
	EPS8	7	7	0	0.047619	0.04889	0.011457	0.011457	0	0	2.67e-06	0.069531	0.001625	-0.10063	2.9424	1	5	0.148861	0.44898	Peripheral	aFIB
	SEMA3C	3	3	0	0	0	0.00491	0.00491	0	0	2.67e-06	0.027762	0.001462	-0.10063	2.9424	11	1	-0.30147	0.444444	Peripheral	aFIB
	LINGO1	3	3	0	0.333333	0.359533	0.00491	0.00491	0	0	2.67e-06	0.045038	0.001399	-0.10063	2.9424	7	3	-0.28944	0.444444	Peripheral	aFIB
	RGS6	3	3	0	0	0	0.00491	0.00491	0	0	2.67e-06	0.057493	0.001396	-0.10063	2.9424	7	3	-0.15972	0	Ultra peripheral	aFIB
	LAMC3	1	1	0	0	0	0.001637	0.001637	0	0	2.67e-06	0.015241	0.001374	-0.10063	2.9424	97	4	-0.54226	0	Ultra peripheral	aFIB
	NHSL1	1	1	0	0	0	0.001637	0.001637	0	0	2.67e-06	0.019281	0.001371	-0.10063	2.9424	98	4	-0.54226	0	Ultra peripheral	aFIB
	SEMA5A	2	2	0	0	0	0.003273	0.003273	0	0	2.67e-06	0.009547	0.001448	-0.10063	2.9424	27	3	-0.28944	0	Ultra peripheral	aFIB
	DIAPH2	1	1	0	0	0	0.001637	0.001637	0	0	2.67e-06	0.037873	0.001364	-0.10063	2.9424	99	3	-0.41916	0	Ultra peripheral	aFIB
	MAML3	3	3	0	0.333333	0.313058	0.00491	0.00491	0	0	2.67e-06	0.048717	0.001422	-0.10063	2.9424	4	1	-0.47471	0.666667	Connector	aFIB
	DNM3OS	1	1	0	0	0	0.001637	0.001637	0	0	2.67e-06	0.018921	0.00137	-0.10063	2.9424	100	1	-0.47471	0	Ultra peripheral	aFIB
	DCLK1	4	4	0	0	0	0.006547	0.006547	0	0	2.67e-06	0.025305	0.001852	-0.10063	2.9424	5	3	-0.15972	0.375	Peripheral	aFIB
	ROR1	2	2	0	0	0	0.003273	0.003273	0	0	2.67e-06	0.03511	0.001384	-0.10063	2.9424	11	4	-0.54226	0.5	Peripheral	aFIB
	ITGA11	1	1	0	0	0	0.001637	0.001637	0	0	2.67e-06	0.001303	0.001504	-0.10063	2.9424	101	3	-0.41916	0	Ultra peripheral	aFIB
	MEGF6	1	1	0	0	0	0.001637	0.001637	0	0	2.67e-06	0.004698	0.001387	-0.10063	2.9424	102	1	-0.47471	0	Ultra peripheral	aFIB
	ITGA8	6	6	0	0	0	0.00982	0.00982	0	0	2.67e-06	0.014092	0.002346	-0.10063	2.9424	2	4	-0.12676	0.666667	Connector	aFIB
	ARHGAP24	2	2	0	0	0	0.003273	0.003273	0	0	2.67e-06	0.02593	0.001469	-0.10063	2.9424	23	3	-0.28944	0	Ultra peripheral	aFIB
	FCHSD2	4	4	0	0.333333	0.50108	0.006547	0.006547	0	0	2.67e-06	0.072961	0.001437	-0.10063	2.9424	8	3	-0.28944	0.625	Connector	aFIB
	ZNF638	2	2	0	0	0	0.003273	0.003273	0	0	2.67e-06	0.055484	0.001376	-0.10063	2.9424	11	1	-0.47471	0.5	Peripheral	aFIB
	LRRC4C	2	2	0	0	0	0.003273	0.003273	0	0	2.67e-06	0.019941	0.001449	-0.10063	2.9424	38	1	-0.30147	0	Ultra peripheral	aFIB
	SLC2A3	3	3	0	0	0	0.00491	0.00491	0	0	2.67e-06	0.016624	0.001464	-0.10063	2.9424	8	5	-0.19279	0	Ultra peripheral	aFIB
	HMCN1	2	2	0	0	0	0.003273	0.003273	0	0	2.67e-06	0.009324	0.001453	-0.10063	2.9424	23	1	-0.47471	0.5	Peripheral	aFIB
	ROBO2	2	2	0	0	0	0.003273	0.003273	0	0	2.67e-06	0.022176	0.001415	-0.10063	2.9424	15	3	-0.28944	0	Ultra peripheral	aFIB
	FAP	1	1	0	0	0	0.001637	0.001637	0	0	2.67e-06	0.018545	0.00137	-0.10063	2.9424	103	1	-0.47471	0	Ultra peripheral	aFIB
	AOX1	2	2	0	0	0	0.003273	0.003273	0	0	2.67e-06	0.006548	0.002047	-0.10063	2.9424	33	1	-0.47471	0.5	Peripheral	aFIB
	LDLRAD4	2	2	0	0	0	0.003273	0.003273	0	0	2.67e-06	0.025928	0.001442	-0.10063	2.9424	11	1	-0.47471	0.5	Peripheral	aFIB
	ELN	3	3	0	0	0	0.00491	0.00491	0	0	2.67e-06	0.035566	0.001506	-0.10063	2.9424	14	5	-0.36361	0.444444	Peripheral	aFIB
	PPFIA2	2	2	0	1	2	0.003273	0.003273	0	0	2.67e-06	0.046832	0.001377	-0.10063	2.9424	11	1	-0.47471	0.5	Peripheral	aFIB
	RGS12	1	1	0	0	0	0.001637	0.001637	0	0	2.67e-06	0.00626	0.001395	-0.10063	2.9424	104	5	-0.53443	0	Ultra peripheral	aFIB
	FBXL7	4	4	0	0.333333	0.346112	0.006547	0.006547	0	0	2.67e-06	0.044309	0.001449	-0.10063	2.9424	9	1	-0.30147	0.5	Peripheral	aFIB
	KCNMA1	2	2	0	0	0	0.003273	0.003273	0	0	2.67e-06	0.014285	0.001398	-0.10063	2.9424	5	4	-0.54226	0.5	Peripheral	aFIB
	ACTB	4	4	0	0	0	0.006547	0.006547	0	0	2.67e-06	0.03113	0.001457	-0.10063	2.9424	7	5	-0.36361	0.625	Connector	aFIB
	PCSK5	2	2	0	1	1	0.003273	0.003273	0	0	2.67e-06	0.048264	0.001378	-0.10063	2.9424	11	1	-0.47471	0.5	Peripheral	aFIB
	TRDN	1	1	0	0	0	0.001637	0.001637	0	0	2.67e-06	0.013926	0.001373	-0.10063	2.9424	105	3	-0.41916	0	Ultra peripheral	aFIB
	ADAM12	1	1	0	0	0	0.001637	0.001637	0	0	2.67e-06	0.004497	0.001385	-0.10063	2.9424	106	1	-0.47471	0	Ultra peripheral	aFIB
	RNF150	3	3	0	0	0	0.00491	0.00491	0	0	2.67e-06	0.039388	0.001397	-0.10063	2.9424	7	1	-0.30147	0.444444	Peripheral	aFIB
	EPHA3	3	3	0	0	0	0.00491	0.00491	0	0	2.67e-06	0.05441	0.001397	-0.10063	2.9424	5	4	-0.54226	0.666667	Connector	aFIB
	ECHDC2	3	3	0	0	0	0.00491	0.00491	0	0	2.67e-06	0.038648	0.001468	-0.10063	2.9424	13	5	-0.36361	0.444444	Peripheral	aFIB
	ATXN1	1	1	0	0	0	0.001637	0.001637	0	0	2.67e-06	0.035965	0.001364	-0.10063	2.9424	107	3	-0.41916	0	Ultra peripheral	aFIB
	RYR2	6	6	0	0	0	0.00982	0.00982	0	0	2.67e-06	0.068575	0.001952	-0.10063	2.9424	11	3	-0.15972	0.666667	Connector	aFIB
	TNS3	2	2	0	0	0	0.003273	0.003273	0	0	2.67e-06	0.01053	0.001442	-0.10063	2.9424	7	5	-0.53443	0.5	Peripheral	aFIB
	KCNIP4	1	1	0	0	0	0.001637	0.001637	0	0	2.67e-06	0.000322	0.001671	-0.10063	2.9424	108	3	-0.41916	0	Ultra peripheral	aFIB
	GAS7	1	1	0	0	0	0.001637	0.001637	0	0	2.67e-06	0.018767	0.001368	-0.10063	2.9424	109	3	-0.41916	0	Ultra peripheral	aFIB
	ACSS3	3	3	0	0	0	0.00491	0.00491	0	0	2.67e-06	0.020809	0.001758	-0.10063	2.9424	11	1	-0.30147	0.444444	Peripheral	aFIB
	VCL	2	2	0	0	0	0.003273	0.003273	0	0	2.67e-06	0.012185	0.001431	-0.10063	2.9424	32	2	-0.49386	0.5	Peripheral	aFIB
	ACTN1	1	1	0	0	0	0.001637	0.001637	0	0	2.67e-06	0.00206	0.001407	-0.10063	2.9424	110	5	-0.53443	0	Ultra peripheral	aFIB
	GREB1L	2	2	0	0	0	0.003273	0.003273	0	0	2.67e-06	0.026401	0.001414	-0.10063	2.9424	11	5	-0.53443	0.5	Peripheral	aFIB
	PDE3B	1	1	0	0	0	0.001637	0.001637	0	0	2.67e-06	0.014211	0.001373	-0.10063	2.9424	111	4	-0.54226	0	Ultra peripheral	aFIB
	PLD1	2	2	0	1	1	0.003273	0.003273	0	0	2.67e-06	0.029457	0.001576	-0.10063	2.9424	15	4	-0.54226	0.5	Peripheral	aFIB
	MBNL1	2	2	0	0	0	0.003273	0.003273	0	0	2.67e-06	0.008804	0.00165	-0.10063	2.9424	22	1	-0.30147	0	Ultra peripheral	aFIB
	FAM227B	1	1	0	0	0	0.001637	0.001637	0	0	2.67e-06	0.000779	0.001498	-0.10063	2.9424	112	5	-0.53443	0	Ultra peripheral	aFIB
	LIFR	2	2	0	0	0	0.003273	0.003273	0	0	2.67e-06	0.023529	0.001386	-0.10063	2.9424	7	1	-0.47471	0.5	Peripheral	aFIB
	FAM155A	1	1	0	0	0	0.001637	0.001637	0	0	2.67e-06	0.002868	0.0014	-0.10063	2.9424	113	4	-0.54226	0	Ultra peripheral	aFIB
	LRFN5	2	2	0	0	0	0.003273	0.003273	0	0	2.67e-06	0.017638	0.001495	-0.10063	2.9424	29	1	-0.30147	0	Ultra peripheral	aFIB
	FLNB	1	1	0	0	0	0.001637	0.001637	0	0	2.67e-06	0.013389	0.001372	-0.10063	2.9424	114	3	-0.41916	0	Ultra peripheral	aFIB
	ENOX1	2	2	0	0	0	0.003273	0.003273	0	0	2.67e-06	0.025575	0.001389	-0.10063	2.9424	7	4	-0.54226	0.5	Peripheral	aFIB
	COL4A5	3	3	0	0	0	0.00491	0.00491	0	0	2.67e-06	0.026072	0.001454	-0.10063	2.9424	12	1	-0.30147	0.444444	Peripheral	aFIB
	CLSTN2	1	1	0	0	0	0.001637	0.001637	0	0	2.67e-06	0.020883	0.001388	-0.10063	2.9424	115	3	-0.41916	0	Ultra peripheral	aFIB
	JMJD1C	3	3	0	0	0	0.00491	0.00491	0	0	2.67e-06	0.07623	0.00138	-0.10063	2.9424	15	3	-0.28944	0.444444	Peripheral	aFIB
	CDON	2	2	0	0	0	0.003273	0.003273	0	0	2.67e-06	0.005969	0.001635	-0.10063	2.9424	22	1	-0.30147	0	Ultra peripheral	aFIB
	STK3	2	2	0	0	0	0.003273	0.003273	0	0	2.67e-06	0.040907	0.001387	-0.10063	2.9424	11	5	-0.53443	0.5	Peripheral	aFIB
	C1S	1	1	0	0	0	0.001637	0.001637	0	0	2.67e-06	0.007782	0.001408	-0.10063	2.9424	116	1	-0.47471	0	Ultra peripheral	aFIB
	ADAMTSL2	1	1	0	0	0	0.001637	0.001637	0	0	2.67e-06	0.006334	0.001379	-0.10063	2.9424	117	4	-0.54226	0	Ultra peripheral	aFIB
	S100A6	2	2	0	0	0	0.003273	0.003273	0	0	2.67e-06	0.006496	0.001481	-0.10063	2.9424	25	3	-0.28944	0	Ultra peripheral	aFIB
	SH3PXD2B	1	1	0	0	0	0.001637	0.001637	0	0	2.67e-06	0.018245	0.001368	-0.10063	2.9424	118	3	-0.41916	0	Ultra peripheral	aFIB
	CNKSR2	2	2	0	0	0	0.003273	0.003273	0	0	2.67e-06	0.005141	0.00149	-0.10063	2.9424	25	1	-0.47471	0.5	Peripheral	aFIB
	IL34	1	1	0	0	0	0.001637	0.001637	0	0	2.67e-06	0.007325	0.001383	-0.10063	2.9424	119	4	-0.54226	0	Ultra peripheral	aFIB
	NLGN1	4	4	0	0	0	0.006547	0.006547	0	0	2.67e-06	0.013031	0.001541	-0.10063	2.9424	9	1	-0.12824	0.375	Peripheral	aFIB
	CNTN4	2	2	0	0	0	0.003273	0.003273	0	0	2.67e-06	0.041667	0.00138	-0.10063	2.9424	7	3	-0.28944	0	Ultra peripheral	aFIB
	ADAM22	1	1	0	0	0	0.001637	0.001637	0	0	2.67e-06	0.006299	0.001379	-0.10063	2.9424	120	4	-0.54226	0	Ultra peripheral	aFIB
	PIK3R1	4	4	0	0	0	0.006547	0.006547	0	0	2.67e-06	0.01318	0.001825	-0.10063	2.9424	8	1	-0.12824	0.375	Peripheral	aFIB
	RUNX1T1	3	3	0	0	0	0.00491	0.00491	0	0	2.67e-06	0.014648	0.001672	-0.10063	2.9424	12	1	-0.30147	0.444444	Peripheral	aFIB
	RCAN2	2	2	0	0	0	0.003273	0.003273	0	0	2.67e-06	0.009774	0.001415	-0.10063	2.9424	5	4	-0.54226	0.5	Peripheral	aFIB
	GEM	1	1	0	0	0	0.001637	0.001637	0	0	2.67e-06	0.009969	0.001373	-0.10063	2.9424	121	5	-0.53443	0	Ultra peripheral	aFIB
	PTGDR	1	1	0	0	0	0.001637	0.001637	0	0	2.67e-06	0.000617	0.001528	-0.10063	2.9424	122	4	-0.54226	0	Ultra peripheral	aFIB
	IL7	1	1	0	0	0	0.001637	0.001637	0	0	2.67e-06	0.00822	0.001376	-0.10063	2.9424	123	3	-0.41916	0	Ultra peripheral	aFIB
	DOCK10	1	1	0	0	0	0.001637	0.001637	0	0	2.67e-06	0.008203	0.001376	-0.10063	2.9424	124	3	-0.41916	0	Ultra peripheral	aFIB
	C1QTNF7	1	1	0	0	0	0.001637	0.001637	0	0	2.67e-06	0.034024	0.001364	-0.10063	2.9424	125	3	-0.41916	0	Ultra peripheral	aFIB
	CDC42BPA	3	3	0	0	0	0.00491	0.00491	0	0	2.67e-06	0.033868	0.001428	-0.10063	2.9424	11	1	-0.12824	0	Ultra peripheral	aFIB
	ANTXR1	1	1	0	0	0	0.001637	0.001637	0	0	2.67e-06	0.01792	0.001368	-0.10063	2.9424	126	3	-0.41916	0	Ultra peripheral	aFIB
	TMTC2	1	1	0	0	0	0.001637	0.001637	0	0	2.67e-06	0.001445	0.001426	-0.10063	2.9424	127	1	-0.47471	0	Ultra peripheral	aFIB
	KCNK2	1	1	0	0	0	0.001637	0.001637	0	0	2.67e-06	0.033699	0.001364	-0.10063	2.9424	128	3	-0.41916	0	Ultra peripheral	aFIB
	DANT2	1	1	0	0	0	0.001637	0.001637	0	0	2.67e-06	0.001329	0.001444	-0.10063	2.9424	129	1	-0.47471	0	Ultra peripheral	aFIB
	ROCK1	1	1	0	0	0	0.001637	0.001637	0	0	2.67e-06	0.001955	0.001404	-0.10063	2.9424	130	5	-0.53443	0	Ultra peripheral	aFIB
	XYLT1	2	2	0	0	0	0.003273	0.003273	0	0	2.67e-06	0.02966	0.001427	-0.10063	2.9424	20	0	-0.6223	0.5	Peripheral	aFIB
	OGT	2	2	0	0	0	0.003273	0.003273	0	0	2.67e-06	0.034216	0.001484	-0.10063	2.9424	35	5	-0.53443	0.5	Peripheral	aFIB
	TMEM132C	2	2	0	0	0	0.003273	0.003273	0	0	2.67e-06	0.019184	0.001393	-0.10063	2.9424	21	1	-0.30147	0	Ultra peripheral	aFIB
	NALCN	2	2	0	0	0	0.003273	0.003273	0	0	2.67e-06	0.023105	0.00139	-0.10063	2.9424	28	1	-0.47471	0.5	Peripheral	aFIB
	UBE2E2	2	2	0	0	0	0.003273	0.003273	0	0	2.67e-06	0.020834	0.001399	-0.10063	2.9424	11	4	-0.33451	0	Ultra peripheral	aFIB
	MRVI1	1	1	0	0	0	0.001637	0.001637	0	0	2.67e-06	0.006092	0.001378	-0.10063	2.9424	131	4	-0.54226	0	Ultra peripheral	aFIB
	EPB41L2	3	3	0	0.333333	0.338017	0.00491	0.00491	0	0	2.67e-06	0.048644	0.00145	-0.10063	2.9424	12	1	-0.47471	0.666667	Connector	aFIB
	LPAR1	3	3	0	0	0	0.00491	0.00491	0	0	2.67e-06	0.027434	0.001455	-0.10063	2.9424	21	3	-0.28944	0.444444	Peripheral	aFIB
	C3	2	2	0	0	0	0.003273	0.003273	0	0	2.67e-06	0.020389	0.001393	-0.10063	2.9424	9	1	-0.30147	0	Ultra peripheral	aFIB
	SLC24A3	1	1	0	0	0	0.001637	0.001637	0	0	2.67e-06	0.033069	0.001363	-0.10063	2.9424	132	3	-0.41916	0	Ultra peripheral	aFIB
	ALDH1A1	2	2	0	0	0	0.003273	0.003273	0	0	2.67e-06	0.010475	0.001419	-0.10063	2.9424	28	1	-0.47471	0.5	Peripheral	aFIB
	CACHD1	1	1	0	0	0	0.001637	0.001637	0	0	2.67e-06	0.007498	0.00147	-0.10063	2.9424	133	1	-0.47471	0	Ultra peripheral	aFIB
	ZFHX4	3	3	0	0	0	0.00491	0.00491	0	0	2.67e-06	0.02505	0.001434	-0.10063	2.9424	9	1	-0.30147	0.444444	Peripheral	aFIB
	RBM47	1	1	0	0	0	0.001637	0.001637	0	0	2.67e-06	0.000297	0.001647	-0.10063	2.9424	134	3	-0.41916	0	Ultra peripheral	aFIB
	PDK4	2	2	0	1	1	0.003273	0.003273	0	0	2.67e-06	0.003662	0.001507	-0.10063	2.9424	24	5	-0.36361	0	Ultra peripheral	aFIB
	LONRF1	1	1	0	0	0	0.001637	0.001637	0	0	2.67e-06	0.009582	0.001372	-0.10063	2.9424	135	5	-0.53443	0	Ultra peripheral	aFIB
	TJP1	2	2	0	0	0	0.003273	0.003273	0	0	2.67e-06	0.038867	0.001392	-0.10063	2.9424	11	4	-0.54226	0.5	Peripheral	aFIB
	TGFBR3	2	2	0	0	0	0.003273	0.003273	0	0	2.67e-06	0.049097	0.001392	-0.10063	2.9424	11	3	-0.28944	0	Ultra peripheral	aFIB
	ADGRD1	1	1	0	0	0	0.001637	0.001637	0	0	2.67e-06	0.029803	0.001365	-0.10063	2.9424	136	5	-0.53443	0	Ultra peripheral	aFIB
	PDE5A	3	3	0	0	0	0.00491	0.00491	0	0	2.67e-06	0.024142	0.001468	-0.10063	2.9424	27	1	-0.30147	0.444444	Peripheral	aFIB
	PNISR	2	2	0	0	0	0.003273	0.003273	0	0	2.67e-06	0.034464	0.001423	-0.10063	2.9424	27	3	-0.28944	0	Ultra peripheral	aFIB
	PAWR	1	1	0	0	0	0.001637	0.001637	0	0	2.67e-06	0.016374	0.00137	-0.10063	2.9424	137	1	-0.47471	0	Ultra peripheral	aFIB
	CLIC4	2	2	0	0	0	0.003273	0.003273	0	0	2.67e-06	0.012821	0.001406	-0.10063	2.9424	1	5	-0.36361	0	Ultra peripheral	aFIB
	BOC	1	1	0	0	0	0.001637	0.001637	0	0	2.67e-06	0.003408	0.001393	-0.10063	2.9424	138	5	-0.53443	0	Ultra peripheral	aFIB
	PPP1CB	1	1	0	0	0	0.001637	0.001637	0	0	2.67e-06	0.002297	0.001406	-0.10063	2.9424	139	5	-0.53443	0	Ultra peripheral	aFIB
	FMO2	1	1	0	0	0	0.001637	0.001637	0	0	2.67e-06	0.005246	0.001398	-0.10063	2.9424	140	3	-0.41916	0	Ultra peripheral	aFIB
	PTH2R	4	4	0	0	0	0.006547	0.006547	0	0	2.67e-06	0.009801	0.001902	-0.10063	2.9424	141	6	0.324443	0.625	Connector	aFIB
	DTNA	1	1	0	0	0	0.001637	0.001637	0	0	2.67e-06	0.001935	0.001417	-0.10063	2.9424	142	2	-0.49386	0	Ultra peripheral	aFIB
	COL27A1	1	1	0	0	0	0.001637	0.001637	0	0	2.67e-06	0.016403	0.001369	-0.10063	2.9424	143	4	-0.54226	0	Ultra peripheral	aFIB
	PODN	1	1	0	0	0	0.001637	0.001637	0	0	2.67e-06	0.017023	0.001367	-0.10063	2.9424	144	3	-0.41916	0	Ultra peripheral	aFIB
	UBR3	2	2	0	0	0	0.003273	0.003273	0	0	2.67e-06	0.037137	0.001403	-0.10063	2.9424	11	3	-0.28944	0	Ultra peripheral	aFIB
	RAD51B	2	2	0	0	0	0.003273	0.003273	0	0	2.67e-06	0.021802	0.001419	-0.10063	2.9424	5	5	-0.53443	0.5	Peripheral	aFIB
	LINC00989	1	1	0	0	0	0.001637	0.001637	0	0	2.67e-06	0.001867	0.001402	-0.10063	2.9424	145	5	-0.53443	0	Ultra peripheral	aFIB
	TTTY14	1	1	0	0	0	0.001637	0.001637	0	0	2.67e-06	0.029155	0.001365	-0.10063	2.9424	146	5	-0.53443	0	Ultra peripheral	aFIB
	TARID	1	1	0	0	0	0.001637	0.001637	0	0	2.67e-06	0.015981	0.001368	-0.10063	2.9424	147	1	-0.47471	0	Ultra peripheral	aFIB
	TRERF1	4	4	0	0.166667	0.166184	0.006547	0.006547	0	0	2.67e-06	0.054525	0.00144	-0.10063	2.9424	11	5	-0.36361	0.625	Connector	aFIB
	LARGE1	2	2	0	0	0	0.003273	0.003273	0	0	2.67e-06	0.006401	0.001418	-0.10063	2.9424	19	4	-0.54226	0.5	Peripheral	aFIB
	2022-03-01	1	1	0	0	0	0.001637	0.001637	0	0	2.67e-06	0.012123	0.001371	-0.10063	2.9424	148	3	-0.41916	0	Ultra peripheral	aFIB
	PLCL1	3	3	0	0	0	0.00491	0.00491	0	0	2.67e-06	0.016561	0.001425	-0.10063	2.9424	21	3	-0.28944	0.444444	Peripheral	aFIB
	TRANK1	1	1	0	0	0	0.001637	0.001637	0	0	2.67e-06	0.003976	0.001383	-0.10063	2.9424	149	1	-0.47471	0	Ultra peripheral	aFIB
	PDZRN3	4	4	0	0	0	0.006547	0.006547	0	0	2.67e-06	0.017731	0.001598	-0.10063	2.9424	4	5	-0.36361	0.625	Connector	aFIB
	FGF7	3	3	0	0	0	0.00491	0.00491	0	0	2.67e-06	0.007303	0.001713	-0.10063	2.9424	10	5	-0.36361	0.444444	Peripheral	aFIB
	MED13L	2	2	0	0	0	0.003273	0.003273	0	0	2.67e-06	0.035319	0.001386	-0.10063	2.9424	21	1	-0.47471	0.5	Peripheral	aFIB
	DST	2	2	0	0	0	0.003273	0.003273	0	0	2.67e-06	0.044537	0.001377	-0.10063	2.9424	11	1	-0.47471	0.5	Peripheral	aFIB
	ANK2	1	1	0	0	0	0.001637	0.001637	0	0	2.67e-06	0.001979	0.001425	-0.10063	2.9424	150	5	-0.53443	0	Ultra peripheral	aFIB
	PRKCA	2	2	0	1	2	0.003273	0.003273	0	0	2.67e-06	0.046679	0.001375	-0.10063	2.9424	11	1	-0.47471	0.5	Peripheral	aFIB
	RYR3	1	1	0	0	0	0.001637	0.001637	0	0	2.67e-06	0.001988	0.001429	-0.10063	2.9424	151	1	-0.47471	0	Ultra peripheral	aFIB
	UNC5C	1	1	0	0	0	0.001637	0.001637	0	0	2.67e-06	0.005257	0.001379	-0.10063	2.9424	152	1	-0.47471	0	Ultra peripheral	aFIB
	NTM	1	1	0	0	0	0.001637	0.001637	0	0	2.67e-06	0.00313	0.001389	-0.10063	2.9424	153	5	-0.53443	0	Ultra peripheral	aFIB
	FHL2	1	1	0	0	0	0.001637	0.001637	0	0	2.67e-06	0.005197	0.001379	-0.10063	2.9424	154	1	-0.47471	0	Ultra peripheral	aFIB
	PAMR1	1	1	0	0	0	0.001637	0.001637	0	0	2.67e-06	0.005152	0.001385	-0.10063	2.9424	155	3	-0.41916	0	Ultra peripheral	aFIB
	PSD3	1	1	0	0	0	0.001637	0.001637	0	0	2.67e-06	0.030779	0.001363	-0.10063	2.9424	156	3	-0.41916	0	Ultra peripheral	aFIB
	KLHL29	1	1	0	0	0	0.001637	0.001637	0	0	2.67e-06	0.005171	0.001379	-0.10063	2.9424	157	1	-0.47471	0	Ultra peripheral	aFIB
	SNED1	2	2	0	0	0	0.003273	0.003273	0	0	2.67e-06	0.048568	0.001389	-0.10063	2.9424	11	3	-0.28944	0	Ultra peripheral	aFIB
	TNRC6A	1	1	0	0	0	0.001637	0.001637	0	0	2.67e-06	0.006888	0.001402	-0.10063	2.9424	158	1	-0.47471	0	Ultra peripheral	aFIB
	FTL	1	1	0	0	0	0.001637	0.001637	0	0	2.67e-06	0.012333	0.001371	-0.10063	2.9424	159	4	-0.54226	0	Ultra peripheral	aFIB
	RABGAP1	1	1	0	0	0	0.001637	0.001637	0	0	2.67e-06	0.005581	0.001376	-0.10063	2.9424	160	4	-0.54226	0	Ultra peripheral	aFIB
	SERPINE1	1	1	0	0	0	0.001637	0.001637	0	0	2.67e-06	0.000478	0.00151	-0.10063	2.9424	161	5	-0.53443	0	Ultra peripheral	aFIB
	LPP	5	5	0	0.1	0.102459	0.008183	0.008183	0	0	2.67e-06	0.048512	0.001528	-0.10063	2.9424	1	2	-0.49386	0.64	Connector	aFIB
	SMURF1	1	1	0	0	0	0.001637	0.001637	0	0	2.67e-06	0.001763	0.0014	-0.10063	2.9424	162	5	-0.53443	0	Ultra peripheral	aFIB
	PELI2	2	2	0	0	0	0.003273	0.003273	0	0	2.67e-06	0.010563	0.001413	-0.10063	2.9424	30	5	-0.36361	0	Ultra peripheral	aFIB
	ATP10A	2	2	0	0	0	0.003273	0.003273	0	0	2.67e-06	0.012775	0.001403	-0.10063	2.9424	1	5	-0.36361	0	Ultra peripheral	aFIB
	ANKS1B	1	1	0	0	0	0.001637	0.001637	0	0	2.67e-06	0.005534	0.001376	-0.10063	2.9424	163	4	-0.54226	0	Ultra peripheral	aFIB
	THBS1	3	3	0	0	0	0.00491	0.00491	0	0	2.67e-06	0.013398	0.001441	-0.10063	2.9424	30	5	-0.19279	0	Ultra peripheral	aFIB
	SPP1	3	3	0	0	0	0.00491	0.00491	0	0	2.67e-06	0.007991	0.001606	-0.10063	2.9424	26	4	-0.54226	0.666667	Connector	aFIB
	PTGIS	3	3	0	0.333333	0.660941	0.00491	0.00491	0	0	2.67e-06	0.048885	0.001441	-0.10063	2.9424	23	3	-0.15972	0	Ultra peripheral	aFIB
	RARRES1	1	1	0	0	0	0.001637	0.001637	0	0	2.67e-06	0.003163	0.00139	-0.10063	2.9424	164	5	-0.53443	0	Ultra peripheral	aFIB
	SPTBN1	1	1	0	0	0	0.001637	0.001637	0	0	2.67e-06	0.015021	0.001367	-0.10063	2.9424	165	1	-0.47471	0	Ultra peripheral	aFIB
	SHROOM3	2	2	0	0	0	0.003273	0.003273	0	0	2.67e-06	0.008917	0.001468	-0.10063	2.9424	32	2	-0.49386	0.5	Peripheral	aFIB
	RBFOX2	1	1	0	0	0	0.001637	0.001637	0	0	2.67e-06	0.014955	0.001369	-0.10063	2.9424	166	1	-0.47471	0	Ultra peripheral	aFIB
	OSBPL10	1	1	0	0	0	0.001637	0.001637	0	0	2.67e-06	0.006628	0.001382	-0.10063	2.9424	167	5	-0.53443	0	Ultra peripheral	aFIB
	NEXN	1	1	0	0	0	0.001637	0.001637	0	0	2.67e-06	0.008676	0.001371	-0.10063	2.9424	168	5	-0.53443	0	Ultra peripheral	aFIB
	TSHZ3	1	1	0	0	0	0.001637	0.001637	0	0	2.67e-06	0.004972	0.001384	-0.10063	2.9424	169	3	-0.41916	0	Ultra peripheral	aFIB
	CALCRL	1	1	0	0	0	0.001637	0.001637	0	0	2.67e-06	0.005047	0.001388	-0.10063	2.9424	170	5	-0.53443	0	Ultra peripheral	aFIB
	NMD3	1	1	0	0	0	0.001637	0.001637	0	0	2.67e-06	0.007125	0.001373	-0.10063	2.9424	171	3	-0.41916	0	Ultra peripheral	aFIB
	CXCL12	1	1	0	0	0	0.001637	0.001637	0	0	2.67e-06	0.004972	0.001378	-0.10063	2.9424	172	1	-0.47471	0	Ultra peripheral	aFIB
	SLC35F1	2	2	0	0	0	0.003273	0.003273	0	0	2.67e-06	0.006611	0.001433	-0.10063	2.9424	12	4	-0.54226	0.5	Peripheral	aFIB
	REV3L	1	1	0	0	0	0.001637	0.001637	0	0	2.67e-06	0.002602	0.001392	-0.10063	2.9424	173	5	-0.53443	0	Ultra peripheral	aFIB
	MKLN1	1	1	0	0	0	0.001637	0.001637	0	0	2.67e-06	0.000771	0.001493	-0.10063	2.9424	174	5	-0.53443	0	Ultra peripheral	aFIB
	RAI14	1	1	0	0	0	0.001637	0.001637	0	0	2.67e-06	0.005651	0.001395	-0.10063	2.9424	175	1	-0.47471	0	Ultra peripheral	aFIB
	LINC01482	1	1	0	0	0	0.001637	0.001637	0	0	2.67e-06	0.003657	0.00138	-0.10063	2.9424	176	1	-0.47471	0	Ultra peripheral	aFIB
	PGM5	1	1	0	0	0	0.001637	0.001637	0	0	2.67e-06	0.005372	0.001376	-0.10063	2.9424	177	4	-0.54226	0	Ultra peripheral	aFIB
	FRMD4A	1	1	0	0	0	0.001637	0.001637	0	0	2.67e-06	0.026601	0.001364	-0.10063	2.9424	178	5	-0.53443	0	Ultra peripheral	aFIB
	NTN1	1	1	0	0	0	0.001637	0.001637	0	0	2.67e-06	0.003661	0.001381	-0.10063	2.9424	179	1	-0.47471	0	Ultra peripheral	aFIB
	LUC7L3	1	1	0	0	0	0.001637	0.001637	0	0	2.67e-06	0.026568	0.001364	-0.10063	2.9424	180	5	-0.53443	0	Ultra peripheral	aFIB
	DDAH1	2	2	0	0	0	0.003273	0.003273	0	0	2.67e-06	0.00935	0.001411	-0.10063	2.9424	31	5	-0.36361	0	Ultra peripheral	aFIB
	GHR	2	2	0	1	1	0.003273	0.003273	0	0	2.67e-06	0.041002	0.001374	-0.10063	2.9424	11	1	-0.47471	0.5	Peripheral	aFIB
	ENPP1	1	1	0	0	0	0.001637	0.001637	0	0	2.67e-06	0.006965	0.001373	-0.10063	2.9424	181	3	-0.41916	0	Ultra peripheral	aFIB
	FSTL1	2	2	0	1	1	0.003273	0.003273	0	0	2.67e-06	0.032094	0.001391	-0.10063	2.9424	15	3	-0.28944	0	Ultra peripheral	aFIB
	PLSCR4	1	1	0	0	0	0.001637	0.001637	0	0	2.67e-06	0.008415	0.00137	-0.10063	2.9424	182	5	-0.53443	0	Ultra peripheral	aFIB
	MYO10	1	1	0	0	0	0.001637	0.001637	0	0	2.67e-06	0.026196	0.001364	-0.10063	2.9424	183	5	-0.53443	0	Ultra peripheral	aFIB
	PIEZO2	1	1	0	0	0	0.001637	0.001637	0	0	2.67e-06	0.00693	0.001373	-0.10063	2.9424	184	3	-0.41916	0	Ultra peripheral	aFIB
	FBLN2	2	2	0	0	0	0.003273	0.003273	0	0	2.67e-06	0.007428	0.001503	-0.10063	2.9424	2	4	-0.33451	0	Ultra peripheral	aFIB
	COL5A1	1	1	0	0	0	0.001637	0.001637	0	0	2.67e-06	0.004814	0.001377	-0.10063	2.9424	185	1	-0.47471	0	Ultra peripheral	aFIB
	CERS6	1	1	0	0	0	0.001637	0.001637	0	0	2.67e-06	0.008328	0.00137	-0.10063	2.9424	186	5	-0.53443	0	Ultra peripheral	aFIB
	MYH10	1	1	0	0	0	0.001637	0.001637	0	0	2.67e-06	0.015105	0.001366	-0.10063	2.9424	187	3	-0.41916	0	Ultra peripheral	aFIB
	GSE1	1	1	0	0	0	0.001637	0.001637	0	0	2.67e-06	0.002657	0.001422	-0.10063	2.9424	188	4	-0.54226	0	Ultra peripheral	aFIB
	PLA2R1	1	1	0	0	0	0.001637	0.001637	0	0	2.67e-06	0.006868	0.001373	-0.10063	2.9424	189	3	-0.41916	0	Ultra peripheral	aFIB
	COL21A1	1	1	0	0	0	0.001637	0.001637	0	0	2.67e-06	0.003539	0.001379	-0.10063	2.9424	190	1	-0.47471	0	Ultra peripheral	aFIB
	GPATCH8	1	1	0	0	0	0.001637	0.001637	0	0	2.67e-06	0.028496	0.001363	-0.10063	2.9424	191	3	-0.41916	0	Ultra peripheral	aFIB
	NBEAL1	1	1	0	0	0	0.001637	0.001637	0	0	2.67e-06	0.025872	0.001364	-0.10063	2.9424	192	5	-0.53443	0	Ultra peripheral	aFIB
	ATP2A2	1	1	0	0	0	0.001637	0.001637	0	0	2.67e-06	0.000697	0.001446	-0.10063	2.9424	193	3	-0.41916	0	Ultra peripheral	aFIB
	TTLL7	1	1	0	0	0	0.001637	0.001637	0	0	2.67e-06	0.005199	0.001375	-0.10063	2.9424	194	4	-0.54226	0	Ultra peripheral	aFIB
	SMOC1	1	1	0	0	0	0.001637	0.001637	0	0	2.67e-06	0.014232	0.001368	-0.10063	2.9424	195	1	-0.47471	0	Ultra peripheral	aFIB
	RNF144A	1	1	0	0	0	0.001637	0.001637	0	0	2.67e-06	0.002978	0.001388	-0.10063	2.9424	196	5	-0.53443	0	Ultra peripheral	aFIB
	AEBP2	1	1	0	0	0	0.001637	0.001637	0	0	2.67e-06	0.014268	0.001368	-0.10063	2.9424	197	4	-0.54226	0	Ultra peripheral	aFIB
	FILIP1L	1	1	0	0	0	0.001637	0.001637	0	0	2.67e-06	0.008169	0.00137	-0.10063	2.9424	198	5	-0.53443	0	Ultra peripheral	aFIB
	PDE10A	1	1	0	0	0	0.001637	0.001637	0	0	2.67e-06	0.014805	0.001366	-0.10063	2.9424	199	3	-0.41916	0	Ultra peripheral	aFIB
	PLEKHA7	1	1	0	0	0	0.001637	0.001637	0	0	2.67e-06	8.1e-06	0.001691	-0.10063	2.9424	200	6	-0.81111	0	Ultra peripheral	aFIB
	PARM1	1	1	0	0	0	0.001637	0.001637	0	0	2.67e-06	0.002855	0.001401	-0.10063	2.9424	201	5	-0.53443	0	Ultra peripheral	aFIB
	EDNRA	1	1	0	0	0	0.001637	0.001637	0	0	2.67e-06	0.000279	0.001536	-0.10063	2.9424	202	1	-0.47471	0	Ultra peripheral	aFIB
	KIF13A	1	1	0	0	0	0.001637	0.001637	0	0	2.67e-06	0.025383	0.001364	-0.10063	2.9424	203	5	-0.53443	0	Ultra peripheral	aFIB
	NCAM1	1	1	0	0	0	0.001637	0.001637	0	0	2.67e-06	0.010607	0.001369	-0.10063	2.9424	204	3	-0.41916	0	Ultra peripheral	aFIB
	OSMR	1	1	0	0	0	0.001637	0.001637	0	0	2.67e-06	0.003452	0.001378	-0.10063	2.9424	205	1	-0.47471	0	Ultra peripheral	aFIB
