# Supplementary material for: An atlas of healthy and injured cell states and niches in the human kidney
Source: Nature. 2023 Jul 19;619(7970):585–94. doi: 10.1038/s41586-023-05769-3 (PMC10356613; doi:10.1038/s41586-023-05769-3)
Supplement: Supplementary file 6 — Supplementary Tables 1–37. [file 41586_2023_5769_MOESM6_ESM.zip › 2021-07-12390D-s6/2021-07-12390D-Supplementary Table 27.xlsx]

## Sheet: S27
	Supplementary Table 27. STR GRN Filtered Links.
	TF and corresponding gene target links that were identified from STR subpopulation-specific GRNs (Celloracle). P values were calculated using one-sample t-tests.
	FIB							aFIB							MYOF
	source	target	coef_mean	coef_abs	p	-logp		source	target	coef_mean	coef_abs	p	-logp		source	target	coef_mean	coef_abs	p	-logp
	EBF1	NR2F2-AS1	0.772317	0.772317	8.49e-17	16.0713		NR3C1	LAMA2	0.556947	0.556947	1.67e-14	13.7769		TCF7L2	CACNA1C	0.643736	0.643736	6.64e-18	17.1778
	KLF5	XIST	0.604321	0.604321	3.65e-13	12.4383		FLI1	IGF1	-0.5176	0.5176	3.12e-14	13.5064		EBF1	NR2F2-AS1	0.626806	0.626806	4.39e-14	13.3571
	KLF5	ABI3BP	0.583643	0.583643	1.75e-15	14.7573		KLF7	ABI3BP	0.504705	0.504705	2.68e-08	7.57199		TCF12	MIR4435-2HG	0.539531	0.539531	1.87e-09	8.7293
	EBF1	SLIT3	0.578818	0.578818	6.21e-22	21.2072		TCF12	FTX	0.478975	0.478975	2.7e-19	18.5689		EBF1	SLIT3	0.527603	0.527603	6.38e-17	16.195
	TCF12	PRKG1	0.557325	0.557325	2.04e-13	12.6914		FLI1	ARHGAP15	0.401378	0.401378	6.81e-19	18.167		ETV6	PDLIM5	0.437298	0.437298	3.58e-16	15.4459
	TCF12	MAML2	0.505357	0.505357	5.44e-14	13.2644		KLF6	XIST	-0.39897	0.398969	2.71e-10	9.56685		STAT3	COL4A1	0.428037	0.428037	3.62e-10	9.44131
	STAT3	COL4A1	0.482374	0.482374	4.57e-13	12.3399		PTEN	XIST	0.380423	0.380423	1.79e-05	4.74691		TCF12	LAMA2	0.419933	0.419933	6.02e-13	12.2203
	KLF7	LAMA2	0.449738	0.449738	7.19e-12	11.1435		TCF7L2	PRKG1	0.371357	0.371357	2.28e-17	16.643		NR3C1	LAMA2	0.414821	0.414821	5.03e-14	13.2984
	ETV6	PDLIM5	0.447251	0.447251	1.91e-13	12.7196		NR3C1	ABCA6	0.365317	0.365317	3.96e-07	6.40202		STAT3	MBNL2	0.393821	0.393821	1.34e-25	24.8737
	STAT3	MBNL2	0.433112	0.433112	2.37e-15	14.6259		FLI1	CACNA1C	0.36124	0.36124	3.77e-18	17.4234		EBF1	PRKG1	0.389963	0.389963	2.64e-15	14.5776
	TCF12	MIR4435-2HG	0.427932	0.427932	4.03e-09	8.39446		TCF7L2	EBF1	0.351684	0.351684	1.45e-19	18.8383		KLF12	CACNA1C	0.378547	0.378547	8.91e-14	13.0501
	TCF7L2	PRKG1	0.407812	0.407812	9.95e-18	17.0021		FLI1	NFASC	0.333461	0.333461	8.57e-15	14.067		TCF7L2	PRKG1	0.368511	0.368511	5.3e-14	13.2761
	TCF12	FILIP1	0.403087	0.403087	1.24e-19	18.9056		STAT3	MBNL2	0.323186	0.323186	2.43e-13	12.615		TCF12	PRKG1	0.363557	0.363557	7.1e-15	14.1485
	EBF1	NEGR1	0.378207	0.378207	9.57e-15	14.0192		RUNX2	DACH1	0.312487	0.312487	4.07e-19	18.3903		TCF7L2	CARMN	0.362366	0.362366	1.44e-12	11.8428
	STAT3	COL4A2	0.356779	0.356779	3.57e-10	9.44702		FOXO3	ZBTB16	0.311776	0.311776	1.13e-16	15.9469		RUNX2	DACH1	0.360334	0.360334	4.65e-18	17.3329
	ZEB1	COL4A1	0.355427	0.355427	1.59e-09	8.79931		TCF12	LAMA2	0.304893	0.304893	1.81e-09	8.74332		ATOH8	ITGA8	0.357689	0.357689	1.28e-16	15.893
	NFIA	ITGA1	0.354601	0.354601	1e-12	12.0002		TCF7L2	NAV3	0.304011	0.304011	1.28e-13	12.8916		STAT5B	LAMA2	-0.35612	0.35612	6.29e-14	13.2014
	TCF7L2	PLXDC2	0.34466	0.34466	2.65e-14	13.5767		EBF1	NEGR1	0.30026	0.30026	5.04e-18	17.2979		KLF5	ABI3BP	0.350221	0.350221	6.18e-20	19.2093
	NR2F2	SPP1	0.344162	0.344162	3.85e-16	15.4145		MEF2A	NR2F2-AS1	0.289897	0.289897	3e-07	6.52241		ETV6	TPM1	0.346955	0.346955	3.6e-15	14.444
	STAT5B	LAMA2	-0.34285	0.342852	9.36e-11	10.0285		MEF2A	ADGRB3	0.288895	0.288895	1.47e-10	9.83124		NR2F2	INPP4B	0.336146	0.336146	1.43e-21	20.8448
	EBF1	CALD1	0.338367	0.338367	7.94e-14	13.1003		MEIS2	FLRT2	0.285243	0.285243	2.24e-11	10.6495		KLF5	XIST	0.335441	0.335441	2.65e-09	8.57684
	TCF12	LAMA2	0.335313	0.335313	8.08e-10	9.09269		KLF12	CACNA1C	0.278629	0.278629	1.64e-17	16.7852		TCF12	MAML2	0.335238	0.335238	1.32e-11	10.8781
	EBF1	PRKG1	0.332771	0.332771	5.52e-11	10.2584		SP3	XIST	0.270209	0.270209	2.09e-08	7.67957		NFIA	ACTA2	0.328752	0.328752	2.96e-16	15.5287
	FOXO3	EXT1	0.329229	0.329229	6.24e-17	16.2045		TCF12	MEIS1	0.269822	0.269822	2.26e-16	15.6462		NR3C1	ABCA6	0.3269	0.3269	5e-07	6.30121
	EBF1	LHFPL6	0.322069	0.322069	4.56e-19	18.3413		E2F3	EFNA5	-0.26902	0.269021	2.71e-11	10.5677		STAT3	COL4A2	0.326889	0.326889	1.47e-08	7.8318
	ERG	COL4A1	0.31998	0.31998	2.06e-11	10.6865		FLI1	PRICKLE2	0.268443	0.268443	1.82e-12	11.7388		WT1	EFNA5	0.324052	0.324052	2.37e-16	15.6258
	NR2C2	NR2F2-AS1	0.318037	0.318037	0.000401	3.39666		RAD21	EFNA5	0.265548	0.265548	2.1e-12	11.6779		TCF7L2	KCNMA1	0.322476	0.322476	4.51e-11	10.3462
	TCF7L2	SETBP1	0.317731	0.317731	8.91e-16	15.05		TCF12	NAV3	-0.26516	0.265164	2.23e-07	6.65184		ZEB1	SLIT3	-0.32042	0.320417	1.36e-13	12.8676
	NR3C1	SPP1	-0.31717	0.317171	1.59e-17	16.7982		POU2F1	IGF1	0.261796	0.261796	2.13e-09	8.67185		PLAGL1	LMOD1	0.312451	0.312451	5.58e-16	15.2537
	ELF2	ARHGAP15	0.31414	0.31414	3.7e-19	18.4318		ZEB1	TSHZ2	0.259706	0.259706	8.11e-10	9.09092		EBF1	LHFPL6	0.311419	0.311419	2.6e-16	15.5843
	ETV6	TPM1	0.310067	0.310067	1.21e-13	12.9156		RAD21	NR2F2-AS1	0.259166	0.259166	1.06e-11	10.9766		ZEB1	TSHZ2	0.311249	0.311249	5.87e-10	9.23169
	ESR1	PCDH7	0.309766	0.309766	5.03e-16	15.2983		KLF6	ABI3BP	-0.25857	0.258568	4.46e-10	9.35083		EBF1	GPC6	0.30951	0.30951	1.85e-13	12.7323
	EBF1	GRIN2A	0.309637	0.309637	5.4e-12	11.2675		TCF12	MEIS2	0.258018	0.258018	7.14e-16	15.146		TCF7L2	DMD	0.306436	0.306436	8.47e-16	15.072
	FOXO3	ZBTB16	0.308369	0.308369	1.45e-09	8.83724		FLI1	LDB2	0.257564	0.257564	6.4e-10	9.19355		TCF7L2	XIST	0.30617	0.30617	6.7e-13	12.1741
	TCF7L2	NEGR1	0.308044	0.308044	2.82e-13	12.5495		NFIA	PID1	0.251647	0.251647	8.03e-11	10.0952		FLI1	CACNA1C	-0.305	0.305	1.1e-12	11.9588
	FOS	FKBP5	0.303824	0.303824	1.99e-15	14.7009		PRDM5	FGF14	0.249777	0.249777	5.26e-12	11.2792		STAT3	MAML2	0.300872	0.300872	2.32e-15	14.6348
	EBF1	FTX	0.303394	0.303394	1.78e-12	11.75		NR3C1	EFNA5	-0.24976	0.249764	1.27e-07	6.89486		TCF7L2	CALD1	0.298016	0.298016	1.56e-13	12.8074
	TCF7L2	CACNA1C	0.302462	0.302462	6.37e-17	16.1957		NFATC1	IGF1	0.246941	0.246941	1.96e-08	7.70794		TCF7L2	EBF1	0.297805	0.297805	1.88e-19	18.7255
	SP3	ADAMTSL1	0.296541	0.296541	2.08e-15	14.6828		TCF4	SLIT3	-0.24667	0.246671	9.28e-17	16.0324		TCF7L2	PCDH7	0.296962	0.296962	2.52e-08	7.59938
	ZEB1	KIF26B	0.294278	0.294278	3e-14	13.5227		ZEB1	ABCA6	0.246649	0.246649	6.16e-07	6.21064		EBF1	CALD1	0.29654	0.29654	6.99e-11	10.1553
	TCF12	SRGAP1	0.292319	0.292319	2.52e-12	11.5983		ZBTB16	NR2F2-AS1	0.246444	0.246444	1.18e-10	9.92734		GLIS3	COL4A2	0.293942	0.293942	7.35e-11	10.1337
	MEIS2	KAZN	0.291778	0.291778	2.43e-16	15.6141		FOXN2	NAV3	-0.24379	0.243794	3.23e-11	10.4912		NR3C1	KCNMA1	-0.2896	0.289597	2.08e-13	12.6813
	BCL6	NR2F2-AS1	-0.28589	0.285893	6.21e-15	14.2072		FLI1	ITGA1	0.239026	0.239026	2.11e-14	13.6759		MEF2A	SULF1	0.289027	0.289027	2.12e-13	12.674
	WT1	EFNA5	0.283677	0.283677	2.54e-17	16.5948		MEF2C	NR2F2-AS1	0.238071	0.238071	1.29e-08	7.89009		ZEB1	DMD	-0.28696	0.286955	1.98e-14	13.7023
	STAT3	MAML2	0.280311	0.280311	1.18e-10	9.92924		MEF2A	SLC8A1	0.237145	0.237145	4.42e-12	11.3551		GLIS3	COL4A1	0.284432	0.284432	3.39e-09	8.46922
	TCF7L2	EBF1	0.279762	0.279762	8.93e-21	20.0493		TCF7L2	CALD1	0.233579	0.233579	7.4e-14	13.1309		TCF7L2	SETBP1	0.283322	0.283322	4.91e-14	13.3085
	NFIA	ACTA2	0.27914	0.27914	2.22e-20	19.6529		MEF2A	NAV3	0.231272	0.231272	1.14e-09	8.94122		FOXO3	EXT1	0.282136	0.282136	3.58e-15	14.4457
	FLI1	ITGA1	0.278048	0.278048	4.97e-12	11.3034		IRF3	NR2F2-AS1	0.230984	0.230984	4.53e-14	13.3443		TCF12	MEIS2	0.281861	0.281861	3.23e-14	13.4903
	NFIA	PID1	0.276018	0.276018	1.68e-11	10.7751		ERG	COL4A1	0.229459	0.229459	7.61e-14	13.1189		FLI1	ARHGAP15	0.280474	0.280474	2.01e-19	18.6967
	TCF7L2	KIAA1217	0.273463	0.273463	7.65e-13	12.1161		KLF12	PRKG1	0.227169	0.227169	5.5e-12	11.2597		NR3C1	LDB2	0.276216	0.276216	9.22e-14	13.0352
	ZEB1	UMOD	-0.27255	0.272551	2.08e-10	9.68098		TCF12	SLIT3	0.226646	0.226646	5.13e-15	14.2895		MEF2A	DMD	0.27439	0.27439	4.66e-11	10.3312
	PRRX1	PDE7B	-0.27242	0.272421	4.51e-17	16.3456		ESR1	NOX4	0.225416	0.225416	2.77e-15	14.557		NR3C1	KIF26B	-0.27216	0.272165	4.93e-12	11.3074
	GLIS3	ASAP1	0.270687	0.270687	3.85e-14	13.4141		KLF6	LAMA2	0.225371	0.225371	1.17e-08	7.9335		TCF7L2	SLC8A1	0.270538	0.270538	1.07e-12	11.9719
	WT1	FTX	0.270165	0.270165	9.88e-16	15.0053		TCF12	IGF1	0.224991	0.224991	4.55e-09	8.34197		KLF9	FKBP5	0.269178	0.269178	3.26e-13	12.4872
	TCF4	COL4A1	-0.2697	0.2697	6.77e-09	8.16949		CREB3L2	SORBS1	0.221672	0.221672	1.06e-13	12.9747		ZEB1	LMOD1	-0.26905	0.269048	9.69e-09	8.01377
	KLF12	CACNA1C	0.268699	0.268699	1.78e-15	14.7488		FLI1	TFPI	0.221128	0.221128	4.49e-09	8.34773		FOS	CACNA1C	-0.26545	0.265447	1.29e-12	11.8901
	NR3C1	SLC9A9	0.26676	0.26676	3.7e-09	8.43146		EBF1	CCDC80	0.221035	0.221035	4.13e-14	13.384		MEF2C	KCNMA1	0.26544	0.26544	1.41e-16	15.8523
	RUNX2	DACH1	0.265364	0.265364	1.78e-15	14.7501		NR2C2	NR2F2-AS1	0.220656	0.220656	1.82e-06	5.74026		NFIA	ITGA1	0.264338	0.264338	6.97e-11	10.1568
	TCF12	RERG	0.265075	0.265075	1.35e-19	18.8695		KLF5	ABI3BP	0.220056	0.220056	1.49e-13	12.8264		EBF1	PDE3A	0.264303	0.264303	8.63e-21	20.0642
	KLF7	GRIN2A	-0.26345	0.263449	3e-09	8.5228		BCL6	NR2F2-AS1	-0.21324	0.213243	2.2e-09	8.65809		MEF2A	CARMN	0.261814	0.261814	5.01e-08	7.29983
	TCF12	SRGN	0.260163	0.260163	1.68e-16	15.774		RXRA	LAMA2	-0.21316	0.213165	6.24e-13	12.2051		TCF7L1	SORBS1	0.261377	0.261377	3.25e-13	12.4886
	MEF2A	RFTN1	0.259671	0.259671	2.2e-11	10.6567		PBX1	MIR99AHG	0.212921	0.212921	4.62e-21	20.3352		TCF7L2	MYOCD	0.261178	0.261178	1.33e-10	9.87513
	TCF7L2	PTPRG	0.257958	0.257958	1.65e-15	14.7829		WT1	DPP6	0.212885	0.212885	3.67e-25	24.4349		TCF12	LMOD1	0.26061	0.26061	1.71e-07	6.76828
	TCF7L2	MEIS2	0.257476	0.257476	2.43e-18	17.6152		ETS1	CACNA1C	-0.21258	0.212576	2.24e-17	16.6491		GLIS3	CACNA1C	0.259943	0.259943	9.19e-16	15.0367
	PBX3	KIF26B	0.252117	0.252117	3.24e-15	14.4898		ETV6	PDLIM5	0.211389	0.211389	2.69e-11	10.5707		TCF12	SETBP1	0.258571	0.258571	6.39e-08	7.19447
	FLI1	KIAA1217	0.251798	0.251798	5.56e-15	14.2551		MEIS1	FLRT2	0.210137	0.210137	1.46e-05	4.8358		TCF12	FILIP1	0.257879	0.257879	2.04e-17	16.6907
	KLF12	PLXDC2	0.250822	0.250822	2.53e-14	13.5969		TCF7L2	SLIT3	0.209224	0.209224	3.56e-11	10.4481		STAT3	CALD1	0.257068	0.257068	1.05e-13	12.9786
	MEF2A	CARMN	0.25041	0.25041	7.01e-11	10.154		TCF7L2	TSHZ2	0.209095	0.209095	6.55e-12	11.1838		FLI1	NEGR1	0.257043	0.257043	3.88e-13	12.4106
	TCF12	ATRNL1	0.250332	0.250332	8.61e-14	13.0648		STAT5B	LAMA2	-0.20905	0.20905	2.81e-12	11.552		PLAGL1	KCNMA1	0.256247	0.256247	1.98e-15	14.7034
	EBF1	IGFBP7	0.24998	0.24998	4.21e-09	8.37563		ESR1	PCDH7	0.207493	0.207493	1.1e-16	15.9598		TCF12	KALRN	0.256041	0.256041	5.16e-11	10.2874
	KLF7	ABI3BP	0.249286	0.249286	9.71e-10	9.01293		TCF7L2	IGF1	-0.20728	0.207284	1.03e-12	11.9878		KLF6	LAMA2	0.255477	0.255477	5.06e-10	9.29553
	ZBTB16	CALD1	0.246945	0.246945	1.21e-12	11.9157		EBF1	NR2F2-AS1	-0.20697	0.206973	1.71e-11	10.7657		IRF3	NR2F2-AS1	0.250347	0.250347	8.96e-11	10.0476
	FOXN3	CFH	0.244481	0.244481	1.88e-07	6.72583		TCF12	ZFPM2	0.206335	0.206335	1.68e-14	13.7756		ZEB1	PRKG1	-0.2498	0.249801	7.64e-15	14.1172
	NFIA	ARHGAP10	0.244443	0.244443	3.29e-18	17.4834		RUNX2	FGF14	-0.20629	0.20629	5.75e-05	4.24		MEF2A	NAV3	0.249449	0.249449	3.87e-14	13.4126
	KLF5	LAMA2	0.244009	0.244009	5.05e-10	9.29694		PLAGL1	EFNA5	0.204552	0.204552	4.5e-06	5.34641		TCF7L2	ZBTB16	0.248468	0.248468	3.48e-16	15.4587
	NR3C1	KIF26B	-0.2421	0.242101	5.27e-11	10.278		FLI1	MEIS2	0.203917	0.203917	2.63e-15	14.5795		JUND	ITGA8	0.244704	0.244704	8.92e-07	6.0494
	ZEB1	RIPOR3	-0.24195	0.241954	2.36e-14	13.6279		BCL6	EBF1	0.203906	0.203906	3.56e-10	9.44845		NFIA	ARHGAP10	0.241443	0.241443	3.24e-18	17.4895
	ARNT	ADH1B	0.241707	0.241707	1.69e-17	16.7715		TCF12	SETBP1	0.203515	0.203515	2.08e-10	9.68178		FLI1	GNA14	0.241396	0.241396	3.09e-13	12.5096
	EBF1	LDB2	0.241513	0.241513	1.24e-12	11.9064		ZEB1	DMD	-0.20107	0.201074	1.49e-13	12.8268		PLAGL1	KALRN	-0.24125	0.241253	1.44e-16	15.8429
	NR3C1	LDB2	0.241503	0.241503	4.65e-15	14.333		FLI1	GNA14	0.200522	0.200522	3.5e-15	14.4553		STAT2	CNTN5	-0.24065	0.240652	7.78e-21	20.1091
	FOXN3	PLXDC2	0.241076	0.241076	2.32e-13	12.6351		MEF2A	FTX	0.200502	0.200502	1.63e-06	5.78819		NFIA	PID1	0.240547	0.240547	5.21e-11	10.2832
	MEF2A	PDLIM5	0.241011	0.241011	3.89e-11	10.4103		SMAD1	ADGRB3	-0.19923	0.199232	4.5e-16	15.3471		PLAGL1	SLC8A1	0.238251	0.238251	8.1e-15	14.0914
	TCF7L2	NFASC	0.240993	0.240993	1.41e-19	18.851		FOXN3	NAV3	0.197797	0.197797	4e-07	6.39839		MEF2A	KALRN	0.238107	0.238107	5.87e-11	10.2313
	ERG	COL4A2	0.240284	0.240284	4.48e-11	10.3489		GLIS3	LHFPL6	0.197565	0.197565	3.68e-12	11.4341		CREB3L2	MYOF	0.23555	0.23555	2.63e-17	16.5798
	ZEB1	MAML2	-0.23893	0.238926	9.32e-17	16.0304		KLF6	SLIT3	-0.19723	0.197232	8.58e-12	11.0664		TCF7L2	LDB3	0.235468	0.235468	8.43e-16	15.0741
	ESR1	RORA	0.238083	0.238083	1.03e-14	13.9891		NR2F1	PRKG1	0.19553	0.19553	2.47e-10	9.6077		MEF2A	FRY	0.234505	0.234505	4.12e-10	9.38556
	STAT3	SLC2A3	0.236165	0.236165	5.25e-15	14.2801		WT1	FGF14	0.194713	0.194713	1.18e-16	15.9299		PRDM5	FGF14	0.234471	0.234471	1.32e-13	12.878
	POU2F1	PRICKLE2	0.235649	0.235649	1.39e-14	13.8565		TCF12	CACNA1C	0.194415	0.194415	1.91e-09	8.71891		TCF7L2	NFASC	0.233858	0.233858	3.23e-17	16.4911
	GLIS3	COL4A2	0.235354	0.235354	2.8e-09	8.55325		KLF5	KIAA1217	0.194371	0.194371	2.02e-15	14.6947		STAT3	KALRN	0.23309	0.23309	4.09e-12	11.388
	EBF1	NAV2	0.234853	0.234853	5.43e-15	14.2652		FLI1	CDH11	0.192044	0.192044	1.94e-11	10.7133		GLIS3	ASAP1	0.232312	0.232312	8.93e-13	12.0491
	TCF7L2	CALD1	0.23293	0.23293	2.6e-11	10.5856		KLF12	PTPRD	0.191868	0.191868	1.14e-15	14.9433		FLI1	PCDH7	-0.23153	0.231531	8.83e-07	6.05407
	FLI1	ATRNL1	0.23236	0.23236	2.04e-16	15.6907		KLF12	USP53	-0.19142	0.191419	1.07e-11	10.9706		TCF7L2	SORBS1	0.229814	0.229814	2.46e-10	9.60877
	TCF12	PBX1	0.229823	0.229823	1.2e-11	10.9197		ETS1	IGFBP5	-0.19129	0.191285	1.84e-14	13.7361		SP3	HIF3A	0.229516	0.229516	1.93e-05	4.71415
	TCF7L2	ZBTB16	0.22937	0.22937	1.05e-11	10.9787		ETV6	ARHGAP15	0.190416	0.190416	1.24e-08	7.90594		MEF2C	SLC8A1	0.229265	0.229265	2.11e-15	14.6755
	PLAGL1	FKBP5	-0.22923	0.229235	3.03e-10	9.5182		KLF12	PLXDC2	0.189687	0.189687	4.18e-17	16.379		POU2F1	DMD	0.229165	0.229165	1.16e-14	13.9351
	MEF2C	ADAMTSL1	-0.22667	0.226668	3.88e-08	7.41094		TCF7L2	NEGR1	0.189183	0.189183	5.47e-09	8.26165		ZBTB7C	TSHZ2	-0.22905	0.229046	1.84e-12	11.7358
	STAT3	PTPRG	0.226114	0.226114	4.33e-19	18.3637		GLIS3	SLIT3	0.188562	0.188562	9.64e-11	10.0161		ZEB1	COL4A1	0.228678	0.228678	5.29e-10	9.27681
	MEF2A	PRKG1	0.225344	0.225344	1.69e-08	7.7719		TCF12	SYNE1	0.187916	0.187916	1.93e-10	9.71371		TCF12	FTX	0.227583	0.227583	4.48e-09	8.34875
	ZEB1	MOXD1	-0.22516	0.225164	1.09e-15	14.9612		TCF7L2	LHFPL6	0.186887	0.186887	3.64e-12	11.4393		NR2C2	NR2F2-AS1	0.227202	0.227202	2.47e-06	5.6068
	NR3C1	LAMA2	0.225098	0.225098	3.32e-11	10.4789		TCF7L2	PTPRG	0.185955	0.185955	2.26e-17	16.6461		WT1	FLRT2	0.224922	0.224922	1.2e-16	15.9216
	KLF9	FKBP5	0.225038	0.225038	4.62e-09	8.33516		ZBTB1	EBF2	0.185873	0.185873	1.83e-15	14.7373		KLF12	LAMC3	0.224653	0.224653	1.11e-13	12.9562
	ZEB1	KAZN	-0.22466	0.224656	2.37e-13	12.6261		ARNT	ADH1B	0.185318	0.185318	8.06e-18	17.0937		PTEN	XIST	-0.22437	0.224366	7.65e-08	7.11639
	CREB3L2	SEMA3C	0.22452	0.22452	3.08e-15	14.5109		ZEB1	HMCN2	0.183883	0.183883	3.44e-12	11.463		NR3C1	EMCN	0.224038	0.224038	3.08e-09	8.51079
	E2F3	ACTA2	0.223359	0.223359	9.74e-14	13.0114		TCF7L2	GPC6	0.183691	0.183691	2.28e-15	14.643		RFX2	SORBS1	0.223983	0.223983	1.73e-14	13.7618
	NR3C1	PCDH9	0.223241	0.223241	4.47e-11	10.3495		FLI1	CARMN	0.183641	0.183641	8.39e-10	9.07603		STAT5B	SYNPO2	0.22253	0.22253	6.2e-16	15.2077
	ZEB1	PRR16	0.22134	0.22134	5.77e-19	18.2391		TCF12	RORA	0.183502	0.183502	8.37e-14	13.0771		FLI1	ITGA1	0.220964	0.220964	1.05e-11	10.9781
	GLIS3	FOXO3	0.220824	0.220824	8.58e-14	13.0668		ARNT	NR2F1	0.182292	0.182292	3.77e-11	10.4239		TCF7L2	FTX	0.220132	0.220132	1.02e-11	10.9925
	TCF12	SETBP1	0.219046	0.219046	1.02e-06	5.99268		ESR1	SLIT2	0.181423	0.181423	4.07e-10	9.39045		TCF7L2	CNTN5	0.219644	0.219644	5.22e-14	13.2825
	TCF4	MOXD1	0.218335	0.218335	8.67e-15	14.0621		AR	HPGD	0.181038	0.181038	4e-21	20.3983		PLAGL1	CPED1	0.219615	0.219615	7.84e-20	19.1058
	ESR1	UMOD	0.21823	0.21823	2.29e-11	10.6392		KLF12	DMD	0.180956	0.180956	3.46e-12	11.4609		WT1	ADGRB3	0.219002	0.219002	1.5e-13	12.8226
	STAT3	ABI3BP	0.217911	0.217911	6.62e-08	7.17916		ZEB1	FBN1	0.180291	0.180291	1.06e-12	11.9731		NFIB	ACTA2	0.218608	0.218608	8.92e-10	9.04964
	TCF12	PID1	0.217586	0.217586	6.99e-06	5.15523		KLF9	FKBP5	0.180088	0.180088	7.76e-12	11.1103		PBX3	KIF26B	0.218502	0.218502	3.8e-15	14.4197
	NR2F2	PBX1	0.216198	0.216198	8.95e-13	12.0484		NR2F2	PLCXD3	0.178977	0.178977	6.15e-14	13.2108		ZEB1	SORBS1	-0.21769	0.217686	1.47e-11	10.8312
	EBF1	GNA14	0.21596	0.21596	5.38e-18	17.269		GLIS3	PDZRN4	-0.17878	0.178778	1.19e-08	7.92488		THRB	ARHGAP6	0.217652	0.217652	2.22e-21	20.6537
	TCF12	ASAP1	0.215577	0.215577	4.95e-05	4.30501		NFIA	ACTA2	0.178498	0.178498	2.34e-11	10.6314		NPAS2	TNC	0.217434	0.217434	2.02e-10	9.69411
	GLI2	ADAMTS9-AS2	-0.21482	0.214824	4.02e-15	14.3956		HIVEP3	ATRNL1	0.177977	0.177977	4.59e-18	17.3384		GLIS3	DDAH1	0.216585	0.216585	4.8e-21	20.3192
	EBF1	SVEP1	0.214703	0.214703	1.27e-16	15.8963		FOSL1	ABI3BP	-0.17773	0.177729	1.69e-09	8.77179		TCF12	PID1	0.215685	0.215685	3.86e-07	6.41345
	MEF2A	COL4A2	0.214109	0.214109	4.93e-08	7.30708		NR2F2	PBX1	0.176962	0.176962	1.24e-12	11.9071		EBF1	PCDH9	0.215212	0.215212	5.08e-17	16.2939
	GLIS3	DDAH1	0.213846	0.213846	5.7e-14	13.2438		WT1	PDZRN4	0.176609	0.176609	5.09e-21	20.2936		SMAD1	SULF1	-0.21474	0.214743	1.43e-14	13.8443
	TCF7L2	RORA	0.213759	0.213759	6.05e-15	14.2184		TCF7L2	RORA	0.175923	0.175923	8.09e-18	17.092		FLI1	KIAA1217	0.213987	0.213987	3.49e-17	16.4571
	TCF12	MEIS2	0.213251	0.213251	1.12e-14	13.95		ETS1	NR2F2-AS1	-0.17586	0.175859	1.25e-07	6.90468		MEF2C	DMD	0.21328	0.21328	6.18e-15	14.2091
	PBX3	SORBS2	0.21305	0.21305	1.35e-20	19.8705		FOS	FKBP5	0.175786	0.175786	7.13e-11	10.147		PBX3	SEMA3C	0.213025	0.213025	2.55e-15	14.5934
	NR3C1	PCDH7	0.213014	0.213014	1.02e-07	6.9923		TEAD3	CALD1	0.175331	0.175331	4.81e-16	15.318		KLF12	PLXDC2	0.212802	0.212802	5.96e-16	15.2248
	NR3C1	ABCA6	0.213007	0.213007	4.41e-05	4.35522		PBX3	FBLN1	0.175132	0.175132	6.32e-17	16.1991		FLI1	MYOCD	-0.21223	0.212227	3.12e-09	8.50638
	KLF12	PALLD	0.212924	0.212924	4.69e-15	14.3288		TCF12	PBX1	0.175003	0.175003	2.9e-12	11.5376		ZEB1	PALLD	0.211488	0.211488	1.68e-13	12.7739
	EBF1	TMTC1	0.212155	0.212155	1.8e-16	15.7456		KLF9	HIF3A	0.174752	0.174752	5.45e-07	6.26336		ETS1	LMOD1	-0.21085	0.210855	2.89e-11	10.5391
	FLI1	THSD4	0.21207	0.21207	6.11e-15	14.2138		FLI1	GRIN2A	0.174392	0.174392	3.83e-13	12.4165		FLI1	LDB2	0.210175	0.210175	1.62e-07	6.79119
	WT1	RFTN1	-0.21194	0.211936	1.32e-14	13.8785		RORA	MIR99AHG	0.173835	0.173835	1.35e-15	14.8712		GLIS3	NAV2	0.210018	0.210018	2.32e-13	12.6337
	ERG	VMP1	0.211923	0.211923	2.7e-11	10.5688		KLF5	SYT1	0.173348	0.173348	5.06e-19	18.2955		MEF2C	KCNAB1	0.209029	0.209029	2.42e-21	20.6163
	ZEB1	ADAMTSL2	0.210383	0.210383	1.09e-16	15.9611		KLF7	KALRN	0.173127	0.173127	6.28e-12	11.2018		TCF7L2	PBX1	0.207865	0.207865	7.63e-13	12.1175
	NFIA	CRISPLD2	0.20937	0.20937	8.08e-16	15.0926		MEIS1	HOXA3	0.173001	0.173001	3.39e-20	19.4698		TCF7L2	MEIS2	0.207507	0.207507	1.53e-16	15.8164
	TCF7L2	NFIA	0.208881	0.208881	2.64e-15	14.5789		NR3C1	COL15A1	0.172355	0.172355	2.66e-10	9.57496		NFIA	MGP	0.207323	0.207323	8.53e-11	10.0688
	TCF7L2	GPC6	0.20883	0.20883	3.3e-19	18.4816		TCF12	CDH11	0.17117	0.17117	9.39e-12	11.0272		NR3C1	NR2F1	0.207254	0.207254	1.05e-16	15.978
	KLF7	PDLIM5	0.20875	0.20875	3.46e-05	4.46059		KLF12	NEGR1	0.171159	0.171159	5.16e-13	12.2875		FLI1	ATRNL1	0.206696	0.206696	4.13e-14	13.3838
	TCF7L2	FTX	0.208394	0.208394	2.32e-07	6.63529		ZEB1	SORBS1	-0.17107	0.171068	1.58e-14	13.8021		MEF2A	RFTN1	0.206544	0.206544	3.2e-13	12.4955
	NFIA	COL4A4	0.207517	0.207517	2.63e-14	13.58		KLF7	LAMA2	0.169255	0.169255	2.12e-08	7.67311		POU2F1	SORBS1	0.206334	0.206334	9.58e-12	11.0186
	NR2F2	INPP4B	0.20711	0.20711	7.6e-17	16.1194		RUNX2	ZFPM2	-0.16925	0.169251	1.43e-15	14.8452		TCF7L2	MACROD2	0.206314	0.206314	9.15e-15	14.0387
	AR	LAMA2	-0.20686	0.206859	4.46e-08	7.35061		TCF7L1	SORBS1	0.169047	0.169047	1e-15	14.9999		MEIS1	MGP	0.206257	0.206257	4.58e-10	9.33889
	ELF2	FGF7	0.205666	0.205666	1.3e-12	11.8858		TCF12	KIAA1217	0.168537	0.168537	9.56e-17	16.0193		EBF1	FTX	0.206164	0.206164	1.14e-10	9.94165
	GLI2	ZBTB16	-0.20479	0.204789	1.32e-11	10.8791		NR2F2	KALRN	0.168518	0.168518	9.33e-12	11.0303		TCF7L2	GPC6	0.205823	0.205823	8.53e-11	10.069
	MEIS2	PTEN	0.204645	0.204645	8.33e-13	12.0791		RUNX2	GPC6	-0.16847	0.168473	2e-12	11.6999		NR3C1	PDZRN4	-0.20526	0.205256	5.64e-12	11.2488
	FOXO3	NEGR1	0.204406	0.204406	5.4e-10	9.26721		TCF12	PRKG1	0.168222	0.168222	1.59e-09	8.79772		WT1	LMOD1	-0.20523	0.205226	9.9e-10	9.00441
	TCF7L2	LDB2	0.204149	0.204149	6.02e-10	9.22007		TCF7L2	EXT1	0.167941	0.167941	8.18e-12	11.0872		KLF9	ZBTB16	0.205068	0.205068	6.87e-10	9.1632
	FLI1	RIPOR3	0.203082	0.203082	2.58e-14	13.5878		NR3C1	EBF1	0.1679	0.1679	2.68e-08	7.57157		CREB3L2	SORBS1	0.204922	0.204922	6.03e-15	14.2193
	PTEN	SYNPO2	0.202805	0.202805	2.95e-17	16.5302		NR2F2	INPP4B	0.167809	0.167809	5.04e-16	15.2975		ZEB1	KIF26B	0.204365	0.204365	9.67e-10	9.01442
	TCF7L2	KALRN	0.202356	0.202356	9.47e-11	10.0236		KLF6	FKBP5	0.166755	0.166755	8.97e-16	15.0472		KLF12	THSD4	0.203839	0.203839	2.78e-16	15.5563
	MEF2A	SEMA3C	0.202143	0.202143	8.42e-12	11.0749		TCF7L2	SH3D19	0.166569	0.166569	8.58e-17	16.0666		TCF12	CALD1	0.202743	0.202743	1.77e-05	4.7527
	ZEB1	CLSTN2	-0.20192	0.20192	2.46e-13	12.6096		MEF2A	CARMN	0.166532	0.166532	4.39e-10	9.35776		ZEB1	CARMN	-0.20253	0.202531	1.64e-08	7.78385
	FLI1	LDB2	0.201642	0.201642	9.21e-08	7.03593		KLF6	PTPRD	-0.16651	0.166508	2.48e-20	19.6053		STAT2	LDB3	-0.20179	0.201794	2.98e-13	12.5256
	WT1	GRIN2A	-0.20127	0.201272	2.78e-13	12.5566		TCF12	ADAMTS9-AS2	0.16585	0.16585	5.88e-14	13.2309		ERG	MYOCD	-0.20154	0.201543	1.61e-15	14.7938
	WT1	FGF14	0.200894	0.200894	4.15e-14	13.3816		MEIS2	GRIP1	0.164663	0.164663	1.52e-13	12.8189		ETV6	RBPMS	0.201423	0.201423	1.01e-14	13.9944
	NR3C1	PRKG1	0.200022	0.200022	4.14e-07	6.38346		PBX3	SLIT2	0.164512	0.164512	6.1e-08	7.2147		ZEB1	COL4A2	0.201212	0.201212	1.54e-09	8.81383
	CREB3L2	ABI3BP	-0.19971	0.199705	3.18e-05	4.49808		SMAD4	EFNA5	0.163991	0.163991	2.33e-09	8.63233		TCF12	ASAP1	0.200973	0.200973	4.56e-07	6.34094
	PPARD	PRKG1	0.199691	0.199691	2.54e-13	12.5955		FOXN3	CFH	0.1639	0.1639	5.91e-14	13.2284		NR3C1	SPP1	-0.20083	0.200835	1.64e-15	14.7864
	TCF7L2	COL4A1	-0.19961	0.199613	3.69e-11	10.4324		TCF7L2	MAML2	0.163606	0.163606	2.32e-15	14.6339		PBX3	COL8A1	0.200479	0.200479	8.08e-16	15.0927
	ETV6	ACTN1	0.199369	0.199369	1.1e-17	16.9574		NFATC4	SETBP1	0.163552	0.163552	4.02e-18	17.3962		ETV6	ACTN1	0.200412	0.200412	6.52e-21	20.1854
	FOS	DHFR	0.199108	0.199108	1.31e-14	13.8812		MEF2A	DMD	0.163075	0.163075	2.4e-13	12.6201		KLF7	LAMB1	0.200122	0.200122	2.12e-16	15.674
	FLI1	GNA14	0.198998	0.198998	6.44e-17	16.1909		ETS1	SGCD	0.162883	0.162883	1.26e-12	11.9012		TCF12	SRGAP1	0.199276	0.199276	6.65e-11	10.1771
	KLF6	XIST	-0.19817	0.198166	3.7e-14	13.4314		TCF7L2	DMD	0.162752	0.162752	4.09e-15	14.3887		FOS	EXT1	-0.19904	0.199043	1.92e-15	14.7172
	TCF12	ITGA1	0.197959	0.197959	2.96e-06	5.52846		TCF12	ITGA1	0.162702	0.162702	1.12e-10	9.95221		THRB	CARMN	0.198762	0.198762	1.14e-10	9.94217
	TCF7L2	PBX1	0.197534	0.197534	5.51e-11	10.2587		EBF1	LHFPL6	0.162635	0.162635	1.35e-14	13.8705		MEF2A	EXT1	0.198568	0.198568	5.04e-12	11.2978
	GLIS3	PLXDC2	-0.19668	0.196677	3.59e-11	10.4453		POU2F1	EBF1	0.162586	0.162586	9.91e-11	10.004		TCF7L2	ZFPM2	0.198393	0.198393	6.2e-13	12.2078
	KLF12	DACH1	0.196552	0.196552	5.05e-08	7.29633		EPAS1	PLA2G4A	0.162562	0.162562	4.22e-16	15.3749		TCF7L2	SLIT3	0.197708	0.197708	6.16e-05	4.21016
	ERG	ASAP1	0.196336	0.196336	3.77e-07	6.42381		MEF2C	ADGRB3	0.162151	0.162151	6.25e-14	13.2044		STAT3	SORBS1	0.197627	0.197627	4.12e-10	9.38462
	GLIS3	COL4A1	0.196045	0.196045	3.49e-06	5.45767		NR2C2	ARID5B	0.16066	0.16066	2.59e-08	7.58746		CREB3L2	MYOCD	0.196936	0.196936	1.46e-09	8.83558
	MEF2C	KIF26B	-0.19595	0.195951	1.56e-10	9.8055		FOXO1	COL5A2	0.160516	0.160516	5.86e-11	10.232		ZEB1	DLC1	0.196652	0.196652	2.58e-17	16.5882
	ETS1	PRKG1	0.195756	0.195756	1.03e-13	12.9858		KLF6	ADH1B	-0.16048	0.160481	4.8e-11	10.3186		TCF7L2	FIGN	0.196637	0.196637	7.34e-15	14.1342
	WT1	ITGA1	-0.19562	0.195623	8.91e-10	9.05002		EBF1	NFIA	0.159586	0.159586	4.52e-15	14.3445		ESR1	PCDH7	0.196555	0.196555	2e-11	10.6985
	EBF1	ADAMTS9-AS2	0.195324	0.195324	1.89e-13	12.7242		KLF12	SYNE1	0.159334	0.159334	1.18e-09	8.92874		TCF7L2	PTPRG	0.196279	0.196279	1.98e-17	16.7033
	ZEB1	COL8A1	0.19523	0.19523	2.47e-17	16.608		TCF7L2	APBB2	0.15886	0.15886	2.54e-13	12.5949		TCF12	GLIS3	0.196034	0.196034	9.76e-12	11.0104
	ZBTB7C	IGFBP7	-0.19494	0.19494	3.59e-09	8.44514		TCF12	FGF14	0.158625	0.158625	0.000964	3.01584		TCF7L2	RORA	0.19467	0.19467	5.89e-14	13.2299
	STAT3	NAV2	0.19474	0.19474	1.25e-15	14.9041		ERG	PRICKLE2	0.158449	0.158449	6.94e-08	7.15894		NR3C1	FIGN	0.19449	0.19449	2.76e-18	17.5592
	ZEB1	COL4A2	0.194593	0.194593	3.03e-06	5.518		POU2F1	COL5A2	0.158443	0.158443	8.24e-07	6.08422		GLIS3	KCNMA1	-0.19425	0.194251	2.18e-11	10.6619
	SP3	LAMA2	0.193561	0.193561	7.27e-08	7.13859		TCF12	MECOM	0.158375	0.158375	1.18e-10	9.92647		NR2F2	SYTL2	0.193901	0.193901	1.65e-13	12.7814
	CTCF	LAMA2	-0.19353	0.193534	7.89e-13	12.1029		KLF5	TMTC1	0.157943	0.157943	5.4e-23	22.2674		RAD21	LMOD1	0.193371	0.193371	3.26e-08	7.48682
	TCF12	CDH11	0.193344	0.193344	8.9e-12	11.0506		KLF6	LDB2	-0.15793	0.157934	6.28e-11	10.2021		TCF12	TSHZ2	0.193196	0.193196	2.86e-09	8.54295
	ZBTB7C	COL4A1	-0.19296	0.192957	2.09e-09	8.68059		TCF12	AKT3	0.157677	0.157677	7.31e-12	11.1361		RUNX2	GPC6	-0.19261	0.192613	1.34e-10	9.87131
	MEF2A	MAML2	0.192776	0.192776	2.98e-10	9.52584		ATF3	LAMA2	0.157657	0.157657	2.41e-11	10.6174		ESR1	RORA	0.192071	0.192071	2.3e-12	11.638
	ETS1	NR2F2-AS1	-0.19243	0.192432	1.24e-07	6.90742		KLF9	ZBTB16	0.157434	0.157434	9.56e-09	8.01936		EBF1	GRIN2A	0.191754	0.191754	2.55e-11	10.5937
	EBF1	PLCXD3	0.19165	0.19165	2.54e-08	7.59514		EPAS1	PRKG1	0.157024	0.157024	1.04e-09	8.98175		AR	LAMA2	-0.19164	0.191644	2.7e-07	6.56811
	STAT3	SORBS1	0.191577	0.191577	1.45e-09	8.83981		TCF7L2	FLRT2	-0.15649	0.156487	6.6e-11	10.1802		MEIS2	FLRT2	0.191249	0.191249	4.52e-09	8.34471
	ZEB1	ITGA1	0.191344	0.191344	3.22e-05	4.49195		TCF7L2	PBX1	0.15647	0.15647	5.23e-12	11.2816		ZEB1	LHFPL6	-0.191	0.190997	1.48e-15	14.829
	MEF2A	COL4A1	0.190696	0.190696	1.15e-06	5.941		KLF5	XIST	0.15639	0.15639	4.21e-06	5.37619		TCF4	SORBS1	-0.19025	0.190246	9.56e-09	8.01934
	RFX2	SERPINE1	0.190389	0.190389	1.41e-15	14.8493		FOXO3	ARID5B	0.156199	0.156199	4.26e-11	10.3708		FLI1	RIPOR3	0.189962	0.189962	1.63e-13	12.7885
	NR2F2	ANGPT1	0.190158	0.190158	4.67e-14	13.3308		KLF6	PID1	-0.1561	0.156104	3.74e-13	12.427		RORA	MIR99AHG	0.189742	0.189742	1.3e-16	15.8869
	TCF7L2	SH3D19	0.189881	0.189881	1.46e-16	15.8368		NR2C2	NR2F1	0.156067	0.156067	6.56e-09	8.18299		MEF2A	SEMA3C	0.189574	0.189574	8.68e-11	10.0617
	EBF1	NRP1	0.189694	0.189694	1.54e-14	13.812		KLF6	SETBP1	-0.15588	0.155885	1.99e-09	8.70183		PBX1	MIR99AHG	0.189088	0.189088	5.94e-14	13.2263
	STAT3	OSMR	0.189661	0.189661	1.65e-17	16.7823		WT1	EFNA5	0.155616	0.155616	6.72e-11	10.1725		STAT2	COL4A5	-0.1887	0.188697	1.82e-15	14.7396
	EPAS1	INPP4B	0.188949	0.188949	4.24e-15	14.3729		NR3C1	SLC9A9	0.155495	0.155495	3.83e-13	12.4166		MEF2A	FTX	0.188679	0.188679	6.48e-13	12.1887
	ERG	SGIP1	0.188071	0.188071	6.06e-14	13.2178		ZEB1	CARMN	-0.15493	0.154929	1.45e-08	7.83965		ETS1	PRKG1	0.188604	0.188604	2.83e-11	10.5475
	KLF7	PAG1	0.18739	0.18739	2.27e-23	22.6432		GATA3	NAV3	-0.15458	0.154577	5.32e-15	14.2743		AR	SPINK13	0.188227	0.188227	7.38e-26	25.1318
	NFIA	KIAA1217	0.186899	0.186899	3.41e-12	11.4677		RAD21	CCDC144NL	0.154458	0.154458	2.37e-18	17.6253		NR2F2	SPP1	0.187987	0.187987	4.51e-09	8.34613
	KLF7	VMP1	0.186395	0.186395	1.65e-07	6.78197		MEF2C	DMD	0.15362	0.15362	1.07e-12	11.9688		NR3C1	DPYD	0.187683	0.187683	4.74e-15	14.3244
	KLF7	SORBS1	0.186367	0.186367	5.13e-13	12.29		ERG	COL4A2	0.153615	0.153615	1.1e-13	12.9582		NR3C2	CPED1	0.187247	0.187247	1.13e-14	13.9455
	ZEB1	CCBE1	-0.18578	0.185785	2.31e-12	11.6373		TCF12	PID1	0.153368	0.153368	1.16e-06	5.93568		KLF12	PRKG1	0.187033	0.187033	6.17e-08	7.2099
	TCF12	GLIS3	0.185354	0.185354	4.96e-07	6.30468		NFIA	KIAA1217	0.153251	0.153251	9.28e-16	15.0326		TCF12	ZFPM2	0.186721	0.186721	8.44e-11	10.0739
	IRF3	NR2F2-AS1	0.185212	0.185212	1.08e-05	4.96523		EBF1	FBN1	0.153062	0.153062	1.35e-13	12.8692		NR3C1	SETBP1	0.186529	0.186529	1.97e-11	10.7052
	MEF2C	THSD4	-0.18516	0.18516	4.57e-14	13.3398		ESR1	RORA	0.152867	0.152867	5.67e-13	12.2465		SP3	LAMA2	0.186506	0.186506	1.45e-06	5.83894
	TCF7L1	SORBS1	0.184211	0.184211	7.85e-15	14.1052		TCF12	PARD3	0.152174	0.152174	9.66e-21	20.0152		TCF7L2	NFIA	0.18647	0.18647	5.11e-13	12.2919
	TCF12	MEIS1	0.183956	0.183956	3.16e-12	11.5005		MEF2A	MECOM	0.152121	0.152121	7.79e-14	13.1085		KLF7	VMP1	0.186432	0.186432	9.82e-08	7.0078
	MEF2A	MYLK	0.18372	0.18372	9.7e-14	13.0134		WT1	ZNF385D	0.150937	0.150937	1.53e-16	15.8158		FLI1	PRICKLE2	0.185507	0.185507	1.3e-12	11.8869
	ARNT	PCDH9	0.183708	0.183708	9.09e-13	12.0413		PPARG	PRKG1	-0.15053	0.150527	1.26e-20	19.8984		ETV6	LPP	0.185355	0.185355	6.62e-16	15.1791
	TCF12	RFX2	0.183565	0.183565	4.52e-17	16.3448		KLF5	RSPO3	0.150399	0.150399	2.58e-23	22.5886		TCF12	MEIS1	0.185321	0.185321	1.32e-12	11.8788
	TCF12	THSD4	0.183512	0.183512	1.86e-14	13.7294		NFIA	SLC22A3	0.150286	0.150286	7.25e-16	15.1398		NR3C1	TSHZ2	0.185268	0.185268	1.82e-11	10.7389
	STAT3	KALRN	0.183149	0.183149	1.46e-13	12.8362		PBX3	ADAMTSL1	0.150202	0.150202	1.35e-12	11.8704		NFE2L2	ZBTB16	-0.18507	0.185074	8.14e-14	13.0894
	MEIS1	MGP	0.182424	0.182424	4.42e-09	8.35467		HIVEP3	COL5A2	-0.14984	0.149838	2.51e-09	8.60118		STAT2	INPP4B	0.184105	0.184105	7.66e-15	14.116
	EBF1	KAZN	0.182372	0.182372	1.48e-16	15.8303		ZEB1	MEIS2	-0.14965	0.149652	5.69e-09	8.24455		ELF2	LHFPL6	0.183936	0.183936	6.23e-12	11.2056
	TCF7L2	AKT3	0.182276	0.182276	1.13e-17	16.9479		KLF12	DLG2	0.149638	0.149638	2.95e-11	10.5296		CREB3L2	ARID5B	0.183719	0.183719	4.33e-10	9.36304
	MEIS2	FLRT2	0.181716	0.181716	8.87e-13	12.0518		TCF7L2	NFIA	0.149627	0.149627	7.48e-11	10.1263		NR2C2	CACNA1C	0.183277	0.183277	3.05e-07	6.51502
	KLF7	SLC8A1	0.181637	0.181637	2.79e-15	14.5538		EBF1	SLIT3	0.149567	0.149567	5.1e-09	8.29272		THRB	PRUNE2	0.182826	0.182826	2.74e-20	19.5617
	MEF2A	PLCB1	0.181537	0.181537	5.43e-12	11.2655		TCF7L2	EMCN	0.149175	0.149175	5.51e-11	10.259		ERG	COL4A1	0.182717	0.182717	6.29e-11	10.2011
	MEF2A	MOXD1	0.18144	0.18144	8.54e-14	13.0687		ERG	KIF26B	0.14907	0.14907	2.88e-16	15.5399		ESR1	KAZN	0.182154	0.182154	1.83e-15	14.7376
	TCF7L2	CARMIL1	0.18131	0.18131	4.84e-13	12.3151		PBX1	MAPK10	0.148846	0.148846	2.36e-16	15.6273		SP3	CACNA1C	-0.18198	0.181979	1.2e-14	13.919
	FOXO3	LAMB1	0.181275	0.181275	4.09e-17	16.3882		ZEB1	PID1	0.148788	0.148788	1.26e-08	7.89856		TCF12	RERG	0.181741	0.181741	6.78e-12	11.1691
	TCF7L2	MYO1D	0.181003	0.181003	3.53e-18	17.452		SP3	HIF3A	0.14786	0.14786	1.83e-09	8.73706		PBX3	SORBS2	0.181591	0.181591	1.99e-14	13.702
	KLF7	KIF26B	0.180057	0.180057	2.96e-13	12.5293		FLI1	NEGR1	0.147481	0.147481	1.62e-11	10.7908		PLAGL1	PCDH7	0.181569	0.181569	3.65e-12	11.4378
	NFIA	TNC	-0.18004	0.180042	8.14e-09	8.08912		STAT2	NR2F1	0.147342	0.147342	4.83e-12	11.3165		STAT2	GUCY1A2	0.181195	0.181195	3.28e-21	20.4839
	NR3C1	FIGN	0.179454	0.179454	3.78e-17	16.4231		TCF12	CALD1	0.147237	0.147237	5.12e-09	8.29072		GLIS3	IGFBP7	0.181088	0.181088	1.24e-12	11.9057
	WT1	NEGR1	-0.17941	0.179409	1.96e-11	10.7073		TCF7L2	ANGPT1	0.147223	0.147223	9.25e-16	15.0336		CREB3L2	SEMA3C	0.18104	0.18104	1.3e-13	12.8845
	STAT3	LDB2	-0.17921	0.179211	4.95e-13	12.3053		TCF7L2	ADAMTS9-AS2	0.14667	0.14667	1.68e-13	12.7741		STAT2	SLIT3	0.180712	0.180712	2.57e-11	10.5902
	ESR1	SLIT2	0.179118	0.179118	1.92e-13	12.7168		ARNT	LHFPL6	0.14655	0.14655	4.45e-16	15.3515		EBF1	NAV2	0.180657	0.180657	4.51e-10	9.3456
	NFIA	KAZN	0.178919	0.178919	2.34e-12	11.6313		KLF12	MEIS2	0.146447	0.146447	1.64e-09	8.78487		PTEN	CDH11	0.180245	0.180245	1.13e-09	8.94846
	NR3C1	CCBE1	0.178614	0.178614	7.07e-15	14.1508		GLIS3	IGFBP7	0.145895	0.145895	1.08e-13	12.9684		NR3C1	SVEP1	0.180172	0.180172	1.09e-12	11.9611
	TCF12	ADAMTS9-AS2	0.178357	0.178357	2.62e-13	12.5821		ESRRG	MECOM	0.145791	0.145791	1.68e-14	13.7741		ETS1	NR2F2-AS1	-0.17994	0.179937	3.34e-08	7.47597
	NR2F2	THSD4	0.178326	0.178326	5.85e-12	11.2331		SMAD1	RFTN1	0.145467	0.145467	8.01e-13	12.0962		FOXN3	CNTN5	0.179915	0.179915	2.35e-09	8.62955
	MEF2A	SYTL2	0.178142	0.178142	1.2e-14	13.9201		MEF2C	LHFPL6	0.145207	0.145207	5.59e-15	14.2525		SP3	LMOD1	0.179418	0.179418	1.12e-05	4.95116
	ZEB1	SULF1	0.178106	0.178106	2.02e-09	8.69509		HEYL	LAMA2	0.145011	0.145011	2.06e-10	9.6855		KLF12	TSHZ2	0.179082	0.179082	7.82e-08	7.1069
	ZEB1	KALRN	0.178	0.178	2.96e-10	9.52873		TCF7L2	LDB2	0.144994	0.144994	7.49e-09	8.12558		TCF7L2	EMCN	0.178709	0.178709	2.98e-10	9.52523
	EBF1	EPS8	0.177479	0.177479	1.65e-15	14.7837		IRF3	CALD1	0.144966	0.144966	9.27e-18	17.0328		MEF2C	TSHZ2	-0.17766	0.177664	5.2e-13	12.2836
	FLI1	PDLIM5	0.177346	0.177346	6.86e-09	8.16352		MEF2C	CARMN	0.144556	0.144556	5.29e-12	11.2765		STAT2	LMOD1	-0.17721	0.177214	4.84e-05	4.31534
	ZEB1	MYO1D	0.177303	0.177303	3.2e-14	13.4951		NFATC4	IGF1	0.144512	0.144512	1.54e-10	9.81273		MEF2C	PLD5	0.1772	0.1772	4.04e-19	18.3934
	TEAD1	DMD	0.176688	0.176688	7.49e-14	13.1253		FOXO3	RBPMS	0.144231	0.144231	1.13e-15	14.9454		CREB3L2	ARHGAP10	0.176893	0.176893	1.47e-16	15.8324
	NPAS2	CLMP	0.176605	0.176605	1.12e-16	15.9502		ARNT	LDB2	0.144065	0.144065	2.25e-10	9.64775		CREB3L2	SERPINE1	0.176524	0.176524	5.8e-15	14.2364
	NR3C1	EBF1	0.17657	0.17657	1.9e-13	12.7212		TCF7L2	PLXDC2	0.143957	0.143957	1.18e-09	8.92781		EBF3	PRKG1	-0.17598	0.175983	1.11e-11	10.9545
	NFIA	LDLRAD4	0.176427	0.176427	1.01e-17	16.9957		ZEB1	ZNF385D	0.143923	0.143923	4.26e-08	7.3706		TCF7L2	SOX5	0.175749	0.175749	6.17e-17	16.2098
	ELF2	MEIS2	0.176257	0.176257	6.13e-17	16.2124		ZEB1	MYLK	-0.14381	0.143808	1.77e-15	14.7523		ERG	SGIP1	0.175325	0.175325	4.62e-13	12.335
	TCF4	COL4A2	-0.17614	0.176141	6.41e-09	8.19335		NFIX	IGFBP5	0.143785	0.143785	1.4e-07	6.85363		STAT2	ADAMTS12	0.175175	0.175175	5.23e-17	16.2817
	NR3C1	DPYD	0.175826	0.175826	4.64e-12	11.3331		TCF12	CACNA1D	0.14322	0.14322	1.41e-13	12.8494		MEF2C	KIF26B	-0.17492	0.174921	1.91e-11	10.7188
	ZBTB7C	KIAA1217	0.1755	0.1755	3.39e-12	11.4694		GLIS3	KAZN	0.14322	0.14322	7.99e-17	16.0974		ERG	APBB2	0.173977	0.173977	3.16e-18	17.4998
	FOXN2	CFH	0.175417	0.175417	1.03e-06	5.98611		KLF6	PBX1	-0.14321	0.14321	6.31e-18	17.2		EBF1	CACNA1D	-0.17342	0.173418	4.34e-14	13.362
	TCF12	CACNA1C	0.17522	0.17522	6.2e-08	7.2077		NFATC4	IGFBP7	0.142927	0.142927	7.17e-16	15.1445		TCF12	PARD3	0.173416	0.173416	3.08e-20	19.5112
	TCF12	PLXDC2	0.17519	0.17519	2.11e-10	9.67657		SP3	PCDH7	0.14249	0.14249	9.15e-13	12.0384		STAT3	VMP1	0.172954	0.172954	2.72e-11	10.5659
	NR2F1	PRKG1	-0.17507	0.175066	1.17e-08	7.93131		KLF12	CASC15	0.142453	0.142453	3.27e-15	14.4852		PGR	ABCA6	0.172699	0.172699	3.19e-08	7.49613
	STAT3	VMP1	0.17477	0.17477	2.35e-10	9.62842		MEF2A	MYLK	0.142189	0.142189	1.87e-13	12.7287		NFIB	PTPRD	0.172475	0.172475	7.73e-17	16.1117
	NPAS2	TNC	0.174556	0.174556	8.06e-12	11.0936		PLAGL1	EBF2	0.142167	0.142167	4e-12	11.3984		PLAGL1	INPP4B	-0.17232	0.172322	4.79e-11	10.3196
	WT1	FBLN5	-0.17418	0.174175	2.37e-14	13.6253		ZEB1	EBF1	0.142004	0.142004	3.05e-05	4.51583		MEF2C	CARMN	0.172122	0.172122	4.12e-07	6.38546
	ZEB1	SPP1	0.174127	0.174127	4.88e-16	15.3118		ZEB1	AUTS2	0.141988	0.141988	1.53e-17	16.8147		TCF12	AKT3	0.172117	0.172117	3.5e-14	13.4561
	MEF2A	ITGA1	0.173934	0.173934	2.12e-12	11.6744		GLIS3	COL4A1	0.141913	0.141913	2.19e-14	13.6598		TCF7L2	PLPP1	0.17199	0.17199	1.44e-13	12.8415
	ZNF423	LAMA2	-0.17297	0.172973	6e-09	8.22211		FLI1	ATRNL1	0.141851	0.141851	1.47e-11	10.832		TCF12	PLXDC2	0.171958	0.171958	9.98e-09	8.00079
	ELF2	SETBP1	0.172928	0.172928	9.81e-17	16.0084		TCF12	TTC28	0.141769	0.141769	3.9e-20	19.4094		KLF12	PTPRG	0.171841	0.171841	1.02e-13	12.9932
	ETV6	RBPMS	0.172838	0.172838	3.32e-14	13.4786		ZEB1	UMOD	-0.1415	0.1415	5.73e-12	11.2422		TCF7L2	KIAA1217	0.17181	0.17181	4.35e-12	11.3619
	TCF7L2	PARD3	0.172397	0.172397	4.24e-17	16.3731		STAT2	LDB2	0.141007	0.141007	2.13e-07	6.67135		FLI1	THSD4	0.171753	0.171753	8.76e-12	11.0574
	KLF9	ZBTB16	0.172352	0.172352	2.42e-09	8.61566		ETS1	FKBP5	-0.14096	0.140963	3.07e-10	9.51275		RUNX2	FGF14	-0.17128	0.171281	6.69e-11	10.1745
	KLF6	PALLD	0.172161	0.172161	1.01e-13	12.9954		KLF5	LAMA2	-0.14075	0.140751	1.65e-09	8.78247		MEF2C	TTLL7	0.170806	0.170806	5.12e-17	16.291
	EBF1	SOX5	0.171992	0.171992	3.06e-17	16.5136		TCF7L2	IGFBP7	0.140598	0.140598	7.6e-09	8.11925		PLAGL1	TSHZ2	-0.17065	0.17065	3.89e-10	9.41016
	NR3C1	ADAMTS9-AS2	0.171733	0.171733	9.36e-11	10.0288		PLAGL1	CACNA1C	-0.14054	0.140542	1.15e-14	13.9401		WT1	FTX	0.170101	0.170101	2.39e-16	15.6217
	KLF12	KAZN	-0.17154	0.171537	2.74e-12	11.562		KLF7	VMP1	0.140358	0.140358	5.43e-10	9.26523		STAT2	KIF26B	0.170042	0.170042	4.61e-10	9.33664
	ZEB1	GLIS3	-0.1713	0.171299	1.1e-10	9.95837		RXRA	NAV3	0.140276	0.140276	2.12e-11	10.6732		KLF7	SULF1	0.170028	0.170028	1.75e-08	7.75754
	KLF12	THSD4	0.171276	0.171276	5.79e-10	9.23769		NR3C1	RORA	0.140248	0.140248	1.01e-14	13.9937		NR3C1	DACH1	0.169909	0.169909	7.62e-12	11.1181
	MEF2C	NR2F2-AS1	0.171262	0.171262	6.9e-09	8.16145		NR2F2	NRP1	0.140146	0.140146	4.92e-17	16.3079		NR3C1	EBF1	0.169729	0.169729	1.23e-13	12.9085
	KLF7	VCL	0.171234	0.171234	1.55e-16	15.8098		TCF12	SOX5	0.139802	0.139802	2.77e-17	16.557		ZEB1	CRIM1	-0.16969	0.169686	3.25e-09	8.48816
	TCF7L2	APBB2	0.171112	0.171112	4.24e-15	14.3731		FOXO3	COL5A2	0.139695	0.139695	2.52e-10	9.59883		MEF2A	PRKG1	0.169534	0.169534	5.41e-09	8.26643
	CREB3L2	SVIL	-0.17101	0.171011	5.06e-18	17.2958		FOXO1	CCDC80	0.139631	0.139631	1.45e-06	5.83939		ZEB1	GLIS3	-0.16951	0.169506	8.85e-17	16.0532
	NR3C1	COL14A1	0.17092	0.17092	2.81e-15	14.5512		KLF12	MOXD1	0.139074	0.139074	1.21e-13	12.9182		TCF12	IGFBP7	0.16944	0.16944	1.22e-11	10.915
	NPAS2	CARMN	0.170886	0.170886	9.03e-13	12.0442		NR2F2	TMTC1	0.138733	0.138733	8.36e-10	9.07793		KLF12	APBB2	0.169328	0.169328	7.25e-14	13.1395
	KLF7	ETV6	0.170758	0.170758	3.64e-16	15.4383		CREB3L2	ARHGAP10	0.138659	0.138659	1.68e-18	17.7751		MEF2A	MACROD2	0.169328	0.169328	9.54e-14	13.0205
	TCF12	FBN1	0.170729	0.170729	1.3e-15	14.8858		ETV6	TPM1	0.138404	0.138404	5.74e-12	11.2413		CREB3L2	XYLT1	0.169136	0.169136	2.17e-14	13.663
	MEIS2	ANGPT1	-0.17058	0.170576	1.63e-07	6.78742		NR2F1	NR2F2	0.138093	0.138093	5.85e-19	18.2329		ETS1	EXT1	0.168973	0.168973	9.59e-12	11.0181
	TCF12	CCBE1	0.170417	0.170417	9.93e-13	12.0029		FLI1	A2M	0.138035	0.138035	8.04e-13	12.0946		GLI2	ZBTB16	-0.16894	0.168941	6.76e-13	12.17
	RORA	MIR99AHG	0.170396	0.170396	4.85e-18	17.3138		KLF7	PRKG1	0.137198	0.137198	2.38e-11	10.6238		PBX3	ADAMTSL1	-0.16868	0.168679	1.47e-09	8.8317
	NFIA	DLG2	0.170309	0.170309	1.05e-11	10.978		TCF12	MAP3K5	0.137019	0.137019	1.4e-19	18.8543		HNF1B	PKHD1	0.168399	0.168399	5.65e-18	17.2478
	TCF12	KIF26B	-0.17021	0.17021	2.17e-07	6.66433		TCF12	MAML2	0.136878	0.136878	1.1e-13	12.9575		NPAS2	CARMN	0.168393	0.168393	1.14e-09	8.94446
	MEF2A	KALRN	0.170127	0.170127	7.66e-13	12.116		EBF1	PRKG1	0.136691	0.136691	1.08e-07	6.96576		NR2F2	THSD4	0.168186	0.168186	9.08e-13	12.0419
	CREB3L2	CLMP	0.17012	0.17012	1.63e-14	13.7889		MZF1	NR2F1	0.136608	0.136608	3.09e-11	10.5101		TCF12	SRGN	0.167752	0.167752	2.06e-13	12.6859
	ZEB1	FRY	0.170024	0.170024	2.45e-19	18.6107		FLI1	PCDH7	0.136583	0.136583	1.83e-08	7.73843		RFX2	DTNA	0.167547	0.167547	3.51e-14	13.4547
	MEF2C	ATRNL1	-0.16963	0.169627	2.09e-15	14.6801		NR3C2	MGP	-0.13655	0.136553	1.45e-09	8.83931		RUNX2	MACROD2	-0.16742	0.167419	3.6e-12	11.444
	IRF1	ADAMTSL1	0.169357	0.169357	1.36e-10	9.86617		RUNX2	CFH	0.136047	0.136047	4.99e-08	7.30158		MEF2A	NR2F2-AS1	0.167318	0.167318	9.55e-06	5.01999
	MEF2A	MACROD2	0.168909	0.168909	4.18e-16	15.3788		PLAGL1	SYT1	0.135942	0.135942	2.6e-12	11.5846		KLF12	PALLD	0.167169	0.167169	4.88e-10	9.31163
	ELF2	PCDH9	0.168814	0.168814	1.77e-11	10.753		TCF12	HPGD	0.135913	0.135913	1.07e-09	8.97207		JUND	ABI3BP	0.166822	0.166822	9.75e-06	5.01103
	TCF12	PARD3	0.168731	0.168731	4.54e-14	13.3434		TCF7L2	HOXA3	0.135649	0.135649	4.2e-16	15.3772		STAT5B	PPP1R12B	0.166739	0.166739	6.37e-19	18.1956
	MEF2A	SRPX2	0.16849	0.16849	6.56e-15	14.183		TCF7L2	SETBP1	0.135567	0.135567	6.49e-11	10.1875		FOXN3	SPP1	0.166669	0.166669	5e-11	10.3008
	TCF12	TNS3	0.168405	0.168405	1.86e-16	15.7314		STAT2	SLIT3	0.135311	0.135311	2.36e-10	9.62757		EBF1	PDZRN4	0.166648	0.166648	5.92e-09	8.22778
	GLIS3	IGFBP7	0.168023	0.168023	1.13e-08	7.94765		GLIS3	NEGR1	0.135025	0.135025	1.77e-10	9.75224		PBX3	MCU	0.166621	0.166621	4.57e-19	18.3401
	ZEB1	SLIT3	-0.16783	0.167828	4.54e-07	6.34257		MEF2A	KALRN	0.134982	0.134982	1.25e-10	9.90412		FOS	FKBP5	0.166614	0.166614	2.44e-12	11.6127
	CREB5	CALD1	-0.16767	0.167669	5.4e-09	8.26743		NPAS2	SYT1	0.134941	0.134941	7.88e-18	17.1037		GLIS3	MYO1E	0.166338	0.166338	2.23e-15	14.6522
	CREB3L2	ARHGAP10	0.167561	0.167561	1.33e-15	14.8762		CREB3L2	ITGA1	0.134863	0.134863	9.45e-14	13.0245		NR2C2	SLC8A1	0.16613	0.16613	1.2e-07	6.92047
	TCF12	CALD1	0.167144	0.167144	0.000194	3.71155		ZEB1	SLIT2	0.13479	0.13479	5.97e-08	7.22399		KLF9	PRR16	0.165666	0.165666	7.76e-12	11.1104
	KLF7	PALLD	0.167105	0.167105	2.38e-12	11.623		EBF1	TMTC1	0.134455	0.134455	8e-16	15.0971		GLIS3	ZBTB16	-0.16556	0.165561	2e-10	9.69911
	WT1	FLI1	-0.16689	0.166886	6.55e-12	11.1838		KLF5	SLIT2	-0.13441	0.134413	4.24e-09	8.37259		STAT3	GLIS3	0.165478	0.165478	3.54e-12	11.4505
	TCF7L2	INPP4B	0.166854	0.166854	5.72e-11	10.2423		TFDP1	FGF14	0.134399	0.134399	1.68e-06	5.77496		FLI1	NFASC	0.165454	0.165454	2.88e-09	8.54098
	MEF2A	PALLD	0.1666	0.1666	1.65e-12	11.783		NR3C1	PCDH9	0.134238	0.134238	4.8e-11	10.3192		ZEB1	EXT1	-0.1654	0.165398	2.84e-10	9.54704
	TCF7L2	THSD4	0.166447	0.166447	5.01e-10	9.30016		PBX3	TSHZ2	0.134179	0.134179	4.16e-10	9.38086		STAT2	SVEP1	0.165039	0.165039	1.23e-14	13.9093
	NR3C1	PBX1	0.166433	0.166433	1.08e-12	11.966		NR3C1	COL8A1	0.134051	0.134051	1.39e-13	12.8573		THRB	SVIL	0.164726	0.164726	1.01e-16	15.9965
	EBF3	GRIN2A	0.166427	0.166427	4.87e-10	9.31256		ELF2	DLG2	0.133988	0.133988	7.22e-15	14.1417		EBF1	PLCL1	0.164637	0.164637	6.3e-13	12.2003
	STAT3	CACNA1C	0.166331	0.166331	7.18e-09	8.14395		NR2F2	RORA	0.13391	0.13391	1.54e-12	11.8111		ZEB1	AUTS2	0.164295	0.164295	2.92e-19	18.5352
	ZEB1	P3H2	-0.16567	0.165672	1.49e-11	10.8282		TCF7L2	AKT3	0.133618	0.133618	2.72e-13	12.5654		ZEB1	MYLK	-0.16427	0.164269	7.84e-10	9.10559
	STAT3	SRGAP1	0.165638	0.165638	1.92e-11	10.7171		E2F3	SYT1	-0.13329	0.133294	8.99e-15	14.0461		ELF2	CARMN	0.164155	0.164155	2.12e-08	7.67434
	PLAGL1	PRKG1	-0.16559	0.165586	6.52e-07	6.18588		KLF5	ADAMTS3	0.13327	0.13327	1.17e-16	15.9311		THRB	ANK2	0.163882	0.163882	1.24e-18	17.9049
	RAD21	LINC01088	0.16507	0.16507	4.64e-15	14.3332		NR3C1	SLIT2	0.133246	0.133246	5.98e-07	6.22295		NFIA	LDLRAD4	0.163384	0.163384	3.77e-15	14.4232
	BCL6	MGP	0.164775	0.164775	8.15e-15	14.0891		MEF2A	MEIS2	0.133058	0.133058	3.55e-13	12.4494		GLIS3	CRIM1	0.162634	0.162634	8.39e-14	13.0763
	MEF2A	NCALD	0.164485	0.164485	2.7e-17	16.5679		CREB3L2	SPON1	0.133042	0.133042	7.82e-11	10.1071		KLF12	SORBS1	0.162317	0.162317	9.48e-11	10.0233
	MEF2A	ACTN4	0.164461	0.164461	4.95e-13	12.3051		EBF1	SYT1	-0.13303	0.133027	1.02e-11	10.9897		TCF7L2	PALLD	0.162254	0.162254	6.41e-11	10.1932
	TCF7L2	ATRNL1	0.164434	0.164434	6.17e-11	10.21		ERG	VMP1	0.133014	0.133014	3.82e-11	10.4179		TCF12	SYNE1	0.162095	0.162095	4.72e-12	11.3259
	TCF12	ZFPM2	0.16432	0.16432	2.61e-13	12.5838		NR2C2	SLC8A1	0.1329	0.1329	8.45e-11	10.0732		EBF1	ADAMTS9-AS2	0.162036	0.162036	1.54e-13	12.8111
	PLAGL1	CLMP	-0.16421	0.164213	3.85e-14	13.4144		NFATC1	LDB2	-0.13211	0.132106	5.95e-12	11.2255		WT1	SLC8A1	0.161909	0.161909	8.28e-14	13.0821
	TCF7L2	MEIS1	0.163719	0.163719	1.47e-14	13.8332		ZBTB7C	IGFBP7	-0.13183	0.131826	3.74e-13	12.4266		TCF7L2	SH3D19	0.161753	0.161753	4.7e-14	13.3283
	SP3	CACNA1C	-0.16369	0.163694	2.51e-12	11.5999		NFATC1	MEOX2	0.131768	0.131768	1.12e-13	12.9518		NR3C1	CCBE1	0.161706	0.161706	1.14e-12	11.9424
	NR3C1	CDH11	0.163361	0.163361	1.07e-12	11.9706		FOS	DHFR	0.131698	0.131698	2.79e-13	12.555		GLIS3	ROR2	0.16156	0.16156	2.82e-15	14.5498
	TCF7L2	MAML2	0.162717	0.162717	3.74e-12	11.427		TCF7L2	MACROD2	0.13153	0.13153	5.21e-15	14.2828		NR3C1	PBX1	0.161335	0.161335	1.69e-13	12.7733
	TCF7L2	FBLN5	0.162351	0.162351	1.97e-13	12.7048		FOXO3	LAMB1	0.131404	0.131404	7.14e-19	18.1461		RORA	RBPMS	0.161291	0.161291	3.43e-14	13.4645
	TEAD1	NEGR1	-0.16221	0.162207	7.44e-13	12.1284		MEF2A	SYNPO2	0.130865	0.130865	6.88e-14	13.1623		TCF7L2	IGFBP7	0.161261	0.161261	5.55e-13	12.2557
	PBX1	MIR99AHG	0.162046	0.162046	5.54e-14	13.2567		MEIS1	MGP	0.130816	0.130816	1.78e-06	5.75066		MEF2C	HS6ST3	0.161137	0.161137	3.24e-17	16.4898
	KLF12	ADH1B	0.161944	0.161944	4.61e-05	4.33646		TCF7L2	ZBTB16	0.130711	0.130711	4.2e-12	11.3767		WT1	NOX4	0.161061	0.161061	2.62e-17	16.5818
	CTCF	IGFBP7	-0.16149	0.161494	2.05e-17	16.6878		ZBTB7C	TSHZ2	-0.13049	0.130489	3.75e-11	10.4265		KLF7	RYR2	-0.16095	0.160952	4.61e-17	16.3362
	KLF6	ABI3BP	-0.16136	0.161365	5.87e-13	12.2313		RARB	COL4A4	0.130398	0.130398	6.71e-15	14.173		KLF7	PAG1	0.160679	0.160679	1.97e-19	18.7061
	SMAD4	ADAMTSL1	0.16131	0.16131	6.42e-11	10.1923		TCF7L2	COL4A2	0.130256	0.130256	6.32e-15	14.1994		TCF12	PTPRG	0.160595	0.160595	7.45e-12	11.1281
	KLF7	CRIM1	0.161242	0.161242	1.25e-10	9.90178		PLAGL1	EMCN	-0.1299	0.129901	1.19e-10	9.9248		EPAS1	MAML3	-0.16056	0.160562	2.88e-13	12.5407
	FOS	ZBTB16	0.161017	0.161017	6.4e-13	12.1937		EBF1	SVEP1	0.129824	0.129824	1.36e-11	10.8664		TCF7L2	PLXDC2	0.160484	0.160484	2.68e-10	9.57257
	KLF5	PRRX1	0.160916	0.160916	3.64e-16	15.4391		KLF12	ADH1B	0.129799	0.129799	5.86e-09	8.23243		KLF12	RASAL2	0.160409	0.160409	1.56e-17	16.8079
	NFIB	RIPOR3	-0.1608	0.160803	6.53e-15	14.1853		POU2F1	PBX1	0.129722	0.129722	1.53e-14	13.8145		PLAGL1	PLPP1	0.160393	0.160393	3.22e-14	13.4923
	PPARA	CUBN	0.160612	0.160612	9.96e-18	17.0015		SMAD1	FBLN1	-0.12968	0.129681	3.2e-15	14.4951		TCF12	SLC2A3	0.160361	0.160361	1.34e-10	9.87347
	KLF5	ZBTB16	0.160499	0.160499	1.59e-12	11.7986		KLF7	RASAL2	0.129661	0.129661	1.09e-14	13.963		TCF12	PBX1	0.160249	0.160249	1.36e-12	11.8656
	FLI1	CYP7B1	-0.16042	0.160421	2.87e-19	18.5421		GLIS3	TSHZ2	0.129526	0.129526	7.35e-09	8.13387		MGA	SULF1	0.160243	0.160243	1.61e-12	11.793
	PLAGL1	MEG3	0.160274	0.160274	2.32e-15	14.6352		ETV6	RERG	0.129358	0.129358	1.99e-13	12.7012		NR3C1	NEGR1	0.159849	0.159849	1.54e-13	12.8131
	EBF1	RIPOR3	0.160231	0.160231	3.25e-12	11.4876		NR3C1	DDR2	0.128974	0.128974	1.3e-16	15.8861		EBF1	NFIA	0.159465	0.159465	5.27e-11	10.2786
	TCF7L2	DMD	0.16022	0.16022	2.64e-17	16.5783		GLI2	CARMN	0.128934	0.128934	1.88e-10	9.72479		HIVEP3	ATRNL1	0.159389	0.159389	1.43e-13	12.8446
	CREB3L2	SERPINE1	0.160136	0.160136	3.67e-11	10.4352		WT1	USP53	0.128814	0.128814	1.53e-19	18.8153		PBX3	COL5A1	0.15926	0.15926	7.78e-17	16.109
	NR3C1	DACH1	0.159995	0.159995	9.42e-12	11.026		ELF2	SORBS1	0.128778	0.128778	1.39e-13	12.857		ESRRG	MECOM	0.159165	0.159165	4.82e-16	15.3171
	KLF12	LAMC3	0.159643	0.159643	4.55e-12	11.3419		NR2F2	THSD4	0.128752	0.128752	1.1e-10	9.95777		ESR1	SYTL2	-0.15915	0.159153	2.89e-08	7.53874
	MEF2C	KIAA1217	-0.15954	0.159544	1.65e-12	11.7836		BCL6	NEGR1	-0.12855	0.128553	2.93e-07	6.53318		ZEB1	ITGA1	0.158502	0.158502	2.07e-09	8.68428
	NR3C1	FBLN5	0.159539	0.159539	8.06e-12	11.0939		TCF12	NFIA	0.12852	0.12852	4.09e-14	13.3881		NR3C1	KCNAB1	-0.1581	0.158098	8.3e-09	8.08105
	PBX1	MAPK10	0.159219	0.159219	5.97e-16	15.2237		EBF1	CACNA1D	-0.12843	0.128431	1.44e-11	10.8426		ETS1	SLC8A1	-0.15808	0.158077	6.84e-14	13.165
	KLF12	CARMIL1	0.159153	0.159153	7.41e-12	11.13		RUNX2	MACROD2	-0.12817	0.12817	1.8e-11	10.7455		KLF6	SLIT3	-0.15806	0.158063	3.38e-10	9.47082
	ZEB1	ADAMTS9-AS2	-0.159	0.159002	3.04e-08	7.51723		NR3C1	PBX1	0.128065	0.128065	7.5e-13	12.1248		WT1	SULF1	-0.15806	0.158057	1.53e-10	9.8152
	EBF1	FKBP5	0.158978	0.158978	4.27e-10	9.36969		GLI2	ZBTB16	-0.12805	0.128048	2.9e-13	12.5382		PBX1	MAPK10	0.157878	0.157878	9.64e-17	16.0159
	ATF3	CRIM1	0.158708	0.158708	1.56e-14	13.8082		KLF6	RSPO3	-0.12759	0.127593	1.8e-08	7.74466		MEF2A	FAP	0.157709	0.157709	2.45e-09	8.61012
	KLF7	MYO1E	0.158429	0.158429	6.36e-16	15.1966		ESR1	NR2F1-AS1	0.127566	0.127566	1.39e-15	14.8569		FLI1	KIF26B	0.157586	0.157586	1.14e-07	6.94405
	PLAGL1	KALRN	-0.15834	0.158335	8.76e-10	9.05727		ZBTB7C	PLXDC2	-0.12752	0.127524	1.37e-12	11.8626		ESR2	COL4A4	0.157412	0.157412	3.4e-15	14.4686
	TCF4	SORBS1	-0.15831	0.158312	5.98e-08	7.22346		BCL6	ZBTB16	0.127516	0.127516	1.53e-16	15.8141		NR2F2	TMTC1	0.157163	0.157163	2.56e-12	11.5926
	ERG	KAZN	-0.15827	0.158269	1.74e-14	13.76		POU2F1	DMD	0.127419	0.127419	1.31e-12	11.8814		KLF7	ABI3BP	0.157093	0.157093	0.000115	3.94111
	NR2F1	ALDH1A1	0.158032	0.158032	6.72e-15	14.1726		KLF12	PALLD	0.12733	0.12733	2.58e-14	13.5884		EBF1	TMTC1	0.156912	0.156912	5.65e-16	15.2477
	RAD21	NR2F2-AS1	0.157804	0.157804	5.41e-07	6.26696		ZEB1	COLEC12	0.127316	0.127316	1.46e-23	22.8343		ELF2	PCDH9	0.156809	0.156809	1.31e-13	12.8843
	NR2F2	SYTL2	0.157668	0.157668	4.79e-15	14.3196		HEYL	KIAA1217	-0.12724	0.127238	4.98e-19	18.3029		KLF12	XYLT1	0.156312	0.156312	4.12e-15	14.3854
	KLF7	RAPGEF5	0.157362	0.157362	9.83e-16	15.0074		ZBTB7C	KAZN	-0.12702	0.127021	2.13e-15	14.6725		MEF2A	SLC8A1	0.156298	0.156298	5.74e-06	5.24129
	NR3C1	EMCN	0.156769	0.156769	3.19e-11	10.4965		ESR1	SVEP1	0.126908	0.126908	2.13e-09	8.67146		PPARGC1A	PCDH7	0.15609	0.15609	8.54e-13	12.0685
	NFIB	KAZN	-0.15663	0.15663	6.67e-12	11.1756		GLIS3	RIPOR3	0.126848	0.126848	3.88e-18	17.4112		KLF7	SLIT2	-0.15605	0.156048	2.59e-12	11.5868
	TCF12	SPON1	0.156577	0.156577	1.65e-10	9.78287		STAT5B	TFPI	0.126805	0.126805	2.18e-06	5.66094		NR3C1	TNC	-0.15592	0.155919	7.66e-09	8.1158
	ZEB1	SRGAP1	-0.15636	0.156357	1.13e-09	8.94797		STAT2	EFNA5	-0.12679	0.126792	7.95e-09	8.09963		SMAD1	DMD	-0.15558	0.155583	1.7e-13	12.7706
	KLF7	IGFBP7	0.156195	0.156195	7.65e-08	7.11623		SP3	ADGRB3	0.12675	0.12675	2.25e-11	10.6474		TWIST2	ITGA8	0.155577	0.155577	2.61e-07	6.58296
	NFATC2	IGFBP7	-0.15609	0.156085	1.61e-08	7.79283		RARB	KIAA1217	0.126734	0.126734	1.11e-17	16.9533		NFIA	CRISPLD2	0.15547	0.15547	1.29e-14	13.8886
	CREB3L2	MYOF	0.1559	0.1559	6.75e-12	11.171		ARNT	PDE3A	0.126558	0.126558	2.06e-14	13.6871		EBF1	MACROD2	0.155466	0.155466	1.55e-10	9.80874
	EBF1	NFIA	0.155795	0.155795	2.68e-11	10.5714		NR3C1	GFRA1	0.126379	0.126379	1.02e-13	12.9903		TCF12	RBMS3-AS3	0.155431	0.155431	4.32e-13	12.3644
	ESRRG	MECOM	0.155786	0.155786	1.23e-18	17.9098		KLF7	SULF1	0.126345	0.126345	8.45e-15	14.0732		MEF2C	CNTN4	0.155088	0.155088	1.56e-16	15.8074
	PLAGL1	ZBTB16	-0.15562	0.155624	6.31e-11	10.1999		NR4A1	TACC1	0.126345	0.126345	1.3e-14	13.886		NFIA	GEM	0.154964	0.154964	1e-09	8.99936
	HIVEP3	PDLIM5	-0.15539	0.155391	7.1e-11	10.149		HIC1	COL15A1	0.126287	0.126287	1.3e-17	16.8847		TCF7L2	PARD3	0.154828	0.154828	4.66e-15	14.3319
	WT1	FLRT2	0.155134	0.155134	2.56e-12	11.592		ERG	ATRNL1	0.126219	0.126219	1.34e-16	15.8737		ARNT	ADH1B	0.154491	0.154491	4.87e-18	17.3123
	NR3C1	ZFPM2	0.155025	0.155025	5.56e-13	12.2549		NR3C1	CCNH	0.126217	0.126217	1.81e-15	14.7426		MEF2C	SDK1	0.154225	0.154225	7.34e-13	12.1346
	TCF12	FTX	0.154991	0.154991	4.29e-10	9.36749		FLI1	NPY1R	0.126047	0.126047	1.43e-15	14.8458		MEF2C	JAK2	0.154149	0.154149	1.69e-16	15.7711
	BCL6	EBF1	0.154777	0.154777	8.67e-12	11.0621		KLF5	TSHZ2	-0.12582	0.125821	2.54e-11	10.5954		PBX3	HIP1	0.154138	0.154138	5.58e-20	19.2538
	MEF2C	SLC9A9	0.154639	0.154639	1.8e-11	10.7437		KLF12	SLIT2	-0.12533	0.125331	1.25e-06	5.90414		MEF2A	PLCB1	0.154087	0.154087	2.86e-12	11.5437
	RFX2	GLIS3	0.154287	0.154287	1.74e-16	15.76		KLF7	MYO1D	0.125145	0.125145	1.42e-11	10.8492		TCF12	CDH11	0.153945	0.153945	6.59e-08	7.18139
	TCF7L2	DACH1	0.154245	0.154245	1.28e-11	10.8937		HNF1B	PKHD1	0.125126	0.125126	7.02e-13	12.1534		KLF6	ABI3BP	-0.15391	0.153908	2.47e-07	6.60804
	FOS	EXT1	-0.15424	0.154236	1.42e-13	12.8468		MEF2A	ITGA1	0.124966	0.124966	6.55e-10	9.18407		ZBTB1	NFASC	0.153598	0.153598	8.67e-11	10.0621
	PTEN	XIST	0.154196	0.154196	0.000499	3.30228		SMAD1	THSD4	0.124949	0.124949	5.47e-15	14.2622		BRCA1	CACNA1C	0.153199	0.153199	8.88e-15	14.0518
	EBF1	RBMS1	0.154141	0.154141	1.69e-18	17.7723		ZEB1	ERBB4	-0.12493	0.124926	1.85e-15	14.7329		TCF7L2	FLRT2	-0.1532	0.153198	6.34e-06	5.19809
	KLF12	APBB2	0.153801	0.153801	1.09e-14	13.9641		EBF1	NAV2	0.124817	0.124817	4.61e-13	12.3365		ELF2	SVEP1	-0.15303	0.153026	2.12e-11	10.6742
	CREB3L2	XYLT1	0.153767	0.153767	9.19e-12	11.0369		E2F3	SLIT2	0.124674	0.124674	6.11e-09	8.21421		STAT2	TTLL7	-0.15278	0.152778	7.04e-12	11.1527
	PBX3	COL5A1	0.153728	0.153728	1.98e-17	16.7033		WT1	ESR1	0.124263	0.124263	6.8e-16	15.1678		TCF7L2	MYH10	0.151974	0.151974	2.44e-19	18.6133
	PLAGL1	PTPRG	-0.15369	0.153688	8.89e-13	12.0512		E2F3	ACTA2	0.124147	0.124147	1.78e-13	12.7498		WT1	KIAA1217	0.151955	0.151955	2.01e-11	10.6965
	TCF12	TSHZ2	0.153682	0.153682	3.27e-11	10.485		MEF2C	MACROD2	0.124073	0.124073	2.67e-16	15.5742		ELF2	MEIS2	0.151899	0.151899	9.62e-15	14.017
	EBF1	PTEN	0.153547	0.153547	3.08e-13	12.5121		NFIX	MGP	0.124012	0.124012	3.26e-12	11.4864		WT1	FGF14	0.151891	0.151891	8.59e-12	11.0658
	MEF2A	SOX5	0.153376	0.153376	3.28e-13	12.4843		KLF12	PAK3	0.123872	0.123872	2.76e-06	5.55912		TCF7L2	UMOD	0.151797	0.151797	6.9e-14	13.1609
	KLF5	KIF26B	-0.15291	0.152915	2.65e-11	10.5771		EBF1	GRK5	0.123811	0.123811	3.99e-18	17.3987		KLF7	PRR16	0.151689	0.151689	2.39e-12	11.6209
	ERG	SRGAP1	0.152904	0.152904	5.89e-09	8.22993		EPAS1	ADAMTSL1	-0.12369	0.123687	7.02e-13	12.1539		SMAD1	KALRN	-0.15168	0.151685	1.06e-12	11.9743
	HIVEP3	COL4A4	0.152789	0.152789	7.99e-15	14.0975		FOXN3	PLXDC2	0.123648	0.123648	8.5e-12	11.0708		NR3C1	SLIT2	0.151532	0.151532	2.91e-08	7.53566
	KLF9	EXT1	-0.15264	0.152637	2.41e-12	11.6172		PGR	A2M	0.12347	0.12347	2.42e-13	12.6165		NFATC2	SORBS1	-0.15148	0.151477	2.28e-08	7.64152
	THRB	ARHGAP6	0.152418	0.152418	2.49e-16	15.603		TCF12	SYT1	0.123402	0.123402	7.91e-09	8.10199		CTCF	LAMA2	-0.15135	0.151353	1.32e-09	8.88068
	STAT3	DACH1	-0.15227	0.152274	1.38e-10	9.85928		STAT5B	PRICKLE2	0.123109	0.123109	7.45e-09	8.12773		ERG	NTM	0.151246	0.151246	6.89e-14	13.1621
	STAT3	CALD1	0.152241	0.152241	1.44e-12	11.8425		WT1	PCDH9	-0.12304	0.12304	8.59e-16	15.0659		TCF12	SOX5	0.151201	0.151201	3.57e-15	14.4479
	ESR1	C1S	0.151927	0.151927	2.36e-11	10.6275		KLF6	ESR1	-0.12291	0.122908	3.35e-11	10.4748		FOXN3	MEIS1	0.151046	0.151046	1.07e-12	11.9708
	PRRX1	NHSL1	-0.15183	0.15183	5.78e-16	15.2384		NPAS3	NEGR1	-0.12279	0.122795	4.37e-13	12.3593		PPARA	CUBN	0.150656	0.150656	1.22e-17	16.9124
	EBF1	SYNE1	0.151635	0.151635	1.51e-17	16.8215		WT1	COL12A1	0.122648	0.122648	5.73e-23	22.2417		WT1	PDZRN4	0.150612	0.150612	4.93e-12	11.3075
	HEYL	LAMA2	0.151152	0.151152	3.69e-09	8.43242		FLI1	KIAA1217	0.122628	0.122628	3.87e-12	11.4128		FOXN3	PLXDC2	0.150408	0.150408	6.85e-12	11.1642
	GLIS3	NAV2	0.151035	0.151035	1.07e-09	8.97257		KLF12	PRR16	0.122319	0.122319	5.6e-10	9.25178		FOS	SLC8A1	-0.15007	0.150068	2.79e-13	12.5544
	TCF12	SAMHD1	0.15087	0.15087	2.93e-13	12.5337		STAT2	GNA14	0.122277	0.122277	2.08e-14	13.6815		NR2C2	ARID5B	0.149967	0.149967	1.19e-09	8.92481
	ERG	NTM	0.150521	0.150521	1.86e-13	12.7298		KLF6	ADAMTS3	-0.12215	0.122146	3.45e-10	9.46255		TCF7L2	MYLK	0.149895	0.149895	1.29e-14	13.8902
	ZEB1	LAMB1	0.150426	0.150426	3.53e-10	9.45205		KLF6	ZFPM2	-0.12214	0.122138	4.33e-12	11.3634		NR2F2	NRP1	0.149789	0.149789	8.04e-14	13.0949
	NFIA	THSD4	0.150334	0.150334	4.61e-09	8.33665		NR2F2	LTBP1	0.122093	0.122093	3.83e-11	10.4164		HIVEP3	COL4A4	0.148645	0.148645	2.99e-16	15.5245
	KLF7	ARHGAP10	0.150165	0.150165	7.62e-13	12.1181		ZEB1	COL8A1	0.121823	0.121823	3.94e-09	8.40463		PBX3	NXN	0.148627	0.148627	2.67e-16	15.5735
	HOXD10	CYTOR	0.150143	0.150143	6.97e-19	18.1567		KLF5	EBF2	-0.12167	0.121668	4.77e-12	11.3212		BCL6	NR2F2-AS1	-0.14862	0.148625	8.52e-13	12.0696
	TCF7L2	RIPOR3	0.150087	0.150087	5.65e-08	7.24823		STAT2	PLA2G4A	0.121604	0.121604	2.9e-12	11.5373		GLI2	CARMN	0.148608	0.148608	1.23e-08	7.90924
	SP3	XIST	0.149559	0.149559	1.09e-06	5.96368		MECOM	FLRT2	0.121515	0.121515	6.52e-12	11.1854		MEF2A	LTBP1	0.148604	0.148604	4.73e-15	14.325
	KLF12	FKBP5	0.149546	0.149546	4e-07	6.39776		ZEB1	NR2F1	-0.12151	0.121508	9.57e-07	6.01926		NFIA	COL8A1	-0.14858	0.14858	1.42e-10	9.84623
	PLAGL1	GPC6	0.149402	0.149402	4.8e-13	12.319		MEF2A	ADAMTS3	0.121469	0.121469	5.68e-05	4.24591		SP3	FGF14	0.148503	0.148503	6.41e-10	9.1931
	KLF7	KAZN	-0.14937	0.149374	1.88e-09	8.72649		STAT3	MECOM	-0.12138	0.121385	2.72e-11	10.5659		TCF7L2	ACTN4	0.148468	0.148468	4.48e-15	14.3483
	PBX1	NR3C2	0.149312	0.149312	3.22e-13	12.4921		CREB3L2	MYOF	0.121255	0.121255	1.84e-14	13.7343		RUNX2	CPED1	-0.14835	0.148349	1.15e-08	7.93825
	MEF2A	HIP1	0.148926	0.148926	2.57e-12	11.5909		FOXO3	GPC6	0.121148	0.121148	3.31e-08	7.48029		ZEB1	PRR16	0.148237	0.148237	9.52e-15	14.0213
	ETV6	LPP	0.148756	0.148756	1.78e-17	16.7494		WT1	NOX4	0.121126	0.121126	2.99e-11	10.5247		STAT5B	MYLK	0.148184	0.148184	2.41e-13	12.6187
	MEF2D	GPX3	0.148682	0.148682	7.78e-11	10.1088		TCF7L2	FIGN	0.121011	0.121011	1.17e-11	10.9306		KLF12	MYO1E	0.147985	0.147985	6.26e-15	14.2032
	TCF7L2	KAZN	0.148546	0.148546	9.24e-14	13.0345		ZBTB1	MEIS1	-0.121	0.120997	8.33e-12	11.0796		NR3C1	SLC9A9	0.14771	0.14771	2.31e-15	14.6366
	ZEB1	TRPC4	0.148156	0.148156	3.66e-16	15.4367		TCF12	DMD	0.120906	0.120906	1.6e-08	7.79677		NR3C1	COL4A4	0.147681	0.147681	5.21e-10	9.28302
	NR3C1	COL4A4	0.147996	0.147996	2.67e-11	10.5736		TCF12	KALRN	0.120805	0.120805	3.16e-08	7.50049		EBF1	CPE	0.147679	0.147679	3.92e-17	16.4065
	KLF6	IGFBP7	0.147874	0.147874	4.2e-13	12.3772		KLF12	PCDH9	0.120734	0.120734	5.4e-10	9.26765		FLI1	A2M	0.147556	0.147556	2.45e-16	15.6114
	NPAS1	ADAMTSL1	-0.14786	0.147855	1.85e-18	17.7323		SREBF1	IGFBP5	0.120707	0.120707	1.14e-08	7.94219		RFX2	PDZRN4	0.147506	0.147506	7.68e-13	12.1147
	TCF12	AKT3	0.147611	0.147611	1.67e-12	11.7766		KLF7	RAPGEF5	0.120632	0.120632	2.34e-15	14.6303		ZEB1	ABCA6	0.147476	0.147476	8.59e-07	6.06578
	STAT5B	CALD1	0.147511	0.147511	1.08e-10	9.96604		ZEB1	FLRT2	0.12063	0.12063	5.97e-05	4.22398		PRRX1	PDE7B	-0.14726	0.147259	1.55e-11	10.8089
	HEYL	KIAA1217	-0.14748	0.147481	3.94e-19	18.405		CTCF	LAMA2	-0.12061	0.120607	5.74e-10	9.24092		RXRA	SORBS1	-0.14721	0.14721	1.28e-14	13.8929
	TCF12	CDC42BPA	0.147372	0.147372	8.82e-13	12.0545		AR	PDZRN4	0.12056	0.12056	2.96e-10	9.52805		TCF12	ITGA1	0.147182	0.147182	1.61e-05	4.79319
	TCF4	RAPGEF5	0.147301	0.147301	4.34e-16	15.3623		TCF7L2	SOX5	0.120557	0.120557	3.29e-16	15.4829		GLI2	ITGA1	0.147177	0.147177	1.96e-08	7.70701
	FLI1	CARMN	0.14721	0.14721	4.32e-08	7.36483		TCF12	RERG	0.120492	0.120492	8.31e-12	11.0804		TCF12	KIAA1217	0.147085	0.147085	1.42e-14	13.8463
	KLF12	UACA	0.147115	0.147115	4.57e-15	14.3398		ZBTB7C	PALLD	-0.12045	0.120447	2.59e-15	14.5863		PBX3	CDH11	0.146965	0.146965	4.19e-12	11.3773
	TCF12	PALLD	0.146677	0.146677	3.25e-10	9.48861		NFATC1	MEIS2	-0.12038	0.120383	9.32e-13	12.0307		ELF2	FGF7	0.146836	0.146836	1.25e-09	8.90446
	KLF7	GUCY1A2	0.146551	0.146551	6.18e-13	12.2093		NFIC	KIAA1217	0.120322	0.120322	1.39e-10	9.85818		GLI2	ADAMTS9-AS2	-0.14678	0.146785	2.44e-16	15.6125
	MEF2A	DMD	0.146177	0.146177	2.33e-13	12.6331		TCF12	DACH1	0.120317	0.120317	2.68e-13	12.5716		NFIA	COL4A4	0.146707	0.146707	4.03e-14	13.3952
	NR3C1	FTO	0.145837	0.145837	5.68e-11	10.2456		NR3C1	SCARA5	0.1201	0.1201	8.37e-14	13.0774		EBF1	NEGR1	0.146607	0.146607	7.26e-11	10.1389
	PRRX1	SVIL	0.14562	0.14562	1.41e-13	12.8501		RAD21	SLIT3	0.119972	0.119972	1.79e-10	9.74658		NR3C1	RORA	0.146598	0.146598	3.56e-12	11.4482
	TCF7L2	FIGN	0.145532	0.145532	7.25e-13	12.1397		TCF12	IFI16	0.119855	0.119855	1.86e-17	16.7299		NR3C1	KCNT2	0.146524	0.146524	1.96e-12	11.708
	KLF7	RASAL2	0.145447	0.145447	2.58e-13	12.5884		TCF7L2	DPYD	0.119721	0.119721	4.99e-12	11.3023		ESR1	SLIT2	0.146505	0.146505	3.18e-09	8.4982
	MEF2A	XYLT1	0.145103	0.145103	1.04e-12	11.982		MEF2A	TSHZ2	-0.11966	0.119658	4.79e-11	10.3201		NR3C1	HS6ST3	-0.1465	0.146504	1.44e-12	11.8427
	FLI1	PCDH7	-0.14509	0.145091	3.97e-09	8.40092		EBF1	BNC2	0.119626	0.119626	4.83e-15	14.3163		GLIS3	MEIS1	-0.1465	0.146503	5.39e-17	16.2681
	MEF2A	EXT1	0.145044	0.145044	5.25e-09	8.27989		FLI1	ZFPM2	0.119618	0.119618	6.8e-07	6.16776		ZEB1	SLIT2	0.146083	0.146083	5.75e-11	10.2406
	PRDM5	PCDH9	0.144812	0.144812	2.22e-14	13.6535		NPAS3	SPINK13	-0.11952	0.119524	7.51e-14	13.1241		TCF7L2	ATRNL1	0.145885	0.145885	1.13e-12	11.9474
	NR3C1	CCNH	0.144685	0.144685	9.63e-13	12.0163		IRF1	FLRT2	0.119442	0.119442	1.51e-18	17.8205		TCF7L2	KALRN	0.145806	0.145806	1.9e-07	6.72226
	ETS1	ASAP1	0.144614	0.144614	1.05e-08	7.97765		E2F3	GPX3	0.119321	0.119321	1.89e-13	12.7239		ERG	ADGRF5	0.145709	0.145709	2.56e-19	18.592
	TCF7L2	MECOM	0.144589	0.144589	2.13e-10	9.67114		ZBTB7C	CPED1	-0.11916	0.119164	2.01e-13	12.6968		KLF5	SYT1	0.145372	0.145372	4.65e-14	13.3321
	KLF5	PCDH9	0.144545	0.144545	2.23e-12	11.6523		ZEB1	CREB5	0.119066	0.119066	6.05e-16	15.218		THRB	RBPMS	0.144825	0.144825	4.72e-16	15.3257
	MEF2A	TPM1	0.144489	0.144489	7.8e-12	11.1079		TEAD1	MAML2	0.119057	0.119057	8.4e-15	14.0759		ZBTB7C	CPED1	-0.14479	0.144791	8.32e-11	10.0801
	ZBTB7C	PDZRN4	0.144402	0.144402	2.47e-18	17.6076		NR2C2	SLIT2	-0.11882	0.118817	1.88e-10	9.72558		TCF12	RORA	0.144719	0.144719	1.08e-13	12.9676
	PLAGL1	KIF26B	0.144139	0.144139	1.22e-07	6.91507		CREB3L2	ARID5B	0.118619	0.118619	1.52e-08	7.81871		ERG	ASAP1	0.144687	0.144687	1.85e-09	8.73271
	KLF12	SYNE1	0.143851	0.143851	1.38e-10	9.8602		EPAS1	SGCD	0.118508	0.118508	1.77e-10	9.75116		STAT3	SRGAP1	0.144664	0.144664	5.31e-13	12.2747
	SMAD2	SPARC	0.143781	0.143781	2.01e-12	11.6964		MEF2C	PLD5	0.118506	0.118506	9.43e-15	14.0253		ZBTB16	CALD1	0.144462	0.144462	4.25e-14	13.3713
	WT1	PKHD1	0.143742	0.143742	5.2e-11	10.284		PTEN	CDH11	0.118485	0.118485	4.04e-11	10.3938		KLF9	DMD	-0.14446	0.144455	4.25e-13	12.3716
	TCF12	TTC28	0.14374	0.14374	3.17e-16	15.4988		ZEB1	PDE3A	-0.11831	0.118314	1.63e-09	8.78902		ATF3	SORBS1	0.144416	0.144416	1.03e-15	14.9872
	KLF7	CARMIL1	0.143595	0.143595	1.27e-10	9.89639		BACH1	SYNE1	0.118157	0.118157	9.2e-13	12.0362		FLI1	TRERF1	0.144286	0.144286	4.21e-11	10.3755
	MEF2A	P3H2	0.143495	0.143495	2.14e-09	8.66911		TCF7L2	COL15A1	0.118141	0.118141	4.38e-11	10.3586		STAT3	COL5A1	0.144273	0.144273	1.09e-16	15.9609
	NR2F2	FBLN5	0.14306	0.14306	2.01e-12	11.6959		TCF7L2	PCDH9	0.118109	0.118109	4.67e-12	11.3307		STAT5B	ETV6	0.144104	0.144104	9.49e-17	16.0228
	SMAD1	CEMIP	0.142925	0.142925	2.7e-19	18.5692		THRB	ARHGAP6	0.118104	0.118104	1.64e-16	15.7861		PBX1	PDLIM5	0.143842	0.143842	2.39e-11	10.621
	TCF12	GPC6	0.142813	0.142813	2.41e-13	12.6174		ESR1	PLXDC2	0.118035	0.118035	6.33e-14	13.1984		STAT2	SORBS1	-0.14361	0.143615	3.29e-06	5.48236
	ERG	KIF26B	0.142666	0.142666	6.12e-08	7.21313		KLF6	MEIS2	-0.11802	0.118018	2.2e-12	11.6581		GLI2	ITGA11	0.143582	0.143582	7.49e-20	19.1255
	NFIA	COL8A1	-0.14254	0.142543	1.55e-10	9.80852		HEYL	SLC22A3	-0.11794	0.117937	1.93e-13	12.7156		MEF2C	NEGR1	-0.14336	0.143355	1.63e-10	9.78662
	ETV6	KAZN	-0.14245	0.142447	1.36e-12	11.8652		NPAS3	ADAMTSL1	0.117897	0.117897	4.51e-14	13.3458		ZEB1	CDH11	0.143322	0.143322	5.34e-08	7.27255
	FOXO3	RAPGEF5	0.142264	0.142264	8.77e-15	14.0572		KLF12	SORBS1	0.117709	0.117709	5.54e-12	11.2563		NFATC4	IGFBP7	0.14284	0.14284	2.43e-18	17.6142
	TCF12	LARGE1	0.141915	0.141915	6.57e-09	8.1822		NPAS3	TSHZ2	-0.11767	0.11767	5.66e-12	11.2472		NR3C1	TMTC1	0.142757	0.142757	1.5e-11	10.823
	ZEB1	DLGAP1	0.14184	0.14184	1.12e-17	16.9512		POU2F1	TFPI	-0.11754	0.117538	3.91e-06	5.40802		FLI1	CDH11	0.142239	0.142239	7.32e-08	7.13539
	TCF7L2	UACA	0.141828	0.141828	2.92e-17	16.5345		TCF12	AKAP13	0.117521	0.117521	8.6e-14	13.0657		PBX1	TCF7L2	0.141833	0.141833	2.49e-16	15.6042
	EBF1	TANC1	0.141814	0.141814	7.68e-17	16.1148		TCF12	PLD5	0.117458	0.117458	1.68e-10	9.77587		MEIS2	GRIP1	0.141823	0.141823	6.49e-10	9.1877
	TCF7L2	UBE2E2	0.141656	0.141656	1.31e-13	12.8816		KLF12	FBLN1	-0.11743	0.117433	9.62e-16	15.0169		ERG	VMP1	0.141502	0.141502	1.33e-09	8.87647
	TCF7L2	PLCXD3	0.141598	0.141598	3.53e-11	10.452		MEF2C	EBF2	-0.11736	0.117361	5.43e-12	11.2655		EBF1	KIAA1217	0.141457	0.141457	5.19e-10	9.28462
	NFIC	ACTA2	-0.14153	0.14153	2.66e-10	9.57463		ZEB1	MOXD1	-0.11727	0.117268	2.66e-17	16.5747		EPAS1	NEGR1	0.141324	0.141324	5.52e-10	9.25782
	ZEB1	PRKG1	-0.14151	0.141509	4.31e-08	7.36547		FOXN2	CFH	0.117241	0.117241	1.27e-05	4.89625		PLAGL1	PTPRG	-0.14131	0.141314	6.2e-14	13.2076
	GLIS3	TRIO	0.141383	0.141383	1.71e-12	11.768		FOXN2	NCKAP5	0.117105	0.117105	1.14e-12	11.9428		JUND	KCNMA1	0.141267	0.141267	4.76e-08	7.32281
	NR3C1	LINC01798	0.141382	0.141382	4.54e-22	21.3429		TCF7L2	CACNA1C	0.116966	0.116966	2.93e-11	10.5325		NR3C1	FBLN5	0.141257	0.141257	2.03e-10	9.69344
	BACH1	SYNE1	0.141336	0.141336	3.44e-16	15.464		NFATC4	GPX3	0.116941	0.116941	4.22e-16	15.3751		KLF6	HIF3A	-0.14123	0.141231	1.72e-06	5.76412
	PLAGL1	MYO1E	0.141325	0.141325	6.15e-13	12.2108		PLAGL1	ATRNL1	0.116721	0.116721	6.59e-12	11.1812		ATF3	CRIM1	0.141197	0.141197	1.25e-15	14.9045
	TCF12	NCKAP5	0.14117	0.14117	2.8e-07	6.55211		ATF3	CACNA1C	0.116632	0.116632	2.79e-09	8.5542		ESR1	ACTN4	-0.14088	0.14088	1.81e-12	11.7417
	KLF9	SLC38A2	0.141084	0.141084	3.4e-15	14.4683		FLI1	PLD5	0.116629	0.116629	7.1e-12	11.1484		HIVEP3	MYOCD	-0.14078	0.140782	8.66e-06	5.06257
	TCF12	FOXO3	0.141009	0.141009	5.22e-08	7.28247		TCF12	THSD7A	0.116571	0.116571	1.86e-10	9.7305		NR4A1	RORA	0.140697	0.140697	2.01e-11	10.697
	ZEB1	SPON1	0.140961	0.140961	2.3e-08	7.63837		ZEB1	RORA	0.11651	0.11651	1.9e-09	8.7222		NFIA	DLG2	0.140278	0.140278	1.16e-13	12.9339
	KLF7	LAMB1	0.140945	0.140945	4.74e-11	10.3239		NFIB	ADAMTSL3	0.116474	0.116474	8.44e-13	12.0738		KLF5	ADAMTS3	0.140224	0.140224	5.53e-13	12.2571
	TCF12	FGFR1	0.140691	0.140691	6.87e-11	10.1633		ZBTB7C	MAP3K5	0.116386	0.116386	8.56e-11	10.0677		TCF4	MOXD1	0.140221	0.140221	9.27e-12	11.033
	RUNX2	FGF14	-0.14066	0.140659	3.82e-19	18.4177		ATF3	NFASC	0.116342	0.116342	1.24e-15	14.9057		FLI1	COL4A5	-0.14016	0.14016	2.55e-06	5.594
	NR3C1	CACNA1C	0.140603	0.140603	2.12e-08	7.67415		TCF7L2	INPP4B	0.116258	0.116258	3.94e-11	10.4047		TCF7L2	TTLL7	0.140156	0.140156	5e-09	8.3011
	ATF3	SLC2A3	0.140581	0.140581	3.11e-11	10.5078		TCF12	NR2F1-AS1	0.116251	0.116251	7.81e-15	14.1074		NR3C1	ADAMTS12	0.140034	0.140034	8.79e-13	12.0561
	KLF7	GNA14	-0.14051	0.140505	1.94e-08	7.71303		ZEB1	ITGA1	-0.11622	0.116221	2.45e-07	6.61116		RUNX2	ZFPM2	-0.13995	0.139953	1.23e-12	11.9116
	STAT5B	PPP1R12B	0.140237	0.140237	4.02e-17	16.3955		FOXO3	EXT1	0.11617	0.11617	2.56e-09	8.59209		STAT2	ENTPD1	-0.13992	0.139925	6.45e-16	15.1903
	PLAGL1	CEMIP	-0.13984	0.139837	1.86e-14	13.7302		EGR1	EFNA5	-0.11592	0.115919	5.14e-07	6.2893		MEIS1	MPRIP	-0.13988	0.139877	1.3e-12	11.887
	MEF2A	THSD4	0.139582	0.139582	7.1e-08	7.14863		ZEB1	NEGR1	0.115918	0.115918	4.97e-05	4.30321		TCF12	PLCXD3	0.139732	0.139732	8.58e-08	7.06673
	STAT3	COL5A1	0.139547	0.139547	3.59e-16	15.4453		PBX3	ADAMTSL3	0.115914	0.115914	6.67e-16	15.176		EBF1	MYO1D	0.139509	0.139509	9.01e-13	12.0451
	MEF2C	SYNPO2	0.139445	0.139445	5.31e-13	12.2749		STAT2	MOXD1	0.115742	0.115742	9.98e-15	14.0009		NR3C1	ENAH	-0.13943	0.139431	2.36e-14	13.6262
	PGR	ABCA6	0.13937	0.13937	4e-11	10.3974		SMAD1	TANC1	0.115495	0.115495	8.09e-17	16.0919		NR2F2	PBX1	0.139387	0.139387	9.26e-12	11.0332
	MLXIP	TNC	0.13934	0.13934	1.38e-10	9.8599		TBX19	GRIP1	0.115341	0.115341	7.78e-05	4.10875		ZBTB1	SLIT3	0.139208	0.139208	8.17e-13	12.0879
	EBF1	DLC1	0.139225	0.139225	4.61e-14	13.3366		KLF6	FLRT2	-0.11529	0.115292	3.44e-09	8.46286		NFIA	LPP	0.139096	0.139096	4.6e-16	15.3376
	KLF6	PID1	-0.13911	0.139112	1.65e-14	13.7819		RARB	RBPMS	0.115098	0.115098	2.35e-14	13.6291		TCF7L2	NEGR1	0.138941	0.138941	1.29e-09	8.88996
	ZEB1	NCKAP5	-0.13902	0.139023	4.11e-11	10.3862		NFE2L2	MIR646HG	0.115007	0.115007	1.05e-16	15.979		PLAGL1	PDZRN4	0.138934	0.138934	6.28e-11	10.202
	ZBTB7C	PALLD	-0.139	0.139	1.37e-08	7.86242		FOXN3	NCKAP5	0.114984	0.114984	6.41e-07	6.1934		GLI2	RERG	-0.13886	0.138861	1.7e-14	13.7703
	NR2F2	NRP1	0.138956	0.138956	1.13e-10	9.94553		STAT3	PCDH9	-0.11475	0.114749	4.11e-08	7.38591		KLF9	CARMN	-0.13886	0.138859	4.91e-08	7.30863
	TCF12	FCHSD2	0.138895	0.138895	1.37e-14	13.8617		FLI1	COL4A1	-0.11467	0.114673	1.53e-12	11.8145		KLF9	SLC8A1	-0.13875	0.138747	7.62e-11	10.1179
	KLF5	EBF1	-0.13889	0.138886	2.9e-10	9.53767		NR3C1	TSHZ2	0.114671	0.114671	8.61e-10	9.06482		NR2F2	FBLN5	0.138717	0.138717	2.74e-12	11.5615
	FLI1	TPM1	0.138676	0.138676	9.05e-14	13.0433		ETV6	RBPMS	0.114631	0.114631	3.79e-10	9.42082		TCF7L2	LHFPL6	0.138392	0.138392	1.41e-09	8.85226
	TCF7L2	ZFPM2	0.138648	0.138648	2.17e-15	14.6634		TCF12	APBB2	0.114463	0.114463	3.1e-10	9.50927		RAD21	TSHZ2	-0.13826	0.138259	1.17e-12	11.9336
	MEIS1	MPRIP	-0.13864	0.138638	4.03e-12	11.3947		TCF12	CCBE1	0.114317	0.114317	1.56e-13	12.8074		SMAD1	KIF26B	0.137963	0.137963	5.81e-11	10.2359
	STAT3	FOXO3	0.138603	0.138603	3.05e-10	9.51636		ATF3	ITGA1	0.114265	0.114265	6.25e-12	11.204		MEF2A	HIP1	0.137926	0.137926	1.65e-11	10.7828
	WT1	NPY1R	-0.13854	0.138539	4.43e-16	15.3539		EPAS1	INPP4B	0.114207	0.114207	2.02e-11	10.6943		ETV6	MYH9	0.137776	0.137776	1.64e-18	17.7859
	CREB3L2	GUCY1A2	-0.13853	0.138534	4.23e-11	10.3733		MEF2A	FRY	0.113971	0.113971	5.59e-13	12.2527		ZEB1	SULF1	0.137773	0.137773	8.71e-07	6.06015
	TCF12	KALRN	0.138482	0.138482	1.66e-07	6.77897		PGR	GPX3	-0.1139	0.113896	6.72e-12	11.1727		CREB3L1	SORBS1	0.137644	0.137644	2.35e-14	13.6297
	STAT3	CLMP	0.138469	0.138469	7.08e-14	13.1498		SMAD1	ITGA1	0.113872	0.113872	8.41e-11	10.075		NR3C1	PLXDC2	0.137293	0.137293	3.11e-10	9.50663
	ZEB1	TMTC1	-0.13837	0.138374	7.25e-15	14.1396		ESR2	COL4A4	0.113869	0.113869	1.93e-11	10.7135		KLF7	VCL	0.137222	0.137222	1.57e-17	16.8048
	FLI1	CRIM1	0.138249	0.138249	3.32e-12	11.4786		KLF6	SORBS1	0.113807	0.113807	4.5e-12	11.3466		ATF3	HIF3A	0.137109	0.137109	0.000642	3.19273
	MEF2A	IGFBP7	0.138198	0.138198	1.62e-08	7.79095		MEF2A	MEIS1	0.113789	0.113789	1.57e-10	9.8042		KLF7	CRIM1	0.137059	0.137059	3.76e-14	13.4252
	ZBTB7C	COL4A2	-0.13817	0.138174	5.9e-08	7.22921		STAT2	CCDC80	-0.11377	0.113772	1.18e-08	7.92771		EBF1	ZBTB16	0.136856	0.136856	3.11e-11	10.5071
	FLI1	TRERF1	0.138021	0.138021	5.64e-12	11.2484		KLF12	ZNF385D	-0.11375	0.113746	3.94e-09	8.40482		KLF12	UACA	0.136623	0.136623	1.91e-16	15.719
	RORA	MAML3	0.137174	0.137174	1.36e-14	13.8672		KLF7	PLCB1	-0.11357	0.113571	2.77e-13	12.558		RORA	MAML3	0.136619	0.136619	1.18e-13	12.9282
	TCF7L2	HOXA3	0.1369	0.1369	1.67e-23	22.7765		TCF12	SORBS1	0.113418	0.113418	2.58e-10	9.58879		ETS1	INPP4B	0.136571	0.136571	1.5e-13	12.8229
	EBF1	DPYD	0.13689	0.13689	4.07e-14	13.3909		FOS	ZBTB16	0.11339	0.11339	1.44e-10	9.84037		TCF4	COL4A1	-0.13637	0.136368	4.75e-06	5.32319
	EBF1	PDE3A	0.136867	0.136867	3.45e-16	15.4622		FOXO3	CCDC80	-0.11312	0.113117	3.15e-12	11.5018		ETS1	KIF26B	-0.13636	0.136362	1.13e-09	8.94601
	PLAGL1	ADAMTS12	0.136804	0.136804	1.18e-15	14.9277		MYBL2	NR2F2-AS1	0.113087	0.113087	9.19e-13	12.0365		NR3C2	SYNPO2	0.136267	0.136267	3.65e-10	9.43799
	TCF12	APBB2	0.136635	0.136635	4.92e-06	5.30815		KLF6	GNA14	-0.11305	0.113054	1.06e-12	11.9761		STAT5B	PPP1R12A	0.136119	0.136119	1.35e-17	16.8695
	TCF7L2	IGFBP7	0.13652	0.13652	1.59e-07	6.79817		NR3C2	SSBP2	0.113001	0.113001	1.67e-17	16.7764		PBX3	GLIS3	0.136036	0.136036	1.41e-14	13.8514
	KLF12	RORA	0.136443	0.136443	5.81e-14	13.2356		TCF12	DOCK4	0.11284	0.11284	1.49e-15	14.8273		RORA	SPP1	-0.13573	0.135734	1.1e-09	8.95802
	PLAGL1	AKT3	-0.13638	0.136383	1.35e-10	9.8689		FLI1	PDGFD	-0.11281	0.112808	2.45e-11	10.6117		MEF2A	NALCN	0.135674	0.135674	1.54e-12	11.8112
	MEF2A	NAV3	0.136382	0.136382	9.8e-11	10.0088		MEF2C	PTPRG	-0.1128	0.112804	5.18e-10	9.28583		TCF7L2	TPM1	0.135673	0.135673	9.58e-14	13.0187
	JUND	PRKG1	0.136372	0.136372	1.62e-06	5.79149		ZEB1	CBLB	0.112661	0.112661	1.6e-15	14.7952		WT1	ZFPM2	0.135663	0.135663	3.47e-12	11.4598
	ZEB1	TPM1	0.13629	0.13629	4.59e-07	6.33834		TCF12	THSD4	0.112554	0.112554	2.69e-13	12.57		KLF6	PALLD	0.135618	0.135618	3.47e-11	10.4596
	FLI1	CLMP	0.136263	0.136263	7.79e-12	11.1083		THRB	CARMN	0.112428	0.112428	3.15e-10	9.50134		PLAGL1	GPC6	0.135555	0.135555	4.13e-12	11.3841
	MEF2A	DDAH1	0.136248	0.136248	4.75e-08	7.32374		ZBTB16	CALD1	0.112231	0.112231	4.01e-08	7.39687		TCF12	TTC28	0.135474	0.135474	1.2e-15	14.9194
	NR3C1	RORA	0.136177	0.136177	2.94e-11	10.531		TCF7L2	UMOD	0.112179	0.112179	8.83e-14	13.0541		KLF12	MEIS2	0.13547	0.13547	7.36e-12	11.1334
	ZBTB7C	PLXDC2	-0.13607	0.136073	6.65e-06	5.17691		KLF9	CRISPLD2	0.112172	0.112172	5.21e-15	14.2829		TEAD3	CALD1	0.135317	0.135317	2.84e-13	12.5474
	ETV6	VMP1	0.13571	0.13571	2.26e-09	8.64648		TEAD1	NEGR1	-0.11191	0.111908	1.96e-12	11.7072		ERG	CNTN4	-0.13521	0.135206	6.7e-11	10.1742
	SMAD1	GNA14	0.135614	0.135614	8.68e-15	14.0616		MEF2A	MOXD1	0.111707	0.111707	2.55e-08	7.59375		EBF1	LDB2	0.135138	0.135138	2.49e-06	5.60444
	SMAD1	SEMA3C	0.135591	0.135591	4.21e-13	12.3754		TCF12	ASAP1	0.111695	0.111695	4.13e-12	11.384		KLF5	RSPO3	0.134934	0.134934	2.15e-14	13.6673
	SMAD1	FLRT2	0.135564	0.135564	1.83e-20	19.7379		TCF12	ZNF385D	-0.11169	0.111692	4.93e-09	8.30727		FOXP2	MAMDC2	0.134853	0.134853	1.28e-11	10.8928
	ZEB1	SNED1	-0.13556	0.135557	2.96e-17	16.529		STAT2	PDLIM5	0.111665	0.111665	3.31e-09	8.48035		RUNX2	ANO6	-0.13475	0.134747	9.1e-15	14.0408
	CEBPD	CALD1	-0.13553	0.135526	2.41e-09	8.61778		ELF2	SVEP1	-0.11161	0.111609	2.18e-15	14.6617		JUN	ITGA8	0.134696	0.134696	1.98e-05	4.70377
	JUN	ADAMTS9-AS2	0.135483	0.135483	5.28e-13	12.2775		MECOM	MGP	-0.11137	0.111372	2.97e-13	12.527		EBF1	RORA	0.134643	0.134643	2.34e-12	11.6304
	ZEB1	SLIT2	0.135447	0.135447	2.42e-12	11.616		ESR1	GPC6	0.111272	0.111272	2.2e-08	7.65838		MEF2A	SDK1	0.134552	0.134552	5.96e-10	9.22497
	ZEB1	AUTS2	0.135382	0.135382	1.35e-16	15.8695		CREB3L1	ITGA1	-0.1112	0.111198	5.46e-13	12.2628		TCF7L2	HIP1	0.134505	0.134505	3.01e-15	14.5213
	POU2F1	RERG	0.135353	0.135353	2.34e-08	7.63045		KLF5	PAK3	0.111103	0.111103	7.97e-19	18.0986		RXRA	ITGA8	-0.13438	0.134384	1.88e-10	9.72507
	MEF2A	LTBP1	0.135253	0.135253	5.29e-14	13.2763		NR2F2	GULP1	0.110946	0.110946	2.17e-13	12.6638		KLF12	FBLN1	-0.13437	0.134369	7.45e-14	13.1277
	BRCA1	UMOD	-0.13521	0.135214	4.67e-12	11.3302		KLF7	PTPRG	0.110896	0.110896	1.49e-14	13.8264		TCF4	ZEB1	0.134219	0.134219	7.67e-13	12.1152
	GLI2	CLSTN2	-0.13475	0.134751	5.09e-13	12.2933		ZEB1	ZNF521	0.110862	0.110862	9.77e-14	13.01		TCF7L2	LDB2	0.134102	0.134102	3.27e-08	7.48505
	TCF12	PRKCA	0.134721	0.134721	6.65e-16	15.1774		SMAD1	NFASC	0.11084	0.11084	4.66e-06	5.33167		STAT5B	CALD1	0.133909	0.133909	2.85e-13	12.5454
	ETV6	MYH9	0.134667	0.134667	1.29e-17	16.8888		NR3C2	PDE1A	0.110811	0.110811	2.18e-17	16.6624		PBX3	GUCY1A2	0.133895	0.133895	1.07e-14	13.9688
	TCF12	KIAA1217	0.134616	0.134616	9.79e-13	12.0092		PBX1	EHBP1	0.11073	0.11073	1.42e-15	14.8488		EBF1	RCAN2	0.133876	0.133876	6.21e-15	14.2069
	THRB	THSD7A	0.134594	0.134594	4.91e-14	13.3091		TCF12	ROBO1	0.110727	0.110727	5.03e-13	12.2983		GLIS3	PDZRN4	-0.13378	0.133777	7.8e-09	8.10796
	TCF12	XYLT1	0.13449	0.13449	8.94e-11	10.0488		GLIS3	NAV2	0.11058	0.11058	3.73e-11	10.428		STAT2	PDLIM5	0.133643	0.133643	8.92e-07	6.04944
	ZEB1	CDK14	0.134415	0.134415	1.8e-18	17.7445		PBX3	PDZRN4	0.110552	0.110552	1.9e-12	11.7224		PLAGL1	LTBP1	0.133354	0.133354	5.41e-14	13.2667
	TCF12	MPRIP	0.134031	0.134031	4.58e-10	9.33916		NFE2L2	LRP1B	0.110482	0.110482	4.03e-12	11.3951		FOS	MAML2	-0.13335	0.133353	1.39e-12	11.8576
	STAT5B	COL5A2	0.134031	0.134031	1.8e-11	10.7454		PLAGL1	LTBP1	0.110477	0.110477	2.01e-13	12.6974		ZBTB7C	PALLD	-0.13321	0.133214	7.65e-10	9.11608
	FOXN3	PDE1A	0.133871	0.133871	1.2e-11	10.9216		PLAGL1	PRKG1	-0.11047	0.110466	1.05e-12	11.9785		MEF2A	NCALD	0.13293	0.13293	5.9e-16	15.2293
	ERG	COL15A1	0.133817	0.133817	3.76e-16	15.4249		TCF7L2	TPM1	0.110427	0.110427	6.95e-16	15.1581		GLIS3	FOXO3	0.132887	0.132887	6.74e-14	13.1713
	NR3C1	SYNE1	0.133706	0.133706	4.38e-10	9.35824		KLF12	SGIP1	0.110259	0.110259	4.91e-16	15.3086		NR2F2	ANO3	0.132879	0.132879	5.18e-12	11.2854
	NR3C1	GRIN2A	0.133672	0.133672	2.14e-09	8.66997		TCF7L2	TMEM232	-0.11018	0.110178	1.08e-15	14.966		KLF7	LAMA2	0.132818	0.132818	0.000199	3.70133
	FLI1	FOXO3	-0.13367	0.133667	3.03e-11	10.5191		NFATC1	FILIP1	0.109914	0.109914	0.000237	3.62435		PLAGL1	MAMDC2	0.132595	0.132595	5.72e-12	11.2426
	KLF5	ESR1	0.13348	0.13348	6.75e-17	16.1709		KLF9	PRR16	0.109908	0.109908	3.23e-15	14.4913		KLF5	CPED1	-0.13254	0.132544	7.45e-08	7.12766
	POU2F1	PLCXD3	0.13329	0.13329	5.77e-08	7.23895		ZEB1	NCKAP5	-0.10987	0.109869	3.1e-08	7.50892		NPAS3	ADAMTSL1	-0.13253	0.132532	1.8e-11	10.7446
	ZEB1	ZBTB16	0.133286	0.133286	2.58e-08	7.58805		TCF12	DPH6	0.10969	0.10969	4.72e-11	10.3262		FOSL2	FAP	0.132478	0.132478	1.17e-14	13.9327
	RORA	RBPMS	0.133127	0.133127	1.21e-13	12.9183		MEF2A	PALLD	0.109531	0.109531	2.16e-14	13.6659		MEF2A	COL4A2	0.132445	0.132445	6.53e-07	6.18513
	EBF1	KIAA1217	0.132983	0.132983	1.8e-08	7.74425		MEF2C	SLC8A1	0.109529	0.109529	1.52e-13	12.8168		NFIC	TNC	0.132328	0.132328	5.21e-08	7.28335
	KLF6	XYLT1	0.132971	0.132971	3.24e-13	12.4895		TCF12	IGFBP7	0.109511	0.109511	1.86e-11	10.7313		JUNB	ITGA8	-0.13223	0.132232	4.18e-05	4.3792
	TCF7L2	GRIN2A	-0.13225	0.132254	1.55e-05	4.81091		SMAD1	CACNA1C	0.109508	0.109508	9.33e-14	13.0302		KLF9	NCKAP5	0.132062	0.132062	6.67e-11	10.176
	TWIST2	FGF7	0.132248	0.132248	8.81e-07	6.05502		RFX2	NR2F1	-0.10932	0.10932	8.86e-12	11.0526		TCF12	SERPINE1	0.132028	0.132028	3.55e-13	12.4503
	FOXO3	SDK1	0.132247	0.132247	1.23e-17	16.9106		NFIB	ACTA2	-0.10932	0.109318	8.13e-15	14.0899		ZEB1	INPP4B	-0.13191	0.131911	1.21e-12	11.9156
	MEF2C	NAV3	0.132077	0.132077	2.93e-11	10.5335		NR3C1	PRRX1	0.109317	0.109317	4.21e-09	8.37527		NR3C1	ZFPM2	0.131832	0.131832	5.19e-10	9.28501
	WT1	NFASC	-0.13208	0.132076	1.35e-12	11.8682		NR4A1	MTRNR2L8	0.109241	0.109241	5.12e-08	7.29063		ZEB1	SDK1	-0.13176	0.131765	4.26e-12	11.3711
	BRCA1	SLC9A9	0.131854	0.131854	4.14e-13	12.3832		TCF12	NFASC	0.109106	0.109106	9.43e-06	5.02547		EBF1	SVIL	0.131755	0.131755	1.11e-12	11.9544
	WT1	GFRA1	-0.13179	0.131786	1.23e-10	9.91094		HIC1	EBF2	0.109042	0.109042	4.3e-12	11.3666		KLF12	ZEB1	0.131651	0.131651	4.42e-14	13.3543
	BCL6	MAML2	-0.13177	0.131767	1.81e-10	9.74263		NR3C1	DPYD	0.109014	0.109014	3.89e-10	9.40961		MEF2A	ATP10A	0.131601	0.131601	1.25e-10	9.90164
	CREB3L2	TRIO	0.13166	0.13166	1.83e-12	11.7377		FLI1	PDE3A	0.108911	0.108911	7.5e-10	9.12466		KLF5	ESR1	0.131548	0.131548	3.3e-16	15.4818
	TCF12	FIGN	0.131608	0.131608	3.17e-11	10.4991		NR2F2	FBLN5	0.10885	0.10885	3.84e-13	12.4151		RARB	ANO3	0.131292	0.131292	1.59e-14	13.7984
	ATF3	SORBS1	0.131597	0.131597	5.82e-12	11.2349		PAX8	SLIT3	-0.1088	0.1088	5.55e-10	9.25579		PBX3	AEBP2	0.131206	0.131206	1.16e-15	14.9344
	KLF5	ADAMTS3	0.131568	0.131568	1.82e-18	17.7408		KLF12	PTPRG	0.10873	0.10873	1.36e-12	11.8664		MEF2A	SYTL2	0.131157	0.131157	3.86e-13	12.4139
	PBX3	PRSS23	0.131289	0.131289	6.27e-16	15.2029		FLI1	RIPOR3	0.1087	0.1087	1.23e-11	10.9091		CTCF	IGFBP7	-0.13108	0.13108	4.97e-17	16.3033
	SMAD1	ADAM12	0.131255	0.131255	1.49e-18	17.8267		KLF7	KIAA1217	0.108693	0.108693	1.35e-12	11.8709		ZBTB7C	NCALD	-0.13105	0.131053	3.87e-14	13.4118
	PRRX1	JPX	0.131209	0.131209	1.99e-14	13.7021		KLF7	FKBP5	0.108685	0.108685	2.37e-11	10.6258		PBX1	FN1	-0.13104	0.131036	8.81e-15	14.0553
	MEIS1	PHLDB2	-0.13117	0.131173	4.96e-16	15.3042		NR2C2	EBF2	0.108661	0.108661	3.1e-08	7.5088		FOXN3	CFH	0.130964	0.130964	1.23e-09	8.91112
	MEF2A	GNA14	-0.13112	0.131122	1.18e-10	9.92839		MEF2A	EBF2	-0.10857	0.108575	4.92e-07	6.30805		NFIA	KAZN	0.130933	0.130933	4.01e-10	9.39646
	KLF12	ZEB1	0.131027	0.131027	4.13e-11	10.3838		ZEB1	MAP3K5	-0.10849	0.108493	4.97e-10	9.30364		KLF7	RAPGEF5	0.130772	0.130772	3.55e-11	10.4497
	MEF2A	GFRA1	-0.13097	0.130974	3.51e-11	10.4553		NFIA	KAZN	0.10848	0.10848	2.68e-11	10.5722		ELF2	CCNH	0.13071	0.13071	4.79e-15	14.3197
	NR3C1	JPX	0.130935	0.130935	2.05e-11	10.6883		TCF12	MIR4435-2HG	0.108436	0.108436	1.86e-10	9.73034		TCF12	ADAMTS9-AS2	0.13071	0.13071	6.61e-15	14.1799
	TCF12	FNDC3B	0.130812	0.130812	9.9e-13	12.0046		SMAD4	EBF2	-0.10836	0.108363	2.91e-11	10.5364		NR3C1	DOCK4	0.130345	0.130345	1.17e-13	12.9319
	ZEB1	ROR1	0.130774	0.130774	3.73e-12	11.4283		PBX1	TCF7L2	0.10831	0.10831	7.44e-18	17.1284		EBF1	RBPMS	0.130261	0.130261	1.64e-12	11.7864
	ESR1	NR2F1-AS1	0.130661	0.130661	1.06e-14	13.9739		MEF2A	LINC01798	0.108299	0.108299	3.59e-11	10.4444		PPARD	PRKG1	0.130164	0.130164	3.23e-12	11.4913
	PLAGL1	SDK1	-0.13066	0.130659	6.15e-13	12.2111		BACH2	TFPI	0.108296	0.108296	9.84e-14	13.0072		TCF7L2	TTC28	0.130144	0.130144	5.77e-16	15.2388
	HIVEP3	PTPRG	0.130581	0.130581	5.25e-12	11.2802		MEF2C	KAZN	-0.10828	0.108277	1.16e-16	15.9345		BACH1	SERPINE1	0.13006	0.13006	1.16e-09	8.93475
	NR3C1	KCNT2	0.130429	0.130429	1.36e-12	11.8668		EPAS1	NEGR1	0.108241	0.108241	5.61e-10	9.25081		GLI2	NTM	0.129976	0.129976	4.27e-13	12.3694
	ZEB1	ABCA6	0.130429	0.130429	1.75e-08	7.75581		ETS1	PRKG1	-0.10823	0.10823	1.75e-12	11.7563		MEF2A	KCNAB1	0.129861	0.129861	6.58e-08	7.18146
	ZEB1	GRK5	-0.13041	0.130409	3.65e-17	16.438		NR3C1	SPINK13	-0.10822	0.108224	3.93e-13	12.4057		KLF7	INPP4B	0.129854	0.129854	8.94e-09	8.04872
	ETV6	KLHL29	0.130312	0.130312	4.76e-14	13.3222		ZEB1	LMOD1	-0.10818	0.108175	7.66e-11	10.1155		PBX3	PRSS23	0.12966	0.12966	1.5e-12	11.823
	PLAGL1	COL5A1	0.130062	0.130062	1.64e-13	12.7863		STAT2	TSHZ2	0.108107	0.108107	2.5e-11	10.6017		MEF2A	ITGA1	0.129577	0.129577	7.69e-12	11.1142
	ZEB1	NEGR1	-0.13006	0.130056	6.55e-05	4.18365		TCF7L2	FTO	0.108005	0.108005	2.58e-15	14.5888		TEAD3	NEGR1	-0.12947	0.12947	3.66e-09	8.43652
	NR3C1	SRGN	-0.13	0.130001	1.5e-08	7.82512		NR2F1	DHRS3	0.107987	0.107987	3.35e-14	13.4756		TCF7L2	COL4A5	0.129422	0.129422	1.38e-08	7.86145
	ERG	PDE1A	0.129934	0.129934	1.14e-13	12.9447		ERG	KAZN	-0.10788	0.107885	1.42e-15	14.849		GLI2	USP53	-0.12927	0.129268	1.57e-14	13.8029
	EBF1	RORA	0.129933	0.129933	3.1e-11	10.5086		TCF12	JPX	0.107807	0.107807	1.5e-09	8.82513		FOS	COL4A2	-0.12921	0.129213	2.12e-06	5.67269
	TCF4	PSD3	0.129831	0.129831	7.6e-13	12.1191		TCF7L2	PTPRS	0.107776	0.107776	7.79e-16	15.1087		NFIC	IGFBP5	0.129063	0.129063	1.37e-08	7.86272
	NR3C1	NR2F1	0.129741	0.129741	3.93e-13	12.4057		MEF2A	CASC15	0.107749	0.107749	7.91e-10	9.10155		STAT3	SLC2A3	0.129044	0.129044	9.26e-11	10.0336
	RXRA	GRIN2A	0.129717	0.129717	2.62e-11	10.581		SP3	PDZRN4	-0.10771	0.107707	1.56e-13	12.8082		STAT2	GNA14	0.129042	0.129042	2.02e-08	7.69375
	FLI1	SLC9A9	-0.12946	0.129462	3.35e-10	9.47502		PBX3	ESR1	0.107602	0.107602	4.47e-12	11.3494		NR3C1	DAB1	-0.12899	0.128985	2.62e-11	10.5817
	NFIA	MAP3K5	0.129341	0.129341	1.71e-11	10.7658		ATF3	COL4A1	0.107515	0.107515	5.53e-15	14.2574		KLF9	SLC38A2	0.128939	0.128939	3.3e-17	16.4812
	TCF7L2	TMTC1	0.129244	0.129244	3.52e-12	11.4533		PGR	SCARA5	-0.10746	0.107458	2.8e-16	15.5523		NR3C1	EPHA3	0.12887	0.12887	8.7e-14	13.0603
	ZEB1	DACH1	-0.12923	0.129229	2.18e-06	5.66157		STAT2	PTPRD	-0.10744	0.107442	5.64e-16	15.2485		MGA	PARD3B	0.128802	0.128802	6.45e-14	13.1903
	MEF2C	TSHZ2	-0.12922	0.129217	1.08e-15	14.967		TCF7L2	PARD3B	0.107092	0.107092	3.65e-13	12.438		NR2F2	KALRN	0.128763	0.128763	7.26e-08	7.13901
	EGR1	GPX3	0.129153	0.129153	9.21e-14	13.0357		POU2F1	PLCXD3	0.106884	0.106884	2.93e-12	11.5334		ETS1	ADGRB3	-0.12876	0.128757	9.14e-13	12.039
	ESR1	CALD1	-0.12914	0.129141	9.73e-08	7.01175		ZEB1	BNC2	0.106812	0.106812	7.47e-15	14.1267		NR3C1	FTO	0.128749	0.128749	2.77e-15	14.5572
	CTCF	ADAMTSL1	-0.12908	0.12908	3.7e-07	6.43224		NR3C2	SYNPO2	0.10671	0.10671	1.65e-11	10.7817		KLF12	ATP10A	0.128735	0.128735	5.58e-11	10.2537
	KLF5	DACH1	-0.129	0.128999	1.01e-10	9.9938		FOXO3	SOX5	0.106707	0.106707	4.63e-18	17.3342		BCL6	ZBTB16	0.128704	0.128704	1.76e-10	9.75549
	PLAGL1	LMOD1	0.128971	0.128971	3.96e-09	8.40256		TEF	ADAMTS9-AS2	0.106693	0.106693	1.76e-13	12.7557		EBF1	SOX5	0.128662	0.128662	5.92e-11	10.2274
	GLIS3	LHFPL6	0.128738	0.128738	3.16e-08	7.50061		MEF2A	KCNAB1	0.106602	0.106602	2.31e-11	10.6365		MEF2C	PDZRN4	0.128562	0.128562	7.78e-11	10.1088
	NR3C2	MGP	-0.12866	0.128663	4.12e-10	9.38554		RORA	TENT5A	0.106422	0.106422	1.54e-17	16.8113		ETV6	MBNL1	0.128472	0.128472	9.95e-22	21.0023
	FLI1	NRP1	0.128647	0.128647	1.66e-14	13.7791		ESR1	KAZN	0.106419	0.106419	2.03e-16	15.6917		WT1	TSHZ2	-0.12844	0.128442	2.65e-07	6.57745
	KLF12	NAV2	-0.1286	0.128596	8.95e-13	12.048		TEAD2	EFNA5	0.106401	0.106401	7.46e-14	13.1275		TCF12	SAMHD1	0.128328	0.128328	6.07e-14	13.2171
	MEIS1	ANGPT1	0.128479	0.128479	8.88e-09	8.0515		TCF7L2	MYO1D	0.106356	0.106356	1.85e-16	15.7332		POU2F1	ENTPD1	0.128109	0.128109	6.73e-11	10.1717
	BCL6	THBS1	0.128446	0.128446	1.31e-10	9.88424		FOXO1	CCBE1	-0.10635	0.10635	2.23e-13	12.6514		MEIS2	STK3	0.128097	0.128097	4.95e-13	12.3051
	PBX3	MOXD1	0.128386	0.128386	3.42e-14	13.4663		ESR1	MECOM	0.106248	0.106248	2.92e-08	7.53404		MEF2C	HDAC9	0.127942	0.127942	1.02e-17	16.9925
	KLF12	PTPRG	0.128334	0.128334	1.22e-11	10.9142		GLIS3	CRIM1	0.106193	0.106193	4.23e-14	13.3736		RFX2	MACROD2	0.127841	0.127841	1.55e-11	10.8093
	POU2F1	EBF1	0.12833	0.12833	4.44e-11	10.3529		KLF6	CACNA1C	-0.10613	0.106132	3.49e-13	12.4577		TCF12	THSD4	0.127817	0.127817	2.85e-10	9.54573
	PBX3	FKBP5	-0.12833	0.128325	1.3e-09	8.8851		E2F3	MEG3	0.106128	0.106128	1.32e-21	20.8789		KLF5	KIF26B	-0.12774	0.127741	4.25e-10	9.372
	MEF2C	CARMN	0.128045	0.128045	5.13e-11	10.2901		PGR	CPED1	0.105889	0.105889	5.07e-14	13.2954		ZBTB7C	PLXDC2	-0.12757	0.127569	3.42e-10	9.46659
	TBX18	ROBO2	-0.12798	0.127977	8.14e-20	19.0893		EBF1	NFIB	0.105872	0.105872	1.59e-14	13.7974		WT1	NR2F1	0.127516	0.127516	5.52e-09	8.25834
	PBX3	SORBS1	0.12796	0.12796	6.57e-14	13.1824		TCF12	RBMS3-AS3	0.105818	0.105818	2.41e-08	7.61792		STAT4	TNC	-0.12741	0.127412	3.95e-15	14.4035
	KLF7	NEXN	0.127958	0.127958	3.89e-18	17.4101		GLIS3	COL4A2	0.105785	0.105785	5.61e-13	12.2508		TCF7L1	KLHL29	0.12739	0.12739	3.99e-12	11.3986
	PBX3	CDH11	0.127779	0.127779	3.88e-15	14.4108		AR	SPINK13	0.10559	0.10559	7.18e-13	12.1437		STAT3	NAV2	0.126789	0.126789	1.09e-10	9.96147
	EBF3	PRKG1	-0.12763	0.127626	4.48e-07	6.34917		FLI1	SLC9A9	0.105525	0.105525	6.34e-13	12.198		RUNX2	HIP1	-0.12667	0.126668	3.4e-11	10.469
	TCF7L2	JMJD1C	0.127601	0.127601	6.55e-17	16.1835		EBF1	BMPER	0.105464	0.105464	2.09e-17	16.6808		TCF7L2	MEIS1	0.126651	0.126651	2.52e-14	13.5981
	NR4A1	SERPINE1	0.127583	0.127583	6.43e-14	13.1921		FLI1	THSD4	0.105371	0.105371	1.74e-09	8.75991		THRB	HMCN2	0.126636	0.126636	2.68e-15	14.5721
	KLF7	FKBP5	0.127526	0.127526	2.05e-09	8.68809		ZEB1	PTPRG	0.105351	0.105351	3.09e-09	8.50985		MEIS1	PHLDB2	-0.12659	0.126591	1.64e-17	16.7844
	TCF12	JMJD1C	0.127508	0.127508	4.55e-14	13.3423		NR3C1	PRKG1	0.105272	0.105272	3.07e-08	7.51283		BCL6	EBF1	0.126567	0.126567	1.45e-10	9.83811
	TCF12	DMD	0.127475	0.127475	1.93e-12	11.7151		PBX3	HPGD	-0.10524	0.105239	9.92e-14	13.0036		MEF2C	DAB1	0.126516	0.126516	2.47e-13	12.6069
	KLF7	USP53	0.127407	0.127407	8.08e-13	12.0928		NR3C1	SOX5	0.105133	0.105133	1.77e-10	9.75096		ELF2	SORBS1	0.126419	0.126419	1.08e-07	6.96498
	PRDM5	FGF14	0.127197	0.127197	9.18e-18	17.0372		NR4A1	MAP3K5	0.104878	0.104878	2.49e-15	14.6038		MAFK	CACNA1C	0.126335	0.126335	6.22e-12	11.2064
	PBX3	SEMA3C	0.127101	0.127101	4.08e-11	10.3895		KLF7	LAMB1	0.1048	0.1048	8.27e-16	15.0826		TCF7L2	ITGA9	0.126294	0.126294	7.3e-11	10.1365
	NFIX	ACTA2	-0.12708	0.127083	2.72e-06	5.56483		STAT2	LAMA2	-0.10475	0.104752	0.00028	3.55331		TCF7L2	MYO1D	0.126098	0.126098	3.14e-14	13.503
	GLIS3	MYO1E	0.127069	0.127069	2.79e-17	16.5538		E2F3	LDB2	-0.10471	0.104705	2.91e-10	9.53589		ZEB1	SERPINE1	-0.12589	0.125891	4.88e-14	13.3114
	EBF1	SVIL	0.127018	0.127018	4.33e-14	13.3636		STAT3	CACNA1D	0.104689	0.104689	2.28e-09	8.64144		RXRA	SULF1	-0.12586	0.125857	7.84e-14	13.1056
	KLF9	NFIA	0.126884	0.126884	5.79e-14	13.2372		ZEB1	SLIT3	-0.10466	0.104662	7.7e-06	5.11329		STAT2	SETBP1	0.125827	0.125827	3.09e-12	11.5105
	MEF2A	PDE3A	0.126749	0.126749	2.59e-12	11.5867		THRB	FOXP2	0.104509	0.104509	1.04e-15	14.9848		MEF2A	SYNPO2	0.125758	0.125758	1.06e-08	7.97432
	KLF7	FILIP1L	0.12639	0.12639	1.17e-09	8.93304		ZEB1	CRIM1	-0.10448	0.104482	2.92e-10	9.5344		EBF1	LPP	0.125757	0.125757	3.06e-11	10.5146
	GLIS3	MEIS1	-0.12639	0.126388	4.85e-13	12.3143		TCF7L2	FTX	0.104425	0.104425	2.24e-10	9.64931		WT1	NLGN1	0.125698	0.125698	2.69e-15	14.5709
	MEF2A	PELI2	0.126181	0.126181	8.4e-14	13.0758		EPAS1	MEIS1	0.104314	0.104314	2.33e-09	8.63255		PBX3	CLMP	-0.12565	0.125654	3.57e-17	16.4477
	NR4A1	TACC1	0.126106	0.126106	3.81e-16	15.4188		STAT5B	PPP1R12A	0.104283	0.104283	7.21e-18	17.1423		JUND	EXT1	0.125653	0.125653	6.06e-07	6.21784
	ZEB1	NOX4	0.12587	0.12587	1.2e-13	12.9201		FOXO1	MECOM	0.104248	0.104248	1.47e-08	7.8329		STAT2	IGFBP7	0.125588	0.125588	1.1e-09	8.96014
	ZEB1	ARID5B	0.125863	0.125863	1.84e-09	8.73421		TCF12	LRP1B	0.104178	0.104178	1.56e-10	9.80629		FOSL2	COL8A1	0.125573	0.125573	1.02e-14	13.9894
	STAT2	COL4A1	-0.12581	0.125812	5.96e-07	6.22471		EPAS1	CPED1	0.104109	0.104109	8.2e-12	11.0863		ETS1	SRGAP1	0.125482	0.125482	6.05e-09	8.21825
	KLF7	MYO1D	0.125599	0.125599	9.22e-10	9.03513		KLF7	PDLIM5	0.104066	0.104066	6.58e-08	7.1821		EBF1	CNTN4	0.125447	0.125447	3.17e-06	5.49893
	ETV6	GNA14	0.125304	0.125304	4.51e-10	9.34624		NFATC4	LDB2	0.1039	0.1039	1.04e-14	13.9839		ESR2	PDE7B	0.125418	0.125418	1.12e-13	12.9521
	RXRA	PRKG1	-0.12515	0.125147	1.72e-08	7.76413		NR3C1	NR2F1	-0.10375	0.103747	0.00013	3.88444		TCF12	FKBP5	0.125291	0.125291	8.43e-12	11.0743
	TCF12	SOX5	0.12504	0.12504	3.2e-11	10.4947		PBX3	COL1A2	0.103676	0.103676	3.96e-18	17.4025		KLF5	TMTC1	0.125236	0.125236	2.24e-17	16.6494
	KLF12	ADAMTS9-AS2	0.125025	0.125025	5.41e-08	7.26669		KLF5	CASC15	0.103557	0.103557	1.56e-12	11.8058		NR3C1	PRUNE2	-0.12513	0.125134	6.21e-12	11.2066
	WT1	KAZN	-0.12495	0.12495	8.44e-10	9.07367		KLF7	SAMHD1	0.103197	0.103197	8.36e-15	14.0778		MEF2A	AKT3	0.125015	0.125015	4.6e-13	12.3374
	NR3C2	PDE1A	0.124841	0.124841	2.91e-14	13.5355		HEYL	SDK1	-0.10316	0.103158	8.05e-13	12.0943		MEF2C	FRY	0.124902	0.124902	8.81e-13	12.0552
	JUNB	FTX	-0.12467	0.124666	1.75e-12	11.7576		TCF4	IGFBP3	-0.10315	0.103152	2.36e-11	10.6272		KLF12	PLCXD3	-0.12489	0.124892	1.21e-11	10.9155
	KLF12	DLC1	0.12466	0.12466	7.23e-13	12.1409		ZBTB7C	NCALD	-0.10309	0.103088	2.09e-14	13.6798		NR3C1	MOXD1	0.124823	0.124823	1.48e-13	12.8293
	NR2F2	CXCL12	0.124574	0.124574	3.91e-16	15.4079		NFE2L1	NAV3	0.103088	0.103088	4.8e-09	8.31844		MEIS1	HOXA3	0.124652	0.124652	2.5e-16	15.6023
	PLAGL1	ZNF638	-0.12454	0.124538	2.75e-17	16.5608		FLI1	SORBS2	0.102895	0.102895	4.82e-17	16.3167		KLF5	PAK3	0.124615	0.124615	3.49e-14	13.4574
	TCF4	ZEB1	0.124534	0.124534	1.79e-15	14.7468		KLF12	RALYL	0.10281	0.10281	6.11e-18	17.2137		SMAD1	CCDC102B	0.124578	0.124578	7.09e-13	12.1491
	ZEB1	DLC1	0.124467	0.124467	9.08e-15	14.042		NFIB	PTPRD	0.102789	0.102789	4.49e-13	12.348		TCF4	EPS8	0.124479	0.124479	3.8e-09	8.4204
	STAT3	SVIL	0.124442	0.124442	7.64e-16	15.1167		TCF12	SENP6	0.102775	0.102775	2.26e-18	17.6452		TCF7L2	HOXA3	0.124471	0.124471	4.91e-20	19.3093
	MEF2C	PLD5	0.124392	0.124392	6.49e-15	14.1878		ETV6	VMP1	0.102709	0.102709	6.95e-09	8.15826		NR2F2	PARD3B	0.124419	0.124419	1.78e-10	9.75031
	ESR1	GPC6	0.124215	0.124215	8.74e-08	7.05834		KLF5	KAZN	-0.10262	0.102615	2.21e-16	15.6565		EBF1	SORBS1	0.124267	0.124267	3.9e-08	7.40846
	EBF1	MED13L	0.124144	0.124144	2.19e-17	16.6592		KLF6	ADGRB3	-0.1026	0.1026	4.16e-10	9.38098		PLAGL1	SLC24A3	0.124238	0.124238	4.98e-14	13.303
	STAT3	FGFR1	0.124142	0.124142	1.17e-11	10.9323		IRF1	ADAMTSL1	0.102598	0.102598	4.86e-12	11.313		NR2F2	ANGPT1	0.124163	0.124163	4.77e-15	14.3214
	TCF7L2	MYO10	0.124112	0.124112	7.14e-15	14.1464		TCF12	ESR1	0.102579	0.102579	7.32e-09	8.13537		STAT3	FNDC3B	0.124099	0.124099	1.24e-14	13.9081
	MEIS1	PTEN	0.123997	0.123997	4.32e-12	11.3644		NFIB	CELF2	0.102527	0.102527	7.18e-13	12.1441		FOS	CARMN	-0.12407	0.124072	1.9e-11	10.7222
	STAT5B	ETV6	0.123818	0.123818	9.05e-13	12.0432		TCF7L2	PTEN	0.102458	0.102458	4.77e-13	12.3217		FOXN3	NEGR1	0.124041	0.124041	1.3e-10	9.88448
	NR3C1	ADAMTS12	0.123812	0.123812	2.48e-12	11.6051		PRDM5	LDB2	0.102346	0.102346	2.27e-13	12.6448		MEF2A	KLF12	0.124031	0.124031	2.97e-16	15.5274
	KLF7	ZBTB16	0.123707	0.123707	9.94e-06	5.00253		ARNT	PCDH9	0.102337	0.102337	3.47e-12	11.4601		GLIS3	MTHFD1L	0.124031	0.124031	1.86e-15	14.7295
	WT1	ADGRB3	0.123656	0.123656	6.05e-15	14.2184		NR3C1	MSC-AS1	0.102061	0.102061	7.1e-12	11.1485		POU2F1	RERG	0.123763	0.123763	2.18e-10	9.6611
	CREB3L2	PLPP3	0.123556	0.123556	2.33e-08	7.63322		MEF2C	MSRB3	0.101678	0.101678	3.31e-15	14.4802		ERG	GSE1	-0.12376	0.123762	5.25e-15	14.2796
	NR3C1	MSC-AS1	0.123502	0.123502	1.28e-10	9.89348		KLF7	SLC8A1	0.101598	0.101598	7.89e-11	10.1028		SMAD1	LTBP1	-0.12371	0.123714	4.55e-16	15.3424
	MEF2A	GPC6	0.123462	0.123462	1.69e-12	11.7728		MEF2A	LTBP1	0.101497	0.101497	7.35e-14	13.1336		ETV6	TSHZ2	-0.1237	0.123695	5.44e-08	7.26433
	MEF2A	MYOF	0.123439	0.123439	8.04e-08	7.0948		FOXO1	NOX4	0.101488	0.101488	5.34e-10	9.27266		TCF12	IGF1	0.123541	0.123541	3.39e-14	13.4699
	NR2F2	VCL	0.123342	0.123342	1.15e-15	14.9402		TCF7L2	PARD3	0.101395	0.101395	9.38e-14	13.0276		WT1	IGFBP7	-0.1235	0.123503	4.33e-12	11.3632
	NFIC	ZBTB16	-0.1233	0.123299	5.75e-08	7.24062		SP3	ADH1B	0.101364	0.101364	5.1e-09	8.29275		ZEB1	MYL9	-0.12339	0.123392	7.04e-13	12.1527
	NR3C1	ROBO1	0.123277	0.123277	3.08e-13	12.5118		RFX2	LINC01088	0.101364	0.101364	2.13e-15	14.672		GLIS3	OSBPL10	0.123235	0.123235	2.36e-12	11.6273
	NR2F1	TSHZ2	0.123074	0.123074	8.54e-17	16.0684		WT1	TENM2	0.10128	0.10128	3.88e-17	16.4108		EBF1	SYT1	-0.12312	0.123115	1.29e-13	12.8892
	ZEB1	MECOM	0.123062	0.123062	4.26e-13	12.3702		NR2F1	APBB2	0.101244	0.101244	2.07e-13	12.6839		KLF7	ACTN4	0.123082	0.123082	2.22e-15	14.6535
	ZEB1	FN1	0.122856	0.122856	1.26e-10	9.89994		ETS1	ESR1	-0.10119	0.101188	2.96e-09	8.52858		NR3C1	PCDH9	0.123033	0.123033	7.03e-08	7.15293
	PBX3	GLIS3	0.122839	0.122839	3.39e-16	15.4702		NR2F1	PCDH9	0.101152	0.101152	2.14e-12	11.6694		TCF12	APBB2	0.122962	0.122962	1.04e-06	5.98445
	KLF7	SPECC1	0.12283	0.12283	2.47e-18	17.607		ARNT	DYNC2H1	0.101106	0.101106	5.09e-17	16.2935		ATF3	CACNA1C	0.122754	0.122754	2.77e-08	7.55715
	ETS1	ADAMTS9-AS2	-0.12267	0.122671	9.36e-12	11.0287		TCF12	SAMD11	0.10102	0.10102	6.03e-13	12.22		KLF5	SORBS1	-0.12272	0.122716	2.99e-07	6.52366
	FLI1	NEGR1	0.12267	0.12267	7.29e-09	8.13708		NFIC	IGFBP5	0.10082	0.10082	1.14e-06	5.94454		PLAGL1	DAB1	0.122558	0.122558	3.1e-12	11.5089
	EGR1	CACNA1C	-0.12267	0.122667	5.85e-10	9.23308		SMAD1	GUCY1A2	0.100815	0.100815	1.18e-14	13.9274		TCF12	LARGE1	0.122493	0.122493	1.61e-10	9.79281
	NR3C1	GTDC1	0.122595	0.122595	1.23e-14	13.9091		MEF2A	MACROD2	0.10068	0.10068	7.8e-16	15.1076		MEF2C	LAMC3	-0.12244	0.122444	4.38e-17	16.3588
	KLF7	CLIC4	0.122493	0.122493	7.21e-16	15.142		THRB	NFIB	0.100611	0.100611	4.64e-14	13.3337		GLIS3	KIF26B	0.122358	0.122358	5.79e-09	8.23723
	NFIA	GEM	0.122033	0.122033	1.45e-09	8.83996		NPAS2	CLMP	0.100555	0.100555	2.82e-18	17.5499		TCF7L2	FBLN5	0.12228	0.12228	9.38e-11	10.0279
	KLF7	PRR16	0.121966	0.121966	1.94e-09	8.71195		STAT2	ADAMTS12	0.100538	0.100538	6.39e-15	14.1945		STAT2	COL8A1	0.122279	0.122279	3.26e-15	14.4874
	KLF5	RSPO3	0.121928	0.121928	2.38e-20	19.6233		RARB	COL4A3	0.100462	0.100462	1.2e-14	13.9221		KLF7	GEM	0.122215	0.122215	2.15e-12	11.6681
	ERG	COL5A2	0.121926	0.121926	1.33e-15	14.8771		NPAS2	TNC	0.100442	0.100442	8.02e-11	10.0957		MEF2A	ADAMTSL1	0.122187	0.122187	0.000209	3.68022
	FOXN3	DLG2	0.121902	0.121902	1.94e-11	10.7119		MEF2C	PLXDC2	-0.10039	0.100386	4.7e-16	15.328		TCF12	SPON1	0.122092	0.122092	5.3e-10	9.27544
	MEIS2	STK3	0.12187	0.12187	1.1e-10	9.95779		POU2F1	SYNE1	0.100281	0.100281	5.62e-11	10.2503		ZBTB7C	THSD7A	0.122078	0.122078	2.54e-18	17.5947
	KLF7	ATP10D	0.121853	0.121853	7.64e-17	16.1166		NR3C1	LHFPL6	0.100248	0.100248	4.41e-11	10.3552		PLAGL1	PTGIS	0.121952	0.121952	1.11e-12	11.9558
	KLF12	SDK1	-0.1218	0.121803	2.28e-13	12.6427		MEF2C	DACH1	-0.10008	0.100083	5.35e-08	7.27159		ATF3	COL4A1	0.121911	0.121911	9.97e-10	9.00135
	MEIS1	HOXA3	0.121795	0.121795	3.12e-19	18.5064		STAT5B	SYNPO2	0.100075	0.100075	7.57e-12	11.1208		FOSL1	TNC	0.121858	0.121858	1.84e-12	11.736
	GLIS3	MTHFD1L	0.121767	0.121767	2.97e-15	14.5279		PRRX1	NFIB	0.100046	0.100046	1.72e-16	15.764		STAT5B	RBPMS	0.121653	0.121653	1.32e-11	10.8788
	ESR1	PDE7B	0.121692	0.121692	2.67e-07	6.57373		SMAD1	CEMIP	0.09992	0.09992	1.82e-16	15.7403		WT1	DPP6	0.121648	0.121648	8.94e-18	17.0486
	ZEB1	BMPR1B	-0.12162	0.121617	1.2e-15	14.9192		NR3C1	ROBO1	0.099915	0.099915	6.15e-13	12.2113		STAT2	SPON1	0.121491	0.121491	1.26e-14	13.9003
	STAT3	LAMB1	0.121612	0.121612	2.6e-09	8.58551		RXRA	USP53	0.099883	0.099883	1.17e-11	10.9335		FOXO1	INPP4B	-0.12149	0.121487	8.18e-07	6.08712
	MEIS1	LAMB1	0.121539	0.121539	4.33e-12	11.3634		NFIA	COL4A4	0.09981	0.09981	2.36e-15	14.6271		FLI1	CLMP	0.121449	0.121449	6.73e-12	11.172
	ELF2	APBB2	0.121465	0.121465	1.44e-13	12.841		SMAD1	CACNA1D	-0.09981	0.099806	5.11e-13	12.2912		SP3	XIST	0.121254	0.121254	0.000563	3.24921
	ZEB1	HIP1	-0.1212	0.121203	5.46e-13	12.263		PLAGL1	NAALAD2	0.099805	0.099805	2.49e-14	13.6041		SP3	MYOF	-0.1211	0.121101	4.05e-14	13.3926
	RAD21	CCDC144NL	0.121041	0.121041	8.17e-17	16.0876		ZEB1	MACROD2	-0.09974	0.099745	5.41e-10	9.26719		AR	HPGD	0.120998	0.120998	3.16e-16	15.5003
	FOXP2	NEGR1	-0.12097	0.12097	1.84e-09	8.73463		TCF12	TENM2	0.09972	0.09972	0.000171	3.76775		TCF12	FNDC3B	0.120785	0.120785	8.33e-13	12.0791
	STAT2	GUCY1A2	0.120947	0.120947	9.78e-12	11.0096		ZEB1	IPO9-AS1	0.099665	0.099665	6.57e-10	9.1824		NPAS3	SLC8A1	-0.12072	0.120721	1.8e-08	7.74587
	EBF1	GRK5	0.12084	0.12084	1.05e-18	17.9793		TCF7L2	FNDC3B	0.099663	0.099663	1.46e-13	12.8343		STAT3	GEM	0.120568	0.120568	7.58e-14	13.1204
	KLF5	ADH1B	0.12084	0.12084	2.82e-09	8.55047		NR3C2	FTO	0.09966	0.09966	3.22e-15	14.4921		JUND	CALD1	0.120467	0.120467	5.4e-09	8.26797
	NR3C1	NLGN1	-0.12068	0.120681	2.81e-12	11.5511		MEF2C	SYNPO2	0.099525	0.099525	5.96e-12	11.2248		KLF12	AKAP13	0.12035	0.12035	5.47e-15	14.2618
	ZEB1	CCDC102B	0.120518	0.120518	1.41e-11	10.8505		KLF6	TAGLN	0.099513	0.099513	1.41e-12	11.8517		NR3C1	MEIS1	0.12034	0.12034	1.44e-08	7.84065
	PLAGL1	FLI1	0.120498	0.120498	9.09e-08	7.04164		PLAGL1	ITGA1	-0.09944	0.099439	1.14e-08	7.94312		WT1	SYT1	0.120272	0.120272	2.4e-11	10.6193
	ERG	LAMB1	0.120472	0.120472	1.98e-11	10.703		JDP2	ABI3BP	0.099438	0.099438	3.7e-05	4.43226		KLF7	XYLT1	0.120173	0.120173	1.83e-11	10.7376
	TCF7L2	LIFR	0.120446	0.120446	2.31e-13	12.6355		MEIS1	COL5A2	-0.09936	0.099358	4.73e-06	5.32474		GLIS3	TRIO	0.120116	0.120116	1.36e-12	11.8676
	KLF6	SORBS1	0.12037	0.12037	8.85e-11	10.0529		KLF7	CACNA1D	-0.09929	0.099289	2.21e-10	9.65521		PLAGL1	TNS3	-0.11998	0.119985	6.04e-16	15.219
	TCF12	COL14A1	0.120251	0.120251	2.57e-12	11.5906		NPAS3	SLC8A1	-0.09926	0.099264	2.94e-11	10.5319		ERG	SERPINE1	0.119952	0.119952	3.19e-11	10.4966
	KLF7	EPS8	0.120231	0.120231	3.62e-13	12.4418		ZEB1	GNA14	-0.09923	0.09923	1.47e-12	11.834		PLAGL1	ITGA1	-0.11985	0.119853	9.39e-12	11.0275
	STAT2	DACH1	0.120174	0.120174	3.64e-07	6.43896		IRF1	SLIT3	0.099208	0.099208	4.7e-15	14.328		KLF7	PLCB1	-0.11985	0.119847	9.75e-12	11.0111
	NR3C1	NEGR1	0.120071	0.120071	3.15e-08	7.50232		FOXN3	LAMB1	0.099195	0.099195	2.5e-13	12.6029		NPAS2	SYT1	0.119816	0.119816	4.26e-17	16.3704
	TCF7L2	ROR1	0.120005	0.120005	1.6e-12	11.7972		ETS1	FLI1	0.099129	0.099129	5.97e-15	14.2241		PLAGL1	ENAH	0.119764	0.119764	4.97e-16	15.3032
	RORA	MKLN1	0.119829	0.119829	1.99e-22	21.7021		SP3	TSHZ2	0.099083	0.099083	4.58e-11	10.3389		NR3C1	MSC-AS1	0.119742	0.119742	1.62e-12	11.7892
	MEF2A	LHFPL6	0.119808	0.119808	3.77e-09	8.42371		NR3C1	FAM172A	0.099021	0.099021	5.79e-14	13.2373		TCF12	MAML3	0.119602	0.119602	7.67e-11	10.1151
	STAT3	RND3	0.119806	0.119806	3.74e-20	19.4272		TCF12	NEGR1	0.09898	0.09898	7.28e-09	8.13808		TCF7L2	DAB1	0.119542	0.119542	3.86e-10	9.41298
	NFE2L2	MSC-AS1	0.119787	0.119787	4.73e-13	12.3251		IRF1	RBMS3-AS3	0.098938	0.098938	6.14e-18	17.2115		BACH2	CARMN	-0.11953	0.119533	4.11e-09	8.38645
	FLI1	PTPRG	-0.11979	0.119785	4.7e-13	12.3283		TCF12	SDK1	0.098916	0.098916	2.74e-13	12.5616		KLF9	KIAA1217	-0.11943	0.119429	2.06e-13	12.6862
	PLAGL1	PARD3	-0.11972	0.119717	1.33e-13	12.877		TCF12	PLPP1	0.098819	0.098819	1.45e-11	10.8389		KLF7	EPS8	0.119394	0.119394	1.77e-09	8.75104
	ZEB1	THSD4	-0.11971	0.11971	4.24e-06	5.3731		MEF2A	SPINK13	0.098817	0.098817	5.45e-14	13.2634		KLF9	CRISPLD2	0.119354	0.119354	1.37e-14	13.862
	STAT3	LARGE1	0.119556	0.119556	1.67e-07	6.77745		ZEB1	EGFR	0.098812	0.098812	6.84e-13	12.1647		KLF12	ST5	0.119297	0.119297	4.36e-15	14.3606
	ZBTB7C	BNC2	0.119508	0.119508	1.21e-13	12.9163		ZEB1	DACH1	-0.0988	0.098804	9.02e-10	9.04494		TCF12	STAG1	0.119278	0.119278	5.56e-17	16.2548
	KLF12	SGIP1	0.119462	0.119462	2.1e-10	9.67731		TCF7L2	NRP1	0.098748	0.098748	2.2e-14	13.6566		PLAGL1	SYNPO2	0.119239	0.119239	6.12e-11	10.2129
	HNF1B	PKHD1	0.119426	0.119426	4.96e-10	9.30452		FOXO3	NID1	0.098745	0.098745	2.25e-18	17.6478		NR3C1	NLGN1	-0.11913	0.119128	6.74e-14	13.1712
	TCF7L2	SLC8A1	0.119226	0.119226	7.75e-14	13.1109		ESR2	PRRX1	-0.09872	0.098723	1.94e-10	9.71208		NR3C1	GFRA1	0.119127	0.119127	5.87e-11	10.2316
	TEF	ADAMTS9-AS2	0.119164	0.119164	2.48e-14	13.6051		AR	LDB2	0.098714	0.098714	3.3e-12	11.4813		KLF12	LDLRAD4	0.119056	0.119056	2.4e-09	8.62038
	ESR1	NLGN1	-0.11915	0.119152	3.26e-11	10.4874		GLI2	ITGA1	0.098706	0.098706	9.1e-07	6.04083		ARNT	CARMN	-0.11895	0.118946	3.13e-09	8.50456
	KLF12	ARHGAP10	0.119051	0.119051	1.32e-10	9.8801		PKNOX1	MGP	0.09866	0.09866	1.58e-13	12.8027		MEIS1	PTEN	0.118882	0.118882	3.42e-14	13.4661
	THRB	ADAMTSL2	-0.119	0.118998	4.07e-11	10.3906		STAT2	SVEP1	0.098597	0.098597	6.7e-11	10.1737		KLF5	KIAA1217	0.11884	0.11884	1.39e-10	9.85663
	ESR1	CNTNAP2	-0.11897	0.11897	9.9e-14	13.0046		TCF7L2	SORBS1	0.098559	0.098559	1.55e-10	9.80973		BACH1	SYNE1	0.118834	0.118834	3.35e-14	13.4748
	STAT2	KIF26B	0.118957	0.118957	6.26e-10	9.20309		KLF6	PDE3A	-0.09853	0.098532	7.04e-13	12.1523		FLI1	ROBO2	0.118775	0.118775	8.18e-14	13.0874
	CTCF	SORBS1	-0.1189	0.118898	2.22e-15	14.6544		RUNX2	LRP1B	-0.09851	0.098514	8.13e-15	14.0899		KLF12	MOXD1	0.118773	0.118773	5.18e-13	12.2858
	EPAS1	ADAMTSL1	0.118865	0.118865	2.33e-08	7.63229		STAT3	SVIL	0.098399	0.098399	3.68e-17	16.434		EBF1	DCLK1	0.118761	0.118761	3.34e-16	15.4764
	TCF12	ZBTB16	-0.11884	0.118842	1.01e-09	8.99395		ZEB1	GUCY1A2	-0.09835	0.098347	4.73e-08	7.32546		NFIA	KIAA1217	0.118697	0.118697	6.27e-11	10.2027
	KLF7	MEIS1	0.118707	0.118707	1.32e-08	7.88096		EBF1	GPC6	0.098334	0.098334	7.51e-08	7.12448		BCL6	RAPGEF5	0.118661	0.118661	9.64e-09	8.01575
	KLF5	FKBP5	0.118605	0.118605	1.42e-11	10.8465		ATF3	USP53	0.098314	0.098314	5.22e-12	11.2821		BRCA1	PRKG1	0.118585	0.118585	3.35e-14	13.4746
	BACH1	CARMN	-0.11839	0.118392	8.78e-09	8.05672		RUNX2	STARD13	0.098295	0.098295	1.19e-18	17.9239		CREB3L2	MSRB3	0.118583	0.118583	4.44e-12	11.3531
	MEF2A	LAMA4	0.118362	0.118362	1.36e-11	10.8661		SMAD1	SYT1	-0.09824	0.098238	8.42e-12	11.0747		ZBTB7C	MAP3K5	0.11851	0.11851	2.21e-13	12.6561
	KLF12	SEMA3C	-0.11834	0.11834	5.02e-09	8.2997		THRB	NAV2	0.098233	0.098233	1.77e-13	12.7523		EBF1	DPYD	0.118465	0.118465	1.17e-10	9.93024
	NR3C1	TTC28	0.118208	0.118208	4.68e-11	10.3298		EBF1	JPX	-0.09815	0.098148	3.64e-14	13.4384		ATF3	PRKG1	0.118304	0.118304	8.56e-12	11.0677
	NR3C1	RNF150	0.11819	0.11819	2.9e-12	11.5382		NR3C1	ADAMTS9-AS2	0.098112	0.098112	1.54e-09	8.81363		RORA	JPX	0.118295	0.118295	1.03e-15	14.9878
	NFIB	PTPRD	0.118133	0.118133	1.98e-16	15.7025		ERG	SORBS2	0.098064	0.098064	7.72e-14	13.1126		PBX3	FKBP5	-0.11819	0.118187	4.11e-09	8.38599
	PLAGL1	ITGA1	-0.11807	0.118071	3.66e-06	5.43626		NR2F2	ANO3	0.098053	0.098053	1.19e-18	17.9247		JDP2	KCNMA1	-0.11805	0.118052	4.66e-09	8.3316
	KLF12	ADAMTS12	0.117995	0.117995	1.5e-09	8.82496		KLF9	SDK1	-0.09803	0.098034	4.75e-14	13.323		ERG	RIPOR3	-0.11802	0.118024	4.23e-12	11.3733
	NFIC	ARHGAP10	-0.11799	0.117988	3.44e-11	10.4637		TCF7L2	SVEP1	0.097884	0.097884	1.86e-07	6.73063		TFDP1	FTX	-0.11799	0.117992	8.66e-16	15.0627
	STAT5B	PRICKLE2	0.117971	0.117971	1.68e-08	7.77414		RUNX2	ZNF385B	-0.09782	0.097818	3.51e-19	18.4549		MEF2A	SYT1	0.117805	0.117805	1.69e-10	9.77204
	TCF7L2	NRP1	0.117954	0.117954	2.55e-13	12.5936		EBF1	SMOC2	0.097784	0.097784	3.04e-12	11.5177		EBF1	MECOM	0.117765	0.117765	4.47e-08	7.34927
	PPARGC1A	PKHD1	0.117827	0.117827	3.24e-07	6.48987		RXRA	KIAA1217	0.097776	0.097776	8.68e-10	9.06171		ETS1	CACNA1D	-0.1177	0.117701	2.49e-15	14.6044
	ZEB1	ROBO2	0.117755	0.117755	6.2e-14	13.2073		KLF6	ZBTB16	0.09761	0.09761	1.59e-12	11.7997		NFIA	MAP3K5	0.117694	0.117694	8.82e-16	15.0547
	NFIC	RIPOR3	0.1176	0.1176	4.43e-10	9.35402		NR3C1	A2M	-0.09756	0.097556	7.06e-15	14.1512		PLAGL1	FBLN5	-0.11765	0.117645	2.64e-11	10.579
	MEF2A	VCL	0.117545	0.117545	3.78e-13	12.4228		PBX3	ATRNL1	0.097548	0.097548	8.01e-13	12.0963		EBF1	ETV6	0.117461	0.117461	6.32e-13	12.1991
	THRB	RIPOR3	-0.11743	0.117433	2.43e-08	7.61418		NFATC1	LAMA2	0.097541	0.097541	6.98e-07	6.15634		EBF1	TPM1	0.117199	0.117199	7.58e-06	5.12007
	THRB	LTBP1	0.117385	0.117385	2.88e-14	13.5414		ZEB1	DLC1	0.097486	0.097486	2.27e-17	16.6445		MEF2A	MYLK	0.117189	0.117189	1.89e-09	8.72446
	THRB	ATRNL1	-0.11738	0.117378	9.5e-11	10.0223		FOXC2	CP	0.097389	0.097389	2.49e-15	14.6045		RXRA	PRKG1	-0.11708	0.117081	2.56e-09	8.59122
	FLI1	DLG2	0.117323	0.117323	5.92e-10	9.22788		EBF3	MECOM	-0.09739	0.097388	3.48e-14	13.4582		FOXO3	LAMB1	0.116977	0.116977	9.2e-14	13.0364
	PTEN	TTTY14	0.117242	0.117242	1.08e-13	12.9658		ZEB1	SETBP1	-0.09734	0.097344	1.05e-06	5.97679		SMAD1	GNA14	0.116817	0.116817	1.23e-12	11.9083
	KLF6	SLIT3	-0.11723	0.117232	1.71e-09	8.7675		TCF12	TANC1	0.097334	0.097334	2.51e-13	12.6005		NR3C1	EPB41L2	0.116703	0.116703	2.61e-16	15.5835
	TCF7L2	HIVEP3	0.117177	0.117177	3.72e-16	15.4299		PBX3	ZNF385D	0.097222	0.097222	5.88e-10	9.23099		RUNX2	FKBP5	0.116553	0.116553	9.23e-12	11.0346
	TCF7L2	HIP1	0.117144	0.117144	3.12e-12	11.5054		MEF2A	PLCB1	0.097039	0.097039	1.49e-10	9.82759		EBF1	MED13L	0.116361	0.116361	4.23e-17	16.3734
	NR3C1	SRGAP1	0.117118	0.117118	2.74e-10	9.5624		PLAGL1	FBLN1	0.097012	0.097012	2.23e-12	11.6516		KLF6	VMP1	0.116351	0.116351	2.98e-11	10.5262
	NR3C1	ANGPT1	0.117048	0.117048	4.23e-12	11.3734		HEYL	FKBP5	0.096957	0.096957	3.92e-11	10.4066		WT1	ITGA1	-0.11632	0.116317	2.73e-10	9.56339
	KLF7	SEMA3C	-0.11693	0.116932	3.39e-08	7.4695		TCF7L2	ITSN1	0.096948	0.096948	1.76e-15	14.754		ATF3	USP53	0.116293	0.116293	2.42e-13	12.6168
	HIVEP3	LHFPL6	-0.11693	0.116931	1.58e-15	14.8013		STAT3	CALD1	0.096925	0.096925	3.02e-07	6.51963		ESR2	PCDH7	-0.11623	0.116226	4.06e-09	8.39156
	TWIST2	GPX3	-0.11681	0.116806	6.12e-11	10.2135		NR3C2	SYT1	0.096859	0.096859	4.19e-09	8.37755		ZEB1	ROBO2	0.116122	0.116122	6.99e-14	13.1554
	PBX3	GUCY1A2	0.11678	0.11678	1.96e-13	12.7081		MEF2C	PDE3A	0.096839	0.096839	1.29e-15	14.8878		KLF6	KALRN	0.11611	0.11611	8.09e-06	5.09216
	MEF2A	SULF1	0.116702	0.116702	7.35e-10	9.1336		NR2F2	PARD3B	0.096835	0.096835	2.86e-09	8.5434		STAT3	A2M	0.116041	0.116041	2.42e-11	10.6161
	POU2F1	FILIP1L	0.116679	0.116679	7.63e-13	12.1176		ESR1	PRRX1	0.096827	0.096827	7.71e-10	9.11281		SMAD4	SULF1	-0.11597	0.115968	3.26e-14	13.4863
	PLAGL1	TSHZ2	-0.11659	0.116592	1.15e-11	10.9394		ARNT	MEIS1	0.096822	0.096822	2.8e-10	9.5532		KLF5	TPM1	-0.11595	0.115948	9.6e-09	8.01765
	ZEB1	XYLT1	-0.1165	0.116496	4.33e-11	10.3635		ESR1	UST	0.096757	0.096757	2.09e-17	16.6794		WT1	PLPP1	0.115934	0.115934	2.17e-15	14.6636
	TCF12	MSC-AS1	0.116465	0.116465	4.14e-09	8.38291		KLF7	PRR16	0.096742	0.096742	1.71e-13	12.7666		ZBTB1	IGFBP7	0.115909	0.115909	1.79e-13	12.7481
	ZBTB7C	CCBE1	-0.11642	0.116419	5.59e-11	10.2523		STAT3	MEIS1	0.096691	0.096691	2.08e-09	8.681		TCF7L2	AKT3	0.115854	0.115854	1.56e-15	14.8067
	WT1	IGFBP7	0.116395	0.116395	1.95e-09	8.70895		ELF2	MID1	-0.09661	0.096606	4.4e-18	17.3561		WT1	LRP1B	0.115532	0.115532	6.91e-19	18.1605
	NR3C1	GFRA1	0.116334	0.116334	3.86e-09	8.41341		TCF12	GULP1	0.096495	0.096495	9.52e-16	15.0214		MEF2C	ABCA6	-0.1155	0.1155	3e-09	8.52258
	TCF7L2	ENOX1	0.116307	0.116307	1.29e-14	13.891		ETS1	ZBTB16	-0.09649	0.096495	7.37e-09	8.13281		KLF12	COL16A1	0.115499	0.115499	1.02e-13	12.9893
	KLF7	MCU	0.116275	0.116275	1.59e-16	15.799		ZEB1	GLI3	0.096431	0.096431	4.65e-11	10.3322		NR3C1	FRY	-0.11536	0.11536	4.38e-09	8.35874
	KLF5	GUCY1A2	-0.11604	0.116038	6.29e-11	10.2016		TCF12	KCNT2	0.096406	0.096406	1.21e-17	16.9161		MAFK	ACTA2	0.115326	0.115326	2.17e-13	12.6627
	NR3C1	SETBP1	0.116006	0.116006	2.84e-09	8.5464		TEAD3	NEGR1	-0.09636	0.096363	4.5e-09	8.34695		WT1	SGIP1	-0.11531	0.115314	2.97e-12	11.5266
	TCF12	ADAMTSL2	-0.11597	0.115971	1.45e-10	9.83793		MEF2A	EXT1	0.096352	0.096352	4.19e-12	11.3776		TCF7L2	IGF1	-0.11524	0.115239	1.76e-13	12.7536
	FOS	MAML2	-0.11593	0.115929	6.82e-12	11.166		FOXO1	COL14A1	-0.09629	0.096293	3.53e-14	13.4524		HIC1	INPP4B	-0.11513	0.11513	2.68e-17	16.5712
	NR2F2	RORA	0.115807	0.115807	3.94e-12	11.4048		FOXO3	ITSN1	0.096264	0.096264	5.1e-15	14.2926		MEF2A	KIF26B	-0.11509	0.115086	3.51e-05	4.45479
	PLAGL1	SAMHD1	-0.11578	0.115782	1.42e-12	11.8474		MEF2C	JAK2	0.096109	0.096109	2.09e-17	16.6802		PPARA	CALD1	-0.11499	0.114989	3.49e-09	8.45658
	ETS1	EXT1	0.115765	0.115765	1.22e-07	6.91481		KLF12	THSD4	0.096076	0.096076	5.83e-12	11.234		TCF7L2	THRB	0.114976	0.114976	1.19e-16	15.9256
	SP3	RFTN1	0.115761	0.115761	5e-07	6.30066		NFIA	DLG2	0.096069	0.096069	1.06e-11	10.9743		PLAGL1	RAPGEF5	-0.11494	0.11494	1.27e-15	14.8958
	TEAD1	ANO3	0.115753	0.115753	6.21e-16	15.2071		SMAD4	MIR4435-2HG	0.096046	0.096046	1.1e-08	7.96048		EBF1	NRP1	0.114938	0.114938	1.03e-11	10.9864
	MEF2A	ATP10A	0.115649	0.115649	7.2e-19	18.1427		KLF12	ADAMTS9-AS2	0.095928	0.095928	3.02e-09	8.52048		PBX1	CASC15	0.1149	0.1149	8.39e-14	13.0764
	PLAGL1	APBB2	-0.1154	0.115403	8.16e-14	13.0882		TCF12	MAPK10	0.095879	0.095879	1.79e-12	11.7469		KLF12	SYNE1	0.114864	0.114864	6.27e-08	7.20299
	FLI1	A2M	0.115373	0.115373	3.5e-15	14.4559		TCF12	MYCBP2	0.095816	0.095816	3.18e-10	9.49763		AR	PDZRN4	0.114843	0.114843	8.68e-10	9.06146
	TCF12	RBMS3-AS3	0.115281	0.115281	1.57e-09	8.80289		TCF7L2	PRSS23	0.095813	0.095813	7.93e-11	10.1007		NR2F2	VCL	0.114841	0.114841	1.59e-12	11.7974
	KLF7	LONRF1	0.115225	0.115225	1.79e-15	14.7469		STAT5B	RANBP3L	0.095717	0.095717	1.58e-17	16.801		KLF6	SORBS1	0.114838	0.114838	5.54e-07	6.25642
	CTCF	PKHD1	0.115196	0.115196	6.78e-08	7.16874		GLIS3	MEIS1	-0.09567	0.095674	2.64e-11	10.579		NR2F2	SMOC2	0.114806	0.114806	4.15e-11	10.3815
	TCF12	RORA	0.11496	0.11496	9.6e-11	10.0175		MECOM	DLG2	0.095626	0.095626	7.24e-11	10.1405		TCF12	RFX2	0.114753	0.114753	5.51e-14	13.2587
	NR2F2	MBNL1	0.114928	0.114928	3.91e-16	15.4073		FOXO3	SLC38A2	0.095624	0.095624	8.5e-13	12.0706		HOXD11	NEGR1	-0.11461	0.114615	1.86e-15	14.7298
	KLF7	SULF1	0.114887	0.114887	6.6e-07	6.18021		FOSL2	KAZN	-0.09555	0.095547	1.35e-11	10.8696		ESR2	LPP	-0.11455	0.114549	2.42e-17	16.6167
	TCF12	COL5A1	0.114873	0.114873	1.7e-10	9.77063		FLI1	PDLIM5	0.095492	0.095492	3.64e-07	6.439		MEF2A	DLG2	0.114524	0.114524	1.74e-11	10.7594
	EBF1	SORBS1	0.114827	0.114827	6.75e-14	13.1705		ETV6	DHFR	0.095467	0.095467	6.83e-09	8.16558		MEF2A	SPON1	-0.11452	0.114516	2.91e-06	5.53655
	SMAD1	PDLIM5	0.114783	0.114783	1.05e-08	7.979		MEF2C	ITGA9	0.095446	0.095446	3.27e-13	12.4853		TCF12	RASAL2	0.1145	0.1145	1.02e-10	9.99188
	PBX3	HIP1	0.114759	0.114759	9.22e-17	16.0354		PBX1	NR3C2	0.095442	0.095442	7.87e-15	14.1043		NR4A1	SERPINE1	0.114475	0.114475	2.09e-14	13.6802
	RXRA	LAMA2	-0.11474	0.114743	1.92e-08	7.71759		ZEB1	HSPG2	0.095431	0.095431	2.34e-14	13.6306		TCF12	NEGR1	0.114461	0.114461	7.99e-10	9.09772
	ZBTB1	PRKG1	-0.11474	0.11474	2.15e-07	6.66723		STAT2	MGP	0.095378	0.095378	7.52e-13	12.1236		POU2F1	NFIA	0.114316	0.114316	2.13e-16	15.6721
	ZBTB7C	INPP4B	-0.11465	0.114651	9.4e-09	8.02693		PBX3	MGP	0.09535	0.09535	6.51e-09	8.18615		AR	LRRC4C	0.114305	0.114305	1.48e-14	13.8305
	FOXN3	MEIS1	0.114533	0.114533	1.91e-11	10.7187		ELK3	PCDH9	-0.09522	0.095224	1.03e-08	7.98619		KLF12	ADAMTS9-AS2	0.114213	0.114213	5.75e-11	10.2402
	FLI1	KIF26B	0.11453	0.11453	1.02e-08	7.99016		ARNT	IGFBP7	0.095222	0.095222	1.37e-10	9.86342		PLAGL1	KIF26B	0.114121	0.114121	4.74e-09	8.32411
	BCL6	SVIL	0.114292	0.114292	3.75e-13	12.4263		KLF7	MYO1E	0.094967	0.094967	1.59e-14	13.7989		MEF2A	GALNT17	0.114097	0.114097	2.85e-12	11.5448
	PBX3	AEBP2	0.114179	0.114179	1.06e-17	16.9752		NR3C1	CPED1	0.094907	0.094907	5.21e-09	8.28315		FOXO3	NEGR1	0.114092	0.114092	1.61e-12	11.7921
	GLIS3	AKAP12	0.114058	0.114058	7.17e-14	13.1442		ESR2	SDK1	0.094899	0.094899	2.76e-11	10.5595		KLF6	FLRT2	-0.11392	0.113919	1.1e-09	8.95895
	JUN	RARB	0.114003	0.114003	8.7e-14	13.0607		TCF7L2	KCND2	0.09489	0.09489	6.18e-11	10.2092		TCF12	SULF1	0.113917	0.113917	4.73e-07	6.32522
	ETS1	KIF26B	-0.11396	0.11396	1.46e-10	9.83498		STAT5B	ADAMTSL3	-0.09486	0.094864	4.29e-13	12.3679		KLF7	THBS1	0.113742	0.113742	4.72e-15	14.326
	STAT3	AKAP12	0.113917	0.113917	1.04e-14	13.9824		KLF9	ATRNL1	0.094833	0.094833	5.62e-10	9.24999		MEF2C	PLXDC2	-0.11365	0.113653	5.5e-15	14.2597
	NR3C1	PDE3A	0.113732	0.113732	5.18e-13	12.286		NR3C1	SYNE1	0.094765	0.094765	1.25e-11	10.9016		PBX3	PARVA	0.113643	0.113643	9.18e-14	13.037
	KLF7	PTPRG	0.113615	0.113615	7.06e-08	7.15136		NFATC2	MECOM	-0.09475	0.094746	1.27e-07	6.89767		NFATC4	GPX3	0.113587	0.113587	4.14e-14	13.3828
	GLI2	CARMN	0.113567	0.113567	2.1e-07	6.67829		SMAD1	PLCB1	-0.09463	0.094631	4.16e-12	11.3812		ESR1	LPP	-0.11355	0.113554	1.47e-14	13.8324
	ERG	THBS1	0.113445	0.113445	9.74e-13	12.0114		KLF9	ZFPM2	-0.09459	0.094588	6.75e-09	8.1705		WT1	PAK3	0.113517	0.113517	3.22e-10	9.49169
	PBX1	TCF7L2	0.113411	0.113411	1.53e-14	13.8142		PBX3	PRSS23	0.094558	0.094558	1.84e-14	13.7363		TCF12	FBN1	0.113457	0.113457	9.51e-13	12.022
	SMAD1	COL4A4	0.113363	0.113363	2.29e-10	9.63953		ZBTB7C	MSC-AS1	-0.09454	0.094542	6.36e-14	13.1967		TCF7L2	ADAMTS9-AS2	0.113446	0.113446	2.59e-12	11.5862
	FOXP2	CCDC102B	-0.11335	0.113354	6.16e-10	9.21038		FLI1	SLC12A1	0.094483	0.094483	2.54e-09	8.5957		POU2F1	SVIL	0.113395	0.113395	2.26e-12	11.6453
	FOSL1	TNC	0.11335	0.11335	1.82e-12	11.7397		SMAD1	FBLN5	0.094469	0.094469	6.45e-15	14.1906		ESR1	CALD1	-0.1133	0.113299	3.58e-05	4.44551
	TCF12	FBLN5	0.113332	0.113332	1.76e-08	7.75508		NR3C1	SVEP1	0.094428	0.094428	3.11e-09	8.50667		NR3C1	FLI1	0.113286	0.113286	2.87e-10	9.54144
	ZBTB7C	SOX6	0.113266	0.113266	1.18e-10	9.92728		MEIS1	SLC12A1	-0.09442	0.094423	1.05e-11	10.9793		TCF12	PALLD	0.113251	0.113251	2.01e-06	5.69631
	NR3C1	DLG2	0.113233	0.113233	6.61e-10	9.17993		KLF12	LTBP1	0.094402	0.094402	6.33e-11	10.1986		STAT5B	VCL	0.11324	0.11324	3.34e-13	12.4763
	MLXIP	P3H2	0.113166	0.113166	9.52e-15	14.0213		GLIS3	NRP1	0.094375	0.094375	3.7e-10	9.43233		NFE2L2	RBPMS	-0.11322	0.113224	6.44e-16	15.1912
	ZEB1	FKBP5	0.113151	0.113151	7.85e-05	4.10496		NR3C2	LINC01197	0.094371	0.094371	2.42e-15	14.6164		TCF12	CCBE1	0.113187	0.113187	1.01e-10	9.99616
	AR	CLSTN2	0.113038	0.113038	2.67e-16	15.5728		ETV5	SLC9A9	-0.09433	0.094332	2.54e-17	16.5957		MEF2A	FBXL7	0.113031	0.113031	1.49e-09	8.82763
	NPAS3	PRKG1	-0.11292	0.112916	2.36e-09	8.6269		FLI1	PCDH9	0.094251	0.094251	7.56e-09	8.12161		MEF2A	TPM1	0.113027	0.113027	2.19e-06	5.65884
	PAX8	GPX3	0.112739	0.112739	7.64e-14	13.1167		ERG	ASAP1	0.094206	0.094206	9.1e-12	11.0412		KLF7	FBLN5	0.113008	0.113008	1.27e-12	11.8949
	KLF5	FBLN5	-0.11263	0.11263	1.8e-11	10.7455		CTCF	PKHD1	0.094194	0.094194	1.71e-07	6.76742		ESR2	SYTL2	-0.11301	0.113008	2.15e-10	9.66781
	PLAGL1	THSD4	-0.11256	0.112558	6.31e-08	7.20012		TCF7L2	KAZN	0.094016	0.094016	3.68e-13	12.4341		STAT2	CRIM1	0.112986	0.112986	2.87e-11	10.5428
	MEF2A	ADAMTSL1	0.112519	0.112519	0.00014	3.85352		GLIS3	CARMIL1	0.094003	0.094003	1.15e-09	8.93924		ERG	KAZN	-0.11297	0.112968	5.93e-14	13.2269
	TCF7L2	COL4A4	0.112483	0.112483	3.29e-11	10.4828		MEF2A	MSRB3	0.09396	0.09396	1.16e-12	11.9373		STAT3	LDLRAD4	0.112961	0.112961	1.98e-11	10.7025
	KLF7	RERG	0.112451	0.112451	2.2e-07	6.65842		STAT2	PID1	0.093927	0.093927	1.76e-13	12.7534		TCF7L2	MAML2	0.112937	0.112937	1.05e-10	9.97706
	TCF12	LPP	0.112343	0.112343	1.08e-14	13.9675		TCF7L2	ZFPM2	0.09392	0.09392	9.66e-08	7.0151		KLF7	FN1	0.112937	0.112937	1.17e-11	10.9309
	KLF7	TAGLN	0.11233	0.11233	6.84e-14	13.165		KLF7	CARMIL1	0.093775	0.093775	9.26e-12	11.0332		NR3C2	COL4A5	0.11282	0.11282	6.69e-12	11.1744
	KLF9	SLC2A3	0.112313	0.112313	1.42e-14	13.8484		FLI1	INPP4B	0.0937	0.0937	3.19e-11	10.4957		ARNT	TTTY14	-0.11263	0.112631	1.99e-14	13.7002
	CREB3L2	CARMIL1	0.112309	0.112309	2.03e-09	8.69219		STAT3	DPP6	0.093683	0.093683	8.27e-09	8.08251		TCF12	NAALAD2	0.112592	0.112592	7.48e-10	9.1262
	THRB	ERBB4	0.112269	0.112269	6.74e-07	6.17113		CREB3L2	MYLK	0.093664	0.093664	3.1e-11	10.5082		ETS1	RYR2	-0.1125	0.112497	2.26e-15	14.6466
	TCF7L2	KIF26B	-0.1122	0.112203	1.52e-07	6.81708		GLIS3	FIGN	0.093646	0.093646	3.08e-10	9.51107		FOS	SDK1	-0.11249	0.112488	5.75e-12	11.2403
	KLF12	AKAP13	0.112073	0.112073	1.67e-15	14.7779		NR3C1	SH3D19	0.093646	0.093646	1.6e-11	10.7971		TCF12	MPRIP	0.112363	0.112363	1.25e-09	8.90345
	KLF7	FLNB	0.112056	0.112056	1.39e-17	16.8577		NR2F2	LRMDA	-0.09363	0.093631	7.48e-11	10.1261		KLF6	LAMC3	0.112307	0.112307	4e-10	9.3974
	KLF12	PCDH9	0.112004	0.112004	1.4e-13	12.8551		TCF7L2	TNS1	0.093625	0.093625	1.36e-15	14.8673		KLF12	MYLK	0.112286	0.112286	5.98e-10	9.22298
	ESR1	LINC01197	0.111748	0.111748	2.66e-11	10.5753		HIVEP3	PTPRG	0.093596	0.093596	4.18e-12	11.3793		ZEB1	MACROD2	-0.11228	0.112275	4.46e-09	8.3509
	NR3C1	CPED1	0.111736	0.111736	9.86e-09	8.00629		MLXIP	ADH1B	-0.09355	0.093551	5.53e-05	4.25695		TCF12	UBE2E2	0.112234	0.112234	2.91e-10	9.53595
	NR2F1	SULF1	0.111718	0.111718	6.22e-12	11.2063		RUNX2	CCDC102B	0.093528	0.093528	5.67e-15	14.2462		EPAS1	ITGA9	0.11221	0.11221	4.34e-10	9.36227
	CREB3L2	MKLN1	0.111699	0.111699	1.82e-15	14.7392		FOSL1	KIAA1217	0.093467	0.093467	7.02e-13	12.1538		MEF2A	SOX5	0.112173	0.112173	1.72e-11	10.7634
	NFE2L2	CALCRL	0.111691	0.111691	5.24e-12	11.281		NR4A1	C1orf21	0.093408	0.093408	1.1e-12	11.9571		ZEB1	FN1	0.112169	0.112169	3.83e-10	9.41736
	ZEB1	LHFPL6	-0.11162	0.111624	1.36e-09	8.8677		NFATC4	MEIS2	0.093292	0.093292	5.27e-15	14.2782		ZBTB1	ROR2	0.112106	0.112106	1.26e-12	11.8984
	ZEB1	PRICKLE2	0.111597	0.111597	4.46e-11	10.3511		ZEB1	JAZF1	0.093283	0.093283	3.83e-09	8.41692		MEF2C	MYLK	0.112093	0.112093	1.44e-12	11.8419
	KLF7	NALCN	-0.11159	0.111585	3.65e-15	14.4377		ZBTB1	PRRX1	0.093272	0.093272	6.18e-11	10.2089		NR3C1	PARD3B	0.112006	0.112006	2.34e-11	10.6311
	MEF2C	LHFPL6	0.111526	0.111526	1.57e-12	11.804		PPARGC1A	PKHD1	0.093227	0.093227	2.63e-06	5.58025		PBX1	NR3C2	0.111901	0.111901	3.55e-13	12.4498
	SP3	PCDH9	-0.11146	0.111461	7.46e-12	11.1272		NR2F2	PPP1R12B	0.093207	0.093207	2.4e-13	12.619		ATF3	LAMA2	0.111862	0.111862	1.08e-07	6.9663
	GLIS3	OSBPL10	0.111446	0.111446	8.35e-11	10.0784		GLI2	ITGA9	0.093195	0.093195	3.78e-16	15.4229		KLF12	DLC1	0.111794	0.111794	1.66e-11	10.7788
	FOXN3	NCKAP5	0.111383	0.111383	9.22e-07	6.03526		CREB3L2	NR2F1	-0.09318	0.093178	3.9e-05	4.40935		IRF1	FLRT2	0.111779	0.111779	2.28e-13	12.6427
	PLAGL1	MYH10	0.111305	0.111305	1.04e-11	10.9819		FLI1	LINC00513	-0.09317	0.093175	1.45e-07	6.83784		NR2F1	SLC8A1	-0.11175	0.111754	4.3e-08	7.36699
	TCF12	AUTS2	0.111174	0.111174	1.05e-13	12.9791		SMAD1	NCALD	0.093154	0.093154	9.15e-13	12.0384		KLF7	FKBP5	0.111703	0.111703	3.47e-08	7.45998
	EGR1	COL4A1	0.111124	0.111124	2.21e-06	5.65658		ERG	PAG1	0.093105	0.093105	3.2e-15	14.4953		ETV6	YAP1	0.111692	0.111692	1.88e-15	14.7251
	JUND	SLC12A1	0.111077	0.111077	6.97e-17	16.1565		NR3C1	PLXDC2	0.093085	0.093085	6.64e-09	8.17792		TCF12	TNS3	0.111686	0.111686	1.12e-14	13.9501
	TEAD1	MAML2	0.111021	0.111021	4.51e-08	7.34584		POU2F1	MYLK	0.093053	0.093053	2.06e-11	10.6856		FOSB	LTBP1	-0.11164	0.11164	4.45e-15	14.3521
	ZBTB1	NFASC	0.110993	0.110993	4.78e-09	8.32085		SP3	SCARA5	0.093048	0.093048	1.79e-19	18.7467		EPAS1	CCDC102B	0.111626	0.111626	3.34e-11	10.4766
	NFIB	COL8A1	0.110876	0.110876	1.1e-09	8.95826		GATA3	FILIP1	0.092991	0.092991	4.34e-15	14.3621		HIC1	PRKG1	-0.11157	0.111567	9.6e-15	14.0177
	NFATC2	LAMB1	-0.11086	0.110861	1.19e-16	15.9248		PBX3	EBF1	0.092987	0.092987	2.62e-09	8.58159		PPARG	MACROD2	-0.11147	0.111473	3.09e-14	13.5095
	GLIS3	RAPGEF5	-0.11083	0.110829	1.3e-10	9.8867		FLI1	PLCB1	-0.09288	0.092875	1.33e-12	11.875		SMAD1	FLI1	0.111463	0.111463	1.13e-11	10.9463
	ZBTB7C	ADAMTSL2	-0.11072	0.110724	2.32e-13	12.6342		ZBTB7C	CCBE1	-0.09287	0.092873	4.53e-10	9.34422		PBX3	MYLK	0.111462	0.111462	1.53e-12	11.816
	WT1	LRMDA	0.110691	0.110691	1.59e-08	7.79965		STAT2	TANC1	0.092865	0.092865	2.71e-09	8.56681		EPAS1	PLA2G4A	0.111414	0.111414	3.01e-17	16.5209
	KLF12	ATXN1	0.110628	0.110628	2.62e-16	15.5814		SMAD1	PDE3A	0.092842	0.092842	1.09e-08	7.96355		STAT2	KALRN	0.111406	0.111406	1.35e-06	5.8702
	STAT2	NR2F1	0.110437	0.110437	4.91e-16	15.3092		SMAD2	JPX	0.092804	0.092804	6.13e-13	12.2123		NR2F1	PRICKLE1	0.111404	0.111404	1.56e-12	11.8062
	TCF7L2	FLRT2	-0.1103	0.110301	3.45e-12	11.4618		NR3C1	SETBP1	0.092732	0.092732	3.44e-06	5.46327		PBX3	ADAMTS12	0.111371	0.111371	7.35e-12	11.1335
	ZEB1	COL4A3	-0.11029	0.110287	7.15e-10	9.14545		KLF7	KAZN	-0.09269	0.09269	5.77e-12	11.2386		ZEB1	MYO1D	0.111354	0.111354	3.09e-11	10.5105
	TCF12	SLC2A3	0.110253	0.110253	5.15e-05	4.28795		STAT3	PRSS23	-0.09269	0.092685	1.69e-11	10.7713		STAT2	FBLN5	0.111345	0.111345	5.24e-11	10.2804
	WT1	NLGN1	0.110213	0.110213	1.03e-10	9.98528		TCF12	FAM172A	0.092587	0.092587	1.03e-08	7.9878		KLF6	GRIN2A	-0.11134	0.11134	3.32e-10	9.47876
	GLI2	RERG	-0.11018	0.11018	1.62e-09	8.78938		EGR1	NCKAP5	0.092495	0.092495	5.96e-11	10.2247		ARNT	TNC	-0.1113	0.111299	4.44e-08	7.35242
	KLF7	MSC-AS1	-0.11009	0.110087	5.53e-11	10.257		KLF7	ACTN4	0.092473	0.092473	1.75e-17	16.7577		PLAGL1	MACROD2	0.111298	0.111298	4.34e-09	8.36291
	NR2F2	PPP1R12B	0.110054	0.110054	3.1e-11	10.5084		TCF7L2	RASAL2	0.092438	0.092438	1.54e-14	13.8133		KLF7	SEMA3C	-0.11129	0.111294	2.29e-11	10.6402
	MEF2A	ADAMTS9-AS2	0.110012	0.110012	1.06e-08	7.97381		TCF12	MYLK	0.09241	0.09241	7.95e-12	11.0994		PLAGL1	FLNB	0.111267	0.111267	1.53e-13	12.8142
	KLF7	TPM1	0.109879	0.109879	7.44e-05	4.12832		NR3C1	MGP	-0.0924	0.092399	4.39e-09	8.35791		ETS1	SGCD	0.111258	0.111258	6.44e-11	10.1913
	FOXN2	ARHGAP15	0.109835	0.109835	9.15e-09	8.03862		FOXO3	INPP4B	0.092374	0.092374	1.25e-08	7.90383		RUNX2	FLNB	-0.11123	0.111228	3.05e-13	12.5163
	TCF7L2	PTEN	0.109772	0.109772	3.74e-10	9.42738		TCF7L2	SLC22A3	-0.09231	0.09231	6.97e-09	8.15658		ZEB1	GUCY1A2	-0.11122	0.111215	5.97e-08	7.22412
	TCF7L2	PCDH9	0.109693	0.109693	2.67e-10	9.57292		EPAS1	KAZN	0.092304	0.092304	2.95e-12	11.53		MEF2A	ELN	0.111185	0.111185	1.21e-08	7.91827
	STAT5B	SYNPO2	0.109686	0.109686	1.98e-13	12.7029		PPARGC1A	LAMA2	-0.09224	0.092239	2.12e-11	10.6739		AR	DMD	0.111133	0.111133	7.01e-10	9.15422
	RORA	JPX	0.109683	0.109683	1.71e-14	13.766		RAD21	FGF14	0.092199	0.092199	3.93e-06	5.40603		ERG	ARHGAP18	0.111082	0.111082	2.62e-17	16.5818
	GLIS3	PLPP3	0.109631	0.109631	1.68e-13	12.7758		POU2F1	AKT3	0.092186	0.092186	3.01e-11	10.5208		RUNX1	NAV2	-0.11107	0.111067	3.7e-16	15.4319
	NFIB	MYO10	-0.10963	0.109631	1.4e-12	11.8528		PBX3	COL16A1	0.092177	0.092177	1.01e-13	12.9969		EBF1	EPB41L2	0.111023	0.111023	1.59e-13	12.7982
	EBF1	FHL2	0.109597	0.109597	1.16e-16	15.9344		GLIS3	ERBB4	0.092139	0.092139	1.41e-07	6.85228		STAT3	LARGE1	0.110936	0.110936	8.5e-09	8.07076
	ZEB1	COL1A2	0.109574	0.109574	8.5e-17	16.0704		TCF12	MOXD1	0.091952	0.091952	5.34e-13	12.2728		PBX3	PRKG1	0.110913	0.110913	1.47e-09	8.83351
	MEF2C	DMD	0.109549	0.109549	2.64e-13	12.5781		FOXN3	ESR1	0.091914	0.091914	7.97e-09	8.09855		RARB	COL4A4	0.110832	0.110832	5.14e-11	10.2887
	MEF2C	PALLD	-0.10954	0.109539	4.23e-13	12.3739		SP3	NR2F1	0.091912	0.091912	2.22e-06	5.65305		BCL6	MAML2	-0.11074	0.110737	1.74e-11	10.7597
	STAT3	RBMS1	0.10948	0.10948	2.06e-14	13.6855		PTEN	ROBO1	0.091901	0.091901	1.93e-11	10.7137		PBX3	MYO1E	0.110691	0.110691	7.85e-10	9.10505
	ZEB1	PID1	0.109401	0.109401	6.55e-07	6.18363		HEYL	KAZN	-0.09189	0.09189	5.47e-11	10.2623		THRB	PRKG1	0.110672	0.110672	7.68e-09	8.11477
	PBX3	SLC24A3	0.109302	0.109302	3.21e-18	17.4933		FOXO1	RAPGEF5	-0.09184	0.091842	2.16e-15	14.6647		MAF	PCDH7	-0.11065	0.110649	6.86e-17	16.1635
	MEF2A	NALCN	0.109271	0.109271	3.39e-13	12.4702		TCF12	FNDC3B	0.091831	0.091831	9.19e-13	12.0367		FLI1	FGF14	-0.11065	0.110648	5.24e-05	4.28035
	BRCA1	GRIN2A	-0.10921	0.109206	5.07e-16	15.2946		WT1	SLC8A1	-0.09179	0.091793	7.16e-17	16.1453		NR2F1	SULF1	0.110641	0.110641	6.31e-07	6.20019
	BCL6	GPC6	0.109115	0.109115	9.03e-12	11.0445		PPARA	CUBN	0.091714	0.091714	2.96e-12	11.5287		CREB3L2	CDH11	0.11064	0.11064	3.37e-12	11.4724
	RAD21	KIF26B	-0.10903	0.109032	1.12e-12	11.9501		E2F3	MEIS1	-0.09169	0.091685	7.67e-15	14.1153		RAD21	EFNA5	0.110596	0.110596	3.34e-08	7.4759
	TCF12	OSBPL10	0.109003	0.109003	4.55e-08	7.34208		RAD21	COL15A1	-0.09165	0.091654	8.1e-13	12.0915		GLIS3	PLXDC2	-0.11055	0.110555	6.21e-10	9.20676
	MEF2A	CRIM1	0.108928	0.108928	7.53e-12	11.1231		EBF1	LDB2	-0.09162	0.091616	7.98e-08	7.09777		TCF4	PSD3	0.11053	0.11053	4.06e-15	14.3911
	NPAS2	FKBP5	0.108871	0.108871	2.26e-07	6.64503		STAT3	PLPP1	0.091549	0.091549	4.93e-11	10.3068		STAT2	COL4A1	-0.11053	0.110529	1.24e-05	4.90795
	KLF7	SEMA5A	0.108844	0.108844	1.49e-15	14.8262		TCF4	NEGR1	0.091535	0.091535	5.2e-07	6.28375		TCF7L2	NCALD	0.110527	0.110527	2.24e-13	12.6502
	KLF7	GEM	0.108797	0.108797	9.1e-13	12.041		NR3C1	ADAMTS12	0.091526	0.091526	1.8e-11	10.7451		NR3C2	RUNX1T1	0.110404	0.110404	4.73e-18	17.3254
	STAT3	MYOF	0.108747	0.108747	5.82e-09	8.23541		SMAD4	ADGRB3	0.091448	0.091448	3.16e-09	8.50085		NR3C1	SRGN	-0.1104	0.110397	9.47e-12	11.0238
	NR2F2	TMTC1	0.108728	0.108728	3.24e-07	6.48911		TCF12	STAG1	0.091321	0.091321	2.34e-16	15.6306		GLIS3	SLIT3	0.110272	0.110272	8.35e-07	6.07851
	NFIA	MGP	0.108691	0.108691	0.000188	3.72502		TCF7L2	FBLN5	0.091302	0.091302	3.18e-11	10.4981		KLF12	DMD	0.110127	0.110127	0.000944	3.02507
	PLAGL1	MSRB3	0.108678	0.108678	2.43e-13	12.6149		TCF7L2	UACA	0.091273	0.091273	2.12e-17	16.6741		STAT2	MAMDC2	-0.11008	0.110082	1.21e-11	10.9157
	ZEB1	DHRS3	-0.10868	0.108677	3.11e-14	13.5066		RAD21	LMOD1	0.091252	0.091252	8.09e-09	8.09198		ERG	NOX4	0.110014	0.110014	2.59e-12	11.5859
	PBX1	PRICKLE1	0.108633	0.108633	3.44e-17	16.4635		EBF1	LAMA4	0.09122	0.09122	4.1e-11	10.3872		MEF2A	PLPP1	0.109957	0.109957	3.34e-15	14.4761
	STAT3	FNDC3B	0.108626	0.108626	1.5e-14	13.8241		PBX1	CASC15	0.091202	0.091202	1.1e-09	8.95766		PBX3	TPM1	0.109941	0.109941	9.75e-08	7.01101
	TCF12	PLCXD3	0.108603	0.108603	0.000592	3.22784		ESR2	NAV2	0.091194	0.091194	8.07e-09	8.09333		ARNT	TSHZ2	0.109938	0.109938	3.07e-08	7.51352
	ETS1	FBLN5	0.108586	0.108586	3.59e-10	9.44453		MEF2A	SULF1	0.091127	0.091127	6.28e-10	9.20176		PLAGL1	NXN	0.109904	0.109904	2.23e-17	16.6525
	CREB3L2	ATP10D	0.108363	0.108363	3.24e-16	15.4894		SMAD1	MYLK	0.09109	0.09109	7.79e-13	12.1087		TCF7L2	MAMDC2	0.109853	0.109853	3.7e-09	8.43193
	WT1	CARMN	-0.10825	0.108253	7.89e-10	9.10271		NR3C1	NAV2	0.091067	0.091067	3.94e-09	8.40483		ESR1	NR2F1-AS1	0.109814	0.109814	2.46e-12	11.609
	HEYL	CARMN	-0.10823	0.108229	4.23e-13	12.3734		NPAS2	CRISPLD2	0.091052	0.091052	1.21e-11	10.9183		TCF7L2	GNA14	0.109732	0.109732	4.39e-09	8.3571
	RORA	TENT5A	0.10819	0.10819	1.06e-15	14.9743		RUNX2	RSPO3	-0.09104	0.091039	6.52e-06	5.18585		PLAGL1	PDZD2	-0.10963	0.109631	9.24e-21	20.0343
	KLF9	PRR16	0.108165	0.108165	1.37e-13	12.862		ETS1	SYNPO2	-0.09102	0.09102	2.72e-12	11.5656		HEYL	LAMA2	0.109592	0.109592	1.75e-08	7.75791
	TCF12	RASAL2	0.10814	0.10814	1.36e-09	8.86747		EBF1	NOVA1	0.090953	0.090953	1.34e-14	13.873		ERG	ATP10D	0.109577	0.109577	6.78e-14	13.169
	PBX3	P3H2	0.107842	0.107842	6.2e-13	12.2079		PBX3	CDH11	0.090922	0.090922	8.77e-12	11.0571		NFIX	IGFBP5	0.109547	0.109547	1.34e-07	6.87418
	NFE2L2	PALLD	-0.10776	0.107761	1.27e-13	12.8964		SMAD1	RAPGEF5	0.090912	0.090912	1.27e-14	13.8956		KLF9	KIF26B	-0.10953	0.109525	8.53e-10	9.06929
	NPAS3	ZBTB16	0.107731	0.107731	9.86e-11	10.0063		NR2F1	UACA	0.090881	0.090881	1.66e-15	14.7808		ESRRG	KCNIP4	0.109517	0.109517	4.49e-20	19.3482
	KLF5	ADAMTS12	-0.10773	0.107727	1.12e-14	13.9527		ZEB1	ADAMTS3	-0.09087	0.090872	6.24e-06	5.20508		RAD21	LAMA2	-0.1095	0.109501	2.67e-07	6.57389
	ZBTB7C	ETV6	-0.10768	0.107677	4.88e-12	11.3119		FLI1	PROCR	-0.09087	0.09087	9.81e-06	5.00811		NR2F1	TSHZ2	0.109481	0.109481	8.95e-08	7.04809
	CREB3L1	PLCXD3	-0.10766	0.107663	9.79e-14	13.0093		PLAGL1	GFRA1	-0.09071	0.09071	2.02e-17	16.6943		ZNF423	LAMA2	-0.1094	0.109399	1.72e-07	6.76423
	ZEB1	SVIL	0.107645	0.107645	1.37e-13	12.864		ERG	ATP10D	0.090648	0.090648	3.64e-15	14.4393		ERG	DTNA	-0.10938	0.109384	2.15e-07	6.66703
	THRB	PLA2G4C	0.107606	0.107606	1.93e-15	14.7151		BRCA1	SLC9A9	0.09064	0.09064	7.04e-16	15.1524		ZEB1	KLF12	0.109349	0.109349	2.89e-19	18.5397
	PLAGL1	STARD13	0.107541	0.107541	6.09e-16	15.2157		KLF12	MATN2	0.090565	0.090565	1.57e-17	16.8049		ETV6	VMP1	0.109302	0.109302	2.78e-11	10.5566
	ZEB1	FIGN	-0.10745	0.10745	1.87e-12	11.7285		AR	PCDH9	0.090554	0.090554	2.62e-10	9.58217		MEF2C	EBF1	0.109238	0.109238	1.63e-11	10.7875
	TCF12	RBMS1	0.10745	0.10745	1.43e-10	9.84532		SMAD1	COL4A4	0.090481	0.090481	8.12e-09	8.09035		SMAD1	CCBE1	0.109199	0.109199	6.58e-13	12.1816
	NR3C1	NR3C2	0.107404	0.107404	6.27e-10	9.20262		PLAGL1	RORA	0.090473	0.090473	6.24e-08	7.20466		ZEB1	MAP3K5	-0.10916	0.109159	1.19e-11	10.9252
	STAT5B	MYLK	0.107327	0.107327	3.9e-11	10.4085		TCF7L2	HIP1	0.090407	0.090407	4.42e-13	12.3548		STAT2	COL4A2	-0.10916	0.109157	5.2e-07	6.28397
	PLAGL1	ITGA9	0.107285	0.107285	8.77e-16	15.0571		KLF12	CARMIL1	0.090404	0.090404	3.25e-13	12.4884		ATF3	NFASC	0.109156	0.109156	2.1e-14	13.6778
	ETS1	SRGAP1	0.107267	0.107267	5.12e-09	8.29049		FLI1	GPC6	0.090395	0.090395	1.45e-08	7.83889		MEF2C	ITGA7	0.108921	0.108921	1.22e-25	24.9144
	NR3C1	DOCK4	0.107223	0.107223	3.83e-13	12.4168		KLF6	MEIS1	-0.09028	0.090278	8.6e-09	8.06546		ZEB1	NOX4	0.108873	0.108873	5.8e-13	12.2369
	TCF7L2	NTM	-0.1071	0.107105	3.46e-18	17.461		FOXN3	PDE7B	0.090277	0.090277	1.79e-11	10.7466		FOXN2	CNTN5	0.108865	0.108865	5.27e-10	9.27804
	ERG	PTPRG	0.107086	0.107086	3.46e-09	8.46094		ATF3	PRKG1	0.090275	0.090275	1.51e-08	7.82007		TCF7L1	NKD1	0.108806	0.108806	1.02e-14	13.9901
	ZBTB1	IGFBP7	0.106978	0.106978	3.61e-09	8.44218		SMAD1	SLIT3	0.090257	0.090257	1.81e-07	6.74295		MAF	SPP1	0.108796	0.108796	3.72e-17	16.4299
	KLF5	SLIT2	0.106901	0.106901	5.71e-07	6.24324		EBF1	RORA	0.090226	0.090226	4.53e-12	11.3443		CEBPB	KCNMA1	-0.10879	0.108793	1.43e-10	9.84449
	KLF5	PAK3	0.106899	0.106899	6.36e-21	20.1969		ZBTB1	LAMA4	0.090203	0.090203	8.01e-13	12.0966		RAD21	TNC	-0.10878	0.10878	4.15e-14	13.3817
	FOXO1	NEGR1	0.106888	0.106888	8.57e-15	14.0668		WT1	COL8A1	0.090082	0.090082	1.82e-15	14.7409		NR3C1	TANC1	0.108742	0.108742	2.69e-12	11.5705
	ZBTB7C	SDK1	0.106871	0.106871	3.83e-12	11.4166		ESR1	NRP1	0.089977	0.089977	9.66e-14	13.015		TCF4	COL4A2	-0.1087	0.1087	7.47e-06	5.12645
	MEF2C	PLCL1	0.106782	0.106782	2.09e-13	12.6808		NR2F2	RBPMS	0.089947	0.089947	6.83e-15	14.1656		THRB	LPP	0.108677	0.108677	4.18e-15	14.3786
	ZEB1	PIEZO2	0.106773	0.106773	9.52e-15	14.0213		KLF12	RASAL2	0.089892	0.089892	1.48e-13	12.8284		MEF2C	MRVI1	0.108603	0.108603	6.05e-13	12.2179
	PPARG	PRKG1	-0.10672	0.106722	3.79e-10	9.42079		FOXN2	FIGN	0.089891	0.089891	7.36e-14	13.1334		KLF12	PDE3A	0.108516	0.108516	1.75e-12	11.7572
	GLIS3	SAMD4A	0.106668	0.106668	1.61e-13	12.7926		PBX1	PRICKLE1	0.08986	0.08986	2.16e-14	13.6646		MEF2A	NEGR1	-0.10849	0.108495	1.63e-08	7.78778
	STAT3	GLIS3	0.106636	0.106636	2.28e-05	4.64175		RORA	JPX	0.089734	0.089734	4.15e-09	8.38145		POU2F1	FKBP5	0.108338	0.108338	4.34e-11	10.3629
	SMAD1	CCDC102B	0.10663	0.10663	6.71e-14	13.1733		NR2F1	SLC8A1	0.089703	0.089703	6.74e-10	9.17164		RAD21	LINC01088	0.108335	0.108335	1.39e-13	12.8576
	KLF6	FN1	0.10654	0.10654	1.56e-18	17.807		MEIS2	KAZN	0.089689	0.089689	2.33e-12	11.633		MEF2C	LDB2	-0.10833	0.108333	1.37e-09	8.86344
	TCF7L2	RASAL2	0.106482	0.106482	3.97e-10	9.40171		KLF6	USP53	0.089665	0.089665	1.44e-12	11.8417		STAT2	EFNA5	-0.10832	0.108318	1.74e-08	7.75846
	EBF1	CLSTN2	0.106457	0.106457	3.99e-13	12.3988		PLAGL1	MEG3	0.089651	0.089651	4.51e-13	12.3462		ZBTB7C	NFASC	-0.10821	0.108215	1.33e-09	8.87774
	RXRA	SEMA3C	-0.10643	0.10643	1.81e-08	7.74282		NR2F2	SYTL2	0.089618	0.089618	2.19e-12	11.6593		MEF2C	SPON1	-0.10821	0.108213	1.16e-11	10.9363
	KLF12	LTBP1	0.106427	0.106427	2.45e-11	10.6109		EBF1	ATRNL1	-0.08945	0.089448	2.34e-10	9.63		FOXO3	ZBTB16	0.108116	0.108116	5.06e-07	6.29571
	NPAS2	SPON1	0.106407	0.106407	2.65e-09	8.57743		HOXD11	NEGR1	-0.08941	0.089407	1.7e-12	11.7687		KLF6	ARHGAP10	0.108109	0.108109	1.63e-16	15.7868
	PBX3	FLNB	0.106397	0.106397	4.88e-18	17.3119		SMAD1	PTPRD	0.089204	0.089204	3.55e-12	11.4499		NR3C1	TTLL7	-0.10811	0.108108	5.57e-11	10.2541
	TCF7L2	CARMN	0.106364	0.106364	7.8e-08	7.10816		KLF6	EPS8	0.089168	0.089168	1.23e-10	9.91175		ESR1	SVEP1	0.108059	0.108059	1.65e-08	7.78262
	FOXO1	EXT1	0.106324	0.106324	0.000953	3.021		NPAS2	CARMN	0.089126	0.089126	1.42e-10	9.84915		ZBTB7C	KAZN	-0.10802	0.108016	4.71e-14	13.3272
	NR3C1	MOXD1	0.106316	0.106316	1.06e-08	7.97289		NR3C1	SEMA3C	0.089116	0.089116	1.02e-11	10.9896		KLF6	PID1	-0.10799	0.107987	9.9e-10	9.00444
	ATF3	SLC38A2	0.106295	0.106295	3.53e-14	13.4522		SMAD1	PDLIM5	0.089096	0.089096	4.61e-09	8.33603		NPAS2	CLMP	0.107899	0.107899	1.56e-17	16.8079
	BACH1	IL1R1	0.106235	0.106235	3.5e-12	11.4557		KLF6	PDGFD	-0.08908	0.089078	7.67e-14	13.1152		KLF7	EBF1	0.107825	0.107825	9.13e-14	13.0394
	ZEB1	PARM1	-0.10616	0.106161	3.28e-17	16.4837		ETS1	MIR646HG	-0.08898	0.08898	4.05e-16	15.3922		HIC1	DMD	-0.10774	0.107736	2.18e-11	10.6622
	KLF12	ZBTB16	0.106114	0.106114	2.17e-08	7.66354		NR3C1	COL14A1	0.08896	0.08896	1.27e-12	11.8952		STAT3	LMOD1	0.107703	0.107703	1.56e-06	5.80601
	GLIS3	ZEB1	-0.10609	0.10609	1.19e-10	9.92424		TWIST2	KAZN	0.088943	0.088943	5.8e-14	13.2369		KLF5	ZFPM2	0.10765	0.10765	1.6e-09	8.79472
	WT1	TSHZ2	-0.10609	0.106088	3.23e-10	9.49143		MEF2D	NAV3	-0.08892	0.088916	1.49e-06	5.82563		ZEB1	TMTC1	-0.10762	0.107619	6.33e-14	13.1984
	RXRA	GFRA1	0.106057	0.106057	1.01e-14	13.9968		STAT3	PDZRN4	0.088901	0.088901	1.29e-05	4.89065		EBF1	ENAH	0.107597	0.107597	1.14e-09	8.94217
	NR3C1	TNS3	0.106017	0.106017	3.63e-09	8.44037		ZEB1	SYT1	-0.08889	0.088893	2.42e-08	7.616		WT1	LDB2	0.107578	0.107578	1.11e-11	10.9558
	KLF7	ZEB1	0.105937	0.105937	2.24e-12	11.6492		ZEB1	LINGO1	-0.08888	0.088884	1.26e-13	12.8986		KLF12	GUCY1A2	0.107554	0.107554	2.56e-09	8.59096
	ZBTB7C	DHFR	-0.10575	0.105753	5.56e-08	7.25455		TCF7L2	ATRNL1	0.088859	0.088859	2.33e-08	7.63295		ERG	DCLK2	0.107544	0.107544	7.22e-14	13.1415
	PBX3	CARMIL1	-0.10575	0.105748	7.59e-11	10.1197		SP3	MEOX2	0.088821	0.088821	1.58e-12	11.8015		STAT3	MYOF	0.107416	0.107416	1.4e-05	4.85375
	THRB	SLCO3A1	0.10573	0.10573	1.27e-13	12.8962		RUNX2	FKBP5	0.088817	0.088817	1.05e-10	9.97738		ETS1	PDZRN4	-0.10741	0.107405	1.74e-12	11.76
	KLF12	AUTS2	0.105716	0.105716	3.18e-12	11.4973		THRB	MYO1D	0.088809	0.088809	1.24e-11	10.9057		FOXN3	DLG2	0.10732	0.10732	8.3e-14	13.0809
	FOXN3	DLC1	0.105694	0.105694	3.73e-15	14.4283		TCF7L2	MEIS2	0.08879	0.08879	9.72e-09	8.01221		ETS1	SORBS1	-0.1073	0.107301	6.18e-07	6.20921
	MGA	SULF1	0.105689	0.105689	9.65e-11	10.0155		CREB3L2	FNDC3B	0.088779	0.088779	4e-15	14.3984		WT1	MECOM	0.107268	0.107268	5.23e-13	12.2813
	WT1	NOX4	0.105645	0.105645	2.72e-12	11.5659		PTEN	CASC15	-0.08876	0.088758	8.81e-12	11.0549		BCL6	FGF7	0.107247	0.107247	8.02e-11	10.0958
	EBF3	CLSTN2	0.105548	0.105548	5.6e-17	16.252		ZEB1	COL4A4	-0.08874	0.088739	4.43e-11	10.3537		FOXN2	CFH	0.107212	0.107212	4.63e-07	6.33471
	TCF12	DSCAML1	0.105534	0.105534	3.93e-10	9.40606		NFATC2	KAZN	0.088733	0.088733	1.04e-09	8.98297		EGR1	MGP	0.107177	0.107177	3.11e-13	12.5075
	ZEB1	ITGA11	0.105515	0.105515	4.87e-11	10.312		RFX2	MACROD2	0.088689	0.088689	1.07e-14	13.9698		PLAGL1	EPS8	-0.10713	0.107131	1.82e-11	10.7397
	TEAD1	LMO7	0.105486	0.105486	2.76e-19	18.5598		FOSL2	ABI3BP	0.088666	0.088666	0.000181	3.74123		ZEB1	HIP1	-0.10706	0.107058	2.26e-11	10.6456
	PBX3	MEIS1	0.105429	0.105429	9.77e-16	15.0102		HEYL	IGFBP7	0.088658	0.088658	8.6e-09	8.0657		STAT2	AEBP2	0.107053	0.107053	1.34e-11	10.874
	EBF3	DLG2	-0.10535	0.105346	4.9e-11	10.3101		TCF12	RGS6	0.088612	0.088612	7.25e-14	13.1399		MEF2A	PPP1R12A	0.107051	0.107051	1e-09	8.99987
	ZNF331	IGFBP7	-0.10534	0.105339	5.59e-14	13.2524		KLF6	LAMC3	0.088611	0.088611	3.44e-13	12.464		NFIA	MBNL1	0.107004	0.107004	9.85e-15	14.0064
	NR3C1	APBB2	0.105324	0.105324	1.15e-14	13.9375		FLI1	NHSL1	0.088602	0.088602	6.34e-12	11.1977		BCL6	CARMIL1	0.106978	0.106978	2.42e-13	12.6163
	E2F3	EXT1	0.10528	0.10528	7.28e-12	11.1382		STAT2	ZFPM2	0.088597	0.088597	5.57e-13	12.2538		STAT2	ACTN4	0.106962	0.106962	3e-13	12.5224
	FLI1	AEBP2	0.105234	0.105234	1.32e-17	16.8801		PBX1	DHRS3	0.088551	0.088551	2.42e-10	9.61635		KLF7	ARHGAP6	0.10693	0.10693	2.86e-16	15.5438
	ZEB1	ERBB4	-0.10515	0.105148	2.48e-13	12.6056		WT1	NR2F1	0.088517	0.088517	4.22e-08	7.3744		MEF2A	TTLL7	0.106831	0.106831	0.000931	3.03087
	ZEB1	PLA2G4C	-0.10507	0.105066	6.82e-13	12.1663		BCL6	SYT1	0.08851	0.08851	2.14e-09	8.67051		STAT2	PGM5	-0.10679	0.106791	4.42e-14	13.3545
	PLAGL1	PXDN	0.104975	0.104975	1.46e-20	19.836		MEF2A	AKT3	0.08848	0.08848	1.97e-07	6.70471		NFIC	HS6ST3	0.106689	0.106689	1.11e-12	11.9529
	FOXO3	NID1	0.104964	0.104964	1.26e-12	11.8979		ELF2	SEMA5A	0.088468	0.088468	3.69e-18	17.4324		IRF3	FTX	0.106623	0.106623	1.65e-12	11.783
	ZBTB7C	NFASC	-0.10495	0.104948	2.37e-08	7.6246		TCF12	DIAPH2	0.088457	0.088457	1.19e-15	14.9244		PRDM5	ADGRB3	0.1066	0.1066	2.41e-06	5.6181
	ZBTB7C	SLC22A3	0.104913	0.104913	2.27e-10	9.64447		KLF7	MAML3	0.088457	0.088457	1.74e-12	11.7602		EGR1	MAML2	0.106486	0.106486	6.43e-10	9.19209
	WT1	SYT1	0.104775	0.104775	4.58e-15	14.3387		NR3C1	PTPRG	0.088432	0.088432	8.39e-11	10.0763		EBF3	SDK1	-0.10645	0.10645	1.33e-09	8.87538
	ESR1	GULP1	0.104733	0.104733	3.19e-11	10.4963		TCF12	LTBP1	0.088419	0.088419	2.11e-11	10.6751		KLF7	CACNA1D	-0.10644	0.106436	9.2e-13	12.0361
	TCF12	ATXN1	0.104732	0.104732	4.51e-15	14.346		SP3	CASC15	0.088415	0.088415	1.57e-13	12.8036		ETS1	ASAP1	0.106392	0.106392	1.05e-08	7.97917
	KLF7	PLXDC2	0.104676	0.104676	1.23e-07	6.91081		NR3C1	DNM3OS	0.088372	0.088372	1.1e-11	10.9584		NR3C1	SYNE1	0.106364	0.106364	9.74e-11	10.0114
	HEYL	FKBP5	0.104665	0.104665	1.13e-09	8.9486		GLIS3	TPM1	0.08832	0.08832	3.71e-12	11.4304		PBX3	PDLIM5	0.106154	0.106154	5.1e-05	4.29275
	PLAGL1	SETBP1	-0.10461	0.10461	2.66e-09	8.57563		RAD21	JPX	0.088261	0.088261	2.2e-16	15.657		PBX3	SLC24A3	0.106047	0.106047	2.52e-15	14.598
	ESR1	UST	0.104554	0.104554	3.15e-17	16.5014		NFATC2	DCLK1	0.088238	0.088238	3.83e-15	14.4173		STAT2	CNTN4	-0.10601	0.106005	8.36e-15	14.078
	STAT2	GNA14	0.10452	0.10452	6.27e-10	9.20265		FLI1	ROR1	0.088234	0.088234	7.27e-17	16.1385		PLAGL1	TPM1	0.105911	0.105911	1.14e-06	5.94193
	ZEB1	FMNL2	0.104304	0.104304	1.64e-19	18.785		RFX2	PDZRN4	-0.08822	0.088219	1.52e-08	7.81839		PBX3	SLIT2	0.105904	0.105904	7.21e-11	10.1419
	NPAS2	NRP1	-0.10425	0.104247	5.4e-15	14.2675		TCF7L2	PLCXD3	0.088101	0.088101	2.47e-10	9.60788		NR3C1	ADAMTS9-AS2	0.105877	0.105877	6.34e-09	8.19775
	TCF7L2	FCHSD2	0.104174	0.104174	8.61e-14	13.065		TCF7L2	COL4A1	0.087992	0.087992	1.67e-10	9.77614		MEF2C	THRB	0.105829	0.105829	4.36e-15	14.3605
	TCF7L1	RASAL2	0.104144	0.104144	2.02e-12	11.6947		GLI2	ITGA11	0.087961	0.087961	2.02e-15	14.6956		KLF9	SLC2A3	0.105742	0.105742	9.72e-14	13.0125
	ERG	APBB2	0.104101	0.104101	4.33e-13	12.364		BCL6	MOXD1	-0.08793	0.087933	1.01e-11	10.9939		GLI2	SVIL	0.105716	0.105716	1.2e-14	13.9194
	FLI1	FGFR1	-0.10407	0.104071	3.07e-11	10.5132		BCL6	MYCBP2	0.087851	0.087851	1.53e-14	13.8156		FOXO1	MSRB3	-0.10568	0.105679	4.35e-11	10.362
	ESR1	KAZN	0.104001	0.104001	1.35e-09	8.87074		SP3	ESR1	-0.08782	0.087819	9.77e-12	11.0099		HIVEP3	RIPOR3	0.105614	0.105614	2.77e-10	9.55725
	ERG	NRP1	0.103986	0.103986	2.42e-14	13.6158		NR3C1	PRSS23	0.087792	0.087792	4.48e-11	10.3488		CREB3L2	NR2F1	-0.10555	0.105547	3.46e-09	8.46072
	NR3C1	SH3D19	0.103918	0.103918	5.35e-13	12.2714		E2F3	GPC6	0.087741	0.087741	2.25e-15	14.6475		ZEB1	ADAMTSL2	0.105282	0.105282	5.76e-16	15.2396
	ZEB1	SFRP1	-0.10387	0.103874	5.97e-17	16.2241		KLF6	ARHGAP10	0.087722	0.087722	6.49e-17	16.1876		ESR2	ARHGAP6	-0.10528	0.105278	2.78e-11	10.5559
	PBX3	ADAMTSL1	-0.10378	0.103776	0.000169	3.77209		MLXIP	LINC00513	-0.08767	0.087675	1.56e-09	8.8064		FOS	ACTN4	-0.10525	0.105255	4.68e-16	15.3294
	PAX8	ERBB4	0.103738	0.103738	8.35e-15	14.0785		ATF3	TAGLN	0.087655	0.087655	2.21e-15	14.6551		EBF1	JAK2	0.105233	0.105233	5.03e-06	5.29809
	FOXO3	NFIA	0.103706	0.103706	1.09e-08	7.96359		WT1	MEGF6	0.087631	0.087631	4.27e-26	25.37		TCF12	IFI16	0.105207	0.105207	5.01e-20	19.2999
	PRDM5	LDB2	0.103675	0.103675	1.78e-10	9.75055		KLF7	INPP4B	0.08763	0.08763	6.31e-12	11.2001		ERG	SORBS2	0.105203	0.105203	6.66e-11	10.1763
	TCF7L2	RARB	0.103589	0.103589	2.87e-17	16.5417		CTCF	FGF14	-0.08762	0.087618	1.7e-07	6.76845		GLIS3	SEMA5A	0.105135	0.105135	2.86e-17	16.5429
	ATF3	LAMA2	0.103569	0.103569	1.1e-06	5.95852		CTCF	ITGA8	0.087591	0.087591	4.4e-10	9.3561		NR3C1	NR2F1-AS1	0.105126	0.105126	1.23e-13	12.9094
	MEF2C	SEMA5A	0.103527	0.103527	1.57e-15	14.8047		KLF6	EBF1	-0.08754	0.08754	8.07e-09	8.09325		EBF1	DLG2	0.105007	0.105007	4.16e-10	9.3813
	ESR1	MIR99AHG	0.103481	0.103481	2.36e-15	14.6271		THRB	LTBP1	0.087522	0.087522	5.7e-15	14.2443		NR3C1	CARMN	-0.10499	0.10499	1.96e-05	4.70866
	EPAS1	MAML3	-0.10347	0.103475	1.59e-12	11.798		MEF2A	EBF1	-0.0875	0.087498	9.33e-07	6.0302		NPAS2	DLGAP1	0.104966	0.104966	1.38e-16	15.8611
	ETS1	ZBTB16	-0.10346	0.103464	4.63e-08	7.33479		TCF7L2	TTC28	0.087466	0.087466	4.26e-15	14.3703		PBX3	COL1A2	0.104943	0.104943	1.38e-17	16.8612
	TCF12	DPH6	0.103386	0.103386	6.98e-12	11.1564		EBF1	ARHGAP24	0.087464	0.087464	5.57e-15	14.2538		TWIST2	INPP4B	-0.10487	0.10487	2.41e-09	8.61864
	FLI1	NFASC	0.103382	0.103382	4.04e-08	7.39372		TCF12	FCHSD2	0.087457	0.087457	3.74e-13	12.4271		MEF2A	PDLIM3	0.10486	0.10486	1.2e-09	8.91969
	KLF5	SYT1	0.103369	0.103369	5.99e-19	18.2225		NR2C2	MECOM	0.087433	0.087433	1.96e-10	9.70678		EBF1	EHBP1	0.10485	0.10485	3.16e-14	13.4996
	WT1	DANT2	0.103281	0.103281	3.95e-14	13.4036		TCF12	FKBP5	0.087388	0.087388	5.78e-09	8.23816		GLI2	MSRB3	0.104813	0.104813	1.54e-13	12.812
	BCL6	SYNPO2	0.103276	0.103276	6.46e-10	9.19008		TCF12	ZNF638	0.087373	0.087373	6.64e-17	16.1775		PBX1	PRICKLE1	0.10476	0.10476	5.39e-14	13.2686
	MEF2C	TTTY14	-0.10326	0.103259	6.92e-15	14.1596		KLF12	LRRC4C	0.087359	0.087359	3.25e-12	11.4881		THRB	SYNPO2	0.104737	0.104737	1.7e-08	7.76891
	NR2F2	PLCXD3	-0.10325	0.103248	9.54e-05	4.02051		SP3	SLC8A1	0.087115	0.087115	5.82e-11	10.2353		TEF	NEGR1	0.104722	0.104722	1.05e-13	12.977
	KLF7	ACTN4	0.103246	0.103246	4.69e-10	9.32884		TCF7L2	AUTS2	0.087102	0.087102	1.65e-12	11.7822		MEF2C	ADGRB3	0.104653	0.104653	1.02e-13	12.9905
	MEIS2	ERBB4	-0.10321	0.103205	1.47e-07	6.83243		ATF3	SLC2A3	0.087099	0.087099	1.49e-11	10.8279		MEF2C	RYR2	0.104635	0.104635	3.67e-18	17.4354
	GLI2	DDAH1	0.103203	0.103203	3.52e-08	7.45343		ARNT	RERG	0.087051	0.087051	1.52e-13	12.8181		PBX1	HIP1	0.104589	0.104589	1.44e-08	7.84273
	SMAD1	NFASC	0.103168	0.103168	1.72e-15	14.7638		SMAD1	GNA14	0.087036	0.087036	5.89e-13	12.2298		NR3C1	THSD4	0.104581	0.104581	6e-10	9.22198
	MEF2A	MSRB3	0.10311	0.10311	1.08e-13	12.9653		KLF7	PLXDC2	0.08698	0.08698	2.28e-08	7.64191		KLF12	ETV6	0.104568	0.104568	1.14e-15	14.9421
	TCF12	INPP4B	0.103089	0.103089	3.38e-07	6.47052		TCF4	ZEB1	0.086961	0.086961	2.29e-10	9.64024		SMAD4	ADAMTSL1	0.104392	0.104392	2.03e-08	7.693
	NR2F1	NR2F2	0.103083	0.103083	3.03e-16	15.5193		RXRA	RERG	0.08695	0.08695	5.46e-13	12.2628		NR3C1	RBPMS	-0.10426	0.104259	2.7e-11	10.5686
	KLF7	SAMHD1	0.10306	0.10306	1.96e-14	13.7077		MEIS1	HPGD	0.086943	0.086943	3.23e-08	7.49093		KLF7	CLMP	0.104243	0.104243	1.71e-11	10.766
	RFX2	ZBTB16	-0.10297	0.102966	3e-06	5.52311		NR2F1	NRP1	0.086912	0.086912	1.68e-12	11.7758		SMAD1	CACNA1C	-0.10422	0.104221	2.23e-07	6.65219
	CREB3L2	PLCXD3	-0.10292	0.102923	1.33e-09	8.87572		PBX3	HMCN1	0.086901	0.086901	2.25e-19	18.6481		PBX1	EHBP1	0.104153	0.104153	6.67e-11	10.176
	NFIB	TNC	-0.1028	0.102804	4.71e-07	6.32677		TCF12	GNA14	0.086872	0.086872	1.78e-09	8.75061		TCF7L2	USP53	0.104124	0.104124	3.31e-12	11.4802
	NFIA	MYO10	0.102792	0.102792	6.64e-18	17.1777		EBF1	CCBE1	0.086842	0.086842	2.92e-10	9.53469		NR3C2	SSBP2	0.104009	0.104009	2.66e-15	14.5754
	STAT3	MED13L	0.102757	0.102757	1.61e-15	14.7922		TCF4	NOVA1	0.086839	0.086839	5.6e-16	15.2522		HIC1	SORBS1	-0.10395	0.103952	9e-12	11.0456
	STAT2	EBF1	0.102756	0.102756	2.06e-11	10.6863		KLF12	ZEB1	0.086786	0.086786	2.76e-13	12.5592		MEF2A	DACH1	-0.10393	0.103928	0.000354	3.45143
	NPAS2	NPY1R	-0.10271	0.102714	3.77e-17	16.4235		RAD21	SPINK13	0.086783	0.086783	7.87e-11	10.1043		MEF2A	PDLIM5	0.103869	0.103869	0.000303	3.5182
	MEIS2	GPX3	-0.10271	0.102709	8.04e-06	5.09459		NFATC4	NAV2	0.08674	0.08674	8.36e-12	11.0779		NR3C1	ITGA1	0.103812	0.103812	0.000182	3.74023
	MAF	SPP1	0.102706	0.102706	1.32e-17	16.8802		NPAS3	CASC15	-0.08664	0.086644	7.26e-10	9.13919		EBF3	DLG2	-0.10367	0.10367	4.06e-14	13.3911
	JUND	EXT1	0.102699	0.102699	0.00011	3.95936		KLF6	PALLD	0.086636	0.086636	1.71e-13	12.7666		TCF7L2	PDZRN4	0.103662	0.103662	5.34e-07	6.27227
	TCF7L2	FTO	0.102668	0.102668	3.74e-12	11.4273		MLXIP	GUCY1A2	0.086633	0.086633	4.09e-14	13.3885		ZEB1	PIEZO2	0.103618	0.103618	2.22e-15	14.6532
	ZEB1	KLF12	0.102659	0.102659	1.14e-14	13.9446		BCL6	ROBO2	-0.08663	0.086632	3.13e-12	11.5047		EBF1	CPXM2	0.103599	0.103599	1.5e-10	9.82348
	MEF2C	TMTC1	0.102632	0.102632	1.61e-17	16.793		NR3C1	FAP	0.086617	0.086617	1.17e-12	11.933		KLF7	SLIT3	0.103452	0.103452	8.28e-05	4.08185
	NPAS2	CRISPLD2	0.102548	0.102548	9.57e-13	12.0191		FOXO3	PTEN	0.086605	0.086605	5.21e-15	14.2829		ZBTB7C	PTPRG	-0.10336	0.103355	1.12e-08	7.95238
	PLAGL1	ADAMTS9	0.102484	0.102484	3.21e-14	13.4934		ETS1	COL5A2	0.086587	0.086587	1.9e-07	6.72197		GLIS3	ADAMTS2	0.103315	0.103315	8.6e-15	14.0653
	MEF2C	NEGR1	-0.10245	0.102452	8.15e-10	9.08897		TCF12	BNC2	0.086556	0.086556	5.49e-14	13.2607		WT1	SLIT2	-0.1032	0.103205	1.87e-11	10.7292
	ERG	SERPINE1	0.102447	0.102447	8.69e-09	8.06094		FOXP2	AOX1	0.086548	0.086548	2.96e-16	15.5294		NR3C2	MIR99AHG	0.103189	0.103189	2.27e-14	13.6436
	PRRX1	KIAA1217	-0.10244	0.102443	6.34e-08	7.19817		NFIA	LDLRAD4	0.086528	0.086528	3.08e-13	12.512		ZBTB7C	SORBS1	0.103159	0.103159	2.43e-05	4.61444
	KLF12	PDE3A	0.102434	0.102434	1.32e-15	14.878		PBX3	ELN	0.086524	0.086524	2.04e-17	16.6894		KLF9	ENAH	-0.10315	0.103155	1.6e-17	16.7969
	ATF3	CACNA1C	0.102389	0.102389	2.41e-11	10.6181		CTCF	GPX3	0.086484	0.086484	1.94e-07	6.71199		KLF9	SULF1	-0.10313	0.103129	1.35e-10	9.87058
	NFIX	RIPOR3	-0.10235	0.102351	5.71e-11	10.2431		WT1	MID1	0.086422	0.086422	1.39e-14	13.8579		KLF5	SLC24A3	-0.10306	0.103061	2.88e-16	15.5408
	CREB3L2	FNDC3B	0.102302	0.102302	2.97e-12	11.527		GLIS3	EPS8	0.086245	0.086245	5.86e-11	10.2319		KLF7	NEXN	0.103059	0.103059	2.54e-18	17.5953
	RFX2	SORBS1	0.102292	0.102292	1.57e-08	7.80316		RFX2	SYNPO2	0.086212	0.086212	4.13e-10	9.38421		GLIS3	NXN	0.103036	0.103036	3.43e-13	12.4645
	ELF2	DLG2	0.102228	0.102228	7.48e-10	9.12619		MLXIP	RALYL	0.086162	0.086162	1.04e-12	11.9813		TCF12	LTBP1	0.1029	0.1029	2.45e-11	10.61
	THRB	NFIB	0.102199	0.102199	6.62e-13	12.1791		HIC1	PRKG1	-0.08615	0.086152	4.71e-16	15.3269		ESR1	PLXDC2	0.102867	0.102867	9.14e-09	8.03916
	MEF2A	UACA	0.102142	0.102142	5.31e-12	11.275		KLF12	PPFIA2	0.086099	0.086099	3.67e-19	18.4357		CREB3L2	SPON1	0.102813	0.102813	1.52e-10	9.81873
	STAT2	PLA2G4A	0.102109	0.102109	8.13e-10	9.08986		STAT3	FNDC3B	0.086083	0.086083	8.71e-17	16.0598		STAT2	TANC1	0.102682	0.102682	2.12e-12	11.6738
	CTCF	KALRN	-0.10208	0.10208	1.07e-11	10.9708		PLAGL1	SLIT3	-0.08604	0.086045	4.13e-08	7.38378		STAT3	PALLD	0.102615	0.102615	7.26e-09	8.13884
	FOS	PDK4	0.10205	0.10205	7.79e-18	17.1086		ETS1	RGS12	0.086037	0.086037	5e-38	37.301		ZEB1	COL1A2	0.102612	0.102612	5.89e-15	14.2299
	MEF2C	SVIL	0.102027	0.102027	1.03e-14	13.9865		THRB	PRKG1	0.085977	0.085977	1.16e-07	6.93715		ZBTB7C	BOC	0.102576	0.102576	2.43e-16	15.6143
	TCF12	DHFR	-0.1019	0.101904	5.4e-10	9.26779		STAT2	MEIS2	0.085972	0.085972	1.29e-10	9.88774		MEF2C	CRIM1	0.102563	0.102563	3.47e-12	11.46
	TEF	MYOF	-0.10185	0.101852	2.12e-09	8.67356		MEF2A	TNC	0.085935	0.085935	4.7e-15	14.3275		NR3C1	PRSS23	0.102559	0.102559	5.09e-11	10.2935
	ATF3	USP53	0.101776	0.101776	3.75e-16	15.4262		NFATC4	EBF2	-0.08588	0.085879	2.77e-10	9.55679		STAT4	PALLD	-0.10256	0.102557	9.74e-12	11.0113
	NFATC2	SORBS1	-0.10176	0.101759	3.5e-07	6.45575		MEF2A	FBXL7	0.085877	0.085877	7.11e-12	11.1483		FLI1	CRIM1	0.102446	0.102446	1.57e-10	9.80422
	EBF1	FBLN5	0.101744	0.101744	2.17e-08	7.66325		JDP2	CALD1	-0.08585	0.085847	1.45e-09	8.83918		TCF7L2	TAGLN	0.102392	0.102392	3.73e-15	14.4281
	STAT3	ST3GAL1	0.101736	0.101736	1.58e-18	17.8023		E2F3	ATRNL1	-0.08578	0.08578	3.44e-17	16.4633		WT1	RFTN1	-0.10237	0.102369	1.59e-11	10.7995
	MEF2C	ROBO1	0.10167	0.10167	5.42e-16	15.2664		BACH1	EMCN	0.085768	0.085768	9.09e-08	7.04132		NR3C1	PCSK5	0.102292	0.102292	9.5e-15	14.0221
	NR3C1	TANC1	0.101661	0.101661	1.97e-10	9.70546		CREB5	EBF1	0.085725	0.085725	1.26e-11	10.8991		SMAD1	LAMA2	-0.10219	0.102188	2.7e-06	5.56822
	AR	SYNPO2	-0.10165	0.101654	1.3e-08	7.88639		ZNF331	PDGFD	0.085706	0.085706	1.99e-14	13.7015		MEF2A	FLNB	0.102127	0.102127	4.22e-12	11.3747
	IRF3	FTX	0.101589	0.101589	1.96e-14	13.7082		MEF2C	KCNMA1	0.085705	0.085705	6.6e-10	9.18055		KLF6	DACH1	-0.10212	0.102122	6.58e-14	13.1819
	TCF7L2	PLCL1	0.101547	0.101547	1.61e-13	12.7945		KLF9	RARB	0.08555	0.08555	6.73e-14	13.1717		TCF4	NEGR1	0.102117	0.102117	1.41e-09	8.8505
	TCF12	PDE3A	0.101521	0.101521	1.51e-14	13.82		KLF6	ACTB	0.085526	0.085526	5.66e-11	10.2475		ARNT	PLA2G4C	0.102117	0.102117	4.65e-19	18.3324
	MEF2A	A2M	0.101412	0.101412	3.89e-13	12.4102		NR3C1	ANGPT1	0.085482	0.085482	2.78e-11	10.5557		MEF2A	ATP2B4	0.102097	0.102097	1.01e-12	11.9957
	STAT3	GEM	0.101409	0.101409	9.2e-11	10.0361		STAT3	SYNPO2	0.085456	0.085456	2.72e-08	7.56552		EBF1	CLSTN2	0.102072	0.102072	1.01e-14	13.9945
	TCF7L2	P3H2	-0.10138	0.101383	1.15e-10	9.93999		PLAGL1	SMOC2	0.085446	0.085446	2.98e-14	13.5258		NR3C2	FKBP5	-0.10199	0.101994	1.17e-09	8.93215
	ZEB1	ECHDC2	-0.10137	0.101373	4.38e-10	9.35812		ATF3	ITGA8	0.085408	0.085408	5.24e-06	5.28036		ESR2	COL4A3	0.101978	0.101978	1.09e-15	14.9635
	POU2F1	COL5A2	0.101353	0.101353	6.83e-11	10.1658		NR3C1	PCSK5	0.085387	0.085387	1.06e-12	11.9739		GLIS3	KLHL29	0.101912	0.101912	7.12e-12	11.1478
	FOS	SAMHD1	0.101301	0.101301	1.14e-15	14.9435		MEF2A	TRDN	0.085373	0.085373	7.53e-12	11.1234		TCF12	PTEN	0.101898	0.101898	1.18e-08	7.92665
	NFIB	IGFBP5	0.101265	0.101265	5.79e-15	14.2375		TCF12	TMTC1	0.085352	0.085352	3.58e-10	9.44577		STAT2	SLC22A3	-0.10186	0.101858	1.07e-11	10.9715
	ELF2	SGIP1	0.101255	0.101255	2.66e-12	11.5753		TCF4	SORBS1	-0.08534	0.08534	2.9e-08	7.53706		GLIS3	MYO1D	0.101841	0.101841	7.78e-11	10.1093
	AR	PRKG1	-0.10124	0.101236	1.78e-06	5.75053		KLF5	ZFPM2	0.08524	0.08524	5.86e-15	14.2321		NR3C1	FBLN1	0.101832	0.101832	2.8e-13	12.5532
	PBX1	EHBP1	0.101199	0.101199	1.18e-10	9.92849		ATF3	RAPGEF5	0.08521	0.08521	6.43e-13	12.1921		FOXO3	INPP4B	0.101803	0.101803	8.01e-06	5.09618
	WT1	MAML2	0.101184	0.101184	2.17e-06	5.6638		PAX8	LRMDA	0.085137	0.085137	1.8e-10	9.7445		HIC1	COL8A1	-0.10175	0.101754	1.54e-18	17.8136
	GLI2	USP53	-0.10113	0.101134	3.38e-18	17.4716		HIVEP3	COL15A1	-0.08512	0.085115	3.72e-09	8.43		TCF7L2	LUC7L3	0.101665	0.101665	5.66e-15	14.2472
	ZBTB7C	FMNL2	0.101108	0.101108	1.34e-13	12.8734		HEYL	SPON1	0.085106	0.085106	1.15e-11	10.9406		NR3C1	LINC01197	0.101574	0.101574	7.54e-14	13.1227
	SMAD4	COL4A1	-0.10105	0.10105	3.77e-11	10.4241		EBF1	PTEN	0.085092	0.085092	1.31e-13	12.8814		HIVEP3	TRERF1	0.101552	0.101552	3.96e-11	10.4024
	MECOM	DLG2	0.101014	0.101014	2.8e-11	10.5527		FOXO1	SOX5	0.084998	0.084998	3.21e-13	12.4936		MGA	ANO3	0.101549	0.101549	3.95e-12	11.4036
	KLF12	MOXD1	0.100947	0.100947	3.39e-09	8.46978		CREB5	CALD1	-0.08499	0.084987	1.69e-10	9.77317		STAT3	LAMB1	0.101532	0.101532	4.64e-08	7.33339
	HEYL	NEGR1	-0.10092	0.100919	6.11e-12	11.2139		TCF4	DCLK1	0.084932	0.084932	4.12e-09	8.3855		NR3C1	MAML2	0.101493	0.101493	9.55e-11	10.02
	NR2F1	COL8A1	0.100854	0.100854	1.2e-13	12.9198		TEF	NEGR1	0.084932	0.084932	8.61e-13	12.0651		ETV6	ACTB	0.101382	0.101382	1.27e-10	9.89733
	ZBTB7C	CPED1	-0.10079	0.100794	2.2e-12	11.6569		SMAD1	CDH11	0.084918	0.084918	3.68e-10	9.43378		TCF12	PCDH9	0.101381	0.101381	7.6e-08	7.11944
	BCL6	SGIP1	0.100734	0.100734	1.42e-10	9.84896		EBF1	GRIN2A	0.084875	0.084875	6.17e-07	6.20939		WT1	ADAMTS12	-0.10135	0.101345	3.79e-14	13.4214
	KLF7	INPP4B	0.100719	0.100719	2.56e-08	7.59192		ZEB1	KIAA1217	-0.08486	0.084865	4.07e-07	6.39053		TEF	ADAMTS9-AS2	0.101245	0.101245	8.58e-13	12.0665
	TWIST2	INPP4B	-0.10067	0.100668	2.25e-13	12.6476		KLF6	CALD1	0.084828	0.084828	3.3e-09	8.48165		TCF12	MECOM	0.101222	0.101222	1.24e-12	11.9059
	PLAGL1	SLIT2	-0.10067	0.100667	6.44e-11	10.1909		NFE2L2	PALLD	-0.0848	0.084798	3.05e-10	9.5158		TCF12	FOXO3	0.101216	0.101216	2.13e-08	7.6714
	TCF12	AKAP13	0.100663	0.100663	1.79e-11	10.7482		KLF6	DHFR	0.084764	0.084764	1.43e-08	7.84374		NR3C1	TRERF1	0.101207	0.101207	7.99e-12	11.0972
	MEF2A	CCBE1	0.100653	0.100653	1.14e-09	8.94426		ZEB1	NOVA1	0.084751	0.084751	8.9e-13	12.0507		GLIS3	LHFPL6	0.101132	0.101132	3e-07	6.52322
	MEF2A	FBN1	0.10063	0.10063	7.45e-14	13.128		NR3C1	CCBE1	0.084726	0.084726	1.63e-11	10.7884		HIVEP3	THRB	-0.10109	0.101087	6.14e-12	11.2119
	EBF1	EPB41L2	0.100622	0.100622	1.12e-11	10.9495		STAT3	ADAM12	0.084667	0.084667	9.61e-12	11.0175		SMAD1	PTGIS	-0.10104	0.101038	1.65e-14	13.7821
	KLF9	LIFR	0.100588	0.100588	2.47e-17	16.6077		TCF12	PDLIM5	0.084641	0.084641	4.17e-09	8.3797		TCF7L2	UBE2E2	0.100909	0.100909	3.17e-12	11.4992
	EBF1	CCDC102B	0.100588	0.100588	1.59e-10	9.7996		MEF2A	NOX4	0.084629	0.084629	5.4e-11	10.2676		TCF12	BNC2	0.100889	0.100889	4.9e-13	12.3095
	FOXO3	KAZN	0.100568	0.100568	9.5e-09	8.02218		KLF6	GRIN2A	-0.08461	0.084611	6.89e-08	7.16165		PLAGL1	MYH10	0.100773	0.100773	6.51e-12	11.1861
	NR4A1	GLIS3	-0.10053	0.100531	3.5e-10	9.45591		NR3C1	NRP1	0.084587	0.084587	1.09e-13	12.961		FLI1	NRP1	0.10076	0.10076	2.16e-14	13.6656
	ZBTB1	ZBTB16	0.10045	0.10045	2.76e-13	12.5598		TCF7L2	SYNE1	0.08454	0.08454	3.23e-11	10.4901		NR3C1	COL14A1	0.100729	0.100729	3.88e-14	13.4109
	STAT2	SETBP1	0.100374	0.100374	3.08e-10	9.51099		GLIS3	SAMHD1	0.084517	0.084517	1.64e-10	9.78531		KLF12	USP53	-0.10072	0.100722	1.07e-07	6.96908
	THRB	FOXP2	0.100348	0.100348	4.81e-22	21.3175		BCL6	MGP	0.084517	0.084517	5.95e-08	7.22576		GLIS3	PRSS23	0.100711	0.100711	2.21e-10	9.6565
	PLAGL1	CHST11	-0.1003	0.100296	5.35e-13	12.2721		KLF12	RNF150	0.084512	0.084512	1.02e-15	14.9905		FOXO1	NOX4	0.100657	0.100657	6.9e-13	12.1609
	TCF7L2	THBS1	-0.10028	0.100278	9.1e-16	15.041		MEF2C	THRB	0.084469	0.084469	1.21e-17	16.917		GLIS3	MAP2	0.100636	0.100636	3.63e-15	14.4395
	NR2C2	SEMA3C	-0.10026	0.100261	3.89e-08	7.41028		PGR	NOX4	-0.08447	0.084467	2.93e-10	9.53327		ETS1	RORA	-0.10059	0.100585	2.41e-11	10.6187
	ETV5	CACNA1C	-0.10021	0.100214	1.01e-19	18.9957		STAT2	HMCN2	-0.08446	0.084464	3.33e-10	9.47706		KLF7	PALLD	0.100536	0.100536	2.84e-08	7.54636
	RAD21	SORBS1	-0.10021	0.100212	3.55e-08	7.44983		TCF7L2	KALRN	0.084458	0.084458	2.7e-08	7.56926		TCF12	CCNH	0.100509	0.100509	2.98e-12	11.5261
	STAT2	LMOD1	0.100172	0.100172	2.14e-12	11.67		NR3C1	ZNF638	0.084418	0.084418	8.39e-14	13.0762		KLF6	RASAL2	0.100481	0.100481	1.39e-13	12.857
	KLF12	SORBS1	0.10011	0.10011	1.81e-11	10.7435		NR3C1	FIGN	0.084404	0.084404	1.58e-12	11.8026		JUND	LINGO1	0.100468	0.100468	3.81e-17	16.4195
	RUNX2	PDZD2	0.100037	0.100037	1.6e-14	13.7971		POU2F1	MSC-AS1	0.084379	0.084379	1.06e-13	12.9757		GLI2	GSE1	0.100459	0.100459	3.79e-17	16.4213
	RARB	ERBB4	-0.09992	0.099921	3.48e-12	11.4588		PRDM5	ADGRB3	0.084377	0.084377	4.32e-06	5.36436		ERG	COL4A2	0.10042	0.10042	1.11e-06	5.95353
	STAT3	ARHGAP15	-0.09985	0.099853	1.58e-10	9.80189		ZEB1	KCND2	0.084373	0.084373	8.98e-10	9.04676		EBF1	PARD3B	0.100337	0.100337	2.39e-10	9.62123
	ZBTB7C	THSD7A	0.099819	0.099819	7.71e-11	10.1128		MEF2A	NCALD	0.084262	0.084262	7.74e-14	13.1115		ERG	COL5A2	0.100304	0.100304	3.91e-15	14.4083
	PBX3	PCDH9	-0.09981	0.099806	1.22e-09	8.91315		ERG	FLI1	0.084245	0.084245	4.51e-11	10.3455		PLAGL1	FBLN1	0.100302	0.100302	5.75e-13	12.2404
	SMAD1	DMD	-0.09978	0.099777	6.37e-12	11.1956		MEF2C	EPHA3	0.084216	0.084216	8.44e-11	10.0735		MEF2A	MYL9	0.100229	0.100229	2.5e-07	6.60238
	KLF12	CXCL12	-0.09977	0.099771	6.97e-12	11.1569		FOS	FOXO3	0.084193	0.084193	2.21e-14	13.6558		TCF7L2	RBPMS	0.100211	0.100211	2.88e-10	9.53996
	HIVEP3	PLPP1	-0.09973	0.099735	1.45e-18	17.8401		RAD21	ITGA8	0.084173	0.084173	9.06e-08	7.04283		TCF12	JMJD1C	0.100198	0.100198	6.09e-17	16.2151
	ARNT	NR2F1	0.09967	0.09967	1.36e-10	9.86506		PLAGL1	NOX4	0.084173	0.084173	1.09e-08	7.9622		EPAS1	NTM	-0.10017	0.100166	4.01e-11	10.3967
	KLF12	TNS1	0.099666	0.099666	9.32e-19	18.0306		EBF1	FBXL7	0.084131	0.084131	1.55e-14	13.8098		POU2F1	PDZRN4	0.100079	0.100079	8.06e-13	12.0937
	MEF2A	GUCY1A2	0.09965	0.09965	7.12e-12	11.1478		TCF7L2	ECHDC2	0.084127	0.084127	2.11e-14	13.6754		EBF1	ANO3	0.100071	0.100071	1.67e-10	9.77742
	ETV6	MSC-AS1	0.099648	0.099648	1.69e-12	11.7721		EBF3	PRKG1	-0.08403	0.084028	1.34e-08	7.8744		NR3C1	RBMS1	0.100033	0.100033	2.11e-14	13.6758
	GLI2	ITGA1	0.099627	0.099627	0.000394	3.404		FLI1	NR2F2	0.084014	0.084014	4.5e-12	11.3471		TFDP1	MEG3	0.1	0.1	1.65e-10	9.78283
	FOS	PBX1	-0.09962	0.099616	1.34e-11	10.8741		TCF12	ATXN1	0.083999	0.083999	6.96e-15	14.1576		TCF12	SLC12A1	-0.09992	0.099922	1.04e-09	8.98163
	PBX3	MCU	0.099538	0.099538	4.08e-17	16.3895		MEF2A	SYT1	0.083993	0.083993	1.77e-05	4.75185		TEAD1	DMD	0.099896	0.099896	1.5e-05	4.82247
	TFDP1	ACTA2	0.099522	0.099522	3.79e-07	6.42164		SMAD1	LAMA2	-0.08399	0.083985	7.23e-06	5.14106		KLF7	KALRN	0.099864	0.099864	4.48e-05	4.34919
	NFIC	SEMA3C	-0.09952	0.099518	9.16e-08	7.03792		ZNF423	RYR2	0.083971	0.083971	2.79e-13	12.5543		ZEB1	MAML2	-0.0998	0.0998	9.24e-14	13.0345
	ESR1	ACTN4	-0.09949	0.099494	1.28e-10	9.8916		SMAD1	TNS3	0.083948	0.083948	2.78e-14	13.5553		ZBTB7C	KIAA1217	0.099799	0.099799	2.4e-07	6.61902
	HEYL	CCBE1	-0.09949	0.099492	4.14e-14	13.3834		POU2F1	NFIA	0.08388	0.08388	1.9e-13	12.7215		MEF2A	MSRB3	0.099798	0.099798	5.55e-11	10.2561
	WT1	LHFPL6	-0.09948	0.099484	9.9e-10	9.00454		SMAD1	KALRN	0.083837	0.083837	1.05e-11	10.9776		EBF1	VCL	0.099777	0.099777	9.92e-12	11.0037
	ZEB1	SPRY4-AS1	0.09947	0.09947	9.03e-17	16.0442		KLF12	LINGO1	-0.08379	0.083785	8.31e-11	10.0802		ETV6	DOCK4	-0.09977	0.099774	4.57e-11	10.3402
	FLI1	COL27A1	0.099449	0.099449	1.1e-08	7.95985		KLF12	CACNA1D	0.083752	0.083752	2.93e-11	10.5326		ZEB1	COL4A4	-0.09976	0.099755	8.12e-09	8.0902
	JUND	CALD1	0.099335	0.099335	4.76e-11	10.3228		NR3C1	UACA	0.083634	0.083634	9.33e-13	12.0303		MEF2A	RABGAP1	0.099686	0.099686	7.94e-12	11.1002
	KLF5	SRGAP1	0.099243	0.099243	2.87e-11	10.5417		KLF5	IGFBP3	0.083621	0.083621	4.41e-15	14.3551		FLI1	TRIO	-0.09969	0.099685	9.69e-12	11.0136
	MEF2C	MOXD1	-0.09919	0.099185	1.7e-15	14.7698		MEF2C	ADAMTS3	0.083593	0.083593	3.14e-12	11.5037		WT1	ADAMTS3	0.099656	0.099656	6.55e-09	8.18391
	TCF12	CCNH	0.099169	0.099169	5.93e-10	9.22724		PAX8	DMD	-0.08359	0.083587	3.94e-17	16.4045		TCF7L2	ANGPT1	0.099641	0.099641	1.12e-12	11.95
	SMAD1	KIF26B	0.099075	0.099075	2.5e-09	8.60269		PBX3	CACNA1C	0.083544	0.083544	1.23e-07	6.9106		PPARG	PRKG1	-0.09956	0.099564	5.74e-09	8.24073
	NR2F2	FBXL7	0.099	0.099	6.5e-14	13.1872		TCF12	USP53	0.083523	0.083523	8.57e-08	7.06696		SMAD2	COL4A5	0.099507	0.099507	1.64e-14	13.7849
	ZEB1	MEIS2	0.098964	0.098964	1.55e-06	5.80886		RUNX2	CLMP	0.083424	0.083424	5.05e-12	11.2967		MEF2C	ADAMTSL1	0.099485	0.099485	6.4e-09	8.19348
	SMAD4	PALLD	-0.09885	0.098855	5.17e-12	11.2862		KLF12	PRSS23	0.083366	0.083366	1.11e-15	14.9556		NR3C1	APBB2	0.099481	0.099481	2.57e-10	9.58993
	GLI2	ITGA11	0.098848	0.098848	2.91e-15	14.5357		FOXO3	RAPGEF5	0.083361	0.083361	5.81e-12	11.2359		NFIC	DLG2	0.099463	0.099463	1.67e-13	12.777
	NPAS2	TACC1	0.098826	0.098826	1.96e-16	15.7087		PRDM5	ZFPM2	0.083302	0.083302	1.68e-11	10.7738		ETS1	ZBTB16	-0.09946	0.099457	9.53e-11	10.021
	NFATC1	NAV2	0.098782	0.098782	1.1e-12	11.9572		KLF7	PARD3B	0.083277	0.083277	4.22e-12	11.3743		MEF2A	LUC7L3	0.099436	0.099436	2.65e-10	9.57613
	KLF12	PRR16	0.098749	0.098749	1.3e-05	4.88551		STAT2	EBF2	-0.08324	0.083236	5.16e-06	5.28699		NR3C1	LINC01798	0.099435	0.099435	3.07e-17	16.5131
	PBX3	PARVA	0.098539	0.098539	2.49e-14	13.603		ESRRG	KCNIP4	0.083227	0.083227	2.08e-16	15.6826		MEF2A	SYNE1	0.099433	0.099433	1.36e-07	6.86499
	TCF4	DYNC2H1	0.098504	0.098504	1.82e-15	14.74		ZBTB7C	THSD7A	0.083189	0.083189	4.54e-16	15.3433		CREB3L1	PLCXD3	-0.09942	0.099419	6.38e-14	13.1949
	FLI1	CLSTN2	0.098472	0.098472	7.56e-15	14.1214		SP3	SDK1	0.083037	0.083037	2.8e-17	16.5535		MEF2C	SEMA3C	-0.09936	0.099364	1.46e-13	12.8359
	ZEB1	COL4A4	-0.09837	0.098367	3.63e-08	7.4406		SMAD1	ZBTB16	-0.08301	0.083008	3.14e-10	9.50363		KLF6	ZBTB16	0.099336	0.099336	7.19e-11	10.1432
	RARB	KIAA1217	0.098283	0.098283	1.57e-11	10.8049		ZEB1	GAS7	0.083001	0.083001	1.64e-15	14.7865		ZBTB7C	SLIT3	0.099241	0.099241	2.08e-08	7.68223
	KLF5	ECHDC2	0.098281	0.098281	4.26e-16	15.3706		MEF2C	THSD4	-0.08299	0.082988	1.23e-08	7.91056		MEF2A	DPYSL3	0.099189	0.099189	1.72e-13	12.7634
	WT1	ZEB1	0.098248	0.098248	3.32e-14	13.4783		TCF12	SLC22A3	0.082953	0.082953	4.26e-09	8.37083		STAT3	AKAP12	0.099115	0.099115	1.2e-13	12.9225
	MEF2C	FTX	0.098152	0.098152	1.55e-08	7.81055		MEF2A	SYNE1	0.082922	0.082922	2.01e-05	4.69631		FOS	KALRN	-0.0991	0.0991	3.62e-09	8.44163
	KLF7	PLPP3	-0.09807	0.098069	2.7e-13	12.5684		KLF5	LHFPL6	-0.08291	0.082911	2.22e-07	6.65383		KLF7	MIR99AHG	-0.09906	0.099057	3.99e-13	12.399
	RUNX2	MACROD2	-0.09805	0.098051	5.09e-13	12.2932		CEBPB	SLIT3	-0.0829	0.082902	1.61e-11	10.7939		STAT3	OSMR	0.09905	0.09905	2.94e-20	19.5312
	TCF12	TRERF1	0.098024	0.098024	1.18e-12	11.9268		HEYL	CCBE1	-0.08288	0.082878	3.62e-14	13.4408		NR4A1	EGFR	0.099034	0.099034	1.92e-12	11.717
	PRRX1	NFIB	0.098019	0.098019	1.28e-14	13.8933		ATF3	SPON1	0.08287	0.08287	7.02e-13	12.1535		KLF7	KAZN	-0.09901	0.099012	5.41e-09	8.26701
	KLF7	KALRN	0.097979	0.097979	4.51e-05	4.34548		ZBTB16	KAZN	0.082837	0.082837	3.05e-12	11.5152		ETV6	MEIS2	0.098988	0.098988	1.14e-10	9.9428
	BACH1	AUTS2	0.09791	0.09791	1.19e-15	14.9238		MEIS1	ACSS3	0.082819	0.082819	1.31e-13	12.884		SMAD1	GFRA1	0.098945	0.098945	2.81e-12	11.5509
	TCF7L2	ITGA9	0.097846	0.097846	2.25e-13	12.6482		ATF3	FKBP5	0.082777	0.082777	4.93e-06	5.3069		NR3C1	COL4A3	0.098905	0.098905	4.1e-10	9.38743
	ATOH8	ITGA8	0.097762	0.097762	4.37e-19	18.3599		ZEB1	MYO1D	0.082767	0.082767	2.57e-06	5.59076		PRDM5	LHFPL6	0.098814	0.098814	2.72e-11	10.5656
	TEAD2	MAML2	-0.09773	0.097729	9.96e-11	10.0017		ATF3	RERG	0.082766	0.082766	1.05e-14	13.9783		ZEB1	LINGO1	-0.09878	0.098782	6.58e-15	14.1819
	TCF12	TNC	0.097702	0.097702	4.05e-05	4.39258		KLF7	VCL	0.082751	0.082751	4.7e-15	14.3281		ZEB1	SVEP1	0.098774	0.098774	6.08e-14	13.2162
	FOXO1	RORA	0.097691	0.097691	8.8e-18	17.0557		SP3	FKBP5	0.08269	0.08269	1.81e-11	10.742		EBF1	CCBE1	0.09875	0.09875	2.91e-12	11.5356
	NPAS2	KIAA1217	0.097662	0.097662	1.19e-10	9.92272		ETV6	ACTN1	0.082679	0.082679	2.01e-15	14.697		PBX3	FN1	0.098686	0.098686	3.49e-11	10.4574
	KLF12	CDC42BPA	0.09765	0.09765	5.74e-13	12.2409		GLIS3	GREB1L	-0.08267	0.082666	2.26e-13	12.6459		STAT3	RND3	0.098618	0.098618	2.85e-17	16.5455
	KLF9	AKAP13	0.0976	0.0976	1.43e-10	9.8449		KLF6	PDE3B	0.082624	0.082624	2.2e-15	14.6578		MLXIP	P3H2	0.098577	0.098577	4.31e-17	16.3658
	JUND	ERBB4	0.097557	0.097557	2.43e-12	11.6143		ZEB1	PLD1	0.082562	0.082562	4.51e-13	12.3456		WT1	HPGD	0.098276	0.098276	5.06e-10	9.29548
	NR3C1	MEIS1	0.097461	0.097461	1.98e-06	5.70356		NR2F2	MBNL1	0.08256	0.08256	1.53e-18	17.8161		TCF7L2	NR2F2	0.098263	0.098263	1.34e-14	13.8737
	PPARA	CALD1	-0.09745	0.097449	8.25e-11	10.0834		TEAD4	CP	0.082493	0.082493	3.63e-12	11.4401		PPARG	PARD3B	-0.09821	0.098211	1.38e-13	12.8614
	MEF2A	GLIS3	0.097362	0.097362	8.52e-08	7.06937		TCF7L2	GLIS3	0.082492	0.082492	1.08e-10	9.96583		TCF7L2	RASAL2	0.098192	0.098192	2.73e-10	9.56322
	TCF12	KCNT2	0.097278	0.097278	2.51e-10	9.60007		FOXO1	TANC1	-0.08249	0.082488	4.12e-14	13.3855		NR2F1	UACA	0.098163	0.098163	3.64e-14	13.4391
	EBF3	RIPOR3	0.097269	0.097269	8.25e-12	11.0835		ARNT	NRP1	0.082488	0.082488	2.1e-13	12.6769		EBF1	GRK5	0.098151	0.098151	1.11e-15	14.9558
	ZBTB7C	DHRS3	0.097253	0.097253	1.2e-11	10.921		MEIS3	GRIP1	-0.08248	0.082482	1.27e-05	4.89658		NR3C2	MGP	-0.09814	0.098141	4.82e-10	9.31723
	NR3C2	ABCA6	0.097182	0.097182	1.62e-05	4.78963		MEF2A	DPYD	0.082482	0.082482	2.33e-11	10.6332		PBX3	USP53	0.09808	0.09808	5.21e-15	14.2831
	NR4A1	EGFR	0.097177	0.097177	9.35e-14	13.0291		FOXN3	TCF12	0.082469	0.082469	8.98e-13	12.047		NR3C1	NCALD	0.098072	0.098072	2.07e-11	10.6848
	ETS1	LMOD1	-0.09715	0.097153	3.58e-09	8.44581		PBX3	SEMA3C	0.08246	0.08246	4.49e-11	10.3481		FLI1	SH3D19	0.098025	0.098025	4.77e-08	7.32124
	ESR1	ZNF638	0.097146	0.097146	1.08e-13	12.9651		SMAD1	CCBE1	0.082443	0.082443	4.76e-11	10.3223		ATF3	CARMN	0.097983	0.097983	2.21e-12	11.6565
	NR3C1	UACA	0.097142	0.097142	6.05e-14	13.2183		NFE2L2	FAM227B	0.082403	0.082403	1.12e-15	14.9512		KLF7	RASAL2	0.097948	0.097948	7.17e-09	8.14464
	MEF2C	INPP4B	0.097137	0.097137	4.13e-12	11.3844		KLF6	TPM1	0.082399	0.082399	1.7e-12	11.7702		RUNX2	CCDC102B	0.097939	0.097939	3.25e-11	10.4886
	KLF5	SYTL2	-0.09712	0.097117	1.5e-11	10.8235		STAT3	FTO	0.082388	0.082388	6.25e-12	11.2039		MEF2C	ZFPM2	0.097902	0.097902	1.81e-10	9.7419
	STAT3	EBF1	0.097116	0.097116	6.35e-07	6.19704		ERG	NOX4	0.082376	0.082376	2.82e-11	10.5493		FLI1	COL27A1	0.097859	0.097859	2.34e-11	10.6305
	NR3C2	SSBP2	0.097057	0.097057	2.83e-18	17.5479		SMAD1	LIFR	0.082356	0.082356	1.54e-14	13.8132		TCF7L2	FLNB	0.097852	0.097852	2.82e-12	11.5497
	ETV6	SVEP1	0.097057	0.097057	5.01e-07	6.3005		RUNX2	FAM155A	0.082345	0.082345	2.09e-15	14.6808		FLI1	SYTL2	0.097843	0.097843	3.93e-06	5.40568
	TCF7L2	TRERF1	0.097003	0.097003	1.43e-09	8.84406		NR3C1	PDZRN4	-0.08233	0.082328	4.08e-10	9.38964		ZEB1	KLHL29	-0.09777	0.097774	7.97e-14	13.0988
	RARB	RBPMS	0.096972	0.096972	9.53e-15	14.0209		PGR	LRFN5	0.082192	0.082192	1.3e-16	15.8855		TCF7L2	RCAN2	0.097688	0.097688	1.09e-13	12.9623
	MGA	PARD3B	0.096966	0.096966	4.45e-16	15.3516		ELF2	CCNH	0.082155	0.082155	1.82e-11	10.741		NPAS2	SDK1	-0.09764	0.09764	1.56e-08	7.80615
	PRDM5	PLXDC2	-0.09678	0.096783	2.69e-07	6.57088		STAT5B	CALD1	-0.08214	0.082135	1.77e-07	6.75081		PRDM5	PDLIM5	-0.09763	0.097632	2.31e-06	5.63717
	NR3C1	MYCBP2	0.096762	0.096762	6.27e-14	13.2024		HIF1A	PDZRN4	-0.0821	0.082102	9.21e-08	7.03575		PLAGL1	CAMKMT	0.097626	0.097626	4.93e-16	15.3076
	GLI2	SPSB1	0.096671	0.096671	3.57e-19	18.4469		MEF2A	FLNB	0.082082	0.082082	8.97e-17	16.0471		ZBTB1	CRIM1	0.097611	0.097611	8.13e-13	12.0897
	WT1	PLCXD3	-0.09664	0.096637	7.38e-11	10.1321		STAT3	LMOD1	0.082064	0.082064	3.33e-08	7.47755		STAT5B	TNC	0.0976	0.0976	2.08e-05	4.68223
	MEF2A	ROBO1	-0.09662	0.096622	1.75e-09	8.75813		ETS1	MACROD2	-0.08203	0.082032	1.05e-12	11.9799		TCF12	MGP	0.097569	0.097569	0.000277	3.55723
	HIVEP3	RUNX1T1	-0.09659	0.096593	6.38e-18	17.1949		SP3	SLC9A9	0.081898	0.081898	1.06e-09	8.97476		PLAGL1	CARMN	0.09749	0.09749	0.000626	3.20332
	WT1	CASC15	0.096503	0.096503	5.2e-09	8.28375		POU2F1	COL4A4	0.081895	0.081895	2.57e-13	12.59		NR2C2	SGCD	0.097444	0.097444	1.04e-09	8.9823
	STAT2	SRGAP1	-0.0965	0.096497	4.89e-12	11.3109		PBX3	AOX1	0.081866	0.081866	6.99e-10	9.15532		KLF6	GPX3	-0.09744	0.097436	7.31e-08	7.13615
	NR3C1	NCALD	0.096484	0.096484	3.08e-10	9.51123		MEIS1	PTEN	0.081842	0.081842	6.13e-14	13.2126		NR3C1	GTDC1	0.097422	0.097422	4.62e-17	16.335
	PBX3	TANC1	0.096472	0.096472	7.84e-18	17.1057		EBF3	THSD4	-0.0818	0.081805	7.15e-15	14.1457		PLAGL1	FKBP5	-0.09742	0.097421	2.4e-10	9.62026
	KLF7	RBPMS	0.096462	0.096462	4.46e-07	6.35019		ESR1	LINC00513	0.081796	0.081796	1.42e-15	14.8483		TCF7L1	RASAL2	0.097419	0.097419	2.03e-10	9.69255
	STAT3	LDLRAD4	0.096419	0.096419	1.4e-10	9.85254		KLF12	MAP3K5	0.081731	0.081731	2.47e-11	10.6077		MEF2C	ANKS1B	0.097385	0.097385	9.55e-14	13.02
	PLAGL1	TPM1	0.096394	0.096394	2.42e-06	5.61588		KLF6	KIAA1217	-0.08172	0.081721	9.77e-11	10.0103		TCF12	SGIP1	0.097361	0.097361	9.65e-11	10.0154
	NFIC	ITGA1	-0.09639	0.096391	2.52e-07	6.59816		HEYL	PLPP1	-0.08163	0.08163	2.86e-13	12.543		MEF2A	COL27A1	-0.09734	0.097338	6.34e-11	10.1977
	GLIS3	NFIA	-0.09638	0.096377	6.75e-10	9.17044		SMAD1	ENOX1	0.081624	0.081624	5.48e-13	12.2616		NFATC1	LAMA2	-0.09732	0.097317	2.24e-08	7.65036
	NPAS3	PLA2G4A	0.09636	0.09636	4.26e-10	9.37064		CREB3L2	ATP10D	0.081578	0.081578	1.85e-15	14.734		ATF3	PDLIM5	0.097312	0.097312	4.84e-08	7.31517
	MEIS1	A2M	0.096291	0.096291	3.11e-07	6.50717		KLF12	COL4A5	0.08157	0.08157	2.58e-07	6.58864		TCF12	ANKH	0.097247	0.097247	3.14e-14	13.5034
	TEF	NEGR1	0.096253	0.096253	1.87e-13	12.7282		ETS1	RORA	-0.08154	0.081538	7.92e-10	9.10111		FOS	ZBTB16	0.097239	0.097239	1.04e-10	9.98239
	KLF6	CALD1	0.096211	0.096211	8.21e-11	10.0855		PLAGL1	PDLIM5	-0.08151	0.08151	2.46e-11	10.609		FOXN3	LAMB1	0.097177	0.097177	3.71e-13	12.431
	FLI1	ZBTB16	-0.09619	0.096192	1.13e-08	7.9455		TCF7L2	CRIM1	0.08149	0.08149	1.51e-12	11.8204		KLF7	ARHGAP10	0.097175	0.097175	3.31e-09	8.47997
	KLF9	KIAA1217	-0.09617	0.096167	2.82e-13	12.5503		IRF1	SLIT2	0.081465	0.081465	1.78e-10	9.74841		FLI1	PRKCA	0.097085	0.097085	3.31e-14	13.4807
	PLAGL1	GPC3	0.09614	0.09614	5.7e-10	9.24408		ZEB1	TANC1	-0.08146	0.081463	6.4e-13	12.1935		MEIS1	LAMB1	0.097	0.097	1.21e-16	15.9172
	KLF7	LAMC3	0.096123	0.096123	1.31e-07	6.88422		PAX8	ZFPM2	-0.08146	0.081457	7.95e-13	12.0995		NR3C1	TPM1	-0.097	0.096998	3.93e-07	6.40576
	EPAS1	CCDC102B	0.096117	0.096117	5.36e-13	12.2709		HEYL	MYO1D	0.081372	0.081372	2.91e-09	8.53599		HIVEP3	LHFPL6	-0.09699	0.096988	7.56e-11	10.1215
	PLAGL1	PRSS23	0.096095	0.096095	1.79e-12	11.7461		WT1	SLIT2	0.081366	0.081366	7.33e-09	8.13481		TCF12	AKAP13	0.096793	0.096793	7.67e-10	9.11512
	MEF2C	RIPOR3	-0.09603	0.096032	1.03e-10	9.98642		EBF1	CLSTN2	0.081359	0.081359	1.53e-13	12.8151		ESR2	SVEP1	0.096779	0.096779	2.26e-12	11.6458
	PLAGL1	EPS8	-0.09598	0.095983	1.74e-12	11.7587		NR3C1	IPO9-AS1	0.081313	0.081313	7.49e-07	6.12564		ESR2	GPC6	-0.09675	0.096752	6.85e-09	8.16458
	GLIS3	CACNA1C	0.095947	0.095947	1.27e-08	7.89766		NFIA	COL8A1	-0.08122	0.081222	3.83e-08	7.41715		STAT3	EPS8	0.096692	0.096692	3.71e-11	10.4306
	GLI2	ARHGAP6	-0.09591	0.095908	3.12e-14	13.5063		TCF12	JMJD1C	0.081196	0.081196	1.64e-13	12.7857		WT1	NEGR1	-0.09664	0.096644	1.83e-09	8.73747
	STAT3	UACA	-0.0959	0.095905	4.1e-14	13.3869		NFIB	CDON	0.081087	0.081087	2.47e-14	13.608		PBX3	DACH1	-0.09664	0.096644	9.05e-11	10.0434
	SMAD1	PTEN	0.095835	0.095835	4.71e-16	15.327		TCF12	STK3	0.08107	0.08107	2.61e-13	12.5826		JUN	CNN1	0.096633	0.096633	7.05e-07	6.15173
	ATF3	COL4A1	0.095736	0.095736	7.02e-07	6.15381		ESR1	C1S	0.081069	0.081069	1.33e-15	14.8758		NR3C1	ESR1	0.096633	0.096633	8.16e-11	10.0882
	EGR1	ADAMTSL1	0.095648	0.095648	2.29e-05	4.64097		E2F3	CASC15	-0.08107	0.081068	3.56e-09	8.44837		ESR1	MIR99AHG	0.096629	0.096629	1.45e-12	11.8379
	NR3C1	MAN1C1	0.095634	0.095634	1.02e-20	19.9902		EBF1	KAZN	0.081036	0.081036	4.91e-14	13.3088		NR4A1	C1orf21	0.096605	0.096605	2.57e-12	11.5898
	BCL6	PBX1	0.095613	0.095613	1.57e-09	8.80476		PBX3	ADAMTS12	0.08099	0.08099	2.3e-13	12.6385		NR3C1	KAZN	0.096593	0.096593	1.79e-11	10.7472
	FLI1	LAMB1	-0.09558	0.095582	6.41e-16	15.193		RUNX2	NAV2	-0.08093	0.080933	5.32e-10	9.27421		STAT5B	LPP	0.096587	0.096587	1.31e-08	7.88176
	NR3C1	DNM3OS	0.09557	0.09557	3.13e-17	16.5039		TCF12	SSBP2	0.080922	0.080922	1.1e-13	12.9594		ETS1	MACROD2	-0.09657	0.096572	1.18e-10	9.92705
	SOX6	SRGAP1	-0.09553	0.095534	4.91e-14	13.3092		POU2F1	COL14A1	0.080867	0.080867	3.24e-12	11.4889		KLF6	KIF26B	0.096553	0.096553	2.09e-06	5.68024
	MEF2C	LAMB1	-0.0955	0.095499	3.28e-14	13.4837		GLIS3	MEIS2	-0.08081	0.080808	1.06e-07	6.97627		KLF12	ATXN1	0.096494	0.096494	3.05e-11	10.5162
	NR3C2	FKBP5	-0.09545	0.09545	3.29e-09	8.48262		KLF12	NFIB	-0.08079	0.080786	8.28e-11	10.0821		MEF2A	RYR2	0.096458	0.096458	3.48e-08	7.45822
	WT1	ADAMTS12	-0.09543	0.095427	2.5e-10	9.60162		TEAD1	DMD	0.080777	0.080777	1.55e-07	6.80884		KLF6	ADH1B	-0.09643	0.096427	1.01e-07	6.99488
	KLF7	DDAH1	0.095394	0.095394	7.95e-09	8.09962		ERG	PCDH9	-0.08078	0.080776	3.42e-07	6.46603		SP3	EDIL3	0.096425	0.096425	1.73e-13	12.7625
	TCF7L2	COL4A2	-0.09539	0.095391	4.02e-08	7.39524		MEF2C	ADAMTSL2	-0.08076	0.080759	2.11e-12	11.676		STAT2	MOXD1	0.096419	0.096419	5.46e-16	15.2625
	KLF9	EDNRB	0.095329	0.095329	1.07e-12	11.9717		PLAGL1	S100A6	0.08074	0.08074	2.48e-15	14.6055		NR3C1	MYCBP2	0.096369	0.096369	3.16e-17	16.501
	KLF12	MAP3K5	0.095317	0.095317	2.51e-10	9.60099		STAT2	COL4A5	-0.08073	0.080734	1.81e-15	14.7412		RUNX2	PDZD2	0.096245	0.096245	1.07e-15	14.9699
	TCF12	TPM1	-0.09529	0.095287	4.05e-08	7.39237		ELF2	LINC00513	0.080723	0.080723	4.94e-11	10.3059		NR3C1	DDR2	0.096242	0.096242	1.36e-16	15.8663
	BCL6	ARID5B	0.095277	0.095277	4.82e-07	6.31736		ZEB1	SH3PXD2B	0.080693	0.080693	2.07e-14	13.6851		ERG	TJP1	0.096205	0.096205	2.29e-14	13.6408
	MEF2A	ITGA11	0.095249	0.095249	1.4e-10	9.85252		ELF2	DOCK4	0.080638	0.080638	9.31e-12	11.0311		TCF12	RBMS1	0.096205	0.096205	1.5e-14	13.8229
	EBF1	CCBE1	0.095233	0.095233	4.68e-10	9.33014		ERG	SGIP1	0.080573	0.080573	7.59e-10	9.11949		NR3C1	ASAP1	0.096167	0.096167	1.05e-08	7.97766
	E2F3	LDB2	-0.09521	0.09521	1.12e-09	8.95187		WT1	CNKSR2	0.080532	0.080532	1.22e-14	13.9132		ESR2	UBE2E2	-0.09617	0.096165	2.14e-17	16.6703
	ZEB1	MYLK	-0.09515	0.095153	1.62e-09	8.79154		MEF2C	ITGA1	0.080501	0.080501	5.44e-08	7.26462		MEF2A	DDAH1	0.096105	0.096105	4.67e-09	8.33088
	KLF7	FN1	0.095109	0.095109	5.88e-10	9.23071		STAT2	IL34	0.080497	0.080497	6.85e-10	9.16408		KLF7	NBEAL1	0.096082	0.096082	2.17e-12	11.6629
	GLIS3	LARGE1	0.095053	0.095053	9.82e-12	11.0078		WT1	NLGN1	0.080477	0.080477	5.99e-16	15.2226		SMAD4	EXT1	-0.09607	0.09607	1.69e-12	11.7727
	FLI1	CACNA1C	-0.09502	0.095016	1.24e-07	6.90551		KLF7	DLG2	0.080466	0.080466	7.29e-11	10.1371		ZEB1	LTBP1	-0.09604	0.096037	8.02e-12	11.096
	KLF7	GLIS3	0.094939	0.094939	5.33e-09	8.27351		TCF12	LMOD1	0.080451	0.080451	3.57e-09	8.44714		STAT3	TNC	0.096016	0.096016	2.5e-06	5.60178
	KLF7	RIPOR3	-0.0949	0.094902	3.59e-11	10.4449		TCF12	CNTN4	0.080443	0.080443	4.53e-13	12.3442		ZEB1	LIMA1	-0.09599	0.095992	1.16e-11	10.9348
	ZEB1	BNC2	0.094882	0.094882	2.14e-11	10.6687		KLF7	DMD	0.080354	0.080354	9.62e-09	8.01698		GLIS3	SLC24A3	0.095971	0.095971	4.07e-12	11.3899
	MEF2C	CRIM1	0.094783	0.094783	5e-11	10.3009		PBX3	MEIS1	0.080325	0.080325	3.87e-11	10.4123		ATF3	DMD	0.095958	0.095958	1.4e-13	12.8529
	NPAS2	RERG	-0.09477	0.09477	2.02e-06	5.6941		JUND	NCKAP5	-0.08032	0.080322	7.34e-08	7.13429		KLF6	FKBP5	0.095946	0.095946	1.99e-08	7.70078
	GLI2	NTM	0.094621	0.094621	7.87e-12	11.1038		MEF2C	ADAM22	0.080314	0.080314	6.18e-15	14.2089		STAT3	PLCL1	-0.09592	0.095921	1.38e-14	13.8614
	NPAS2	SERPINE1	0.094603	0.094603	2.83e-07	6.54757		TCF7L2	GRIN2A	0.08031	0.08031	8.98e-08	7.0469		EBF1	AEBP1	0.095906	0.095906	2.26e-10	9.64637
	JUND	LINGO1	0.094566	0.094566	5e-16	15.3013		NR3C1	EPHA3	0.080281	0.080281	3.47e-08	7.45909		TCF7L2	APBB2	0.095899	0.095899	7.47e-12	11.1269
	HOXD10	COL4A4	-0.09452	0.094525	8.79e-10	9.05582		NPAS3	PIK3R1	0.080257	0.080257	9.44e-16	15.0252		KLF7	PDLIM5	0.095878	0.095878	0.000349	3.45777
	KLF12	DPYD	0.094512	0.094512	6.92e-09	8.15992		NR3C2	RUNX1T1	0.080216	0.080216	5.11e-15	14.2919		NR3C2	FBN1	-0.09586	0.095857	2.7e-12	11.5692
	PLAGL1	OSBPL10	0.094507	0.094507	6.83e-11	10.1655		KLF7	ARHGAP10	0.080189	0.080189	1.31e-11	10.8815		TCF12	KAZN	0.095846	0.095846	2.81e-14	13.5517
	TCF12	CACNA2D1	0.09447	0.09447	1.85e-13	12.7337		SMAD1	ACTB	-0.08012	0.080117	4.31e-14	13.3652		POU2F1	KCNT2	0.095827	0.095827	7.76e-13	12.1102
	BACH2	SYNE1	0.09446	0.09446	4.68e-15	14.3294		MEF2C	RCAN2	0.080099	0.080099	1.49e-14	13.828		NPAS3	SYT1	-0.09583	0.095826	1.13e-14	13.9481
	TCF7L2	GLIS3	0.094445	0.094445	2.51e-07	6.60032		ETS1	SDK1	-0.08005	0.080049	1.89e-12	11.7239		GLIS3	SPSB1	0.095799	0.095799	5.24e-14	13.2804
	FOXN3	GFRA1	0.094399	0.094399	1.61e-07	6.79213		FLI1	MSRB3	0.080026	0.080026	2.27e-10	9.64466		MEF2C	UBE2E2	0.095783	0.095783	1.86e-16	15.7298
	THRB	MYO1D	0.094389	0.094389	4.06e-11	10.391		GLIS3	PRRX1	-0.08002	0.080015	2.35e-08	7.62897		RXRA	KIAA1217	0.095734	0.095734	2.95e-12	11.5295
	ZNF423	ROR2	0.094384	0.094384	1.5e-11	10.8239		KLF7	GEM	0.080006	0.080006	3.8e-13	12.4199		ESR2	MAML3	-0.09572	0.095723	9.54e-11	10.0206
	MEF2A	KIAA1217	0.09437	0.09437	1.14e-08	7.9421		JUN	ITGA8	-0.08	0.08	2.47e-11	10.6066		SMAD1	ATP10A	-0.09571	0.095708	1.76e-15	14.7534
	KLF5	PDGFD	0.094366	0.094366	1.71e-13	12.7671		NFATC4	PDE3A	0.079971	0.079971	1.06e-10	9.9763		ETV6	NTM	0.095699	0.095699	5.28e-12	11.2773
	BCL6	BNC2	0.094347	0.094347	4.57e-10	9.34005		ZEB1	SULF1	0.079882	0.079882	2.51e-07	6.60059		TCF12	IL1R1	0.095565	0.095565	4.96e-12	11.3047
	KLF5	KAZN	-0.09427	0.09427	1.4e-11	10.8536		NR3C1	PCDH7	0.079879	0.079879	4.59e-06	5.3379		TCF7L2	CNTN4	0.095541	0.095541	8.64e-08	7.06362
	TCF7L2	RAPGEF5	0.094269	0.094269	7.7e-15	14.1137		TCF12	FILIP1	0.079812	0.079812	3.39e-06	5.46995		EGR1	LAMC3	0.095493	0.095493	5.58e-11	10.2534
	PAX8	COL4A1	-0.09424	0.094237	3.04e-12	11.5173		SMAD4	PTGDR	0.079785	0.079785	2.3e-29	28.6386		NR3C2	TMTC2	0.095461	0.095461	1.22e-17	16.9151
	FLI1	PRR16	-0.09421	0.094215	6.67e-12	11.1762		SMAD1	IL7	0.07978	0.07978	1.98e-12	11.7041		MEF2A	UACA	0.095444	0.095444	4.35e-09	8.36198
	PBX1	PDLIM5	0.094214	0.094214	1.21e-06	5.91595		RAD21	PTPRG	-0.07972	0.079718	9.26e-10	9.0336		STAT2	DGKG	-0.09544	0.095437	2.36e-12	11.627
	RUNX2	CCDC102B	0.094207	0.094207	1.5e-10	9.82372		NR3C1	LRFN5	0.079693	0.079693	9.39e-10	9.02719		MEF2C	PDE3A	0.095412	0.095412	4.45e-12	11.3514
	FOS	SLIT3	-0.09414	0.094135	3.38e-09	8.47045		SMAD1	DOCK10	0.079618	0.079618	1.22e-19	18.9142		PLAGL1	PAMR1	0.095392	0.095392	1.89e-13	12.7241
	NR3C1	NALCN	0.094132	0.094132	2.77e-11	10.5574		EBF1	DLC1	0.079596	0.079596	9.27e-14	13.0328		ETV6	TEAD1	0.095378	0.095378	8.79e-17	16.0561
	NFATC1	CYTOR	0.094124	0.094124	1.6e-14	13.7965		ERG	MEIS2	0.07959	0.07959	5.38e-08	7.26936		TCF7L2	ERBB4	0.09534	0.09534	4.85e-11	10.3142
	STAT2	SVEP1	0.094111	0.094111	2.71e-11	10.5668		FOXO3	SH3D19	0.079568	0.079568	1.9e-07	6.72168		EBF1	ANO6	0.095333	0.095333	1.05e-09	8.97869
	FLI1	SYTL2	0.094105	0.094105	1.79e-11	10.7477		EPAS1	LDB2	0.079558	0.079558	0.000119	3.92389		NFIX	HS6ST3	0.095266	0.095266	3.14e-11	10.5032
	TCF12	ERRFI1	0.094002	0.094002	1.22e-12	11.9153		NR2F2	MAPK10	0.079505	0.079505	1.01e-13	12.9936		FOSB	CNN1	-0.09524	0.095244	1.01e-07	6.99488
	NR3C1	LINC01197	0.093966	0.093966	8.8e-15	14.0557		FLI1	ZBTB16	-0.0795	0.079504	7.74e-13	12.1115		FOS	SLIT3	-0.09524	0.095236	1.3e-09	8.88764
	ZEB1	PLCB1	-0.09396	0.093964	1.69e-08	7.77187		KLF12	ZFPM2	0.079499	0.079499	3.33e-09	8.47714		FOXN3	SYNPO2	0.095234	0.095234	1.83e-08	7.73661
	EBF1	MAP3K5	0.093959	0.093959	3.66e-10	9.43692		ZEB1	PRICKLE2	0.079469	0.079469	2.31e-08	7.63591		ETS1	PRICKLE2	0.095232	0.095232	2.13e-05	4.67094
	RFX2	DDAH1	0.093951	0.093951	2.43e-09	8.6138		TCF12	C1QTNF7	0.079467	0.079467	8.47e-10	9.07214		NR4A1	TACC1	0.095067	0.095067	1.29e-12	11.8903
	TCF12	PHC2	0.093923	0.093923	1.99e-10	9.70097		STAT2	PLPP1	0.079429	0.079429	6.06e-12	11.2177		STAT3	TANC1	0.095042	0.095042	1.92e-18	17.7159
	ATF3	NFASC	0.093891	0.093891	2e-20	19.6985		NR3C1	CDC42BPA	0.079427	0.079427	3.14e-11	10.5028		ZEB1	UMOD	-0.09504	0.095041	3.33e-07	6.4771
	PBX3	ENAH	0.093865	0.093865	8.64e-18	17.0637		FLI1	NOX4	-0.07933	0.079333	7.98e-12	11.0978		SMAD1	NEGR1	0.094845	0.094845	3.3e-09	8.4816
	BACH1	ANGPT1	-0.09381	0.09381	3.72e-10	9.42996		WT1	ADAMTS3	0.079303	0.079303	1.21e-12	11.9187		ATF3	SLC38A2	0.09476	0.09476	5.85e-14	13.2327
	ELF2	MEIS1	0.093751	0.093751	3.86e-10	9.41313		NPAS3	DPP6	0.07929	0.07929	8.12e-10	9.09042		TCF7L1	LMO7	0.094727	0.094727	2.8e-13	12.5524
	NR3C1	MEIS2	0.093737	0.093737	1.52e-12	11.8196		GLIS3	ASAP1	0.079286	0.079286	2.7e-12	11.5688		ARNT	RERG	0.094723	0.094723	3.98e-13	12.4002
	KLF12	LPP	0.093664	0.093664	7.95e-11	10.0996		KLF9	SLC2A3	0.079258	0.079258	1.19e-14	13.9257		MEF2C	LHFPL6	0.094677	0.094677	1.53e-09	8.81508
	FOSB	PALLD	-0.09366	0.093662	2.61e-11	10.5841		ZEB1	ANTXR1	0.079254	0.079254	6.11e-21	20.2143		BCL6	NFIA	0.094671	0.094671	1.57e-09	8.80505
	AR	PDE1A	-0.09356	0.093557	3.4e-14	13.4683		TCF12	LINC00513	0.079216	0.079216	1.99e-08	7.70011		RUNX2	STARD13	0.09466	0.09466	2.72e-16	15.566
	FLI1	SULF1	-0.09355	0.093554	6.59e-09	8.18125		NR3C2	TMTC2	0.07921	0.07921	2.36e-19	18.6262		STAT2	UACA	0.094655	0.094655	2.63e-14	13.5798
	MEF2C	MEIS1	-0.09353	0.093525	7.84e-12	11.1059		PBX3	PALLD	0.079189	0.079189	5.68e-14	13.2454		ELF2	TSHZ2	-0.09465	0.094649	2.2e-05	4.65787
	MEF2C	FILIP1	-0.09351	0.093511	3.22e-10	9.49173		FLI1	DLG2	0.079162	0.079162	7.6e-10	9.11938		RXRA	FGF14	0.094613	0.094613	2.17e-12	11.6634
	MEF2A	ITSN1	0.093499	0.093499	1.23e-15	14.9094		SMAD1	RGS6	-0.07915	0.079147	3.41e-13	12.4671		ETS1	PCDH7	-0.09461	0.094613	1.71e-07	6.76786
	SP3	PALLD	0.09349	0.09349	9.49e-11	10.0229		KLF9	ADAMTSL1	-0.07912	0.079119	1.87e-07	6.72846		ARNT	ZBTB16	-0.09454	0.094541	6.09e-13	12.2155
	FOXO3	INPP4B	0.093422	0.093422	9.01e-07	6.04531		ATF3	SLC38A2	0.079103	0.079103	5.03e-15	14.2984		PLAGL1	PGM5	0.094519	0.094519	6.42e-14	13.1927
	STAT3	FTO	0.093402	0.093402	1.74e-08	7.75938		BCL6	PRKG1	-0.07907	0.079066	7.43e-09	8.12902		NR3C1	SH3D19	0.094481	0.094481	1.03e-10	9.98834
	KLF7	PBX1	-0.09334	0.09334	6.92e-09	8.16002		MEF2A	DPH6	0.079058	0.079058	4.21e-10	9.37548		TCF12	NR2F1-AS1	0.094455	0.094455	4.78e-13	12.3204
	EBF1	GTDC1	0.093293	0.093293	3.18e-17	16.4976		TCF12	PCDH9	0.079045	0.079045	1.35e-09	8.86878		ATF3	MYOCD	0.094388	0.094388	1.23e-08	7.91038
	TCF12	VCL	0.093274	0.093274	3.46e-12	11.4606		KLF12	ERBB4	0.079015	0.079015	4.92e-10	9.30769		KLF12	AUTS2	0.094362	0.094362	2.91e-12	11.5356
	EGR1	MAML2	0.093237	0.093237	3.66e-11	10.4365		NFIB	MBNL1	0.078996	0.078996	2.08e-18	17.6823		FOXP2	CCDC102B	-0.09426	0.094264	1.38e-08	7.8586
	KLF12	P3H2	-0.09321	0.093207	1.35e-06	5.86913		BCL6	PLXDC2	-0.07899	0.078993	2.07e-09	8.68447		RARB	COL4A3	0.094263	0.094263	1.59e-12	11.7994
	NR3C2	TMTC2	0.093096	0.093096	6.18e-18	17.2088		FLI1	ENOX1	0.078879	0.078879	7.6e-15	14.1192		KLF7	PDLIM3	-0.09423	0.094229	5.29e-12	11.2769
	TCF7L2	GUCY1A2	0.09305	0.09305	6.36e-10	9.19623		KLF6	DLG2	-0.0788	0.078803	2.88e-13	12.5408		MEF2C	SLC12A1	0.094224	0.094224	2.98e-15	14.5259
	TCF4	ANTXR2	0.093039	0.093039	1.14e-15	14.9446		TCF12	KCNK2	0.078708	0.078708	3.88e-12	11.4112		NR3C2	PDE1A	0.0942	0.0942	7.44e-17	16.1287
	TCF7L2	SBF2	0.093017	0.093017	5.83e-15	14.234		GLI2	SVIL	0.078692	0.078692	1.24e-11	10.9072		BACH1	CYTOR	0.094196	0.094196	9.3e-16	15.0316
	TCF12	ARHGAP10	0.092902	0.092902	1.25e-09	8.9036		POU2F1	KCNT2	0.078648	0.078648	1.62e-16	15.7911		KLF9	COL5A1	-0.09417	0.094168	5.17e-11	10.2862
	STAT2	FIGN	0.092882	0.092882	2.5e-15	14.6027		TCF12	PLCB1	0.078647	0.078647	1.22e-08	7.91539		KLF12	PRSS23	0.094167	0.094167	2.46e-13	12.6083
	TCF7L2	TSHZ2	0.092866	0.092866	1.03e-09	8.98582		FOXN3	PDE1A	0.078603	0.078603	5.98e-12	11.223		PLAGL1	FAM155A	0.094115	0.094115	6.35e-17	16.1976
	KLF7	ADAMTS9	0.092838	0.092838	1.05e-15	14.9796		SMAD1	SORBS1	-0.0786	0.0786	5.53e-09	8.25744		KLF12	CRISPLD2	-0.09409	0.094093	3.28e-15	14.484
	FLI1	MAMLD1	0.092837	0.092837	4.31e-13	12.3656		IRF1	NR2F2-AS1	0.078573	0.078573	5.67e-06	5.24668		MEF2A	GPC6	0.094086	0.094086	6.64e-09	8.17811
	NFIB	MBNL1	0.092749	0.092749	4.92e-19	18.308		WT1	EBF2	0.078541	0.078541	1.13e-06	5.94543		RUNX2	RSPO3	-0.09397	0.093972	1.36e-17	16.8663
	ELF2	DOCK4	0.092737	0.092737	1.21e-16	15.9157		AR	DANT2	0.078533	0.078533	1.34e-13	12.8739		STAT3	SETBP1	0.093968	0.093968	1.52e-11	10.818
	TCF7L2	EMCN	0.092707	0.092707	2.74e-09	8.56273		ATF3	MYO1D	0.078528	0.078528	7.48e-13	12.126		KLF6	SULF1	0.093955	0.093955	7.13e-09	8.14671
	MEF2C	PRKG1	0.092689	0.092689	3.44e-08	7.46374		STAT2	DACH1	0.078526	0.078526	1.67e-05	4.77808		STAT5B	DTNA	0.093951	0.093951	1.07e-11	10.9711
	HIVEP3	ATRNL1	0.09267	0.09267	3.89e-09	8.40955		RUNX2	THSD4	0.078522	0.078522	8.33e-12	11.0795		MEF2C	SLC22A3	0.093942	0.093942	6.43e-13	12.192
	IRF1	RBMS3-AS3	0.092662	0.092662	9.44e-14	13.0249		CEBPD	CALD1	-0.07849	0.078493	3.21e-07	6.49369		PPARGC1A	LAMA2	-0.09392	0.093917	4.21e-12	11.3755
	NR3C2	FTO	0.092649	0.092649	9.87e-12	11.0055		RAD21	LRP1B	0.078491	0.078491	1.42e-10	9.84899		MEF2A	LDB2	-0.09391	0.093912	5.57e-05	4.25436
	STAT5B	ARHGAP6	0.0926	0.0926	8.2e-14	13.0862		ETV6	ROCK1	0.078487	0.078487	6.16e-17	16.2104		MEF2C	ELN	0.093819	0.093819	7.91e-14	13.1018
	WT1	SHANK2	0.092584	0.092584	6.49e-13	12.1878		CEBPD	PLCB1	0.078469	0.078469	3.15e-10	9.50138		KLF12	ZNF704	0.093807	0.093807	4.99e-19	18.3023
	ETV6	TEAD1	0.092576	0.092576	3.81e-16	15.4196		NPAS2	CNKSR2	-0.07842	0.078419	2.02e-13	12.6941		PLAGL1	S100A6	0.093787	0.093787	9.44e-15	14.0251
	GLI2	RIPOR3	-0.09249	0.092485	1.55e-11	10.8104		CREB3L2	XYLT1	0.078387	0.078387	1.62e-09	8.79039		TCF7L2	LPP	0.093773	0.093773	3.35e-11	10.4744
	KLF12	AEBP2	0.092438	0.092438	2.67e-15	14.5736		TCF12	OGT	0.078363	0.078363	1.1e-11	10.9602		EBF1	COL21A1	0.093754	0.093754	1.38e-16	15.8593
	ATF3	THBS1	0.092392	0.092392	7.38e-11	10.1319		TEAD1	COL4A4	-0.07835	0.078348	1.68e-13	12.776		RXRA	KALRN	-0.09373	0.09373	8.63e-09	8.06403
	FOS	COL4A1	-0.09239	0.09239	3.95e-05	4.40367		PBX3	FBLN5	0.078344	0.078344	1.13e-10	9.94744		THRB	TNS1	0.093719	0.093719	6.8e-18	17.1675
	FOS	EBF1	-0.09235	0.092353	2.42e-13	12.6165		HEYL	EPS8	0.078332	0.078332	3.03e-16	15.5192		TCF7L2	INPP4B	0.093695	0.093695	1.87e-07	6.72779
	SMAD1	GFRA1	0.092348	0.092348	7.45e-13	12.1277		EPAS1	GLIS3	0.078312	0.078312	1.54e-13	12.8118		KLF7	PRKG1	-0.09364	0.093644	1.28e-06	5.89348
	STAT3	CCBE1	-0.09233	0.092334	4.2e-08	7.37629		STAT3	TMEM132C	0.078311	0.078311	3.98e-13	12.3997		TCF12	ATRNL1	0.093636	0.093636	1.51e-09	8.82043
	ZBTB7C	CACNA1D	0.092332	0.092332	2.78e-13	12.5554		KLF12	LDLRAD4	0.07828	0.07828	1.13e-11	10.9473		ETV6	STK38L	0.09357	0.09357	9.35e-18	17.0292
	KLF12	HIP1	0.092316	0.092316	3.93e-11	10.4058		EBF3	DCLK1	0.078279	0.078279	2.98e-14	13.5256		WT1	MEIS2	0.093561	0.093561	1.8e-10	9.74377
	MEF2A	ECHDC2	0.092303	0.092303	5.11e-13	12.2915		FOXM1	NAV3	0.078116	0.078116	4.09e-12	11.3886		ZEB1	GAS7	0.093538	0.093538	1.35e-16	15.8685
	NFIA	OSBPL10	-0.09227	0.092272	4.09e-09	8.38875		MEF2C	FILIP1	0.078081	0.078081	2.15e-05	4.66748		TEAD1	MAMDC2	-0.09353	0.093528	1.4e-12	11.8541
	PLAGL1	FBXL7	0.092239	0.092239	2.98e-15	14.5251		KLF7	EPS8	0.078029	0.078029	4.16e-10	9.3804		EBF3	THSD4	-0.09346	0.093464	1.05e-13	12.9806
	KLF12	CPED1	0.092222	0.092222	1.28e-13	12.8943		ZBTB7C	COL4A4	-0.07803	0.078029	1.31e-10	9.88436		EPAS1	DIRC3	-0.09344	0.093442	1.08e-12	11.9648
	MEIS2	PLCB1	-0.09221	0.09221	1.35e-10	9.8681		KLF7	SLC38A2	0.078006	0.078006	5.17e-17	16.2862		NPAS2	GPC6	-0.09343	0.093431	7.68e-08	7.11464
	NR2C2	EXT1	-0.09215	0.092151	9.87e-10	9.00584		TCF4	ARHGAP24	0.077978	0.077978	1.06e-17	16.9758		POU2F1	PRICKLE2	0.093419	0.093419	6.31e-10	9.20007
	JUN	PDE7B	-0.09215	0.092148	2.73e-12	11.564		ZEB1	NALCN	-0.07796	0.077958	2.35e-13	12.6289		CTCF	KALRN	-0.09341	0.093408	1.64e-10	9.78552
	BCL6	ADAMTS1	0.092109	0.092109	9.57e-13	12.0192		KLF5	UBE2E2	0.077879	0.077879	2.89e-18	17.5388		RORA	SVIL	0.093405	0.093405	3.5e-09	8.45628
	NR3C1	GULP1	0.09209	0.09209	3.42e-13	12.4654		FOXP2	NEGR1	-0.07786	0.077861	8.37e-10	9.0771		GLIS3	KAZN	0.093405	0.093405	8.59e-15	14.0662
	EBF3	CCBE1	0.092048	0.092048	2.31e-10	9.63713		ESR2	PDE7B	0.077856	0.077856	7.12e-14	13.1472		MEF2A	COL8A1	0.093399	0.093399	9.91e-11	10.0038
	TCF12	MECOM	0.092029	0.092029	1.52e-09	8.8189		NFATC2	FILIP1	0.077836	0.077836	3.38e-09	8.47092		CTCF	FKBP5	-0.09339	0.093394	1.68e-11	10.7738
	EBF1	PARD3B	0.092029	0.092029	4.96e-13	12.3047		ESR1	PARD3B	0.077826	0.077826	2.86e-13	12.5437		THRB	PLCB4	0.093387	0.093387	8.34e-11	10.0787
	EBF1	RBMS3-AS3	0.091959	0.091959	1.91e-07	6.72009		JUN	FTX	-0.07777	0.077771	4.6e-07	6.33692		ZEB1	ERBB4	-0.09331	0.093313	7.98e-13	12.0981
	MEF2A	ACTN1	0.091864	0.091864	2.05e-12	11.6888		AR	ABCA6	-0.0777	0.0777	7.72e-07	6.11247		STAT2	THRB	-0.09331	0.093305	3.94e-18	17.4044
	KLF7	ACTB	0.091845	0.091845	2.86e-09	8.54384		ETV6	GNA14	0.077686	0.077686	8.58e-11	10.0666		NR2F2	PHLDB2	0.093301	0.093301	2.19e-14	13.6594
	RXRA	EMID1	0.091788	0.091788	7.64e-12	11.1167		MEF2C	MRVI1	0.07768	0.07768	4.62e-18	17.3353		PLAGL1	TTLL7	0.09326	0.09326	6.6e-07	6.18042
	RUNX2	FLNB	-0.09178	0.091783	1.77e-14	13.7523		TEAD4	PRICKLE2	-0.07767	0.077669	6.93e-11	10.1592		KLF12	AEBP2	0.093243	0.093243	3.45e-12	11.4622
	TWIST2	TPM1	-0.09178	0.091783	3.74e-07	6.42737		ATF3	SORBS1	0.077668	0.077668	4.8e-11	10.3184		PLAGL1	SYT1	0.093111	0.093111	4.69e-12	11.3291
	STAT3	FBN1	0.091742	0.091742	9.88e-10	9.00529		TCF7L2	PALLD	0.077666	0.077666	3.15e-10	9.50144		TCF12	INPP4B	0.093108	0.093108	2.22e-06	5.65407
	STAT2	COL5A2	0.091713	0.091713	7.96e-09	8.09919		STAT2	SORBS1	-0.07763	0.077634	7.87e-08	7.10421		TCF7L2	VCL	0.093091	0.093091	1.3e-12	11.8866
	NR3C1	AKT3	0.09171	0.09171	1.57e-09	8.80454		FOXN3	ECHDC2	0.077619	0.077619	5.95e-11	10.2256		RFX2	SERPINE1	0.093076	0.093076	6.15e-13	12.2109
	ETV6	NTM	0.09167	0.09167	2.13e-12	11.6714		NR2F1	DMD	0.077618	0.077618	5.62e-08	7.25038		FOXN3	TCF12	0.092974	0.092974	8.13e-12	11.0899
	KLF5	ZFPM2	0.091601	0.091601	1.76e-14	13.7552		EBF1	FTX	0.077617	0.077617	1.2e-07	6.92204		KLF6	CACNA1C	-0.09295	0.092951	2.4e-05	4.61899
	NR2F2	SERPINE1	-0.09156	0.091563	2.07e-10	9.68418		TCF7L2	EPB41L2	0.077607	0.077607	1.22e-12	11.9154		KLF12	PDGFC	0.092933	0.092933	1.33e-12	11.8763
	ESR1	ANO3	-0.09155	0.091554	2.24e-11	10.6501		ERG	LAMB1	0.077606	0.077606	8.36e-13	12.0776		EBF1	PLXDC2	-0.09292	0.092917	1.46e-05	4.83707
	TWIST2	SGIP1	-0.09148	0.091483	1.2e-12	11.9192		ZBTB7C	RCAN2	-0.07759	0.077592	1.24e-15	14.9081		BCL6	MEIS1	0.092847	0.092847	3.61e-14	13.4422
	EBF1	SBF2	0.091464	0.091464	1.59e-13	12.7983		PBX1	PDLIM5	0.077585	0.077585	3.25e-11	10.4887		PBX3	PTPRG	-0.09282	0.092821	3.61e-12	11.4424
	ELF2	SERPINE1	-0.09146	0.091461	8.38e-11	10.0769		E2F3	ADGRB3	-0.07758	0.077582	2.99e-07	6.52468		KLF5	MOXD1	0.092775	0.092775	4.37e-13	12.3591
	TWIST2	FKBP5	-0.09145	0.091452	1.63e-08	7.78813		ETV5	CACNA1C	-0.07753	0.077533	4.3e-12	11.3663		FLI1	NPY1R	0.092751	0.092751	8.2e-15	14.0863
	SMAD1	KAZN	0.091443	0.091443	7.44e-12	11.1286		HIC1	MEIS2	-0.07749	0.077493	6.11e-13	12.2138		STAT3	PLD5	-0.09269	0.092694	3.74e-09	8.42693
	EBF1	SNED1	0.091425	0.091425	7.48e-11	10.1263		SMAD1	DMD	-0.07748	0.077484	5.82e-10	9.23491		STAT2	RERG	0.092693	0.092693	9.07e-12	11.0423
	MEF2C	FBLN5	-0.09142	0.091422	1.26e-08	7.89922		KLF7	GPX3	0.077435	0.077435	4.21e-12	11.3753		ETV6	PDE5A	0.09268	0.09268	6.21e-14	13.2071
	ZEB1	MYH10	-0.09141	0.091411	1.7e-08	7.76895		NFIA	LPAR1	0.077428	0.077428	7.06e-12	11.1512		NR2F2	FBXL7	0.092675	0.092675	3.96e-12	11.4019
	FOXN3	LDLRAD4	0.091401	0.091401	6.66e-12	11.1765		MEF2A	RYR2	0.077396	0.077396	2.17e-10	9.6644		KLF7	PDZRN3	-0.09266	0.092664	2.99e-14	13.5243
	NR4A1	MTRNR2L8	0.09139	0.09139	9.22e-18	17.0351		PLAGL1	COL1A2	0.077338	0.077338	5.03e-13	12.2981		FLI1	KAZN	0.092651	0.092651	8.14e-16	15.0893
	PLAGL1	FLNB	0.091383	0.091383	1.53e-13	12.8151		ZEB1	FIGN	-0.07734	0.077336	3.4e-11	10.4684		PLAGL1	LRRC7	0.092597	0.092597	1.49e-15	14.8256
	NR3C1	PARD3B	0.091325	0.091325	1.76e-12	11.7556		ATF3	PDLIM5	0.077323	0.077323	7.53e-09	8.123		FOXO1	PPP1R12B	-0.09256	0.092555	8.79e-13	12.0558
	PBX3	COL8A1	0.091278	0.091278	7.32e-10	9.13555		NFATC2	GPX3	-0.07732	0.07732	9.76e-09	8.01065		KLF9	MYLK	-0.09255	0.09255	8.39e-14	13.0765
	TCF7L2	ROBO2	0.091211	0.091211	8.62e-10	9.06465		CREB3L2	COL12A1	0.07731	0.07731	1.57e-06	5.80544		SMAD1	CNTNAP2	0.092534	0.092534	6.5e-15	14.1872
	GLI2	RORA	-0.09117	0.091166	2.75e-11	10.561		NR3C1	C3	0.077301	0.077301	3.84e-07	6.41571		WT1	USP53	0.092527	0.092527	8.67e-13	12.0618
	FLI1	MEIS2	0.09115	0.09115	1.39e-12	11.8568		E2F3	PRKG1	-0.07729	0.077291	3.28e-07	6.48455		KLF9	CBLB	0.092523	0.092523	8.09e-10	9.0922
	HEYL	SPON1	0.091095	0.091095	6.72e-10	9.1727		TCF7L2	SGIP1	0.077283	0.077283	6.14e-10	9.21206		TCF7L2	TANC1	0.09252	0.09252	1.38e-10	9.86169
	RFX2	LDLRAD4	0.09109	0.09109	1.23e-13	12.9098		TCF12	SLIT2	-0.07728	0.077277	0.000891	3.05025		FLI1	COL4A2	-0.09252	0.09252	1.11e-08	7.95353
	ZEB1	RERG	0.091078	0.091078	1.08e-05	4.96794		ELF2	MEIS2	0.077243	0.077243	1.26e-08	7.90095		ERG	PTPRG	0.092518	0.092518	4.99e-08	7.30179
	NR3C1	SYNPO2	0.091065	0.091065	1.03e-06	5.98578		TCF12	SLC24A3	0.077236	0.077236	3.09e-13	12.5101		ERG	KIF26B	0.092466	0.092466	9.17e-05	4.03785
	TCF7L2	ZEB1	0.091042	0.091042	1.18e-10	9.92923		HIC1	ITGA8	0.077225	0.077225	2.02e-14	13.6957		WT1	BNC2	0.092453	0.092453	5.52e-11	10.2584
	FLI1	TFPI	0.091015	0.091015	1.19e-08	7.92453		STAT2	MECOM	-0.07717	0.077166	2.09e-08	7.67883		NR3C2	SYT1	0.092449	0.092449	4.86e-12	11.3133
	TCF12	PTPRG	0.090997	0.090997	5.86e-09	8.23222		PBX3	ALDH1A1	0.077142	0.077142	3.45e-13	12.4623		EBF3	ADAMTS9-AS2	-0.09242	0.092417	2.5e-15	14.6016
	EBF1	SLCO3A1	0.090944	0.090944	2.3e-13	12.6387		MEIS1	CACHD1	0.077135	0.077135	1.58e-17	16.8002		KLF6	FN1	0.092366	0.092366	2.68e-14	13.5712
	KLF6	VCL	0.090941	0.090941	4.28e-15	14.3686		CTCF	FKBP5	-0.07709	0.077086	1.65e-11	10.7823		TCF12	CDC42BPA	0.092272	0.092272	3.17e-12	11.4987
	WT1	ENOX1	-0.09083	0.090832	1.1e-14	13.9596		KLF12	MAML2	0.07703	0.07703	1.73e-07	6.76211		TEAD2	PRKG1	-0.09224	0.092236	7.5e-12	11.1251
	WT1	SYTL2	-0.09075	0.090755	1.62e-09	8.79009		TCF7L2	RBPMS	0.07701	0.07701	1.18e-13	12.9269		MEF2A	KIF13A	0.092144	0.092144	1.21e-14	13.9173
	PBX1	EPB41L2	0.090722	0.090722	2.29e-09	8.64081		BCL6	ZFHX4	0.076999	0.076999	9.2e-11	10.0361		ATOH8	CDH11	-0.0921	0.092095	1.06e-12	11.976
	BACH1	SERPINE1	0.090708	0.090708	6.33e-06	5.19839		CREB3L2	MSRB3	0.076993	0.076993	2.4e-13	12.6192		ZBTB7C	FRMD6	0.092081	0.092081	2.8e-13	12.5527
	ETV6	AKAP12	0.09068	0.09068	2.18e-11	10.6623		FLI1	HIP1	0.076988	0.076988	3.86e-15	14.414		PAX8	DMD	-0.09207	0.092068	1.63e-16	15.7885
	ERG	FOXO1	0.090679	0.090679	3.68e-15	14.4338		TCF7L2	PCSK5	0.076984	0.076984	7.43e-15	14.1292		ETS1	ERG	0.092046	0.092046	4.92e-16	15.3082
	KLF6	LAMC3	0.090667	0.090667	8.71e-11	10.0598		ESRRG	RBM47	0.076954	0.076954	2.66e-13	12.5751		STAT3	ZBTB16	0.091937	0.091937	3.94e-08	7.40454
	WT1	FKBP5	0.090665	0.090665	3.78e-08	7.42262		PBX3	SYNE1	0.076924	0.076924	5.83e-11	10.2344		PBX3	PSD3	0.091879	0.091879	2.18e-16	15.6607
	WT1	ATRNL1	-0.09065	0.090653	2.33e-09	8.63248		PBX3	SGIP1	0.076923	0.076923	1.62e-14	13.7893		JUN	SPON1	0.091876	0.091876	1.69e-11	10.7711
	ETS1	CARMIL1	-0.09065	0.090651	1.53e-12	11.8158		NFIB	PIK3R1	0.076902	0.076902	4.26e-14	13.3711		NR3C1	TNS3	0.091864	0.091864	1.01e-11	10.9944
	KLF5	NRP1	-0.09059	0.090594	1.8e-14	13.7442		FOXO3	PDK4	0.0769	0.0769	3.19e-12	11.4957		GLIS3	PDE3A	0.091747	0.091747	7.96e-13	12.0989
	MEF2A	SAMHD1	-0.09059	0.090589	4.81e-11	10.3178		KLF7	LONRF1	0.076899	0.076899	5.47e-15	14.2618		JUND	TAGLN	0.091737	0.091737	1.22e-08	7.91464
	ZBTB7C	COL4A4	-0.09057	0.090571	1.24e-07	6.90716		TCF12	TJP1	0.07685	0.07685	1.16e-14	13.9366		WT1	GPC6	-0.09169	0.091692	1.23e-14	13.9092
	NFATC2	SETBP1	-0.09055	0.090548	9.76e-14	13.0106		KLF9	FCHSD2	0.076818	0.076818	1.67e-13	12.7785		POU2F1	FILIP1L	0.091681	0.091681	5.98e-14	13.223
	TCF12	STAG1	0.090541	0.090541	1.83e-15	14.7379		TCF12	RYR2	0.076786	0.076786	3.22e-08	7.49245		NR3C1	TTC28	0.091597	0.091597	2.09e-08	7.67946
	FLI1	SLCO3A1	-0.09046	0.090456	3.27e-15	14.4861		NR3C2	PARD3B	0.076776	0.076776	1.19e-12	11.9244		TCF7L2	DACH1	0.091472	0.091472	9.14e-10	9.03906
	TCF7L2	PLPP1	0.090455	0.090455	6.57e-12	11.1826		FOXN3	DLG2	0.076756	0.076756	1.58e-12	11.8018		EBF1	EPS8	0.091429	0.091429	3.16e-08	7.50085
	ERG	SH3D19	0.090441	0.090441	3.26e-14	13.4866		KLF6	SLC8A1	-0.07674	0.076744	7.26e-12	11.1393		EBF1	MAMDC2	0.091406	0.091406	4.54e-07	6.34303
	SMAD1	NEGR1	0.090435	0.090435	2.4e-10	9.61909		BCL6	LAMA4	0.07674	0.07674	7.58e-13	12.1204		TCF7L2	GUCY1A2	0.091392	0.091392	3.07e-11	10.5136
	TCF12	ROBO2	0.090433	0.090433	1.69e-12	11.7716		KLF12	DPYD	0.076731	0.076731	7.47e-08	7.1266		MEF2C	RCAN2	0.091357	0.091357	4.91e-13	12.3086
	NPAS3	ADAMTSL1	-0.09042	0.090415	7.78e-06	5.10887		ELF2	NOX4	-0.07671	0.07671	1.65e-11	10.7815		STAT3	PDLIM5	0.091351	0.091351	5.93e-06	5.22718
	FOSL2	PALLD	0.090378	0.090378	8.56e-13	12.0677		NR3C1	CARMN	-0.07671	0.076707	1e-05	4.99868		TCF7L2	SBF2	0.091328	0.091328	3.82e-17	16.418
	NR3C2	CPED1	0.090345	0.090345	2.83e-15	14.5489		HIF1A	PRRX1	-0.07665	0.076651	2.95e-09	8.53043		RFX2	SYNPO2	0.091281	0.091281	8.67e-09	8.06174
	ETS1	RIPOR3	0.090331	0.090331	5.56e-08	7.25514		STAT5B	PPP1R12B	0.076646	0.076646	5.72e-13	12.2429		TCF12	NFIA	0.091271	0.091271	6.53e-09	8.18523
	FOXO3	LHFPL2	0.09032	0.09032	6.05e-16	15.2182		ZEB1	FCHSD2	-0.07661	0.076606	5.96e-15	14.2244		ERG	PRICKLE2	0.091184	0.091184	1.53e-12	11.8146
	KLF9	ITSN1	0.090305	0.090305	5.62e-16	15.2502		STAT3	LPAR1	0.076601	0.076601	8.46e-16	15.0729		BCL6	THBS1	0.091179	0.091179	2.96e-09	8.52934
	KLF5	TRPC4	-0.09027	0.090269	1.69e-16	15.7729		KLF12	MYLK	0.076601	0.076601	6.34e-09	8.19773		ZEB1	KCNMA1	-0.09117	0.091166	5.41e-06	5.2672
	ATF3	IGFBP7	0.090231	0.090231	1.66e-09	8.78106		EBF1	TGFBR3	0.076568	0.076568	3.08e-13	12.5109		FOXO3	KAZN	0.091148	0.091148	9.7e-10	9.01338
	TEAD3	NEGR1	-0.09022	0.090216	4.1e-06	5.38706		TCF7L2	ADGRD1	0.076525	0.076525	1.22e-13	12.9136		KLF12	ERG	0.091144	0.091144	1.03e-12	11.9883
	TCF12	UACA	0.090209	0.090209	5.15e-10	9.28818		ZEB1	TCF4	0.076494	0.076494	1.15e-11	10.9405		FLI1	CNTN4	-0.09113	0.091127	1.42e-07	6.84824
	KLF5	SETBP1	-0.09021	0.090206	1.96e-13	12.7068		MECOM	COL4A4	0.07649	0.07649	2.74e-13	12.562		KLF6	EPS8	0.091125	0.091125	9.71e-09	8.01294
	STAT5B	VCL	0.090193	0.090193	1.92e-11	10.7156		KLF12	PDE5A	0.076459	0.076459	1.87e-16	15.729		FLI1	TCF7L2	0.091119	0.091119	7.48e-15	14.1263
	MLXIP	RAPGEF5	-0.09016	0.090162	2.12e-15	14.6739		KLF6	VMP1	0.0764	0.0764	2.95e-14	13.5297		ZEB1	ADAMTS12	0.091084	0.091084	5.61e-09	8.25066
	ZBTB7C	SVIL	-0.09011	0.090106	4.46e-10	9.35044		PPARGC1A	NR2F2-AS1	-0.07639	0.076395	2.03e-08	7.69344		GLIS3	FNDC3B	0.091043	0.091043	5.86e-13	12.2324
	NR3C1	PRSS23	0.090072	0.090072	2.37e-09	8.62469		STAT3	HPGD	-0.07637	0.07637	3.94e-09	8.40397		NR3C1	AKT3	0.091012	0.091012	1.55e-08	7.80963
	RUNX2	GPC6	-0.09007	0.090072	1.03e-09	8.98886		ETS1	NEGR1	0.076348	0.076348	1.69e-10	9.77125		NR3C1	CDH11	0.090994	0.090994	8.1e-07	6.09163
	JUN	SH3D19	0.090007	0.090007	1.17e-08	7.93014		RAD21	LAMA2	-0.07634	0.076337	1.07e-06	5.97103		KLF6	CCBE1	-0.09096	0.090956	2.63e-10	9.58055
	NR3C1	GPC6	0.089998	0.089998	1.48e-05	4.82868		TCF12	CARMN	0.076323	0.076323	6.94e-08	7.15835		ETS1	LDB3	-0.09093	0.090928	0.000605	3.21847
	FOXN3	SPP1	0.089994	0.089994	0.000109	3.96426		STAT2	ATRNL1	0.076305	0.076305	1.39e-14	13.8558		JUND	SORBS2	0.090924	0.090924	6.46e-08	7.19006
	KLF7	SLC38A2	0.089962	0.089962	1.08e-11	10.9648		TCF12	PNISR	0.076267	0.076267	2.48e-13	12.6057		MEF2C	ITGA9	0.090909	0.090909	6.06e-10	9.21761
	ETV6	SMURF1	0.089933	0.089933	2.85e-18	17.5453		KLF7	PAG1	0.076264	0.076264	1.02e-12	11.9927		KLF12	NAV2	-0.09091	0.090906	4.15e-10	9.38148
	CREB3L1	ABI3BP	-0.08993	0.089931	2e-10	9.69862		PBX3	FIGN	0.07626	0.07626	4.1e-13	12.3877		PLAGL1	STARD13	0.09089	0.09089	1.2e-13	12.9197
	TCF7L2	RFX2	-0.08992	0.08992	6.81e-10	9.16655		KLF12	PAWR	0.076256	0.076256	8.47e-12	11.0719		EBF3	CACNA1D	-0.09088	0.09088	2.13e-14	13.6707
	KLF5	INPP4B	-0.08986	0.089858	1.84e-11	10.7357		EBF1	TFPI	0.076254	0.076254	5.01e-05	4.30041		TCF7L2	KCNT2	0.090837	0.090837	1.11e-08	7.9564
	TEAD1	NEXN	0.089841	0.089841	8.21e-14	13.0856		ERG	ROBO1	-0.07624	0.07624	4.31e-12	11.3657		TCF7L2	ANKS1B	0.090833	0.090833	2.68e-15	14.5719
	ZBTB7C	KAZN	-0.08982	0.089825	6e-09	8.22198		PAX8	LHFPL6	-0.07621	0.076215	2.41e-10	9.61863		PLAGL1	DANT2	0.090801	0.090801	1.42e-13	12.8477
	ZBTB7C	RAD51B	0.089764	0.089764	9.24e-13	12.0342		BCL6	NOX4	0.076202	0.076202	6.46e-06	5.18988		EGR1	SLIT2	0.090778	0.090778	1.41e-10	9.8516
	FOXN3	STAG1	0.089724	0.089724	2.8e-11	10.5527		PBX3	NALCN	0.076154	0.076154	2.2e-15	14.6572		E2F3	IGFBP7	-0.09071	0.090712	1.43e-18	17.8457
	CREB3L1	THBS2	0.089683	0.089683	1.69e-19	18.7716		FOXO3	TMEM232	-0.07608	0.076083	7.71e-08	7.11285		TCF12	MYO1D	0.09066	0.09066	3.55e-09	8.44968
	NR2F1	PRICKLE1	0.089658	0.089658	1.13e-12	11.9487		NFATC2	SORBS1	-0.07592	0.07592	2.99e-11	10.5244		ETS1	GLIS3	0.090633	0.090633	2.42e-16	15.6154
	JUN	SPON1	0.089655	0.089655	6.1e-11	10.2145		TCF12	KLF12	0.075908	0.075908	1.19e-14	13.9263		NR3C1	NALCN	0.09061	0.09061	5.06e-14	13.2963
	STAT3	MSC-AS1	0.089647	0.089647	1.56e-09	8.80667		FOXO3	RBMS3-AS3	0.075885	0.075885	7.46e-13	12.1273		ERG	PDLIM5	0.09057	0.09057	1.08e-06	5.96598
	KLF7	RARB	0.089644	0.089644	5.74e-11	10.241		ATF3	CLIC4	0.075875	0.075875	3.25e-15	14.4888		FOS	PRKG1	-0.09056	0.090557	2.3e-10	9.63851
	TCF12	PLD5	0.089631	0.089631	4.26e-09	8.3706		JUND	SPON1	-0.07586	0.075855	2.76e-14	13.5591		THRB	NFIB	0.090535	0.090535	1.9e-17	16.7215
	PBX3	CLSTN2	0.089582	0.089582	3.12e-11	10.5053		KLF6	PLD5	-0.07585	0.075853	4.05e-10	9.39288		MEF2C	ATRNL1	-0.09053	0.090533	1.47e-11	10.8336
	GLIS3	ST5	0.08956	0.08956	1.78e-16	15.7498		MEF2C	TSHZ2	-0.07583	0.07583	1.99e-07	6.70133		KLF9	NFIA	0.090524	0.090524	9.03e-12	11.0441
	ETS1	PID1	0.089467	0.089467	3.16e-10	9.50012		MEF2A	IGFBP7	0.075807	0.075807	4.07e-09	8.39073		TCF12	PARD3B	0.090508	0.090508	1.28e-13	12.8942
	CREB3L2	CBLB	0.089393	0.089393	1.51e-11	10.8196		ZBTB7C	BOC	0.075715	0.075715	1.4e-13	12.8553		CREB3L2	TRIO	0.090473	0.090473	4.86e-11	10.3134
	NFIB	TANC1	0.089285	0.089285	1.68e-10	9.77462		E2F3	MEIS2	-0.07571	0.075708	2.79e-13	12.5544		EBF1	SGIP1	0.090468	0.090468	1.84e-13	12.7341
	NFATC1	PLXDC2	0.089237	0.089237	7.84e-09	8.10581		KLF9	PPP1CB	0.075689	0.075689	2.96e-19	18.5282		NFIB	MRVI1	0.090451	0.090451	2.03e-10	9.69351
	TCF7L2	ACTN4	0.089232	0.089232	3.36e-11	10.4739		POU2F1	FMO2	0.075672	0.075672	4.73e-10	9.32528		KLF6	ASAP1	0.090427	0.090427	3.12e-11	10.5052
	POU2F1	ALDH1A1	0.089197	0.089197	8.34e-10	9.07865		PAX8	PTH2R	0.075668	0.075668	8.75e-12	11.0578		TCF12	OGT	0.090412	0.090412	1.57e-11	10.8038
	MEF2C	PLXDC2	-0.08913	0.089134	1.61e-10	9.79235		RORA	SVIL	0.075659	0.075659	1.37e-11	10.8629		PBX3	ENPP1	0.09036	0.09036	5.59e-15	14.2523
	TCF7L2	MACROD2	0.089124	0.089124	9.08e-12	11.042		RORA	ACSS3	0.075636	0.075636	1.83e-12	11.7378		STAT3	SVIL	0.090359	0.090359	2.45e-12	11.6107
	STAT3	CHSY3	0.089123	0.089123	1.6e-12	11.7962		FOS	PDK4	0.0756	0.0756	8.14e-15	14.0894		FLI1	RBPMS	-0.09035	0.090353	6.71e-11	10.1731
	NR2F2	LPP	0.089052	0.089052	5.82e-12	11.2352		ESR1	MIR99AHG	0.075567	0.075567	3.71e-13	12.4306		TCF12	STK3	0.090334	0.090334	1.23e-08	7.91045
	MEF2C	COL4A1	-0.08903	0.08903	1.87e-11	10.7277		STAT5B	DTNA	0.075515	0.075515	1.37e-13	12.864		STAT3	ATP10A	0.090319	0.090319	1.87e-08	7.72759
	NFIB	SLC12A3	0.089023	0.089023	5.11e-18	17.2918		JUNB	ITGA8	0.075501	0.075501	8.87e-11	10.0521		NR2F1	NRP1	0.090316	0.090316	7.3e-12	11.1368
	PLAGL1	SLC22A3	-0.08902	0.08902	1.24e-13	12.9062		FLI1	COL27A1	0.07538	0.07538	2.26e-12	11.646		CREB3L2	INPP4B	0.090284	0.090284	4.69e-12	11.3286
	NFATC2	PLXDC2	-0.08901	0.089008	5.04e-06	5.2977		RAD21	ESR1	0.075364	0.075364	3.29e-11	10.4823		SP3	PCDH7	0.090264	0.090264	0.000332	3.47833
	IRF1	IGFBP7	0.088979	0.088979	3.52e-11	10.4539		TCF12	PLCXD3	0.075361	0.075361	6.68e-07	6.17548		TCF7L2	ARHGAP6	0.090264	0.090264	7.76e-08	7.11008
	TCF7L2	PTPRS	0.088936	0.088936	3.99e-15	14.3988		NR3C1	ZFHX4	0.075351	0.075351	3.46e-10	9.46036		CEBPB	SORBS2	-0.09026	0.090264	1.4e-16	15.8541
	ESR1	SVEP1	0.088915	0.088915	1.27e-07	6.89577		ZEB1	PODN	0.075289	0.075289	5.28e-08	7.27743		NR2F2	SLC22A3	-0.09018	0.09018	5.72e-12	11.2428
	ZEB1	GPC3	0.088879	0.088879	4.37e-08	7.35958		NFIA	ITGA1	0.075238	0.075238	5.17e-06	5.28663		EBF1	COL5A1	-0.09017	0.090172	1.19e-14	13.9234
	KLF7	ADAMTS2	0.088841	0.088841	5.22e-12	11.2826		GLIS3	PALLD	0.075198	0.075198	2.39e-16	15.6215		PLAGL1	LAMB1	-0.09017	0.090168	2.46e-09	8.60905
	TCF12	EGFR	0.088838	0.088838	1.14e-10	9.94209		SMAD1	ESR1	0.07516	0.07516	2.36e-09	8.62743		ZBTB7C	FBLN1	0.090149	0.090149	9.06e-14	13.043
	EBF1	AUTS2	0.088813	0.088813	6.19e-13	12.2086		ZBTB7C	KIAA1217	0.075151	0.075151	0.000132	3.88101		FOXN3	PDE7B	0.090123	0.090123	1.55e-12	11.8106
	ARNT	PDE3A	0.088779	0.088779	3.84e-14	13.4152		KLF12	DHRS3	-0.07514	0.075144	2.74e-11	10.563		ZEB1	KCNT2	-0.09008	0.090081	7.31e-11	10.1359
	PLAGL1	COL4A4	-0.08874	0.088736	1.03e-07	6.9863		RAD21	ZFPM2	0.075138	0.075138	6e-11	10.2216		RAD21	IGFBP7	-0.09008	0.090078	9.37e-12	11.0283
	KLF9	RIPOR3	-0.0887	0.0887	2.59e-09	8.58632		BCL6	MAML2	-0.07511	0.075114	9.95e-11	10.0023		PAX8	ZFPM2	-0.09003	0.090031	2.09e-20	19.6803
	KLF12	RASAL2	0.08869	0.08869	7.85e-11	10.105		TCF12	UBR3	0.075088	0.075088	2.81e-15	14.5518		EBF1	SYNE1	0.090031	0.090031	2.13e-12	11.6708
	TCF12	SORBS2	0.088659	0.088659	3.72e-09	8.4291		ZEB1	BMPER	0.075077	0.075077	1.86e-09	8.72992		MEIS2	KAZN	0.089958	0.089958	1.34e-11	10.8724
	FLI1	ARHGAP15	0.088646	0.088646	3.75e-08	7.42603		EBF1	FNDC3B	0.075055	0.075055	4.93e-12	11.3076		KLF7	ADAMTS2	0.08995	0.08995	7.19e-13	12.1434
	NPAS2	EGFR	0.088634	0.088634	1.85e-14	13.7326		STAT5B	RBPMS	0.074959	0.074959	1.17e-13	12.93		PBX1	TNS1	0.089943	0.089943	2.87e-11	10.5427
	NPAS2	PRICKLE2	-0.08861	0.088613	1.11e-08	7.95516		ZBTB7C	RAD51B	0.074946	0.074946	2.24e-09	8.64879		MEF2C	INPP4B	0.08994	0.08994	6.72e-09	8.17237
	MEF2A	SH3BGRL	0.088582	0.088582	6.97e-12	11.1566		ETV6	LINC00989	0.074928	0.074928	5.79e-09	8.23723		TCF12	MAP3K5	0.089893	0.089893	7.22e-12	11.1417
	POU2F1	KCNT2	0.088547	0.088547	1.43e-11	10.8449		HIC1	DMD	-0.07493	0.074927	2.92e-11	10.5344		GLI2	MRC2	0.089867	0.089867	4.83e-20	19.3164
	EBF1	PDZRN3	0.088545	0.088545	2.39e-11	10.6223		KLF6	SYNE1	-0.07489	0.074892	8.81e-10	9.0549		NFIB	ADAMTSL3	0.089859	0.089859	6.04e-13	12.2189
	MEF2C	EPHA3	0.088542	0.088542	2.09e-18	17.6801		RUNX2	THRB	-0.07489	0.074885	1.47e-13	12.8326		MEF2A	CACNA1D	0.089858	0.089858	1.58e-09	8.80003
	NR3C1	EPB41L2	0.088506	0.088506	1.5e-15	14.8232		TCF7L2	TTTY14	0.07486	0.07486	7.35e-12	11.1336		ZBTB7C	BNC2	0.089838	0.089838	5.44e-10	9.26434
	RXRA	SLC2A3	-0.08847	0.088471	6.77e-14	13.1696		PLAGL1	INPP4B	-0.07486	0.074858	1.13e-10	9.94585		TCF12	SRPX2	0.089828	0.089828	1.58e-10	9.80006
	TCF7L2	SLC22A3	-0.08845	0.088449	2.1e-10	9.67755		TEAD1	SH3D19	0.07485	0.07485	1.72e-10	9.76363		SP3	SOX6	0.089785	0.089785	4.65e-13	12.3328
	EPAS1	KIAA1217	-0.08844	0.088442	1.19e-09	8.92378		E2F3	SETBP1	-0.07485	0.07485	2.47e-11	10.6079		EBF1	PDGFC	-0.08976	0.089763	6.87e-15	14.1628
	ERG	CLMN	0.088413	0.088413	1.43e-15	14.8432		ZEB1	SDK1	0.074842	0.074842	3.78e-09	8.42243		NR3C1	UACA	0.089729	0.089729	1.02e-12	11.9925
	ETS1	ANGPT1	0.088402	0.088402	3.52e-13	12.454		TEAD4	SYNE1	-0.07481	0.074814	2.49e-12	11.6031		TCF12	GULP1	0.089717	0.089717	1.05e-13	12.9787
	TCF7L2	PCGF5	0.088391	0.088391	2.31e-17	16.6372		MEF2C	MEOX2	-0.07479	0.074794	4.52e-09	8.34458		NFIB	CSGALNACT1	0.08969	0.08969	9.27e-12	11.0329
	KLF7	TMEM131L	0.088388	0.088388	2.6e-18	17.5852		THRB	KIAA1217	-0.07478	0.07478	1.35e-05	4.86875		ZEB1	SYNPO2	-0.08969	0.089687	1.5e-08	7.82507
	ZEB1	ATP1B1	-0.08838	0.088384	1.93e-14	13.7146		GATA3	NR2F1	-0.07478	0.07478	1.02e-08	7.99174		TCF4	AKAP13	0.089671	0.089671	2.32e-08	7.63491
	ATF3	ARHGEF26	0.088374	0.088374	1.5e-14	13.8227		EBF1	DCLK1	0.074755	0.074755	2.97e-11	10.5279		PAX8	COL4A1	-0.08961	0.089612	2.8e-10	9.55223
	KLF12	MYLK	0.08837	0.08837	3.66e-10	9.4364		ETS1	RBPMS	-0.07475	0.074753	2.58e-10	9.58906		RUNX2	CLMP	0.089604	0.089604	1.38e-12	11.8615
	HEYL	KAZN	-0.08836	0.088361	4.31e-09	8.36588		ESR2	GPC6	-0.07475	0.074753	4.86e-10	9.31337		NR3C1	SLC22A3	-0.08954	0.089538	5.63e-11	10.2495
	STAT5B	SULF1	0.088277	0.088277	4.57e-10	9.34032		NR3C1	FLI1	0.074718	0.074718	1.58e-11	10.8009		PRDM5	PCDH9	0.089535	0.089535	2.99e-13	12.5241
	NR3C1	IL7	0.088227	0.088227	1.07e-10	9.9725		PRRX1	SVIL	0.074702	0.074702	1.89e-12	11.7246		NR2F2	MBNL1	0.089522	0.089522	5.78e-15	14.2384
	ETV6	MBNL1	0.08821	0.08821	2.33e-18	17.6335		NR3C1	TARID	0.074641	0.074641	3.65e-17	16.4382		NR3C2	HIP1	-0.0895	0.089502	5.12e-09	8.29101
	ESR1	LPP	-0.08819	0.088189	2.93e-12	11.533		NFATC1	SETBP1	-0.07463	0.074631	1.16e-09	8.93391		KLF7	GUCY1A2	0.089465	0.089465	1.34e-10	9.87386
	KLF12	PRSS23	0.088101	0.088101	7.5e-13	12.1247		FOXC2	NAV3	-0.07462	0.074625	9.13e-05	4.03952		SMAD1	PID1	0.089465	0.089465	2.39e-12	11.6222
	NPAS2	ADAMTSL3	-0.08808	0.088075	1.79e-16	15.746		ETS1	RIPOR3	0.0746	0.0746	1.5e-09	8.82253		CREB3L2	SAMD4A	0.089465	0.089465	1.84e-16	15.7352
	ESRRG	KCNIP4	0.088	0.088	1.52e-17	16.8174		NFIB	RUNX1T1	0.07459	0.07459	3.07e-15	14.5127		MEIS2	LRRC7	0.089413	0.089413	2.07e-12	11.6846
	ESR1	SYTL2	-0.08798	0.087981	4.48e-07	6.34912		FLI1	TRERF1	0.074576	0.074576	7.22e-12	11.1412		ZEB1	ADGRF5	-0.0894	0.089402	3.85e-16	15.4145
	ZNF423	VCL	-0.08796	0.087958	5.43e-13	12.2654		FLI1	ASAP1	0.074573	0.074573	6.85e-13	12.1641		PBX3	DAB1	-0.08938	0.089381	6.64e-13	12.1781
	BCL6	MEIS1	0.087935	0.087935	2.3e-11	10.6392		STAT3	LARGE1	0.074564	0.074564	2.75e-11	10.5612		PBX3	ATRNL1	0.089378	0.089378	4.08e-12	11.3888
	NPAS2	KALRN	0.08793	0.08793	2.02e-08	7.695		ZEB1	HIP1	-0.07454	0.074543	5.57e-15	14.2538		SMAD1	FBLN5	0.089376	0.089376	9.2e-12	11.0362
	FLI1	CDH11	0.087792	0.087792	1.04e-07	6.98421		TCF7L2	THSD4	0.074508	0.074508	8.66e-08	7.06259		PBX3	TSHZ2	0.089374	0.089374	3.97e-07	6.40079
	ZEB1	CAMK1D	0.087712	0.087712	8.85e-14	13.0531		ZEB1	NR2F2	-0.07447	0.07447	6.2e-11	10.2073		ZEB1	RIPOR3	-0.08936	0.089356	5.76e-12	11.2392
	THRB	MAML2	-0.0877	0.0877	1.71e-06	5.76643		ELF2	BNC2	0.074427	0.074427	2.06e-13	12.6865		IRF1	ADAMTSL1	0.089316	0.089316	7.87e-10	9.10391
	RAD21	CEMIP	0.087677	0.087677	2.53e-17	16.5973		STAT3	TNC	0.074426	0.074426	2.62e-10	9.58233		WT1	KCNAB1	0.089308	0.089308	3.82e-09	8.41805
	FOSL1	NFATC2	0.087677	0.087677	1.08e-16	15.9649		KLF5	BNC2	0.074402	0.074402	2.6e-12	11.5848		KLF9	TTLL7	-0.08931	0.089307	5.88e-09	8.23077
	ELK3	PTPRG	-0.08766	0.087658	1.16e-14	13.9372		STAT2	COL14A1	0.074391	0.074391	4.33e-16	15.3632		ETV5	CACNA1C	-0.0893	0.089297	1.02e-12	11.9908
	ZEB1	GFRA1	-0.08765	0.087653	4.07e-06	5.39		KLF6	PLCXD3	-0.07436	0.074358	1.94e-05	4.7115		NR3C1	NR3C2	0.089226	0.089226	8.05e-14	13.0942
	KLF7	CERS6	0.087647	0.087647	8.24e-14	13.0839		ZBTB1	RYR2	-0.07435	0.074346	6.18e-14	13.209		NR3C1	ETV6	-0.0892	0.0892	7.33e-15	14.1351
	PBX3	COL1A2	0.087637	0.087637	5.32e-18	17.2738		MEF2C	COL14A1	0.074335	0.074335	1.33e-11	10.877		PBX3	COL16A1	0.089192	0.089192	1.04e-11	10.9814
	NR3C1	ESR1	0.087637	0.087637	1.99e-09	8.70105		KLF12	GUCY1A2	0.074328	0.074328	1.19e-10	9.92482		MEF2A	ZBTB16	0.089178	0.089178	6.6e-07	6.18016
	RAD21	MYOF	0.087554	0.087554	1.8e-14	13.7459		NR2F2	MAML3	0.074327	0.074327	3.72e-11	10.4289		WT1	UACA	-0.08917	0.089174	6.06e-11	10.2179
	NR3C1	UNC5C	0.087543	0.087543	1.03e-14	13.9883		STAT4	COL5A2	-0.07433	0.074327	2.65e-07	6.57718		TCF7L2	SPECC1	0.089115	0.089115	9.47e-15	14.0234
	KLF5	NFIA	0.087538	0.087538	9.34e-14	13.0297		MEF2A	MARCH1	0.074319	0.074319	3.4e-14	13.4687		KLF5	RASAL2	-0.08909	0.08909	1.28e-11	10.8915
	ZEB1	PREX2	0.087499	0.087499	1.2e-10	9.91941		GLI2	ADAMTS9-AS2	-0.07432	0.074316	6.02e-11	10.2201		ZEB1	SORBS2	-0.08908	0.08908	3.76e-11	10.4249
	CTCF	SPON1	-0.08749	0.087487	5.49e-14	13.2604		AR	A2M	-0.07423	0.074233	2.55e-12	11.5932		ETV6	ROCK1	0.089074	0.089074	1.11e-19	18.9551
	ZEB1	SLC38A2	0.087438	0.087438	1.05e-07	6.97706		SMAD1	PLCL1	0.074175	0.074175	5.13e-12	11.2896		JUND	IGFBP7	0.089068	0.089068	6.37e-08	7.19613
	CREB3L2	SAMD4A	0.087396	0.087396	3.43e-15	14.4644		TCF4	AKAP13	0.074169	0.074169	7.08e-12	11.15		EBF1	PLCXD3	0.08906	0.08906	2.1e-07	6.67752
	PAX8	PTH2R	0.087394	0.087394	5.03e-15	14.2988		WT1	TRANK1	0.074163	0.074163	9.98e-21	20.0007		ERG	SYNPO2	-0.08905	0.089045	1.83e-08	7.73868
	PLAGL1	TANC1	-0.08739	0.087392	1.16e-14	13.9374		PLAGL1	PTH2R	-0.07416	0.074156	5.59e-11	10.2524		FLI1	FGFR1	-0.08893	0.088929	1.23e-12	11.9112
	BCL6	NEGR1	-0.08738	0.087376	1.71e-09	8.76654		PLAGL1	PLCL1	-0.07415	0.074153	2.01e-13	12.6963		GLI3	LPP	-0.08892	0.088919	3.85e-12	11.414
	NFIC	NPY1R	0.087361	0.087361	1.41e-10	9.8499		BCL6	CLMP	0.074148	0.074148	3.45e-11	10.4619		ZEB1	GNA14	-0.08891	0.088907	9.94e-11	10.0028
	TCF12	ZMIZ1	0.087345	0.087345	4.06e-14	13.3911		KLF12	ROR1	0.074096	0.074096	2.06e-15	14.6856		SP3	MAML3	0.08889	0.08889	1.56e-15	14.8058
	TCF4	COL14A1	0.087248	0.087248	1.79e-10	9.74748		CTCF	PRICKLE2	0.074079	0.074079	1.36e-09	8.86701		KLF9	EXT1	-0.08884	0.088841	0.000309	3.51073
	TCF7L2	KCNT2	0.087151	0.087151	2.03e-07	6.69343		KLF7	PDZRN3	-0.07407	0.07407	1.62e-14	13.7906		RAD21	PALLD	-0.08884	0.08884	3.84e-14	13.4154
	NR4A1	RORA	0.087143	0.087143	1.79e-10	9.74651		ZEB1	COL1A2	0.074056	0.074056	2.02e-11	10.6946		ZNF423	SMOC2	-0.08878	0.088779	6.65e-15	14.1769
	WT1	PID1	-0.08712	0.087118	1.26e-08	7.89872		MEF2A	NR2F1-AS1	0.073945	0.073945	2.96e-10	9.52935		POU2F1	PBX1	0.088777	0.088777	9.24e-11	10.0342
	NR3C1	SOX5	0.087108	0.087108	3.04e-08	7.51783		TCF7L2	CARMIL1	0.073913	0.073913	2.95e-12	11.5295		ATF3	BCL6	0.088745	0.088745	7.53e-24	23.1233
	MEF2A	RORA	0.087083	0.087083	1.57e-11	10.8037		TCF7L2	ELN	0.073908	0.073908	6e-12	11.2222		FOS	DMD	-0.08868	0.088679	9.14e-10	9.03883
	KLF7	ENAH	0.087045	0.087045	7.19e-15	14.1435		RAD21	FGF7	0.073903	0.073903	7.56e-14	13.1214		KLF7	ZBTB16	0.088659	0.088659	2.24e-11	10.6497
	TCF12	NFIA	0.087032	0.087032	1.53e-06	5.81549		EPAS1	CASC15	-0.0739	0.073903	1.13e-11	10.9461		KLF7	IGFBP7	0.088653	0.088653	5.69e-08	7.24492
	KLF7	PDZRN3	-0.08701	0.087011	4.65e-14	13.3328		KLF7	SLC2A3	0.073894	0.073894	8.57e-13	12.067		PPARGC1A	SDK1	0.088592	0.088592	1.3e-10	9.88649
	FLI1	ROR1	0.086998	0.086998	5.9e-15	14.2292		TEF	DLG2	0.073885	0.073885	3.41e-13	12.4673		KLF7	CDH11	-0.08859	0.088589	8.55e-10	9.06816
	ESR1	TCF12	0.086939	0.086939	5.57e-15	14.2545		KLF12	FCHSD2	0.073881	0.073881	7.7e-09	8.11379		TCF7L2	DTNA	0.088532	0.088532	8.67e-07	6.06211
	ZBTB1	PALLD	0.086933	0.086933	8.49e-13	12.0709		E2F3	THSD4	-0.07388	0.073878	1.38e-13	12.8602		POU2F1	PLCXD3	0.088505	0.088505	4.68e-07	6.32981
	KLF5	KIAA1217	0.086911	0.086911	3.06e-10	9.51402		NFIA	MAP3K5	0.07384	0.07384	1.4e-09	8.85506		ETS1	JAK2	-0.08847	0.08847	6.07e-15	14.2167
	NR2F2	ACTN1	0.086878	0.086878	5.97e-08	7.22434		BCL6	C1orf21	0.073806	0.073806	5.78e-15	14.2379		GLIS3	PID1	-0.08846	0.088457	5.54e-07	6.25631
	ZEB1	SERPINE1	-0.08688	0.086877	4.37e-07	6.35954		KLF5	PTPRD	0.073806	0.073806	8.63e-14	13.0639		ESR2	ANGPT1	0.088387	0.088387	1.02e-16	15.9906
	STAT5B	TNC	0.08684	0.08684	0.000169	3.7712		NFE2L2	THSD4	-0.07381	0.073805	5.88e-10	9.23032		ATF3	SLC8A1	0.088339	0.088339	3.38e-09	8.47155
	TCF7L2	ITSN1	0.086828	0.086828	1.19e-16	15.9232		TCF12	MAML3	0.073804	0.073804	3.82e-09	8.4176		NR3C1	CACNA1D	0.088313	0.088313	1.29e-09	8.89103
	NFIA	COL4A3	0.086828	0.086828	2.42e-11	10.6169		ZBTB1	NFASC	-0.0738	0.073801	1.71e-09	8.76803		TCF7L2	AUTS2	0.088265	0.088265	3.77e-13	12.4234
	STAT3	EPS8	0.086803	0.086803	3.82e-13	12.4183		NR3C2	SVIL	0.073799	0.073799	1.46e-12	11.8364		MEF2C	MACROD2	0.088239	0.088239	1.54e-07	6.81107
	ELF2	LHFPL6	0.086793	0.086793	2.65e-05	4.57723		EBF1	KIAA1217	0.073792	0.073792	2.42e-08	7.61706		FOXO1	ZBTB16	0.088236	0.088236	9.42e-09	8.02592
	ZBTB7C	ACTB	-0.08679	0.086786	1.6e-11	10.7966		HOXD10	CALD1	0.073787	0.073787	9.91e-07	6.00386		TCF12	DPH6	0.088198	0.088198	2.63e-13	12.5793
	MEF2C	RCAN2	0.086768	0.086768	9.75e-17	16.0111		TCF12	MED13L	0.073758	0.073758	3.24e-14	13.4898		FLI1	NXN	-0.08818	0.08818	3.38e-11	10.4705
	PTEN	ROBO1	0.086748	0.086748	4.87e-11	10.3121		STAT3	TANC1	0.07374	0.07374	3.08e-12	11.5113		NFIA	ADAMTSL3	0.088149	0.088149	1.07e-14	13.971
	PAX8	LRMDA	0.086737	0.086737	1.45e-12	11.8394		KLF12	DST	0.073717	0.073717	2.04e-12	11.6896		KLF5	MAMDC2	-0.08813	0.088128	6.51e-12	11.1865
	MEF2A	ROCK1	0.086716	0.086716	1.84e-17	16.7342		TCF7L2	DST	0.073715	0.073715	2.03e-13	12.6923		ETV6	DCLK2	0.088065	0.088065	6.1e-14	13.215
	EBF3	MYO1D	-0.08667	0.086669	2.11e-12	11.6762		PLAGL1	SOX5	0.0737	0.0737	1.18e-11	10.9299		TCF4	COL14A1	0.088063	0.088063	9.76e-15	14.0108
	GLI2	PDLIM7	0.08664	0.08664	4.33e-16	15.363		STAT5B	COL5A2	0.073633	0.073633	2.74e-06	5.56278		MEF2A	SLC24A3	0.08806	0.08806	1.44e-09	8.84132
	ESR2	COL4A4	0.086594	0.086594	5.49e-10	9.26061		TCF7L2	EPS8	0.073617	0.073617	2.29e-10	9.6403		KLF7	PTPRG	0.088054	0.088054	1.41e-07	6.85216
	EGR1	INPP4B	-0.08657	0.086572	8.58e-10	9.06654		AR	NFIB	0.073585	0.073585	1.31e-12	11.8823		KLF12	ZFPM2	0.088053	0.088053	1.71e-10	9.76696
	ZEB1	SGIP1	0.08651	0.08651	6.45e-08	7.19029		PAX8	ERBB4	0.07355	0.07355	1.76e-13	12.755		GLIS3	PEAK1	0.088052	0.088052	2.31e-13	12.6357
	TCF7L2	NCALD	0.086501	0.086501	5.03e-16	15.2982		SMAD1	SETBP1	0.073533	0.073533	4.29e-09	8.36748		KLF5	IGFBP3	0.088044	0.088044	6.98e-16	15.1564
	KLF12	PELI2	0.086359	0.086359	9.7e-08	7.01305		NPAS3	PRRX1	0.073456	0.073456	1.79e-08	7.74664		SMAD1	HMCN1	-0.088	0.088001	3.42e-11	10.4665
	NFIB	RUNX1T1	0.086268	0.086268	1.75e-13	12.7565		MEIS1	CCDC80	0.073435	0.073435	0.001	3.00008		IRF1	PID1	0.088	0.088	1.54e-12	11.8137
	STAT3	SH3RF3	0.08624	0.08624	1.28e-15	14.8937		SMAD1	KCNMA1	-0.07341	0.07341	6.12e-18	17.213		KLF12	TNS1	0.087983	0.087983	1.91e-16	15.72
	KLF6	LTBP1	0.086236	0.086236	9.35e-15	14.0291		FLI1	LRP1B	-0.07341	0.073406	2.48e-09	8.60529		TCF12	CACNA2D1	0.087976	0.087976	6.5e-17	16.1873
	TCF12	PLA2R1	0.086195	0.086195	5.27e-14	13.2784		THRB	ANK2	0.073312	0.073312	1.9e-13	12.7217		NR3C1	COL4A5	-0.08788	0.087883	2.51e-07	6.60036
	FOS	PALLD	-0.08619	0.086189	1.35e-08	7.86994		STAT2	LMOD1	0.073298	0.073298	6.58e-08	7.18172		KLF12	DLG2	0.087858	0.087858	6.89e-08	7.16192
	GLIS3	PBX1	-0.08616	0.086155	1.48e-09	8.82901		TCF12	PRKCA	0.073294	0.073294	8.1e-15	14.0917		EGR1	TSHZ2	0.087831	0.087831	6.69e-12	11.1745
	NR3C1	XYLT1	0.08615	0.08615	1.14e-10	9.94147		HIVEP3	COL12A1	0.073262	0.073262	7.12e-05	4.14729		TCF7L2	PTEN	0.087768	0.087768	2.71e-12	11.5676
	ZEB1	WDR66	-0.08614	0.086141	1.08e-07	6.96853		TCF12	TMEM232	0.073193	0.073193	1.37e-12	11.8617		ERG	ANK2	-0.08774	0.087744	2.38e-09	8.62404
	SMAD1	ROR1	0.086139	0.086139	1.16e-16	15.9347		NPAS3	RYR3	0.073182	0.073182	2.44e-19	18.612		RUNX2	TNS3	0.087742	0.087742	2.4e-12	11.6198
	NPAS2	LINGO1	-0.08614	0.086136	5.38e-12	11.269		ZEB1	TMTC1	-0.07314	0.073138	1.4e-13	12.8551		BCL6	ZFHX4	0.087712	0.087712	1.02e-14	13.9917
	CREB3L2	ITGA1	-0.08613	0.086127	1.63e-07	6.78768		STAT5B	VCL	0.073107	0.073107	4.21e-13	12.3761		FOS	COL4A1	-0.08768	0.087681	3.04e-05	4.51724
	ARNT	MYLK	0.086116	0.086116	4.88e-10	9.31117		NR3C1	EMCN	0.073075	0.073075	0.000996	3.00186		ARNT	PCDH9	0.087676	0.087676	2.5e-10	9.6029
	RFX2	RIPOR3	-0.08611	0.086106	3.85e-11	10.4151		PBX3	UNC5C	0.073072	0.073072	2.53e-15	14.5969		FOSL2	FN1	0.087621	0.087621	2.46e-16	15.6094
	CREB3L2	LHFPL6	-0.08606	0.086062	9.96e-06	5.00152		NPAS3	MEIS2	-0.07301	0.073013	1.39e-12	11.8572		NFIC	ACTA2	-0.08761	0.087613	7.67e-05	4.11525
	MEIS2	SSBP3	0.08606	0.08606	1.36e-10	9.86642		NR2F2	PDE5A	0.073011	0.073011	4.8e-14	13.3184		TCF7L2	OSBPL10	0.087551	0.087551	1.71e-10	9.76598
	NR3C1	COL4A3	0.08605	0.08605	4.74e-10	9.32413		GLIS3	TRERF1	0.072988	0.072988	5.5e-11	10.2598		KLF7	CERS6	0.08753	0.08753	3.86e-13	12.4135
	KLF12	RFX2	-0.08604	0.08604	3.32e-11	10.4787		SMAD1	KAZN	0.072959	0.072959	1.01e-10	9.99366		SP3	ZBTB16	0.08752	0.08752	6.26e-09	8.20325
	TCF7L2	ADAMTSL3	0.086016	0.086016	7.27e-11	10.1383		NR3C1	SMOC2	0.072944	0.072944	2.24e-07	6.65066		ETS1	CHSY3	0.087518	0.087518	4.98e-14	13.303
	ZNF423	SETBP1	0.086016	0.086016	3.03e-11	10.5181		MEF2A	LDB2	0.072942	0.072942	0.000397	3.40172		KLF7	DLG2	-0.08752	0.087515	4.28e-11	10.3687
	TCF7L2	MYLK	0.086011	0.086011	1.93e-12	11.7141		KLF9	KIAA1217	-0.07294	0.072936	1.41e-12	11.8508		PLAGL1	MSRB3	0.08751	0.08751	3.96e-12	11.4028
	BCL6	KCNT2	0.086008	0.086008	5.3e-13	12.2756		ATF3	RSPO3	0.07292	0.07292	9.78e-07	6.00956		NR2C2	MAML3	0.087509	0.087509	1.68e-08	7.77544
	CREB3L2	TTTY14	0.086004	0.086004	1.42e-12	11.8483		ZBTB7C	PDZRN4	0.072882	0.072882	8.32e-08	7.07985		FLI1	ZBTB16	-0.08748	0.087485	2.15e-11	10.6668
	MEF2C	MECOM	0.085972	0.085972	1.92e-14	13.7157		KLF5	MYLK	0.072817	0.072817	2.39e-15	14.6225		TEAD2	KIF26B	0.087482	0.087482	4.23e-15	14.3738
	NR2F2	CUBN	-0.08596	0.08596	2.29e-09	8.64057		FOXO1	KAZN	-0.07281	0.072813	2.59e-09	8.58647		E2F3	SETBP1	-0.08746	0.087462	9.76e-14	13.0104
	GLI2	SVIL	0.085945	0.085945	1.09e-13	12.9623		STAT3	MYOF	0.072767	0.072767	2.99e-11	10.5239		NFATC2	IL1R1	0.087423	0.087423	1.06e-12	11.9754
	ESR1	CLASP2	0.085927	0.085927	2.22e-15	14.6535		KLF7	RYR2	-0.07276	0.072761	3.37e-14	13.4718		TCF7L2	AEBP2	0.087408	0.087408	2.36e-11	10.6275
	BCL6	NFIA	0.085836	0.085836	2.85e-08	7.54448		ATF3	RFTN1	0.072737	0.072737	3.25e-11	10.4884		THRB	PTEN	-0.0874	0.087398	2.5e-12	11.6017
	FOXN3	TCF7L2	0.08583	0.08583	2.46e-14	13.6091		TCF7L2	FBLN1	0.07269	0.07269	5.16e-07	6.28764		EBF1	IGFBP7	0.08739	0.08739	1.04e-06	5.98461
	FOSL2	ARHGAP10	0.085741	0.085741	8.68e-13	12.0617		BCL6	NCALD	-0.07269	0.07269	4.62e-09	8.3357		GLIS3	PDLIM7	0.087355	0.087355	3.46e-13	12.4615
	EBF3	GPC6	-0.08573	0.085731	3.57e-11	10.4474		ERG	NTM	0.072664	0.072664	2.12e-12	11.6737		ERG	SRGAP1	0.087322	0.087322	6.96e-07	6.15721
	ZEB1	FTL	-0.08565	0.085652	3.42e-12	11.4657		ZBTB1	RORA	-0.07263	0.072634	6.2e-10	9.20739		ESR2	CRIM1	-0.0873	0.0873	3.47e-10	9.45985
	WT1	LMOD1	-0.08564	0.085638	3.14e-08	7.503		KLF12	FKBP5	0.072631	0.072631	2.65e-06	5.57634		NFIA	SPSB1	-0.08727	0.087269	2.84e-14	13.547
	KLF6	PTPRD	-0.0856	0.085602	3.06e-17	16.5138		RUNX2	DHRS3	-0.07259	0.072586	4.27e-16	15.3697		NR2C2	TTLL7	0.087214	0.087214	4.87e-06	5.31208
	FOSL2	RASAL2	0.085549	0.085549	4.78e-14	13.3202		NR2F1	PRICKLE1	0.072575	0.072575	1.55e-12	11.8095		NFATC4	SETBP1	0.08721	0.08721	1.64e-12	11.784
	NR3C1	PLA2R1	0.085456	0.085456	3.59e-10	9.44448		KLF7	PALLD	0.072571	0.072571	3.54e-10	9.45109		PBX3	FBXL7	0.087194	0.087194	6.52e-13	12.1855
	NFIB	SLC22A3	0.085422	0.085422	1.21e-12	11.9187		ZBTB7C	SVIL	-0.07256	0.072562	1.93e-13	12.7136		KLF9	HSPG2	-0.08719	0.08719	2.56e-14	13.591
	ELF2	TSHZ2	0.085404	0.085404	1.83e-10	9.73797		ZBTB7C	KLF5	0.072556	0.072556	1.27e-20	19.8959		GLIS3	TNS3	0.08718	0.08718	6.61e-15	14.1799
	BCL6	COL8A1	0.085381	0.085381	1.61e-10	9.7936		STAT3	ARHGAP15	-0.07255	0.072548	7.97e-07	6.09856		BCL6	NEXN	0.087159	0.087159	1.39e-13	12.8558
	SMAD1	LRFN5	0.085323	0.085323	1.04e-19	18.985		TCF12	PTPRG	0.072543	0.072543	3.77e-10	9.42323		TCF12	RAD51B	0.087125	0.087125	2.31e-11	10.6367
	PAX8	ZBTB16	-0.08532	0.085319	8.17e-13	12.0879		STAT2	NEGR1	0.072521	0.072521	1.77e-08	7.75186		ZBTB7C	DLC1	-0.0871	0.087103	5.68e-13	12.2457
	ZBTB1	PLCXD3	-0.0853	0.085298	1.11e-12	11.9535		NR3C1	GPC6	0.072507	0.072507	1.13e-05	4.94827		FLI1	MEIS2	0.087066	0.087066	9.15e-12	11.0384
	ZNF282	PRKG1	0.085186	0.085186	5.61e-13	12.2512		FLI1	NRP1	0.072483	0.072483	9.63e-14	13.0164		KLF5	PRRX1	0.087038	0.087038	2.98e-13	12.5262
	ZEB1	DACH2	-0.08515	0.085151	9.6e-17	16.0179		ZEB1	NOX4	0.072479	0.072479	1.58e-07	6.8		ETS1	ZFPM2	-0.08699	0.086987	7.87e-11	10.1041
	NR3C1	CDH6	-0.0851	0.085096	1.37e-14	13.8639		FOS	TACC1	0.072474	0.072474	1.98e-09	8.70366		ZBTB7C	MSC-AS1	-0.08696	0.086963	1.31e-12	11.8842
	FLI1	ROBO2	0.085079	0.085079	1.15e-13	12.9396		KLF6	RBPMS	0.072421	0.072421	7.56e-18	17.1213		STAT3	FOXO3	0.086941	0.086941	2.39e-08	7.62162
	MEF2C	ANGPT1	-0.08507	0.085071	4.98e-15	14.3024		WT1	CDON	0.072384	0.072384	6.04e-17	16.2191		ETV6	SMURF1	0.086882	0.086882	4e-14	13.3977
	FOSL1	PALLD	-0.08506	0.085059	4.29e-15	14.3679		ETS1	IGFBP7	-0.07238	0.072381	6.14e-12	11.2119		PLAGL1	THRB	0.086824	0.086824	7.16e-11	10.1451
	KLF6	ZBTB16	0.085045	0.085045	1.88e-10	9.72509		THRB	ATRNL1	-0.07235	0.07235	6.97e-11	10.1568		TCF12	SENP6	0.086786	0.086786	1.89e-16	15.7227
	EBF1	FLI1	0.085022	0.085022	8.48e-12	11.0716		ZBTB7C	PTPRG	-0.07228	0.072279	1.2e-06	5.9198		MEF2A	MOXD1	0.086775	0.086775	2.25e-08	7.64801
	ETS1	EPAS1	0.084983	0.084983	3.62e-16	15.4411		PBX3	UACA	0.072271	0.072271	2.53e-12	11.5967		PGR	ANTXR2	0.08675	0.08675	1.73e-17	16.761
	EBF1	MGP	-0.08498	0.084979	5.75e-08	7.24032		KLF7	USP53	0.07227	0.07227	1.44e-07	6.84193		TEAD2	SULF1	0.086728	0.086728	3.18e-13	12.4982
	BCL6	MEIS2	0.084951	0.084951	4.66e-08	7.33148		WT1	FBXL7	0.072268	0.072268	3.76e-20	19.4245		CREB3L2	PLPP3	0.086726	0.086726	3.7e-10	9.43193
	ATF3	BCL6	0.084934	0.084934	2.48e-23	22.6055		MEF2C	MYLK	0.072244	0.072244	7.79e-10	9.10872		NR4A2	GLIS3	-0.08672	0.086722	1.55e-17	16.8105
	WT1	BNC2	0.084924	0.084924	5.74e-09	8.24121		PBX3	FHL2	0.072229	0.072229	5.51e-17	16.2586		HIVEP3	PLPP1	-0.08659	0.086587	1.47e-12	11.8317
	EGR1	A2M	0.084909	0.084909	7.25e-12	11.1395		STAT3	COL4A2	0.072209	0.072209	2.58e-09	8.58915		EPAS1	SOX5	-0.08655	0.086553	1.96e-08	7.70766
	ESR2	PDE7B	0.08489	0.08489	2.05e-16	15.6887		EBF1	GREB1L	0.072208	0.072208	1.45e-13	12.8374		NR3C1	EFNA5	-0.08653	0.08653	8.92e-08	7.04957
	WT1	DPP6	0.084885	0.084885	1.62e-18	17.7896		KLF9	DACH1	0.07217	0.07217	7.04e-07	6.15217		ZBTB1	PRSS23	0.086516	0.086516	3.48e-13	12.4583
	MEIS1	GPM6B	0.084865	0.084865	1.65e-15	14.7823		KLF7	MEIS2	0.07216	0.07216	5.11e-07	6.29126		ZEB1	FRY	0.08646	0.08646	7.57e-07	6.12064
	JUND	PALLD	0.084857	0.084857	1.02e-11	10.9929		PLAGL1	PAMR1	0.072097	0.072097	2e-09	8.69843		SMAD1	GEM	-0.08645	0.086454	2.92e-13	12.5345
	FLI1	HIVEP3	0.084852	0.084852	2.13e-10	9.67081		ZEB1	GRK5	0.072064	0.072064	3.88e-11	10.4109		SP3	SULF1	-0.08645	0.086452	7.35e-08	7.13384
	NR3C1	PCSK5	0.08483	0.08483	1.06e-11	10.9731		NR4A1	RORA	0.072054	0.072054	4.01e-09	8.39668		EGR1	NCKAP5	0.086436	0.086436	4.05e-13	12.3925
	KLF12	MSRB3	0.084798	0.084798	4.77e-11	10.3216		HEYL	ZBTB16	0.071983	0.071983	3.51e-09	8.45452		TCF12	ITGA9	-0.08642	0.086424	1.57e-11	10.8028
	ATF3	MYO1E	0.084792	0.084792	1.41e-12	11.8497		EBF1	LTBP1	-0.07196	0.071964	6.96e-11	10.1572		PRRX1	NHSL1	-0.08641	0.086408	1.41e-13	12.8494
	KLF5	TSHZ2	-0.08479	0.084789	3.09e-09	8.50995		POU2F1	UBR3	0.071944	0.071944	9.46e-14	13.0239		ERG	TTTY14	-0.08637	0.086371	3.84e-12	11.4154
	PKNOX2	GRIP1	0.08475	0.08475	3.33e-14	13.4769		GLIS3	ADAMTS3	-0.07193	0.071934	1.72e-08	7.76342		EBF1	LIFR	0.08635	0.08635	1.56e-10	9.80651
	MEF2C	UBE2E2	0.084735	0.084735	1.36e-15	14.8658		MEF2A	GUCY1A2	0.071895	0.071895	1.92e-10	9.71732		ERG	LAMB1	0.086343	0.086343	3.03e-13	12.5183
	SMAD1	COL14A1	0.084701	0.084701	3.24e-09	8.48925		TCF12	PSD3	0.071888	0.071888	8.81e-13	12.0549		TCF7L2	PCGF5	0.086338	0.086338	2.78e-16	15.5562
	CTCF	PALLD	-0.08466	0.084658	1.98e-11	10.7043		THRB	PPP1R12B	0.071878	0.071878	1.88e-14	13.7261		KLF9	ZFPM2	-0.08633	0.086325	1.33e-08	7.87775
	TCF12	COL27A1	0.084631	0.084631	1.12e-06	5.95103		PBX3	KLHL29	0.071868	0.071868	4.8e-16	15.3189		TCF7L2	EXT1	0.086301	0.086301	7.02e-05	4.15352
	TCF12	USP53	0.084602	0.084602	5.71e-12	11.2433		WT1	XIST	-0.07185	0.071848	0.000174	3.76015		KLF7	RERG	0.086258	0.086258	6.96e-11	10.1572
	ETS1	FGFR1	0.084597	0.084597	2e-10	9.69791		TCF12	SNED1	0.071825	0.071825	1.11e-11	10.9556		STAT3	CHSY3	0.086245	0.086245	5.34e-15	14.2721
	STAT4	CALD1	-0.08458	0.084576	1.02e-10	9.98929		TEAD1	KIAA1217	-0.07181	0.071811	7.49e-11	10.1255		KLF9	AKAP13	0.08624	0.08624	6.25e-09	8.20422
	NFATC1	IL1R1	0.084575	0.084575	6.42e-09	8.19275		BCL6	MYLK	-0.07181	0.07181	2.71e-09	8.56697		MLXIP	SH3RF3	0.086237	0.086237	1.19e-16	15.9237
	SMAD1	IL7	0.084564	0.084564	3e-17	16.5228		ESR1	LINC01197	0.071799	0.071799	3.74e-08	7.42738		ELF2	PGM5	0.086172	0.086172	9.69e-10	9.01356
	KLF12	FER	0.084505	0.084505	1.41e-15	14.8522		EBF1	RAD51B	0.071797	0.071797	1.35e-13	12.8694		STAT3	PRSS23	-0.08617	0.086166	5.11e-08	7.29162
	HIVEP3	KCNT2	-0.08451	0.084505	6.76e-14	13.1699		ESR1	TNRC6A	0.071757	0.071757	8.76e-19	18.0574		GLI2	SPSB1	0.086138	0.086138	1.17e-17	16.9329
	KLF7	ROR2	0.084494	0.084494	2.87e-12	11.5416		TEAD2	SYT1	0.071737	0.071737	4.15e-10	9.38158		WT1	CASC15	0.086087	0.086087	3.55e-06	5.44994
	NR4A2	RFTN2	0.084491	0.084491	7.16e-10	9.14499		ATF3	KALRN	0.071733	0.071733	7.9e-10	9.10236		PRDM5	CNTN5	0.086073	0.086073	1.18e-11	10.93
	E2F3	SEMA3C	0.084489	0.084489	7.48e-11	10.1262		KLF6	FTL	0.071704	0.071704	9.14e-16	15.0392		EPAS1	SLC8A1	0.086063	0.086063	5.95e-05	4.22583
	NR3C1	LARGE1	0.084461	0.084461	8.56e-11	10.0675		MEF2C	THSD7A	0.071693	0.071693	4.18e-14	13.3785		RXRA	RFTN2	0.086048	0.086048	5.6e-20	19.2516
	STAT3	CARMIL1	0.084454	0.084454	5.01e-09	8.30058		ERG	PTH2R	-0.07166	0.071665	2.46e-10	9.60932		PRDM5	PLXDC2	-0.08597	0.08597	3.32e-10	9.47916
	MEF2A	BMPR1B	0.084403	0.084403	7.88e-16	15.1036		WT1	C3	0.071604	0.071604	3.37e-13	12.4723		ESR1	PDE7B	0.085944	0.085944	1.21e-06	5.91665
	JUN	ABCA6	0.084395	0.084395	9.71e-16	15.013		KLF7	ZEB1	0.07155	0.07155	5.7e-10	9.24447		POU2F1	MYLK	0.085926	0.085926	5.82e-09	8.23517
	FLI1	KAZN	0.084385	0.084385	2.03e-09	8.69165		TCF12	EPHA3	0.071509	0.071509	1.89e-06	5.7238		SMAD1	COL4A4	0.085886	0.085886	4.68e-08	7.3295
	ZBTB7C	MACROD2	0.084353	0.084353	9.14e-09	8.0392		HIF1A	MOXD1	0.07146	0.07146	1.61e-10	9.79303		ERG	DLG2	-0.08588	0.085878	3.18e-11	10.4974
	PLAGL1	AEBP2	0.084341	0.084341	1.12e-12	11.9509		MEF2A	GPX3	-0.07146	0.071458	4e-11	10.3981		KLF7	SEMA5A	0.085872	0.085872	1.14e-17	16.9419
	GLIS3	BICD1	0.084267	0.084267	9.28e-13	12.0325		SP3	PAK3	0.071457	0.071457	8.39e-12	11.0762		CREB3L1	CHSY3	0.085857	0.085857	1.35e-13	12.8693
	RARB	ANGPT1	0.084256	0.084256	8.25e-10	9.08372		RXRA	HMCN2	-0.07143	0.071429	5.3e-08	7.27546		TCF7L2	PDLIM5	0.08585	0.08585	0.000132	3.87917
	NR2F2	PHLDB2	0.084232	0.084232	3.17e-14	13.4993		KLF7	TAGLN	0.071426	0.071426	2.43e-11	10.6147		THRB	LTBP1	0.085839	0.085839	1.09e-13	12.9623
	MEF2A	MYH9	0.084224	0.084224	1.43e-15	14.8445		MEF2C	ZNF385B	0.071421	0.071421	5.32e-14	13.2738		TCF7L2	KCNAB1	0.085827	0.085827	3.34e-06	5.47656
	TCF12	IFI16	0.084201	0.084201	1.03e-10	9.98737		ZEB1	ROBO2	0.071378	0.071378	1.03e-13	12.988		ARNT	PRKG1	-0.08582	0.085823	6.88e-10	9.16263
	RUNX1	NAV2	-0.08419	0.084189	2.35e-10	9.6295		TCF7L2	XYLT1	0.071326	0.071326	1.79e-11	10.7462		MECOM	GPC5	0.08581	0.08581	3.89e-17	16.4099
	ELF2	CCNH	0.084166	0.084166	1.61e-11	10.7929		PLAGL1	PTPRD	-0.07131	0.071312	2.4e-11	10.6206		MEF2A	EMCN	-0.0858	0.085797	2.88e-13	12.5402
	TCF12	SENP6	0.084135	0.084135	1.23e-16	15.9113		TCF12	MIR99AHG	0.071286	0.071286	1.33e-12	11.8773		NFIA	TNRC6A	0.085774	0.085774	3.16e-15	14.5005
	MEF2C	LAMC3	-0.08404	0.08404	2.54e-12	11.5949		STAT2	RERG	0.071271	0.071271	1.59e-09	8.79749		MEF2C	KALRN	0.085772	0.085772	3.15e-08	7.50106
	NR3C1	DDAH1	-0.08404	0.084039	4.37e-07	6.35906		ETV6	MSC-AS1	0.071252	0.071252	3.54e-08	7.45116		KLF12	KAZN	-0.08577	0.085767	7.46e-11	10.1274
	PKNOX1	MGP	0.083974	0.083974	8.59e-12	11.066		KLF12	PRKCA	0.071244	0.071244	8.82e-12	11.0548		JUND	ACTN4	0.085763	0.085763	2.13e-12	11.6706
	PBX3	PALLD	0.083962	0.083962	5.69e-10	9.24518		TCF12	RAPGEF5	0.071203	0.071203	9.34e-14	13.0296		CREB3L2	FNDC3B	0.08576	0.08576	6.88e-12	11.1623
	EBF3	COL8A1	-0.0839	0.083895	3.05e-14	13.5156		ERG	SYTL2	0.071175	0.071175	2.19e-15	14.6601		IRF1	LAMA2	0.085734	0.085734	6.08e-09	8.21594
	PBX3	FHL2	0.0838	0.0838	1.35e-16	15.8691		MEF2C	RABGAP1	0.071164	0.071164	7.7e-14	13.1135		PLAGL1	PARVA	0.085711	0.085711	5.83e-17	16.2342
	ETS1	ADRA1B	0.083715	0.083715	1.8e-17	16.744		NR4A1	SERPINE1	0.071143	0.071143	3.57e-14	13.4468		MEF2C	PALLD	-0.0857	0.085698	1.94e-10	9.7112
	KLF12	DOCK4	0.083681	0.083681	8.71e-16	15.06		TCF12	IGFBP3	0.071129	0.071129	1.04e-07	6.98253		ESR1	VCL	-0.08565	0.085646	2.18e-09	8.66253
	ZEB1	FLI1	0.083651	0.083651	3.44e-07	6.46324		SMAD1	DPH6	0.071127	0.071127	4.84e-16	15.3148		NR3C1	SRGAP1	0.085582	0.085582	1.17e-08	7.93009
	STAT3	ADAM12	0.083628	0.083628	1.13e-09	8.94838		STAT2	CCBE1	0.071106	0.071106	3.27e-09	8.48572		STAT3	ATRNL1	0.085582	0.085582	1.92e-12	11.7159
	FLI1	NXN	-0.08362	0.083621	2.51e-12	11.6002		POU2F1	ALDH1A1	0.071036	0.071036	1.12e-11	10.9513		RFX2	ADAMTS9-AS2	0.085575	0.085575	4.11e-13	12.3867
	WT1	RORA	0.083592	0.083592	4.5e-11	10.3465		ELF2	PNISR	0.070986	0.070986	1.13e-16	15.9477		NPAS3	CLMN	0.085532	0.085532	1.33e-19	18.8758
	CEBPB	ADAMTSL1	-0.08357	0.083573	4.59e-11	10.3378		NFIA	LPP	0.070974	0.070974	2.25e-18	17.6487		KLF7	FIGN	0.085519	0.085519	1.25e-09	8.90329
	NR3C2	FBN1	-0.08356	0.083557	6.66e-14	13.1764		EPAS1	ITGA9	0.070973	0.070973	7.62e-11	10.1178		KLF12	KIF26B	0.085494	0.085494	0.0001	3.99854
	GLIS3	ZBTB16	-0.08348	0.083478	0.000622	3.20611		PBX3	DPYD	0.070973	0.070973	4.85e-09	8.31398		SMAD1	SVEP1	0.085485	0.085485	1.39e-13	12.856
	ESR1	KAT6B	0.083467	0.083467	5.55e-15	14.2559		STAT2	CEMIP	0.070916	0.070916	5.99e-11	10.2222		EBF1	CASC15	-0.08547	0.085468	9e-10	9.04575
	ZEB1	ATXN1	0.083449	0.083449	1.03e-14	13.9881		TCF7L2	KIAA1217	0.070906	0.070906	1.37e-06	5.8621		MEF2C	MYL9	0.085439	0.085439	1.99e-10	9.70128
	ATF3	PDLIM5	0.083433	0.083433	5.35e-09	8.2718		FOXO3	SVIL	0.070892	0.070892	9.2e-13	12.0361		NR2F1	PDZRN3	0.085421	0.085421	6.2e-17	16.2079
	TCF12	BNC2	0.083426	0.083426	1.07e-09	8.96944		MEIS1	PIK3R1	0.070859	0.070859	1.89e-11	10.7228		MEF2A	ITGA11	0.085388	0.085388	2.06e-09	8.68564
	MLXIP	SH3RF3	0.08342	0.08342	5.79e-20	19.2373		MEF2A	SETBP1	0.070844	0.070844	1.28e-05	4.89168		TCF7L2	LIFR	0.085385	0.085385	2.95e-12	11.5306
	ESR1	BNC2	0.083408	0.083408	9.9e-12	11.0043		MEF2A	CACNA1D	0.070811	0.070811	1.22e-08	7.91424		GLIS3	KIAA1217	0.085378	0.085378	2.41e-11	10.6188
	MEF2C	ADAMTS2	-0.08336	0.083361	2.48e-17	16.6059		RAD21	PDGFD	0.070796	0.070796	2.38e-10	9.62262		ESR1	ZNF638	0.085367	0.085367	2.58e-13	12.589
	TCF4	PRSS23	-0.08334	0.08334	5.08e-11	10.2938		SMAD1	SEMA5A	0.070768	0.070768	6.8e-13	12.1673		MEF2C	TRERF1	-0.08536	0.085362	6.36e-14	13.1968
	STAT3	TENT5A	-0.0833	0.0833	1.35e-16	15.8684		ETV6	SMURF1	0.070754	0.070754	3.09e-16	15.5095		MEF2C	MAP1B	0.085354	0.085354	2.73e-18	17.5639
	KLF5	CASC15	0.083275	0.083275	1.12e-08	7.94969		JUNB	EMCN	0.070731	0.070731	5.14e-14	13.2889		EBF1	MSRB3	0.085283	0.085283	4.52e-12	11.3444
	PBX3	ADAMTS12	0.08327	0.08327	1.37e-09	8.86273		NR2C2	SPINK13	0.070701	0.070701	2.33e-08	7.63307		ELF2	SERPINE1	-0.08527	0.085275	1.22e-08	7.91341
	POU2F1	AKT3	0.083267	0.083267	3.71e-11	10.4307		KLF7	PELI2	0.0707	0.0707	6.95e-14	13.1577		SMAD1	P3H2	0.085269	0.085269	9.42e-16	15.0258
	KLF7	APBB2	0.083264	0.083264	3.08e-13	12.5121		STAT3	EPS8	0.070684	0.070684	2.31e-12	11.6371		MEF2A	ENAH	0.085243	0.085243	1.09e-10	9.96451
	JUND	NCKAP5	0.083229	0.083229	5.14e-11	10.2892		KLF5	TJP1	0.070675	0.070675	1.51e-19	18.8218		FLI1	ENOX1	0.085227	0.085227	4.23e-15	14.3734
	FOSL2	AKAP13	0.083219	0.083219	7.48e-11	10.1262		KLF7	ATP10A	0.070673	0.070673	4.8e-09	8.31906		WT1	TENM2	0.085183	0.085183	1.82e-20	19.7392
	WT1	DACH1	-0.0832	0.083196	9.37e-05	4.02833		KLF5	ESR1	0.070604	0.070604	9.96e-08	7.00159		NFIB	KAZN	-0.08517	0.085172	1.08e-08	7.96798
	PLAGL1	COL4A2	0.083177	0.083177	0.000284	3.54595		MEF2C	ANKS1B	0.070568	0.070568	2.06e-16	15.6872		SMAD2	CCBE1	0.085154	0.085154	3.04e-12	11.5173
	NR3C1	FAM172A	0.083176	0.083176	1.26e-09	8.89842		STAT2	ASAP1	0.070559	0.070559	3.82e-09	8.41829		NR3C1	DLG2	0.08513	0.08513	2.55e-09	8.59266
	ARNT	MACROD2	0.083171	0.083171	1.11e-11	10.9557		ATF3	CRIM1	0.070552	0.070552	1.34e-09	8.87282		FLI1	AEBP2	0.08511	0.08511	2.87e-12	11.5423
	NR3C1	SPATA6	0.083132	0.083132	1.55e-11	10.8101		ZEB1	RAPGEF5	-0.07052	0.070517	4.08e-09	8.38898		EBF1	PTEN	0.085069	0.085069	2.01e-11	10.6966
	MEF2A	SYNE1	0.08304	0.08304	1.51e-05	4.82224		MEF2C	CRIM1	0.070509	0.070509	4e-10	9.398		ESR1	SDK1	-0.08498	0.084979	1.57e-06	5.80378
	ETV6	PDE5A	0.083	0.083	3.98e-12	11.4003		TCF12	CCNH	0.070498	0.070498	3.21e-08	7.49299		GLI2	DAB1	0.084976	0.084976	2.14e-14	13.6692
	TCF7L2	NR2F1-AS1	0.082998	0.082998	1.63e-15	14.7883		RXRA	PBX1	0.070484	0.070484	1.1e-11	10.9581		E2F3	MEG3	0.084947	0.084947	3.74e-11	10.4267
	TCF7L2	LHFPL6	0.082973	0.082973	1.05e-06	5.97695		KLF5	SLC8A1	0.070476	0.070476	8.5e-11	10.0706		PLAGL1	ITGA9	0.084895	0.084895	3.85e-13	12.4148
	PKNOX1	GPX3	-0.08293	0.082932	8.89e-10	9.05116		KLF7	THBS1	0.070467	0.070467	2.19e-15	14.6602		GLIS3	TCF7L1	0.084879	0.084879	1.71e-09	8.76767
	MEF2C	PHLDB2	0.082907	0.082907	8.72e-17	16.0593		KLF7	ZFPM2	0.07046	0.07046	5.04e-11	10.2972		KLF7	ACTB	0.084849	0.084849	9.43e-10	9.02527
	PLAGL1	PDZD2	-0.08287	0.082867	9.35e-15	14.0294		STAT3	MYO1D	-0.07045	0.070452	2.37e-07	6.6247		TCF7L2	LRRC7	0.084843	0.084843	1.72e-15	14.7645
	ZEB1	CNTN1	-0.08282	0.082824	7.73e-11	10.112		NR2F2	SPP1	0.070438	0.070438	2.76e-09	8.55961		WT1	PALLD	-0.08483	0.084827	2.19e-08	7.65999
	SMAD1	CCBE1	0.082818	0.082818	7.85e-11	10.1053		ETV6	PELI2	0.070401	0.070401	1.63e-13	12.7887		RFX2	PPP1R12B	0.084751	0.084751	3.62e-13	12.4412
	JUN	ABI3BP	-0.08278	0.082778	2.24e-05	4.64954		STAT3	MED13L	0.070394	0.070394	2.37e-11	10.6257		ATF3	CLIC4	0.084721	0.084721	1.32e-17	16.8788
	KLF6	CRIM1	0.082717	0.082717	5.27e-10	9.27782		JUN	ZNF385D	0.070384	0.070384	2.09e-10	9.68019		ARNT	LDB3	0.084674	0.084674	0.000336	3.47323
	KLF7	PLCB1	-0.08271	0.082714	4.44e-09	8.35254		TCF12	PTGIS	-0.07034	0.070343	8.09e-12	11.0921		CTCF	PALLD	-0.08465	0.084649	2.96e-13	12.5286
	TEAD1	LINGO1	0.082688	0.082688	3.57e-14	13.4479		PBX3	SH3D19	0.070341	0.070341	1.09e-11	10.9624		FOXO3	SDK1	0.084638	0.084638	1.18e-08	7.92926
	ZBTB7C	C1S	0.082672	0.082672	3.68e-08	7.43404		ZEB1	JMJD1C	0.070295	0.070295	1.91e-11	10.7196		GLI2	PTK7	0.084564	0.084564	1.4e-15	14.8535
	GLI2	MRC2	0.082638	0.082638	4.51e-19	18.3456		ZBTB7C	RARRES1	0.070272	0.070272	1.68e-14	13.7753		EGR1	GPC6	-0.08456	0.08456	3.83e-12	11.4163
	KLF6	ACTB	0.082605	0.082605	7.93e-10	9.10098		NFE2L2	OGT	0.070265	0.070265	5.47e-15	14.2619		ETS1	CNTN5	-0.08456	0.084558	1.86e-10	9.73134
	TCF12	LONRF1	0.082595	0.082595	1.46e-16	15.8367		NR3C1	LIFR	0.070263	0.070263	7.04e-09	8.15216		NR3C1	ROBO1	0.084547	0.084547	7.04e-13	12.1522
	KLF7	COBLL1	-0.08259	0.082593	8.6e-16	15.0653		ZBTB7C	ACSS3	0.070205	0.070205	1.04e-12	11.9849		STAT3	PTPRG	0.084531	0.084531	8.48e-09	8.07176
	RXRA	KALRN	-0.08259	0.082593	1.09e-07	6.9618		KLF9	PIK3R1	0.070201	0.070201	1.13e-14	13.9478		RORA	TENT5A	0.08452	0.08452	2.89e-12	11.5384
	RARB	COL4A3	0.082576	0.082576	3.93e-14	13.406		NR3C1	TMEM132C	0.070171	0.070171	6.26e-13	12.2033		ZEB1	PLPP1	-0.08449	0.084487	5.63e-09	8.24958
	GLI2	MTHFD1L	0.082505	0.082505	7.08e-16	15.1497		PAX8	MBNL2	0.070168	0.070168	6.6e-05	4.18046		THRB	DSTN	0.08446	0.08446	2.18e-14	13.6616
	ATF3	PALLD	0.08241	0.08241	5.22e-10	9.28225		NR3C1	SPTBN1	0.070157	0.070157	5.75e-13	12.2401		BCL6	CLMP	0.084446	0.084446	6.26e-12	11.2036
	KLF5	CCDC102B	-0.0824	0.082401	6.93e-09	8.15955		FLI1	COL15A1	-0.07015	0.070147	2.33e-05	4.63334		ESR2	MRVI1	-0.08444	0.084442	1.31e-15	14.8836
	MEF2A	NTM	0.082365	0.082365	6.47e-11	10.189		MEF2A	PDLIM5	0.070136	0.070136	1.08e-06	5.96525		BCL6	BNC2	0.084425	0.084425	1.24e-11	10.9071
	NPAS3	CLMN	0.082337	0.082337	5.76e-19	18.2397		SMAD1	CNTN4	-0.07012	0.07012	6.75e-11	10.1705		STAT3	MECOM	-0.08442	0.084417	3.82e-09	8.41831
	PPARA	PLEKHA7	0.082324	0.082324	1.68e-17	16.7759		RUNX2	LARGE1	0.070072	0.070072	4.81e-11	10.3182		ESR1	LINC00513	0.084384	0.084384	7.46e-11	10.1272
	ZEB1	GNA14	-0.08229	0.082286	2.17e-07	6.66372		RAD21	TMEM232	0.070057	0.070057	3.14e-10	9.50311		EPAS1	OSBPL10	0.084356	0.084356	1.37e-10	9.86189
	MEF2A	SLC12A1	0.08228	0.08228	1.87e-08	7.72873		ZEB1	FRY	0.07005	0.07005	3.4e-10	9.46883		SMAD1	EDIL3	-0.08432	0.084321	8.09e-16	15.0921
	SMAD1	CDH11	0.08227	0.08227	2.17e-11	10.6632		TEAD1	ANO3	0.069984	0.069984	7.62e-17	16.1179		MEF2A	RIPOR3	-0.08428	0.084283	1.12e-11	10.9522
	BACH1	ATP1B1	-0.0822	0.082198	8e-12	11.0972		TCF12	FIGN	0.06994	0.06994	2.65e-07	6.5771		ZEB1	ATRNL1	0.084203	0.084203	9.47e-12	11.0236
	HEYL	CRIM1	-0.08219	0.082193	1.37e-10	9.86218		KLF5	MEIS2	0.06994	0.06994	3.01e-12	11.5213		TCF12	COL4A4	0.084198	0.084198	7.77e-09	8.10951
	ESR1	CENPP	0.082181	0.082181	1.24e-16	15.9052		MEF2A	HIP1	0.069935	0.069935	6.95e-13	12.1578		TCF12	ROBO1	0.084172	0.084172	6.3e-13	12.2006
	ZBTB7C	SRGAP1	-0.08218	0.082179	2.99e-07	6.52501		EBF1	TANC1	-0.06992	0.069922	1.36e-09	8.86719		NR3C1	CLIC4	-0.08417	0.084165	1.69e-11	10.7726
	MEF2A	COL27A1	-0.08218	0.082177	8.53e-10	9.06907		NR3C1	TANC1	0.069911	0.069911	5.9e-07	6.22915		FLI1	PLCB1	-0.08414	0.084145	5.55e-12	11.2558
	ZBTB1	LHFPL6	0.082159	0.082159	1.51e-10	9.82132		ZEB1	ADH1B	0.069898	0.069898	1.46e-07	6.83559		MEF2A	PDGFC	0.084089	0.084089	1.4e-11	10.8533
	GLI2	GSE1	0.082082	0.082082	1.12e-12	11.9526		JUNB	FTX	-0.06988	0.069882	9.69e-12	11.0137		ERG	ANKRD6	0.084063	0.084063	1.64e-15	14.7845
	MEF2C	PRR16	0.082076	0.082076	3.33e-08	7.47796		AR	LRRC4C	0.069877	0.069877	7.54e-13	12.1227		PLAGL1	FBXL7	0.084047	0.084047	1.7e-13	12.7702
	KLF7	CACNA1C	0.082057	0.082057	1.38e-06	5.86063		MEF2A	RGS6	0.069876	0.069876	5.74e-10	9.24101		GLIS3	ETV6	0.084004	0.084004	2.17e-14	13.6643
	ETS1	RFX2	0.082028	0.082028	8.75e-13	12.0579		STAT3	ERBB4	-0.06986	0.069865	3.59e-13	12.4453		SMAD2	JPX	0.083988	0.083988	2.65e-14	13.5773
	NR3C1	KALRN	0.081991	0.081991	1.68e-06	5.77367		MEF2C	SDK1	0.069858	0.069858	7.37e-12	11.1324		MEF2A	PAG1	-0.08393	0.083934	4.28e-07	6.36853
	RXRA	SULF1	-0.08197	0.081973	2.42e-12	11.6153		STAT5B	SHROOM3	0.069852	0.069852	1.24e-12	11.9053		MEF2C	CACNB2	0.083916	0.083916	1.02e-12	11.9913
	SP3	MYOF	-0.08196	0.08196	1.03e-11	10.9879		KLF9	ITSN1	0.069829	0.069829	1.38e-13	12.8613		JUN	TNC	0.083914	0.083914	2.33e-06	5.63236
	STAT3	GUCY1A2	0.081937	0.081937	2.87e-08	7.54239		KLF12	UACA	0.069814	0.069814	1.23e-13	12.9103		TCF12	PHC2	0.083867	0.083867	1.47e-11	10.8315
	KLF7	SLIT2	-0.0819	0.081905	8.03e-09	8.09553		TCF12	PTEN	0.069813	0.069813	7.3e-10	9.13681		ZBTB7C	KIF26B	0.083859	0.083859	3.68e-06	5.43465
	TCF7L2	PCSK5	0.081889	0.081889	9.08e-16	15.0417		NFE2L2	ZBTB16	-0.0698	0.069805	4.6e-12	11.3375		KLF6	PDZRN3	-0.08372	0.083715	2.36e-14	13.6274
	MEF2A	UNC5C	0.081749	0.081749	2.49e-15	14.6039		KLF12	MYO1E	0.069787	0.069787	1.53e-13	12.8139		JUND	TTLL7	0.08363	0.08363	4.61e-07	6.33615
	KLF12	CRISPLD2	-0.08174	0.081736	4.22e-09	8.37489		ATF3	SAMHD1	0.069778	0.069778	5.06e-12	11.2959		MEF2A	GFRA1	-0.08362	0.083624	3.46e-11	10.4612
	TCF12	NAP1L1	0.081731	0.081731	4.26e-16	15.371		ZNF423	SMOC2	-0.06974	0.06974	5.15e-12	11.288		KLF5	KAZN	-0.08361	0.08361	1.08e-11	10.9683
	TCF12	LMOD1	0.081715	0.081715	3.56e-07	6.44808		JUN	ARHGAP10	0.069727	0.069727	5.62e-15	14.2502		AR	DANT2	0.083582	0.083582	3.2e-13	12.495
	TCF7L2	SNED1	-0.0817	0.081696	1.13e-10	9.94678		KLF9	NEGR1	0.069716	0.069716	1.76e-09	8.75328		STAT2	FGFR1	-0.08356	0.083563	1.15e-15	14.9378
	KLF12	TSHZ2	0.081689	0.081689	7.84e-10	9.10555		ZEB1	PTGIS	0.069689	0.069689	6.69e-07	6.1747		MEF2C	FAP	-0.08355	0.083552	2.88e-15	14.5402
	TEAD1	NCALD	0.081687	0.081687	9.93e-13	12.003		THRB	TNS3	-0.06968	0.069675	4.38e-13	12.3584		PGR	GUCY1A2	-0.08353	0.083534	1.37e-16	15.8643
	PBX3	NXN	0.081659	0.081659	7.35e-15	14.1338		FOXO1	INPP4B	-0.06967	0.069673	4.01e-07	6.39693		GLI2	RORA	-0.08353	0.083528	1.16e-11	10.9368
	NFIX	KAZN	-0.08165	0.081648	2.59e-12	11.5859		KLF12	RBFOX2	0.06965	0.06965	6.44e-19	18.1912		ESR1	MRVI1	-0.0835	0.083505	1.4e-14	13.855
	ARNT	ADAMTS9-AS2	0.081645	0.081645	1.66e-07	6.7786		AR	MID1	0.069642	0.069642	1.61e-11	10.7926		FLI1	TFPI	0.083505	0.083505	1.89e-10	9.72406
	STAT2	RBMS3-AS3	0.081639	0.081639	2.81e-08	7.55072		GLIS3	OSBPL10	0.06964	0.06964	6.45e-15	14.1905		PBX3	UMOD	-0.08349	0.08349	2.39e-08	7.62109
	FLI1	MYO10	0.081622	0.081622	2.04e-12	11.6902		ETS1	SORBS1	-0.06964	0.069636	6.49e-09	8.18805		MEF2C	MSRB3	0.083463	0.083463	2.55e-12	11.5932
	ETS1	SORBS1	-0.08162	0.081619	6.26e-13	12.2031		KLF7	NEXN	0.069634	0.069634	2.29e-16	15.6409		FOSB	SYNPO2	-0.08345	0.083447	5.17e-07	6.28693
	PLAGL1	CARMN	0.081572	0.081572	0.000293	3.53285		KLF7	CACNA1C	0.069603	0.069603	1.92e-08	7.71568		SP3	TBX18	0.083444	0.083444	7.38e-11	10.1322
	MEF2C	XYLT1	-0.08157	0.081566	3.93e-15	14.4053		PLAGL1	TSHZ3	0.069574	0.069574	3.08e-17	16.5118		HOXD10	COL4A4	-0.08344	0.08344	4.22e-09	8.37475
	NFIB	ADAMTSL3	0.081499	0.081499	1.09e-09	8.96095		EPAS1	SLC8A1	-0.06956	0.069558	3.81e-09	8.41876		NR4A1	AKAP13	0.083438	0.083438	6.95e-10	9.15782
	GLI3	INPP4B	-0.08149	0.081491	2.03e-09	8.69173		ETV6	SVEP1	0.069514	0.069514	4.04e-05	4.39331		MEF2C	GRIN2A	0.083431	0.083431	4.65e-11	10.3329
	TCF4	RUNX1T1	0.081474	0.081474	5.06e-12	11.2959		MECOM	NAALAD2	0.069503	0.069503	2.98e-17	16.5254		TCF7L2	MECOM	0.083391	0.083391	1.99e-07	6.70052
	KLF5	COL5A1	-0.08147	0.081466	8.94e-12	11.0487		ERG	MIR646HG	-0.0695	0.0695	1.77e-05	4.75131		MEIS1	FLRT2	0.083384	0.083384	0.000398	3.40059
	EBF3	ROBO2	-0.08134	0.081338	6.4e-17	16.1939		NR2F2	PDZRN3	0.06944	0.06944	1e-12	11.9984		SMAD1	ADAM12	0.083291	0.083291	6.73e-15	14.1722
	GLIS3	ROR2	0.08133	0.08133	6.08e-12	11.2163		ERG	THBS1	0.06941	0.06941	2.38e-13	12.6243		GLIS3	ENAH	0.083258	0.083258	2.26e-12	11.6468
	ZEB1	GUCY1A2	-0.08131	0.081314	1.77e-07	6.75151		EBF1	SNED1	0.069407	0.069407	1.97e-12	11.7049		TCF7L2	PARD3B	0.083252	0.083252	2.78e-11	10.5554
	GATA3	FILIP1	-0.08128	0.081283	1.53e-12	11.8156		EBF1	PDE3A	0.069401	0.069401	2.52e-11	10.5992		KLF5	PRKG1	-0.08325	0.083247	4.3e-10	9.36643
	ZEB1	NEO1	0.081281	0.081281	1.05e-14	13.9785		PRDM5	PBX1	0.069401	0.069401	1.26e-10	9.89961		MEF2A	CNTN4	0.083229	0.083229	4.21e-05	4.3759
	FOXO3	SLC38A2	0.081273	0.081273	3.65e-09	8.43737		ETS1	CALCRL	0.069362	0.069362	8.96e-12	11.0478		MGA	KIAA1217	0.083228	0.083228	2.92e-12	11.5351
	WT1	WWC1	0.081238	0.081238	1.02e-13	12.9917		KLF7	ASAP1	0.069318	0.069318	2.69e-11	10.5696		TCF7L2	DST	0.083225	0.083225	7.04e-14	13.1526
	ERG	STARD13	0.081236	0.081236	3.09e-12	11.5103		PBX3	PLCB1	0.069318	0.069318	3.02e-12	11.5207		ELF2	DAB2IP	0.083207	0.083207	3.28e-08	7.48408
	TCF7L2	ADAMTSL2	0.081218	0.081218	2.25e-08	7.64706		CTCF	SLIT3	0.069248	0.069248	9.13e-06	5.03965		KLF7	FLNB	0.083201	0.083201	2.6e-13	12.5858
	FOXN3	MED13L	0.081205	0.081205	8.65e-18	17.0631		NR3C2	EPB41L2	0.069221	0.069221	2.4e-13	12.6206		ZEB1	LEF1	0.083188	0.083188	1.03e-17	16.986
	KLF5	CEMIP	0.081192	0.081192	1.92e-08	7.71585		PLAGL1	JAZF1	0.069216	0.069216	9.14e-10	9.03919		SP3	CARMN	-0.08317	0.083168	9.85e-06	5.00655
	TCF12	EDNRB	0.081192	0.081192	1.9e-07	6.7209		STAT3	TSHZ2	0.069199	0.069199	1.04e-07	6.98475		ERG	GRK5	-0.08316	0.083163	1.64e-12	11.7847
	WT1	TENM2	0.081161	0.081161	1.36e-16	15.8679		EGR1	LDB2	0.069183	0.069183	2.16e-16	15.6663		NPAS3	LDB2	0.083158	0.083158	2.67e-07	6.57311
	WT1	MGP	0.081158	0.081158	1.55e-11	10.8108		SMAD1	RNF150	0.06915	0.06915	1.71e-12	11.7671		GLI2	ARHGAP6	-0.08313	0.083132	7.13e-13	12.1467
	NFATC1	FILIP1	-0.08107	0.081069	1.01e-06	5.9949		SMAD1	NMD3	0.069147	0.069147	9.84e-16	15.0068		WT1	RGS6	0.083127	0.083127	6.5e-12	11.1868
	WT1	NCALD	-0.08105	0.081054	1.27e-09	8.89482		RXRA	SVEP1	0.069116	0.069116	2.31e-14	13.6362		STAT3	RASAL2	0.083091	0.083091	1.45e-10	9.83872
	EPAS1	NEGR1	0.081022	0.081022	2.27e-07	6.64384		PBX3	CXCL12	0.069109	0.069109	8.1e-11	10.0913		KLF12	UBE2E2	0.083072	0.083072	9.3e-09	8.03159
	TCF7L2	UMOD	0.081004	0.081004	0.000161	3.79425		NPAS2	S100A6	0.069098	0.069098	9.55e-15	14.02		HIC1	EXT1	-0.08304	0.083036	1.06e-10	9.97273
	FOXN2	GFRA1	0.080947	0.080947	4.4e-10	9.35654		NR3C1	AKT3	0.069078	0.069078	1.67e-06	5.77608		EBF1	DIAPH2	0.083036	0.083036	5.14e-14	13.2894
	ZEB1	NALCN	-0.08092	0.080919	1.24e-10	9.90769		MEF2C	SLC35F1	0.069032	0.069032	2.98e-20	19.5259		SMAD1	XYLT1	-0.08302	0.083017	2.02e-11	10.6941
	MEF2C	SLC2A3	-0.0809	0.080899	2.36e-10	9.62703		ESR2	COL4A3	0.069023	0.069023	7.53e-10	9.12297		TCF12	DOCK4	0.083013	0.083013	5.44e-11	10.2641
	ZEB1	MACROD2	-0.08089	0.08089	1.45e-07	6.83792		FOXO3	REV3L	0.069017	0.069017	3.31e-15	14.4802		TCF12	LDLRAD4	0.083007	0.083007	5.38e-13	12.2693
	MEF2C	ABCA6	-0.08088	0.08088	2.88e-09	8.54124		FOXC2	CFH	0.069015	0.069015	1.77e-09	8.75152		PLAGL1	COL6A2	0.08298	0.08298	3.45e-19	18.4625
	KLF12	MATN2	0.080854	0.080854	8.19e-16	15.0867		ATF3	SOX5	-0.06898	0.068977	4.41e-09	8.35577		WT1	FBLN5	-0.08296	0.082961	1e-12	11.9986
	FOS	CACNA1C	-0.08081	0.080812	2.63e-05	4.57937		E2F3	MAP3K5	-0.06898	0.068976	1.07e-12	11.969		NFATC4	PRICKLE2	0.082873	0.082873	9.52e-10	9.02115
	RARB	SPP1	-0.0808	0.080796	7.35e-13	12.1336		ATF3	ATP10A	0.068973	0.068973	4.47e-15	14.3499		PBX3	MSRB3	0.082862	0.082862	2.83e-13	12.5488
	KLF5	GPX3	0.080753	0.080753	4.02e-08	7.3962		RXRA	SEMA3C	-0.06896	0.068962	3.88e-08	7.41141		KLF6	FRY	0.082859	0.082859	6.12e-10	9.21291
	FOXO3	ARID5B	0.080747	0.080747	9.14e-09	8.03894		PGR	LINC01197	0.068961	0.068961	4.83e-10	9.31565		PAX8	ERBB4	0.082825	0.082825	4.88e-11	10.3112
	KLF7	CNKSR3	0.080685	0.080685	2.04e-17	16.6904		RARB	MKLN1	0.068944	0.068944	1.02e-18	17.9923		ELF2	NAALAD2	0.082814	0.082814	3.48e-08	7.45869
	KLF7	PCSK5	-0.08068	0.080677	1.06e-12	11.9747		SMAD1	LINC01197	0.068938	0.068938	3.76e-12	11.4243		PLAGL1	FGF13	0.082809	0.082809	6.35e-19	18.1976
	TCF7L2	MAP1B	0.08066	0.08066	5.49e-16	15.2605		JUND	MEIS1	-0.06892	0.068921	3.43e-11	10.4646		KLF7	MYO1E	0.082787	0.082787	8.89e-10	9.05102
	WT1	PLXDC2	0.080649	0.080649	2.6e-06	5.58501		NR2F2	RAI14	0.068919	0.068919	3.74e-20	19.4273		CREB3L2	ANO6	0.082765	0.082765	1.82e-15	14.7394
	BCL6	LDLRAD4	0.080618	0.080618	5.02e-09	8.2993		KLF7	APBB2	0.068914	0.068914	4.95e-12	11.3052		KLF7	SAMHD1	0.082745	0.082745	1.16e-12	11.9357
	FOXO3	MTHFD1L	0.080585	0.080585	3.48e-11	10.459		HIVEP3	EPS8	0.068893	0.068893	6.78e-11	10.1688		GLIS3	NFIA	-0.08274	0.08274	8.16e-14	13.0882
	EBF1	COL5A1	-0.08055	0.080547	1.5e-13	12.8228		NPAS3	PDE3A	0.06886	0.06886	2.42e-12	11.6166		FOS	KCNMA1	-0.08273	0.082731	1.22e-06	5.91315
	NFIA	AKAP12	0.08054	0.08054	5.76e-12	11.2393		STAT3	LINC01482	0.068854	0.068854	1.63e-11	10.7866		KLF7	CNTNAP2	0.082715	0.082715	1.81e-15	14.7424
	PBX3	MYH10	0.080537	0.080537	1.09e-13	12.9626		ZNF423	SETBP1	0.068853	0.068853	4.51e-09	8.3462		KLF9	TSC22D3	0.082672	0.082672	5.04e-16	15.2971
	NR2F1	SRGAP1	-0.08052	0.080524	2.36e-08	7.62793		ZEB1	SMOC2	0.06885	0.06885	2.8e-06	5.55303		STAT3	PDZD2	0.082664	0.082664	8.45e-16	15.0732
	TCF12	SBF2	0.080499	0.080499	1.21e-07	6.91594		TFDP1	SLIT2	0.06885	0.06885	1.05e-12	11.9782		WT1	1-Mar	0.082656	0.082656	2.33e-13	12.632
	SMAD1	CACNA1C	0.080481	0.080481	1.05e-10	9.9798		MEF2C	PLPP1	0.068847	0.068847	1.33e-10	9.8774		ETV6	MSC-AS1	0.082642	0.082642	4.92e-14	13.3079
	EGR1	IGFBP7	-0.08046	0.080458	6.26e-08	7.2035		SMAD1	ADAMTS12	0.068839	0.068839	1.03e-13	12.9891		KLF12	DPYD	0.082626	0.082626	2.37e-08	7.62476
	TEF	DLG2	0.080439	0.080439	8.66e-14	13.0625		NR3C2	GUCY1A2	0.068838	0.068838	5.35e-11	10.2714		MEF2C	PLCL1	0.082622	0.082622	1.24e-13	12.906
	TCF12	SDK1	0.080423	0.080423	2.12e-06	5.6745		PPARA	PTH2R	0.068837	0.068837	1.26e-10	9.89836		NR3C1	ACTB	-0.0826	0.082602	4.42e-15	14.3546
	EGR1	COL4A2	0.080386	0.080386	6.34e-07	6.19791		KLF12	TCF12	0.068835	0.068835	2.15e-13	12.6676		TCF12	AUTS2	0.082599	0.082599	1.47e-13	12.8324
	RXRA	RIPOR3	0.080375	0.080375	8.11e-15	14.0908		TCF4	HMCN1	0.068823	0.068823	4.08e-14	13.3891		KLF7	ETV6	0.082576	0.082576	1.1e-11	10.9573
	FLI1	GSE1	0.080341	0.080341	1.15e-11	10.9393		TCF7L2	NCALD	0.06881	0.06881	9.01e-12	11.0452		EGR1	FTX	0.082575	0.082575	3.36e-11	10.4734
	WT1	SGIP1	-0.08034	0.080338	5.35e-09	8.27137		ERG	COL5A2	0.068801	0.068801	3.56e-06	5.44839		ETS1	SYNPO2	-0.08256	0.082556	2.07e-09	8.68354
	PBX3	RAPGEF5	-0.08033	0.080328	6.26e-13	12.2035		KLF5	DMD	0.068787	0.068787	1.48e-10	9.83074		FOS	CRIM1	-0.08251	0.082506	3.59e-09	8.44441
	BCL6	ZFHX4	0.080322	0.080322	1.11e-14	13.9535		TCF12	TGFBR3	0.06877	0.06877	4.43e-10	9.35331		STAT2	ZFHX4	0.082504	0.082504	8.43e-10	9.07411
	TCF12	CLIC4	0.080314	0.080314	8.27e-13	12.0824		FOS	NR4A1	0.068718	0.068718	4.55e-19	18.3423		FOS	HS6ST3	-0.08248	0.082477	4.2e-12	11.3772
	RARB	MKLN1	0.080301	0.080301	2.84e-18	17.5474		JUN	DMD	-0.06871	0.068712	2.82e-09	8.55008		NFIC	ARHGAP10	-0.08247	0.082465	5.98e-11	10.2233
	EBF1	SRGAP1	-0.08025	0.080251	8.41e-09	8.07543		KLF12	EBF1	-0.06867	0.068675	4.07e-05	4.39027		TCF12	FGFR1	0.082458	0.082458	8.28e-11	10.0822
	EBF1	CDC42BPA	0.080246	0.080246	1.35e-09	8.87118		TCF4	CELF2	0.068665	0.068665	4.4e-14	13.3566		HIF1A	FOXO3	0.082445	0.082445	9.78e-13	12.0096
	MEF2C	PRKCA	-0.08023	0.080225	3.15e-15	14.5018		KLF7	PDGFD	0.068662	0.068662	1.99e-06	5.70131		KLF6	DAB1	0.082424	0.082424	2.8e-07	6.55321
	SMAD1	TANC1	0.080204	0.080204	2.66e-14	13.5753		EPAS1	NRP1	0.068639	0.068639	1.44e-14	13.8412		BCL6	LAMB1	0.082419	0.082419	1.49e-09	8.82822
	KLF9	PDZD2	0.080199	0.080199	1.89e-12	11.7245		E2F3	JPX	-0.06864	0.068638	1.66e-12	11.7789		MEF2A	GRIN2A	-0.08241	0.082413	5.78e-06	5.23827
	BACH2	ALDH1A1	0.080146	0.080146	5.97e-09	8.2241		RAD21	GPC6	0.068637	0.068637	4.38e-08	7.35835		NFIB	CELF2	0.082411	0.082411	1.26e-14	13.8999
	TCF12	ELL2	0.080083	0.080083	3.75e-14	13.4263		ETV6	TSHZ2	-0.0686	0.068603	0.000158	3.80047		ZEB1	RCAN2	-0.0824	0.082401	1.09e-14	13.9613
	STAT2	COL4A2	-0.08008	0.080081	1.05e-05	4.97886		ZBTB1	DPYD	-0.0686	0.068597	4.33e-11	10.3631		NR2F2	SERPINE1	-0.08236	0.082361	2.05e-09	8.68776
	TCF7L2	THSD7A	0.080053	0.080053	1.31e-12	11.882		ATF3	CPED1	0.068596	0.068596	1.75e-08	7.75812		GLIS3	MYLK	0.082354	0.082354	6.45e-07	6.19019
	MEF2A	AKT3	0.080006	0.080006	1.28e-06	5.8935		ESR2	ELN	-0.06857	0.068573	9.98e-15	14.001		ZBTB7C	RCAN2	-0.08235	0.082353	2.4e-15	14.6201
	THRB	ANK2	0.079992	0.079992	1.51e-14	13.8215		EBF1	PCDH9	0.068516	0.068516	8.64e-08	7.06328		THRB	COL6A1	0.082311	0.082311	7.84e-18	17.1059
	PLAGL1	KIAA1217	-0.07998	0.079978	1.95e-09	8.7092		ETS1	RERG	-0.06851	0.068513	1.02e-07	6.99304		FOSL1	NFATC2	0.082294	0.082294	4.51e-16	15.3455
	NR3C1	MAPK10	0.079976	0.079976	6.66e-12	11.1762		MEF2C	PGM5	0.068492	0.068492	3.59e-21	20.4447		KLF12	RORA	0.082293	0.082293	3.77e-11	10.4242
	SMAD1	LIFR	0.079974	0.079974	1.47e-15	14.832		ZBTB7C	SVEP1	-0.06849	0.06849	3.85e-08	7.41418		MEF2A	TTTY14	-0.08229	0.082285	3.34e-11	10.476
	FLI1	PRKCA	0.079973	0.079973	1.57e-13	12.8044		KLF6	PRRX1	-0.06849	0.068487	8.32e-09	8.07992		ERG	SMURF1	0.082237	0.082237	2.55e-17	16.5942
	SMAD1	COL4A3	0.079912	0.079912	1.54e-10	9.81185		PLAGL1	CACNA1D	0.068469	0.068469	7.6e-12	11.1193		PBX3	FOXO3	-0.08222	0.082223	7.37e-11	10.1324
	STAT2	SERPINE1	-0.0799	0.079898	4.73e-08	7.32495		NFATC2	PDZRN3	0.068466	0.068466	3.89e-12	11.4103		PLAGL1	CACNB2	0.082219	0.082219	6.29e-11	10.2015
	KLF12	ZNF704	0.079867	0.079867	1.27e-15	14.8955		KLF6	FIGN	-0.06844	0.068445	1.04e-15	14.9837		IRF1	LMOD1	-0.0822	0.0822	4.74e-05	4.32459
	MEF2A	SLC22A3	-0.07985	0.079846	2.04e-09	8.69093		PRDM5	LHFPL6	0.068444	0.068444	1.21e-08	7.91647		EBF1	NPNT	0.082196	0.082196	8.21e-09	8.08591
	TCF7L2	PTPRD	0.079839	0.079839	2.76e-09	8.55972		TCF12	LPP	0.068429	0.068429	2.43e-14	13.6151		WT1	HIP1	-0.08219	0.082192	4.96e-12	11.3042
	EBF1	ETV6	0.079838	0.079838	1.04e-13	12.9829		TCF7L2	TRERF1	0.068396	0.068396	4.24e-11	10.3728		POU2F1	MSC-AS1	0.08217	0.08217	2.22e-13	12.6535
	MEF2C	C1QTNF7	0.079835	0.079835	7.05e-18	17.1516		KLF6	CRISPLD2	0.068385	0.068385	9.54e-08	7.02023		ZEB1	PRSS23	-0.08216	0.082162	7.33e-11	10.1348
	NR3C1	DPH6	0.079819	0.079819	3.15e-10	9.50101		ARNT	SMOC2	-0.06834	0.068342	2.5e-15	14.6017		STAT3	FBN1	0.082143	0.082143	4.66e-12	11.3314
	TCF12	LAMA4	-0.07979	0.079787	1.33e-12	11.8753		HIVEP3	SYT1	0.068323	0.068323	4.07e-05	4.39085		RXRA	CARMN	-0.08213	0.082133	1.35e-05	4.86852
	STAT3	GRIN2A	0.079779	0.079779	2.52e-08	7.59926		GLIS3	ACTB	0.06832	0.06832	1.54e-10	9.81258		NR3C1	MAN1C1	0.082111	0.082111	6.09e-18	17.2154
	STAT3	PHC2	0.079757	0.079757	7.1e-13	12.1486		ZEB1	KALRN	-0.06832	0.068315	3.11e-06	5.50655		NR3C1	LRFN5	0.082087	0.082087	3.83e-09	8.41732
	ESRRG	RBM47	0.079745	0.079745	1.16e-17	16.9347		STAT3	NAV2	0.068311	0.068311	1.89e-12	11.7226		HIVEP3	COL4A3	0.082085	0.082085	2.86e-14	13.5437
	TCF7L2	LPAR1	-0.07974	0.079737	1.14e-13	12.9441		TCF7L2	FRMD4A	0.068304	0.068304	6.76e-15	14.17		SMAD1	GPC3	0.08208	0.08208	1.85e-12	11.7326
	ZNF423	DLG2	-0.07971	0.079713	5.53e-12	11.2577		MEIS1	BMPER	-0.06828	0.068285	1.84e-12	11.7346		ATF3	RFTN1	0.08206	0.08206	1.08e-09	8.9646
	KLF12	ROBO2	0.079711	0.079711	2.71e-07	6.56709		FLI1	IPO9-AS1	-0.06828	0.068281	5.42e-06	5.26621		MEF2C	XYLT1	-0.08205	0.082055	6.41e-18	17.193
	ETS1	SYNE1	-0.07971	0.079711	3e-10	9.52269		WT1	NTN1	0.068281	0.068281	1.3e-19	18.8865		KLF7	MEIS2	-0.08204	0.082039	4.71e-10	9.32724
	NR4A1	ITSN1	0.079684	0.079684	1.07e-10	9.97263		KLF6	CEMIP	-0.06826	0.068265	7.22e-13	12.1418		RFX2	LDLRAD4	0.082028	0.082028	3.78e-16	15.4228
	PBX1	CASC15	0.079658	0.079658	1.89e-11	10.7239		EBF3	ADAMTS9-AS2	-0.06825	0.068255	2.1e-13	12.6777		ERG	HIP1	0.08201	0.08201	3.19e-09	8.49687
	STAT2	ASAP1	-0.07959	0.079591	1.94e-09	8.71115		TCF7L2	LUC7L3	0.068218	0.068218	1.26e-13	12.8993		NR3C1	RUNX1T1	0.082001	0.082001	8.37e-12	11.0772
	STAT3	SLC22A3	0.079519	0.079519	1.92e-10	9.71714		EPAS1	FGF7	0.068195	0.068195	1.44e-10	9.84063		FOXN2	FIGN	0.081992	0.081992	2.12e-11	10.6742
	TCF4	CCDC102B	0.079496	0.079496	2.41e-10	9.6187		THRB	PDZRN3	0.068171	0.068171	1.5e-15	14.8237		ETS1	NFIA	-0.08199	0.081992	1.6e-12	11.7948
	TCF7L2	FNDC3B	0.079493	0.079493	5.66e-09	8.24742		ELF2	PDE5A	0.06817	0.06817	2.41e-14	13.6185		PBX1	BMPR1B	0.08199	0.08199	2.03e-16	15.693
	NR4A3	ITSN1	-0.07948	0.079477	9.69e-11	10.0139		GLIS3	DDAH1	0.068161	0.068161	1.13e-14	13.9464		IRF1	EFNA5	0.081954	0.081954	3.88e-09	8.41076
	STAT2	PCDH9	-0.07943	0.079435	1.27e-12	11.8968		TWIST2	FGF7	0.068156	0.068156	7.74e-13	12.1114		FOSL1	SAMD4A	0.081944	0.081944	7.83e-15	14.1061
	KLF7	PPP1CB	0.079392	0.079392	3.6e-13	12.4435		STAT5B	LPP	0.068148	0.068148	2.93e-13	12.5333		WT1	KALRN	-0.08193	0.08193	1.79e-10	9.74728
	NPAS3	SEMA5A	0.079362	0.079362	7.51e-18	17.1246		ZBTB7C	FOXP2	0.068136	0.068136	7.92e-13	12.1014		HIVEP3	PCDH9	-0.0819	0.081902	2.02e-08	7.69364
	NR2F1	DMD	0.079319	0.079319	1.51e-07	6.82099		STAT3	PLCL1	-0.06813	0.06813	4.09e-14	13.3887		CTCF	ZBTB16	-0.0819	0.081901	5.35e-15	14.2718
	ZBTB7C	CRIM1	-0.07929	0.079287	1.84e-05	4.73604		TCF7L2	GHR	0.068125	0.068125	7.17e-13	12.1447		PLAGL1	SRGAP1	-0.08188	0.081878	4.19e-13	12.3774
	STAT2	FGFR1	-0.07928	0.079282	1.6e-14	13.7958		ZEB1	LRP1B	-0.06812	0.068124	4.05e-06	5.39243		NFIA	AKAP12	0.081859	0.081859	2.03e-13	12.6925
	EBF1	LAMB1	-0.07927	0.079274	9.65e-10	9.01549		NR2C2	TENM2	0.068113	0.068113	1.41e-05	4.85048		PBX3	LIMA1	0.081848	0.081848	7.07e-14	13.1508
	NR3C1	FER	0.079273	0.079273	3.58e-15	14.4466		MGA	ZFPM2	0.068082	0.068082	6.81e-08	7.16675		PLAGL1	HIP1	0.081831	0.081831	2.31e-10	9.63671
	GLI2	PTK7	0.079271	0.079271	1.4e-18	17.8526		KLF7	TPM1	0.068077	0.068077	1.99e-10	9.70178		EBF1	TFPI	0.081806	0.081806	6.6e-08	7.18061
	NPAS3	MSC-AS1	-0.07922	0.079224	7.78e-10	9.10877		STAT3	ARHGAP10	0.068047	0.068047	3.38e-11	10.4715		FOXP2	MRVI1	-0.08174	0.081738	5.45e-13	12.2636
	MEIS1	CCDC80	-0.07922	0.079222	1.43e-12	11.8447		ZEB1	PLCXD3	-0.06802	0.068025	8.63e-06	5.06385		TBX18	CALD1	-0.08171	0.081713	5.02e-12	11.2991
	PLAGL1	SYNPO2	0.079219	0.079219	1.89e-06	5.72391		NPAS3	PDZRN4	0.068007	0.068007	5.77e-07	6.23919		TCF7L2	THSD4	0.0817	0.0817	3.95e-07	6.40338
	MEF2A	ENAH	0.079214	0.079214	3.79e-12	11.4218		FOSL2	PAK3	0.067926	0.067926	5.17e-12	11.2867		PLAGL1	SVEP1	-0.0817	0.081696	4.4e-10	9.35663
	NR3C1	CPE	0.07921	0.07921	2e-18	17.7		ZBTB7C	SLC22A3	0.067909	0.067909	3.14e-13	12.5035		NFIC	SLC22A3	0.081666	0.081666	7.47e-15	14.1266
	PLAGL1	RAPGEF5	-0.07919	0.079186	2.03e-14	13.6931		ARNT	CDC42BPA	0.067903	0.067903	2.45e-13	12.6106		MEF2A	TNS1	0.081636	0.081636	3.58e-11	10.4458
	NR3C1	TPM1	-0.07915	0.07915	1.88e-07	6.72674		NR3C1	TTC28	0.067877	0.067877	2.36e-10	9.62791		MEF2C	SYTL2	0.081523	0.081523	1.5e-12	11.8232
	FOXO1	TTC28	0.079114	0.079114	1.52e-13	12.818		BCL6	NFIA	0.067866	0.067866	8.08e-08	7.09253		KLF5	PDGFD	0.081507	0.081507	9.6e-15	14.0177
	TFDP1	FTX	-0.0791	0.079099	4.66e-12	11.3319		KLF7	CLIC4	0.067861	0.067861	1e-15	14.998		NFIC	SEMA3C	-0.08147	0.081474	1.69e-10	9.77108
	THRB	PNISR	0.079038	0.079038	1.05e-14	13.9784		ESR1	ERBB4	0.067831	0.067831	7.44e-12	11.1286		MEF2A	LAMA4	0.08147	0.08147	8.61e-09	8.06509
	FOXO3	ITSN1	0.079034	0.079034	1.54e-13	12.8134		TCF7L2	SLIT2	0.067826	0.067826	0.000442	3.35424		PLAGL1	NAALAD2	0.081434	0.081434	1.11e-09	8.95554
	BCL6	PCDH9	0.079033	0.079033	1.64e-08	7.78523		KLF7	EXT1	0.067784	0.067784	6.63e-10	9.1788		TEF	DLG2	0.081421	0.081421	4.31e-13	12.3651
	KLF5	RIPOR3	-0.07901	0.079011	6.75e-09	8.17095		WT1	KCNT2	-0.06775	0.067749	1.72e-19	18.7648		GLI3	CPE	-0.08142	0.08142	1.51e-11	10.8224
	ZEB1	MAML3	0.079001	0.079001	5.06e-06	5.29601		TFDP1	FBLN1	0.067712	0.067712	1.2e-15	14.9222		ZBTB1	MCU	0.081335	0.081335	8.83e-14	13.0542
	RAD21	LMOD1	0.078952	0.078952	3e-08	7.52253		FOSL2	SPINK13	0.067708	0.067708	2.2e-11	10.6583		KLF7	NFIA	0.081334	0.081334	1.17e-13	12.9332
	PBX3	TSHZ2	0.078941	0.078941	2.1e-10	9.67825		FOXN3	STARD13	0.067694	0.067694	2.48e-11	10.6052		NR3C1	PLA2R1	0.081333	0.081333	7.97e-11	10.0984
	ZBTB1	LAMA4	0.078899	0.078899	5.39e-14	13.2682		CTCF	GNA14	0.067673	0.067673	5.07e-12	11.2948		ZEB1	IGFBP7	0.081269	0.081269	3.93e-09	8.40589
	NR3C1	CDC42BPA	0.078898	0.078898	1.5e-11	10.824		BCL6	TRERF1	-0.06763	0.06763	2e-15	14.6991		HEYL	KIAA1217	-0.08125	0.081246	3.46e-19	18.461
	MEF2C	EXT1	-0.07889	0.07889	2.62e-10	9.58105		NFIA	SHROOM3	-0.06762	0.067616	1.99e-15	14.7022		TCF12	ESR1	0.081229	0.081229	6.28e-09	8.20224
	ZEB1	TRERF1	-0.07889	0.07889	1.88e-10	9.72538		ZBTB7C	INPP4B	-0.0676	0.0676	1.52e-10	9.81931		MEF2A	PRR16	-0.08123	0.081225	2.3e-07	6.63863
	MEF2C	PTPRG	-0.07888	0.078882	1.2e-09	8.92259		STAT2	ACTN4	0.067596	0.067596	9.11e-10	9.04064		TWIST2	JPX	0.081225	0.081225	3.73e-12	11.4281
	NR3C1	CARMN	-0.07888	0.078881	8.33e-07	6.07954		SMAD1	ENPP1	0.067594	0.067594	1.93e-15	14.7148		STAT2	PLA2G4A	0.081213	0.081213	1.14e-09	8.94125
	RAD21	IGFBP7	-0.07887	0.07887	2.88e-09	8.54041		NR3C1	GHR	0.067584	0.067584	3.32e-17	16.4792		SP3	CASC15	0.081209	0.081209	8.07e-15	14.0931
	TCF4	IL7	0.078863	0.078863	4.42e-07	6.35481		TCF12	PDGFD	0.067577	0.067577	1.82e-05	4.7391		TCF12	SMOC2	-0.0812	0.081197	4.35e-15	14.3615
	TCF7L2	OSBPL10	0.078853	0.078853	1.1e-06	5.95922		ZEB1	FSTL1	0.067557	0.067557	8.7e-11	10.0607		MEF2A	CENPP	0.081187	0.081187	3.04e-17	16.5168
	ERG	MEIS2	0.078832	0.078832	1.22e-11	10.9121		KLF12	PDZRN4	-0.06754	0.06754	1.28e-06	5.89323		NR3C1	THSD7A	0.081165	0.081165	3.02e-12	11.5201
	ETS1	COL27A1	0.078821	0.078821	1.39e-11	10.8561		THRB	RBPMS	0.067539	0.067539	3.36e-10	9.47408		ELF2	SGIP1	0.081158	0.081158	8.69e-11	10.061
	ETV6	ACTB	0.078807	0.078807	2.67e-08	7.5735		KLF7	PLSCR4	0.067535	0.067535	7.58e-15	14.1205		MEF2A	FER	0.081156	0.081156	9.5e-12	11.0224
	KLF6	PELI2	0.078788	0.078788	1.86e-14	13.7295		SMAD1	NEGR1	0.067509	0.067509	1.92e-08	7.71654		EPAS1	CASC15	-0.08115	0.081145	1.2e-10	9.92032
	STAT2	AEBP2	0.078777	0.078777	6.25e-12	11.204		ZEB1	DLG2	0.067506	0.067506	4.65e-07	6.33244		SMAD1	RNF150	0.081116	0.081116	4.32e-17	16.3649
	ZEB1	LTBP1	-0.07876	0.078756	3.77e-08	7.42316		ETV5	KIAA1217	0.067502	0.067502	2.03e-12	11.6935		STAT3	ST5	0.081081	0.081081	2.41e-15	14.6171
	TCF4	NALCN	0.078756	0.078756	1.61e-10	9.7921		SMAD1	LINGO1	-0.06746	0.06746	6.11e-13	12.2141		NR3C1	LTBP4	0.081038	0.081038	1.85e-13	12.7329
	RORA	FOXN3	0.078736	0.078736	1.09e-13	12.9642		TCF4	PTGIS	0.067433	0.067433	3.07e-11	10.5134		ARNT	CCBE1	0.081023	0.081023	9.58e-11	10.0187
	BCL6	MTHFD1L	0.078717	0.078717	6.14e-14	13.2116		TCF12	RBPMS	0.067425	0.067425	3.16e-12	11.5		IRF1	NR2F2-AS1	0.08102	0.08102	1.82e-06	5.7393
	TCF4	TNS3	0.07868	0.07868	1.11e-12	11.9554		RXRA	LINC00513	-0.06733	0.067329	1.12e-13	12.9494		SREBF1	IGFBP5	0.081	0.081	2.46e-11	10.6089
	STAT3	KAZN	0.078653	0.078653	2.56e-09	8.59153		ELF2	PCDH9	0.067322	0.067322	3.82e-07	6.41754		BACH2	RBPMS	-0.08099	0.08099	1.72e-13	12.7635
	EBF3	SDK1	-0.07863	0.07863	3.26e-11	10.4861		NR3C2	SPINK13	0.067319	0.067319	1.25e-11	10.9044		AR	HS6ST3	0.080959	0.080959	2.13e-11	10.672
	EBF1	RARB	0.078575	0.078575	7.46e-08	7.12753		MEF2A	UACA	0.067307	0.067307	2.41e-12	11.6173		KLF12	BICD1	0.080917	0.080917	8.38e-16	15.077
	PLAGL1	ENAH	0.078551	0.078551	2.81e-14	13.552		POU2F1	EBF2	0.067306	0.067306	3.83e-06	5.4163		TCF7L2	PRKCA	0.080903	0.080903	6.22e-16	15.2065
	PLAGL1	TC2N	0.078546	0.078546	4.5e-12	11.347		RFX2	PPP1R12B	0.067293	0.067293	1.21e-10	9.91841		ETS1	TSHZ2	-0.08088	0.080883	2.75e-09	8.5612
	NFATC4	SETBP1	0.078543	0.078543	4.95e-14	13.3053		TCF7L2	MYO10	0.067262	0.067262	7.94e-16	15.1003		ETS1	THRB	-0.08087	0.080873	7.6e-17	16.1194
	HIVEP3	TRERF1	0.078536	0.078536	1.16e-10	9.93433		SMAD1	PIEZO2	0.067254	0.067254	1.89e-15	14.7232		MGA	RAPGEF5	0.080833	0.080833	2.76e-13	12.5586
	ERG	ANO6	0.078488	0.078488	1.27e-09	8.89725		ZEB1	LPAR1	0.067249	0.067249	4.14e-11	10.3832		NR2F2	LPP	0.080812	0.080812	6.28e-10	9.20194
	EBF1	MIR99AHG	0.078487	0.078487	8.43e-12	11.0742		GLIS3	MYO1E	0.067237	0.067237	1.53e-09	8.81646		MEF2A	FBLN5	-0.08079	0.080789	1.59e-09	8.79798
	NR3C1	CYP7B1	0.078449	0.078449	1.02e-11	10.9924		NR3C2	MIR99AHG	0.067231	0.067231	4.15e-11	10.3817		NFATC1	FILIP1	-0.08073	0.080729	8.74e-06	5.05868
	KLF7	FCHSD2	0.078447	0.078447	4.7e-12	11.3276		ETS1	CARMIL1	-0.06723	0.067227	8.44e-15	14.0737		FOSB	PALLD	-0.08072	0.080718	1.75e-09	8.75767
	EBF1	LPAR1	0.078431	0.078431	5.7e-12	11.2443		ARNT	NR2F1-AS1	0.067214	0.067214	2.36e-11	10.6272		PBX3	FRY	0.080708	0.080708	2.08e-08	7.6817
	KLF6	PLD5	-0.07842	0.07842	3.76e-13	12.4251		STAT2	FBLN2	-0.0672	0.067205	1.5e-13	12.8242		MEF2A	PALLD	0.080682	0.080682	1.21e-10	9.91772
	NR3C1	TENT5A	0.078418	0.078418	1.27e-12	11.8978		PBX3	FBXL7	0.067159	0.067159	5.67e-10	9.24662		KLF12	ARHGAP10	0.080676	0.080676	5.32e-12	11.2741
	KLF6	GPX3	-0.07839	0.078389	5.71e-05	4.24371		STAT3	PARD3	0.067152	0.067152	2.14e-09	8.66934		NFIC	CSGALNACT1	0.080674	0.080674	7.38e-12	11.1319
	SMAD4	COL4A2	-0.07839	0.078389	2.87e-11	10.5415		ELF2	HSPG2	0.067135	0.067135	7.36e-13	12.1331		FOSL2	RASAL2	0.08063	0.08063	8.55e-14	13.0682
	RXRA	RFTN2	0.078346	0.078346	6.25e-11	10.2039		WT1	IGFBP7	-0.06713	0.067128	2.4e-08	7.61999		ATF3	INPP4B	0.080625	0.080625	2.28e-08	7.64279
	NR3C1	CACNA2D1	0.078338	0.078338	3.08e-14	13.5118		TWIST2	INPP4B	-0.06707	0.067075	3.5e-13	12.4561		NFIB	SHROOM3	0.080612	0.080612	7.44e-10	9.12857
	ZBTB7C	TSHZ2	-0.07832	0.07832	1.03e-09	8.98676		WT1	SORBS1	-0.06707	0.067067	5.05e-13	12.2965		STAT5B	ROBO2	-0.08058	0.080578	2.09e-14	13.6795
	KLF6	PBX1	-0.07828	0.078279	5.72e-12	11.2429		KLF7	LPP	0.067052	0.067052	2.4e-15	14.6199		ELF2	ARHGAP15	0.080571	0.080571	2.33e-08	7.63338
	TCF7L2	LIMCH1	0.078276	0.078276	3.12e-20	19.5064		NPAS2	PTEN	-0.06698	0.066977	5.71e-17	16.2435		SNAI2	PLCXD3	0.080555	0.080555	4.04e-13	12.3932
	ZEB1	IGFBP7	0.078231	0.078231	0.000152	3.81878		PBX3	TMEM232	-0.06697	0.066968	1.97e-10	9.70478		NPAS3	FGF7	-0.08053	0.080531	2.9e-07	6.5375
	KLF5	BMPR1B	0.078207	0.078207	4.05e-14	13.3921		KLF12	TANC1	0.066942	0.066942	4e-11	10.3979		ZEB1	BNC2	0.080525	0.080525	6.22e-14	13.2061
	NR3C1	ANO6	0.078192	0.078192	5.62e-13	12.25		EPAS1	KIAA1217	0.066932	0.066932	5.46e-10	9.26273		BACH1	LPP	0.080506	0.080506	5.47e-16	15.2618
	TCF12	GSE1	0.078176	0.078176	5.66e-14	13.247		TCF12	NR2F2	0.066931	0.066931	1.33e-08	7.87517		KLF5	SVIL	-0.0805	0.080499	3.38e-09	8.47116
	ZBTB7C	CACNB2	0.07813	0.07813	2.36e-17	16.6269		PBX3	COL5A1	0.066906	0.066906	2.49e-17	16.6035		KLF5	CACNA1C	-0.08049	0.080491	0.000791	3.10169
	ATF3	INPP4B	0.078122	0.078122	2.66e-09	8.57572		PBX3	UST	0.066889	0.066889	1.35e-12	11.8697		TCF12	NCKAP5	0.080486	0.080486	3.4e-05	4.46847
	PPARG	RERG	-0.07812	0.078116	9.54e-14	13.0206		EBF1	EPB41L2	0.06684	0.06684	5.64e-10	9.24878		TCF4	FLNB	-0.08046	0.080458	1.1e-11	10.9595
	KLF5	PLD5	0.078116	0.078116	4.2e-12	11.3765		KLF7	CERS6	0.066838	0.066838	1.97e-12	11.7064		MEF2C	GNA14	-0.08044	0.080442	8.64e-10	9.06368
	PBX3	OSBPL10	0.078096	0.078096	6.79e-12	11.1683		ESR1	CREB5	-0.06682	0.066821	2.09e-12	11.6806		NR3C1	SDK1	-0.08044	0.080441	7.14e-11	10.1466
	TCF7L2	CYP7B1	0.078086	0.078086	5.61e-11	10.2513		KLF6	GPX3	0.06681	0.06681	5.16e-06	5.28709		MEF2A	MECOM	0.080419	0.080419	2.49e-10	9.60343
	GLIS3	KLHL29	0.07805	0.07805	1.22e-10	9.91506		ZEB1	MYH10	-0.06681	0.066805	5.34e-10	9.2721		ZBTB7C	ALDH1A2	0.080417	0.080417	7.05e-18	17.1516
	KLF6	KALRN	0.078038	0.078038	2.84e-05	4.54622		RARB	SPP1	-0.0668	0.066803	2.59e-14	13.586		MEF2C	NPNT	0.080407	0.080407	2.57e-18	17.5897
	MEIS1	SSBP2	0.078033	0.078033	7.85e-14	13.1054		NR3C1	ACTN4	-0.06678	0.066781	1.84e-09	8.7357		EBF1	DAAM2	0.080378	0.080378	2.23e-14	13.6526
	NR2C2	SGCD	0.078013	0.078013	3.82e-08	7.41818		NR3C1	TCF7L2	0.066761	0.066761	9.57e-13	12.0193		RXRA	LAMA2	-0.08037	0.080367	1.6e-08	7.795
	NFIC	IGFBP5	0.078008	0.078008	1.73e-10	9.76249		FOSB	CCDC144NL	0.066749	0.066749	1.15e-09	8.93936		STAT2	SOX5	0.080353	0.080353	2.07e-13	12.684
	MEF2A	KIF26B	-0.07798	0.077978	2.81e-06	5.55152		BACH2	EGFR	0.06674	0.06674	5.66e-13	12.247		ATF3	SYNPO2	0.08035	0.08035	2.8e-13	12.5527
	TCF12	DIAPH2	0.077966	0.077966	2.77e-11	10.5582		ETV6	ACTB	0.066733	0.066733	8.32e-09	8.07966		NR3C1	FLNB	-0.08034	0.080338	7.73e-13	12.1117
	KLF9	SLC8A1	-0.07796	0.077963	7.54e-13	12.1227		MEF2A	PDZRN4	0.066726	0.066726	2.36e-06	5.62767		KLF12	FN1	0.080314	0.080314	2.1e-09	8.67718
	POU2F1	FMO2	0.077874	0.077874	1.52e-17	16.8174		CTCF	SLC8A1	0.066716	0.066716	7.03e-10	9.15311		ZBTB7C	UACA	-0.0803	0.080295	5.02e-09	8.29913
	STAT5B	THSD7A	-0.07787	0.077869	6.24e-12	11.2051		RXRA	GSE1	0.06668	0.06668	7.5e-14	13.1251		SP3	PARD3B	0.080294	0.080294	6.54e-13	12.1841
	TEAD2	PRKG1	-0.07786	0.077857	1.73e-08	7.76171		PBX3	COL8A1	0.066662	0.066662	3.19e-11	10.4958		MEF2C	MAMDC2	0.080287	0.080287	3.04e-10	9.51739
	HIVEP3	COL4A3	0.077842	0.077842	4.19e-12	11.3777		SMAD1	PLA2R1	0.066656	0.066656	1.28e-11	10.8921		KLF12	FBXL7	0.080271	0.080271	1e-12	11.999
	TCF7L2	CAMK1D	0.077836	0.077836	1.93e-14	13.714		CTCF	ERBB4	0.066655	0.066655	6.05e-09	8.21824		MEF2A	GNA14	-0.08025	0.080252	3.29e-07	6.48313
	FOS	IGFBP7	-0.07784	0.077835	1.06e-05	4.97582		PPARG	RERG	-0.06665	0.066654	1.4e-15	14.8536		STAT3	FHL2	0.080233	0.080233	2.23e-10	9.65151
	PBX1	TNS1	0.077824	0.077824	5.45e-11	10.2632		WT1	THSD4	0.066646	0.066646	8.03e-16	15.0952		MEF2C	VMP1	-0.08023	0.080229	8.78e-10	9.0567
	ELF2	LAMB1	-0.07782	0.07782	3.09e-12	11.5096		STAT3	COL21A1	-0.06663	0.066631	5.42e-12	11.2659		ETS1	SERPINE1	0.080228	0.080228	2.33e-10	9.6326
	ATF3	GEM	0.077798	0.077798	9.22e-12	11.0352		MEF2A	LRP1B	0.066592	0.066592	1.07e-09	8.97079		SMAD1	PDLIM5	0.080202	0.080202	3.08e-09	8.51203
	CREB3L1	SPON1	-0.07778	0.077783	1.91e-08	7.71884		TCF12	COL4A3	0.066589	0.066589	1.07e-11	10.9688		NFIB	ZNF804A	0.0802	0.0802	1.76e-08	7.75469
	KLF7	CCDC102B	0.077775	0.077775	1.61e-08	7.79212		NFIA	THSD4	0.06656	0.06656	3.05e-10	9.51507		HIC1	CALD1	-0.0802	0.080199	1.01e-13	12.9949
	NPAS2	DYNC2H1	-0.07774	0.07774	4.44e-14	13.3523		TCF12	GPATCH8	0.066555	0.066555	2.04e-15	14.6903		SMAD4	PALLD	-0.0802	0.080198	1.94e-10	9.71196
	PBX3	LMO7	0.077694	0.077694	5.48e-13	12.2614		KLF12	TNS1	0.066542	0.066542	1.34e-14	13.8719		FOSL2	CALD1	0.080197	0.080197	9.71e-09	8.01266
	MEF2C	SLIT2	0.077662	0.077662	5.24e-09	8.28101		STAT3	RORA	0.066523	0.066523	1.44e-10	9.84305		ATF3	THBS1	0.080194	0.080194	8.13e-12	11.0897
	ETS1	ADAM12	-0.07765	0.077649	3.17e-14	13.4985		ARNT	CCBE1	0.066522	0.066522	3.39e-10	9.4695		EGR1	SVEP1	0.080169	0.080169	1.92e-10	9.71647
	NFIB	NAV1	0.07764	0.07764	2.58e-14	13.588		RAD21	SYT1	0.066497	0.066497	9.59e-10	9.01828		PBX3	UACA	0.080154	0.080154	5.16e-11	10.2871
	KLF5	AEBP2	-0.0776	0.077598	8.92e-13	12.0496		STAT3	RBPMS	0.066484	0.066484	7.75e-09	8.11096		KLF7	LONRF1	0.080086	0.080086	1.13e-13	12.9485
	ESR1	VCL	-0.07758	0.077576	3.29e-08	7.48311		NR3C1	PROCR	0.066472	0.066472	3.72e-11	10.4293		FOXN3	MAPK10	0.080062	0.080062	6.41e-14	13.1934
	RXRA	PCDH7	-0.07754	0.077539	5.54e-10	9.25638		ERG	DDAH1	0.06647	0.06647	2.84e-12	11.5469		STAT3	TSHZ2	0.080059	0.080059	2.42e-06	5.61644
	IRF3	ADAMTSL1	0.077533	0.077533	1.79e-09	8.74791		ERG	HIP1	0.066437	0.066437	3.05e-11	10.516		KLF12	TRIO	0.080019	0.080019	5.46e-11	10.2629
	NR3C1	EHBP1	0.077521	0.077521	2.45e-12	11.6114		TCF7L2	NBEAL1	0.066431	0.066431	3.52e-16	15.4535		RUNX2	PAWR	-0.08002	0.080018	4.52e-14	13.3444
	FLI1	SLC12A1	0.077483	0.077483	6.12e-08	7.21315		KLF12	RORA	0.066427	0.066427	3.59e-10	9.4449		ESR1	NOX4	0.080012	0.080012	9.35e-11	10.029
	KLF5	PDLIM5	-0.07746	0.077462	0.000826	3.08305		ERG	APBB2	0.066401	0.066401	5.35e-12	11.2715		FOS	TNC	-0.07997	0.079969	5.15e-05	4.2883
	FLI1	FGF7	-0.07741	0.07741	4.65e-06	5.33262		NR3C2	COL4A5	0.06637	0.06637	1.86e-10	9.72994		NR3C1	MAPK10	0.079963	0.079963	5.59e-11	10.2523
	SMAD1	GUCY1A2	0.077399	0.077399	5.64e-10	9.24834		PLAGL1	C1orf21	0.066348	0.066348	3e-14	13.5232		PBX3	RFX2	-0.07995	0.079945	3.06e-11	10.5137
	MEIS1	ERBB4	0.077379	0.077379	2.36e-09	8.62775		NPAS2	ATP2A2	0.066338	0.066338	2.73e-18	17.5634		PBX3	ENAH	0.079938	0.079938	9.02e-13	12.0446
	CREB3L2	ASAP2	0.077379	0.077379	8e-15	14.0968		MEIS2	PLD1	-0.06634	0.066336	7.36e-12	11.133		EBF3	CASC15	-0.07994	0.079937	5.75e-14	13.2403
	PLAGL1	RORA	-0.07737	0.07737	3.6e-08	7.44361		PLAGL1	PLPP1	0.066322	0.066322	5.61e-13	12.2512		FOXO3	SH3D19	0.079932	0.079932	7.1e-07	6.14852
	EBF1	PRKCA	0.07736	0.07736	2.38e-11	10.6242		EBF1	CELF2	0.066318	0.066318	4.77e-10	9.32174		FOSB	NFATC2	0.079922	0.079922	3.74e-08	7.42701
	FLI1	SOBP	0.077336	0.077336	4.85e-15	14.3144		BCL6	PALLD	-0.06631	0.066313	2.69e-06	5.56989		ZEB1	FIGN	-0.07992	0.079916	2.09e-12	11.6799
	KLF9	NCKAP5	0.077336	0.077336	7.51e-08	7.12429		SMAD1	PTEN	0.066301	0.066301	7.35e-13	12.1336		CTCF	XYLT1	-0.07991	0.079914	6.67e-17	16.1759
	ZBTB1	MOXD1	0.077303	0.077303	6.69e-12	11.1743		TCF7L2	ZNF423	0.0663	0.0663	5.57e-10	9.25414		FOSB	CLIC4	-0.0799	0.079904	5.66e-13	12.2473
	KLF12	MYO1E	0.077275	0.077275	1.45e-08	7.83971		MEF2C	TTLL7	0.066293	0.066293	1.21e-12	11.9169		FOSB	PDLIM3	-0.0799	0.079896	9.56e-11	10.0197
	SMAD2	KAZN	0.077249	0.077249	6.32e-12	11.1991		KLF12	SMOC1	-0.06628	0.066281	8.7e-16	15.0607		BCL6	GPC6	0.079877	0.079877	6.94e-08	7.15848
	ERG	PDE1C	-0.07721	0.077207	5.51e-15	14.2592		WT1	ZFHX4	0.066241	0.066241	3.31e-18	17.48		ETS1	P3H2	0.079862	0.079862	7.57e-16	15.1208
	RXRA	KIAA1217	0.077195	0.077195	2.04e-10	9.69054		GLI3	RIPOR3	0.066225	0.066225	1.27e-14	13.8969		RAD21	SLIT3	0.079855	0.079855	1.14e-09	8.94263
	PBX3	CRISPLD2	-0.07717	0.077169	6.1e-12	11.2149		ATF3	CARMN	0.066222	0.066222	1.98e-12	11.7027		ZEB1	PTEN	0.079828	0.079828	3.69e-09	8.43301
	KLF7	ADH1B	-0.07716	0.077163	0.000117	3.93137		NR2C2	NLGN1	0.066216	0.066216	7.34e-12	11.134		PBX3	HMCN1	0.079769	0.079769	1.22e-13	12.9135
	NR3C1	CXCL12	0.077125	0.077125	8.98e-12	11.0468		EBF1	PARD3B	0.066205	0.066205	9.06e-09	8.04295		PLAGL1	CPE	0.079759	0.079759	4.49e-14	13.3473
	TCF4	DCLK1	0.077122	0.077122	1.11e-12	11.9556		TCF7L2	TNC	-0.0662	0.066203	7.75e-10	9.11087		KLF7	SETBP1	-0.07973	0.07973	1.41e-07	6.85204
	WT1	LRP1B	0.077087	0.077087	2.91e-16	15.5358		TCF12	PPFIA2	0.066202	0.066202	1.34e-11	10.8721		PLAGL1	ANO6	0.07973	0.07973	1.67e-11	10.7774
	EBF1	DIAPH2	0.077073	0.077073	7.15e-14	13.1456		FOS	SLC12A1	0.066179	0.066179	1.1e-08	7.9601		TCF7L2	SYTL2	0.079652	0.079652	1.69e-08	7.77251
	KLF9	CRISPLD2	0.07705	0.07705	1.14e-08	7.94344		WT1	PROCR	0.066177	0.066177	3.54e-13	12.4507		FLI1	MYO10	0.079643	0.079643	1.34e-13	12.8745
	NR3C1	GLIS3	-0.07698	0.076985	7.84e-08	7.10594		ZBTB7C	ECHDC2	0.066173	0.066173	2.3e-20	19.6389		ATF3	SLC2A3	0.079622	0.079622	4.89e-10	9.31028
	PRDM5	PALLD	-0.07696	0.076963	1.63e-10	9.78844		KLF12	CDC42BPA	0.066165	0.066165	1.46e-15	14.837		NR3C2	PARD3B	0.079608	0.079608	7.04e-13	12.1523
	ZBTB7C	MAP3K5	0.076916	0.076916	1.1e-08	7.95873		ZBTB7C	RNF144A	0.066164	0.066164	2.28e-11	10.6422		MEF2A	SAMD4A	0.079565	0.079565	1.73e-15	14.7632
	AR	UST	0.076904	0.076904	3.39e-16	15.4696		HIC1	FBLN2	0.06615	0.06615	1.21e-16	15.9183		ZEB1	TCF4	0.079526	0.079526	4.73e-13	12.3255
	WT1	PTH2R	0.076878	0.076878	2.35e-13	12.6286		KLF6	RYR2	0.066126	0.066126	1.27e-12	11.8954		ETV6	FBLIM1	0.079511	0.079511	8.72e-15	14.0597
	NR3C2	EPB41L2	0.076877	0.076877	1.07e-11	10.97		PGR	FKBP5	0.066119	0.066119	9.02e-10	9.04494		PAX8	LRMDA	0.079492	0.079492	3.04e-11	10.5172
	PBX1	ACTN1	-0.07688	0.076877	1.15e-09	8.93786		NFE2L2	MSC-AS1	0.066092	0.066092	2.2e-09	8.65794		TCF7L2	ROR1	0.079487	0.079487	1.01e-10	9.99443
	NFIA	LPAR1	0.076837	0.076837	2.69e-12	11.5705		STAT3	SORBS1	0.06609	0.06609	3.99e-05	4.39929		WT1	NFIA	0.079484	0.079484	3.68e-11	10.434
	NFIB	CELF2	0.076722	0.076722	4.38e-16	15.3585		TWIST2	TMTC1	-0.06609	0.066089	5.69e-12	11.2452		FOSL2	MYO1D	0.079444	0.079444	5.18e-14	13.286
	JUN	AKT3	0.07671	0.07671	2.06e-09	8.68555		TEF	NCALD	0.066086	0.066086	4.74e-17	16.3242		IRF1	SLC8A1	-0.07943	0.079425	7.43e-13	12.1292
	RAD21	CALCRL	0.076706	0.076706	5.63e-10	9.24938		WT1	PLCXD3	-0.06608	0.066079	1.38e-15	14.8595		WT1	NALCN	-0.07941	0.079411	1.36e-14	13.868
	NPAS3	EGFR	0.076692	0.076692	7.63e-16	15.1177		ETS1	SAMHD1	-0.06607	0.066074	4.62e-16	15.335		STAT3	RBPMS	0.079397	0.079397	1.52e-07	6.8179
	MEF2C	NFIA	-0.07669	0.076692	4e-09	8.39842		RXRA	PTPRD	-0.06605	0.066051	5.55e-09	8.25567		PLAGL1	PTH2R	-0.07938	0.079384	1.89e-14	13.7236
	MEF2A	ADAMTS9	-0.07668	0.076676	1.37e-10	9.86426		NR3C1	DLG2	0.066008	0.066008	1.56e-09	8.80614		KLF12	FKBP5	0.079352	0.079352	8.77e-06	5.0568
	NR2F1	DHFR	0.07666	0.07666	3.89e-10	9.40968		KLF12	APBB2	0.065997	0.065997	3.38e-12	11.471		KLF6	NCALD	-0.07935	0.079352	4.01e-15	14.3963
	GLIS3	LMCD1	0.076653	0.076653	1.44e-12	11.8411		ZEB1	RIPOR3	-0.06599	0.065991	1.76e-11	10.7546		SMAD1	ROR1	0.079351	0.079351	8.3e-13	12.0807
	MEF2C	SLCO3A1	0.076642	0.076642	9.36e-12	11.0286		RXRA	FGF14	0.065977	0.065977	0.000754	3.1228		ZBTB7C	NELL2	0.079348	0.079348	5.87e-19	18.2313
	ZBTB7C	FOXP2	0.076639	0.076639	4.11e-14	13.3865		GATA3	ZFPM2	-0.06597	0.065965	8.61e-12	11.0651		NR2F2	RORA	0.079285	0.079285	1.37e-09	8.86436
	TCF7L2	EHBP1	0.076636	0.076636	1.04e-10	9.98251		HIVEP3	LHFPL6	-0.06594	0.065945	3.35e-09	8.47472		GLI2	PDLIM7	0.079284	0.079284	8.85e-12	11.053
	PBX3	RIPOR3	0.076564	0.076564	2.5e-09	8.60237		FOXO3	NOX4	-0.06594	0.065936	2.06e-08	7.68541		PPARA	PTH2R	0.079261	0.079261	5.94e-12	11.2259
	NR2C2	MEIS2	0.076538	0.076538	1.25e-08	7.90173		ZEB1	LAMB1	0.065933	0.065933	8.17e-09	8.08789		NFE2L2	PALLD	-0.07926	0.07926	2.58e-10	9.5878
	EBF1	FAM13C	0.07651	0.07651	8.95e-11	10.0483		PLAGL1	ZEB1	0.065932	0.065932	1.61e-11	10.794		TCF12	COL5A1	0.079259	0.079259	1.91e-07	6.719
	EGR1	KALRN	-0.0765	0.076499	1.07e-11	10.9701		NR3C1	RNF150	0.065932	0.065932	2.93e-09	8.53353		TCF7L1	HMCN1	0.079211	0.079211	2.37e-10	9.62522
	RXRA	MYOF	-0.07649	0.076493	8.41e-10	9.07537		ELF2	NLGN1	0.065866	0.065866	7.91e-14	13.102		EPAS1	FN1	-0.07919	0.079185	1.14e-10	9.9443
	JUND	ACTN4	0.076454	0.076454	3.14e-14	13.5028		NPAS2	SPON1	0.065865	0.065865	1.72e-08	7.76482		ETS1	DAB1	-0.07917	0.079168	1e-12	11.9992
	STAT3	VCL	0.076425	0.076425	7.72e-11	10.1125		ETS1	PARD3	-0.06583	0.065835	1.24e-14	13.9049		MEF2C	ITGA1	0.079166	0.079166	8.46e-11	10.0728
	ZEB1	FAM168A	0.07641	0.07641	2.94e-20	19.5318		BACH2	DMD	0.065817	0.065817	3.93e-10	9.40615		CTCF	PKHD1	0.079162	0.079162	0.000143	3.84531
	KLF6	ARHGAP10	0.076408	0.076408	5.26e-12	11.2789		ZEB1	COL16A1	-0.0658	0.065795	2.94e-08	7.53138		PLAGL1	MYL9	0.079159	0.079159	4.05e-09	8.39274
	PBX3	COL16A1	0.076407	0.076407	9.83e-17	16.0076		SMAD1	FIGN	0.065781	0.065781	4.3e-08	7.36653		FLI1	DPYSL3	-0.07915	0.079151	3.52e-12	11.4539
	FLI1	SGIP1	-0.07641	0.076406	1.57e-10	9.80315		TCF7L2	DLC1	0.065729	0.065729	2.36e-11	10.6275		HIC1	MYLK	-0.07914	0.079145	1.41e-13	12.8522
	FLI1	TCF7L2	0.076385	0.076385	3.96e-14	13.4026		KLF7	MAML2	0.065717	0.065717	8.15e-12	11.0888		ERG	DOCK5	0.079121	0.079121	1.15e-12	11.94
	STAT2	LAMA2	0.076365	0.076365	9.36e-05	4.0286		GLIS3	NID1	0.065715	0.065715	8.43e-12	11.0741		TCF7L2	ENTPD1	0.079107	0.079107	6.38e-10	9.19533
	FOXN3	SVIL	0.076364	0.076364	4.54e-11	10.3426		FLI1	NR2F1-AS1	0.065685	0.065685	8.18e-10	9.08725		MAF	GRIP1	0.079099	0.079099	1.44e-13	12.8429
	KLF5	PXDN	-0.07628	0.076282	5.9e-16	15.2291		FOXO3	SDK1	0.065664	0.065664	8.02e-10	9.09585		PRRX1	KIAA1217	-0.07909	0.079087	6.93e-08	7.15942
	ZEB1	DMD	0.076245	0.076245	4.02e-10	9.39536		TCF7L2	JMJD1C	0.06566	0.06566	1.49e-15	14.8267		EBF1	SDK1	0.07908	0.07908	7.4e-07	6.13066
	CREB3L1	ESR1	-0.07621	0.076208	1.15e-18	17.9388		TCF12	GUCY1A2	0.065639	0.065639	3.19e-08	7.49608		SMAD1	DAB1	0.079072	0.079072	4.49e-11	10.3473
	KLF7	FOXO3	0.076149	0.076149	4.24e-10	9.37296		STAT3	LRP1B	-0.06563	0.065626	8.34e-10	9.07864		ZNF423	ACTB	0.079033	0.079033	2.7e-16	15.5687
	MEF2A	EMID1	-0.07612	0.076123	9.75e-11	10.0109		NR3C2	SLC35F1	0.065607	0.065607	3.81e-15	14.4193		TCF12	CRIM1	-0.07903	0.079026	3.05e-10	9.51575
	MEF2C	ZBTB16	-0.07612	0.076121	3.56e-08	7.44887		FLI1	AEBP2	0.065566	0.065566	1.58e-16	15.8		KLF7	SLC2A3	0.079023	0.079023	1.64e-12	11.7854
	EBF1	FNDC3B	0.076075	0.076075	1.85e-09	8.73227		ETV6	MIR99AHG	-0.06556	0.065561	2.03e-15	14.6925		TCF12	SORBS2	0.078991	0.078991	5.05e-07	6.29643
	BACH1	COL25A1	-0.07607	0.076069	6.14e-13	12.2117		KLF7	FILIP1L	0.065559	0.065559	2.04e-10	9.69019		NR3C1	SOX5	0.078985	0.078985	3.56e-09	8.44823
	MEF2A	FRY	0.07606	0.07606	3.22e-11	10.4922		IRF1	PRRX1	0.065551	0.065551	5.27e-14	13.2784		FOXO1	NFIA	0.078973	0.078973	3.16e-11	10.5009
	ZEB1	PRICKLE1	0.076037	0.076037	1.95e-09	8.70967		FLI1	UBE2E2	0.065548	0.065548	5.1e-14	13.2927		TCF7L2	ITPR1	0.078954	0.078954	7.95e-19	18.0994
	ZEB1	TLE2	-0.07601	0.076007	9.95e-15	14.0023		FOXO1	TMEM232	0.065543	0.065543	3.16e-09	8.50037		SP3	SLC2A3	-0.07894	0.078941	4.72e-13	12.3261
	ARNT	TNC	-0.076	0.076003	4.35e-10	9.36175		ETV6	LPP	0.065542	0.065542	5.9e-17	16.2291		PHF21A	ANKS1B	0.07892	0.07892	5.14e-10	9.2888
	NR3C2	LRFN5	0.075992	0.075992	6.17e-15	14.21		NR2F2	NLGN1	-0.06553	0.065533	2.5e-08	7.60217		BCL6	ADAMTS1	0.078872	0.078872	1.75e-13	12.7568
	MEF2A	OSMR	-0.07598	0.075981	3.52e-08	7.45403		EBF1	FSTL1	0.065529	0.065529	6.75e-12	11.1705		MEF2A	LTBP2	0.078866	0.078866	1.15e-10	9.9377
	MEF2A	PTPRG	0.075946	0.075946	1.09e-11	10.961		STAT2	SETBP1	0.065499	0.065499	1.02e-09	8.99347		PBX3	PALLD	0.078846	0.078846	6.31e-09	8.20028
	PLAGL1	CARMIL1	-0.07595	0.075946	3.73e-09	8.42839		KLF6	RUNX1T1	-0.06549	0.065485	1.48e-13	12.8288		KLF7	CLIC4	0.078841	0.078841	2.19e-11	10.6597
	KLF6	P3H2	0.075907	0.075907	6.87e-15	14.1628		ZEB1	PDE10A	0.065479	0.065479	4.23e-12	11.3741		NR4A1	ITSN1	0.078837	0.078837	2.82e-13	12.5503
	ESR1	LIFR	0.075897	0.075897	1.77e-07	6.75214		ATF3	PAG1	0.065436	0.065436	4.41e-18	17.3555		FOXN3	MRVI1	0.078793	0.078793	2.61e-13	12.5837
	STAT3	TSHZ2	0.075893	0.075893	5.13e-08	7.28951		PRDM5	COL14A1	0.065406	0.065406	6.81e-13	12.1667		ATF3	GPC6	0.078785	0.078785	1.43e-11	10.8443
	PLAGL1	SLC8A1	0.075879	0.075879	4.7e-14	13.3281		JUND	ZBTB16	-0.0654	0.0654	2.52e-09	8.59869		RAD21	NR2F2-AS1	0.078781	0.078781	1.36e-07	6.86791
	TCF12	UBR5	0.075867	0.075867	1.39e-16	15.8578		ZEB1	MATN2	-0.06539	0.065387	5.66e-12	11.2473		MEF2C	ATP2B4	0.078735	0.078735	6.08e-15	14.2159
	RXRA	GPC6	-0.07585	0.075848	6.87e-15	14.1629		PPARA	PLEKHA7	0.065362	0.065362	8.21e-18	17.0856		ETS1	TTC28	-0.07872	0.078718	6.92e-09	8.15996
	STAT5B	PPP1R12A	0.075819	0.075819	9.9e-15	14.0043		PPARGC1A	PCDH9	0.065358	0.065358	3.09e-09	8.51		JUN	ABCA6	0.078715	0.078715	5.16e-10	9.28742
	RORA	UBE2E2	0.075785	0.075785	1.05e-05	4.979		EPAS1	PARM1	0.065346	0.065346	1.2e-09	8.92227		KLF9	MYL9	-0.07871	0.078714	2.14e-12	11.6699
	NR3C1	PDXDC1	0.075727	0.075727	8e-09	8.09682		CTCF	SPP1	0.065339	0.065339	1.13e-10	9.94684		KLF5	LHFPL6	-0.07871	0.078713	1.95e-09	8.70902
	KLF7	MSRB3	0.075708	0.075708	1.84e-13	12.7345		RAD21	PRICKLE2	-0.06533	0.065329	1.13e-08	7.94705		NR4A1	MAP3K5	0.078704	0.078704	5.07e-12	11.2949
	STAT3	THBS1	0.075698	0.075698	2.9e-14	13.537		POU2F1	PPP1R12B	0.065327	0.065327	3.38e-13	12.4714		STAT2	ENPP1	0.078664	0.078664	1.16e-12	11.9373
	ESR1	PARD3B	0.075698	0.075698	2.33e-10	9.63292		ETV6	THBS1	0.065326	0.065326	4.31e-14	13.3656		NPAS3	CERS6	0.078662	0.078662	8.13e-20	19.0901
	GLI2	SERINC5	0.075696	0.075696	1.55e-17	16.8093		MEF2C	SLC22A3	0.065287	0.065287	1.52e-11	10.8174		ARNT	TRERF1	0.078656	0.078656	1.74e-10	9.75911
	EBF1	TRABD2B	-0.07568	0.075677	7.21e-15	14.1419		MEF2C	KIAA1217	-0.06522	0.065222	3.31e-10	9.47998		PLAGL1	SOX5	0.078649	0.078649	8.67e-09	8.06219
	NR2F1	TACC1	-0.07564	0.075639	2.43e-10	9.61439		MLXIP	EDNRA	0.065197	0.065197	4.87e-16	15.3126		ESR1	ANO3	-0.07864	0.078638	1.69e-10	9.77085
	NR2F1	LMO7	0.075634	0.075634	2.85e-12	11.5444		TCF7L2	KIF13A	0.065176	0.065176	5.69e-15	14.2452		ATF3	ARHGEF26	0.078635	0.078635	2.87e-14	13.5418
	FLI1	HIP1	0.075631	0.075631	1.74e-13	12.7601		GLIS3	STK3	0.065103	0.065103	1.44e-08	7.84193		FLI1	COL4A1	-0.07863	0.078628	1.62e-06	5.79051
	KLF6	DHFR	0.075616	0.075616	4e-10	9.39748		FLI1	SYTL2	0.065103	0.065103	6.89e-10	9.16189		MEF2C	PARM1	0.07862	0.07862	1.26e-17	16.8988
	PLAGL1	TNS3	-0.0756	0.075601	1.93e-11	10.7136		FOXO1	NFIA	0.065051	0.065051	4.43e-11	10.3537		PLAGL1	MYO1E	0.078616	0.078616	2.02e-08	7.69552
[truncated: 4 more rows]
