# Supplementary material for: An atlas of healthy and injured cell states and niches in the human kidney
Source: Nature. 2023 Jul 19;619(7970):585–94. doi: 10.1038/s41586-023-05769-3 (PMC10356613; doi:10.1038/s41586-023-05769-3)
Supplement: Supplementary file 6 — Supplementary Tables 1–37. [file 41586_2023_5769_MOESM6_ESM.zip › 2021-07-12390D-s6/2021-07-12390D-Supplementary Table 28.xlsx]

## Sheet: S28
	Supplementary Table 28. STR GRN TF Targets.
	Left table: summary of subclass-specific target genes for select TFs (individual or grouped by signaling pathways) from STR subpopulation-specific GRNs (Supplementary Table 27). P values were calculated using one-sample t-tests. Right tables: corresponding gene ontology analyses for gene sets shown in left tables. P values were calculated using the Fisher's Exact test and adjusted P values (FDR) …
	Summary of Transcription Factor Targets									Gene Ontology Analyses (http://geneontology.org/)
		FIB		aFIB		MYOF				FIB				aFIB				MYOF
	Source	Target	-logp	Target	-logp	Target	-logp			GO biological process complete	#	raw P value	FDR	GO biological process complete	#	raw P value	FDR	GO biological process complete	#	raw P value	FDR
	SMAD1	FLRT2	19.7379	DOCK10	18.9142	RNF150	16.3649			regulation of synapse assembly	4	9.04e-06	0.0118	dendritic spine organization	3	0.00012	0.0298	regulation of anatomical structure morphogenesis	10	6.49e-07	0.0102
		LRFN5	18.985	KCNMA1	17.213	LTBP1	15.3424			regulation of synapse organization	5	6.04e-06	0.00947	neuron projection organization	3	0.00025	0.0496	cell adhesion	10	8.83e-07	0.00692
		CEMIP	18.5692	TANC1	16.0919	EDIL3	15.0921			regulation of synapse structure or activity	5	6.92e-06	0.00986	plasma membrane bounded cell projection organization	14	7.14e-07	0.000533	biological adhesion	10	9.34e-07	0.00488
		ADAM12	17.8267	CEMIP	15.7403	P3H2	15.0258			regulation of cell junction assembly	5	4.89e-06	0.00852	cell projection organization	14	1.2e-06	0.000726	anatomical structure morphogenesis	13	6.96e-06	0.0156
		IL7	16.5228	ADGRB3	15.3471	ATP10A	14.7534			urogenital system development	5	6.19e-05	0.0404	cellular component organization	28	7.49e-05	0.023	anatomical structure development	20	3.02e-06	0.00946
		ROR1	15.9347	DPH6	15.3148	CNTNAP2	14.1872			system development	17	9.25e-07	0.00483	cellular component organization or biogenesis	29	4.83e-05	0.0161	developmental process	20	1.64e-05	0.0322
		PTEN	15.327	NMD3	15.0068	ADAM12	14.1722			anatomical structure development	19	2.77e-07	0.00217	postsynapse organization	4	0.00012	0.0303	animal organ development	16	2.57e-06	0.0101
		LIFR	14.832	PIEZO2	14.7232	SULF1	13.8443			developmental process	19	1.55e-06	0.00609	synapse organization	7	1.3e-05	0.00538	system development	18	5.28e-06	0.0138
		NFASC	14.7638	ENPP1	14.7148	PTGIS	13.7821			multicellular organism development	17	2.91e-06	0.00651	cell junction organization	9	5.34e-06	0.00246	multicellular organism development	18	1.66e-05	0.0289
		GNA14	14.0616	FBLN1	14.4951	SVEP1	12.856			multicellular organismal process	19	2.35e-05	0.0205	maintenance of blood-brain barrier	3	0.000141	0.0335
		TANC1	13.5753	THSD4	14.2622	DMD	12.7706			axonogenesis	5	7.18e-05	0.045	regulation of biological quality	26	6.54e-07	0.000513
		CCDC102B	13.1733	FBLN5	14.1906	GEM	12.5345			anatomical structure morphogenesis	12	4.67e-06	0.00915	multicellular organismal process	37	1.23e-07	0.000276
		SEMA3C	12.3754	GUCY1A2	13.9274	CCBE1	12.1816			neuron development	7	5.36e-05	0.0365	action potential	4	0.000164	0.0361
		GFRA1	12.1277	RAPGEF5	13.8956	CCDC102B	12.1491			neuron projection morphogenesis	6	2.1e-05	0.0219	regulation of membrane potential	7	0.000141	0.0339
		DMD	11.1956	LIFR	13.8132	ROR1	12.0807			neuron projection development	7	1.3e-05	0.0157	regulation of synapse assembly	4	0.000183	0.0387
		KAZN	11.1286	TNS3	13.5553	KALRN	11.9743			plasma membrane bounded cell projection organization	8	3.9e-05	0.0305	regulation of synapse organization	5	0.000249	0.0501
		CDH11	10.6632	ACTB	13.3652	GNA14	11.9083			cell projection organization	8	5.34e-05	0.038	regulation of cellular process	44	0.000107	0.029
		CCBE1	10.1053	CACNA1C	13.0302	GPC3	11.7326			plasma membrane bounded cell projection morphogenesis	6	2.2e-05	0.0215	regulation of cell junction assembly	5	0.000204	0.0421
		CACNA1C	9.9798	ADAMTS12	12.9891	PID1	11.6222			cell projection morphogenesis	6	2.31e-05	0.0213	axon guidance	6	4.17e-05	0.0152
		COL4A3	9.81185	RGS6	12.4671	GFRA1	11.5509			cell part morphogenesis	6	2.87e-05	0.0237	neuron projection guidance	6	4.27e-05	0.0152
		COL4A4	9.63953	CACNA1D	12.2912	FBLN5	11.0362			cellular component morphogenesis	6	7.34e-05	0.0443	neuron projection morphogenesis	12	3.42e-09	5.36e-05
		NEGR1	9.61909	ENOX1	12.2616	FLI1	10.9463			regulation of neuron projection development	6	1.37e-05	0.0153	neuron projection development	12	1.41e-07	0.000246
		GUCY1A2	9.24834	GNA14	12.2298	XYLT1	10.6941			cell-cell adhesion	6	4.72e-05	0.0352	neuron development	13	1.97e-07	0.000258
		KIF26B	8.60269	LINGO1	12.2141	HMCN1	10.4665			cell adhesion	9	1.59e-06	0.00498	cell development	17	8.45e-07	0.000576
		COL14A1	8.48925	SEMA5A	12.1673	DAB1	10.3473			biological adhesion	9	1.67e-06	0.00437	cell differentiation	25	8.2e-07	0.000584
		PDLIM5	7.979	PTEN	12.1336	KIF26B	10.2359			animal organ development	17	1.03e-08	0.000161	cellular developmental process	26	2.76e-07	0.000309
				MYLK	12.1087	PDLIM5	8.51203							developmental process	33	4.02e-07	0.000394
				RFTN1	12.0962	NEGR1	8.4816							anatomical structure development	32	1.21e-07	0.000315
				NCALD	12.0384	COL4A4	7.3295							neuron differentiation	14	3.34e-07	0.000349
				RNF150	11.7671	CACNA1C	6.65219							generation of neurons	14	3.85e-06	0.00183
				IL7	11.7041	LAMA2	5.56822							neurogenesis	14	1.11e-05	0.00472
				PTPRD	11.4499									nervous system development	19	2.16e-06	0.00106
				LINC01197	11.4243									system development	29	1.35e-07	0.000265
				PLCB1	11.3812									multicellular organism development	30	1.85e-07	0.000291
				PLCL1	11.2896									plasma membrane bounded cell projection morphogenesis	12	3.76e-09	2.94e-05
				SYT1	11.0747									cell projection morphogenesis	12	4.12e-09	2.15e-05
				KALRN	10.9776									cell morphogenesis	12	2.49e-07	0.0003
				PLA2R1	10.8921									anatomical structure morphogenesis	20	4.11e-07	0.000379
				CCBE1	10.3223									cell part morphogenesis	12	6.35e-09	2.49e-05
				CNTN4	10.1705									cellular component morphogenesis	12	4e-08	0.000125
				ITGA1	10.075									response to stimulus	38	9.98e-06	0.00447
				KAZN	9.99366									response to chemical	24	4.38e-05	0.0153
				ZBTB16	9.50363									axonogenesis	9	4.12e-07	0.000359
				CDH11	9.43378									cell morphogenesis involved in neuron differentiation	10	1.87e-07	0.000266
				DMD	9.23491									cell morphogenesis involved in differentiation	10	1.52e-06	0.000793
				ESR1	8.62743									axon development	9	9.34e-07	0.00061
				SETBP1	8.36748									positive regulation of ion transport	6	9.97e-05	0.0279
				PDLIM5	8.33603									regulation of localization	19	4.66e-05	0.0159
				SORBS1	8.25744									muscle system process	6	0.000102	0.028
				COL4A4	8.09035									system process	17	1.64e-05	0.00661
				PDE3A	7.96355									modulation of chemical synaptic transmission	8	1.66e-05	0.00649
				NEGR1	7.71654									regulation of trans-synaptic signaling	8	1.68e-05	0.00643
				FIGN	7.36653									regulation of cell communication	24	1.24e-06	0.000719
				SLIT3	6.74295									regulation of signaling	24	1.35e-06	0.000731
				NFASC	5.33167									blood circulation	7	9.7e-05	0.0277
				LAMA2	5.14106									regulation of neuron projection development	7	0.000151	0.0353
														cell-cell adhesion	8	9.02e-05	0.0267
														cell adhesion	13	1.16e-06	0.000725
														biological adhesion	13	1.24e-06	0.000693
														regulation of transmembrane transport	8	0.000119	0.031
														regulation of growth	9	6.39e-05	0.0204
														brain development	9	0.000171	0.0373
														central nervous system development	12	1.09e-05	0.00473
														animal organ development	24	4.85e-07	0.0004
														regulation of anatomical structure morphogenesis	10	0.000158	0.0354
														regulation of developmental process	18	3.14e-05	0.0117
														negative regulation of signal transduction	12	8.95e-05	0.027
														regulation of signal transduction	19	0.000134	0.0328
														regulation of response to stimulus	23	9.12e-05	0.0265
														negative regulation of cell communication	12	0.00018	0.0386
														negative regulation of signaling	12	0.000186	0.0389
														negative regulation of response to stimulus	13	0.000249	0.0507
														intracellular signal transduction	13	0.000115	0.0307
														signaling	27	0.000119	0.0306
														cell communication	27	0.000153	0.0347
														cellular response to stimulus	32	5.19e-05	0.017
														positive regulation of molecular function	13	0.000152	0.0351
														regulation of molecular function	20	6.71e-05	0.021
														regulation of multicellular organismal process	21	1.72e-06	0.000867
	JAK/STAT (STAT2/3/4/5B)	RND3	19.4272	PPP1R12A	17.1423	MBNL2	24.8737			FIB				aFIB				MYOF
		PTPRG	18.3637	RANBP3L	16.801	GUCY1A2	20.4839			GO biological process complete	#	raw P value	FDR	GO biological process complete	#	raw P value	FDR	GO biological process complete	#	raw P value	FDR
		ST3GAL1	17.8023	SVIL	16.434	CNTN5	20.1091			positive regulation of wound healing	4	8.61e-05	0.0465	collagen fibril organization	6	6.04e-07	0.00189	collagen-activated tyrosine kinase receptor signaling pathway	3	3.85e-05	0.0195
		OSMR	16.7823	FNDC3B	16.0598	OSMR	19.5312			regulation of biological process	64	1.32e-05	0.0103	supramolecular fiber organization	13	3.89e-07	0.00152	transmembrane receptor protein tyrosine kinase signaling pathway	10	1.78e-05	0.0133
		PPP1R12B	16.3955	COL14A1	15.3632	PPP1R12B	18.1956			biological regulation	67	5.86e-06	0.00656	extracellular matrix organization	9	3.31e-06	0.00649	enzyme linked receptor protein signaling pathway	11	9.7e-05	0.0354
		TENT5A	15.8684	PTPRD	15.2485	TANC1	17.7159			regulation of actin filament depolymerization	4	8.61e-05	0.045	extracellular structure organization	9	3.4e-06	0.00593	cellular process	85	2.67e-05	0.0167
		COL5A1	15.4453	OSMR	15.1025	THRB	17.4044			regulation of cellular process	63	7.86e-06	0.0077	external encapsulating structure organization	9	3.59e-06	0.00563	response to stimulus	56	4.42e-05	0.0204
		NR2F1	15.3092	LPAR1	15.0729	PPP1R12A	16.8695			negative regulation of cell migration	9	1.24e-06	0.00388	muscle structure development	11	4.37e-06	0.00622	regulation of cellular process	70	3.85e-05	0.0201
		SVIL	15.1167	COL4A5	14.7412	RND3	16.5455			negative regulation of cell motility	9	1.91e-06	0.00374	anatomical structure development	42	6.36e-07	0.00166	biological regulation	75	2.81e-05	0.0169
		NAV2	14.9041	ADAMTS12	14.1945	ADAMTS12	16.2817			negative regulation of locomotion	9	4.81e-06	0.0058	developmental process	42	1.14e-05	0.0138	collagen-activated signaling pathway	3	9.49e-05	0.0354
		SH3RF3	14.8937	MOXD1	14.0009	ETV6	16.0228			regulation of locomotion	19	7.83e-09	3.07e-05	cell adhesion	17	3.13e-07	0.00245	ovulation cycle process	4	7.53e-05	0.0295
		MED13L	14.7922	ATRNL1	13.8558	COL5A1	15.9609			negative regulation of cellular component movement	9	2.39e-06	0.00415	biological adhesion	17	3.41e-07	0.00178	multicellular organismal process	53	1.06e-06	0.00138
		MBNL2	14.6259	GNA14	13.6815	MOXD1	15.2625			regulation of cellular component movement	20	2.05e-09	1.6e-05	regulation of anatomical structure morphogenesis	14	2.36e-05	0.0264	collagen fibril organization	5	2.08e-05	0.0148
		FIGN	14.6027	PLCL1	13.3887	SYNPO2	15.2077			regulation of localization	26	7.41e-06	0.00774	regulation of developmental process	28	1.53e-07	0.0024	supramolecular fiber organization	14	2.02e-07	0.000395
		SLC2A3	14.2801	RBPMS	12.93	ENTPD1	15.1903			regulation of cell motility	19	3.81e-09	1.99e-05	anatomical structure morphogenesis	25	1.27e-06	0.00285	extracellular matrix organization	8	5.69e-05	0.0248
		PPP1R12A	14.0043	DTNA	12.864	PDZD2	15.0732			regulation of cell migration	19	1.38e-09	2.17e-05	system development	35	1e-05	0.0131	extracellular structure organization	8	5.83e-05	0.0247
		AKAP12	13.9824	FBLN2	12.8242	FGFR1	14.9378			actin filament organization	8	1.28e-05	0.0106	multicellular organism development	36	2.94e-05	0.0307	external encapsulating structure organization	8	6.11e-05	0.0252
		FNDC3B	13.8241	PID1	12.7534	COL4A5	14.7396			supramolecular fiber organization	12	1.51e-06	0.00394					muscle cell development	7	7.89e-06	0.00824
		FGFR1	13.7958	MBNL2	12.615	MAML2	14.6348			positive regulation of cell migration	10	4.09e-05	0.0279					muscle cell differentiation	8	2.4e-05	0.0163
		RBMS1	13.6855	LPP	12.5333	ST5	14.6171			positive regulation of cell motility	10	5.9e-05	0.0356					cell differentiation	37	1.86e-07	0.000416
		THBS1	13.537	ERBB4	12.4453	COL8A1	14.4874			positive regulation of cellular component movement	10	7.14e-05	0.0415					cellular developmental process	37	2.74e-07	0.000429
		UACA	13.3869	TMEM132C	12.3997	TNC	14.4035			positive regulation of locomotion	10	7.46e-05	0.0418					developmental process	49	2.59e-07	0.00045
		CLMP	13.1498	VCL	12.3761	CHSY3	14.2721			vasculature development	10	4.29e-05	0.028					muscle structure development	12	1.92e-06	0.00231
		ARHGAP6	13.0862	ADAMTSL3	12.3679	INPP4B	14.116			system development	34	9.42e-06	0.00821					anatomical structure development	49	7.74e-09	3.03e-05
		KALRN	12.8362	ZFPM2	12.2538	CNTN4	14.078			anatomical structure development	39	3.11e-06	0.00488					cell development	22	3.58e-06	0.004
		SYNPO2	12.7029	PPP1R12B	12.2429	SVEP1	13.9093			developmental process	39	4.45e-05	0.0279					striated muscle cell differentiation	7	3.34e-05	0.0194
		EPS8	12.4183	MGP	12.1236	FNDC3B	13.9081			multicellular organism development	36	8.99e-06	0.00829					axon guidance	8	1.35e-05	0.0125
		COL4A1	12.3399	SHROOM3	11.9053	SPON1	13.9003			regulation of cell adhesion	12	3.4e-05	0.0242					neuron projection guidance	8	1.4e-05	0.0115
		LDB2	12.3053	NAV2	11.7226	PLCL1	13.8614			cell adhesion	15	4.12e-06	0.00587					neurogenesis	17	0.000135	0.0459
		PHC2	12.1486	EPS8	11.6371	ROBO2	13.6795			biological adhesion	15	4.44e-06	0.0058					nervous system development	23	0.000122	0.0426
		ETV6	12.0432	LAMA2	11.552	UACA	13.5798			anatomical structure morphogenesis	24	1.75e-06	0.00393					system development	42	9.63e-08	0.000302
		PCDH9	11.8968	PLA2G4A	11.5373	PGM5	13.3545			regulation of developmental process	23	2.94e-05	0.022					multicellular organism development	44	1.08e-07	0.000281
		CALD1	11.8425	TANC1	11.5113	LAMA2	13.2014											anatomical structure morphogenesis	32	8.51e-10	4.45e-06
		PLPP3	11.8286	NR2F1	11.3165	GEM	13.1204											cellular component morphogenesis	12	1.39e-05	0.0121
		CHSY3	11.7962	COL21A1	11.2659	CALD1	12.9786											axonogenesis	9	3.45e-05	0.0187
		LMOD1	11.67	PLPP1	11.2177	AKAP12	12.9225											cell morphogenesis involved in neuron differentiation	9	0.000142	0.0464
		SRGAP1	11.3109	FTO	11.2039	SOX5	12.684											cell morphogenesis involved in differentiation	11	3.39e-05	0.019
		THSD7A	11.2051	SYNPO2	11.1208	MYLK	12.6187											axon development	9	7.36e-05	0.0296
		AEBP2	11.204	ADAM12	11.0175	LDB3	12.5256											cell adhesion	26	1.08e-13	1.69e-09
		GUCY1A2	11.0096	LINC01482	10.7866	ACTN4	12.5224											biological adhesion	26	1.24e-13	9.7e-10
		COL5A2	10.7454	PRSS23	10.7713	VCL	12.4763											regulation of cell growth	9	0.00014	0.0466
		VCL	10.7156	MED13L	10.6257	SRGAP1	12.2747											actin cytoskeleton organization	11	3.99e-05	0.019
		EBF1	10.6863	TSHZ2	10.6017	ENPP1	11.9373											actin filament-based process	11	0.000107	0.0382
		SVEP1	10.5668	MECOM	10.5659	ATRNL1	11.7159											negative regulation of cell differentiation	12	3.96e-05	0.0194
		MYLK	10.4085	LARGE1	10.5612	DGKG	11.627											negative regulation of developmental process	14	4.54e-05	0.0204
		GEM	10.0361	MYOF	10.5239	SVIL	11.6107											animal organ morphogenesis	16	8.71e-06	0.00854
		LAMA2	10.0285	ARHGAP10	10.4715	SETBP1	11.5105											animal organ development	31	1.51e-05	0.0119
		MAML2	9.92924	CEMIP	10.2222	GLIS3	11.4505											response to hormone	12	0.000146	0.0466
		DACH1	9.85928	SVEP1	10.1737	KALRN	11.388											response to endogenous stimulus	18	2.58e-05	0.0169
		LDLRAD4	9.85254	MEIS2	9.88774	FBN1	11.3314											tissue development	24	2.8e-07	0.000399
		ARHGAP15	9.80189	RORA	9.84305	TTLL7	11.1527											cellular response to endogenous stimulus	15	9.2e-05	0.0352
		SLC22A3	9.71714	SLIT3	9.62757	RERG	11.0423
		VMP1	9.62842	TNC	9.58233	PALLD	11.0113
		FOXO3	9.51636	HMCN2	9.47706	SLC22A3	10.9715
		SETBP1	9.51099	IL34	9.16408	DTNA	10.9711
		COL4A2	9.44702	LRP1B	9.07864	MAMDC2	10.9157
		SULF1	9.34032	ACTN4	9.04064	RBPMS	10.8788
		KIF26B	9.20309	SETBP1	8.99347	AEBP2	10.874
		GNA14	9.20265	RERG	8.79749	LDLRAD4	10.7025
		PLA2G4A	9.08986	MEIS1	8.681	A2M	10.6161
		FBN1	9.00529	PARD3	8.66934	SLIT3	10.5902
		ADAM12	8.94838	CACNA1D	8.64144	VMP1	10.5659
		SORBS1	8.83981	COL4A2	8.58915	CRIM1	10.5428
		MSC-AS1	8.80667	CCBE1	8.48572	EPS8	10.4306
		ASAP1	8.71115	PDLIM5	8.48035	FBLN5	10.2804
		KAZN	8.59153	ASAP1	8.41829	SLC2A3	10.0336
		LAMB1	8.58551	HPGD	8.40397	NAV2	9.96147
		CARMIL1	8.30058	PRICKLE2	8.12773	RASAL2	9.83872
		MYOF	8.23541	EFNA5	8.09963	FHL2	9.65151
		CACNA1C	8.14395	DPP6	8.08251	COL4A1	9.44131
		PRICKLE2	7.77414	CCDC80	7.92771	SORBS1	9.38462
		FTO	7.75938	NEGR1	7.75186	KIF26B	9.33664
		GRIN2A	7.59926	LMOD1	7.47755	ZFHX4	9.07411
		RBMS3-AS3	7.55072	PCDH9	7.38591	IGFBP7	8.96014
		CCBE1	7.37629	SORBS1	7.10421	PLA2G4A	8.94125
		SERPINE1	7.32495	CALD1	6.75081	PLD5	8.42693
		TSHZ2	7.28951	LDB2	6.67135	MECOM	8.41831
		ABI3BP	7.17916	MYO1D	6.6247	PTPRG	8.07176
		LARGE1	6.77745	COL5A2	6.57718	LARGE1	8.07076
		GLIS3	4.64175	ARHGAP15	6.09856	LPP	7.88176
		TNC	3.7712	TFPI	5.66094	COL4A2	7.8318
				EBF2	5.28699	EFNA5	7.75846
				PDZRN4	4.89065	ATP10A	7.72759
				DACH1	4.77808	GNA14	7.69375
						FOXO3	7.62162
						ZBTB16	7.40454
						LAMB1	7.33339
						PRSS23	7.29162
						PDLIM5	6.04944
						LMOD1	5.80601
						TSHZ2	5.61644
						MYOF	4.85375
	ETS1	ADRA1B	16.744	RGS12	37.301	THRB	16.1194			FIB				aFIB				MYOF
		EPAS1	15.4411	CACNA1C	16.6491	GLIS3	15.6154			GO biological process complete	#	raw P value	FDR	GO biological process complete	#	raw P value	FDR	GO biological process complete	#	raw P value	FDR
		ADAM12	13.4985	MIR646HG	15.3922	ERG	15.3082			anatomical structure morphogenesis	11	1.29e-06	0.0202					chondroitin sulfate metabolic process	3	2.57e-05	0.0366
		PRKG1	12.9858	SAMHD1	15.335	P3H2	15.1208											chondroitin sulfate proteoglycan metabolic process	3	3.95e-05	0.0413
		ANGPT1	12.454	FLI1	14.2241	RYR2	14.6466											cardiac muscle contraction	4	1.07e-05	0.021
		SORBS1	12.2031	CARMIL1	14.0737	CACNA1D	14.6044											striated muscle contraction	4	3.96e-05	0.0387
		RFX2	12.0579	PARD3	13.9049	JAK2	14.2167											muscle contraction	5	4.89e-05	0.0451
		CARMIL1	11.8158	IGFBP5	13.7361	CHSY3	13.303											muscle system process	6	8.55e-06	0.0268
		ADAMTS9-AS2	11.0287	MACROD2	11.9799	SLC8A1	13.165											heart contraction	5	6.96e-07	0.0109
		COL27A1	10.8561	SGCD	11.9012	INPP4B	12.8229											heart process	5	1.42e-06	0.0111
		KIF26B	9.83498	PRKG1	11.7563	ADGRB3	12.039											striated muscle cell differentiation	5	2.29e-05	0.036
		FGFR1	9.69791	SDK1	11.7239	DAB1	11.9992											muscle cell differentiation	6	5.37e-06	0.0211
		SYNE1	9.52269	SYNPO2	11.5656	NFIA	11.7948											cellular developmental process	17	3.19e-05	0.0357
		PID1	9.50012	IGFBP7	11.2119	PDZRN4	11.76											muscle structure development	8	1.47e-06	0.0077
		FBLN5	9.44453	CALCRL	11.0478	EXT1	11.0181											regulation of heart contraction	5	2.77e-05	0.0362
		LMOD1	8.44581	NEGR1	9.77125	RORA	10.6187											actin filament-based process	8	8.95e-06	0.02
		SRGAP1	8.29049	RBPMS	9.58906	PRKG1	10.5475											cell development	12	1.44e-05	0.0251
		ASAP1	7.97765	FKBP5	9.51275	LMOD1	10.5391											anatomical structure morphogenesis	14	8.94e-06	0.0234
		ZBTB16	7.33479	RORA	9.10111	SGCD	10.1913											animal organ development	16	2.9e-05	0.035
		RIPOR3	7.25514	RIPOR3	8.82253	ZFPM2	10.1041
		EXT1	6.91481	ESR1	8.52858	ZBTB16	10.021
		NR2F2-AS1	6.90742	SORBS1	8.18805	MACROD2	9.92705
				ZBTB16	8.13281	CNTN5	9.73134
				RERG	6.99304	SERPINE1	9.6326
				NR2F2-AS1	6.90468	KIF26B	8.94601
				COL5A2	6.72197	SYNPO2	8.68354
						TSHZ2	8.5612
						SRGAP1	8.21825
						TTC28	8.15996
						ASAP1	7.97917
						NR2F2-AS1	7.47597
						PCDH7	6.76786
						SORBS1	6.20921
						PRICKLE2	4.67094
						LDB3	3.21847
