# Supplementary material for: An atlas of healthy and injured cell states and niches in the human kidney
Source: Nature. 2023 Jul 19;619(7970):585–94. doi: 10.1038/s41586-023-05769-3 (PMC10356613; doi:10.1038/s41586-023-05769-3)
Supplement: Supplementary file 6 — Supplementary Tables 1–37. [file 41586_2023_5769_MOESM6_ESM.zip › 2021-07-12390D-s6/2021-07-12390D-Supplementary Table 29.xlsx]

## Sheet: S29
	Supplementary Table 29. Clinical outcomes gene sets.
	Altered state gene sets used for clinical outcomes assessment.
	Altered State Gene Sets
	Degerenative	aPT	aTAL	aPT/aTAL	aStr	Random
	ACTB	ABCB1	AHNAK	ANXA2	ABI3BP	ABHD12
	ACTG1	AKAP12	CLDN4	ARHGAP29	AC098829.1	ADCY9
	ADI1	ANXA4	DST	C12orf75	ADAM33	ADCYAP1
	AOC1	BICC1	ELF3	ITGB8	ADGRL3	AP5S1
	APOE	CDH6	EZR	MET	ADRA2A	ARFIP2
	APP	COL4A1	GLS	PLSCR1	ANKH	ATP1A1
	AQP2	COL4A2	ITGA3	PROM1	ANTXR1	BARD1
	AQP3	CREB5	ITGB1	TPM1	ANXA2	BOLA2.SMG1P6
	ARL6IP4	CRIM1	ITGB6	UGCG	ATP2B4	C5orf22
	ASAH1	DCDC2	KRT7	ZFP36L	C3	CDC123
	ATP1B1	FLNB	MIDN		CAV2	DAO
	ATP5F1A	GPC4	NEAT1		CCDC80	DEXI
	ATP5F1B	ITGAV	PAX8		CNN1	DLG1
	ATP5F1D	JADE1	PLEKHA1		COL1A1	EPHB2
	ATP5F1E	LINC01320	RAPGEF3		COL1A2	FAM221A
	ATP5IF1	MACC1	RNF19A		COL5A2	FAM47C
	ATP5MC2	MACF1	RNF213		COL6A2	FAM71A
	ATP5MC3	NRP1	SAT1		COL8A1	FBXO15
	ATP5MG	NTN4	SKIL		CPE	GBE1
	ATP5MPL	OXR1	SYNE1		DCLK1	GFPT2
	ATP5PF	PAPLN	TFPI		DCLK2	GLI3
	ATP6AP1	PPFIBP1	TMPRSS4		DIRC3	GRB7
	ATP6V0B	RETREG1	VMP1		DPYSL3	HIGD1B
	ATP6V0E1	TJP1			EBF2	HOXB3
	ATP6V1F	TNFSF10			ECRG4	HS2ST1
	ATP6V1G1	VCAM1			EFEMP1	HTR5A
	AURKAIP1				EID1	IRF2BP2
	B2M				ELN	KRTAP21.3
	BCAM				FBLN1	LIPG
	BEX3				FBXL7	LONRF3
	BSG				FN1	MGAT4B
	C4orf3				GPNMB	MSTN
	CA2				GSN	MTSS1
	CALM1				IGF1	MYCN
	CAPNS1				IGFBP5	NCAPG
	CAPS				IGFBP6	NMU
	CD24				ITGA11	OCSTAMP
	CD63				JAZF1	OR1C1
	CD81				LGALS3	OR5D3P
	CD9				LMCD1	OTOL1
	CDH16				LMNA	PABPC5
	CFL1				LTBP1	PCDH17
	CHCHD10				MACROD2	PKD1
	CHCHD2				MFGE8	PLIN2
	CKB				MGP	PMP22
	CLU				MICAL2	PPP1R18
	COA3				MIR99AHG	PPP1R37
	COMMD6				MPDZ	PRPF31
	COX4I1				MUSTN1	PTPN14
	COX5A				MYH11	PTPN7
	COX5B				NAV3	RABL6
	COX6B1				NHSL2	RALA
	COX6C				NOX4	RFPL1
	COX7A2				NTM	RWDD2A
	COX7B				OGN	SCP2D1
	COX7C				PARD3B	SLC16A1
	CST3				PCDH7	SLC22A2
	CSTB				PDE5A	SLC35C1
	CTSH				PDZRN4	SNCB
	CYB5A				PLAC9	SP5
	CYCS				PODN	TCEANC2
	DAD1				PRICKLE1	THEG
	DEFB1				PRRX1	TM6SF2
	DHRS7				PTGIS	TNFRSF12A
	DSTN				PTPRD	TNFRSF8
	DYNLL1				SEPTIN2	TSPY9P
	DYNLRB1				SERPINF1	TTC37
	EEF1A1				SFRP4	VAC14
	EEF1D				SLIT2	VEZF1
	EIF1				SULF1	VSTM5
	ELOB				ZEB1	ZC3H15
	ENO1				ZFPM2	ZNF142
	EPCAM					ZNF16
	ERP29					ZNF706
	FAU					ZSCAN5A
	FGL2
	FIS1
	FOLR1
	FTH1
	FTL
	FXYD4
	GAPDH
	GPX4
	GRN
	GSTM3
	GSTP1
	GUK1
	H3F3B
	HINT1
	HLA-A
	HLA-B
	HLA-C
	HMGN1
	HMGN2
	HNRNPA1
	HSP90AB1
	HSPA8
	HSPB1
	IGFBP2
	IGFBP7
	ISCU
	ITM2B
	ITM2C
	KRT18
	KRT19
	KRT8
	LAMTOR4
	LAMTOR5
	LAPTM4A
	LDHA
	LDHB
	LGALS3BP
	LRPAP1
	MAL
	MRFAP1
	MYL12A
	MYL12B
	MYL6
	MYL9
	NACA
	NDUFA1
	NDUFA4
	NDUFA5
	NDUFB2
	NDUFB7
	NDUFS5
	NPC2
	PARK7
	PCSK1N
	PDIA6
	PEBP1
	PFDN5
	PFN1
	PKM
	PNKD
	POLR2L
	PPDPF
	PPIA
	PPIB
	PRDX1
	PRDX5
	PRDX6
	PRR13
	PTGER1
	PTMA
	RACK1
	REEP5
	RTN4
	S100A10
	S100A11
	S100A13
	S100A2
	S100A6
	SAP18
	SARAF
	SCAND1
	SELENOM
	SELENOP
	SELENOW
	SERF2
	SKP1
	SLC25A3
	SLC25A5
	SLC25A6
	SNU13
	SOD1
	SOX4
	SPCS1
	SPP1
	SRP14
	SRP9
	SRSF9
	TACSTD2
	TAGLN
	TCEAL9
	TMA7
	TMED10
	TMEM59
	TMSB10
	TMSB4X
	TOMM7
	TPI1
	TPT1
	TRIR
	TSPAN1
	TSPO
	TUFM
	UBA52
	UBB
	UQCR10
	UQCRB
	UQCRQ
	VAMP8
	VIM
	WFDC2
	YBX1
