# Supplementary material for: An atlas of healthy and injured cell states and niches in the human kidney
Source: Nature. 2023 Jul 19;619(7970):585–94. doi: 10.1038/s41586-023-05769-3 (PMC10356613; doi:10.1038/s41586-023-05769-3)
Supplement: Supplementary file 6 — Supplementary Tables 1–37. [file 41586_2023_5769_MOESM6_ESM.zip › 2021-07-12390D-s6/2021-07-12390D-Supplementary Table 3.xlsx]

## Sheet: S3
	Supplementary Table 3. Sample Clinical Data.
	Clinical and demographic attributes for all 45 healthy and 48 disease kidney tissue donors used in this study. Abbreviations: BMI, body mass index; BUN, blood urea nitrogen; Cr, creatinine; eGFR, estimated glomerular filtration rate; A1C, hemoglobin A1C.
	Patient ID	Data Source	Assays Used	Clinical Diagnosis	Sex	Age	Race	KDIGO AKI Stage	eGFR (ml/min/1.73m2)	BMI	BUN	Cr	A1C (%)	Diabetes History (years)	Diabetes duration (years)	Hypertension	Hypertension duration (years)	RAAS blockade	Proteinuria (mg)	Albuminuria (mg)	Diuretics	Pathology
	31-10001	KPMP	10X snRNA-seq,10X scRNA-seq,3D Imaging	CKD	Male	70-79	White		40-49		request from kpmp.org		6.5-7.49	Yes	25-29	Yes		Yes	150-499		request from kpmp.org	Diffuse diabetic glomerulosclerosis (class 2b), moderate IFTA, moderate arterio-&arteriolosclerosis, moderate arteriolohyalinosis
	29-10006	KPMP	10X snRNA-seq,10X scRNA-seq,3D Imaging	CKD	Female	60-69	Black or African-American		>60		request from kpmp.org			Yes	2021-05-09	Yes	30-34	Yes	500-999	500-999	request from kpmp.org	FGGS (2/20, 10%), mild IFTA (10%), mild arterio-&arteriolosclerosis
	30-10034	KPMP	10X snRNA-seq,10X scRNA-seq,3D Imaging	AKI	Female	70-79	Black or African-American	Stage 2	>60		request from kpmp.org		6.5-7.49	Yes		Yes		No	>=1000	>=1000	request from kpmp.org	FGGS and acute tubular injury (ATI) in limited sample
	31-10006	KPMP	10X snRNA-seq,3D Imaging	CKD	Male	60-69	White		50-59		request from kpmp.org		<6.5	No		Yes	2021-05-09	No		30-299	request from kpmp.org	FGGS (4/12, 33%) mild IFTA, mild arteriosclerosis, segmental GBM thinning
	32-10003	KPMP	10X snRNA-seq,10X scRNA-seq,Visium	AKI	Male	30-39	unknown	Stage 2	>60	26.9	27			No		No		No		150-499	No	ATI and interstitial edema, diffuse, with sparse interstitial inflammation (NSAIDs)
	29-10008	KPMP	10X snRNA-seq,10X scRNA-seq,3D Imaging	CKD	Female	60-69	White		40-49		request from kpmp.org			No		Yes	0-4	Yes		30-299	request from kpmp.org	Mild arteriosclerosis - No glomeruli INADEQUATE SAMPLING
	29-10012	KPMP	10X snRNA-seq,10X scRNA-seq,Visium	CKD	Female	50-59	Black or African-American		40-49	36.1	18			Yes	2021-10-14	Yes	2021-10-14	Yes	>=1000		No	FGGS, (3/12, 25%), moderate IFTA (25%), moderat arteriosclerosis, mild to moderate arteriolohyalinosis, acute podocyte injury with 60% foot process effacement
	31-10013	KPMP	10X snRNA-seq,10X scRNA-seq	CKD	Male	60-69	White		50-59		request from kpmp.org		< 6.5	Yes	0-4	Yes	2021-10-14	Yes	<150	30-299	request from kpmp.org	Mild nodular diabetic glomerulosclerosis, moderate IFTA, mild arterio- & arteriolosclerosis
	32-2	KPMP	10X snRNA-seq,3D Imaging	AKI	Male	60-69	White	Stage 3	>60		request from kpmp.org		6.5-7.49	Yes	0-4	Yes	2021-10-14	No			request from kpmp.org	Diffuse mesangial and focal endocapillary proliferative and exudative GN c/w IgA nephropathy; severe ATI and moderate interstitial edema, focal IFTA (20-25%), mild arterio-&arteriolosclerosis and arteriolohyalinosis.
	31-10000	KPMP	10X snRNA-seq,10X scRNA-seq,3D Imaging	CKD	Male	50-59	White		20-29		request from kpmp.org		< 6.5	No		Yes	15-19	No	<150		request from kpmp.org	FGGS (3/15, 20%), mild IFTA, moderate arteriosclerosis, mild arteriolohyalinosis
	33-10005	KPMP	10X snRNA-seq,10X scRNA-seq,3D Imaging	AKI	Male	60-69	White	Stage 3	>60		request from kpmp.org			No		Yes		Yes			request from kpmp.org	Mild ATI with focal interstitial inflammation, mild IFTA, mild to moderate arteriosclerosisi and arteriolohyalinosis
	32-10034	KPMP	10X snRNA-seq,10X scRNA-seq,3D Imaging	AKI	Male	60-69	White	Stage 2	>60		request from kpmp.org		> 8.5	Yes	2021-10-14	No		No	150-499		request from kpmp.org	Mild to moderate nodular diabetic glomerulosclerosis, mild to moderate ATI, mild IFTA (20-25%), mild to moderate arterio-&arteriolosclerosis
	33-10006	KPMP	10X snRNA-seq,10X scRNA-seq	AKI	Male	20-29	White	Stage 3	>60		request from kpmp.org			No		No		No		<30	request from kpmp.org	ATI due to oxalate crystals, mild tubular atrophy
	29-10013	KPMP	10X snRNA-seq,10X scRNA-seq,Visium	CKD	Female	60-69	Black or African-American		>60		request from kpmp.org		6.5-7.49	Yes	2021-05-09	Yes	20-24	Yes	<150	30-299	Yes	Mild diabetic glomerulopathy, mild acute tubular injury, moderate arteriosclerosis
	29-10010	KPMP	10X snRNA-seq,10X scRNA-seq	CKD	Male	70-79	Asian		40-49		request from kpmp.org			Yes	2021-10-14	Yes	0-4	No			request from kpmp.org	FGGS (10/33; 30%), mild IFTA (20%), severe arteriosclerosis, moderate arteriolohyalinosis
	31-10035	KPMP	10X snRNA-seq,10X scRNA-seq,3D Imaging	CKD	Female	70-79	White		>60		request from kpmp.org		6.5-7.49	Yes	2021-10-14	Yes	2021-10-14	Yes	>=1000	>=1000	request from kpmp.org	Fibrillary glomerulonephritis. Mesangioproliferative, mild IFTA, minimal arterio-&arteriolosclerosis
	30-10018	KPMP	10X scRNA-seq	AKI	Male	30-39	Black or African-American	Stage 2	>60		request from kpmp.org		> 8.5	Yes	2021-10-14	Yes	0-4	No			request from kpmp.org	Moderate nodular diabetic glomerulosclerosis with FSGS and severe IFTA, diffuse lymphoplasmacytic inflammation and focal intratubular neutrophils, mild arteriosclerosis and moderate arteriolohyalinosis
	30-10123	KPMP	10X scRNA-seq	AKI	Male	40-49	Black or African-American	Stage 3	>60		request from kpmp.org		7.5-8.49	Yes	35-39	Yes	0-4	No			request from kpmp.org	Nodular diabetic glomerulosclerosis, FSGS, moderate to severe IFTA, moderate arteriosclerosis and mild arteriolohyalinosis
	30-10125	KPMP	10X scRNA-seq,Visium	AKI	Male	50-59	Black or African-American	Stage 3	>60	23.2	31			No		No		No		No	request from kpmp.org	Mild ATI, mild arteriolohyalinosis
	32-10074	KPMP	10X scRNA-seq,Visium	AKI	Male	70-79	White	Stage 3	>60	28.3	71					No		Yes			request from kpmp.org	ATI due to myoglobin (rhabdomyolysis), mild IFTA, mild arterio-&arteriolosclerosis, mesangial C3 deposits suggestive of resolving post infectious GN
	34-10050	KPMP	10X scRNA-seq,3D Imaging	AKI	Female	60-69	White	Stage 3	50-59		request from kpmp.org		< 6.5	Yes	15-19	No		No			request from kpmp.org	Acute interstitial nephritis. Biopsy consists of medulla and corticomedullary junction only. Interstitial infiltrate of lymphocytes and eosinophils involving 20% of the interstitium, associated with edema. Tubules show tubulitis and ATI.
	34-10184	KPMP	10X scRNA-seq	AKI	Female	50-59	White	Stage 1	>60		request from kpmp.org		< 6.5	No		No		No	150-499	30-299	request from kpmp.org	Focal ATI, mild to moderate arterio-&arteriolosclerosis, occasional mesangial immune deposits IgG (2+), IgA (1+), C3 (1+). 20% IFTA. Interstitial lymphocytes 10%
	34-10187	KPMP	10X scRNA-seq	AKI	Male	20-29	Black or African-American	Stage 2	>60		request from kpmp.org			No		No		No			request from kpmp.org	ATI. FGGS (1/14), minimal IFTA, suspicious for myoglobin.
	27-10039	KPMP	10X scRNA-seq	CKD	Female	60-69	White		40-49		request from kpmp.org		> 8.5	Yes	30-34	Yes	30-34	Yes		500-999	request from kpmp.org	Nodular diabetic glomerulosclerosis, FGGS (30%), moderte IFTA, marked arteriosclerosis and prominent arteriolohyalinosis
	28-10051	KPMP	10X scRNA-seq	CKD	Male	60-69	White		30-39		request from kpmp.org		> 8.5	Yes	0-4	No		No	<150	<30	request from kpmp.org	FGGS (1/18; 6%), mild IFTA (10%), mild arterial and arteriolar sclerosis
	29-10011	KPMP	10X scRNA-seq,3D Imaging	CKD	Female	30-39	White		30-39		request from kpmp.org		6.5-7.49	Yes	20-24	Yes	2021-05-09	Yes	>=1000		request from kpmp.org	Diffuse nodular diabetic glomerulopathy, FGGS (6/24, 25%), moderate IFTA (40%), moderate arteriosclerosis, arteriolosclerosis, and arteriolohyalinosis
	29-10016	KPMP	10X scRNA-seq	CKD	Female	30-39	White		>60		request from kpmp.org			Yes	20-24	Yes	0-4	Yes	500-999	500-999	request from kpmp.org	Diffuse and segmental diabetic glomerulopathy, FGGS (2/21, 11%), mild IFTA (10%), moderate arteriosclerosis and arteriolosclerosis, moderate arteriolohyalinosis
	31-10040	KPMP	10X scRNA-seq	CKD	Female	70-79	White		30-39		request from kpmp.org		6.5-7.49	Yes	20-24	Yes	30-34	Yes	>=1000	>=1000	request from kpmp.org	FGGS (5/12, 42%), mild mesangiosclerosis, moderate IFTA, moderate arterio-&arteriolosclerosis
	31-10042	KPMP	10X scRNA-seq,3D Imaging,Visium	CKD	Female	60-69	White,Other		20-29	30.5	40		< 6.5	Yes	20-24	Yes	0-4	No	>=1000	>=1000	No	Moderate nodular diabetic glomerulosclerosis, moderate IFTA, mild arteriosclerosis, severe arteriolohyalinosis
	29-10007	KPMP	3D Imaging	CKD	Female	60-69	Black or African-American		30-39		request from kpmp.org		> 8.5	Yes	35-39	Yes	35-39	Yes		300-499	request from kpmp.org	Nodular diabetic glomerulopatthy, FGGS (8/17, 47%), mild ATI, severe arteriosclerosis, severe arteriosclerosis and arteriolohyalinosis
	30-10044	KPMP	3D Imaging	AKI	Female	30-39	White	Stage 3	>60		request from kpmp.org			No		No		No	500-999		request from kpmp.org	Mild ATI and mild arteriolosclerosis
	29-10280	KPMP	Visium	CKD	Male	60-69	White		30-39	36.3	30		6.5-7.49	Yes	2021-10-14	Yes	15-19	No	>=1000		Yes	Focal global glomerulosclerosis 25%. IFTA 40%. Focal mild ATI. Unable to assess arteriosclerosis. Chronic tubulointerstitial inflamation.
	31-10221	KPMP	Visium	CKD	Male	60-69	Black		40-49	28.97	414		< 6.5	Yes	0-4	Yes	35-39	Yes	<150		Yes	Focal global glomerulosclerosis 5-10%. IFTA 20%. Moderate ATI. Mild arteriosclerosis. Chronic tubulointerstitial inflamation.
	29-10404	KPMP	Visium	CKD	Male	60-69	Black		50-59	37.98	22		7.5-8.49	Yes	2021-10-14	Yes	35-39	Yes	>=1000		No	Focal global glomerulosclerosis 15-20%. IFTA 35%. Mild arteriosclerosis. Chronic tubulointerstitial inflamation.
	28-12265	KPMP	Visium	CKD	Female	60-69	White		50-59	21.73	25		> 8.5	Yes	30-34	Yes	0-4	Yes			No	Focal global glomerulosclerosis <5%. IFTA 10-15%. Mild arteriosclerosis.
	29-10282	KPMP	Visium	CKD	Male	50-59	White		>60	24.78	18		< 6.5	Yes	15-19	Yes	15-19	Yes	>=1000		No	Focal global glomerulosclerosis 30-35%. IFTA 50%. Moderate arteriosclerosis. Severe chronic tubulointerstitial inflammation.
	27-10066	KPMP	Visium	CKD	Female	50-59	White		>60	30.8	19		7.5-8.49	Yes	20-24	Yes	2021-05-09	Yes		30-299	No	Global glomerulosclerosis 5-10%. IFTA 20%. Mild arteriosclerosis. Mild chronic tubulointerstitial inflamation.
	33-10331	KPMP	Visium	AKI	Female	30-39	Black	Stage 3	>60	24.46	163			No		No		No			No	Global glomerulosclerosis 20%. IFTA 30%. Mild arteriosclerosis. Diffuse ATI.
	30-10631	KPMP	Visium	AKI	Male	50-59	Black	Stage 3	>60	21.3	49		< 6.5	No		Yes	25-29	No	<150		No	Focal global glomerulosclerosis 12%. IFTA 5-10%. Moderate ATI. Mild to moderate arteriosclerosis.
	30-10929	KPMP	Visium	AKI	Male	30-39	Black	Stage 2	>60	22.71	18		< 6.5	No		Yes		No			No	Focal global glomerulosclerosis 21%. IFTA 20%. Moderate ATI. No arteriosclerosis.
	20-13437	BBCI	Visium	CKD	Female	40-49	Black		50-59	21.5	30	1.44		No		Yes	0-4	Yes	500-999	500-999	No	Focal global glomerulosclerosis 57%. IFTA 40%. Focal mild ATI. Mild arteriosclerosis.
	18-162	KPMP	10X snRNA-seq	Tumor nephrectomy	Female	60-69	data not available...															Focal global glomerulosclerosis 10%. IFTA 25%. Focal mild ATI. Mild to moderate arteriosclerosis.
	18-142	KPMP	10X snRNA-seq	Tumor nephrectomy	Female	60-69	data not available...															Focal global glomerulosclerosis 5%. IFTA 5%. Focal thickening of tubular basement membranes. Moderate arteriosclerosis. Diffuse mild ATI (might be technical instead of biological)
	18-312	KPMP	10X snRNA-seq	Tumor nephrectomy	Male	70-79	data not available...															Focal global glomerulosclerosis 5%. IFTA 5-10%. Focal mild ATI. Mild arteriosclerosis.
	21-015	KPMP	Visium	Tumor nephrectomy	Female	50-59	data not available...	data not available...	data not available...	data not available...	data not available...	data not available...	data not available...	No	data not available...	No	data not available...	data not available...	data not available...	data not available...	data not available...	Focal global glomerulosclerosis 3%. IFTA 5%. Focal mild ATI. Mild arteriosclerosis.
	21-019	KPMP	SLIDE-Seq2,Visium	Tumor nephrectomy	Male	50-59	data not available...	data not available...	data not available...	data not available...	data not available...	data not available...	data not available...	Yes	data not available...	Yes	data not available...	data not available...	data not available...	data not available...	data not available...	Focal global glomerulosclerosis 0%. IFTA 5-10%. Patchy mild ATI. Mild to moderate arteriosclerosis.
	21-020	KPMP	SLIDE-Seq2	Tumor nephrectomy	Male	70-79	data not available...	data not available...	data not available...	data not available...	data not available...	data not available...	data not available...	No	data not available...	No	data not available...	data not available...	data not available...	data not available...	data not available...	Focal global glomerulosclerosis 10-15%. IFTA 10%. Patchy mild ATI. Mild to moderate arteriosclerosis.
	20-576	KPMP	SLIDE-Seq2	Tumor nephrectomy	Male	40-49	data not available...							No		No
	IU-F59	BBCI	Visium	Tumor nephrectomy	Female	50-59	data not available...	data not available...	data not available...	data not available...	data not available...	data not available...	data not available...	No	data not available...	No	data not available...	data not available...	data not available...	data not available...	data not available...	No glomerulosclerosis. IFTA 5%. No ATI or arteriosclerosis.
	IU-F52	BBCI	Visium	Tumor nephrectomy	Female	50-59	data not available...	data not available...	data not available...	data not available...	data not available...	data not available...	data not available...	No	data not available...	No	data not available...	data not available...	data not available...	data not available...	data not available...	Focal global glomerulosclerosis 5%. IFTA 20%. Mild chronic tubulointerstitial infiltrate. Patchy mild ATI. Mild arteriosclerosis.
	IU-M61	BBCI	Visium	Tumor nephrectomy	Male	60-69	data not available...	data not available...	data not available...	data not available...	data not available...	data not available...	data not available...	No	data not available...	No	data not available...	data not available...	data not available...	data not available...	data not available...	Focal global glomerulosclerosis 5%. IFTA 5-10%. Mild arteriosclerosis. Diffuse mild ATI (might be technical instead of biological)
	IU-M32	BBCI	Visium	Tumor nephrectomy	Male	30-39	data not available...	data not available...	data not available...	data not available...	data not available...	data not available...	data not available...	No	data not available...	No	data not available...	data not available...	data not available...	data not available...	data not available...	Focal global glomerulosclerosis 5%. IFTA 15%. Mild chronic tubulointerstitial infiltrate. Mild focal ATI. No arteriosclerosis.
	COV-02-0010	KTRC	10X snRNA-seq	AKI	Female	70-79	Black or African-American					3.4		Yes								Mild focal acute tubular injury, mild mesangial expansion, focal glomerulosclerosis, mild tubulointerstitial scarring, moderate arteriosclerosis, tubuloreticular inclusions present in glomerular endothelial cells
	COV-02-0002	KTRC	10X snRNA-seq	AKI	Male	40-49	Black or African-American					13.4				Yes			Yes			Diffuse ,severe tubular injury, patchy glomerulosclerosis and tubulointerstitial scarring, tubuloreticular inclusions present in glomerular endothelial cells
	COV-02-0094	KTRC	10X snRNA-seq	AKI	Male	40-49	Hispanic					2.7							1+			Mild acute tubular injury, focal tubuloreticular inclusions present in glomerular endothelial cells
	COV-02-0096	KTRC	10X snRNA-seq	AKI	Female	30-39	Black or African-American					3.3										allograft biopsy with minimal acute tubular injury, focal mild arteriolar hyalinosis, focal tubuloreticular inclusion present in glomerular endothelial cells; no rejection
	3477	HuBMAP	10X snRNA-seq	CKD	Female	64	White		27	24.57	31	1.9	6.8	Yes		No		Yes			No	Glomerulosclerosis (26-33%), severe IFTA, moderate arteriosclerosis, no arteriolar hyalinosis or fibrin thrombi. Interstitial inflammation present.
	3479	HuBMAP	10X snRNA-seq	CKD	Male	56	White		46	36.6	30	1.58	NA	No		Yes		Yes			Yes	Glomerulosclerosis (<10%), mild IFTA. Moder Arteriosclerosis, no arteriolar hyalinosis or fibrin thrombi. Mild interstitial inflammation
	3487	HuBMAP	10X snRNA-seq	CKD	Male	70	White		50	26.8	15	1.42	6.4	Yes		No		No			No	Glomerulosclerosis (36%), moderate tubular atrophy and arteriosclerosis, mild arteriolar hyalinosis and interstitial inflammation. No fibrin thrombi.
	3535	HuBMAP	10X snRNA-Seq,SNARE-Seq2	Tumor nephrectomy	Male	76	White		57	25.8	15	1.3	NA	No		No		Yes			No	Age appropriate glomerulosclerosis (29%), mild IFTA, mild arteriosclerosis, no arteriolar hyalinosis or fibrin thrombi, chronic interstitial inflammation.
	KRP446	HuBMAP	10X snRNA-Seq	healthy stone donor	Male	29	White		>60	42.3	11	0.9	NA	Uknown		Unknown		Yes			Unknown	Age appropriate glomerulosclerosis, marked freezing artifact
	3490	HuBMAP	10X snRNA-Seq	tumor nephrectomy	Female	14	White		>60	18.5	13	0.76	NA	No		No		No			No	no histolopathological abnormality
	3499	HuBMAP	10X snRNA-Seq,SNARE-Seq2	deceased donor	Female	57	White		>60	19.6	17	0.6	unknown	Yes		Yes		No			No	Age appropriate glomerulosclerosis (12%), mild IFTA, no significant arterial intimal fibrosis or arteriolar hyalinosis.
	3504	HuBMAP	10X snRNA-Seq,SNARE-Seq2	tumor nephrectomy	Female	45	White		>60	22.6	18	0.96	NA	No		No		No			No	no glomerulosclerosis,mild IFTA, mild arteriosclerosis, chronic inflammation
	3593	HuBMAP	10X snRNA-Seq,SLIDE-Seq2	deceased donor	Male	66	White		>60	29.07	13	0.9	NA	No		No		No			No	no histolopathological abnormality
	3613	HuBMAP	10X snRNA-Seq	deceased donor	Female	59	White		>60	23.13	25	0.84	NA	No		No		No			No	Age appropriate glomerulosclerosis (6%), no IFTA, no arteriosclerosis, fibrin thrombi, or necrosis
	KRP460	HuBMAP	10X snRNA-seq	healthy stone donor	Female	63	White		>60	36.5	17	0.78	NA	Uknown		Unknown		unknown			unknown	Age appropriate glomerulosclerosis (25%), no IF and minimal tubular atrophy, moderate arteriosclerosis, no inflammation or fibrin thrombi.
	KRP461	HuBMAP	10X snRNA-seq	healthy stone donor	Male	54	White		>60	38.6	17	0.91	NA	No		Yes		unknown			unknown	freezing artifact; minute tissue, likely cortex; no inflammation; no vessels
	KRP462	HuBMAP	10X snRNA-seq	healthy stone donor	Female	69	White		>60	49.1	23	1	NA	No		Yes		unknown			Yes	Age appropriate glomerulosclerosis (17%), no IF or tubular atrophy, mild arteriolar hyalinosis, no inflammation or fibrin thrombi.
	3494	HuBMAP	SNARE-Seq2	deceased donor	Female	25	White		>60	33.5	9	1.14	NA	No		No		No			No	No glomerulosclerosis, mild tubular atrophy
	3505	HuBMAP	SNARE-Seq2	deceased donor	Male	28	Black or African-American		>60	19	14	1.29	NA	No		No		No			No	No glomerulosclerosis, mild IFTA, no significant ateriosclerosis or arteriolar hyalonsis. Fibrin thrombi present involving 70% of glom. Acute tubular injury and patchy acute tubular necrosis. Cortical necrosis not identifiied
	3409	HuBMAP	SNARE-Seq2	deceased donor	Female	29	White		>60	28.4	13	1	NA	No		Yes		No			No	Glomerulosclerosis (<10%), no IF and mild tubular atrophy
	3510	HuBMAP	SNARE-Seq2	tumor nephrectomy	Male	54	White		>60	30.2	11	1.02	NA	No		Yes		No			No	No glomerulosclerosis, mild arteriosclerosis and patchy interstitial inflammation.
	3579	HuBMAP	SLIDE-Seq2	tumor nephrectomy	Male	67	White		>60	32.14	11	1.06	NA	No		No		No			No	Age appropriate glomerulosclerosis (<10%), no IF and minimal tubular atrophy. moderate arteriosclerosis, minimal inflammation.
	3611	HuBMAP	SLIDE-Seq2	nephrectomy	Female	55	White		>60	27.07	11	0.71	NA	No		No					No	Age appropriate glomerulosclerosis (<10%), minimal IFTA, severe arteriosclerosis, minimal inflammation, no fibrin thrombi
	PRE018	CZI-HCA	10X scRNA-seq	Living Donor	Male	56	White		>60	26.4	19	1.09		No		No
	PRE019	CZI-HCA	10X scRNA-seq	Living Donor	Female	53	White		>60	25.6	10	0.67		No		No
	PRE027	CZI-HCA	10X scRNA-seq	Living Donor	Female	31	White		>60					No		No
	PRE038	CZI-HCA	10X scRNA-seq	Living Donor	Female	42	White		>60	27.7	12	0.86		No		No
	PRE055	CZI-HCA	10X scRNA-seq	Living Donor	Male	66	White		>60	28	23	1.06		No		No
	PRE062	CZI-HCA	10X scRNA-seq	Living Donor	Female	40	White		>60	21.4	11	0.66		No		No
	PRE098	CZI-HCA	10X scRNA-seq	Living Donor	Female	57	OTHER		>60	27	20	0.72		No		No
	1153EO1	CZI-HCA	10X scRNA-seq	Living Donor	Female	35	Black or African-American		>60	34.2	16	0.66		No		No
	1153EO2	CZI-HCA	10X scRNA-seq	Living Donor	Female	35	White		>60	20.3	15	0.74		No		No
	1153EO3	CZI-HCA	10X scRNA-seq	Living Donor	Female	30	White		>60	34.4	14	0.74		No		No
	1157EO1	CZI-HCA	10X scRNA-seq	Living Donor	Male	49	White		>60	27	20	0.91		No		No
	1157EO2	CZI-HCA	10X scRNA-seq	Living Donor	Female	41	White		>60	31.9	11	0.57		No		No
	1157EO3	CZI-HCA	10X scRNA-seq	Living Donor	Male	47	White		>60	27.6	19	1.1		No		No
	1158EO1	CZI-HCA	10X scRNA-seq	Living Donor	Female	48	White		>60	26	17	0.7		No		No
	1158EO2	CZI-HCA	10X scRNA-seq	Living Donor	Male	56	White		>60	33	17	0.89		No		No
	1158EO3	CZI-HCA	10X scRNA-seq	Living Donor	Female	35	White		>60	26.1	12	0.67		No		No
	1162EO1	CZI-HCA	10X scRNA-seq	Living Donor	Male	39	White		>60	29.2	10	0.91		No		No
	1162EO2	CZI-HCA	10X scRNA-seq	Living Donor	Male	52	White		>60	26.3	12	0.78		No		No
	Abbreviations: BMI, body mass index; BUN, blood urea nitrogen; Cr, creatinine; eGFR, estimated glomerular filtration rate; A1C, hemoglobin A1C
