# Supplementary material for: An atlas of healthy and injured cell states and niches in the human kidney
Source: Nature. 2023 Jul 19;619(7970):585–94. doi: 10.1038/s41586-023-05769-3 (PMC10356613; doi:10.1038/s41586-023-05769-3)
Supplement: Supplementary file 6 — Supplementary Tables 1–37. [file 41586_2023_5769_MOESM6_ESM.zip › 2021-07-12390D-s6/2021-07-12390D-Supplementary Table 30.xlsx]

## Sheet: S30
	Supplementary Table 30. Clinical analyses of altered state scores.
	Results of clinical outcomes assessments for altered state gene sets using the NEPTUNE (left tables) and ERCB (right tables) cohorts.
	NEPTUNE Cohort				ERCB Cohort
	aPT score	HR (95% CI)	p-value		aPT Score	Model 1: Unadjusted (n=131)			Model 2: Adjusted for age, sex and eGFR (n = 115)			Model 3: Adjusted for age and sex (n = 127)			ERCB Disease groups	No. of samples
	Unadjusted	1.995 (1.26, 3.17)	0.003			Beta Coef (95%)	pvalue		Beta Coef (95%)	pvalue		Beta Coef (95%)	pvalue		Living donor (LD)	45
	Adjusted for age, sex, race	2.02 (1.24, 3.32)	0.005		LivingDonor(46)	Ref.			Ref.			Ref.			Diabetic nephropathy (DN)	17
	Adjusted for eGFR, UPCR	1.43 (0.75, 7.75)	0.281		MN (18)	0.32 (0.00, 0.63)	0.05		0.17 (-0.17, 0.50)	0.32		0.29 (-0.03, 0.62)	0.072		Minimal change disease (MCD)	10
	Adjusted for Immunosuppression at biopsy, FSGS Diagnosis	2.00 (1.25, 3.22)	0.004		MCD (13)	0.01 (-0.35, 0.36)	0.975		-0.14 (-0.54, 0.27)	0.5		-0.01 (-0.41, 0.39)	0.958		Focal segemental glomerular sclerosis (FSGS)	15
	Adjusted for eGFR, UPCR and self reported black race	1.45 (0.78, 2.74)	0.24		HTN (20)	0.41 (0.10, 0.71)	0.009		-0.03 (-0.41, 0.35)	0.88		0.38 (0.06, 0.70)	0.021		Membraneous nephropathy (MN)	18
	Adjusted for eGFR, UPCR and Immunosuppression	1.43 (0.74, 2.73)	0.28		FSGS(17)	0.54 (0.22, 0.87)	0.001		0.21 (-0.15, 0.58)	0.26		0.50 (0.16, 0.83)	0.004		Hypertension (HT)	20
					DN (17)	0.87 (0.55, 1.19)	<0.001		0.44 (0.04, 0.83)	0.03		0.84 (0.50, 1.18)	<0.001
					*In adjusted model, eGFR is significant (p-value <0.001);
	aTAL score	HR (95% CI)	p-value		Model 2: Diabetes has higher aPT score as compared to living donors, even after adjusting for age, sex, and eGFR
	Unadjusted	5.72 (2.35, 13.95)	<0.001		Model 3: Diabetes, HTN and DM have higher aPT score as compared to living donors, after adjusting for age and sex.
	Adjusted for age, sex, race	4.43 (1.73, 11.34)	0.002
	Adjusted for eGFR, UPCR	3.81 (1.19, 12.17)	0.02		aTAL Score	Model 1: Unadjusted (n=131)			Model 2: Adjusted for age, sex and eGFR (n = 115)			Model 3: Adjusted for age and sex (n = 127)
	Adjusted for Immunosuppression at biopsy, FSGS Diagnosis	5.94 (2.40, 14.69)	<0.001*			Beta Coef (95%)	pvalue		Beta Coef (95%)	pvalue		Beta Coef (95%)	pvalue
	Adjusted for eGFR, UPCR and self reported black race	2.64 (0.84, 8.18)	0.09		LivingDonor(46)	Ref.			Ref.			Ref.
	Adjusted for eGFR, UPCR and Immunosuppression	3.82 (1.19, 12.27)	0.02*		MN (18)	0.01 (-0.19, 0.21)	0.91		0.02 (-0.18, 0.22)	0.83		0.01 (-0.18, 0.20)	0.92
					MCD (13)	-0.12 (-0.34, 0.10)	0.28		-0.09 (-0.33, 0.15)	0.46		-0.09 (-0.33, 0.15)	0.45
					HTN (20)	0.10 (-0.09, 0.29)	0.3		-0.06 (-0.28, 0.17)	0.61		0.08 (-0.11, 0.27)	0.42
	Degenerative score	HR (95% CI)	p-value		FSGS(17)	0.20 (0.001, 0.40)	0.05		0.12 (-0.09, 0.34)	0.26		0.20 (0.00, 0.40)	0.052
	Unadjusted	0.94 (0.44, 1.96)	0.87		DN (17)	0.34 (0.14, 0.54)	0.001		0.18 (-0.05, 0.42)	0.12		0.32 (0.11, 0.52)	0.1
	Adjusted for age, sex, race	0.87 (0.40, 1.89)	0.72		*In adjusted model, eGFR is significant (p-value 0.001);
	Adjusted for eGFR, UPCR	0.84 (0.38, 1.85)	0.67		Model 2: aTAL score is not different by disease after adjusting for age, sex and eGFR
	Adjusted for Immunosuppression at biopsy, FSGS Diagnosis	0.92 (0.44, 1.94)	0.84		Model 3: aTAL is not different by disease after adjusting for age and sex
	Adjusted for eGFR, UPCR and self reported black race	0.75 (0.32, 1.75)	0.51
	Adjusted for eGFR, UPCR and Immunosuppression	0.84 (0.38, 1.84)	0.66		Degenerative Score	Model 1: Unadjusted (n=131)			Model 2: Adjusted for age, sex and eGFR (n = 115)			Model 3: Adjusted for age and sex (n = 127)
						Beta Coef (95%)	pvalue		Beta Coef (95%)	pvalue		Beta Coef (95%)	pvalue
					LivingDonor(46)	Ref.			Ref.			Ref.
	aPTaTAL Common score	HR (95% CI)	p-value		MN (18)	0.06 (-0.13, 0.24)	0.53		0.002 (-0.19, 0.20)	0.99		0.05 (-0.14, 0.23)	0.61
	Unadjusted	2.43 (1.57, 3.77)	<0.001		MCD (13)	-0.01 (-0.22, 0.20)	0.91		0.002 (-0.23, 0.24)	0.99		0.03 (-0.20, 0.26)	0.78
	Adjusted for age, sex, race	2.28 (1.45, 3.59)	<0.001		HTN (20)	0.08 (-0.10, 0.25)	0.39		-0.07 (-0.29, 0.15)	0.52		0.06 (-0.12, 0.25)	0.49
	Adjusted for eGFR, UPCR	2.16 (1.17, 3.99)	0.014		FSGS(17)	0.07 (-0.11, 0.26)	0.43		-0.05 (-0.26, 0.16)	0.66		0.04 (-0.15, 0.23)	0.66
	Adjusted for Immunosuppression at biopsy, FSGS Diagnosis	2.5 (1.60, 3.91)	<0.001*		DN (17)	0.05 (-0.14, 0.24)	0.6		-0.10 (-0.33, 0.12)	0.37		0.03 (-0.16, 0.23)	0.74
	Adjusted for eGFR, UPCR and self reported black race	1.9 (1.03, 3.5)	0.04*		*in adjusted model, eGFR is significant (p-value 0.04);
	Adjusted for eGFR, UPCR and Immunosuppression	2.21 (1.18, 4.13)	0.013*		Model 2: Degenerative score is not different by disease after adjusting for age, sex and eGFR;
					Model 3: Degenerative score is not different by disease after adjusting for age and sex
	aStomal score	HR (95% CI)	p-value		Stromal Score	Model 1: Unadjusted (n=131)			Model 2: Adjusted for age, sex and eGFR (n = 115)			Model 3: Adjusted for age and sex (n = 127)
	Unadjusted	1.82 (1.22, 2.71)	0.003			Beta Coef (95%)	pvalue		Beta Coef (95%)	pvalue		Beta Coef (95%)	pvalue
	Adjusted for age, sex, race	1.96 (1.23, 3.12)	0.004		Living Donor(46)	Ref.			Ref.			Ref.
	Adjusted for eGFR, UPCR	1.56 (0.997, 2.46)	0.051		MN (18)	0.11 (-0.11, 0.33)	0.31		0.05 (-0.19, 0.29)	0.68		0.08 (-0.14, 0.30)	0.46
	Adjusted for Immunosuppression at biopsy, FSGS Diagnosis	1.86 (1.22, 2.83)	0.003*		MCD (13)	-0.12 (-0.37, 0.13)	0.33		-0.09 (-0.38, 0.20)	0.54		-0.06 (-0.33, 0.20)	0.64
	Adjusted for eGFR, UPCR and self reported black race	1.74 (1.05, 2.89)	0.03*		HTN (20)	0.05 (-0.17, 0.26)	0.66		-0.09 (-0.36, 0.18)	0.52		-0.003 (-0.22, 0.21)	0.97
	Adjusted for eGFR, UPCR and Immunosuppression	1.57 (1.0, 2.46)	0.05*		FSGS(17)	0.03 (-0.19, 0.26)	0.76		-0.01 (-0.27, 0.25)	0.94		0.05 (-0.17, 0.28)	0.64
					DN (17)	0.24 (0.02, 0.47)	0.03		0.10 (-0.18, 0.38)	0.48		0.18 -0.05, 0.41)	0.12
					*in adjusted model, eGFR is not significant (p-value 0.29);
	Random score	HR (95% CI)	p-value		Model 2: Stromal score is not different by disease after adjusting for age, sex and eGFR;
	Unadjusted	4.31 (0.64, 29)	0.13		Model 3: Stromal score is not different by disease after adjusting for age and sex.
	Adjusted for age, sex, race	4.19 (0.45, 38.85)	0.21
	Adjusted for eGFR, UPCR	2.39 (0.26, 21.92)	0.44		Common PT TAL Score	Model 1: Unadjusted (n=131)			Model 2: Adjusted for age, sex and eGFR (n = 115)			Model 3: Adjusted for age and sex (n = 115)
	Adjusted for Immunosuppression at biopsy, FSGS Diagnosis	5.38 (0.69, 42.11)	0.11			Beta Coef (95%)	pvalue		Beta Coef (95%)	pvalue		Beta Coef (95%)	pvalue
	Adjusted for eGFR, UPCR and self reported black race	2.31 (0.18, 28.74)	0.51		Living Donor(46)	Ref.			Ref.			Ref.
	Adjusted for eGFR, UPCR and Immunosuppression	2.44 (0.26, 22.9)	0.435		MN (18)	0.34 (-0.02, 0.70)	0.06		0.30 (-0.07, 0.67)	0.11		0.34 (-0.02, 0.70)	0.06
					MCD (13)	0.43 (-0.36, 0.45)	0.83		0.01 (-0.43, 0.45)	0.96		0.07 (-0.37, 0.51)	0.75
	*The adjusted models suggest significant association of aTAL, aStr and Common aEpi genes with outcome. In an unadjusted survival model, high adaptive, but not degenerative, state scores were significantly associated with composite endpoint (40% loss of eGFR or ESKD), with aTAL and aStr showing the most significant associations (p value < 0.003 & p value < 0.001). In the adjusted analyses, adaptiv…				HTN (20)	0.48 (0.13, 0.82)	0.008		0.07 (-0.34, 0.49)	0.74		0.43 (0.08, 0.79)	0.02
	*In an unadjusted survival model, high adaptive, but not degenerative, state scores were significantly associated with composite endpoint (40% loss of eGFR or ESKD), with aTAL and aStr showing the most significant associations (p value < 0.003 & p value < 0.001). In the adjusted analyses, adaptive state scores (aTAL, aStr and Common) were associated with the outcome across the models adjusted for…				FSGS(17)	0.61 (0.24, 0.98)	0.001		0.38 (-0.02, 0.79)	0.06		0.61 (0.25, 0.99)	0.001
	*In the adjusted analyses, adaptive state scores (aTAL, aStr and Common) were associated with the outcome across the models adjusted for the different sets of covariates.				DN (17)	1.11 (0.74, 1.48)	<0.001		0.71 (0.28, 1.14)	0.001		1.07 (0.69, 1.44)	<0.001
					*in adjusted model, eGFR is significant (p-value <0.001);
					Model 2: Diabetes has higher common PT TAL score as compared to living donors, even after adjusting for age, sex and eGFR;
					Model 3: Diabetes, HTN and FSGS have higher common PT TAL after adjusting for age and sex.
