# Supplementary material for: An atlas of healthy and injured cell states and niches in the human kidney
Source: Nature. 2023 Jul 19;619(7970):585–94. doi: 10.1038/s41586-023-05769-3 (PMC10356613; doi:10.1038/s41586-023-05769-3)
Supplement: Supplementary file 6 — Supplementary Tables 1–37. [file 41586_2023_5769_MOESM6_ESM.zip › 2021-07-12390D-s6/2021-07-12390D-Supplementary Table 31.xlsx]

## Sheet: S31
	Supplementary Table 31. Motif enrichments within TAL-associated causal SNP peaks.
	Transcription factor (TF) motif enrichments were identified for chromosomal regions colocalizing with kidney disease- or trait-associated causal variant SNPs. Only chromosomal regions that were further linked to genes expressed within the TAL were used. Observed - number of features containing the motif; background - total number of features containing the motif; P-values were calculated using a …
	TF Motif	Observed	Background	Percent Observed	Percent Background	Fold Enrichment	P value
	ESRRA	18	4460	60	11.15	5.38117	1.57e-10
	PLAG1	16	5515	53.3333	13.7875	3.86824	3.52e-07
	HNF1B	13	3657	43.3333	9.1425	4.73977	8.2e-07
	ESRRB	12	3615	40	9.0375	4.426	5.33e-06
	NFIB	16	6803	53.3333	17.0075	3.13587	6.21e-06
	Esrrg	12	3761	40	9.4025	4.25419	8.04e-06
	SMAD2::SMAD3::SMAD4	14	5494	46.6667	13.735	3.39765	1.38e-05
	HIC2	11	3588	36.6667	8.97	4.0877	3.24e-05
	REL	10	2926	33.3333	7.315	4.55685	3.32e-05
	ESR2	12	4325	40	10.8125	3.69942	3.34e-05
	MEIS1(var.2)	9	2347	30	5.8675	5.11291	3.76e-05
	NR2F2	12	4386	40	10.965	3.64797	3.84e-05
	HOXA5	7	1297	23.3333	3.2425	7.19609	3.92e-05
	ZEB1	14	6058	46.6667	15.145	3.08132	4.27e-05
	HOXA7	6	907	20	2.2675	8.82029	4.98e-05
	HOXB8	6	907	20	2.2675	8.82029	4.98e-05
	HOXD8	6	907	20	2.2675	8.82029	4.98e-05
	Znf281	14	6273	46.6667	15.6825	2.97572	6.35e-05
	ZNF75D	12	4911	40	12.2775	3.25799	0.000117444
	BCL6	8	2436	26.6667	6.09	4.37876	0.000326419
	MZF1(var.2)	10	4049	33.3333	10.1225	3.29299	0.000498
	NR1H2::RXRA	9	3395	30	8.4875	3.53461	0.000622416
	KLF3	10	4206	33.3333	10.515	3.17007	0.000674709
	MAZ	14	8135	46.6667	20.3375	2.29461	0.00106802
	PKNOX2	8	2918	26.6667	7.295	3.65547	0.00108428
	MGA	8	2926	26.6667	7.315	3.64548	0.0011038
	NFIA	8	2967	26.6667	7.4175	3.5951	0.00120831
	PPARA::RXRA	9	3744	30	9.36	3.20513	0.00126116
	JDP2	8	3060	26.6667	7.65	3.48584	0.00147518
	YY1	8	3098	26.6667	7.745	3.44308	0.00159702
	RXRA::VDR	6	1779	20	4.4475	4.49691	0.00181569
	MAX::MYC	6	1826	20	4.565	4.38116	0.00207205
	TFAP2B(var.3)	8	3262	26.6667	8.155	3.26998	0.00221899
	EGR1	10	4944	33.3333	12.36	2.69687	0.00236111
	ZNF140	8	3295	26.6667	8.2375	3.23723	0.0023648
	ESR1	7	2555	23.3333	6.3875	3.65297	0.00237752
	HOXB7	5	1282	16.6667	3.205	5.20021	0.00245311
	FOSL2::JUNB	8	3692	26.6667	9.23	2.88913	0.00479212
	RBPJ	11	6408	36.6667	16.02	2.28881	0.0049459
	JUND	8	3713	26.6667	9.2825	2.87279	0.00496062
	FOSB::JUNB	8	3769	26.6667	9.4225	2.83011	0.00543263
	JUNB	8	3769	26.6667	9.4225	2.83011	0.00543263
	FOS::JUNB	8	3774	26.6667	9.435	2.82636	0.00547642
	ZNF528	9	4744	30	11.86	2.52951	0.00640032
	FOSL2::JUND	8	3884	26.6667	9.71	2.74631	0.00651118
	ZNF682	9	4765	30	11.9125	2.51836	0.00658882
	PBX1	5	1623	16.6667	4.0575	4.10762	0.00668189
	ZNF148	14	9816	46.6667	24.54	1.90166	0.00685638
	CEBPD	6	2352	20	5.88	3.40136	0.00719396
	PBX3	9	4881	30	12.2025	2.45851	0.00771015
	HOXB9	4	1077	13.3333	2.6925	4.95203	0.00820329
	HOXD10	4	1096	13.3333	2.74	4.86618	0.00871228
	FOSL1::JUNB	8	4080	26.6667	10.2	2.61438	0.0087232
	NR2C2	10	5947	33.3333	14.8675	2.24203	0.00905365
	FOSL1::JUND	8	4177	26.6667	10.4425	2.55367	0.0100109
	FOS::JUN	8	4218	26.6667	10.545	2.52884	0.0105967
	FOSL2::JUN	8	4221	26.6667	10.5525	2.52705	0.0106406
	CTCF	12	8204	40	20.51	1.95027	0.0115859
	Plagl1	10	6184	33.3333	15.46	2.1561	0.0118666
	Nr2f6(var.2)	8	4421	26.6667	11.0525	2.41273	0.0138886
	FOSL1::JUN	8	4548	26.6667	11.37	2.34535	0.0163052
	RORA	6	2813	20	7.0325	2.84394	0.0165358
	FOSL2	8	4611	26.6667	11.5275	2.31331	0.0176138
	HOXC10	4	1380	13.3333	3.45	3.86473	0.0189238
	FOS::JUND	8	4683	26.6667	11.7075	2.27774	0.0192026
	KLF15	8	4736	26.6667	11.84	2.25225	0.0204378
	FOS	8	4741	26.6667	11.8525	2.24988	0.0205573
	Nr1h3::Rxra	7	3823	23.3333	9.5575	2.44136	0.0206099
	HOXB5	3	789	10	1.9725	5.06971	0.0208996
	NR2C2(var.2)	7	3840	23.3333	9.6	2.43056	0.0210711
	POU2F1	6	3000	20	7.5	2.66667	0.022052
	Pou5f1::Sox2	7	3921	23.3333	9.8025	2.38035	0.0233697
	SP4	8	4988	26.6667	12.47	2.13847	0.0271183
	STAT3	9	5985	30	14.9625	2.00501	0.0273235
	Smad2::Smad3	8	5187	26.6667	12.9675	2.05642	0.0334053
	GRHL2	6	3324	20	8.31	2.40674	0.034403
	HOXB2	3	958	10	2.395	4.17537	0.0344085
	PKNOX1	7	4280	23.3333	10.7	2.18069	0.0357151
	POU3F3	6	3408	20	8.52	2.34742	0.0382293
	NFATC2	9	6363	30	15.9075	1.8859	0.0389249
	NR4A2::RXRA	4	1732	13.3333	4.33	3.07929	0.0391797
	ZBTB7A	6	3428	20	8.57	2.33372	0.0391799
	THRB(var.2)	4	1772	13.3333	4.43	3.00978	0.0420528
	KLF11	8	5429	26.6667	13.5725	1.96476	0.0423577
	TFEB	4	1805	13.3333	4.5125	2.95476	0.0445127
	TFAP2B(var.2)	6	3540	20	8.85	2.25989	0.0447898
	KLF9	11	8732	36.6667	21.83	1.67965	0.04604
	Atf1	2	461	6.66667	1.1525	5.78453	0.0466298
	Arid3a	13	11068	43.3333	27.67	1.56608	0.0473804
	PRDM4	8	5566	26.6667	13.915	1.9164	0.0480995
	TFAP2B	6	3607	20	9.0175	2.21791	0.0483817
	TCF3	8	5649	26.6667	14.1225	1.88824	0.0518244
	HOXC4	4	1913	13.3333	4.7825	2.78794	0.0531298
	HLF	4	1955	13.3333	4.8875	2.72805	0.0567152
	KLF10	8	5788	26.6667	14.47	1.84289	0.0584894
	TCF12(var.2)	8	5816	26.6667	14.54	1.83402	0.0598977
	Stat6	6	3872	20	9.68	2.06612	0.0643633
	SP3	8	5920	26.6667	14.8	1.8018	0.0653244
	ZNF24	6	3888	20	9.72	2.05761	0.0654203
	TCF4	8	5991	26.6667	14.9775	1.78045	0.069208
	NFIC(var.2)	7	5077	23.3333	12.6925	1.83836	0.0774065
	NFYC	4	2175	13.3333	5.4375	2.45211	0.0776133
	Arnt	6	4066	20	10.165	1.96754	0.0778936
	EHF	9	7262	30	18.155	1.65244	0.0796586
	VEZF1	4	2258	13.3333	5.645	2.36197	0.0864027
	RORA(var.2)	4	2262	13.3333	5.655	2.3578	0.0868385
	NRF1	4	2322	13.3333	5.805	2.29687	0.0935084
	FOXC1	6	4290	20	10.725	1.8648	0.0954553
	Rarb	6	4311	20	10.7775	1.85572	0.0972077
	ZKSCAN1	3	1482	10	3.705	2.69906	0.0983701
	FOXK1	5	3365	16.6667	8.4125	1.98118	0.102955
	NR3C1	3	1543	10	3.8575	2.59235	0.10775
	Stat5b	6	4460	20	11.15	1.79372	0.110157
	NR2C1	4	2464	13.3333	6.16	2.1645	0.110262
	ELF3	9	7809	30	19.5225	1.53669	0.114529
	PPARG	4	2506	13.3333	6.265	2.12823	0.11547
	REST	6	4552	20	11.38	1.75747	0.118599
	NFIC	6	4570	20	11.425	1.75055	0.120289
	KLF6	6	4571	20	11.4275	1.75016	0.120384
	TEF	2	824	6.66667	2.06	3.23625	0.126462
	STAT1::STAT2	9	8021	30	20.0525	1.49607	0.130169
	CREB1	4	2652	13.3333	6.63	2.01106	0.134426
	Zfx	8	7003	26.6667	17.5075	1.52316	0.140735
	NFIC::TLX1	6	4778	20	11.945	1.67434	0.140739
	CREB3	2	903	6.66667	2.2575	2.95312	0.146595
	MLXIPL	2	938	6.66667	2.345	2.84293	0.155725
	HIF1A	2	942	6.66667	2.355	2.83086	0.156776
	NFYB	4	2816	13.3333	7.04	1.89394	0.157198
	ATF6	2	944	6.66667	2.36	2.82486	0.157302
	ZNF143	4	2848	13.3333	7.12	1.87266	0.161811
	BARX2	4	2853	13.3333	7.1325	1.86938	0.162537
	TFCP2	2	972	6.66667	2.43	2.74348	0.164702
	Stat2	10	9657	33.3333	24.1425	1.38069	0.166623
	Pax2	2	981	6.66667	2.4525	2.71831	0.167095
	RFX7	2	993	6.66667	2.4825	2.68546	0.170296
	MLX	2	1047	6.66667	2.6175	2.54696	0.18483
	HOXB3	3	2006	10	5.015	1.99402	0.188913
	USF2	4	3043	13.3333	7.6075	1.75266	0.191011
	FOXN3	4	3044	13.3333	7.61	1.75208	0.191165
	LIN54	4	3047	13.3333	7.6175	1.75036	0.191629
	GABPA	8	7569	26.6667	18.9225	1.40926	0.193542
	NFE2L1	5	4203	16.6667	10.5075	1.58617	0.202163
	Nr2f6	5	4258	16.6667	10.645	1.56568	0.20966
	SREBF2(var.2)	2	1142	6.66667	2.855	2.33508	0.21083
	JUN::JUNB	4	3257	13.3333	8.1425	1.6375	0.224951
	NFAT5	5	4437	16.6667	11.0925	1.50252	0.234725
	THRB(var.3)	4	3332	13.3333	8.33	1.60064	0.237244
	SP1	6	5628	20	14.07	1.42146	0.239832
	MXI1	4	3430	13.3333	8.575	1.55491	0.253571
	RREB1	8	8145	26.6667	20.3625	1.3096	0.255391
	POU5F1	4	3608	13.3333	9.02	1.4782	0.283875
	Arntl	2	1460	6.66667	3.65	1.82648	0.299762
	TCF7L2	4	3711	13.3333	9.2775	1.43717	0.301718
	RXRB(var.2)	2	1506	6.66667	3.765	1.77069	0.312645
	Creb3l2	2	1521	6.66667	3.8025	1.75323	0.316839
	MEF2C	6	6216	20	15.54	1.287	0.319322
	MAX	2	1546	6.66667	3.865	1.72488	0.323818
	ELK4	3	2673	10	6.6825	1.49645	0.32454
	MITF	2	1571	6.66667	3.9275	1.69743	0.330783
	FOXO3	3	2706	10	6.765	1.4782	0.331479
	ELF1	7	7575	23.3333	18.9375	1.23212	0.336374
	PPARD	4	3914	13.3333	9.785	1.36263	0.337341
	Foxo1	5	5129	16.6667	12.8225	1.2998	0.338792
	Klf12	4	3965	13.3333	9.9125	1.3451	0.346356
	MEF2A	6	6409	20	16.0225	1.24824	0.346602
	Npas2	2	1674	6.66667	4.185	1.59299	0.359291
	Tcf12	6	6593	20	16.4825	1.21341	0.372936
	HOXB6	2	1727	6.66667	4.3175	1.5441	0.373816
	SREBF1	3	2941	10	7.3525	1.36008	0.380868
	SOX4	4	4182	13.3333	10.455	1.27531	0.384835
	GLIS3	2	1813	6.66667	4.5325	1.47086	0.39713
	ERF	2	1828	6.66667	4.57	1.45879	0.401161
	Sox5	2	1828	6.66667	4.57	1.45879	0.401161
	STAT1	4	4316	13.3333	10.79	1.23571	0.408584
	ELF2	2	1856	6.66667	4.64	1.43678	0.408655
	Ddit3::Cebpa	2	1879	6.66667	4.6975	1.41919	0.41478
	NR6A1	3	3289	10	8.2225	1.21618	0.452807
	GLIS2	2	2036	6.66667	5.09	1.30976	0.45579
	TFDP1	2	2048	6.66667	5.12	1.30208	0.458863
	FOXK2	3	3323	10	8.3075	1.20373	0.459695
	POU6F1(var.2)	2	2096	6.66667	5.24	1.27226	0.471063
	KLF13	2	2122	6.66667	5.305	1.25668	0.477608
	ETV1	6	7328	20	18.32	1.0917	0.47891
	RORC	2	2183	6.66667	5.4575	1.22156	0.492783
	Ahr::Arnt	4	4867	13.3333	12.1675	1.09582	0.504346
	JUN(var.2)	4	4869	13.3333	12.1725	1.09537	0.504684
	SOX13	2	2232	6.66667	5.58	1.19474	0.504786
	NFKB1	2	2283	6.66667	5.7075	1.16805	0.517097
	BACH2(var.2)	1	1010	3.33333	2.525	1.32013	0.535832
	Mecom	2	2363	6.66667	5.9075	1.12851	0.536024
	RXRB	3	3725	10	9.3125	1.07383	0.538406
	NFATC3	3	3792	10	9.48	1.05485	0.550955
	FOXP1	3	3838	10	9.595	1.04221	0.559467
	HOXD3	1	1079	3.33333	2.6975	1.23571	0.559862
	BATF::JUN	4	5221	13.3333	13.0525	1.02152	0.562805
	SREBF1(var.2)	2	2484	6.66667	6.21	1.07354	0.563738
	NR1D2	2	2501	6.66667	6.2525	1.06624	0.567541
	EMX2	1	1106	3.33333	2.765	1.20555	0.568934
	ZNF652	2	2522	6.66667	6.305	1.05736	0.572209
	HOXD9	2	2632	6.66667	6.58	1.01317	0.596098
	ZNF274	2	2653	6.66667	6.6325	1.00515	0.60055
	Hand1::Tcf3	2	2837	6.66667	7.0925	0.93996	0.638075
	ETV6	2	2943	6.66667	7.3575	0.906105	0.65848
	Rarb(var.2)	2	2986	6.66667	7.465	0.893056	0.666506
	Bach1::Mafk	3	4482	10	11.205	0.892459	0.668732
	FOXP2	3	4524	10	11.31	0.884173	0.675179
	TEAD3	3	4540	10	11.35	0.881057	0.677612
	NR3C2	1	1584	3.33333	3.96	0.841751	0.70258
	Foxq1	2	3232	6.66667	8.08	0.825083	0.709674
	BACH2	2	3241	6.66667	8.1025	0.822791	0.711166
	RUNX1	3	4908	10	12.27	0.814996	0.730132
	TEAD1	3	5080	10	12.7	0.787402	0.752425
	RARA::RXRA	2	3611	6.66667	9.0275	0.738484	0.767379
	BACH1	3	5252	10	13.13	0.761615	0.773309
	THRB	2	3805	6.66667	9.5125	0.700832	0.79305
	ZNF684	2	4003	6.66667	10.0075	0.666167	0.816754
	Smad4	1	2200	3.33333	5.5	0.606061	0.816904
	MEF2D	2	4133	6.66667	10.3325	0.645213	0.831027
	Stat5a	2	4276	6.66667	10.69	0.623636	0.845614
	Nfe2l2	2	4326	6.66667	10.815	0.616428	0.850451
	HSF1	1	2472	3.33333	6.18	0.539374	0.852582
	ZBTB18	2	4430	6.66667	11.075	0.601956	0.860091
	Stat5a::Stat5b	2	4640	6.66667	11.6	0.574713	0.877914
	Foxj3	2	4688	6.66667	11.72	0.568828	0.881696
	ZNF282	1	2788	3.33333	6.97	0.47824	0.885624
	ZNF135	4	8174	13.3333	20.435	0.652475	0.888477
	IRF3	2	4844	6.66667	12.11	0.550509	0.893281
	MZF1	1	2875	3.33333	7.1875	0.463768	0.893383
	SREBF2	1	3012	3.33333	7.53	0.442674	0.90458
	Rxra	1	3848	3.33333	9.62	0.3465	0.951953
	Pparg::Rxra	2	7349	6.66667	18.3725	0.362861	0.982469
	ARNT::HIF1A	0	796	0	1.99	0	1
	ARNT2	0	1401	0	3.5025	0	1
	ATF2	0	2785	0	6.9625	0	1
	ATF3	0	1167	0	2.9175	0	1
	ATF4	0	2504	0	6.26	0	1
	BHLHE40	0	999	0	2.4975	0	1
	CENPB	0	507	0	1.2675	0	1
	CLOCK	0	861	0	2.1525	0	1
	Creb5	0	1072	0	2.68	0	1
	CREM	0	1201	0	3.0025	0	1
	CUX1	0	481	0	1.2025	0	1
	DBP	0	757	0	1.8925	0	1
	E2F4	0	426	0	1.065	0	1
	FOS::JUN(var.2)	0	1480	0	3.7	0	1
	FOSB::JUN	0	1253	0	3.1325	0	1
	FOSB::JUNB(var.2)	0	1039	0	2.5975	0	1
	FOSL1::JUN(var.2)	0	828	0	2.07	0	1
	FOSL1::JUND(var.2)	0	1038	0	2.595	0	1
	FOSL2::JUN(var.2)	0	1561	0	3.9025	0	1
	FOSL2::JUNB(var.2)	0	913	0	2.2825	0	1
	FOSL2::JUND(var.2)	0	1423	0	3.5575	0	1
	Gmeb1	0	325	0	0.8125	0	1
	HES1	0	1525	0	3.8125	0	1
	HLTF	0	1242	0	3.105	0	1
	HMBOX1	0	1211	0	3.0275	0	1
	HOXA9	0	280	0	0.7	0	1
	IRF2	0	3606	0	9.015	0	1
	JDP2(var.2)	0	1252	0	3.13	0	1
	JUN	0	2831	0	7.0775	0	1
	JUN::JUNB(var.2)	0	1148	0	2.87	0	1
	JUNB(var.2)	0	988	0	2.47	0	1
	JUND(var.2)	0	2567	0	6.4175	0	1
	MEIS1	0	2569	0	6.4225	0	1
	Mlxip	0	1346	0	3.365	0	1
	MTF1	0	1731	0	4.3275	0	1
	NR1H4	0	2162	0	5.405	0	1
	NR1H4::RXRA	0	1832	0	4.58	0	1
	NR2F6(var.3)	0	1829	0	4.5725	0	1
	NR4A1	0	4476	0	11.19	0	1
	OLIG1	0	709	0	1.7725	0	1
	OVOL2	0	228	0	0.57	0	1
	POU6F1	0	1376	0	3.44	0	1
	PROX1	0	867	0	2.1675	0	1
	RARB(var.3)	0	1441	0	3.6025	0	1
	RFX1	0	2897	0	7.2425	0	1
	RFX2	0	1433	0	3.5825	0	1
	RFX3	0	2942	0	7.355	0	1
	SMAD3	0	766	0	1.915	0	1
	SMAD5	0	582	0	1.455	0	1
	SOX12	0	858	0	2.145	0	1
	Sox6	0	4385	0	10.9625	0	1
	TAL1::TCF3	0	2640	0	6.6	0	1
	TP53	0	1446	0	3.615	0	1
	VDR	0	2791	0	6.9775	0	1
	XBP1	0	762	0	1.905	0	1
