# Supplementary material for: An atlas of healthy and injured cell states and niches in the human kidney
Source: Nature. 2023 Jul 19;619(7970):585–94. doi: 10.1038/s41586-023-05769-3 (PMC10356613; doi:10.1038/s41586-023-05769-3)
Supplement: Supplementary file 6 — Supplementary Tables 1–37. [file 41586_2023_5769_MOESM6_ESM.zip › 2021-07-12390D-s6/2021-07-12390D-Supplementary Table 32.xlsx]

## Sheet: S32
	Supplementary Table 32. Gene sets that distinguish AKI and CKD patients in aPT and aTAL trajectories.
	Left tables: gene sets that best differentiate AKI from CKD patients in PT and TAL cell populations (snCv3 and scCv3) as measured by their area under the curve (AUC) scores. Right tables: corresponding functional gene module detection (HumanBase) was performed for gene sets shown in left tables. Q values are calculated using one-sided Fisher’s exact tests and the Benjamini–Hochberg correction met…
	**Log2FoldChange > 0.35 is AKI Upregulated; Log2FoldChange <-0.35 is CKD Upregulated
	Adaptive PT								Adaptive TAL								GO Analysis for AKI Upregulated (>0.35 log2FoldChange for snCv3 and scCv3) - Global Network (HumanBase: https://hb.flatironinstitute.org/)								GO Analysis for AKI Upregulated (>0.35 log2FoldChange for snCv3 and scCv3) - Kidney Network (HumanBase: https://hb.flatironinstitute.org/)								GO Analysis for CKD Upregulated (<-0.35 log2FoldChange for snCv3 and scCv3) - Global Network (HumanBase: https://hb.flatironinstitute.org/)								GO Analysis for CKD Upregulated (<-0.35 log2FoldChange for snCv3 and scCv3) - Kidney Network (HumanBase: https://hb.flatironinstitute.org/)
	Gene	snCv3 AUC*	scCv3 AUC*	snCv3 baseMean	snCv3 log2FoldChange**	scCv3 baseMean	scCv3 log2FoldChange**		Gene	snCv3 AUC*	scCv3 AUC*	snCv3 baseMean	snCv3 log2FoldChange**	scCv3 baseMean	scCv3 log2FoldChange**		GO_VERSION	releases/2018-05-14							GO_VERSION	releases/2018-05-14							GO_VERSION	releases/2018-05-14							GO_VERSION	releases/2018-05-14
	CRY2	0.894444	0.808333	1.24496	-0.4411	0.185671	-0.572802		ABCC3	0.616667	0.641667	2.47728	0.50944	0.255247	0.773709		NETWORK_NAME	global							NETWORK_NAME	kidney							NETWORK_NAME	global							NETWORK_NAME	kidney
	IFITM3	0.894444	0.7	3.35152	0.898891	48.678	0.663742		ACADM	0.788889	0.7	1.5542	-0.888419	2.11803	-0.35019		NETWORK_VERSION	dd4974d1f0dc5bb5b8b11b6c657f4cd6c1a65d28							NETWORK_VERSION	dd4974d1f0dc5bb5b8b11b6c657f4cd6c1a65d28							NETWORK_VERSION	dd4974d1f0dc5bb5b8b11b6c657f4cd6c1a65d28							NETWORK_VERSION	dd4974d1f0dc5bb5b8b11b6c657f4cd6c1a65d28
	PER2	0.894444	0.741667	0.779207	-1.27094	0.107298	-0.620883		ACAT1	0.838889	0.766667	3.42718	-0.558449	6.33547	-0.453275		DATE_CREATED	Thu Jul 22 2021 10:38:42 GMT-0700 (Pacific Daylight Time)							DATE_CREATED	Thu Jul 22 2021 10:58:49 GMT-0700 (Pacific Daylight Time)							DATE_CREATED	Thu Jul 22 2021 10:39:58 GMT-0700 (Pacific Daylight Time)							DATE_CREATED	Thu Jul 22 2021 10:58:24 GMT-0700 (Pacific Daylight Time)
	MRO	0.844444	0.825	0.158759	-0.703793	0.121077	-0.620884		ADAM9	0.5	0.725	18.7561	0.414211	16.4223	0.378479
	NDRG1	0.844444	0.733333	3.50551	-0.604377	2.45194	-0.690327		ADAMTS1	0.783333	0.841667	4.33592	1.53664	6.50692	1.37591		CLUSTER_NAME	CLUSTER_GENES							CLUSTER_NAME	CLUSTER_GENES							CLUSTER_NAME	CLUSTER_GENES							CLUSTER_NAME	CLUSTER_GENES
	RECQL5	0.844444	0.716667	1.01419	0.0173944	0.334426	-0.905746		ADAMTS15	0.738889	0.558333	1.0872	-1.85446	0.0746447	0.437086		M1	C3,CASP4,CD44,CD74,DTX3L,DUSP22,GBP2,PARP9,RNF213,SERPING1,SIRPA,TAP1,TNFSF10							M1	B4GALT5,BCL3,BCL6,BIRC3,CASP4,CCL2,DTX3L,DUSP22,GBP2,IFI16,MALT1,NABP1,NFKBIZ,PARP9,RELB,RNF213,STK17B,TAP1,TNFAIP2,TNFRSF10B,TNFSF10							M1	CASR,CDKL2,CLCN5,CLCNKB,CLDN16,CYP17A1,FMO4,FXYD2,HPD,MIOX,MRO,PAPPA2,PKLR							M1	ACADM,ACAT1,ALDH6A1,CCND2,COBLL1,CPT1A,GGA2,GSTM3,HIBADH,METTL7A,PEBP1,SELENBP1,ZNF91
	SUN1	0.844444	0.675	1.16819	-0.303933	0.824759	-0.52628		ADGRF1	0.5	0.558333	1.39911	-0.681733	1.09541	0.375262		M2	ADAM9,ANXA1,ANXA2,ANXA4,ARPC5,DBI,MYL12A,PPA1,PPIC,TUBA1A							M2	ADAM9,ANXA1,ANXA4,ARPC5,CD99,MYL12A,NNMT,VCAN							M2	ACADM,ACAT1,EIF1AX,PEBP1,PER2,SLC25A33							M2	CLDN16,CUBN,CYP17A1,DNASE1,FMO2,PAPPA2,PKLR
	ACAT1	0.838889	0.766667	3.42718	-0.558449	6.33547	-0.453275		ADGRG1	0.727778	0.691667	3.64446	0.998815	2.77059	0.59081		M3	ABCC3,CLDN1,COL7A1,HKDC1,HS3ST1,ITGB6,LIPG,LTF,MMP7,PDZK1IP1,SLC34A2,SLPI,TMEM132A,TSPAN1,WFDC2							M3	ABCC3,ADAMTS1,AKAP12,C3,CRYAB,NRP1,SOX9,SPP1,TGM2							M3	ALDH6A1,EPHX2,SELENBP1							M3	ALDH3A2,AQP3,ARRDC3,CA12,CDH1,EFHD1,EIF1AX,GPAT3,NDRG1,PLAU,SLC44A2,SORL1,TIMP3,TPD52L1
	FUBP3	0.838889	0.658333	1.09126	-0.152246	0.158457	-0.380441		AFF1	0.577778	0.566667	3.50074	0.37204	0.15209	-0.380441		M4	ARPC1B,CARHSP1,CD151,CD99,CLIC1,CYBA,GSTP1,HMGA1,IFITM3,LY6E,ORMDL2,RHOC,RPL18A,RPS19,RPS2,S100A11,S100A16,TAGLN2,TIMP1,TKT,TMSB10,TNFRSF1A							M4	CD44,TIMP1							M4	CCND2,COBLL1,FOXC1,MXRA5,SERTAD4,TIMP3
	GGA2	0.838889	0.658333	1.7934	-0.496805	0.649933	-0.598311		AKAP12	0.522222	0.608333	1.3988	0.691519	0.43953	0.654795		M5	B2M,IFI16,IGFBP7							M5	CTTNBP2NL,HKDC1,HS3ST1,LIPG,LTF,PDZK1IP1,PPFIBP1,SLC34A2,STK4,TPM3,TSPAN1															CLUSTER_NAME	TERM_NAME	GO_ID	TERM_Q_VALUE	GENE_COUNT	TERM_GENES
	SPP1	0.833333	0.733333	121.648	2.26075	480.451	1.41681		ALDH1L1	0.572222	0.541667	1.01404	0.471219	0.543529	-0.948709		M6	BCL6,BIRC3,HIF1A,MALT1,NABP1,NFKBIZ,SLC26A2,STK17B,STK4,TNFRSF10B							M6	ANXA2,ARPC1B,CARHSP1,CD151,CLIC1,CYBA,DBI,GSTP1,HMGA1,KRT18,LY6E,ORMDL2,PPA1,S100A11,S100A16,SIRPA,TAGLN2,TKT,TMSB10,TNFRSF12A,ZYX							CLUSTER_NAME	TERM_NAME	GO_ID	TERM_Q_VALUE	GENE_COUNT	TERM_GENES			M1	branched-chain amino acid catabolic process	GO:0009083	1.71472e-07	3	HIBADH,ALDH6A1,ACAT1
	CPT1A	0.794444	0.766667	1.55841	-0.52852	0.45576	-0.617182		ALDH3A2	0.627778	0.625	1.48064	-0.417337	1.90321	-0.68347		M7	ADAMTS1,AKAP12,ARL4C,CRYAB,NNMT,NRP1,SPP1,VCAN							M7	B2M,IFITM3							M1	carbohydrate catabolic process	GO:0016052	0.00376295	2	PKLR,MIOX			M1	branched-chain amino acid metabolic process	GO:0009081	1.71472e-07	3	HIBADH,ALDH6A1,ACAT1
	CYP17A1	0.794444	0.783333	0.932903	-2.30893	0.814215	-2.04557		ALDH6A1	0.788889	0.583333	4.04522	-0.609931	4.71159	-0.683294		M8	CCL2,LTB,RASSF4,RELB,TGM2,TNFAIP2							M8	COL4A1,DIAPH1,HIF1A,IGFBP7,PPIC,S100A2,SLC26A2,SPON2,TNFRSF1A,TUBA1A							M1	carbohydrate metabolic process	GO:0005975	0.0112632	2	PKLR,MIOX			M1	valine metabolic process	GO:0006573	1.09322e-05	2	HIBADH,ALDH6A1
	HMGCS2	0.794444	0.741667	0.852219	-2.88322	2.436	-1.56753		ANGPTL3	0.622222	0.466667	0.5518	1.74751	2.93092	-0.618702																		M1	drug metabolic process	GO:0017144	0.0225752	2	PKLR,CYP17A1			M1	valine catabolic process	GO:0006574	1.09322e-05	2	HIBADH,ALDH6A1
	ZNF710-AS1	0.794444	0.658333	2.94824	-0.787675	1.64657	-0.488026		ANKRD13D	0.5	0.733333	2.64813	0.353521	1.56543	0.419597		CLUSTER_NAME	TERM_NAME	GO_ID	TERM_Q_VALUE	GENE_COUNT	TERM_GENES			CLUSTER_NAME	TERM_NAME	GO_ID	TERM_Q_VALUE	GENE_COUNT	TERM_GENES			M2	carboxylic acid catabolic process	GO:0046395	0.00376295	2	ACADM,ACAT1			M1	carboxylic acid catabolic process	GO:0046395	1.44707e-05	4	HIBADH,ALDH6A1,ACADM,ACAT1
	ACADM	0.788889	0.7	1.5542	-0.888419	2.11803	-0.35019		ANXA1	0.616667	0.683333	1.0184	0.482279	7.79802	0.566971		M1	positive regulation of cytokine-mediated signaling pathway	GO:0001961	0.000175962	3	PARP9,CD74,CASP4			M1	protein localization to nucleus	GO:0034504	0.000116894	5	GBP2,PARP9,DTX3L,BCL3,BCL6			M2	organic acid catabolic process	GO:0016054	0.00376295	2	ACADM,ACAT1			M1	organic acid catabolic process	GO:0016054	1.44707e-05	4	HIBADH,ALDH6A1,ACADM,ACAT1
	KIDINS220	0.788889	0.758333	1.40387	-0.30203	0.41826	-0.857231		ANXA2	0.505556	0.616667	1.63379	0.556573	6.05502	0.549658		M1	positive regulation of response to cytokine stimulus	GO:0060760	0.000175962	3	PARP9,CD74,CASP4			M1	cellular response to interferon-gamma	GO:0071346	0.000884449	3	PARP9,CCL2,GBP2			M2	small molecule catabolic process	GO:0044282	0.00384025	2	ACADM,ACAT1			M1	alpha-amino acid catabolic process	GO:1901606	3.13847e-05	3	HIBADH,ALDH6A1,ACAT1
	SERTAD4	0.788889	0.7	0.312605	-0.487404	0.55782	-1.07117		ANXA4	0.566667	0.658333	1.79255	0.569889	1.44857	0.353147		M1	cellular response to cytokine stimulus	GO:0071345	0.000175962	5	CD44,CASP4,GBP2,CD74,PARP9			M1	positive regulation of double-strand break repair via nonhomologous end joining	GO:2001034	0.000884449	2	PARP9,DTX3L			M2	generation of precursor metabolites and energy	GO:0006091	0.00384025	2	SLC25A33,ACAT1			M1	cellular amino acid catabolic process	GO:0009063	3.532e-05	3	HIBADH,ALDH6A1,ACAT1
	TAP1	0.788889	0.7	0.932353	0.696352	2.74414	0.597466		ARG2	0.466667	0.641667	0.474328	0.651126	1.37855	-0.434488		M1	regulation of response to DNA damage stimulus	GO:2001020	0.000200294	4	CD44,PARP9,CD74,DTX3L			M1	intrinsic apoptotic signaling pathway	GO:0097193	0.00111705	4	BCL3,TNFRSF10B,IFI16,CASP4			M2	ribose phosphate metabolic process	GO:0019693	0.00384025	2	SLC25A33,ACAT1			M1	small molecule catabolic process	GO:0044282	4.04612e-05	4	HIBADH,ALDH6A1,ACADM,ACAT1
	XPNPEP2	0.788889	0.783333	1.01474	-1.73468	0.240199	-1.19797		ARL4C	0.733333	0.725	4.83638	1.1668	12.1282	0.981233		M1	positive regulation of double-strand break repair via nonhomologous end joining	GO:2001034	0.000241924	2	PARP9,DTX3L			M1	response to interferon-gamma	GO:0034341	0.00111705	3	PARP9,CCL2,GBP2			M2	purine nucleotide metabolic process	GO:0006163	0.00384025	2	SLC25A33,ACAT1			M1	carnitine metabolic process	GO:0009437	4.36257e-05	2	ACADM,CPT1A
	ACTR3	0.783333	0.766667	1.63449	0.279854	1.73238	0.529739		ARPC1B	0.572222	0.6	0.619748	0.692079	6.07288	0.619903		M1	cytokine-mediated signaling pathway	GO:0019221	0.000340026	4	CD44,PARP9,CD74,CASP4			M1	positive regulation of chromatin binding	GO:0035563	0.00111705	2	PARP9,DTX3L			M2	purine ribonucleotide metabolic process	GO:0009150	0.00384025	2	SLC25A33,ACAT1			M1	amino-acid betaine metabolic process	GO:0006577	5.94428e-05	2	ACADM,CPT1A
	ADAMTS1	0.783333	0.841667	4.33592	1.53664	6.50692	1.37591		ARPC5	0.622222	0.691667	2.56684	0.432322	8.30203	0.385271		M1	negative regulation of intrinsic apoptotic signaling pathway in response to DNA damage by p53 class mediator	GO:1902166	0.000368904	2	CD44,CD74			M1	response to virus	GO:0009615	0.00114342	4	PARP9,IFI16,BCL3,DTX3L			M2	ribonucleotide metabolic process	GO:0009259	0.00384025	2	SLC25A33,ACAT1			M1	alpha-amino acid metabolic process	GO:1901605	0.000266549	3	HIBADH,ALDH6A1,ACAT1
	B2M	0.783333	0.691667	46.2598	0.854226	546.069	0.42871		ARRDC3	0.5	0.666667	4.82318	-0.371482	5.46397	-0.461224		M1	positive regulation of chromatin binding	GO:0035563	0.000368904	2	PARP9,DTX3L			M1	regulation of chromatin binding	GO:0035561	0.00114342	2	PARP9,DTX3L			M2	purine-containing compound metabolic process	GO:0072521	0.00426453	2	SLC25A33,ACAT1			M1	cellular amino acid metabolic process	GO:0006520	0.000601934	3	HIBADH,ALDH6A1,ACAT1
	CYBRD1	0.783333	0.741667	0.941479	-0.297736	0.386776	-0.671985		B2M	0.783333	0.691667	46.2598	0.854226	546.069	0.42871		M1	regulation of intrinsic apoptotic signaling pathway in response to DNA damage by p53 class mediator	GO:1902165	0.000450528	2	CD44,CD74			M1	regulation of double-strand break repair via nonhomologous end joining	GO:2001032	0.00127946	2	PARP9,DTX3L			M2	nucleotide metabolic process	GO:0009117	0.00480927	2	SLC25A33,ACAT1			M1	ammonium ion metabolic process	GO:0097164	0.00435208	2	ACADM,CPT1A
	MMP7	0.783333	0.675	5.89475	1.54871	65.318	1.03846		B4GALT5	0.733333	0.516667	2.64446	0.524759	0.330803	0.388991		M1	regulation of cytokine-mediated signaling pathway	GO:0001959	0.000542195	3	PARP9,CD74,CASP4			M1	regulation of binding	GO:0051098	0.00164103	4	PARP9,IFI16,BCL3,DTX3L			M2	nucleoside phosphate metabolic process	GO:0006753	0.00480927	2	SLC25A33,ACAT1			M1	sulfur compound metabolic process	GO:0006790	0.0083404	2	GSTM3,ACAT1
	RSBN1L	0.783333	0.691667	1.09533	-0.154391	0.638899	-0.9582		BBOX1	0.516667	0.533333	1.86189	-0.585017	1.85695	-0.510178		M1	negative regulation of intrinsic apoptotic signaling pathway by p53 class mediator	GO:1902254	0.000542195	2	CD44,CD74			M1	positive regulation of double-strand break repair	GO:2000781	0.00164103	2	PARP9,DTX3L			M2	nucleobase-containing small molecule metabolic process	GO:0055086	0.00518043	2	SLC25A33,ACAT1			M1	fatty acid metabolic process	GO:0006631	0.00953932	2	ACADM,CPT1A
	SERPING1	0.783333	0.775	2.02261	0.694466	8.83623	0.78604		BCL3	0.683333	0.733333	0.701584	1.01776	0.926612	0.631463		M1	regulation of chromatin binding	GO:0035561	0.000542195	2	PARP9,DTX3L			M1	cellular response to tumor necrosis factor	GO:0071356	0.00199944	3	GBP2,CCL2,CASP4			M2	drug metabolic process	GO:0017144	0.00554103	2	SLC25A33,ACAT1			M1	cofactor metabolic process	GO:0051186	0.0148904	2	GSTM3,ACAT1
	SLC26A2	0.783333	0.716667	0.700733	1.01144	0.864631	0.405625		BCL6	0.838889	0.5	1.71914	1.22595	0.322432	0.388991		M1	regulation of response to cytokine stimulus	GO:0060759	0.000588588	3	PARP9,CD74,CASP4			M1	positive regulation of defense response to virus by host	GO:0002230	0.00199944	2	PARP9,DTX3L			M3	organic cyclic compound catabolic process	GO:1901361	0.00376295	2	ALDH6A1,EPHX2			M1	monocarboxylic acid metabolic process	GO:0032787	0.0185434	2	ACADM,CPT1A
	ALB	0.744444	0.675	0.154546	-0.703793	2.97614	-1.6952		BIRC3	0.672222	0.725	1.48837	1.15649	1.60997	0.616589		M1	negative regulation of DNA damage response, signal transduction by p53 class mediator	GO:0043518	0.000588588	2	CD44,CD74			M1	immune effector process	GO:0002252	0.00219228	4	MALT1,PARP9,IFI16,DTX3L			M4	regulation of mitotic cell cycle	GO:0007346	0.00480927	2	FOXC1,CCND2			M1	nucleobase-containing small molecule metabolic process	GO:0055086	0.0216088	2	ALDH6A1,ACAT1
	ABHD2	0.738889	0.733333	1.01419	0.0173944	0.195494	-0.572802		C3	0.627778	0.725	0.778356	1.85388	1.51842	2.34536		M1	regulation of double-strand break repair via nonhomologous end joining	GO:2001032	0.000668606	2	PARP9,DTX3L			M1	protein import into nucleus, translocation	GO:0000060	0.00219228	2	BCL3,BCL6			M4	response to growth factor	GO:0070848	0.00504957	2	FOXC1,MXRA5			M2	nicotinamide nucleotide metabolic process	GO:0046496	0.00066618	2	PKLR,FMO2
	AQP3	0.738889	0.666667	7.75238	-1.40227	35.5532	-0.767294		CA12	0.683333	0.725	9.03268	-0.573287	5.55884	-0.595729		M1	immune effector process	GO:0002252	0.000853182	4	PARP9,DTX3L,C3,SERPING1			M1	intrinsic apoptotic signaling pathway in response to DNA damage by p53 class mediator	GO:0042771	0.00219228	2	BCL3,IFI16											M2	pyridine nucleotide metabolic process	GO:0019362	0.00066618	2	PKLR,FMO2
	AQP7	0.738889	0.733333	1.63167	-0.626557	0.572012	-1.44509		CA4	0.5	0.7	0.774995	-1.27095	3.11052	-1.1033		M1	regulation of intrinsic apoptotic signaling pathway by p53 class mediator	GO:1902253	0.000853182	2	CD44,CD74			M1	innate immune response	GO:0045087	0.00219228	4	PARP9,GBP2,CCL2,IFI16			SOURCE	TARGET	WEIGHT						M2	drug metabolic process	GO:0017144	0.000705584	3	PKLR,CYP17A1,FMO2
	CDH1	0.738889	0.775	1.40317	-0.683401	0.859259	-0.357542		CALCRL	0.677778	0.575	0.701584	1.01776	0.156429	-0.380441		M1	positive regulation of double-strand break repair	GO:2000781	0.000890308	2	PARP9,DTX3L			M1	cellular response to cytokine stimulus	GO:0071345	0.00219228	4	PARP9,GBP2,CCL2,CASP4			ACADM	EIF1AX	0.871407						M2	pyridine-containing compound metabolic process	GO:0072524	0.000705584	2	PKLR,FMO2
	CMBL	0.738889	0.725	2.2597	-0.0183573	3.62597	-0.850821		CARHSP1	0.727778	0.683333	4.12034	0.53004	7.77933	0.881144		M1	positive regulation of peptidyl-tyrosine phosphorylation	GO:0050731	0.00098347	3	CD44,PARP9,CD74			M1	response to tumor necrosis factor	GO:0034612	0.00219228	3	GBP2,CCL2,CASP4			ACAT1	ACADM	0.851552						M2	oxidoreduction coenzyme metabolic process	GO:0006733	0.000756355	2	PKLR,FMO2
	CUBN	0.738889	0.658333	3.51222	-0.451438	0.156477	-0.380441		CASP4	0.727778	0.766667	1.09111	0.69827	1.38192	0.67298		M1	negative regulation of signal transduction by p53 class mediator	GO:1901797	0.00098347	2	CD44,CD74			M1	defense response to virus	GO:0051607	0.00219228	3	PARP9,IFI16,DTX3L			CLCNKB	FXYD2	0.716517						M2	coenzyme metabolic process	GO:0006732	0.00325427	2	PKLR,FMO2
	FGF9	0.738889	0.741667	1.86205	-1.22884	0.913215	-1.31026		CASR	0.577778	0.666667	2.95877	-1.20722	0.154379	-0.380441		M1	protein localization to nucleus	GO:0034504	0.00108473	3	PARP9,GBP2,DTX3L			M1	leukocyte differentiation	GO:0002521	0.00246368	3	RELB,IFI16,BCL6			PER2	CRY2	0.668421						M2	cofactor metabolic process	GO:0051186	0.00658842	2	PKLR,FMO2
	FMO2	0.738889	0.7	0.547738	-0.588766	0.151597	-0.813242		CCL2	0.616667	0.716667	5.12285	0.771992	52.5905	1.18167		M1	complement activation	GO:0006956	0.00108473	2	SERPING1,C3			M1	positive regulation of apoptotic process	GO:0043065	0.00246368	4	CCL2,BCL6,STK17B,TNFSF10			PAPPA2	SGK2	0.633736						M2	nucleotide metabolic process	GO:0009117	0.00783937	2	PKLR,FMO2
	GLTP	0.738889	0.658333	1.63885	-0.628997	2.60688	-0.387047		CCND2	0.738889	0.608333	0.543525	-0.588741	0.86064	-0.356914		M1	negative regulation of intrinsic apoptotic signaling pathway in response to DNA damage	GO:1902230	0.00108473	2	CD44,CD74			M1	positive regulation of programmed cell death	GO:0043068	0.00246368	4	CCL2,BCL6,STK17B,TNFSF10			ALDH6A1	SELENBP1	0.616041						M2	nucleoside phosphate metabolic process	GO:0006753	0.00783937	2	PKLR,FMO2
	ITIH5	0.738889	0.658333	0.467302	-2.01251	0.0730311	-0.42852		CCND3	0.788889	0.533333	1.4843	-0.423198	0.0760254	0.437086		M1	positive regulation of defense response to virus by host	GO:0002230	0.00108473	2	PARP9,DTX3L			M1	positive regulation of cytokine-mediated signaling pathway	GO:0001961	0.00246368	2	PARP9,CASP4			EPHX2	ALDH6A1	0.606732						M2	nucleobase-containing small molecule metabolic process	GO:0055086	0.00891915	2	PKLR,FMO2
	MTURN	0.738889	0.775	2.87553	-0.736213	3.6955	-0.505214		CD151	0.516667	0.65	7.28698	0.935284	30.7398	0.394855		M1	regulation of DNA damage response, signal transduction by p53 class mediator	GO:0043516	0.00113665	2	CD44,CD74			M1	intrinsic apoptotic signaling pathway in response to endoplasmic reticulum stress	GO:0070059	0.00246368	2	TNFRSF10B,CASP4			CA12	PTGER3	0.588875						M3	regulation of smooth muscle cell migration	GO:0014910	0.000789791	2	PLAU,SORL1
	MXRA5	0.738889	0.808333	0.235133	-1.06447	0.450768	-1.41526		CD44	0.5	0.65	0.546887	1.73889	0.563873	0.832885		M1	intrinsic apoptotic signaling pathway in response to DNA damage by p53 class mediator	GO:0042771	0.00114946	2	CD44,CD74			M1	regulation of defense response to virus by host	GO:0050691	0.00246368	2	PARP9,DTX3L			FMO2	FMO4	0.583916						M3	smooth muscle cell migration	GO:0014909	0.00101193	2	PLAU,SORL1
	RFX1	0.738889	0.7	1.17295	-0.306264	0.215636	-0.765162		CD74	0.622222	0.616667	10.946	1.33533	73.1898	0.536604		M1	regulation of intrinsic apoptotic signaling pathway in response to DNA damage	GO:1902229	0.00114946	2	CD44,CD74			M1	double-strand break repair via nonhomologous end joining	GO:0006303	0.00279279	2	PARP9,DTX3L			PLAU	TIMP3	0.583204						M3	muscle cell migration	GO:0014812	0.0011019	2	PLAU,SORL1
	RORC	0.738889	0.841667	0.937266	-0.885034	0.6776	-1.76299		CD99	0.516667	0.725	1.17225	0.503507	2.05423	0.437994		M1	regulation of peptidyl-tyrosine phosphorylation	GO:0050730	0.00126304	3	CD44,PARP9,CD74			M1	I-kappaB kinase/NF-kappaB signaling	GO:0007249	0.00285559	3	BCL3,TNFRSF10B,TNFSF10			ACADM	ALDH6A1	0.57949						M3	positive regulation of intracellular protein transport	GO:0090316	0.00444466	2	SORL1,CDH1
	SELENBP1	0.738889	0.733333	1.86119	-1.22842	4.55958	-0.429224		CDC42SE2	0.622222	0.5	1.32609	0.525358	0.407324	-0.425754		M1	regulation of defense response to virus by host	GO:0050691	0.00142058	2	PARP9,DTX3L			M1	nucleocytoplasmic transport	GO:0006913	0.00286711	3	BCL3,MALT1,BCL6			TACSTD2	CDH1	0.577019						M3	cellular response to decreased oxygen levels	GO:0036294	0.00459534	2	AQP3,NDRG1
	SLC44A2	0.738889	0.725	2.03329	-0.75002	2.02102	-0.370252		CDH1	0.738889	0.775	1.40317	-0.683401	0.859259	-0.357542		M1	regulation of immune effector process	GO:0002697	0.001482	3	PARP9,DTX3L,SERPING1			M1	nuclear transport	GO:0051169	0.00286711	3	BCL3,MALT1,BCL6			PAPPA2	FMO2	0.569898						M3	cellular response to hypoxia	GO:0071456	0.00459534	2	AQP3,NDRG1
	AFMID	0.733333	0.666667	7.00398	-0.851945	1.75072	-0.669461		CDH6	0.683333	0.65	3.73317	1.82836	0.731888	0.865801		M1	protein activation cascade	GO:0072376	0.001482	2	SERPING1,C3			M1	positive regulation of response to cytokine stimulus	GO:0060760	0.00286711	2	PARP9,CASP4			PAPPA2	FMO4	0.557213						M3	positive regulation of apoptotic signaling pathway	GO:2001235	0.00558368	2	TPD52L1,TIMP3
	ARHGEF16	0.733333	0.683333	0.616936	-1.65157	0.673353	-0.71844		CDKL2	0.794444	0.6	1.09126	-0.6305	0.182329	-0.572802		M1	intrinsic apoptotic signaling pathway	GO:0097193	0.00148214	3	CD44,CD74,CASP4			M1	double-strand break repair	GO:0006302	0.00302655	3	PARP9,NABP1,DTX3L			PAPPA2	GPRIN2	0.544242						M3	cellular response to oxygen levels	GO:0071453	0.00564884	2	AQP3,NDRG1
	ARL4C	0.733333	0.725	4.83638	1.1668	12.1282	0.981233		CLCN5	0.627778	0.708333	1.63113	-0.981321	0.424387	-0.866114		M1	double-strand break repair via nonhomologous end joining	GO:0006303	0.00148214	2	PARP9,DTX3L			M1	non-recombinational repair	GO:0000726	0.00344937	2	PARP9,DTX3L			PAPPA2	CYP17A1	0.534704						M3	positive regulation of intracellular transport	GO:0032388	0.00658842	2	SORL1,CDH1
	ASPA	0.733333	0.741667	2.09898	-0.551806	0.529673	-1.31664		CLCNKB	0.733333	0.741667	4.13087	-1.79606	9.93325	-0.867777		M1	non-recombinational repair	GO:0000726	0.00197316	2	PARP9,DTX3L			M1	regulation of immune effector process	GO:0002697	0.00348883	3	PARP9,MALT1,DTX3L			CA12	TACSTD2	0.512312						M3	regulation of intracellular protein transport	GO:0033157	0.0083404	2	SORL1,CDH1
	CEP68	0.733333	0.741667	1.32625	-0.176331	0.639474	-1.31501		CLDN1	0.677778	0.558333	1.47573	1.47048	1.54144	0.4184		M1	cellular response to interferon-gamma	GO:0071346	0.00205159	2	PARP9,GBP2			M1	positive regulation of protein localization to nucleus	GO:1900182	0.00410498	2	PARP9,DTX3L			SORL1	ALDH6A1	0.506561						M3	response to hypoxia	GO:0001666	0.00871044	2	AQP3,NDRG1
	CLCNKB	0.733333	0.741667	4.13087	-1.79606	9.93325	-0.867777		CLDN16	0.638889	0.566667	0.774295	-2.7452	1.30418	-0.420473		M1	intrinsic apoptotic signaling pathway by p53 class mediator	GO:0072332	0.00220262	2	CD44,CD74			M1	intrinsic apoptotic signaling pathway by p53 class mediator	GO:0072332	0.00441474	2	BCL3,IFI16			PLAU	CCND2	0.505997						M3	response to decreased oxygen levels	GO:0036293	0.00871044	2	AQP3,NDRG1
	CYP4V2	0.733333	0.758333	1.71999	-0.106634	1.54521	-0.515659		CLIC1	0.566667	0.575	4.1901	0.69364	47.3645	0.389699		M1	regulation of signal transduction by p53 class mediator	GO:1901796	0.00220262	2	CD44,CD74			M1	cytokine-mediated signaling pathway	GO:0019221	0.00448198	3	PARP9,CCL2,CASP4			PLAU	CA12	0.505249						M3	response to oxygen levels	GO:0070482	0.00953932	2	AQP3,NDRG1
	DDHD2	0.733333	0.691667	1.09533	-0.154391	0.273425	-0.524714		COBLL1	0.572222	0.666667	6.61202	-0.403627	1.35652	-0.372927		M1	positive regulation of DNA repair	GO:0045739	0.00220262	2	PARP9,DTX3L			M1	positive regulation of DNA repair	GO:0045739	0.00451377	2	PARP9,DTX3L			PTGER3	PCK1	0.504334						M3	protein maturation	GO:0051604	0.0102877	2	PLAU,SORL1
	DTX3L	0.733333	0.733333	1.47994	0.845449	1.8722	0.745796		COL4A1	0.5	0.758333	1.55265	0.98382	0.595822	0.641704		M1	positive regulation of protein localization to nucleus	GO:1900182	0.00220262	2	PARP9,DTX3L			M1	cellular response to interleukin-1	GO:0071347	0.00542716	2	GBP2,CCL2			SORL1	NDRG1	0.501587						M3	positive regulation of cellular protein localization	GO:1903829	0.0130162	2	SORL1,CDH1
	EFHD1	0.733333	0.7	2.95792	-0.993781	2.17953	-0.871964		COL7A1	0.677778	0.766667	0.697221	2.21278	0.410244	1.95519		M1	regulation of apoptotic signaling pathway	GO:2001233	0.0022943	3	CD44,CD74,TNFSF10			M1	protein autoubiquitination	GO:0051865	0.00558849	2	RNF213,DTX3L			HPD	FMO4	0.497315						M3	establishment of protein localization to organelle	GO:0072594	0.0142801	2	SORL1,CDH1
	PRPF3	0.733333	0.658333	2.26827	-0.232228	0.413581	-0.850479		CPT1A	0.794444	0.766667	1.55841	-0.52852	0.45576	-0.617182		M1	DNA damage response, signal transduction by p53 class mediator	GO:0030330	0.00240619	2	CD44,CD74			M1	response to radiation	GO:0009314	0.0056328	3	BCL3,NABP1,IFI16			PTGER3	TACSTD2	0.496903						M3	regulation of intracellular transport	GO:0032386	0.0144238	2	SORL1,CDH1
	RNF213	0.733333	0.691667	2.7249	0.940052	0.892475	0.523539		CRY2	0.894444	0.808333	1.24496	-0.4411	0.185671	-0.572802		M1	protein autoubiquitination	GO:0051865	0.00251247	2	RNF213,DTX3L			M1	regulation of double-strand break repair	GO:2000779	0.00568347	2	PARP9,DTX3L			ALB	PTGER3	0.496232						M3	negative regulation of proteolysis	GO:0045861	0.0145675	2	SORL1,TIMP3
	SLC34A2	0.733333	0.691667	0.307692	1.34071	0.882549	0.76838		CRYAB	0.838889	0.65	4.0354	1.36605	52.9117	0.625285		M1	regulation of endopeptidase activity	GO:0052548	0.00251344	3	CD44,SERPING1,TNFSF10			M1	regulation of defense response to virus	GO:0050688	0.00584468	2	PARP9,DTX3L			AQP3	CA12	0.489931						M3	positive regulation of protein transport	GO:0051222	0.0170954	2	SORL1,CDH1
	TKT	0.733333	0.808333	1.3988	1.01242	3.55216	0.741761		CTNNB1	0.505556	0.541667	2.18222	0.489618	2.50474	-0.465727		M1	regulation of double-strand break repair	GO:2000779	0.00255646	2	PARP9,DTX3L			M1	protein import into nucleus	GO:0006606	0.00593887	2	BCL3,BCL6			HPD	PKLR	0.485905						M3	positive regulation of establishment of protein localization	GO:1904951	0.01832	2	SORL1,CDH1
	TMEM132A	0.733333	0.725	0.0769231	0.594616	0.62218	1.43436		CTSZ	0.572222	0.725	1.71141	0.689271	4.38381	0.428419		M1	negative regulation of response to DNA damage stimulus	GO:2001021	0.00257118	2	CD44,CD74			M1	intrinsic apoptotic signaling pathway in response to DNA damage	GO:0008630	0.00593887	2	BCL3,IFI16			TIMP3	TACSTD2	0.471452						M3	regulation of apoptotic signaling pathway	GO:2001233	0.01832	2	TPD52L1,TIMP3
	VWA5A	0.733333	0.691667	0.0769231	-0.343123	0.546839	0.828467		CTTNBP2NL	0.566667	0.6	1.32188	0.522572	0.149967	0.485172		M1	regulation of defense response to virus	GO:0050688	0.00257118	2	PARP9,DTX3L			M1	lymphocyte differentiation	GO:0030098	0.00609992	2	RELB,BCL6			PAPPA2	CLCN5	0.469201						M3	regulation of protein catabolic process	GO:0042176	0.0198598	2	SORL1,TIMP3
	WFDC2	0.733333	0.725	6.13088	1.02281	298.298	0.886604		CYBA	0.622222	0.766667	6.70063	0.830207	88.7537	0.902271		M1	intrinsic apoptotic signaling pathway in response to DNA damage	GO:0008630	0.00264431	2	CD44,CD74			M1	import into nucleus	GO:0051170	0.00619333	2	BCL3,BCL6			PLAU	NDRG1	0.462504						M3	regulation of cellular protein localization	GO:1903827	0.0267873	2	SORL1,CDH1
	ZER1	0.733333	0.691667	3.34745	-0.357526	0.560645	-1.07028		CYTOR	0.5	0.658333	0.0769231	0.594616	0.0750181	0.437086		M1	regulation of peptidase activity	GO:0052547	0.00270699	3	CD44,SERPING1,TNFSF10			M1	regulation of protein localization to nucleus	GO:1900180	0.00651539	2	PARP9,DTX3L			PAPPA2	RORC	0.461336						M3	intracellular protein transport	GO:0006886	0.0306771	2	SORL1,CDH1
	ADGRG1	0.727778	0.691667	3.64446	0.998815	2.77059	0.59081		DBI	0.672222	0.691667	6.91836	0.530523	103.247	0.379998		M1	response to interferon-gamma	GO:0034341	0.00276138	2	PARP9,GBP2			M1	regulation of NIK/NF-kappaB signaling	GO:1901222	0.00667695	2	BCL3,MALT1			ALB	PKLR	0.45797						M3	positive regulation of apoptotic process	GO:0043065	0.0310236	2	TPD52L1,TIMP3
	CARHSP1	0.727778	0.683333	4.12034	0.53004	7.77933	0.881144		DEFB1	0.527778	0.65	26.5289	-1.32389	559.984	-0.381585		M1	peptidyl-tyrosine phosphorylation	GO:0018108	0.00281884	3	CD44,PARP9,CD74			M1	hemopoiesis	GO:0030097	0.00671009	3	RELB,IFI16,BCL6			RORC	PKLR	0.456743						M3	positive regulation of programmed cell death	GO:0043068	0.0310236	2	TPD52L1,TIMP3
	CASP4	0.727778	0.766667	1.09111	0.69827	1.38192	0.67298		DIAPH1	0.727778	0.583333	1.3988	0.370975	0.558785	0.832537		M1	peptidyl-tyrosine modification	GO:0018212	0.00281952	3	CD44,PARP9,CD74			M1	hematopoietic or lymphoid organ development	GO:0048534	0.00702019	3	RELB,IFI16,BCL6			PAPPA2	ALB	0.452718
	LAP3	0.727778	0.675	1.01419	0.0173944	2.55154	0.362836		DNASE1	0.894444	0.65	1.71592	-0.71805	0.827203	-0.82052		M1	regulation of protein localization to nucleus	GO:1900180	0.00281952	2	PARP9,DTX3L			M1	NIK/NF-kappaB signaling	GO:0038061	0.00702019	2	BCL3,MALT1			PAPPA2	CASR	0.448306						SOURCE	TARGET	WEIGHT
	LTF	0.727778	0.8	0.384615	2.43581	2.78982	2.86115		DPP4	0.566667	0.775	0.778356	0.698254	0.418676	-1.27421		M1	negative regulation of intrinsic apoptotic signaling pathway	GO:2001243	0.00302474	2	CD44,CD74			M1	regulation of JAK-STAT cascade	GO:0046425	0.00702019	2	PARP9,BCL3			RORC	FMO4	0.447008						ACADM	EIF1AX	0.541063
	PPIC	0.727778	0.725	1.24496	0.697062	8.43271	0.359606		DTX3L	0.733333	0.733333	1.47994	0.845449	1.8722	0.745796		M1	positive regulation of immune response	GO:0050778	0.00311923	3	PARP9,C3,SERPING1			M1	defense response to other organism	GO:0098542	0.00712145	3	PARP9,IFI16,DTX3L			TIMP3	CCND2	0.429265						TIMP3	CA12	0.320984
	SIRPA	0.727778	0.733333	0.624661	1.37816	0.177166	0.72562		DUSP15	0.511111	0.583333	1.09111	-0.630417	2.11068	-0.458535		M1	regulation of defense response	GO:0031347	0.00334359	3	PARP9,DTX3L,SERPING1			M1	response to interleukin-1	GO:0070555	0.00712145	2	GBP2,CCL2			EIF1AX	PEBP1	0.410816						GGA2	SORL1	0.318991
	INPP5J	0.688889	0.741667	1.24526	-0.886908	2.1752	-0.989649		DUSP22	0.566667	0.616667	0.234982	0.811015	0.0724785	0.437086		M1	positive regulation of response to DNA damage stimulus	GO:2001022	0.00334359	2	PARP9,DTX3L			M1	regulation of STAT cascade	GO:1904892	0.00720104	2	PARP9,BCL3			HMGCS2	PTGER3	0.389808						TPD52L1	CA12	0.289625
	METTL7A	0.688889	0.691667	14.9507	-0.426361	12.4834	-0.473583		EFHD1	0.733333	0.7	2.95792	-0.993781	2.17953	-0.871964		M1	regulation of multi-organism process	GO:0043900	0.00339961	3	PARP9,CD74,DTX3L			M1	JAK-STAT cascade	GO:0007259	0.00740393	2	PARP9,BCL3			PKLR	CDKL2	0.369913						METTL7A	ALDH3A2	0.284467
	USP2	0.688889	0.733333	0.932353	-0.889682	0.688443	-1.08116		EIF1AX	0.516667	0.766667	3.49708	-0.450805	8.40048	-0.374787		M1	innate immune response	GO:0045087	0.00367831	3	PARP9,GBP2,SERPING1			M1	positive regulation of response to DNA damage stimulus	GO:2001022	0.00740393	2	PARP9,DTX3L			ALB	SGK2	0.356307						TIMP3	CCND2	0.284119
	ARHGEF1	0.683333	0.691667	1.01419	0.0173944	0.481687	1.21871		EPHX2	0.788889	0.583333	1.70805	-0.719283	0.942352	-0.551779		M1	signal transduction in response to DNA damage	GO:0042770	0.00379486	2	CD44,CD74			M1	immune system development	GO:0002520	0.00758929	3	RELB,IFI16,BCL6			FOXC1	TIMP3	0.337313						HIBADH	ALDH6A1	0.281383
	ARSD	0.683333	0.733333	2.87538	-0.544941	2.41294	-0.584951		EPS8L1	0.505556	0.591667	1.2409	-0.444666	1.505	0.35709		M1	regulation of response to external stimulus	GO:0032101	0.00427731	3	PARP9,DTX3L,SERPING1			M1	STAT cascade	GO:0097696	0.0077183	2	PARP9,BCL3			TIMP3	MXRA5	0.326191						NDRG1	TIMP3	0.27886
	BCL3	0.683333	0.733333	0.701584	1.01776	0.926612	0.631463		ERBB2	0.677778	0.716667	2.56418	-0.722127	2.56775	-0.353709		M1	regulation of DNA repair	GO:0006282	0.00472533	2	PARP9,DTX3L			M1	regulation of DNA binding	GO:0051101	0.00779585	2	BCL3,IFI16			AQP3	CDH1	0.310277						PLAU	NDRG1	0.277316
	CA12	0.683333	0.725	9.03268	-0.573287	5.55884	-0.595729		ERI3	0.627778	0.65	1.32258	0.522247	0.289294	1.00719		M1	signal transduction by p53 class mediator	GO:0072331	0.00518469	2	CD44,CD74			M1	regulation of cytokine-mediated signaling pathway	GO:0001959	0.00806356	2	PARP9,CASP4			MAL	FMO2	0.301645						FOXC1	TIMP3	0.270989
	DDB2	0.683333	0.691667	1.80167	0.0532575	0.073489	0.437086		FGF9	0.738889	0.741667	1.86205	-1.22884	0.913215	-1.31026		M1	humoral immune response	GO:0006959	0.00518469	2	C3,SERPING1			M1	DNA repair	GO:0006281	0.00839632	3	PARP9,NABP1,DTX3L			PAPPA2	CLDN16	0.290013						HIBADH	ACADM	0.268722
	FLNA	0.683333	0.658333	2.33271	-0.527376	5.35572	0.365328		FGFR1	0.466667	0.4	1.32188	0.522572	0.104021	-0.620883		M1	positive regulation of I-kappaB kinase/NF-kappaB signaling	GO:0043123	0.00518469	2	CD74,TNFSF10			M1	positive regulation of immune response	GO:0050778	0.00859576	3	MALT1,PARP9,IFI16			EIF1AX	SLC25A33	0.282964						METTL7A	ALDH6A1	0.268548
	FOXC1	0.683333	0.725	6.11422	-1.64627	7.59161	-0.357593		FHL2	0.516667	0.716667	0.384766	0.983709	0.138736	0.485172		M1	regulation of response to biotic stimulus	GO:0002831	0.00561934	2	PARP9,DTX3L			M1	regulation of response to cytokine stimulus	GO:0060759	0.00893707	2	PARP9,CASP4			XPNPEP2	PTGER3	0.259949						CA12	CDH1	0.267566
	GK5	0.683333	0.658333	1.09126	-0.152246	0.0827474	-0.42852		FLNA	0.683333	0.658333	2.33271	-0.527376	5.35572	0.365328		M1	regulation of intrinsic apoptotic signaling pathway	GO:2001242	0.00576472	2	CD44,CD74			M1	regulation of defense response	GO:0031347	0.00903459	3	PARP9,IFI16,DTX3L			ASPA	PCK1	0.224906						METTL7A	PEBP1	0.266658
	GPRIN2	0.683333	0.7	0.388979	-1.74876	0.629416	-0.954652		FMO4	0.577778	0.666667	2.56964	-0.718331	0.798818	-0.424382		M1	cellular response to tumor necrosis factor	GO:0071356	0.00653587	2	GBP2,CASP4			M1	regulation of multi-organism process	GO:0043900	0.00924888	3	PARP9,IFI16,DTX3L			RORC	ALB	0.214743						CA12	ALDH3A2	0.261722
	KIF3A	0.683333	0.708333	1.01419	0.0173944	0.451797	-1.02662		FSTL3	0.616667	0.733333	3.02823	0.469249	5.11789	0.662255		M1	positive regulation of ERK1 and ERK2 cascade	GO:0070374	0.00686899	2	CD44,CD74			M1	response to ionizing radiation	GO:0010212	0.00948745	2	NABP1,IFI16			GPRIN2	HMGCS2	0.214404						METTL7A	SELENBP1	0.261628
	LRRK2	0.683333	0.666667	1.24566	-0.0424408	0.192239	-0.572802		FXYD2	0.5	0.558333	2.3988	-1.36547	96.4235	-0.918881		M1	negative regulation of endopeptidase activity	GO:0010951	0.0070708	2	CD44,SERPING1			M1	regulation of DNA repair	GO:0006282	0.00948745	2	PARP9,DTX3L			HOXD9	ALB	0.204342						CA12	COBLL1	0.255776
	MIOX	0.683333	0.675	32.361	-1.574	57.5269	-1.4365		GBP2	0.733333	0.65	0.0811359	0.594616	0.188081	1.15843		M1	positive regulation of binding	GO:0051099	0.00725476	2	PARP9,DTX3L			M1	protein import	GO:0017038	0.00990287	2	BCL3,BCL6			SCIN	TMPRSS4	0.168626						PLAU	CCND2	0.253956
	PARP9	0.683333	0.691667	1.32609	0.520681	0.673209	0.926497		GGA2	0.838889	0.658333	1.7934	-0.496805	0.649933	-0.598311		M1	negative regulation of peptidase activity	GO:0010466	0.00739306	2	CD44,SERPING1			M1	signal transduction by p53 class mediator	GO:0072331	0.0101896	2	BCL3,IFI16			TMPRSS4	GGT6	0.139651						ACAT1	ACADM	0.251133
	SAMD11	0.683333	0.741667	0.779207	-0.518944	0.60428	-1.55633		GGT6	0.527778	0.691667	4.882	-0.980382	7.80338	-0.394881		M1	defense response to virus	GO:0051607	0.0074707	2	PARP9,DTX3L			M1	positive regulation of I-kappaB kinase/NF-kappaB signaling	GO:0043123	0.0103443	2	TNFRSF10B,TNFSF10			LIPH	MFSD4A	0.136098						EIF1AX	PEBP1	0.242488
	SFXN2	0.683333	0.675	1.79395	-0.212287	0.240199	-1.19797		GLTP	0.738889	0.658333	1.63885	-0.628997	2.60688	-0.387047		M1	response to tumor necrosis factor	GO:0034612	0.00749797	2	GBP2,CASP4			M1	regulation of response to biotic stimulus	GO:0002831	0.0109632	2	PARP9,DTX3L			MIOX	FXYD2	0.129528						FOXC1	CA12	0.242219
	ALDH18A1	0.677778	0.691667	1.01419	0.0173944	0.0740741	0.437086		GPAT3	0.633333	0.491667	2.18417	-0.89288	0.315538	-0.717074		M1	negative regulation of apoptotic signaling pathway	GO:2001234	0.00767965	2	CD44,CD74			M1	positive regulation of cysteine-type endopeptidase activity	GO:2001056	0.0109632	2	IFI16,TNFSF10			PER2	EIF1AX	0.118551						ALDH6A1	ALDH3A2	0.236949
	ALKAL2	0.677778	0.758333	0.388828	2.44899	1.18989	1.61312		GSTM3	0.638889	0.616667	5.25975	-1.67245	38.4722	-0.38353		M1	regulation of I-kappaB kinase/NF-kappaB signaling	GO:0043122	0.00788414	2	CD74,TNFSF10			M1	regulation of response to external stimulus	GO:0032101	0.0110462	3	PARP9,CCL2,DTX3L			CLCNKB	MRO	0.113807						ALDH6A1	ZNF91	0.234924
	APOBEC3G	0.677778	0.725	0.162272	0.233946	1.15264	1.35574		GSTP1	0.672222	0.808333	31.5663	0.57037	515.321	0.650865		M1	regulation of cysteine-type endopeptidase activity involved in apoptotic process	GO:0043281	0.00897238	2	CD44,TNFSF10			M1	positive regulation of endopeptidase activity	GO:0010950	0.0128752	2	IFI16,TNFSF10			TIMP3	COBLL1	0.111877						SORL1	TIMP3	0.228374
	ASNS	0.677778	0.775	0.698072	-0.303193	0.368973	1.4317		HIBADH	0.627778	0.641667	1.47658	-0.788754	0.795515	-0.425009		M1	positive regulation of DNA metabolic process	GO:0051054	0.00909734	2	PARP9,DTX3L			M1	positive regulation of binding	GO:0051099	0.0136371	2	PARP9,DTX3L			TFCP2L1	TMPRSS4	0.106609						AQP3	NDRG1	0.215755
	CISH	0.677778	0.775	1.55616	0.693979	4.60914	0.704152		HIF1A	0.616667	0.725	3.57557	0.694785	2.91695	0.505038		M1	I-kappaB kinase/NF-kappaB signaling	GO:0007249	0.00926525	2	CD74,TNFSF10			M1	positive regulation of peptidase activity	GO:0010952	0.0142599	2	IFI16,TNFSF10			MFSD4A	TMEM213	0.105855						TIMP3	SELENBP1	0.196491
	CMTM3	0.677778	0.691667	0.781869	0.69503	1.22553	0.904175		HKDC1	0.522222	0.741667	2.0191	0.692253	0.112055	0.677531		M1	regulation of ERK1 and ERK2 cascade	GO:0070372	0.00984141	2	CD44,CD74			M1	regulation of I-kappaB kinase/NF-kappaB signaling	GO:0043122	0.0153457	2	TNFRSF10B,TNFSF10			CRY2	TMPRSS4	0.105185						TIMP3	EFHD1	0.18746
	COL7A1	0.677778	0.766667	0.697221	2.21278	0.410244	1.95519		HPD	0.577778	0.633333	2.2611	-0.701051	5.51873	-1.69717		M1	double-strand break repair	GO:0006302	0.00984141	2	PARP9,DTX3L			M1	negative regulation of mitotic cell cycle	GO:0045930	0.0159224	2	NABP1,CCL2			PAQR7	TMEM213	0.0986519						EIF1AX	ZNF91	0.185681
	CYBC1	0.677778	0.733333	1.93812	0.347188	3.94797	0.63389		HS3ST1	0.616667	0.65	0.773594	1.27348	0.470409	1.20929		M1	regulation of cysteine-type endopeptidase activity	GO:2000116	0.0107601	2	CD44,TNFSF10			M1	negative regulation of cytokine production	GO:0001818	0.016248	2	BCL3,RELB			ARSD	HSD11B2	0.0817624						ARRDC3	HSPA2	0.180485
	DCAF16	0.677778	0.7	3.74837	-0.169943	1.92974	-0.721476		HSD11B2	0.505556	0.666667	19.8595	-0.502253	62.925	-0.607352		M1	ERK1 and ERK2 cascade	GO:0070371	0.0108504	2	CD44,CD74			M1	regulation of protein ubiquitination	GO:0031396	0.016248	2	BIRC3,DTX3L			SORL1	ARRDC3	0.0674968						SLC44A2	GLTP	0.176456
	DESI1	0.677778	0.85	1.09533	-0.154391	1.31226	0.527398		HSPA2	0.638889	0.675	1.47097	-1.71728	7.11815	-0.502972		M1	positive regulation of cellular protein localization	GO:1903829	0.0113302	2	PARP9,DTX3L			M1	positive regulation of DNA metabolic process	GO:0051054	0.0170449	2	PARP9,DTX3L			SERTAD4	COBLL1	0.0672916						SORL1	METTL7A	0.170208
	ERBB2	0.677778	0.716667	2.56418	-0.722127	2.56775	-0.353709		IER2	0.727778	0.575	5.66878	0.417749	78.6584	-0.360551		M1	regulation of innate immune response	GO:0045088	0.0114362	2	PARP9,SERPING1			M1	positive regulation of innate immune response	GO:0045089	0.0171677	2	PARP9,IFI16			SAMD11	SLC43A2	0.0467767						ACADM	ALDH3A2	0.169605
	GRB14	0.677778	0.775	0.933054	0.21238	0.150599	-0.380441		IFI16	0.5	0.691667	0.78272	0.704131	0.976274	0.503587		M1	negative regulation of proteolysis	GO:0045861	0.0127831	2	CD44,SERPING1			M1	response to endoplasmic reticulum stress	GO:0034976	0.0179428	2	TNFRSF10B,CASP4			BBOX1	FGF9	0.0303832						PEBP1	ALDH3A2	0.166008
	GRK2	0.677778	0.691667	1.47643	-0.0834335	1.58864	0.415904		IFITM3	0.894444	0.7	3.35152	0.898891	48.678	0.663742		M1	response to virus	GO:0009615	0.01293	2	PARP9,DTX3L			M1	regulation of response to DNA damage stimulus	GO:2001020	0.0180898	2	PARP9,DTX3L											SORL1	COBLL1	0.164795
	HOXD9	0.677778	0.683333	11.2782	-0.60004	16.2864	-0.514496		IFT43	0.4	0.533333	0.85613	0.434632	0.0697521	0.437086		M1	activation of immune response	GO:0002253	0.013792	2	C3,SERPING1			M1	cellular response to external stimulus	GO:0071496	0.0182882	2	TNFRSF10B,IFI16											GSTM3	TIMP3	0.163305
	IRF7	0.677778	0.808333	1.3988	-0.304547	6.98517	0.781641		IGFBP7	0.572222	0.608333	10.2863	0.391503	33.7668	0.374037		M1	lipid biosynthetic process	GO:0008610	0.0168049	2	CD74,C3			M1	regulation of protein modification by small protein conjugation or removal	GO:1903320	0.0194054	2	BIRC3,DTX3L											TIMP3	HSPA2	0.162307
	LTB	0.677778	0.716667	4.68744	1.18487	51.7504	1.23531		INPP5J	0.688889	0.741667	1.24526	-0.886908	2.1752	-0.989649		M1	regulation of binding	GO:0051098	0.0173872	2	PARP9,DTX3L			M1	regulation of cysteine-type endopeptidase activity	GO:2000116	0.0204371	2	IFI16,TNFSF10											METTL7A	ARRDC3	0.16049
	PAX2	0.677778	0.658333	3.03093	-0.140298	0.973774	-0.394951		ITGB6	0.622222	0.725	2.0184	0.913819	1.33272	1.11099		M1	defense response to other organism	GO:0098542	0.0176721	2	PARP9,DTX3L			M1	positive regulation of cellular protein localization	GO:1903829	0.0218392	2	PARP9,DTX3L											GPAT3	NDRG1	0.160223
	PKLR	0.677778	0.708333	0.779057	-1.27438	0.394348	-1.55403		KANK2	0.738889	0.616667	1.72069	-0.723378	0.749212	-0.610841		M1	negative regulation of hydrolase activity	GO:0051346	0.0185574	2	CD44,SERPING1			M1	cellular response to abiotic stimulus	GO:0071214	0.0221266	2	TNFRSF10B,IFI16											SORL1	ALDH6A1	0.159915
	RASSF4	0.677778	0.758333	3.5723	0.691079	1.46639	0.801707		KIAA0930	0.577778	0.608333	0.466451	0.626266	0.149092	0.917979		M1	positive regulation of MAPK cascade	GO:0043410	0.0213851	2	CD44,CD74			M1	cellular response to environmental stimulus	GO:0104004	0.0221266	2	TNFRSF10B,IFI16											PER2	SORL1	0.15764
	RCOR3	0.677778	0.658333	2.88466	-0.187244	0.83055	-0.81881		KLF15	0.572222	0.7	1.16382	0.502475	0.278616	-0.957521		M1	DNA repair	GO:0006281	0.0216058	2	PARP9,DTX3L			M1	regulation of innate immune response	GO:0045088	0.0221595	2	PARP9,IFI16											PER2	ARRDC3	0.156368
	SORL1	0.677778	0.816667	0.547738	-1.43403	0.379446	-1.09722		KLF5	0.638889	0.591667	0.697371	0.372535	0.515795	-0.538771		M1	regulation of DNA metabolic process	GO:0051052	0.0216676	2	PARP9,DTX3L			M1	positive regulation of defense response	GO:0031349	0.0221595	2	PARP9,IFI16											METTL7A	HSPA2	0.155609
	THAP7-AS1	0.677778	0.658333	0.0776232	-0.343123	0.564317	-1.44118		KRT18	0.677778	0.491667	5.51158	0.490266	97.5553	0.363767		M1	ubiquitin-dependent protein catabolic process	GO:0006511	0.0217293	2	RNF213,DTX3L			M1	establishment of protein localization to organelle	GO:0072594	0.023836	2	BCL3,BCL6											SLC44A2	ARRDC3	0.154964
	VASP	0.677778	0.683333	1.78848	-0.214001	1.93463	0.506518		LINC00671	0.683333	0.625	5.53553	-0.555369	1.63542	-0.480607		M1	modification-dependent protein catabolic process	GO:0019941	0.0221077	2	RNF213,DTX3L			M1	negative regulation of immune system process	GO:0002683	0.0264838	2	CCL2,IFI16											METTL7A	TIMP3	0.154123
	BIRC3	0.672222	0.725	1.48837	1.15649	1.60997	0.616589		LINC01503	0.666667	0.766667	1.16382	0.496695	0.935913	0.628943		M1	modification-dependent macromolecule catabolic process	GO:0043632	0.0226463	2	RNF213,DTX3L			M1	activation of immune response	GO:0002253	0.0282409	2	MALT1,IFI16											CCND2	ALDH3A2	0.15321
	CIB2	0.672222	0.725	0.158059	0.233946	0.323828	1.23292		LINC02381	0.738889	0.608333	2.17956	-1.18021	1.54814	-0.518708		M1	regulation of cellular protein localization	GO:1903827	0.0236713	2	PARP9,DTX3L			M1	lymphocyte activation	GO:0046649	0.0289228	2	RELB,BCL6											GGA2	METTL7A	0.147005
	DBI	0.672222	0.691667	6.91836	0.530523	103.247	0.379998		LINC02532	0.516667	0.45	6.75973	-0.377125	0.71475	0.429372		M1	protein complex oligomerization	GO:0051259	0.0253129	2	RNF213,CD74			M1	positive regulation of proteolysis	GO:0045862	0.0324056	2	IFI16,TNFSF10											EIF1AX	CA12	0.136905
	GSTP1	0.672222	0.808333	31.5663	0.57037	515.321	0.650865		LIPG	0.45	0.733333	0.311905	1.34085	0.0750181	0.437086		M1	negative regulation of intracellular signal transduction	GO:1902532	0.0277594	2	CD44,CD74			M1	regulation of endopeptidase activity	GO:0052548	0.0367054	2	IFI16,TNFSF10											PAPPA2	FMO2	0.126025
	HMGA1	0.672222	0.766667	0.851218	0.430233	3.78042	0.79966		LIPH	0.638889	0.775	0.624112	-2.42894	0.446602	-1.01563		M2	positive regulation of vesicle fusion	GO:0031340	0.000175962	2	ANXA1,ANXA2			M1	posttranscriptional regulation of gene expression	GO:0010608	0.0368247	2	PARP9,BCL3											METTL7A	CPT1A	0.118693
	NFKBIZ	0.672222	0.683333	1.78763	1.33168	1.15667	0.561275		LTF	0.727778	0.8	0.384615	2.43581	2.78982	2.86115		M2	regulation of vesicle fusion	GO:0031338	0.000200294	2	ANXA1,ANXA2			M1	regulation of peptidase activity	GO:0052547	0.0396106	2	IFI16,TNFSF10											GSTM3	SELENBP1	0.118176
	ORMDL2	0.672222	0.725	1.47503	0.54479	13.3854	0.372377		LY6E	0.627778	0.683333	3.40863	0.690919	17.9658	0.425872		M2	negative regulation of interleukin-8 secretion	GO:2000483	0.000200294	2	ANXA4,ANXA1			M1	positive regulation of cytokine production	GO:0001819	0.040924	2	MALT1,IFI16											MXRA5	ITIH5	0.1071
	PPA1	0.672222	0.683333	1.3988	0.691667	4.84267	0.636044		MAL	0.577778	0.65	7.93611	-0.705639	23.9226	-0.368923		M2	negative regulation of interleukin-8 production	GO:0032717	0.000542195	2	ANXA4,ANXA1			M1	leukocyte activation	GO:0045321	0.0443823	2	RELB,BCL6											CCND2	PEBP1	0.0989749
	TPM3	0.672222	0.716667	1.71492	0.69545	3.96783	0.444488		MALT1	0.783333	0.6	1.9506	1.04287	0.143058	0.485172		M2	regulation of interleukin-8 secretion	GO:2000482	0.000890308	2	ANXA4,ANXA1			M1	regulation of DNA metabolic process	GO:0051052	0.0454069	2	PARP9,DTX3L											ACADM	COBLL1	0.0909533
	TUBA1A	0.672222	0.666667	5.90276	0.617306	26.2219	0.588952		METTL7A	0.688889	0.691667	14.9507	-0.426361	12.4834	-0.473583		M2	vesicle fusion	GO:0006906	0.00098347	2	ANXA1,ANXA2			M1	ubiquitin-dependent protein catabolic process	GO:0006511	0.0455045	2	RNF213,DTX3L											PAPPA2	DNASE1	0.0841967
	LINC01503	0.666667	0.766667	1.16382	0.496695	0.935913	0.628943		MFSD4A	0.844444	0.566667	2.17425	-2.96936	1.65635	-0.649883		M2	interleukin-8 secretion	GO:0072606	0.00098347	2	ANXA4,ANXA1			M1	modification-dependent protein catabolic process	GO:0019941	0.0462177	2	RNF213,DTX3L											CYP17A1	DNASE1	0.0713328
									MGST1	0.561111	0.558333	0.153846	1.17168	1.11959	0.471004		M2	organelle membrane fusion	GO:0090174	0.00108473	2	ANXA1,ANXA2			M1	modification-dependent macromolecule catabolic process	GO:0043632	0.0472386	2	RNF213,DTX3L											ZER1	CRY2	0.063465
									MIDN	0.677778	0.616667	5.26701	0.603361	5.43777	0.361997		M2	epithelial cell differentiation	GO:0030855	0.00108473	3	ADAM9,ANXA4,ANXA1			M1	regulation of cellular protein localization	GO:1903827	0.0491921	2	PARP9,DTX3L											CASR	SGK2	0.0614248
									MMP7	0.783333	0.675	5.89475	1.54871	65.318	1.03846		M2	regulation of protein secretion	GO:0050708	0.00113665	3	ADAM9,ANXA4,ANXA1			M1	negative regulation of cell cycle	GO:0045786	0.0492791	2	NABP1,CCL2											LIPH	TMPRSS4	0.0605058
									MRO	0.844444	0.825	0.158759	-0.703793	0.121077	-0.620884		M2	regulation of peptide secretion	GO:0002791	0.00120107	3	ADAM9,ANXA4,ANXA1			M1	protein complex oligomerization	GO:0051259	0.0518419	2	RNF213,MALT1											ITIH5	HSD11B2	0.0600839
									MRPS6	0.477778	0.591667	2.09312	-1.43967	3.55963	-0.460506		M2	negative regulation of cytokine secretion	GO:0050710	0.00130213	2	ANXA4,ANXA1			M1	regulation of mitotic cell cycle	GO:0007346	0.0518419	2	NABP1,CCL2											FOXC1	HSPA2	0.0577874
									MTURN	0.738889	0.775	2.87553	-0.736213	3.6955	-0.505214		M2	protein secretion	GO:0009306	0.00135362	3	ADAM9,ANXA4,ANXA1			M1	cell activation	GO:0001775	0.0544333	2	RELB,BCL6											MIOX	MRO	0.0577118
									MUC15	0.638889	0.733333	0.697371	-2.59336	4.4168	-0.55276		M2	peptide secretion	GO:0002790	0.001482	3	ADAM9,ANXA4,ANXA1			M1	intracellular protein transport	GO:0006886	0.0548167	2	BCL3,BCL6											PAPPA2	PKLR	0.0519843
									MYL12A	0.616667	0.658333	4.59663	0.357144	57.776	0.391804		M2	keratinocyte differentiation	GO:0030216	0.001482	2	ADAM9,ANXA1			M2	negative regulation of interleukin-8 secretion	GO:2000483	0.000365514	2	ANXA4,ANXA1											PAPPA2	CUBN	0.0512374
									NABP1	0.572222	0.725	0.778356	1.27883	0.297013	1.43506		M2	organelle fusion	GO:0048284	0.00153591	2	ANXA1,ANXA2			M2	negative regulation of interleukin-8 production	GO:0032717	0.000884449	2	ANXA4,ANXA1											GGT6	TMEM213	0.0502423
									NDRG1	0.844444	0.733333	3.50551	-0.604377	2.45194	-0.690327		M2	epidermal cell differentiation	GO:0009913	0.00194686	2	ADAM9,ANXA1			M2	interleukin-8 secretion	GO:0072606	0.00111705	2	ANXA4,ANXA1											FMO4	CASR	0.0480284
									NFKBIZ	0.672222	0.683333	1.78763	1.33168	1.15667	0.561275		M2	regulation of secretion by cell	GO:1903530	0.00205406	3	ADAM9,ANXA4,ANXA1			M2	regulation of interleukin-8 secretion	GO:2000482	0.00111705	2	ANXA4,ANXA1											NPY1R	ITIH5	0.0470939
									NNMT	0.5	0.641667	0.311905	1.35914	1.93972	2.07288		M2	epithelium development	GO:0060429	0.00220262	3	ADAM9,ANXA4,ANXA1			M2	epithelial cell differentiation	GO:0030855	0.00113054	3	ADAM9,ANXA4,ANXA1											AFMID	MIOX	0.0456042
									NPY1R	0.738889	0.591667	2.25142	-0.695523	0.502094	-0.385535		M2	membrane fusion	GO:0061025	0.00220262	2	ANXA1,ANXA2			M2	regulation of peptide secretion	GO:0002791	0.00114342	3	ADAM9,ANXA4,ANXA1											XPNPEP2	PCK1	0.0411317
									NR2F1	0.611111	0.625	5.30984	0.700547	2.85012	-0.55354		M2	regulation of secretion	GO:0051046	0.00220262	3	ADAM9,ANXA4,ANXA1			M2	regulation of protein secretion	GO:0050708	0.00114342	3	ADAM9,ANXA4,ANXA1											HMGCS2	ITIH5	0.0366038
									NRP1	0.788889	0.65	3.73894	0.936451	0.183758	1.15843		M2	negative regulation of peptide secretion	GO:0002792	0.00220262	2	ANXA4,ANXA1			M2	protein secretion	GO:0009306	0.00118934	3	ADAM9,ANXA4,ANXA1											ASPA	ITIH5	0.0336812
									NUDT4	0.522222	0.658333	4.52351	-0.956937	4.76973	-0.571347		M2	cell-cell adhesion	GO:0098609	0.00220262	3	ADAM9,ANXA1,ANXA2			M2	peptide secretion	GO:0002790	0.00127946	3	ADAM9,ANXA4,ANXA1											SAMD11	SLC43A2	0.0316678
									PAPPA2	0.511111	0.633333	0.620448	-1.65542	0.114323	-0.620884		M2	interleukin-8 production	GO:0032637	0.00220262	2	ANXA4,ANXA1			M2	negative regulation of cytokine secretion	GO:0050710	0.00133749	2	ANXA4,ANXA1											PER2	GLTP	0.0305169
									PAQR7	0.522222	0.7	2.87242	-0.549156	3.08929	-0.68958		M2	regulation of interleukin-8 production	GO:0032677	0.00220262	2	ANXA4,ANXA1			M2	keratinocyte differentiation	GO:0030216	0.00159324	2	ADAM9,ANXA1											AQP7	FXYD2	0.0276807
									PARP9	0.683333	0.691667	1.32609	0.520681	0.673209	0.926497		M2	negative regulation of protein secretion	GO:0050709	0.00220262	2	ANXA4,ANXA1			M2	regulation of secretion by cell	GO:1903530	0.00168946	3	ADAM9,ANXA4,ANXA1											MAL	ITIH5	0.0264231
									PCK1	0.522222	0.633333	12.749	-0.860334	16.6014	-0.933634		M2	epidermis development	GO:0008544	0.0022943	2	ADAM9,ANXA1			M2	epithelium development	GO:0060429	0.00169845	3	ADAM9,ANXA4,ANXA1											PAPPA2	CLDN16	0.0238569
									PDZK1IP1	0.622222	0.641667	18.4099	1.47374	72.7295	0.547879		M2	skin development	GO:0043588	0.00251247	2	ADAM9,ANXA1			M2	epidermal cell differentiation	GO:0009913	0.00169845	2	ADAM9,ANXA1											TFCP2L1	ARHGEF16	0.0186258
									PEBP1	0.633333	0.7	32.4703	-0.649124	92.5841	-0.435217		M2	negative regulation of secretion by cell	GO:1903531	0.00281952	2	ANXA4,ANXA1			M2	regulation of secretion	GO:0051046	0.00169845	3	ADAM9,ANXA4,ANXA1											SCIN	FGF9	0.015033
									PLAU	0.844444	0.6	4.80328	-2.06012	11.2249	-0.389285		M2	negative regulation of secretion	GO:0051048	0.00312648	2	ANXA4,ANXA1			M2	regulation of interleukin-8 production	GO:0032677	0.00199944	2	ANXA4,ANXA1											SLC12A1	CDKL2	0.0129199
									PLEKHH2	0.577778	0.616667	1.16819	-0.761531	0.150897	-0.380441		M2	negative regulation of protein transport	GO:0051224	0.00334359	2	ANXA4,ANXA1			M2	negative regulation of protein secretion	GO:0050709	0.00199944	2	ANXA4,ANXA1											SLC12A1	BBOX1	0.00988802
									POU3F3	0.633333	0.766667	14.1912	-1.01539	17.6278	-0.424722		M2	negative regulation of establishment of protein localization	GO:1904950	0.00346874	2	ANXA4,ANXA1			M2	negative regulation of peptide secretion	GO:0002792	0.00208208	2	ANXA4,ANXA1											EPHX2	ARHGEF16	0.0062455
									PPA1	0.672222	0.683333	1.3988	0.691667	4.84267	0.636044		M2	positive regulation of epithelial cell migration	GO:0010634	0.0038878	2	ADAM9,ANXA1			M2	interleukin-8 production	GO:0032637	0.00216879	2	ANXA4,ANXA1
									PPFIBP1	0.516667	0.616667	3.43125	0.827844	0.39521	0.434641		M2	regulation of cytokine secretion	GO:0050707	0.00407704	2	ANXA4,ANXA1			M2	epidermis development	GO:0008544	0.00219228	2	ADAM9,ANXA1
									PTGER3	0.5	0.608333	2.49092	-0.886956	0.795485	-0.724589		M2	vesicle organization	GO:0016050	0.00419269	2	ANXA1,ANXA2			M2	skin development	GO:0043588	0.00219228	2	ADAM9,ANXA1
									RASSF4	0.677778	0.758333	3.5723	0.691079	1.46639	0.801707		M2	cytokine secretion	GO:0050663	0.00472533	2	ANXA4,ANXA1			M2	negative regulation of secretion by cell	GO:1903531	0.00246368	2	ANXA4,ANXA1
									RELB	0.461111	0.808333	1.56178	0.399296	0.184344	1.15843		M2	leukocyte differentiation	GO:0002521	0.00513982	2	ANXA1,ANXA2			M2	negative regulation of secretion	GO:0051048	0.00285559	2	ANXA4,ANXA1
									RHOC	0.566667	0.758333	6.04046	0.613683	30.7213	0.439165		M2	negative regulation of cytokine production	GO:0001818	0.00518469	2	ANXA4,ANXA1			M2	negative regulation of protein transport	GO:0051224	0.00286711	2	ANXA4,ANXA1
									RIOX2	0.522222	0.5	0.85543	0.435195	0.608109	-0.838343		M2	regulation of epithelial cell migration	GO:0010632	0.00725476	2	ADAM9,ANXA1			M2	negative regulation of establishment of protein localization	GO:1904950	0.00301105	2	ANXA4,ANXA1
									RNF213	0.733333	0.691667	2.7249	0.940052	0.892475	0.523539		M2	positive regulation of cell adhesion	GO:0045785	0.00763839	2	ADAM9,ANXA1			M2	positive regulation of epithelial cell migration	GO:0010634	0.00343415	2	ADAM9,ANXA1
									RORC	0.738889	0.841667	0.937266	-0.885034	0.6776	-1.76299		M2	regulation of vesicle-mediated transport	GO:0060627	0.00892272	2	ANXA1,ANXA2			M2	regulation of cytokine secretion	GO:0050707	0.00348883	2	ANXA4,ANXA1
									RPL18A	0.45	0.691667	1.01279	0.481997	450.834	0.41692		M2	epithelial cell migration	GO:0010631	0.00897238	2	ADAM9,ANXA1			M2	cytokine secretion	GO:0050663	0.00412744	2	ANXA4,ANXA1
									RPS19	0.561111	0.725	12.2544	0.467817	190.074	0.472644		M2	tissue migration	GO:0090130	0.00897238	2	ADAM9,ANXA1			M2	negative regulation of cytokine production	GO:0001818	0.00453853	2	ANXA4,ANXA1
									RPS2	0.511111	0.775	29.6292	0.420009	321.133	0.487477		M2	epithelium migration	GO:0090132	0.00897238	2	ADAM9,ANXA1			M2	regulation of epithelial cell migration	GO:0010632	0.00630708	2	ADAM9,ANXA1
									S100A11	0.677778	0.616667	3.34325	0.360375	103.385	0.456012		M2	hemopoiesis	GO:0030097	0.0099524	2	ANXA1,ANXA2			M2	positive regulation of cell adhesion	GO:0045785	0.00672677	2	ADAM9,ANXA1
									S100A16	0.622222	0.575	3.02487	0.61804	16.2217	0.503214		M2	ameboidal-type cell migration	GO:0001667	0.0101693	2	ADAM9,ANXA1			M2	epithelial cell migration	GO:0010631	0.00740393	2	ADAM9,ANXA1
									S100A2	0.616667	0.725	4.57105	0.444829	112.023	0.598502		M2	hematopoietic or lymphoid organ development	GO:0048534	0.010387	2	ANXA1,ANXA2			M2	tissue migration	GO:0090130	0.00740393	2	ADAM9,ANXA1
									SBNO2	0.566667	0.85	1.24566	0.691541	0.112055	0.677531		M2	angiogenesis	GO:0001525	0.010764	2	ANXA1,ANXA2			M2	epithelium migration	GO:0090132	0.00740393	2	ADAM9,ANXA1
									SCIN	0.461111	0.775	1.71101	-0.402003	1.7264	-0.626727		M2	negative regulation of transport	GO:0051051	0.0107965	2	ANXA4,ANXA1			M2	ameboidal-type cell migration	GO:0001667	0.00814599	2	ADAM9,ANXA1
									SELENBP1	0.738889	0.733333	1.86119	-1.22842	4.55958	-0.429224		M2	immune system development	GO:0002520	0.0113302	2	ANXA1,ANXA2			M2	negative regulation of transport	GO:0051051	0.00862455	2	ANXA4,ANXA1
									SERPINA1	0.505556	0.6	1.69386	-0.409782	12.5487	0.436784		M2	cellular response to lipid	GO:0071396	0.0113302	2	ADAM9,ANXA1			M2	cellular response to lipid	GO:0071396	0.00903459	2	ADAM9,ANXA1
									SERPING1	0.783333	0.775	2.02261	0.694466	8.83623	0.78604		M2	blood vessel morphogenesis	GO:0048514	0.0116121	2	ANXA1,ANXA2			M2	leukocyte activation	GO:0045321	0.00981872	2	ADAM9,ANXA1
									SGK2	0.633333	0.6	2.17831	-0.891312	0.792043	-0.420312		M2	leukocyte activation	GO:0045321	0.0122461	2	ADAM9,ANXA1			M2	actin cytoskeleton organization	GO:0030036	0.0106196	2	ARPC5,ANXA1
									SIRPA	0.727778	0.733333	0.624661	1.37816	0.177166	0.72562		M2	blood vessel development	GO:0001568	0.0123313	2	ANXA1,ANXA2			M2	positive regulation of cell migration	GO:0030335	0.0110462	2	ADAM9,ANXA1
									SLC12A1	0.794444	0.5	10.5283	-3.11315	8.39272	-0.422287		M2	membrane organization	GO:0061024	0.012867	2	ANXA1,ANXA2			M2	cellular response to growth factor stimulus	GO:0071363	0.0110462	2	ADAM9,ANXA1
									SLC25A33	0.633333	0.775	1.25338	-0.444977	0.118183	-0.620884		M2	vasculature development	GO:0001944	0.0131464	2	ANXA1,ANXA2			M2	cell-cell adhesion	GO:0098609	0.0112013	2	ADAM9,ANXA1
									SLC26A2	0.783333	0.716667	0.700733	1.01144	0.864631	0.405625		M2	cardiovascular system development	GO:0072358	0.0131464	2	ANXA1,ANXA2			M2	cell activation	GO:0001775	0.0113564	2	ADAM9,ANXA1
									SLC26A7	0.5	0.666667	1.71522	-0.398289	0.525751	-0.936684		M2	actin cytoskeleton organization	GO:0030036	0.0133673	2	ARPC5,ANXA1			M2	positive regulation of cell motility	GO:2000147	0.0114355	2	ADAM9,ANXA1
									SLC34A2	0.733333	0.691667	0.307692	1.34071	0.882549	0.76838		M2	tube morphogenesis	GO:0035239	0.0137699	2	ANXA1,ANXA2			M2	response to lipid	GO:0033993	0.0114387	2	ADAM9,ANXA1
									SLC35E2B	0.622222	0.5	1.39966	0.370606	0.291068	-0.717072		M2	positive regulation of cell migration	GO:0030335	0.0145047	2	ADAM9,ANXA1			M2	response to growth factor	GO:0070848	0.0115176	2	ADAM9,ANXA1
									SLC43A2	0.583333	0.658333	3.27965	-0.463703	1.19982	-0.455853		M2	cellular response to growth factor stimulus	GO:0071363	0.0146293	2	ADAM9,ANXA1			M2	positive regulation of cellular component movement	GO:0051272	0.0115209	2	ADAM9,ANXA1
									SLC44A2	0.738889	0.725	2.03329	-0.75002	2.02102	-0.370252		M2	cell activation	GO:0001775	0.0151482	2	ADAM9,ANXA1			M3	apoptotic cell clearance	GO:0043277	0.00111705	2	TGM2,C3
									SLC8A1	0.727778	0.5	2.75003	1.82548	0.156242	-0.380437		M2	positive regulation of cell motility	GO:2000147	0.0152729	2	ADAM9,ANXA1			M3	positive regulation of lipid localization	GO:1905954	0.0017786	2	SPP1,C3
									SLPI	0.672222	0.65	4.26126	1.15543	153.869	0.689847		M2	response to lipid	GO:0033993	0.0152983	2	ADAM9,ANXA1			M3	phagocytosis	GO:0006909	0.00246368	2	TGM2,C3
									SORL1	0.677778	0.816667	0.547738	-1.43403	0.379446	-1.09722		M2	response to growth factor	GO:0070848	0.0154227	2	ADAM9,ANXA1			M3	regulation of lipid localization	GO:1905952	0.00285559	2	SPP1,C3
									SOX9	0.627778	0.616667	2.93797	1.30524	6.95961	0.510822		M2	positive regulation of cellular component movement	GO:0051272	0.0154479	2	ADAM9,ANXA1			M3	positive regulation of epithelial cell migration	GO:0010634	0.00509487	2	NRP1,SOX9
									SPATS2L	0.672222	0.583333	1.71562	0.695198	0.328177	0.388991		M2	tube development	GO:0035295	0.0158698	2	ANXA1,ANXA2			M3	lipid localization	GO:0010876	0.00740393	2	SPP1,C3
									SPNS2	0.522222	0.591667	2.49062	0.514467	1.05754	0.391979		M3	negative regulation of endopeptidase activity	GO:0010951	0.00108473	3	LTF,SLPI,WFDC2			M3	regulation of supramolecular fiber organization	GO:1902903	0.00806356	2	CRYAB,NRP1
									SPON2	0.5	0.633333	0.779057	0.697585	1.2159	0.540721		M3	negative regulation of peptidase activity	GO:0010466	0.00108473	3	LTF,SLPI,WFDC2			M3	regulation of epithelial cell migration	GO:0010632	0.00814599	2	NRP1,SOX9
									SPP1	0.833333	0.733333	121.648	2.26075	480.451	1.41681		M3	anion homeostasis	GO:0055081	0.00114946	2	SLC34A2,LIPG			M3	epithelial cell migration	GO:0010631	0.00990287	2	NRP1,SOX9
									STK17B	0.611111	0.641667	0.864556	0.436448	0.456462	0.663334		M3	antibacterial humoral response	GO:0019731	0.00195368	2	LTF,SLPI			M3	tissue migration	GO:0090130	0.00990287	2	NRP1,SOX9
									STK4	0.45	0.608333	0.860343	0.431363	0.113062	0.677531		M3	negative regulation of proteolysis	GO:0045861	0.00220262	3	LTF,SLPI,WFDC2			M3	epithelium migration	GO:0090132	0.00990287	2	NRP1,SOX9
									STX3	0.527778	0.525	1.40372	0.373343	0.152154	0.485172		M3	viral life cycle	GO:0019058	0.00220262	3	LTF,CLDN1,SLPI			M3	ameboidal-type cell migration	GO:0001667	0.0110462	2	NRP1,SOX9
									TACSTD2	0.505556	0.608333	25.7808	-0.536191	174.139	-0.454012		M3	negative regulation of viral genome replication	GO:0045071	0.00240619	2	LTF,SLPI			M3	endocytosis	GO:0006897	0.0110462	2	TGM2,C3
									TAGLN2	0.622222	0.691667	6.20273	0.616382	29.0406	0.516379		M3	regulation of endopeptidase activity	GO:0052548	0.00281884	3	LTF,SLPI,WFDC2			M3	cellular response to lipid	GO:0071396	0.0120997	2	SPP1,SOX9
									TFCP2L1	0.5	0.7	5.83345	-0.481699	1.82223	-0.459132		M3	negative regulation of hydrolase activity	GO:0051346	0.00302474	3	LTF,SLPI,WFDC2			M3	import into cell	GO:0098657	0.0128752	2	TGM2,C3
									TGM2	0.561111	0.691667	0.230769	0.811015	0.549576	1.50567		M3	regulation of peptidase activity	GO:0052547	0.00302474	3	LTF,SLPI,WFDC2			M3	G-protein coupled receptor signaling pathway	GO:0007186	0.0147213	2	AKAP12,C3
									TIMP1	0.622222	0.691667	4.74245	0.837216	67.4149	0.918775		M3	viral process	GO:0016032	0.00310933	3	LTF,CLDN1,SLPI			M3	supramolecular fiber organization	GO:0097435	0.0151821	2	CRYAB,NRP1
									TIMP3	0.744444	0.608333	3.27349	-0.462502	3.06713	-0.36151		M3	antimicrobial humoral response	GO:0019730	0.00366207	2	LTF,SLPI			M3	positive regulation of cell migration	GO:0030335	0.0158903	2	NRP1,SOX9
									TKT	0.733333	0.808333	1.3988	1.01242	3.55216	0.741761		M3	negative regulation of viral life cycle	GO:1903901	0.00379486	2	LTF,SLPI			M3	cellular response to growth factor stimulus	GO:0071363	0.0159224	2	NRP1,SOX9
									TMEM213	0.577778	0.666667	3.19125	-0.934061	6.33628	-0.895166		M3	symbiont process	GO:0044403	0.00427731	3	LTF,CLDN1,SLPI			M3	response to lipid	GO:0033993	0.016248	2	SPP1,SOX9
									TMPRSS4	0.633333	0.741667	0.701584	-1.07832	0.475578	-1.16476		M3	regulation of viral genome replication	GO:0045069	0.0044171	2	LTF,SLPI			M3	positive regulation of cell motility	GO:2000147	0.016248	2	NRP1,SOX9
									TMSB10	0.622222	0.691667	117.096	0.827593	2853.23	0.705653		M3	negative regulation of viral process	GO:0048525	0.00518469	2	LTF,SLPI			M3	response to growth factor	GO:0070848	0.0163694	2	NRP1,SOX9
									TNFAIP2	0.561111	0.658333	4.05154	0.805527	2.40524	0.594192		M3	viral genome replication	GO:0019079	0.00565602	2	LTF,SLPI			M3	positive regulation of cellular component movement	GO:0051272	0.0163856	2	NRP1,SOX9
									TNFRSF10B	0.783333	0.65	1.24496	0.692049	0.176717	0.72562		M3	humoral immune response	GO:0006959	0.00576472	2	LTF,SLPI			M4	negative regulation of endopeptidase activity	GO:0010951	0.00111705	2	CD44,TIMP1
									TNFRSF12A	0.672222	0.525	7.05466	1.36521	36.4963	0.365647		M3	defense response to bacterium	GO:0042742	0.0076142	2	LTF,SLPI			M4	negative regulation of peptidase activity	GO:0010466	0.00111705	2	CD44,TIMP1
									TNFRSF1A	0.505556	0.691667	3.80267	0.751767	4.45337	0.426657		M3	modification of morphology or physiology of other organism	GO:0035821	0.00792587	2	LTF,SLPI			M4	negative regulation of proteolysis	GO:0045861	0.0013512	2	CD44,TIMP1
									TNFSF10	0.566667	0.608333	8.99527	0.544251	13.8873	0.536214		M3	regulation of viral life cycle	GO:1903900	0.00892272	2	LTF,SLPI			M4	negative regulation of hydrolase activity	GO:0051346	0.00169845	2	CD44,TIMP1
									TPD52L1	0.516667	0.725	0.78272	-0.521892	0.175558	-0.572802		M3	negative regulation of multi-organism process	GO:0043901	0.00953494	2	LTF,SLPI			M4	regulation of peptidase activity	GO:0052547	0.00169845	2	CD44,TIMP1
									TPM3	0.672222	0.716667	1.71492	0.69545	3.96783	0.444488		M3	regulation of viral process	GO:0050792	0.0122461	2	LTF,SLPI			M4	regulation of endopeptidase activity	GO:0052548	0.00169845	2	CD44,TIMP1
									TRIM2	0.577778	0.733333	1.55771	-0.889587	0.387921	-0.671984		M3	regulation of symbiosis, encompassing mutualism through parasitism	GO:0043903	0.0137025	2	LTF,SLPI			M5	anion homeostasis	GO:0055081	0.00114342	2	SLC34A2,LIPG
									TSPAN1	0.733333	0.5	8.0694	1.54366	33.7603	0.45702		M3	response to bacterium	GO:0009617	0.0178953	2	LTF,SLPI			M5	protein stabilization	GO:0050821	0.00712145	2	STK4,TSPAN1
									TUBA1A	0.672222	0.666667	5.90276	0.617306	26.2219	0.588952		M3	defense response to other organism	GO:0098542	0.0199333	2	LTF,SLPI			M5	regulation of protein stability	GO:0031647	0.0110462	2	STK4,TSPAN1
									UGT2B7	0.566667	0.583333	3.72785	0.452669	2.6514	-0.839113		M3	regulation of multi-organism process	GO:0043900	0.0264559	2	LTF,SLPI			M6	positive regulation of endocytosis	GO:0045807	0.0011603	3	CD151,ANXA2,CYBA
									UGT8	0.627778	0.8	1.47673	-1.20869	0.531685	-1.31626		M4	respiratory burst	GO:0045730	0.00108473	2	RPS19,CYBA			M6	regulation of endocytosis	GO:0030100	0.00219228	3	CD151,ANXA2,CYBA
									UNC5CL	0.572222	0.808333	2.86174	1.24183	1.70471	1.19045		M4	inflammatory response	GO:0006954	0.00220262	3	CYBA,TNFRSF1A,RPS19			M6	regulation of vesicle-mediated transport	GO:0060627	0.00614875	3	CD151,ANXA2,CYBA
									USP2	0.688889	0.733333	0.932353	-0.889682	0.688443	-1.08116		M4	negative regulation of inflammatory response	GO:0050728	0.00302474	2	TNFRSF1A,RPS19			M6	endocytosis	GO:0006897	0.00740393	3	CD151,ANXA2,CYBA
									UXS1	0.633333	0.683333	0.774295	-0.524517	0.711388	-1.17837		M4	positive regulation of endocytosis	GO:0045807	0.0070708	2	CD151,CYBA			M6	regulation of tumor necrosis factor production	GO:0032680	0.00779585	2	GSTP1,CYBA
									VCAN	0.5	0.558333	0.705646	1.02609	0.287986	0.58135		M4	defense response to other organism	GO:0098542	0.00719033	3	IFITM3,CYBA,RPS19			M6	regulation of tumor necrosis factor superfamily cytokine production	GO:1903555	0.00806356	2	GSTP1,CYBA
									WFDC2	0.733333	0.725	6.13088	1.02281	298.298	0.886604		M4	regulation of tumor necrosis factor production	GO:0032680	0.00725917	2	GSTP1,CYBA			M6	tumor necrosis factor production	GO:0032640	0.00814599	2	GSTP1,CYBA
									WNK4	0.738889	0.616667	3.96023	-1.95534	2.29863	-0.54566		M4	regulation of tumor necrosis factor superfamily cytokine production	GO:1903555	0.00749797	2	GSTP1,CYBA			M6	tumor necrosis factor superfamily cytokine production	GO:0071706	0.00859576	2	GSTP1,CYBA
									ZBTB38	0.511111	0.5	1.16382	0.502475	0.451267	-0.612841		M4	tumor necrosis factor production	GO:0032640	0.0076142	2	GSTP1,CYBA			M6	import into cell	GO:0098657	0.00862455	3	CD151,ANXA2,CYBA
									ZMAT1	0.577778	0.733333	2.80532	-0.487536	0.750133	-0.613174		M4	tumor necrosis factor superfamily cytokine production	GO:0071706	0.00801726	2	GSTP1,CYBA			M6	regulation of extrinsic apoptotic signaling pathway	GO:2001236	0.0107157	2	TNFRSF12A,GSTP1
									ZNF710-AS1	0.794444	0.658333	2.94824	-0.787675	1.64657	-0.488026		M4	regulation of inflammatory response	GO:0050727	0.00926525	2	TNFRSF1A,RPS19			M6	cell-cell adhesion	GO:0098609	0.0110462	3	S100A11,KRT18,ANXA2
									ZNF91	0.633333	0.675	2.97477	-0.603747	0.454257	-1.02486		M4	negative regulation of defense response	GO:0031348	0.00926525	2	TNFRSF1A,RPS19			M6	wound healing	GO:0042060	0.015689	2	CD151,TNFRSF12A
									ZYX	0.566667	0.691667	1.40302	0.373646	4.46335	0.476331		M4	regulation of defense response	GO:0031347	0.009684	3	CYBA,TNFRSF1A,RPS19			M6	extrinsic apoptotic signaling pathway	GO:0097191	0.016248	2	TNFRSF12A,GSTP1
																	M4	regulation of multi-organism process	GO:0043900	0.00984141	3	IFITM3,TIMP1,CYBA			M6	response to wounding	GO:0009611	0.0182882	2	CD151,TNFRSF12A
																	M4	innate immune response	GO:0045087	0.0105904	3	IFITM3,CYBA,RPS19			M6	actin filament organization	GO:0007015	0.0253537	2	ZYX,ARPC1B
																	M4	epithelium development	GO:0060429	0.0113302	3	CD151,TNFRSF1A,TAGLN2			M6	regulation of apoptotic signaling pathway	GO:2001233	0.0363731	2	TNFRSF12A,GSTP1
																	M4	regulation of response to external stimulus	GO:0032101	0.0119927	3	CYBA,TNFRSF1A,RPS19			M6	actin cytoskeleton organization	GO:0030036	0.0518419	2	ZYX,ARPC1B
																	M4	regulation of endocytosis	GO:0030100	0.0135986	2	CD151,CYBA			M6	regulation of multi-organism process	GO:0043900	0.0518419	2	ANXA2,CYBA
																	M4	defense response to bacterium	GO:0042742	0.0137025	2	RPS19,CYBA			M6	supramolecular fiber organization	GO:0097435	0.0532423	2	ZYX,ARPC1B
																	M4	positive regulation of response to external stimulus	GO:0032103	0.0160865	2	RPS19,CYBA			M6	epithelium development	GO:0060429	0.0577714	2	CD151,TAGLN2
																	M4	negative regulation of response to external stimulus	GO:0032102	0.0171851	2	TNFRSF1A,RPS19			M7	immune effector process	GO:0002252	0.00199944	2	IFITM3,B2M
																	M4	negative regulation of multi-organism process	GO:0043901	0.0175313	2	IFITM3,TIMP1			M8	endothelial cell migration	GO:0043542	0.00779585	2	S100A2,HIF1A
																	M4	positive regulation of innate immune response	GO:0045089	0.0187349	2	CYBA,RPS19			M8	epithelial cell migration	GO:0010631	0.0110462	2	S100A2,HIF1A
																	M4	regulation of innate immune response	GO:0045088	0.0247603	2	CYBA,RPS19			M8	tissue migration	GO:0090130	0.0110462	2	S100A2,HIF1A
																	M4	positive regulation of defense response	GO:0031349	0.0247603	2	CYBA,RPS19			M8	epithelium migration	GO:0090132	0.0110462	2	S100A2,HIF1A
																	M4	response to virus	GO:0009615	0.0285672	2	IFITM3,HMGA1			M8	ameboidal-type cell migration	GO:0001667	0.0125684	2	S100A2,HIF1A
																	M4	epithelial cell differentiation	GO:0030855	0.0304907	2	TNFRSF1A,TAGLN2			M8	angiogenesis	GO:0001525	0.013353	2	COL4A1,HIF1A
																	M4	regulation of vesicle-mediated transport	GO:0060627	0.0324452	2	CD151,CYBA			M8	blood vessel morphogenesis	GO:0048514	0.0147592	2	COL4A1,HIF1A
																	M4	regulation of cell development	GO:0060284	0.0356592	2	TNFRSF1A,RPS19			M8	blood vessel development	GO:0001568	0.0157077	2	COL4A1,HIF1A
																	M4	response to bacterium	GO:0009617	0.0370605	2	CYBA,RPS19			M8	vasculature development	GO:0001944	0.016248	2	COL4A1,HIF1A
																	M4	endocytosis	GO:0006897	0.0400553	2	CD151,CYBA			M8	cardiovascular system development	GO:0072358	0.016248	2	COL4A1,HIF1A
																	M4	import into cell	GO:0098657	0.0483847	2	CD151,CYBA			M8	tube morphogenesis	GO:0035239	0.0170449	2	COL4A1,HIF1A
																	M4	positive regulation of immune response	GO:0050778	0.0515542	2	CYBA,RPS19			M8	cellular response to cytokine stimulus	GO:0071345	0.0173342	2	HIF1A,TNFRSF1A
																	M4	immune effector process	GO:0002252	0.0561336	2	IFITM3,RPS19			M8	epithelium development	GO:0060429	0.0182882	2	COL4A1,TNFRSF1A
																	M4	amide biosynthetic process	GO:0043604	0.0569384	2	RPL18A,ORMDL2			M8	tube development	GO:0035295	0.0195374	2	COL4A1,HIF1A
																	M4	peptide metabolic process	GO:0006518	0.0672375	2	GSTP1,RPL18A
																	M5	negative regulation of binding	GO:0051100	0.00108473	2	IFI16,B2M			SOURCE	TARGET	WEIGHT
																	M5	regulation of binding	GO:0051098	0.00220262	2	IFI16,B2M			RPS19	RPS2	0.753276
																	M5	positive regulation of cytokine production	GO:0001819	0.00240619	2	IFI16,B2M			TNFRSF10B	TNFSF10	0.714668
																	M5	positive regulation of immune response	GO:0050778	0.00257118	2	IFI16,B2M			VCAN	CD44	0.713546
																	M5	immune effector process	GO:0002252	0.00274214	2	IFI16,B2M			ANXA1	ANXA2	0.696516
																	M6	positive regulation of apoptotic process	GO:0043065	0.00220262	3	BCL6,STK4,STK17B			RPL18A	RPS2	0.6731
																	M6	positive regulation of programmed cell death	GO:0043068	0.00220262	3	BCL6,STK4,STK17B			TIMP1	CD44	0.661639
																	M6	nucleocytoplasmic transport	GO:0006913	0.00576472	2	MALT1,BCL6			IFITM3	B2M	0.638796
																	M6	nuclear transport	GO:0051169	0.00576472	2	MALT1,BCL6			BCL3	RELB	0.637979
																	M6	intrinsic apoptotic signaling pathway	GO:0097193	0.00690513	2	TNFRSF10B,HIF1A			DTX3L	PARP9	0.61647
																	M6	positive regulation of cytokine production	GO:0001819	0.0114362	2	HIF1A,MALT1			TIMP1	ARPC1B	0.611254
																	M7	regulation of supramolecular fiber organization	GO:1902903	0.00598216	2	CRYAB,NRP1			ANXA2	CLIC1	0.594893
																	M7	supramolecular fiber organization	GO:0097435	0.0116467	2	CRYAB,NRP1			TKT	TAGLN2	0.590679
																	M8	positive regulation of apoptotic process	GO:0043065	0.0070708	2	CCL2,TGM2			CLIC1	S100A11	0.574353
																	M8	positive regulation of programmed cell death	GO:0043068	0.00708179	2	CCL2,TGM2			RPS19	TMSB10	0.572143
																									ANXA4	IFI16	0.568733
																	SOURCE	TARGET	WEIGHT						CD99	TIMP1	0.568074
																	TNFRSF10B	TNFSF10	0.998409						TMSB10	ANXA2	0.55982
																	BCL3	RELB	0.996444						IFITM3	TIMP1	0.558315
																	RPS19	RPS2	0.989986						TMSB10	RPS2	0.553584
																	ANXA1	S100A11	0.976078						CD99	ANXA2	0.544002
																	B2M	TAP1	0.975638						IGFBP7	COL4A1	0.538516
																	GBP2	TNFSF10	0.971604						TIMP1	CLIC1	0.525265
																	VCAN	CD44	0.965698						TAGLN2	CD44	0.520667
																	DTX3L	PARP9	0.959288						ANXA2	ARPC5	0.519509
																	IFITM3	TIMP1	0.95803						TMSB10	TIMP1	0.518778
																	STK4	RASSF4	0.953409						ANXA1	S100A11	0.518229
																	ANXA1	ANXA2	0.951919						IFI16	TAP1	0.517528
																	GBP2	TAP1	0.951751						TIMP1	S100A11	0.51573
																	TNFSF10	IFI16	0.949477						TAGLN2	CD99	0.51085
																	RPL18A	RPS2	0.949024						S100A11	GSTP1	0.506061
																	IFI16	TAP1	0.946911						IFITM3	S100A11	0.500629
																	TMSB10	ANXA2	0.942606						IGFBP7	ANXA4	0.498309
																	HIF1A	ADAM9	0.940298						ANXA2	TIMP1	0.497974
																	GBP2	IFI16	0.94025						ANXA1	HIF1A	0.487478
																	TMSB10	CLIC1	0.937847						VCAN	COL4A1	0.486167
																	IFITM3	TAP1	0.929456						TIMP1	ZYX	0.482874
																	BIRC3	TAP1	0.928018						IFITM3	TAP1	0.477847
																	ANXA1	CD44	0.919796						ANXA1	CD44	0.476994
																	TNFAIP2	RELB	0.917516						ANXA4	S100A11	0.476659
																	VCAN	CCL2	0.914749						IFI16	ARPC5	0.475502
																	TAGLN2	TIMP1	0.914415						IFITM3	CD99	0.468505
																	CLIC1	ARPC1B	0.913783						ANXA2	ANXA4	0.467259
																	BIRC3	RELB	0.91267						CD99	IGFBP7	0.463948
																	TIMP1	CD44	0.907661						TKT	ARPC1B	0.463007
																	HIF1A	IFI16	0.907394						IFITM3	IFI16	0.46061
																	IFITM3	B2M	0.903252						ANXA1	IFI16	0.458822
																	IFITM3	LY6E	0.902653						GBP2	CD44	0.458488
																	CD99	TIMP1	0.902578						CD151	TIMP1	0.457912
																	CLIC1	S100A11	0.902018						TAGLN2	CD151	0.457337
																	ANXA2	CLIC1	0.901694						IGFBP7	ANXA2	0.457276
																	IFITM3	SERPING1	0.881117						IFITM3	TMSB10	0.453099
																	ANXA4	IFI16	0.880746						ANXA1	ANXA4	0.450015
																	NNMT	CCL2	0.8777						ANXA4	CD44	0.448112
																	GBP2	CD44	0.868855						TAGLN2	ARPC5	0.447358
																	ANXA2	TIMP1	0.863651						CD151	ZYX	0.44398
																	CD151	TIMP1	0.857992						S100A11	ORMDL2	0.43682
																	MMP7	CD44	0.856753						PARP9	RNF213	0.42935
																	ANXA2	ARPC1B	0.856618						ANXA4	ARPC5	0.426041
																	RPS19	GSTP1	0.851676						CASP4	IFI16	0.421555
																	CASP4	IFI16	0.851027						GBP2	IFI16	0.419279
																	STK17B	CD44	0.848235						TNFAIP2	RELB	0.407882
																	ANXA1	ADAM9	0.846721						SIRPA	ZYX	0.389245
																	ANXA2	ANXA4	0.843461						CASP4	BIRC3	0.381957
																	ANXA2	S100A11	0.841109						ZYX	TNFRSF12A	0.376096
																	IGFBP7	NNMT	0.836254						HMGA1	ZYX	0.355722
																	TNFRSF10B	TNFRSF1A	0.83239						VCAN	ANXA1	0.344102
																	CYBA	ARPC1B	0.830474						DBI	GSTP1	0.328842
																	TNFRSF12A	CD44	0.827619						CYBA	ARPC1B	0.317046
																	CD151	TNFRSF1A	0.82515						BCL6	NFKBIZ	0.302896
																	GBP2	BIRC3	0.824533						CD99	ANXA1	0.29889
																	CASP4	BIRC3	0.822653						ANXA1	ADAM9	0.296822
																	BCL3	SBNO2	0.819045						TAGLN2	LY6E	0.295804
																	CCL2	C3	0.818393						HMGA1	KRT18	0.252375
																	ITGB6	FHL2	0.816772						TMSB10	CARHSP1	0.239018
																	LY6E	TAP1	0.815894						ADAMTS1	NRP1	0.236607
																	ANXA1	IFI16	0.815196						VCAN	NNMT	0.230976
																	TNFAIP2	TAP1	0.813044						MALT1	BCL6	0.220062
																	VCAN	IGFBP7	0.812477						HIF1A	COL4A1	0.219999
																	RELB	TAP1	0.807138						IGFBP7	PPIC	0.216707
																	S100A11	ORMDL2	0.804982						S100A16	S100A11	0.211322
																	TKT	TAGLN2	0.80327						NRP1	TGM2	0.209988
																	CASP4	GBP2	0.776941						PPA1	DBI	0.205707
																	WFDC2	TSPAN1	0.77675						BCL3	CCL2	0.205089
																	CD74	TAP1	0.776666						IGFBP7	TNFRSF1A	0.202278
																	BCL6	HIF1A	0.759538						RNF213	DUSP22	0.201427
																	IFI16	B2M	0.756155						AKAP12	ADAMTS1	0.19394
																	AKAP12	ADAMTS1	0.751831						NABP1	RNF213	0.178888
																	CD74	SERPING1	0.745445						STK17B	NFKBIZ	0.176545
																	C3	SERPING1	0.733738						ABCC3	C3	0.174878
																	ANXA4	ARPC5	0.721964						MYL12A	ADAM9	0.168456
																	PARP9	RNF213	0.69842						SPON2	IGFBP7	0.157325
																	ADAMTS1	NNMT	0.660173						TUBA1A	HIF1A	0.154992
																	VCAN	NNMT	0.636523						S100A2	COL4A1	0.154338
																	WFDC2	SLPI	0.635449						B4GALT5	BCL6	0.13842
																	VCAN	SPP1	0.627153						FSTL3	RHOC	0.135041
																	MALT1	STK17B	0.615984						DIAPH1	TNFRSF1A	0.12379
																	TUBA1A	ANXA2	0.611933						ADAMTS1	SOX9	0.113845
																	TNFAIP2	TGM2	0.605683						NRP1	CRYAB	0.0928635
																	WFDC2	MMP7	0.601067						SPP1	TGM2	0.0923608
																	BIRC3	NFKBIZ	0.595581						SPON2	SLC26A2	0.0761334
																	ANXA4	PPIC	0.586938						STK4	PPFIBP1	0.0760432
																	CLDN1	SLPI	0.585102						CTTNBP2NL	PPFIBP1	0.0650726
																	TNFAIP2	CCL2	0.574902						HS3ST1	PPFIBP1	0.0479949
																	LTF	SLPI	0.568955						LIPG	PPFIBP1	0.0432172
																	BIRC3	TNFRSF10B	0.565719						PDZK1IP1	HS3ST1	0.0384396
																	TAGLN2	RHOC	0.561891						SLC34A2	PDZK1IP1	0.0338964
																	TKT	HMGA1	0.55929						TSPAN1	PDZK1IP1	0.033292
																	PDZK1IP1	SLPI	0.537254						HKDC1	PPFIBP1	0.0316715
																	ANXA4	DBI	0.531605						TPM3	CTTNBP2NL	0.0310486
																	ADAMTS1	NRP1	0.525811						STK4	LTF	0.0292172
																	LTB	RELB	0.500458
																	SIRPA	SERPING1	0.477966
																	IGFBP7	B2M	0.476915
																	BCL3	FSTL3	0.471421
																	FSTL3	TNFRSF12A	0.4542
																	VCAN	ARL4C	0.450511
																	SLC34A2	LTF	0.426695
																	BIRC3	STK4	0.398773
																	ITGB6	MMP7	0.39324
																	TNFAIP2	RASSF4	0.367122
																	PPA1	DBI	0.3628
																	TMSB10	CARHSP1	0.344788
																	TSPAN1	ABCC3	0.334862
																	MYL12A	ANXA1	0.3149
																	NNMT	CRYAB	0.304572
																	BIRC3	NABP1	0.276386
																	COL7A1	ABCC3	0.247203
																	TMEM132A	ABCC3	0.244848
																	SPON2	FSTL3	0.235625
																	WFDC2	HS3ST1	0.206834
																	S100A16	S100A11	0.20574
																	GBP2	DUSP22	0.176654
																	DIAPH1	TNFRSF12A	0.173919
																	LIPG	SLPI	0.172468
																	MIDN	ANKRD13D	0.152667
																	COL7A1	HKDC1	0.145055
																	FHL2	COL4A1	0.114554
																	NFKBIZ	SLC26A2	0.107496
