# Supplementary material for: An atlas of healthy and injured cell states and niches in the human kidney
Source: Nature. 2023 Jul 19;619(7970):585–94. doi: 10.1038/s41586-023-05769-3 (PMC10356613; doi:10.1038/s41586-023-05769-3)
Supplement: Supplementary file 6 — Supplementary Tables 1–37. [file 41586_2023_5769_MOESM6_ESM.zip › 2021-07-12390D-s6/2021-07-12390D-Supplementary Table 33.xlsx]

## Sheet: S33
	Supplementary Table 33. Gene sets that distinguish AKI and CKD patients in broad subclasses.
	Genes that were differentially expressed (DEGs) between AKI and CKD across all subclasses (level 1). P values were calculated using the DESeq2 Wald test adjusted P values were calculated using the Benjamini–Hochberg method.
	**Log2FoldChange > 0.35 is AKI Upregulated; Log2FoldChange <-0.35 is CKD Upregulated
	Gene	baseMean	log2FoldChange	p value	Adjusted p Value	Subclass Level 1
	SLC17A3	1109.956	1.92016	9.57e-134	6.21e-130	PT
	RNF213	1388.139	1.02425	1.18e-120	3.81e-117	PT
	SLC4A4	3806.294	2.18243	3.34e-114	7.22e-111	PT
	PITPNC1	1367.675	-0.836939	1.38e-112	2.23e-109	PT
	AKR1C3	96.46485	0.760034	5.46e-93	7.07e-90	PT
	FRY	336.4188	-1.264	3.71e-90	4.01e-87	PT
	RNF128	133.2055	0.767334	1.66e-85	1.54e-82	PT
	ZC3H12C	539.6122	0.84288	4.29e-85	3.48e-82	PT
	STAT1	275.13	1.13195	1.52e-83	1.09e-80	PT
	GAS2L3	110.0787	1.63651	2.77e-81	1.79e-78	PT
	ILDR2	99.85482	0.770289	2.85e-80	1.68e-77	PT
	PCLO	1095.784	0.942895	9.96e-80	5.38e-77	PT
	TTC7A	342.0541	-0.776192	3.29e-77	1.64e-74	PT
	AL513283.1	145.0742	2.28521	4.87e-77	2.24e-74	PT
	SLC30A8	759.3542	-2.21686	5.18e-77	2.24e-74	PT
	PNPLA2	111.4461	0.696799	2.32e-75	9.4e-73	PT
	SMAD1	210.3811	0.481498	2.62e-74	9.99e-72	PT
	SLC22A3	191.2646	-1.10747	1.89e-73	6.8e-71	PT
	JADE2	149.7872	-0.571802	9.45e-72	3.06e-69	PT
	JUN	169.8208	2.03367	4.61e-71	1.42e-68	PT
	MPRIP	381.601	-0.38094	1.12e-70	3.29e-68	PT
	PRPF8	197.3311	-0.519501	1.14e-68	3.08e-66	PT
	RCL1	184.6394	-0.441438	2.9e-67	7.24e-65	PT
	MALAT1	179112.7	1.0812	8.08e-67	1.94e-64	PT
	SPP1	4004.596	2.18335	1.8e-66	4.16e-64	PT
	GNB5	200.7258	-0.794066	4.42e-66	9.54e-64	PT
	EPSTI1	229.5412	0.850757	2.26e-64	4.73e-62	PT
	GDAP1	240.893	0.678179	1.18e-62	2.38e-60	PT
	ARHGAP24	1607.932	0.449136	1.32e-62	2.59e-60	PT
	DSCAML1	1128.473	-0.927662	1.51e-62	2.84e-60	PT
	SLC17A1	3581.116	1.04667	1.53e-62	2.84e-60	PT
	MYO10	502.0982	-1.13962	3.38e-62	6.08e-60	PT
	RIPOR2	380.2249	-0.981691	6.89e-62	1.21e-59	PT
	AC068234.1	586.7988	1.68988	5.41e-61	9.23e-59	PT
	ALCAM	627.7135	0.859351	4.65e-60	7.73e-58	PT
	ATP10D	322.2858	0.750879	7.29e-59	1.18e-56	PT
	CRYAB	492.1167	1.75081	1.56e-58	2.46e-56	PT
	CLIP2	208.8909	-1.66726	8.8e-58	1.36e-55	PT
	ANKRD36B	95.57605	1.02762	2.86e-57	4.31e-55	PT
	ADSS	123.6226	-0.502664	9.17e-57	1.35e-54	PT
	FAM171A1	486.712	-0.719751	1e-56	1.44e-54	PT
	CTSZ	130.8628	1.25732	1.03e-56	1.45e-54	PT
	TSPAN1	360.0996	1.08558	1.53e-56	2.06e-54	PT
	SLC23A2	142.1281	-0.911038	2.42e-56	3.2e-54	PT
	CAMK1D	227.2497	-1.76668	4.06e-56	5.26e-54	PT
	GALNT7	284.0969	0.585194	6.64e-56	8.44e-54	PT
	ANK2	1104.898	1.1834	9.04e-56	1.13e-53	PT
	ACOT9	158.5946	-0.63398	9.63e-56	1.18e-53	PT
	SGCD	246.908	-1.1193	1.71e-55	2.05e-53	PT
	SPTBN1	1194.302	0.658743	2.04e-55	2.41e-53	PT
	GLDC	772.4902	0.911712	2.44e-55	2.82e-53	PT
	CACNA1C	167.1669	-1.51375	2.93e-55	3.32e-53	PT
	KIAA1147	173.5422	-0.476687	2.97e-55	3.32e-53	PT
	PALM2	134.5031	0.653725	6.53e-55	7.18e-53	PT
	CDH6	3228.088	1.2938	2.67e-54	2.88e-52	PT
	TRPV4	561.2665	-0.728044	1.12e-53	1.19e-51	PT
	DCC	893.9721	-1.78053	1.37e-53	1.43e-51	PT
	FAM199X	152.6236	0.440945	1.44e-53	1.48e-51	PT
	NEAT1	19399.92	1.02195	2.94e-53	2.97e-51	PT
	AIFM1	219.8623	0.412584	7.63e-53	7.61e-51	PT
	FLNB	698.3648	-0.48276	9.02e-53	8.86e-51	PT
	TPK1	354.9236	-0.896238	1.94e-52	1.88e-50	PT
	ARNT2	261.2984	-0.891135	4.19e-52	3.94e-50	PT
	AP5M1	151.5749	0.526544	5.36e-52	4.96e-50	PT
	KCTD16	843.0509	-1.56202	7.32e-52	6.68e-50	PT
	IL17RB	453.1148	1.1249	1.81e-51	1.61e-49	PT
	DENND2A	183.903	-1.80578	2.55e-51	2.24e-49	PT
	IER2	116.1733	1.56692	7.95e-51	6.87e-49	PT
	ERI3	639.2585	0.661063	1.52e-50	1.29e-48	PT
	KIF13A	616.3175	-0.392478	5.06e-50	4.26e-48	PT
	FRK	441.0023	0.548584	7.14e-50	5.93e-48	PT
	SSBP3	345.3832	-0.352687	1.63e-49	1.34e-47	PT
	TMEM206	114.6666	-0.702938	6.04e-49	4.89e-47	PT
	CD74	338.1699	1.40303	1.18e-48	9.46e-47	PT
	L3HYPDH	114.4395	0.697453	2.06e-48	1.61e-46	PT
	NDFIP2	298.7115	0.828713	5.79e-48	4.42e-46	PT
	BMP2K	513.2795	0.448175	8.35e-48	6.29e-46	PT
	CTSA	235.5761	1.13648	1.57e-47	1.17e-45	PT
	PLXDC2	2778.838	0.437068	4.41e-47	3.21e-45	PT
	ZNF608	731.4477	0.671479	5.56e-47	4.01e-45	PT
	CBX7	102.6412	-0.608641	6.96e-47	4.96e-45	PT
	ABHD2	174.9757	-0.401292	8.61e-47	6.06e-45	PT
	MPPED2	257.5696	-1.09572	1.43e-46	9.85e-45	PT
	AC004053.1	648.5261	1.31982	1.48e-46	1.01e-44	PT
	ADGRV1	174.8725	-1.62239	1.78e-46	1.2e-44	PT
	AC138123.1	609.7097	-1.1501	3.24e-46	2.17e-44	PT
	HYDIN	584.2939	-0.529069	6.52e-46	4.31e-44	PT
	IFITM3	94.77116	1.52744	7.7e-46	4.99e-44	PT
	AC092683.1	481.0283	1.12999	8.03e-46	5.15e-44	PT
	CPVL	332.9797	-1.03093	9.91e-46	6.3e-44	PT
	PLPP4	113.8648	-0.731559	1.36e-45	8.47e-44	PT
	BACE2	222.9581	-1.14626	1.66e-45	1.03e-43	PT
	TBC1D4	876.0901	-1.06408	1.79e-45	1.1e-43	PT
	PPARGC1A	953.187	0.50192	2.33e-45	1.41e-43	PT
	SLC9A9	201.969	-1.20884	2.89e-45	1.73e-43	PT
	CCDC198	1576.46	0.492042	3.47e-45	2.06e-43	PT
	CASP6	114.8586	0.469768	8.23e-45	4.8e-43	PT
	LRP2	7980.04	0.842528	8.68e-45	5.02e-43	PT
	SLC48A1	110.3029	0.682379	1.16e-44	6.63e-43	PT
	BMT2	206.2136	0.477343	1.17e-44	6.63e-43	PT
	WASF1	171.1894	0.55369	2.02e-44	1.14e-42	PT
	TKT	168.2118	0.998044	2.87e-44	1.61e-42	PT
	AC096577.1	2054.82	1.53262	6.28e-44	3.48e-42	PT
	ALDH3A2	246.6391	-0.703261	1.15e-43	6.31e-42	PT
	SGIP1	161.2682	-1.54199	1.32e-43	7.21e-42	PT
	KAT8	102.0866	-0.357789	1.59e-43	8.53e-42	PT
	NMD3	311.2393	-0.513421	1.78e-43	9.47e-42	PT
	EPDR1	111.9286	0.541555	3.56e-43	1.88e-41	PT
	CALCRL	132.5389	0.667077	3.64e-43	1.9e-41	PT
	USP36	191.5495	-0.479888	4.41e-43	2.29e-41	PT
	FRMD4A	709.7191	-0.85567	6.25e-43	3.19e-41	PT
	MALT1	822.0915	0.727736	6.73e-43	3.41e-41	PT
	EFCAB13	327.6259	1.2205	7.31e-43	3.67e-41	PT
	TEX41	180.2188	-1.1897	1.03e-42	5.16e-41	PT
	GPC5	434.6738	-1.50993	1.29e-42	6.39e-41	PT
	EPHX1	131.1265	0.594424	2.09e-42	1.03e-40	PT
	AHNAK	470.4878	-0.671237	2.33e-42	1.14e-40	PT
	SOCS7	176.0599	-0.496063	7.35e-42	3.56e-40	PT
	DHX57	276.4872	-0.516948	1.09e-41	5.14e-40	PT
	BANK1	194.0055	-0.978223	2.15e-41	1e-39	PT
	TACC1	544.2895	-0.687906	2.39e-41	1.11e-39	PT
	IFT122	203.9863	-0.398389	2.46e-41	1.13e-39	PT
	SLCO3A1	438.1289	-1.11626	5.12e-41	2.34e-39	PT
	TBC1D13	166.3958	-0.681863	5.46e-41	2.48e-39	PT
	ABR	221.693	-1.23985	6.02e-41	2.71e-39	PT
	GAREM1	1256.226	0.365452	6.91e-41	3.07e-39	PT
	ANKRD33B	778.7924	0.934812	8.91e-41	3.93e-39	PT
	RBCK1	115.6666	0.426165	1.01e-40	4.42e-39	PT
	GPR135	259.6159	0.975172	1.16e-40	5.06e-39	PT
	STON2	731.1873	0.679689	1.25e-40	5.4e-39	PT
	ZCCHC14	450.1383	-0.397476	1.47e-40	6.3e-39	PT
	SLC38A6	182.8247	0.379249	1.48e-40	6.31e-39	PT
	AGPAT4	120.3909	-0.883865	1.83e-40	7.77e-39	PT
	CSMD1	352.3753	-1.96012	3.4e-40	1.42e-38	PT
	WDR72	2832.414	0.865793	9.59e-40	3.93e-38	PT
	KANSL1L	2160.758	0.409571	1.13e-39	4.59e-38	PT
	MPP6	631.0405	0.564036	1.17e-39	4.72e-38	PT
	HDX	114.602	0.635365	1.36e-39	5.42e-38	PT
	PRKD1	1278.448	0.499344	1.62e-39	6.45e-38	PT
	AC018467.1	798.3326	-1.0596	1.64e-39	6.48e-38	PT
	EVA1C	249.9407	-1.12943	3.6e-39	1.42e-37	PT
	LINC01762	219.2474	-1.26752	3.99e-39	1.56e-37	PT
	GLIDR	221.2776	0.784136	4.75e-39	1.85e-37	PT
	OXCT1	163.8777	-1.23434	5.61e-39	2.16e-37	PT
	GLS	2029.722	0.570149	7.2e-39	2.74e-37	PT
	SCN9A	193.3522	1.19136	1.23e-38	4.67e-37	PT
	CMTM7	209.1719	-0.548867	1.33e-38	5.03e-37	PT
	AC004540.1	172.3272	-0.592849	1.43e-38	5.37e-37	PT
	MBD5	2234.094	0.417719	1.47e-38	5.47e-37	PT
	MTURN	108.3746	-0.73221	1.99e-38	7.34e-37	PT
	HSPA5	189.5139	1.04489	2.43e-38	8.89e-37	PT
	ASXL3	218.2712	-0.548179	3.23e-38	1.18e-36	PT
	NUGGC	144.8371	-1.49542	4.47e-38	1.61e-36	PT
	CDK5RAP2	220.9425	-0.426084	6.22e-38	2.22e-36	PT
	CASZ1	144.4663	-0.837313	6.62e-38	2.34e-36	PT
	GAA	85.97162	0.632477	7.2e-38	2.54e-36	PT
	ARHGAP6	2346.06	0.615192	1.87e-37	6.48e-36	PT
	CLSTN2	1411.101	1.70324	2.2e-37	7.58e-36	PT
	ASAP2	627.3533	-0.506797	2.42e-37	8.29e-36	PT
	ERBB3	194.6603	-0.493922	2.5e-37	8.52e-36	PT
	AC138150.1	187.922	-0.623231	2.67e-37	9.07e-36	PT
	SCYL2	287.2111	0.354685	3.87e-37	1.3e-35	PT
	ZDHHC14	632.9186	-0.734693	3.91e-37	1.31e-35	PT
	TNFRSF12A	98.03191	1.11416	5.35e-37	1.78e-35	PT
	ETFDH	132.6172	-0.533038	6.29e-37	2.08e-35	PT
	PNPLA1	136.3136	-1.08639	6.88e-37	2.27e-35	PT
	DDX58	202.6108	0.446119	1.09e-36	3.58e-35	PT
	ADGRG1	597.5805	1.14617	1.34e-36	4.38e-35	PT
	CEP290	291.3664	0.468865	2.33e-36	7.56e-35	PT
	MAPK1IP1L	263.1392	0.356021	2.78e-36	8.97e-35	PT
	ABCC1	290.7048	-0.922256	5.59e-36	1.79e-34	PT
	UBAP1	549.3252	0.610405	7.28e-36	2.33e-34	PT
	SMARCA4	532.0326	-0.395605	1.64e-35	5.18e-34	PT
	SLIT2	1102.848	0.971584	1.88e-35	5.9e-34	PT
	MAN2A1	422.7142	0.384645	2.02e-35	6.29e-34	PT
	OGG1	206.7881	-0.435549	2.03e-35	6.29e-34	PT
	ADAMTS9-AS2	1411.302	-0.749387	2.76e-35	8.47e-34	PT
	FNBP1	603.8943	-0.489818	3.95e-35	1.21e-33	PT
	TRIM2	425.827	-0.545609	4.37e-35	1.32e-33	PT
	SESN1	272.0436	0.392239	4.41e-35	1.32e-33	PT
	MACROD2	1569.127	-0.638644	4.41e-35	1.32e-33	PT
	NUMA1	303.36	-0.357795	5.73e-35	1.7e-33	PT
	NKAIN4	196.5285	1.53302	6.25e-35	1.85e-33	PT
	TET1	141.057	-1.00547	7.26e-35	2.14e-33	PT
	NAALADL2	1934.837	-0.726156	7.93e-35	2.33e-33	PT
	NAV2	270.4534	-0.813714	8.17e-35	2.38e-33	PT
	LINC01781	1556.189	0.694351	8.24e-35	2.38e-33	PT
	TMEM68	110.582	-0.520409	8.69e-35	2.5e-33	PT
	FMR1	187.0217	0.516044	1.08e-34	3.1e-33	PT
	LTBP3	175.6142	-0.627054	1.11e-34	3.17e-33	PT
	ITFG1	1020.36	0.389426	1.23e-34	3.51e-33	PT
	SLC6A8	146.8053	0.946316	1.27e-34	3.6e-33	PT
	CEP164	269.7492	-0.372227	1.43e-34	4.03e-33	PT
	ZBTB46	282.0373	-0.623731	1.48e-34	4.14e-33	PT
	SAMD12	1267.419	0.392816	1.83e-34	5.11e-33	PT
	EPS8L2	737.4897	0.626951	1.91e-34	5.32e-33	PT
	PPP1R26-AS1	186.455	-0.533382	2.19e-34	6.07e-33	PT
	CACNB2	527.8041	-1.22631	2.42e-34	6.64e-33	PT
	SOX13	185.3569	-0.581337	2.61e-34	7.13e-33	PT
	GCLM	98.52978	0.652522	3.21e-34	8.75e-33	PT
	TBC1D8	417.1753	-0.716361	3.3e-34	8.96e-33	PT
	SLC35F3	246.3264	-1.17242	3.38e-34	9.13e-33	PT
	KNG1	154.8961	-1.7627	3.42e-34	9.19e-33	PT
	TCN2	141.8098	0.643828	3.78e-34	1.01e-32	PT
	ARMH4	295.2067	-0.511946	4.07e-34	1.09e-32	PT
	SLC36A1	149.349	0.666893	7.67e-34	2.04e-32	PT
	TAMM41	195.4998	-0.350433	9.63e-34	2.55e-32	PT
	RNF168	122.0852	-0.439232	1.42e-33	3.73e-32	PT
	C5AR1	155.8729	0.911466	1.96e-33	5.12e-32	PT
	CYP27A1	184.018	-0.581542	3.32e-33	8.64e-32	PT
	SLC13A1	2778.3	0.883377	3.59e-33	9.3e-32	PT
	SLCO2A1	133.6961	-0.863955	3.84e-33	9.93e-32	PT
	PAPSS2	217.5778	-0.589487	4.28e-33	1.1e-31	PT
	ELOVL6	154.6527	0.434928	4.52e-33	1.16e-31	PT
	NAPSA	134.6638	1.10609	5.4e-33	1.38e-31	PT
	AL353616.2	344.9132	1.01421	5.75e-33	1.46e-31	PT
	TMTC3	141.8797	0.390922	5.86e-33	1.48e-31	PT
	MAP3K3	182.9159	-0.440437	7.9e-33	1.99e-31	PT
	GREB1	152.3077	-0.954239	1.03e-32	2.59e-31	PT
	HDAC9	197.4633	-1.22115	1.14e-32	2.85e-31	PT
	ALDH1A1	513.2687	0.618021	1.26e-32	3.14e-31	PT
	AGMAT	235.9817	-0.831832	1.31e-32	3.24e-31	PT
	SPON1	226.8562	-1.35758	1.45e-32	3.58e-31	PT
	TCF3	107.573	-0.590493	1.63e-32	4.01e-31	PT
	SHOC2	324.2125	0.389812	1.63e-32	4.01e-31	PT
	HSP90B1	415.2095	0.731761	1.68e-32	4.11e-31	PT
	PTK2B	300.3225	0.510795	1.74e-32	4.23e-31	PT
	IL4R	139.2254	-0.834503	1.81e-32	4.37e-31	PT
	THSD4	306.9716	-1.05745	1.89e-32	4.55e-31	PT
	AP3B1	689.513	0.461416	2.64e-32	6.26e-31	PT
	CAPN15	262.5642	0.989879	2.83e-32	6.7e-31	PT
	PIGR	596.9626	1.32085	3.48e-32	8.2e-31	PT
	ZNF618	542.4179	0.364232	4.84e-32	1.13e-30	PT
	SH3RF3	347.1997	-0.827476	6.57e-32	1.52e-30	PT
	ENPEP	1589.955	0.621114	6.92e-32	1.59e-30	PT
	MEGF9	259.4846	0.359583	7.26e-32	1.66e-30	PT
	HHAT	159.7748	-0.833199	8.04e-32	1.83e-30	PT
	MOV10	139.3123	0.378765	1.65e-31	3.69e-30	PT
	INPP4B	290.8836	-0.6507	2.07e-31	4.62e-30	PT
	CD151	174.656	0.890487	2.09e-31	4.66e-30	PT
	PARP4	506.4022	-0.371126	2.51e-31	5.57e-30	PT
	ANAPC5	300.56	-0.428234	2.85e-31	6.3e-30	PT
	SMURF2	514.2141	-0.381804	3.46e-31	7.61e-30	PT
	MCUR1	122.8862	-0.406623	3.73e-31	8.17e-30	PT
	B4GALT5	1013.751	0.473044	5.06e-31	1.1e-29	PT
	PLEKHA5	4256.887	0.574987	6.03e-31	1.31e-29	PT
	NEBL	1012.399	-1.14779	7.77e-31	1.67e-29	PT
	TLDC1	104.7285	-0.395148	8.63e-31	1.85e-29	PT
	NR2F2-AS1	1138.595	-0.568713	8.86e-31	1.88e-29	PT
	IL17RD	160.2363	-0.494975	1.03e-30	2.18e-29	PT
	VCAM1	432.1998	1.00551	1.1e-30	2.33e-29	PT
	CAMKK2	231.5452	-0.489445	1.32e-30	2.78e-29	PT
	SCRN1	120.6906	-0.704519	1.4e-30	2.94e-29	PT
	FBP1	359.067	-0.714085	1.44e-30	3.02e-29	PT
	CALR	200.0736	1.06448	1.6e-30	3.35e-29	PT
	ATP9A	179.4612	-1.11305	1.78e-30	3.69e-29	PT
	PIGL	438.2446	-0.540616	1.8e-30	3.71e-29	PT
	ZC3HAV1	249.4192	0.630742	1.8e-30	3.71e-29	PT
	PKP2	142.6562	-0.590622	1.99e-30	4.09e-29	PT
	MAPK14	438.7938	0.398666	2.12e-30	4.33e-29	PT
	MCL1	119.8073	0.86833	2.25e-30	4.58e-29	PT
	PIP5K1B	150.5907	-0.9733	2.32e-30	4.71e-29	PT
	P4HA2	477.6146	-0.854856	2.42e-30	4.91e-29	PT
	SQSTM1	556.5454	0.5735	2.44e-30	4.93e-29	PT
	SKAP1	256.3897	-1.04633	2.46e-30	4.96e-29	PT
	C15orf40	105.3853	-0.417589	2.77e-30	5.56e-29	PT
	NEGR1	308.6034	-0.927322	2.94e-30	5.89e-29	PT
	MARF1	200.3321	-0.405867	3.87e-30	7.71e-29	PT
	KLHDC4	187.8001	-0.60522	3.97e-30	7.89e-29	PT
	UGT3A1	160.0111	0.713895	4.26e-30	8.45e-29	PT
	AC128707.1	213.8581	-1.40361	4.51e-30	8.91e-29	PT
	AC096711.2	166.2888	0.51097	4.91e-30	9.67e-29	PT
	RFX7	645.7995	0.521922	5.07e-30	9.95e-29	PT
	SIRPA	97.01738	0.682382	5.3e-30	1.04e-28	PT
	PLEKHH2	374.3708	-0.862422	5.99e-30	1.17e-28	PT
	CATSPERB	132.6682	-0.927145	6.48e-30	1.26e-28	PT
	ADAMTS1	137.7554	1.20821	6.88e-30	1.34e-28	PT
	USP20	116.0967	-0.393909	7.47e-30	1.44e-28	PT
	SLC12A1	849.2282	-1.81333	8.13e-30	1.56e-28	PT
	PHLPP1	391.5162	-0.418461	8.57e-30	1.64e-28	PT
	AP003400.1	161.7182	1.63254	8.92e-30	1.7e-28	PT
	SUCLG2-AS1	562.3877	0.407824	9.77e-30	1.85e-28	PT
	TPD52L1	234.5761	-0.549467	9.77e-30	1.85e-28	PT
	LINC01006	193.4686	-0.403804	1.03e-29	1.95e-28	PT
	COL23A1	276.0912	-0.962342	1.4e-29	2.63e-28	PT
	KIAA1217	1690.476	-0.381332	1.67e-29	3.12e-28	PT
	GNGT1	412.997	0.960717	1.69e-29	3.14e-28	PT
	ANKH	254.024	-0.439318	1.75e-29	3.25e-28	PT
	WFDC2	180.9507	1.26656	2.06e-29	3.8e-28	PT
	CCNL1	341.0131	0.931787	2.09e-29	3.84e-28	PT
	KLF8	127.2997	0.518407	2.26e-29	4.14e-28	PT
	MCFD2	130.0261	-0.505975	2.41e-29	4.42e-28	PT
	PNPLA3	240.0957	-0.863382	2.42e-29	4.42e-28	PT
	CCDC178	245.4315	-0.656169	2.59e-29	4.7e-28	PT
	CEP57L1	127.2347	0.359727	2.65e-29	4.8e-28	PT
	FRMD3	1017.998	-0.476986	3.42e-29	6.12e-28	PT
	CLU	373.2576	1.16553	3.68e-29	6.58e-28	PT
	CCSER1	2374.548	-0.608682	4.11e-29	7.28e-28	PT
	TENM1	562.8387	0.651025	4.11e-29	7.28e-28	PT
	SEL1L3	518.6387	-0.491138	5.64e-29	9.93e-28	PT
	C5orf67	466.0534	-1.46662	5.69e-29	9.99e-28	PT
	AC009133.1	170.2648	0.628524	5.8e-29	1.02e-27	PT
	CYTH3	147.8959	-0.544555	6.16e-29	1.08e-27	PT
	ARAP2	299.5406	0.389591	6.75e-29	1.18e-27	PT
	SUSD1	217.6516	-0.518532	7.5e-29	1.3e-27	PT
	MBD4	107.2216	0.546946	7.58e-29	1.31e-27	PT
	GLRX	169.2749	0.599717	1.15e-28	1.98e-27	PT
	SRGAP3	297.2233	-0.627867	1.28e-28	2.2e-27	PT
	GGT2	260.4372	1.16006	1.3e-28	2.24e-27	PT
	NRBP2	99.54378	1.08237	1.65e-28	2.81e-27	PT
	SPATS2L	1467.349	0.595986	1.77e-28	3.01e-27	PT
	C8orf37-AS1	241.1605	-0.69889	1.84e-28	3.13e-27	PT
	GADD45A	179.0053	1.53594	2.33e-28	3.93e-27	PT
	STARD13	526.0531	0.390631	3.25e-28	5.44e-27	PT
	AHCY	172.8718	-0.763735	3.36e-28	5.62e-27	PT
	FAM174B	146.27	-0.758465	3.77e-28	6.27e-27	PT
	WDR31	105.0539	-0.431569	4.02e-28	6.66e-27	PT
	MIR181A1HG	185.7634	0.558322	4.2e-28	6.95e-27	PT
	SH3GL2	325.2519	0.826458	4.83e-28	7.97e-27	PT
	PIK3C2G	119.2259	-1.21005	5.55e-28	9.12e-27	PT
	ENPP2	249.2696	0.489333	5.72e-28	9.36e-27	PT
	WNT2B	218.7196	0.510403	7.23e-28	1.18e-26	PT
	BCL6	126.1492	0.749084	7.32e-28	1.19e-26	PT
	SLC39A8	216.7959	-1.21115	7.43e-28	1.2e-26	PT
	TNFRSF10B	280.6082	0.465321	7.82e-28	1.26e-26	PT
	ZER1	421.8116	-0.358985	8.11e-28	1.3e-26	PT
	KLF13	221.0446	-0.471899	9.15e-28	1.47e-26	PT
	AC124319.2	436.8737	-0.443255	1.46e-27	2.32e-26	PT
	HIP1	595.0716	-0.742956	1.97e-27	3.12e-26	PT
	RABGAP1L	2282.81	0.532789	2.41e-27	3.81e-26	PT
	CDK8	469.0146	0.384984	2.84e-27	4.47e-26	PT
	TMTC2	940.7277	-0.392759	2.86e-27	4.49e-26	PT
	CPEB2	525.5321	0.586289	2.91e-27	4.56e-26	PT
	RASSF6	243.7352	0.69408	3.38e-27	5.27e-26	PT
	IPMK	103.5458	0.493531	3.49e-27	5.44e-26	PT
	MARVELD3	152.7033	-0.684349	4.56e-27	7.08e-26	PT
	KLHL20	356.1333	0.387442	4.56e-27	7.08e-26	PT
	PRPF6	175.1254	-0.407133	5.39e-27	8.33e-26	PT
	CDH1	189.26	-0.79309	5.78e-27	8.92e-26	PT
	WDR66	125.651	-0.789137	6.05e-27	9.3e-26	PT
	SGCE	181.6983	0.542857	6.7e-27	1.03e-25	PT
	IL32	248.0852	1.2184	6.72e-27	1.03e-25	PT
	KLHL23	164.4399	-0.355746	6.79e-27	1.04e-25	PT
	METTL16	286.207	-0.467811	7.05e-27	1.07e-25	PT
	MACROD1	305.0845	-0.477964	7.32e-27	1.11e-25	PT
	SEC14L1	227.8459	-0.469544	9.43e-27	1.42e-25	PT
	SORL1	132.8615	-0.927253	9.98e-27	1.5e-25	PT
	PUM3	780.5427	0.587612	1.06e-26	1.58e-25	PT
	DNAJC6	413.5898	0.403438	1.17e-26	1.75e-25	PT
	DACH1	704.4764	1.07998	1.19e-26	1.76e-25	PT
	DDX5	706.7299	0.621756	1.3e-26	1.92e-25	PT
	PRKX	203.8208	-0.689765	1.39e-26	2.06e-25	PT
	SOGA1	165.5559	-0.741705	1.47e-26	2.17e-25	PT
	DDX31	165.2743	-0.43615	1.54e-26	2.26e-25	PT
	CNTN3	387.3451	0.453356	1.56e-26	2.28e-25	PT
	PAPPA	1016.772	1.3299	1.56e-26	2.28e-25	PT
	BCL7A	263.7565	-0.370185	1.7e-26	2.48e-25	PT
	TINAG	2243.161	0.719383	1.88e-26	2.73e-25	PT
	MYO1D	540.4182	-0.533068	1.91e-26	2.77e-25	PT
	USP47	653.6148	0.374722	2.06e-26	2.98e-25	PT
	TTC28	2676.106	0.413508	2.18e-26	3.15e-25	PT
	PLA2G15	116.1175	0.579092	2.23e-26	3.2e-25	PT
	MGAT4A	349.7058	-0.468628	2.29e-26	3.29e-25	PT
	SMARCC2	196.3544	-0.359695	2.66e-26	3.8e-25	PT
	GRB14	221.5791	0.500526	2.67e-26	3.82e-25	PT
	DNAH5	229.0028	1.2382	3.15e-26	4.47e-25	PT
	NOX4	2287.4	0.986275	3.15e-26	4.47e-25	PT
	ZC3H6	195.3545	-0.444266	3.39e-26	4.8e-25	PT
	C16orf87	136.7476	0.441575	3.54e-26	4.98e-25	PT
	NUAK2	176.6757	0.70318	3.54e-26	4.98e-25	PT
	EMX2OS	449.9257	0.351242	3.93e-26	5.53e-25	PT
	TSPAN12	254.8034	0.408352	5.16e-26	7.22e-25	PT
	AC087762.1	1355.832	0.897032	5.53e-26	7.73e-25	PT
	B2M	808.5101	0.966053	6.64e-26	9.22e-25	PT
	OSBPL8	848.4805	0.366098	9.98e-26	1.37e-24	PT
	CATSPERE	187.644	-0.514982	1.18e-25	1.61e-24	PT
	ANKRD44	283.1446	-0.518308	1.44e-25	1.95e-24	PT
	STK19	101.9761	0.592511	1.52e-25	2.06e-24	PT
	JHY	254.4734	-0.560377	1.52e-25	2.06e-24	PT
	C10orf67	131.0056	-0.525458	1.61e-25	2.18e-24	PT
	TRAF3IP2-AS1	295.3692	-0.377779	2.03e-25	2.73e-24	PT
	CACNA2D1	881.946	0.519544	2.3e-25	3.08e-24	PT
	PARM1	312.7999	0.631551	2.37e-25	3.16e-24	PT
	IL7	156.9987	0.671015	3.06e-25	4.08e-24	PT
	KCNMB4	122.1618	0.928863	3.1e-25	4.12e-24	PT
	WBP1L	449.8948	-0.378009	3.19e-25	4.23e-24	PT
	ERP44	294.399	0.407045	3.58e-25	4.73e-24	PT
	TPD52	501.9802	-0.475546	3.78e-25	5e-24	PT
	DDX24	214.259	-0.382495	4.21e-25	5.55e-24	PT
	PRKAG2	761.9915	-0.458279	4.57e-25	6e-24	PT
	NXN	251.8246	-1.16426	4.98e-25	6.52e-24	PT
	ALDH1A2	243.4027	-1.00216	5.33e-25	6.97e-24	PT
	NLGN1	4106.893	0.53369	5.37e-25	7.01e-24	PT
	CACHD1	350.6711	0.760478	6.14e-25	8e-24	PT
	PIM3	144.1221	0.718836	6.27e-25	8.15e-24	PT
	PDE3B	209.2217	0.750599	6.6e-25	8.54e-24	PT
	SULT1C2	617.5325	0.512681	7.7e-25	9.94e-24	PT
	TIMP3	221.786	-0.911777	8.36e-25	1.07e-23	PT
	AC126283.2	108.8015	0.516087	9.08e-25	1.16e-23	PT
	RAB11FIP1	108.5917	-0.382699	9.2e-25	1.17e-23	PT
	ASTN2	1729.528	0.398443	9.41e-25	1.2e-23	PT
	URGCP	238.9095	-0.54347	9.87e-25	1.25e-23	PT
	NR3C1	505.7063	0.360212	1.07e-24	1.35e-23	PT
	TUFT1	167.8927	0.494999	1.12e-24	1.42e-23	PT
	ATP6V0A4	166.5313	-1.29592	1.2e-24	1.51e-23	PT
	RUFY3	1384.396	0.472764	1.29e-24	1.62e-23	PT
	PLEKHF2	116.5164	0.492227	1.52e-24	1.9e-23	PT
	CACNA2D3	501.7207	-0.815347	1.56e-24	1.94e-23	PT
	PPP6C	212.6842	-0.382946	1.82e-24	2.26e-23	PT
	AC106869.1	246.3153	-0.675733	1.84e-24	2.29e-23	PT
	FAM3C	140.5731	0.384378	2.27e-24	2.8e-23	PT
	ABO	229.8181	0.364476	2.75e-24	3.38e-23	PT
	PCTP	121.6884	0.573369	2.86e-24	3.5e-23	PT
	CIT	195.6098	-0.862066	3.39e-24	4.14e-23	PT
	ADARB1	147.0921	-0.387507	4.27e-24	5.17e-23	PT
	CARF	171.3356	-0.365598	4.67e-24	5.65e-23	PT
	MYOF	265.52	-0.777642	5.4e-24	6.52e-23	PT
	ELF3	345.382	0.818289	7.75e-24	9.3e-23	PT
	RAB28	382.7501	0.427034	8.09e-24	9.69e-23	PT
	SLC5A2	326.0977	1.25825	8.77e-24	1.05e-22	PT
	CASC15	1023.516	-1.10994	9.12e-24	1.09e-22	PT
	GEN1	95.53965	0.374739	9.26e-24	1.1e-22	PT
	GCLC	202.042	0.381876	9.71e-24	1.15e-22	PT
	GPX3	6110.901	1.16384	1e-23	1.19e-22	PT
	LDB2	218.5487	-1.27621	1.01e-23	1.19e-22	PT
	ABHD12	192.3224	-0.430735	1.06e-23	1.25e-22	PT
	GRK3	125.6707	-0.525268	1.16e-23	1.37e-22	PT
	GABPB1-AS1	320.393	-0.614019	1.36e-23	1.59e-22	PT
	GNG7	297.6434	-0.80229	1.36e-23	1.59e-22	PT
	LINC01788	198.2832	0.895469	1.59e-23	1.86e-22	PT
	MYO1E	621.3031	-0.480525	1.68e-23	1.96e-22	PT
	OCLN	227.6287	-0.49969	1.72e-23	1.99e-22	PT
	TCEA3	275.4549	-0.480995	1.72e-23	1.99e-22	PT
	EGF	211.8201	-1.09714	2.53e-23	2.89e-22	PT
	VEGFA	228.4948	0.658965	3.1e-23	3.52e-22	PT
	9-Sep	605.9026	-0.578305	3.91e-23	4.4e-22	PT
	PARP9	144.8648	0.542044	3.94e-23	4.43e-22	PT
	EXTL2	99.13435	0.38695	4.08e-23	4.58e-22	PT
	TRIM71	162.3282	0.770914	4.08e-23	4.58e-22	PT
	PSAT1	157.6539	0.85369	4.27e-23	4.78e-22	PT
	DOK4	97.22403	0.501874	4.71e-23	5.26e-22	PT
	HLA-DRA	112.3153	0.913812	4.76e-23	5.3e-22	PT
	RAP1GAP2	368.9183	-0.977252	4.98e-23	5.53e-22	PT
	SATB2	726.9014	-0.843361	5.52e-23	6.13e-22	PT
	RBFOX1	560.2651	-1.44051	6.22e-23	6.89e-22	PT
	AL033504.1	689.1852	0.700111	6.73e-23	7.45e-22	PT
	ZFAND5	235.8553	0.629646	7.28e-23	8.01e-22	PT
	PCF11	217.0888	0.362799	7.8e-23	8.55e-22	PT
	GAS2	119.189	-0.546812	9.9e-23	1.08e-21	PT
	CNN3	413.3437	0.478145	1.04e-22	1.13e-21	PT
	CNTN4	2010.381	-0.479276	1.13e-22	1.22e-21	PT
	BMPR1B	139.0269	-1.17632	1.24e-22	1.34e-21	PT
	DCLK2	141.9897	-0.723799	1.26e-22	1.36e-21	PT
	PLEKHA2	422.149	-0.366477	1.26e-22	1.36e-21	PT
	GTF2IRD2B	196.0226	-0.378478	1.3e-22	1.4e-21	PT
	TPM4	132.7805	-0.683608	1.31e-22	1.41e-21	PT
	TMEM63A	394.4664	-0.635311	1.56e-22	1.67e-21	PT
	MGAT4B	102.3752	0.620072	1.95e-22	2.08e-21	PT
	ABCC4	1311.767	-0.447825	2.06e-22	2.19e-21	PT
	AGBL3	272.0459	-0.662621	2.14e-22	2.27e-21	PT
	SYN2	194.9367	0.880546	2.22e-22	2.35e-21	PT
	JAZF1	272.0266	-0.560749	2.22e-22	2.35e-21	PT
	PLEKHJ1	124.7185	0.67606	2.3e-22	2.41e-21	PT
	SFXN5	460.7955	0.460793	2.46e-22	2.58e-21	PT
	ELP4	636.8214	0.39323	2.69e-22	2.81e-21	PT
	TTC39B	408.2994	0.383007	3.05e-22	3.18e-21	PT
	SSX2IP	182.4662	0.473107	3.15e-22	3.27e-21	PT
	NOVA1	260.0995	0.527212	3.19e-22	3.31e-21	PT
	TTC7B	554.2523	-0.441198	3.2e-22	3.32e-21	PT
	RNF207	96.60434	0.351903	3.4e-22	3.52e-21	PT
	FZD4	170.8108	-0.693099	3.89e-22	4.01e-21	PT
	GTPBP6	106.7677	-0.39426	4.12e-22	4.22e-21	PT
	GPC4	524.3415	0.589686	4.16e-22	4.26e-21	PT
	IGSF11	344.9216	0.490883	4.26e-22	4.33e-21	PT
	BICRAL	562.4282	-0.385931	5.6e-22	5.66e-21	PT
	THSD4-AS1	112.9832	-0.482184	5.76e-22	5.81e-21	PT
	ZNF277	291.1595	0.372768	5.97e-22	5.99e-21	PT
	YWHAZ	432.3225	0.378647	6.23e-22	6.24e-21	PT
	TMEM259	270.9941	0.630125	7.14e-22	7.13e-21	PT
	P4HB	269.7191	0.535314	8.3e-22	8.25e-21	PT
	KIRREL1	259.2181	-0.828226	8.33e-22	8.27e-21	PT
	NCALD	153.8804	-0.444987	1.13e-21	1.12e-20	PT
	FAM107B	925.7633	0.728011	1.17e-21	1.15e-20	PT
	MGST1	624.1878	0.423438	1.27e-21	1.25e-20	PT
	GPHN	3242.841	0.496923	1.7e-21	1.65e-20	PT
	CNTNAP3B	1346.663	0.858327	1.8e-21	1.75e-20	PT
	TENM2	319.6908	-0.97416	2.12e-21	2.04e-20	PT
	ZNF573	126.1441	-0.438702	2.17e-21	2.09e-20	PT
	ANPEP	1657.692	0.652827	2.34e-21	2.25e-20	PT
	AC034195.1	833.5324	-0.756418	2.44e-21	2.34e-20	PT
	PON2	227.6476	0.421006	2.52e-21	2.41e-20	PT
	IDNK	111.8384	-0.583212	2.55e-21	2.44e-20	PT
	SLC38A1	171.7286	-0.790399	2.68e-21	2.55e-20	PT
	PHACTR1	175.0269	-1.12495	2.87e-21	2.73e-20	PT
	NDRG1	649.6266	-0.496819	3.1e-21	2.94e-20	PT
	PTH2R	8952.278	0.537639	3.18e-21	3e-20	PT
	RHOC	174.4762	0.858894	3.56e-21	3.35e-20	PT
	NTN4	1863.687	0.554643	3.87e-21	3.63e-20	PT
	LINC02061	180.9742	-1.17353	3.9e-21	3.65e-20	PT
	ACBD4	139.6415	-0.503265	4.19e-21	3.92e-20	PT
	C5orf15	169.6369	0.373378	4.54e-21	4.23e-20	PT
	GNA14	133.5067	-0.903319	4.71e-21	4.38e-20	PT
	EFHD1	441.914	-0.548037	5.65e-21	5.24e-20	PT
	RHPN1	117.4251	0.640625	5.76e-21	5.32e-20	PT
	AC092894.1	208.2732	-0.584071	7.43e-21	6.85e-20	PT
	PKN1	131.9517	-0.526764	7.85e-21	7.22e-20	PT
	RFX2	208.0955	-0.80568	9.93e-21	9.05e-20	PT
	SLC26A3	2458.157	-2.18088	1.06e-20	9.64e-20	PT
	ECI2	139.0248	-0.383913	1.38e-20	1.25e-19	PT
	UNC5CL	261.791	0.759433	1.43e-20	1.29e-19	PT
	DIO1	208.5159	-0.715264	1.61e-20	1.45e-19	PT
	PCDH9	241.376	-0.833686	1.85e-20	1.67e-19	PT
	RASSF4	987.6402	0.57324	1.89e-20	1.7e-19	PT
	SERINC5	164.0361	-0.387272	2.11e-20	1.87e-19	PT
	INPP5F	278.5674	0.406246	2.19e-20	1.94e-19	PT
	MRNIP	114.5139	-0.351361	2.27e-20	2.01e-19	PT
	DMD	242.8058	-1.10622	2.6e-20	2.28e-19	PT
	TRAM1	201.9912	0.478834	2.99e-20	2.63e-19	PT
	EAPP	146.9938	-0.371648	3e-20	2.63e-19	PT
	SUFU	476.9363	-0.383792	3.01e-20	2.64e-19	PT
	HMOX1	173.6112	0.596963	3.02e-20	2.65e-19	PT
	HMGN3	569.3606	0.400588	3.34e-20	2.91e-19	PT
	YBX3	313.3752	0.665495	3.45e-20	3e-19	PT
	CALCB	129.3265	0.76525	3.46e-20	3e-19	PT
	PHF20L1	295.5675	0.351365	4.08e-20	3.52e-19	PT
	LINC01550	265.9944	-0.606764	4.36e-20	3.75e-19	PT
	MIDN	238.4974	0.75463	5.94e-20	5.07e-19	PT
	BCAM	201.3848	0.684267	6.01e-20	5.13e-19	PT
	KLHDC1	178.3012	-0.484597	6.64e-20	5.65e-19	PT
	ZNF821	125.08	-0.379109	6.82e-20	5.8e-19	PT
	NID1	163.386	-0.359841	6.83e-20	5.8e-19	PT
	NUP107	147.671	-0.352168	6.9e-20	5.85e-19	PT
	DPYS	1301.262	0.431369	7.18e-20	6.08e-19	PT
	ADAMTSL3	248.8084	-1.01779	8e-20	6.76e-19	PT
	CASR	253.3855	-0.80688	8.72e-20	7.35e-19	PT
	KDM2B	214.7924	-0.715756	9.52e-20	8.01e-19	PT
	LINC00486	934.1803	-1.32951	1e-19	8.41e-19	PT
	PRCP	143.1993	0.410887	1.02e-19	8.59e-19	PT
	ST6GAL1	285.853	-0.840194	1.06e-19	8.91e-19	PT
	BNC2	3273.611	0.783165	1.13e-19	9.42e-19	PT
	TMSB10	438.5845	0.919969	1.15e-19	9.61e-19	PT
	CCND3	320.8891	-0.779108	1.19e-19	9.87e-19	PT
	SKI	345.5066	-0.397983	1.24e-19	1.03e-18	PT
	CCDC122	186.2467	0.351608	1.34e-19	1.11e-18	PT
	ZNF566	128.62	-0.419862	1.37e-19	1.13e-18	PT
	AL162411.1	221.4133	0.481107	1.91e-19	1.57e-18	PT
	PLCB1	861.4166	-0.607186	2.32e-19	1.91e-18	PT
	AC010542.3	108.6268	0.734196	2.39e-19	1.95e-18	PT
	PIEZO1	147.7623	0.581288	2.56e-19	2.09e-18	PT
	COPZ1	161.4919	-0.634621	2.72e-19	2.22e-18	PT
	ENPP1	211.3942	0.474198	3.03e-19	2.46e-18	PT
	LINC02294	154.707	0.631959	3.22e-19	2.61e-18	PT
	RNF212B	450.879	-1.44504	3.27e-19	2.64e-18	PT
	C3	158.7213	1.28466	3.38e-19	2.73e-18	PT
	HSPG2	170.2377	-0.790017	3.79e-19	3.05e-18	PT
	FCGRT	203.704	-0.512	3.97e-19	3.19e-18	PT
	ACSL1	523.6098	0.546214	4.07e-19	3.26e-18	PT
	DIS3L	121.5505	-0.385791	4.15e-19	3.32e-18	PT
	KATNA1	126.4664	-0.366203	4.66e-19	3.71e-18	PT
	KLF6	569.6179	1.13701	4.8e-19	3.82e-18	PT
	PDIA4	100.9054	0.677471	5.08e-19	4.03e-18	PT
	DENND1A	1592.969	0.357863	5.8e-19	4.59e-18	PT
	MTO1	141.4073	-0.426296	5.98e-19	4.73e-18	PT
	MCPH1-AS1	142.8464	0.379604	6.03e-19	4.76e-18	PT
	GSDMD	107.1288	0.641989	7.14e-19	5.63e-18	PT
	SHLD1	177.7436	-0.512423	7.75e-19	6.09e-18	PT
	PLCG2	476.3263	-0.652163	8.31e-19	6.52e-18	PT
	MGAM	241.0505	-0.656577	9.29e-19	7.27e-18	PT
	CHD3	122.382	-0.633963	9.51e-19	7.43e-18	PT
	EBNA1BP2	774.0979	-0.836092	9.77e-19	7.62e-18	PT
	TERF2IP	232.55	-0.421123	1.02e-18	7.97e-18	PT
	LPIN3	241.8428	0.69986	1.08e-18	8.37e-18	PT
	DAPK1	1009.994	-0.454971	1.08e-18	8.4e-18	PT
	ACSM3	988.9481	1.03498	1.16e-18	8.94e-18	PT
	KLHL13	472.9036	0.508896	1.28e-18	9.86e-18	PT
	EMX2	248.9843	0.482437	1.33e-18	1.02e-17	PT
	PPP2R2B	495.3268	1.12387	1.38e-18	1.06e-17	PT
	PRPF3	182.0223	-0.366644	1.5e-18	1.15e-17	PT
	CLTCL1	122.5163	-0.490106	1.67e-18	1.27e-17	PT
	SGPP1	416.2944	0.350379	1.78e-18	1.36e-17	PT
	TESK2	170.5879	-0.826972	2.01e-18	1.52e-17	PT
	CCDC18	121.7072	0.382107	2.1e-18	1.59e-17	PT
	AC007319.1	425.9266	0.8151	2.13e-18	1.6e-17	PT
	PTPRO	189.8595	-1.04474	2.31e-18	1.72e-17	PT
	AC007216.4	140.0935	-0.435021	2.73e-18	2.03e-17	PT
	TMEM131L	211.9742	-0.513816	2.78e-18	2.07e-17	PT
	TTYH3	510.376	0.5092	2.81e-18	2.08e-17	PT
	ANKRD27	183.1639	-0.435678	3.02e-18	2.24e-17	PT
	UBE2E2	2282.542	0.350215	3.1e-18	2.29e-17	PT
	PLIN5	275.0533	0.784685	3.38e-18	2.49e-17	PT
	MARK4	231.4737	-0.577895	3.4e-18	2.5e-17	PT
	PLXNB1	301.8599	0.407848	3.58e-18	2.63e-17	PT
	CMTM8	281.3423	0.388897	3.87e-18	2.84e-17	PT
	APTR	132.1886	-0.394968	4.13e-18	3.03e-17	PT
	LIPA	323.485	-0.641239	4.67e-18	3.4e-17	PT
	ARID5B	877.5336	0.392397	5.16e-18	3.74e-17	PT
	CDH16	378.6996	0.913595	5.29e-18	3.83e-17	PT
	PDE10A	728.1241	0.580595	5.63e-18	4.07e-17	PT
	GLYATL1	459.0557	-0.704237	5.83e-18	4.21e-17	PT
	RAPGEF3	367.0743	0.857224	6.08e-18	4.38e-17	PT
	ZNF346	211.7902	-0.393933	6.35e-18	4.57e-17	PT
	GPRC5C	182.2736	0.358747	6.98e-18	5.02e-17	PT
	MFSD10	93.69248	0.426279	8.06e-18	5.78e-17	PT
	CHST12	131.6782	-0.37972	8.79e-18	6.3e-17	PT
	FOXP2	1007.938	-0.808683	1.08e-17	7.73e-17	PT
	CROCC	247.9411	-0.610468	1.43e-17	1.02e-16	PT
	TAPBP	283.4831	0.429535	1.47e-17	1.04e-16	PT
	AL138752.2	180.6116	-0.593324	1.64e-17	1.16e-16	PT
	HLA-A	551.9207	0.784581	1.69e-17	1.2e-16	PT
	SREBF1	113.3299	0.704951	1.95e-17	1.37e-16	PT
	AXIN1	132.3887	-0.383779	1.98e-17	1.39e-16	PT
	CXADR	156.3626	-0.548828	1.99e-17	1.4e-16	PT
	AC046195.1	164.062	1.15687	2.05e-17	1.44e-16	PT
	TINAGL1	200.9934	0.632947	2.09e-17	1.47e-16	PT
	DOPEY2	154.3701	-0.851674	2.12e-17	1.48e-16	PT
	LACTB2	301.3477	0.353367	2.31e-17	1.61e-16	PT
	SLC8A1	642.8042	1.33357	2.34e-17	1.63e-16	PT
	SIM1	184.5029	-0.788647	2.4e-17	1.67e-16	PT
	AC058822.1	221.5259	-1.07381	2.66e-17	1.84e-16	PT
	PDZK1IP1	809.6862	0.83569	2.7e-17	1.87e-16	PT
	OSBPL3	187.194	-0.634292	3.06e-17	2.12e-16	PT
	GHR	608.8449	0.41139	3.39e-17	2.34e-16	PT
	TACC2	409.0962	-0.415535	3.93e-17	2.71e-16	PT
	NHS	4995.914	0.400179	4.16e-17	2.87e-16	PT
	CGNL1	2008.125	0.726121	4.39e-17	3.02e-16	PT
	MFSD11	174.3768	-0.480848	4.44e-17	3.05e-16	PT
	TSPAN3	262.3507	0.408307	4.59e-17	3.14e-16	PT
	STOX2	2580.227	-0.439446	5.39e-17	3.68e-16	PT
	ITGAV	685.4598	0.594053	5.43e-17	3.7e-16	PT
	ULK1	143.5778	-0.377065	5.69e-17	3.87e-16	PT
	ARHGEF38	172.5408	-0.571338	6.41e-17	4.34e-16	PT
	NUCB2	130.1817	-0.748238	6.77e-17	4.57e-16	PT
	EIF2AK3	142.8076	0.39829	7.08e-17	4.78e-16	PT
	MTRNR2L8	700.0484	1.2118	8.71e-17	5.87e-16	PT
	TCF4	164.0714	-0.704838	8.82e-17	5.94e-16	PT
	NOL4	184.4401	-0.999041	8.92e-17	6.01e-16	PT
	AC113386.1	199.5716	1.21262	9.45e-17	6.35e-16	PT
	SLC47A1	1064.264	-0.387828	9.62e-17	6.45e-16	PT
	MCRIP1	146.545	0.530982	9.7e-17	6.5e-16	PT
	LINC01091	162.587	-0.793474	9.95e-17	6.66e-16	PT
	RORA	5136.872	-0.383945	1.02e-16	6.84e-16	PT
	KYAT1	150.1648	-0.553814	1.09e-16	7.23e-16	PT
	MYH14	188.5139	-0.752555	1.09e-16	7.23e-16	PT
	PTPRS	343.917	-0.471019	1.1e-16	7.34e-16	PT
	AFMID	676.238	-0.582961	1.42e-16	9.43e-16	PT
	TRIM14	162.2143	0.369673	1.47e-16	9.7e-16	PT
	GNAI1	228.7122	-0.550551	1.71e-16	1.12e-15	PT
	BBOX1	1062.54	0.757839	1.86e-16	1.22e-15	PT
	SLC3A2	222.0826	0.395962	1.89e-16	1.24e-15	PT
	LINGO2	197.7091	0.958696	1.93e-16	1.26e-15	PT
	CHPT1	420.4612	0.368786	2.13e-16	1.39e-15	PT
	LINC02220	159.2819	1.11459	2.19e-16	1.43e-15	PT
	IGSF3	145.0033	0.443925	2.34e-16	1.53e-15	PT
	RBMS3	228.1235	-0.583567	2.96e-16	1.92e-15	PT
	NMNAT3	270.8567	0.508198	3.26e-16	2.11e-15	PT
	RBM3	138.9819	0.366086	3.37e-16	2.17e-15	PT
	FP236383.1	3256.107	-1.14794	3.62e-16	2.33e-15	PT
	SCIN	242.602	-0.77053	3.87e-16	2.49e-15	PT
	VMP1	915.0128	0.520258	4.15e-16	2.67e-15	PT
	CFAP70	270.6426	-0.356608	4.3e-16	2.76e-15	PT
	PARP14	265.6914	0.393958	4.56e-16	2.92e-15	PT
	FGD5	222.9705	-0.461307	4.88e-16	3.11e-15	PT
	ACADM	372.2449	-0.373004	5.1e-16	3.25e-15	PT
	SVIL	1209.07	-0.394994	5.26e-16	3.35e-15	PT
	CPNE4	242.2795	-1.22158	5.44e-16	3.46e-15	PT
	DOCK5	293.3183	-0.35029	5.52e-16	3.5e-15	PT
	PDXK	457.5134	-0.366389	6.34e-16	4e-15	PT
	SAMD5	1244.08	0.546746	7.03e-16	4.42e-15	PT
	CPEB2-DT	143.1382	-0.580338	7.21e-16	4.52e-15	PT
	RPS6KA5	168.7999	-0.517656	7.34e-16	4.59e-15	PT
	ARHGDIA	173.5056	0.704506	8.01e-16	4.99e-15	PT
	BBOF1	175.8555	-0.572587	8.15e-16	5.07e-15	PT
	ZNF627	198.2483	-0.464533	8.16e-16	5.07e-15	PT
	RNF43	138.444	-0.370724	8.45e-16	5.24e-15	PT
	TERF2	119.2131	-0.361558	9.13e-16	5.65e-15	PT
	PDZD8	462.4541	0.372467	9.29e-16	5.73e-15	PT
	BPHL	157.3243	-0.375453	9.71e-16	5.99e-15	PT
	AC098829.1	1079.124	-1.21899	1.01e-15	6.22e-15	PT
	NOTCH1	167.9974	-0.545944	1.12e-15	6.85e-15	PT
	UGT2A3	331.2384	0.551271	1.15e-15	7.03e-15	PT
	AL445472.1	439.0927	0.537866	1.16e-15	7.11e-15	PT
	GTF2IRD2	139.5522	-0.392054	1.23e-15	7.47e-15	PT
	ASCC1	204.4846	-0.35541	1.25e-15	7.62e-15	PT
	LINC00907	671.9082	0.717395	1.5e-15	9.05e-15	PT
	FLNA	112.2927	-0.59303	1.6e-15	9.62e-15	PT
	AL117382.1	157.5838	-0.936679	1.72e-15	1.03e-14	PT
	Z93930.2	194.6289	-0.465916	1.81e-15	1.09e-14	PT
	PDZD2	2492.092	-0.592851	1.92e-15	1.15e-14	PT
	LEPR	288.4124	0.399323	2.06e-15	1.23e-14	PT
	RIN3	167.5515	-0.450056	2.3e-15	1.38e-14	PT
	PTPN1	663.3469	0.9817	2.53e-15	1.5e-14	PT
	ARFGAP1	172.2907	0.454358	2.56e-15	1.52e-14	PT
	ATRNL1	188.4483	-0.783174	2.86e-15	1.69e-14	PT
	GALNT18	947.511	-0.605301	2.87e-15	1.7e-14	PT
	PDE9A	266.4016	-0.359597	3.44e-15	2.02e-14	PT
	ACADVL	413.0183	0.710504	3.47e-15	2.03e-14	PT
	BDH1	166.3278	-0.575179	3.62e-15	2.11e-14	PT
	KRT18	127.7634	0.817704	3.8e-15	2.21e-14	PT
	NAA38	131.9477	-0.399585	3.92e-15	2.28e-14	PT
	NDE1	122.5299	-0.700908	3.94e-15	2.29e-14	PT
	PAH	953.8475	0.837098	4.16e-15	2.41e-14	PT
	SLC22A18	115.4237	0.437837	4.27e-15	2.47e-14	PT
	BMS1P14	142.3975	0.874982	4.55e-15	2.63e-14	PT
	CYP4A22-AS1	258.6175	0.981598	4.58e-15	2.64e-14	PT
	ATP8B1	207.1271	-0.772649	4.66e-15	2.69e-14	PT
	SHMT1	664.2992	-0.382619	4.91e-15	2.82e-14	PT
	OSBP2	195.3458	-0.535984	5.07e-15	2.92e-14	PT
	NAMPT	206.0093	1.02234	5.36e-15	3.07e-14	PT
	NRXN3	267.0647	-1.08172	6.02e-15	3.43e-14	PT
	IL1RAPL2	289.9093	-0.549855	6.77e-15	3.85e-14	PT
	PSKH1	106.105	-0.369767	7.83e-15	4.43e-14	PT
	HOXB3	140.6441	-0.493593	7.86e-15	4.44e-14	PT
	MUC20-OT1	1621.547	-0.361129	8.33e-15	4.69e-14	PT
	AJAP1	274.7077	-0.474189	8.79e-15	4.94e-14	PT
	FAH	116.9919	0.386554	9.14e-15	5.12e-14	PT
	EEF2K	202.4613	-0.454951	9.53e-15	5.33e-14	PT
	EDA	504.3953	0.355562	1.12e-14	6.25e-14	PT
	TPM1	1139.311	-0.575052	1.13e-14	6.28e-14	PT
	AC004485.1	741.9346	0.557108	1.17e-14	6.51e-14	PT
	HUNK	205.2655	-0.41932	1.18e-14	6.52e-14	PT
	TRNAU1AP	132.2867	-0.35841	1.21e-14	6.7e-14	PT
	P4HA1	305.7257	-0.403363	1.34e-14	7.42e-14	PT
	ZFP36L1	603.6638	0.521722	1.37e-14	7.55e-14	PT
	FBLN5	120.7559	-0.510991	1.56e-14	8.56e-14	PT
	PCED1A	86.05967	0.461985	1.75e-14	9.57e-14	PT
	NR1H4	519.5668	0.366663	1.8e-14	9.84e-14	PT
	TRIM38	477.0292	0.4384	2.04e-14	1.11e-13	PT
	GSE1	793.197	-0.404877	2.13e-14	1.16e-13	PT
	MEIS2	205.195	-0.890087	2.15e-14	1.17e-13	PT
	SEMA5A	1896.356	-0.556101	2.4e-14	1.31e-13	PT
	LINC01505	216.9341	-0.608042	2.45e-14	1.33e-13	PT
	ZSCAN18	116.5539	-0.36145	2.6e-14	1.41e-13	PT
	AC005699.1	625.3016	0.597762	2.61e-14	1.41e-13	PT
	ADGRG5	127.2023	1.16961	2.62e-14	1.41e-13	PT
	LINC01948	115.4454	-0.591615	2.78e-14	1.5e-13	PT
	COBL	1009.051	-0.382838	3.04e-14	1.64e-13	PT
	CNOT10	261.0432	-0.359317	3.42e-14	1.84e-13	PT
	CDK5RAP3	174.8155	0.514629	3.43e-14	1.85e-13	PT
	LINC00685	105.4856	0.495456	3.88e-14	2.08e-13	PT
	ZFHX3	605.9209	-0.523801	3.9e-14	2.09e-13	PT
	CYFIP2	528.7859	-0.412191	4.11e-14	2.19e-13	PT
	AHCYL1	385.8266	0.508946	4.16e-14	2.21e-13	PT
	APLP2	428.9443	0.351664	4.23e-14	2.25e-13	PT
	PIK3C2B	126.4209	-0.433607	4.33e-14	2.3e-13	PT
	CLIC1	113.6918	0.77174	4.4e-14	2.33e-13	PT
	KRT8	158.3521	0.594862	4.4e-14	2.33e-13	PT
	S100A13	125.7723	0.598524	4.46e-14	2.36e-13	PT
	LINC00871	1019.217	0.865277	4.58e-14	2.42e-13	PT
	BCOR	456.0071	-0.710464	5.04e-14	2.66e-13	PT
	SPARC	161.0685	0.877329	5.06e-14	2.67e-13	PT
	DLGAP4	398.9787	-0.366136	5.31e-14	2.8e-13	PT
	SLC16A10	494.5654	0.379198	6.17e-14	3.23e-13	PT
	DLGAP4-AS1	192.989	-0.512708	6.26e-14	3.27e-13	PT
	AP001528.2	206.55	-0.534789	6.3e-14	3.28e-13	PT
	AC003984.1	312.1231	-0.806562	6.4e-14	3.33e-13	PT
	ASRGL1	395.9753	-0.435307	6.86e-14	3.56e-13	PT
	GSTP1	340.8319	0.829747	7.09e-14	3.68e-13	PT
	NIPA1	140.2239	-0.403639	7.5e-14	3.89e-13	PT
	UVSSA	234.2834	-0.411843	7.73e-14	4e-13	PT
	RNF24	125.6999	-0.576042	8.41e-14	4.34e-13	PT
	CERS2	141.8277	0.451391	8.75e-14	4.51e-13	PT
	ERC2	308.7978	-0.565765	9.35e-14	4.81e-13	PT
	PABPN1	283.6919	0.410975	1.02e-13	5.21e-13	PT
	SLC5A9	133.2072	0.743694	1.08e-13	5.52e-13	PT
	FAXDC2	145.1027	-0.509248	1.11e-13	5.66e-13	PT
	PCSK5	784.0827	0.372177	1.15e-13	5.85e-13	PT
	BACH2	216.8764	-0.815131	1.23e-13	6.25e-13	PT
	MYO5C	124.5057	-0.494801	1.26e-13	6.38e-13	PT
	PROM1	464.2303	-0.689521	1.26e-13	6.38e-13	PT
	MST1	344.9616	0.936125	1.36e-13	6.9e-13	PT
	AKT3	807.8568	-0.472428	1.67e-13	8.41e-13	PT
	FAM69A	217.8206	0.425933	1.73e-13	8.7e-13	PT
	KCNIP4	3133.295	0.702388	1.79e-13	9.01e-13	PT
	RNF180	557.2496	0.357882	1.82e-13	9.13e-13	PT
	SDC4	473.7494	0.450461	1.83e-13	9.21e-13	PT
	ALAD	104.7394	-0.360625	2.02e-13	1.01e-12	PT
	AFAP1	207.6104	-0.469971	2.04e-13	1.02e-12	PT
	ALDH6A1	553.7924	-0.646775	2.18e-13	1.08e-12	PT
	THUMPD1	175.527	0.358472	2.23e-13	1.11e-12	PT
	MT2A	348.2316	0.800254	2.23e-13	1.11e-12	PT
	JAG1	118.6741	-0.496158	2.27e-13	1.13e-12	PT
	MTHFD1L	323.1042	-0.527042	2.39e-13	1.18e-12	PT
	RASGEF1B	2363.305	-1.28828	2.43e-13	1.2e-12	PT
	RHOBTB1	1970.081	0.649599	2.62e-13	1.29e-12	PT
	ORMDL1	123.7786	0.363156	2.64e-13	1.3e-12	PT
	DRAIC	283.129	-0.62697	2.76e-13	1.36e-12	PT
	RNF19A	810.17	0.357884	2.81e-13	1.38e-12	PT
	EPHA4	142.8839	-0.480514	2.83e-13	1.39e-12	PT
	KCNK10	136.05	-0.782788	2.93e-13	1.44e-12	PT
	LDHA	124.2097	0.573692	3.17e-13	1.55e-12	PT
	FAM182B	127.0546	-0.507042	3.74e-13	1.82e-12	PT
	SLC22A6	776.7256	0.786967	3.77e-13	1.83e-12	PT
	TMTC1	125.593	-0.73812	4.49e-13	2.17e-12	PT
	HOMER2	148.9542	-0.477701	4.63e-13	2.23e-12	PT
	TENM3	415.6016	-0.727684	4.69e-13	2.26e-12	PT
	PCGF6	124.5915	-0.431106	4.77e-13	2.3e-12	PT
	ALG8	120.6373	-0.352558	4.84e-13	2.33e-12	PT
	LRRN2	152.9895	0.762213	5e-13	2.4e-12	PT
	UMOD	1231.545	-1.42585	5.35e-13	2.57e-12	PT
	CXXC5	221.878	0.360468	5.78e-13	2.76e-12	PT
	NABP1	214.8282	0.484929	5.84e-13	2.79e-12	PT
	MTMR8	99.91919	0.47822	5.93e-13	2.83e-12	PT
	MSH2	171.6719	-0.488011	6.13e-13	2.92e-12	PT
	SUCLG1	344.345	0.430422	6.53e-13	3.1e-12	PT
	AC006305.1	161.395	0.973893	6.7e-13	3.18e-12	PT
	AC097103.2	296.9383	-0.377024	6.92e-13	3.28e-12	PT
	SCN8A	155.442	0.45748	6.99e-13	3.31e-12	PT
	MFAP3L	188.3293	0.355562	7.27e-13	3.43e-12	PT
	ARSE	117.463	-0.45382	7.47e-13	3.52e-12	PT
	BTG1	128.7072	-0.623258	7.58e-13	3.56e-12	PT
	PIR	189.1778	0.422113	7.97e-13	3.73e-12	PT
	CBY1	126.2171	-0.354163	7.99e-13	3.74e-12	PT
	TTC38	576.0201	-0.36246	8.38e-13	3.92e-12	PT
	NPL	404.8185	0.510658	9.52e-13	4.43e-12	PT
	TMEM220	135.4654	-0.35474	9.74e-13	4.53e-12	PT
	CD63	219.8827	0.5575	1.04e-12	4.81e-12	PT
	PDE3A	336.2772	0.492317	1.13e-12	5.24e-12	PT
	AC139887.2	494.7562	0.388579	1.36e-12	6.25e-12	PT
	CYHR1	116.2678	0.4535	1.37e-12	6.27e-12	PT
	NFKBIZ	280.0293	0.786993	1.4e-12	6.43e-12	PT
	ASMTL-AS1	105.3858	0.439242	1.49e-12	6.82e-12	PT
	VLDLR-AS1	118.187	0.455475	1.57e-12	7.17e-12	PT
	BAIAP2	260.2732	-0.450994	1.72e-12	7.83e-12	PT
	HLA-E	151.4435	0.400562	1.75e-12	7.95e-12	PT
	TRABD2B	2941.182	0.592332	1.82e-12	8.25e-12	PT
	AC078923.1	171.6652	-0.513224	1.89e-12	8.56e-12	PT
	UGT8	121.9026	-0.553447	2.02e-12	9.11e-12	PT
	KAZN	2190.872	-0.391531	2.19e-12	9.9e-12	PT
	RAB20	209.2346	0.599753	2.33e-12	1.05e-11	PT
	HLA-C	172.8675	0.806123	2.53e-12	1.14e-11	PT
	LHX1-DT	148.9319	-0.47162	2.54e-12	1.14e-11	PT
	NIT2	189.839	-0.443098	2.56e-12	1.15e-11	PT
	SPINT1	113.9197	0.48324	2.62e-12	1.17e-11	PT
	RHOB	176.2502	0.655505	2.7e-12	1.21e-11	PT
	DOCK6	139.2389	-0.628571	2.71e-12	1.21e-11	PT
	HECW1	703.0725	0.482357	2.71e-12	1.21e-11	PT
	ADAMTS16	333.078	-0.719634	2.73e-12	1.22e-11	PT
	ZNF385D	290.9613	0.690615	2.79e-12	1.24e-11	PT
	NAPEPLD	387.5859	-0.35688	2.81e-12	1.25e-11	PT
	SCAI	245.7047	-0.482941	2.89e-12	1.28e-11	PT
	PDE7B	911.9029	-0.499059	2.94e-12	1.31e-11	PT
	POLR1C	109.1216	-0.359189	3.04e-12	1.35e-11	PT
	ERRFI1	490.3991	-1.14623	3.11e-12	1.37e-11	PT
	HHLA2	146.0442	0.772276	3.25e-12	1.43e-11	PT
	GCH1	148.3299	0.370637	3.4e-12	1.5e-11	PT
	HLA-B	304.0431	0.79317	3.43e-12	1.51e-11	PT
	RANBP17	477.2007	0.52382	3.56e-12	1.57e-11	PT
	ABCA1	216.9279	0.421294	3.64e-12	1.6e-11	PT
	PARP10	230.9986	0.518074	3.81e-12	1.67e-11	PT
	SLC12A8	128.5594	-0.487129	4.34e-12	1.9e-11	PT
	KHDRBS2	581.5515	-0.430511	4.92e-12	2.15e-11	PT
	LINC02340	131.2006	-0.535901	5.22e-12	2.28e-11	PT
	Z94721.1	213.2259	-0.400362	5.29e-12	2.31e-11	PT
	AZIN1-AS1	293.3936	-0.358953	5.49e-12	2.39e-11	PT
	MVP	309.1901	0.436661	5.65e-12	2.45e-11	PT
	RHOT2	133.2111	0.397904	5.71e-12	2.48e-11	PT
	FMO4	353.481	-0.493289	5.81e-12	2.52e-11	PT
	HLTF	93.97472	0.354046	5.84e-12	2.53e-11	PT
	RASGRP3	138.2236	-0.362873	6.51e-12	2.81e-11	PT
	NR1D2	155.8979	-0.396595	7.28e-12	3.13e-11	PT
	ZNF75D	344.577	0.542011	7.66e-12	3.29e-11	PT
	LHFPL3	254.1279	-0.841375	7.73e-12	3.31e-11	PT
	SLC25A33	134.9544	-0.418204	7.83e-12	3.35e-11	PT
	DGKB	357.4568	-0.557467	7.89e-12	3.37e-11	PT
	THY1	201.8247	0.96427	8.04e-12	3.44e-11	PT
	KCNJ3	503.7832	0.473885	8.07e-12	3.44e-11	PT
	SDF4	114.1355	0.382102	8.07e-12	3.44e-11	PT
	CPT1A	365.3923	-0.374079	8.14e-12	3.46e-11	PT
	RRAS2	664.7762	0.371129	8.39e-12	3.56e-11	PT
	MAPT	477.9133	-0.445758	8.79e-12	3.73e-11	PT
	MYO1B	129.4769	-0.495969	9.11e-12	3.86e-11	PT
	ITGB6	353.436	0.689747	9.35e-12	3.95e-11	PT
	FAT4	138.8348	-0.358584	9.43e-12	3.98e-11	PT
	SNX8	192.8767	-0.423378	9.5e-12	4.01e-11	PT
	NDUFAF6	230.6946	-0.431577	9.69e-12	4.08e-11	PT
	ARL16	138.189	0.469184	1.01e-11	4.23e-11	PT
	FMO5	273.3755	-0.707248	1.04e-11	4.36e-11	PT
	NUDT4	226.1837	-0.369122	1.05e-11	4.4e-11	PT
	AC073569.2	145.6719	-0.435392	1.05e-11	4.41e-11	PT
	PPP2R1B	179.5181	0.423008	1.14e-11	4.79e-11	PT
	HIC2	116.2968	-0.377103	1.25e-11	5.21e-11	PT
	D2HGDH	528.5463	-0.389076	1.27e-11	5.28e-11	PT
	GDA	1242.533	0.871142	1.3e-11	5.41e-11	PT
	SERPINE2	345.6039	0.659771	1.3e-11	5.42e-11	PT
	PLCE1	182.6351	-0.872319	1.31e-11	5.42e-11	PT
	APP	1571.622	0.354034	1.32e-11	5.46e-11	PT
	SFXN2	258.1449	-0.369074	1.36e-11	5.64e-11	PT
	C2orf42	129.59	-0.475006	1.43e-11	5.89e-11	PT
	XPNPEP2	201.8909	-0.697956	1.44e-11	5.93e-11	PT
	AC009060.1	269.0438	0.486826	1.53e-11	6.29e-11	PT
	PPIB	122.5811	0.454638	1.93e-11	7.92e-11	PT
	SLC25A39	101.2505	0.491749	2.1e-11	8.58e-11	PT
	NRG3	1315.92	-0.496362	2.17e-11	8.84e-11	PT
	TMEM246-AS1	635.4057	-0.665235	2.18e-11	8.88e-11	PT
	DNM1	465.5078	0.350516	2.27e-11	9.2e-11	PT
	RDX	738.4149	-0.384298	2.31e-11	9.37e-11	PT
	RPS19	461.6727	0.602694	2.36e-11	9.55e-11	PT
	ARHGAP26	1438.269	-0.359253	2.4e-11	9.71e-11	PT
	LITAF	247.7036	-0.37139	2.42e-11	9.76e-11	PT
	EAF2	263.7668	0.397671	2.45e-11	9.88e-11	PT
	PDGFC	958.5593	0.365928	2.55e-11	1.03e-10	PT
	SERPINA1	288.7704	1.20928	3.03e-11	1.22e-10	PT
	DPP4	252.2558	0.369711	3.04e-11	1.22e-10	PT
	PRPSAP1	134.8547	-0.488776	3.13e-11	1.25e-10	PT
	LEKR1	242.3501	-0.425799	3.29e-11	1.31e-10	PT
	PRTG	122.5733	-0.48326	3.39e-11	1.35e-10	PT
	DHX8	111.8392	-0.351977	3.59e-11	1.43e-10	PT
	MEI4	154.5796	0.567989	3.62e-11	1.43e-10	PT
	DCAF1	237.987	-0.383898	4.03e-11	1.6e-10	PT
	CYBA	229.6139	0.494099	4.36e-11	1.72e-10	PT
	AL589669.1	1613.041	0.390331	4.48e-11	1.77e-10	PT
	HAAO	196.6732	-0.419659	4.77e-11	1.88e-10	PT
	IL6R	393.5631	-0.389263	5e-11	1.96e-10	PT
	BHLHE40	110.7964	0.640105	5.02e-11	1.97e-10	PT
	COBLL1	1725.053	-0.455399	5.05e-11	1.98e-10	PT
	TLL1	379.1875	-0.534902	5.59e-11	2.18e-10	PT
	GRINA	134.2204	0.57774	6.02e-11	2.34e-10	PT
	SLC22A8	356.8956	0.691342	6.45e-11	2.51e-10	PT
	GRN	143.2391	0.540295	6.65e-11	2.58e-10	PT
	STK32B	731.0261	-0.456042	6.81e-11	2.63e-10	PT
	ZNF189	223.6851	-0.377807	6.93e-11	2.68e-10	PT
	VSTM4	165.4214	-0.433273	7.38e-11	2.85e-10	PT
	AC008537.1	156.2239	-0.557651	7.57e-11	2.92e-10	PT
	NFU1	145.6345	-0.377639	8.01e-11	3.08e-10	PT
	SASH1	1231.369	0.415081	8.36e-11	3.21e-10	PT
	KCNAB2	224.3495	0.48585	8.81e-11	3.38e-10	PT
	RUNX1	339.8356	-0.664105	9.31e-11	3.56e-10	PT
	SLC5A11	447.5989	-0.866664	9.67e-11	3.69e-10	PT
	NOSIP	126.2488	-0.363445	9.98e-11	3.81e-10	PT
	SNTB2	394.2961	0.379155	1.02e-10	3.9e-10	PT
	MAML3	599.7233	-0.358104	1.1e-10	4.16e-10	PT
	FLG-AS1	265.6679	0.398605	1.12e-10	4.26e-10	PT
	DANT2	1380.435	0.356774	1.14e-10	4.33e-10	PT
	TRERF1	141.7508	-0.653953	1.16e-10	4.39e-10	PT
	ZNF385B	729.5982	-0.458681	1.19e-10	4.47e-10	PT
	ESR1	272.0616	-0.42101	1.21e-10	4.56e-10	PT
	LINC01876	236.4761	-0.50776	1.26e-10	4.76e-10	PT
	SLC2A2	191.5765	0.749894	1.3e-10	4.9e-10	PT
	SPRY4-AS1	162.1677	-0.739498	1.35e-10	5.07e-10	PT
	LINC00937	298.797	0.557582	1.42e-10	5.3e-10	PT
	DBI	168.3531	0.503632	1.51e-10	5.65e-10	PT
	PRKG1	734.8813	-0.606149	1.54e-10	5.74e-10	PT
	LINC02068	142.2354	-0.496928	1.74e-10	6.48e-10	PT
	GATM	840.8434	-0.60039	1.77e-10	6.58e-10	PT
	CALM1	360.0441	0.416304	1.78e-10	6.63e-10	PT
	LZIC	107.7854	-0.364709	2.04e-10	7.57e-10	PT
	SEMA3B	225.2879	0.464084	2.22e-10	8.23e-10	PT
	STK32A	118.7824	0.73292	2.24e-10	8.29e-10	PT
	SHANK3	123.2112	-0.439824	2.26e-10	8.35e-10	PT
	UGCG	773.1321	0.367333	2.46e-10	9.04e-10	PT
	PSPH	125.7926	-0.44908	2.55e-10	9.37e-10	PT
	FTH1	1340.88	0.663201	2.75e-10	1.01e-09	PT
	LINC01182	118.7303	0.594415	2.76e-10	1.01e-09	PT
	ACSM2A	4872.375	0.418038	2.94e-10	1.07e-09	PT
	LRP10	99.18494	0.353923	2.98e-10	1.09e-09	PT
	TAGLN2	119.5907	0.619817	3.05e-10	1.11e-09	PT
	ZNF420	127.2882	-0.385116	3.15e-10	1.15e-09	PT
	FGFR4	178.7308	0.368725	3.32e-10	1.21e-09	PT
	BICC1	8948.781	0.36251	3.59e-10	1.3e-09	PT
	ZNF91	809.4303	-0.353558	3.65e-10	1.32e-09	PT
	SLC5A12	2262.426	0.617709	3.81e-10	1.38e-09	PT
	ARHGAP28	234.4035	-0.388283	3.85e-10	1.39e-09	PT
	TXNRD1	618.2174	0.395233	4.29e-10	1.55e-09	PT
	AC005162.3	165.2558	-0.484698	4.31e-10	1.55e-09	PT
	MT1H	363.3652	0.919823	4.48e-10	1.61e-09	PT
	KCNC3	131.9202	0.380578	4.52e-10	1.62e-09	PT
	ALPL	120.1561	-0.438269	4.95e-10	1.77e-09	PT
	SLC13A3	2439.469	0.634407	5.12e-10	1.83e-09	PT
	TENM4	474.861	-0.398447	5.18e-10	1.85e-09	PT
	SFRP1	110.588	-0.564455	5.32e-10	1.9e-09	PT
	MAL2	124.8813	-0.519044	5.37e-10	1.91e-09	PT
	MMP7	157.8567	0.747598	5.71e-10	2.02e-09	PT
	TTLL7	234.169	0.445528	6.12e-10	2.16e-09	PT
	SLC25A3	274.0356	0.519622	6.49e-10	2.29e-09	PT
	AP002986.1	128.1915	-0.411287	6.96e-10	2.44e-09	PT
	SCN2A	151.5094	-0.609071	7.23e-10	2.53e-09	PT
	MAL	238.6303	-0.589697	7.52e-10	2.63e-09	PT
	THNSL2	162.1489	-0.501377	7.69e-10	2.69e-09	PT
	CYP24A1	349.4853	1.12238	7.75e-10	2.71e-09	PT
	DGKG	166.5809	-0.802479	7.9e-10	2.76e-09	PT
	PTER	773.2181	-0.424919	8.5e-10	2.96e-09	PT
	MEGF11	170.5108	0.991965	8.83e-10	3.07e-09	PT
	TXNIP	524.6661	0.46093	9.57e-10	3.32e-09	PT
	LINGO1	2079.125	-1.20515	9.78e-10	3.38e-09	PT
	STIM1	366.1111	0.477352	9.83e-10	3.4e-09	PT
	ADIRF	141.3591	-0.723624	1.04e-09	3.6e-09	PT
	SHISA5	158.1662	0.427622	1.05e-09	3.62e-09	PT
	UNKL	105.7435	-0.427377	1.07e-09	3.69e-09	PT
	FKBP5	690.6992	-1.20718	1.22e-09	4.18e-09	PT
	IGFBP5	153.7192	-0.569581	1.27e-09	4.34e-09	PT
	MIR34AHG	138.4903	-0.475561	1.3e-09	4.43e-09	PT
	RNF144B	342.0957	-0.442159	1.31e-09	4.45e-09	PT
	BBOX1-AS1	253.1257	0.51128	1.33e-09	4.51e-09	PT
	TSHZ2	210.6445	-0.816983	1.45e-09	4.91e-09	PT
	UTP6	140.674	-0.372933	1.51e-09	5.13e-09	PT
	AQP2	212.955	-1.04441	1.56e-09	5.27e-09	PT
	HIF1A	809.558	0.571165	1.69e-09	5.68e-09	PT
	KIFC2	182.527	0.559139	1.69e-09	5.7e-09	PT
	SDC1	189.202	0.527447	1.83e-09	6.14e-09	PT
	LHFPL6	243.175	-0.707246	1.83e-09	6.14e-09	PT
	PFKFB3	193.885	-0.511046	2.3e-09	7.65e-09	PT
	SLC27A1	137.825	-0.375349	2.49e-09	8.24e-09	PT
	JUP	422.525	-0.359011	2.56e-09	8.46e-09	PT
	TPRN	100.461	0.354196	2.81e-09	9.24e-09	PT
	SPAG17	221.171	-0.370174	3.13e-09	1.02e-08	PT
	CEBPD	131.514	0.607964	3.17e-09	1.04e-08	PT
	TXN	179.422	0.486187	3.29e-09	1.07e-08	PT
	RASSF7	126.622	0.396211	3.38e-09	1.1e-08	PT
	POU3F3	187.027	-0.548535	3.41e-09	1.11e-08	PT
	TUBB4B	127.886	0.507735	3.57e-09	1.16e-08	PT
	SLC9A3R1	227.735	0.420895	3.86e-09	1.25e-08	PT
	SPIRE1	251.954	-0.444882	4.06e-09	1.31e-08	PT
	LIPE-AS1	137.499	-0.6499	4.38e-09	1.41e-08	PT
	NAIP	318.409	-0.353463	4.51e-09	1.45e-08	PT
	HAVCR2	300.417	0.637161	4.52e-09	1.45e-08	PT
	KLHL29	606.02	-0.369669	5.07e-09	1.63e-08	PT
	P3H2	1270.04	0.422127	5.32e-09	1.7e-08	PT
	PIGQ	148.006	0.399324	5.35e-09	1.71e-08	PT
	GNAS	462.562	-0.377713	5.81e-09	1.85e-08	PT
	RHOBTB3	175.611	-0.36627	6.23e-09	1.97e-08	PT
	AC002070.1	147.817	-0.538163	6.44e-09	2.04e-08	PT
	ABCC2	469.745	0.353036	6.58e-09	2.08e-08	PT
	ABHD10	101.422	-0.351904	7.03e-09	2.21e-08	PT
	ATF4	157.413	0.352359	7.1e-09	2.24e-08	PT
	TMEM38B	160.672	-0.451816	7.4e-09	2.32e-08	PT
	ATF7IP2	212.921	-0.444868	7.41e-09	2.32e-08	PT
	TNFAIP8	294.159	-0.393014	8.37e-09	2.61e-08	PT
	ZNF710	116.937	-0.483864	8.6e-09	2.68e-08	PT
	PTPRE	143.148	-0.432378	9.21e-09	2.87e-08	PT
	SLC47A2	904.955	0.556624	9.23e-09	2.87e-08	PT
	AC074386.1	183.501	0.399229	9.34e-09	2.91e-08	PT
	AL359915.1	149.007	-0.414319	1.01e-08	3.13e-08	PT
	PSD3	276.927	-0.758997	1.01e-08	3.13e-08	PT
	CHST9	184.449	-0.654343	1.03e-08	3.18e-08	PT
	PFKFB2	174.359	0.416727	1.04e-08	3.22e-08	PT
	RAPGEF5	163.348	-0.537633	1.13e-08	3.47e-08	PT
	OGDHL	279.699	0.388626	1.15e-08	3.53e-08	PT
	MYO9B	271.361	-0.418644	1.15e-08	3.53e-08	PT
	TRAF4	122.887	0.419591	1.23e-08	3.76e-08	PT
	ARSD	192.506	-0.377415	1.26e-08	3.86e-08	PT
	PFN1	179.676	0.532823	1.28e-08	3.91e-08	PT
	CLDN2	291.169	0.598198	1.35e-08	4.11e-08	PT
	GRAMD1B	1147.66	-0.581049	1.4e-08	4.27e-08	PT
	PEBP1	1143.26	-0.595438	1.51e-08	4.6e-08	PT
	HIST1H2AC	158.774	0.362807	1.54e-08	4.69e-08	PT
	RPL28	373.605	0.606566	1.54e-08	4.69e-08	PT
	JUND	259.333	0.407935	1.55e-08	4.72e-08	PT
	PPP1R16A	253.761	0.389775	1.67e-08	5.06e-08	PT
	FBXL18	134.055	-0.437294	1.71e-08	5.17e-08	PT
	RFNG	98.214	0.482376	1.91e-08	5.73e-08	PT
	ACADS	102.189	0.394597	1.93e-08	5.81e-08	PT
	LAPTM4A	379.097	0.467878	2.02e-08	6.07e-08	PT
	CTXND1	114.355	-0.401745	2.03e-08	6.1e-08	PT
	TPP1	123.775	0.434584	2.11e-08	6.32e-08	PT
	COL6A1	132.164	0.400251	2.22e-08	6.64e-08	PT
	CA2	161.401	0.504236	2.25e-08	6.72e-08	PT
	PALM	236.218	-0.361209	2.28e-08	6.8e-08	PT
	PLPPR1	447.558	0.610258	2.38e-08	7.08e-08	PT
	NPAS3	530.114	-0.393208	2.4e-08	7.15e-08	PT
	IFFO2	108.805	0.537714	2.41e-08	7.17e-08	PT
	ETS1	132.244	-0.370236	2.63e-08	7.77e-08	PT
	LDLRAD4	641.666	-0.594412	2.84e-08	8.38e-08	PT
	LINC01020	233.044	-0.669762	2.99e-08	8.79e-08	PT
	RETREG1	633.648	0.391527	3.01e-08	8.85e-08	PT
	ZSWIM4	118.643	-0.543247	3.1e-08	9.11e-08	PT
	FKBP2	100.663	0.468247	3.18e-08	9.34e-08	PT
	CFAP299	154.459	0.611149	3.68e-08	1.08e-07	PT
	AQP4-AS1	332.124	-0.624551	3.95e-08	1.15e-07	PT
	ANKS1B	1965.81	-0.449022	4.78e-08	1.39e-07	PT
	SH3PXD2A	118.067	-0.429407	5.59e-08	1.61e-07	PT
	PUS7	148.965	-0.377261	5.93e-08	1.7e-07	PT
	ATP6V0B	180.644	0.434733	6.01e-08	1.72e-07	PT
	MED1	151.86	-0.356324	6.06e-08	1.74e-07	PT
	NOCT	107.157	0.544782	6.7e-08	1.92e-07	PT
	TLE1	164.54	-0.503595	6.86e-08	1.96e-07	PT
	ACTN1	190.067	-0.379327	7.5e-08	2.14e-07	PT
	MDH1	162.709	0.376642	8.67e-08	2.46e-07	PT
	FAM20A	280.276	0.521051	8.73e-08	2.47e-07	PT
	VIM	231.894	0.42362	8.92e-08	2.52e-07	PT
	ARSG	129.488	-0.477332	9.36e-08	2.64e-07	PT
	SLC25A29	306.433	0.378804	9.43e-08	2.65e-07	PT
	THBS1	305.04	0.39224	9.67e-08	2.72e-07	PT
	RAB29	255.587	0.365789	9.75e-08	2.74e-07	PT
	SLC22A12	547.515	0.483366	1.01e-07	2.84e-07	PT
	SLC6A19	289.514	-0.497846	1.04e-07	2.91e-07	PT
	MAF	343.599	0.409652	1.08e-07	3e-07	PT
	AFM	276.366	-0.554598	1.11e-07	3.11e-07	PT
	AC019197.1	909.595	-0.500408	1.16e-07	3.23e-07	PT
	AC010894.3	148.815	-0.533401	1.18e-07	3.28e-07	PT
	SLC22A24	219.192	-0.707472	1.24e-07	3.43e-07	PT
	GAPDH	427.576	0.595071	1.3e-07	3.59e-07	PT
	AC008629.1	126.819	-0.412776	1.39e-07	3.83e-07	PT
	LINC01510	173.183	-0.454505	1.45e-07	4e-07	PT
	ST5	209.436	-0.445361	1.47e-07	4.04e-07	PT
	CNTNAP3	113.166	0.503265	1.48e-07	4.07e-07	PT
	ADAM9	267.363	0.369661	1.52e-07	4.16e-07	PT
	SLC44A2	120.812	-0.559022	1.63e-07	4.48e-07	PT
	FBXW5	141.942	0.404217	1.71e-07	4.68e-07	PT
	AOX1	318.273	0.467121	1.81e-07	4.93e-07	PT
	PRSS23	158.744	-0.445574	1.81e-07	4.93e-07	PT
	DNAJB2	105.048	0.423368	1.93e-07	5.25e-07	PT
	SLC25A20	121.006	-0.405751	2.06e-07	5.58e-07	PT
	SORCS1	933.046	0.71806	2.12e-07	5.72e-07	PT
	SMTN	127.094	0.443786	2.13e-07	5.75e-07	PT
	APOE	861.797	0.49226	2.14e-07	5.78e-07	PT
	TUB	160.435	-0.379652	2.43e-07	6.52e-07	PT
	PLXNA2	219.12	-0.488463	2.7e-07	7.21e-07	PT
	KLRD1	168.893	0.394299	2.79e-07	7.44e-07	PT
	ARSF	161.812	-0.710059	2.82e-07	7.52e-07	PT
	CLDN4	120.521	0.368233	2.91e-07	7.76e-07	PT
	MAP2K6	124.105	-0.455027	2.94e-07	7.83e-07	PT
	SFMBT2	148.388	-0.420632	3.02e-07	8.03e-07	PT
	S100A11	188.049	0.575734	3.02e-07	8.04e-07	PT
	EPCAM	264.088	-0.390852	3.2e-07	8.49e-07	PT
	SLC20A1	129.479	0.385444	3.21e-07	8.51e-07	PT
	CPM	817.616	0.42383	3.22e-07	8.53e-07	PT
	PPP2R3A	1741.9	0.393048	3.64e-07	9.59e-07	PT
	AL110292.1	614.173	0.352328	3.68e-07	9.69e-07	PT
	KIF26B	652.34	-0.511698	3.68e-07	9.69e-07	PT
	AC025159.1	167.795	-0.408802	3.73e-07	9.8e-07	PT
	LINC01277	126.135	-0.459266	3.87e-07	1.02e-06	PT
	FAM19A1	200.49	0.412572	3.95e-07	1.04e-06	PT
	LAD1	84.7054	0.367051	4.18e-07	1.09e-06	PT
	DNM3	214.706	-0.378522	4.23e-07	1.11e-06	PT
	ATP6AP1	123.286	0.419498	4.28e-07	1.12e-06	PT
	DAB1	362.989	-0.459882	4.37e-07	1.14e-06	PT
	SAT1	513.709	0.397607	4.38e-07	1.14e-06	PT
	RALYL	1212.67	0.531901	4.42e-07	1.15e-06	PT
	GPAT3	648.398	-0.359889	4.56e-07	1.19e-06	PT
	PCDH15	632.584	-0.613287	4.79e-07	1.25e-06	PT
	PRICKLE1	858.436	-0.54464	4.82e-07	1.25e-06	PT
	FP671120.1	3008.65	-0.642321	5.23e-07	1.35e-06	PT
	MBD3	140.078	0.417361	5.25e-07	1.36e-06	PT
	ZNF490	132.891	-0.415173	5.35e-07	1.39e-06	PT
	TUFM	153.842	0.443418	5.36e-07	1.39e-06	PT
	BOK	108.561	-0.515993	5.39e-07	1.4e-06	PT
	SLC22A23	279.969	0.43722	5.67e-07	1.46e-06	PT
	ITGA6	802.331	0.379046	6.4e-07	1.65e-06	PT
	MT1G	1157.12	0.702342	6.63e-07	1.7e-06	PT
	PPARGC1B	195.152	-0.352987	6.95e-07	1.78e-06	PT
	RPL13A	445.015	0.525715	7.13e-07	1.82e-06	PT
	SNX10	358.193	0.361605	7.71e-07	1.96e-06	PT
	UTRN	671.81	-0.361379	8.1e-07	2.05e-06	PT
	CBX6	146.921	0.35926	8.35e-07	2.11e-06	PT
	LINC01266	328.63	0.402956	9.09e-07	2.29e-06	PT
	RPS28	121.798	0.543227	9.25e-07	2.32e-06	PT
	KCNQ1OT1	1583.87	0.373797	9.67e-07	2.43e-06	PT
	LINC00671	1049.26	-0.418045	9.83e-07	2.46e-06	PT
	AC092535.3	130.25	0.407556	1.01e-06	2.53e-06	PT
	SLC7A7	422.603	0.434445	1.21e-06	3e-06	PT
	MRPS6	218.379	-0.357634	1.29e-06	3.17e-06	PT
	PDE5A	143.98	-0.406984	1.33e-06	3.27e-06	PT
	SLC16A7	147.04	-0.462181	1.38e-06	3.38e-06	PT
	CALM3	113.478	0.468297	1.61e-06	3.92e-06	PT
	HNF4A-AS1	442.369	-0.561374	1.84e-06	4.46e-06	PT
	EPHA7	1053.77	0.3735	1.92e-06	4.65e-06	PT
	AFF2	162.097	0.448019	2.1e-06	5.06e-06	PT
	NXNL2	231.976	-0.446186	2.36e-06	5.66e-06	PT
	AP2M1	120.159	0.389983	2.46e-06	5.89e-06	PT
	SLC22A11	287.543	0.401961	2.78e-06	6.59e-06	PT
	HAO2	313.737	-0.497828	2.87e-06	6.81e-06	PT
	TUSC3	235.222	-0.362863	2.89e-06	6.83e-06	PT
	VAV3	1013.77	-0.376161	2.95e-06	6.96e-06	PT
	SLC36A2	526.648	0.569603	3.56e-06	8.35e-06	PT
	BEX3	132.239	-0.488815	3.99e-06	9.31e-06	PT
	AC012409.2	136.584	-0.634828	4.16e-06	9.68e-06	PT
	CFL1	179.258	0.417547	4.9e-06	1.13e-05	PT
	LYPLA2	97.5466	0.374157	4.97e-06	1.14e-05	PT
	TEAD4	135.988	-0.35104	5.11e-06	1.17e-05	PT
	AC012593.1	1884.25	0.513038	5.13e-06	1.18e-05	PT
	CHRM3	183.284	-0.421767	5.27e-06	1.21e-05	PT
	METTL7A	465.147	-0.493682	5.84e-06	1.34e-05	PT
	ROBO2	820.283	-0.68265	5.96e-06	1.36e-05	PT
	MIR646HG	303.168	-0.431811	6.05e-06	1.38e-05	PT
	DTNA	456.295	-0.370048	6.14e-06	1.4e-05	PT
	CEMIP2	390.504	0.386756	6.17e-06	1.4e-05	PT
	MTRNR2L12	877.111	0.800437	6.93e-06	1.57e-05	PT
	SAT2	268.506	0.407341	7.05e-06	1.6e-05	PT
	CDH9	1289.94	-0.354708	7.27e-06	1.65e-05	PT
	SLC9A3	258.029	0.358237	8.63e-06	1.94e-05	PT
	PAPPA2	189.383	-0.618061	9.15e-06	2.05e-05	PT
	PNRC1	107.076	0.351119	9.27e-06	2.08e-05	PT
	GPM6A	534.049	-0.801409	9.39e-06	2.1e-05	PT
	CHCHD10	175.109	0.45233	1.13e-05	2.51e-05	PT
	ZNF565	152.077	-0.355636	1.18e-05	2.62e-05	PT
	SGPP2	170.299	-0.358379	1.2e-05	2.66e-05	PT
	PDZD3	244.183	0.494776	1.29e-05	2.86e-05	PT
	SLC25A10	99.8066	0.417597	1.31e-05	2.89e-05	PT
	AP002336.2	136.357	-0.462386	1.53e-05	3.36e-05	PT
	HSPB1	289.662	0.426261	1.6e-05	3.5e-05	PT
	AC093525.4	134.78	0.385975	1.65e-05	3.59e-05	PT
	XKR4	218.221	-0.435693	1.72e-05	3.75e-05	PT
	IGFBP4	368.393	-0.375074	2.13e-05	4.59e-05	PT
	PRDX1	271.84	0.43341	2.2e-05	4.73e-05	PT
	CECR2	271.69	0.542985	3.21e-05	6.77e-05	PT
	AC009053.3	256.45	0.380009	3.28e-05	6.92e-05	PT
	KMO	226.914	0.36949	3.44e-05	7.23e-05	PT
	MECOM	1377.13	-0.37252	3.54e-05	7.42e-05	PT
	GRK6	171.192	0.415298	4.08e-05	8.49e-05	PT
	UNC79	265.066	0.374449	4.28e-05	8.89e-05	PT
	PRODH2	501.893	0.404587	4.3e-05	8.94e-05	PT
	RPL35	298.244	0.398532	5.16e-05	0.000106	PT
	PPDPF	166.347	0.460782	5.76e-05	0.000118	PT
	CDHR5	312.235	-0.394049	6.35e-05	0.000129	PT
	PVT1	325.305	-0.372275	6.61e-05	0.000134	PT
	SLC15A1	143.547	0.382196	6.68e-05	0.000136	PT
	ETFB	154.126	-0.353436	7.56e-05	0.000152	PT
	TPI1	222.88	0.387137	8.07e-05	0.000162	PT
	RPS2	282.618	0.404747	8.1e-05	0.000162	PT
	ABLIM3	287.946	0.398806	8.13e-05	0.000163	PT
	CD24	646.108	0.405569	8.63e-05	0.000173	PT
	STEAP1B	324.221	-0.436221	9.4e-05	0.000187	PT
	SHISA9	381.207	-0.351557	9.59e-05	0.00019	PT
	TTTY14	1431.57	0.806344	9.81e-05	0.000195	PT
	SLC22A7	789.596	0.491714	0.000124	0.000244	PT
	EID1	147.244	-0.378094	0.000132	0.000259	PT
	ZBTB20-AS5	166.42	0.57862	0.000156	0.000303	PT
	MOGAT1	185.477	-0.450074	0.000157	0.000304	PT
	APBB1IP	368.585	-0.356345	0.000166	0.000322	PT
	SCRN2	153.546	0.38874	0.000202	0.000388	PT
	UQCRQ	120.426	0.420948	0.000205	0.000392	PT
	SLC34A1	705.74	0.459854	0.000207	0.000397	PT
	AC098850.3	126.903	0.432793	0.000285	0.000537	PT
	AC005208.1	513.202	-0.375018	0.000316	0.00059	PT
	MYRFL	180.631	0.382377	0.00033	0.000615	PT
	NAT8	377.794	0.418887	0.000405	0.000747	PT
	RPS20	253.511	0.357323	0.000449	0.000821	PT
	MT1F	167.69	0.409821	0.000459	0.000839	PT
	RPS18	187.174	0.375594	0.000537	0.000973	PT
	FTL	3169.81	0.37907	0.000551	0.000996	PT
	SLC17A3	1109.96	1.92016	########	########	PT
	RNF213	1388.14	1.02425	########	########	PT
	SLC4A4	3806.29	2.18243	########	########	PT
	PITPNC1	1367.67	-0.836939	########	########	PT
	AKR1C3	96.4648	0.760034	5.46e-93	7.07e-90	PT
	FRY	336.419	-1.264	3.71e-90	4.01e-87	PT
	RNF128	133.206	0.767334	1.66e-85	1.54e-82	PT
	ZC3H12C	539.612	0.84288	4.29e-85	3.48e-82	PT
	STAT1	275.13	1.13195	1.52e-83	1.09e-80	PT
	GAS2L3	110.079	1.63651	2.77e-81	1.79e-78	PT
	ILDR2	99.8548	0.770289	2.85e-80	1.68e-77	PT
	PCLO	1095.78	0.942895	9.96e-80	5.38e-77	PT
	TTC7A	342.054	-0.776192	3.29e-77	1.64e-74	PT
	AL513283.1	145.074	2.28521	4.87e-77	2.24e-74	PT
	SLC30A8	759.354	-2.21686	5.18e-77	2.24e-74	PT
	PNPLA2	111.446	0.696799	2.32e-75	9.4e-73	PT
	SMAD1	210.381	0.481498	2.62e-74	9.99e-72	PT
	SLC22A3	191.265	-1.10747	1.89e-73	6.8e-71	PT
	JADE2	149.787	-0.571802	9.45e-72	3.06e-69	PT
	JUN	169.821	2.03367	4.61e-71	1.42e-68	PT
	MPRIP	381.601	-0.38094	1.12e-70	3.29e-68	PT
	PRPF8	197.331	-0.519501	1.14e-68	3.08e-66	PT
	RCL1	184.639	-0.441438	2.9e-67	7.24e-65	PT
	MALAT1	179113	1.0812	8.08e-67	1.94e-64	PT
	SPP1	4004.6	2.18335	1.8e-66	4.16e-64	PT
	GNB5	200.726	-0.794066	4.42e-66	9.54e-64	PT
	EPSTI1	229.541	0.850757	2.26e-64	4.73e-62	PT
	GDAP1	240.893	0.678179	1.18e-62	2.38e-60	PT
	ARHGAP24	1607.93	0.449136	1.32e-62	2.59e-60	PT
	DSCAML1	1128.47	-0.927662	1.51e-62	2.84e-60	PT
	SLC17A1	3581.12	1.04667	1.53e-62	2.84e-60	PT
	MYO10	502.098	-1.13962	3.38e-62	6.08e-60	PT
	RIPOR2	380.225	-0.981691	6.89e-62	1.21e-59	PT
	AC068234.1	586.799	1.68988	5.41e-61	9.23e-59	PT
	ALCAM	627.713	0.859351	4.65e-60	7.73e-58	PT
	ATP10D	322.286	0.750879	7.29e-59	1.18e-56	PT
	CRYAB	492.117	1.75081	1.56e-58	2.46e-56	PT
	CLIP2	208.891	-1.66726	8.8e-58	1.36e-55	PT
	ANKRD36B	95.576	1.02762	2.86e-57	4.31e-55	PT
	ADSS	123.623	-0.502664	9.17e-57	1.35e-54	PT
	FAM171A1	486.712	-0.719751	1e-56	1.44e-54	PT
	CTSZ	130.863	1.25732	1.03e-56	1.45e-54	PT
	TSPAN1	360.1	1.08558	1.53e-56	2.06e-54	PT
	SLC23A2	142.128	-0.911038	2.42e-56	3.2e-54	PT
	CAMK1D	227.25	-1.76668	4.06e-56	5.26e-54	PT
	GALNT7	284.097	0.585194	6.64e-56	8.44e-54	PT
	ANK2	1104.9	1.1834	9.04e-56	1.13e-53	PT
	ACOT9	158.595	-0.63398	9.63e-56	1.18e-53	PT
	SGCD	246.908	-1.1193	1.71e-55	2.05e-53	PT
	SPTBN1	1194.3	0.658743	2.04e-55	2.41e-53	PT
	GLDC	772.49	0.911712	2.44e-55	2.82e-53	PT
	CACNA1C	167.167	-1.51375	2.93e-55	3.32e-53	PT
	KIAA1147	173.542	-0.476687	2.97e-55	3.32e-53	PT
	PALM2	134.503	0.653725	6.53e-55	7.18e-53	PT
	CDH6	3228.09	1.2938	2.67e-54	2.88e-52	PT
	TRPV4	561.266	-0.728044	1.12e-53	1.19e-51	PT
	DCC	893.972	-1.78053	1.37e-53	1.43e-51	PT
	FAM199X	152.624	0.440945	1.44e-53	1.48e-51	PT
	NEAT1	19399.9	1.02195	2.94e-53	2.97e-51	PT
	AIFM1	219.862	0.412584	7.63e-53	7.61e-51	PT
	FLNB	698.365	-0.48276	9.02e-53	8.86e-51	PT
	TPK1	354.924	-0.896238	1.94e-52	1.88e-50	PT
	ARNT2	261.298	-0.891135	4.19e-52	3.94e-50	PT
	AP5M1	151.575	0.526544	5.36e-52	4.96e-50	PT
	KCTD16	843.051	-1.56202	7.32e-52	6.68e-50	PT
	IL17RB	453.115	1.1249	1.81e-51	1.61e-49	PT
	DENND2A	183.903	-1.80578	2.55e-51	2.24e-49	PT
	IER2	116.173	1.56692	7.95e-51	6.87e-49	PT
	ERI3	639.259	0.661063	1.52e-50	1.29e-48	PT
	KIF13A	616.317	-0.392478	5.06e-50	4.26e-48	PT
	FRK	441.002	0.548584	7.14e-50	5.93e-48	PT
	SSBP3	345.383	-0.352687	1.63e-49	1.34e-47	PT
	TMEM206	114.667	-0.702938	6.04e-49	4.89e-47	PT
	CD74	338.17	1.40303	1.18e-48	9.46e-47	PT
	L3HYPDH	114.439	0.697453	2.06e-48	1.61e-46	PT
	NDFIP2	298.712	0.828713	5.79e-48	4.42e-46	PT
	BMP2K	513.279	0.448175	8.35e-48	6.29e-46	PT
	CTSA	235.576	1.13648	1.57e-47	1.17e-45	PT
	PLXDC2	2778.84	0.437068	4.41e-47	3.21e-45	PT
	ZNF608	731.448	0.671479	5.56e-47	4.01e-45	PT
	CBX7	102.641	-0.608641	6.96e-47	4.96e-45	PT
	ABHD2	174.976	-0.401292	8.61e-47	6.06e-45	PT
	MPPED2	257.57	-1.09572	1.43e-46	9.85e-45	PT
	AC004053.1	648.526	1.31982	1.48e-46	1.01e-44	PT
	ADGRV1	174.873	-1.62239	1.78e-46	1.2e-44	PT
	AC138123.1	609.71	-1.1501	3.24e-46	2.17e-44	PT
	HYDIN	584.294	-0.529069	6.52e-46	4.31e-44	PT
	IFITM3	94.7712	1.52744	7.7e-46	4.99e-44	PT
	AC092683.1	481.028	1.12999	8.03e-46	5.15e-44	PT
	CPVL	332.98	-1.03093	9.91e-46	6.3e-44	PT
	PLPP4	113.865	-0.731559	1.36e-45	8.47e-44	PT
	BACE2	222.958	-1.14626	1.66e-45	1.03e-43	PT
	TBC1D4	876.09	-1.06408	1.79e-45	1.1e-43	PT
	PPARGC1A	953.187	0.50192	2.33e-45	1.41e-43	PT
	SLC9A9	201.969	-1.20884	2.89e-45	1.73e-43	PT
	CCDC198	1576.46	0.492042	3.47e-45	2.06e-43	PT
	CASP6	114.859	0.469768	8.23e-45	4.8e-43	PT
	LRP2	7980.04	0.842528	8.68e-45	5.02e-43	PT
	SLC48A1	110.303	0.682379	1.16e-44	6.63e-43	PT
	BMT2	206.214	0.477343	1.17e-44	6.63e-43	PT
	WASF1	171.189	0.55369	2.02e-44	1.14e-42	PT
	TKT	168.212	0.998044	2.87e-44	1.61e-42	PT
	AC096577.1	2054.82	1.53262	6.28e-44	3.48e-42	PT
	ALDH3A2	246.639	-0.703261	1.15e-43	6.31e-42	PT
	SGIP1	161.268	-1.54199	1.32e-43	7.21e-42	PT
	KAT8	102.087	-0.357789	1.59e-43	8.53e-42	PT
	NMD3	311.239	-0.513421	1.78e-43	9.47e-42	PT
	EPDR1	111.929	0.541555	3.56e-43	1.88e-41	PT
	CALCRL	132.539	0.667077	3.64e-43	1.9e-41	PT
	USP36	191.549	-0.479888	4.41e-43	2.29e-41	PT
	FRMD4A	709.719	-0.85567	6.25e-43	3.19e-41	PT
	MALT1	822.091	0.727736	6.73e-43	3.41e-41	PT
	EFCAB13	327.626	1.2205	7.31e-43	3.67e-41	PT
	TEX41	180.219	-1.1897	1.03e-42	5.16e-41	PT
	GPC5	434.674	-1.50993	1.29e-42	6.39e-41	PT
	EPHX1	131.126	0.594424	2.09e-42	1.03e-40	PT
	AHNAK	470.488	-0.671237	2.33e-42	1.14e-40	PT
	SOCS7	176.06	-0.496063	7.35e-42	3.56e-40	PT
	DHX57	276.487	-0.516948	1.09e-41	5.14e-40	PT
	BANK1	194.006	-0.978223	2.15e-41	1e-39	PT
	TACC1	544.289	-0.687906	2.39e-41	1.11e-39	PT
	IFT122	203.986	-0.398389	2.46e-41	1.13e-39	PT
	SLCO3A1	438.129	-1.11626	5.12e-41	2.34e-39	PT
	TBC1D13	166.396	-0.681863	5.46e-41	2.48e-39	PT
	ABR	221.693	-1.23985	6.02e-41	2.71e-39	PT
	GAREM1	1256.23	0.365452	6.91e-41	3.07e-39	PT
	ANKRD33B	778.792	0.934812	8.91e-41	3.93e-39	PT
	RBCK1	115.667	0.426165	1.01e-40	4.42e-39	PT
	GPR135	259.616	0.975172	1.16e-40	5.06e-39	PT
	STON2	731.187	0.679689	1.25e-40	5.4e-39	PT
	ZCCHC14	450.138	-0.397476	1.47e-40	6.3e-39	PT
	SLC38A6	182.825	0.379249	1.48e-40	6.31e-39	PT
	AGPAT4	120.391	-0.883865	1.83e-40	7.77e-39	PT
	CSMD1	352.375	-1.96012	3.4e-40	1.42e-38	PT
	WDR72	2832.41	0.865793	9.59e-40	3.93e-38	PT
	KANSL1L	2160.76	0.409571	1.13e-39	4.59e-38	PT
	MPP6	631.04	0.564036	1.17e-39	4.72e-38	PT
	HDX	114.602	0.635365	1.36e-39	5.42e-38	PT
	PRKD1	1278.45	0.499344	1.62e-39	6.45e-38	PT
	AC018467.1	798.333	-1.0596	1.64e-39	6.48e-38	PT
	EVA1C	249.941	-1.12943	3.6e-39	1.42e-37	PT
	LINC01762	219.247	-1.26752	3.99e-39	1.56e-37	PT
	GLIDR	221.278	0.784136	4.75e-39	1.85e-37	PT
	OXCT1	163.878	-1.23434	5.61e-39	2.16e-37	PT
	GLS	2029.72	0.570149	7.2e-39	2.74e-37	PT
	SCN9A	193.352	1.19136	1.23e-38	4.67e-37	PT
	CMTM7	209.172	-0.548867	1.33e-38	5.03e-37	PT
	AC004540.1	172.327	-0.592849	1.43e-38	5.37e-37	PT
	MBD5	2234.09	0.417719	1.47e-38	5.47e-37	PT
	MTURN	108.375	-0.73221	1.99e-38	7.34e-37	PT
	HSPA5	189.514	1.04489	2.43e-38	8.89e-37	PT
	ASXL3	218.271	-0.548179	3.23e-38	1.18e-36	PT
	NUGGC	144.837	-1.49542	4.47e-38	1.61e-36	PT
	CDK5RAP2	220.942	-0.426084	6.22e-38	2.22e-36	PT
	CASZ1	144.466	-0.837313	6.62e-38	2.34e-36	PT
	GAA	85.9716	0.632477	7.2e-38	2.54e-36	PT
	ARHGAP6	2346.06	0.615192	1.87e-37	6.48e-36	PT
	CLSTN2	1411.1	1.70324	2.2e-37	7.58e-36	PT
	ASAP2	627.353	-0.506797	2.42e-37	8.29e-36	PT
	ERBB3	194.66	-0.493922	2.5e-37	8.52e-36	PT
	AC138150.1	187.922	-0.623231	2.67e-37	9.07e-36	PT
	SCYL2	287.211	0.354685	3.87e-37	1.3e-35	PT
	ZDHHC14	632.919	-0.734693	3.91e-37	1.31e-35	PT
	TNFRSF12A	98.0319	1.11416	5.35e-37	1.78e-35	PT
	ETFDH	132.617	-0.533038	6.29e-37	2.08e-35	PT
	PNPLA1	136.314	-1.08639	6.88e-37	2.27e-35	PT
	DDX58	202.611	0.446119	1.09e-36	3.58e-35	PT
	ADGRG1	597.581	1.14617	1.34e-36	4.38e-35	PT
	CEP290	291.366	0.468865	2.33e-36	7.56e-35	PT
	MAPK1IP1L	263.139	0.356021	2.78e-36	8.97e-35	PT
	ABCC1	290.705	-0.922256	5.59e-36	1.79e-34	PT
	UBAP1	549.325	0.610405	7.28e-36	2.33e-34	PT
	SMARCA4	532.033	-0.395605	1.64e-35	5.18e-34	PT
	SLIT2	1102.85	0.971584	1.88e-35	5.9e-34	PT
	MAN2A1	422.714	0.384645	2.02e-35	6.29e-34	PT
	OGG1	206.788	-0.435549	2.03e-35	6.29e-34	PT
	ADAMTS9-AS2	1411.3	-0.749387	2.76e-35	8.47e-34	PT
	FNBP1	603.894	-0.489818	3.95e-35	1.21e-33	PT
	TRIM2	425.827	-0.545609	4.37e-35	1.32e-33	PT
	SESN1	272.044	0.392239	4.41e-35	1.32e-33	PT
	MACROD2	1569.13	-0.638644	4.41e-35	1.32e-33	PT
	NUMA1	303.36	-0.357795	5.73e-35	1.7e-33	PT
	NKAIN4	196.529	1.53302	6.25e-35	1.85e-33	PT
	TET1	141.057	-1.00547	7.26e-35	2.14e-33	PT
	NAALADL2	1934.84	-0.726156	7.93e-35	2.33e-33	PT
	NAV2	270.453	-0.813714	8.17e-35	2.38e-33	PT
	LINC01781	1556.19	0.694351	8.24e-35	2.38e-33	PT
	TMEM68	110.582	-0.520409	8.69e-35	2.5e-33	PT
	FMR1	187.022	0.516044	1.08e-34	3.1e-33	PT
	LTBP3	175.614	-0.627054	1.11e-34	3.17e-33	PT
	ITFG1	1020.36	0.389426	1.23e-34	3.51e-33	PT
	SLC6A8	146.805	0.946316	1.27e-34	3.6e-33	PT
	CEP164	269.749	-0.372227	1.43e-34	4.03e-33	PT
	ZBTB46	282.037	-0.623731	1.48e-34	4.14e-33	PT
	SAMD12	1267.42	0.392816	1.83e-34	5.11e-33	PT
	EPS8L2	737.49	0.626951	1.91e-34	5.32e-33	PT
	PPP1R26-AS1	186.455	-0.533382	2.19e-34	6.07e-33	PT
	CACNB2	527.804	-1.22631	2.42e-34	6.64e-33	PT
	SOX13	185.357	-0.581337	2.61e-34	7.13e-33	PT
	GCLM	98.5298	0.652522	3.21e-34	8.75e-33	PT
	TBC1D8	417.175	-0.716361	3.3e-34	8.96e-33	PT
	SLC35F3	246.326	-1.17242	3.38e-34	9.13e-33	PT
	KNG1	154.896	-1.7627	3.42e-34	9.19e-33	PT
	TCN2	141.81	0.643828	3.78e-34	1.01e-32	PT
	ARMH4	295.207	-0.511946	4.07e-34	1.09e-32	PT
	SLC36A1	149.349	0.666893	7.67e-34	2.04e-32	PT
	TAMM41	195.5	-0.350433	9.63e-34	2.55e-32	PT
	RNF168	122.085	-0.439232	1.42e-33	3.73e-32	PT
	C5AR1	155.873	0.911466	1.96e-33	5.12e-32	PT
	CYP27A1	184.018	-0.581542	3.32e-33	8.64e-32	PT
	SLC13A1	2778.3	0.883377	3.59e-33	9.3e-32	PT
	SLCO2A1	133.696	-0.863955	3.84e-33	9.93e-32	PT
	PAPSS2	217.578	-0.589487	4.28e-33	1.1e-31	PT
	ELOVL6	154.653	0.434928	4.52e-33	1.16e-31	PT
	NAPSA	134.664	1.10609	5.4e-33	1.38e-31	PT
	AL353616.2	344.913	1.01421	5.75e-33	1.46e-31	PT
	TMTC3	141.88	0.390922	5.86e-33	1.48e-31	PT
	MAP3K3	182.916	-0.440437	7.9e-33	1.99e-31	PT
	GREB1	152.308	-0.954239	1.03e-32	2.59e-31	PT
	HDAC9	197.463	-1.22115	1.14e-32	2.85e-31	PT
	ALDH1A1	513.269	0.618021	1.26e-32	3.14e-31	PT
	AGMAT	235.982	-0.831832	1.31e-32	3.24e-31	PT
	SPON1	226.856	-1.35758	1.45e-32	3.58e-31	PT
	TCF3	107.573	-0.590493	1.63e-32	4.01e-31	PT
	SHOC2	324.212	0.389812	1.63e-32	4.01e-31	PT
	HSP90B1	415.209	0.731761	1.68e-32	4.11e-31	PT
	PTK2B	300.322	0.510795	1.74e-32	4.23e-31	PT
	IL4R	139.225	-0.834503	1.81e-32	4.37e-31	PT
	THSD4	306.972	-1.05745	1.89e-32	4.55e-31	PT
	AP3B1	689.513	0.461416	2.64e-32	6.26e-31	PT
	CAPN15	262.564	0.989879	2.83e-32	6.7e-31	PT
	PIGR	596.963	1.32085	3.48e-32	8.2e-31	PT
	ZNF618	542.418	0.364232	4.84e-32	1.13e-30	PT
	SH3RF3	347.2	-0.827476	6.57e-32	1.52e-30	PT
	ENPEP	1589.95	0.621114	6.92e-32	1.59e-30	PT
	MEGF9	259.485	0.359583	7.26e-32	1.66e-30	PT
	HHAT	159.775	-0.833199	8.04e-32	1.83e-30	PT
	MOV10	139.312	0.378765	1.65e-31	3.69e-30	PT
	INPP4B	290.884	-0.6507	2.07e-31	4.62e-30	PT
	CD151	174.656	0.890487	2.09e-31	4.66e-30	PT
	PARP4	506.402	-0.371126	2.51e-31	5.57e-30	PT
	ANAPC5	300.56	-0.428234	2.85e-31	6.3e-30	PT
	SMURF2	514.214	-0.381804	3.46e-31	7.61e-30	PT
	MCUR1	122.886	-0.406623	3.73e-31	8.17e-30	PT
	B4GALT5	1013.75	0.473044	5.06e-31	1.1e-29	PT
	PLEKHA5	4256.89	0.574987	6.03e-31	1.31e-29	PT
	NEBL	1012.4	-1.14779	7.77e-31	1.67e-29	PT
	TLDC1	104.728	-0.395148	8.63e-31	1.85e-29	PT
	NR2F2-AS1	1138.6	-0.568713	8.86e-31	1.88e-29	PT
	IL17RD	160.236	-0.494975	1.03e-30	2.18e-29	PT
	VCAM1	432.2	1.00551	1.1e-30	2.33e-29	PT
	CAMKK2	231.545	-0.489445	1.32e-30	2.78e-29	PT
	SCRN1	120.691	-0.704519	1.4e-30	2.94e-29	PT
	FBP1	359.067	-0.714085	1.44e-30	3.02e-29	PT
	CALR	200.074	1.06448	1.6e-30	3.35e-29	PT
	ATP9A	179.461	-1.11305	1.78e-30	3.69e-29	PT
	PIGL	438.245	-0.540616	1.8e-30	3.71e-29	PT
	ZC3HAV1	249.419	0.630742	1.8e-30	3.71e-29	PT
	PKP2	142.656	-0.590622	1.99e-30	4.09e-29	PT
	MAPK14	438.794	0.398666	2.12e-30	4.33e-29	PT
	MCL1	119.807	0.86833	2.25e-30	4.58e-29	PT
	PIP5K1B	150.591	-0.9733	2.32e-30	4.71e-29	PT
	P4HA2	477.615	-0.854856	2.42e-30	4.91e-29	PT
	SQSTM1	556.545	0.5735	2.44e-30	4.93e-29	PT
	SKAP1	256.39	-1.04633	2.46e-30	4.96e-29	PT
	C15orf40	105.385	-0.417589	2.77e-30	5.56e-29	PT
	NEGR1	308.603	-0.927322	2.94e-30	5.89e-29	PT
	MARF1	200.332	-0.405867	3.87e-30	7.71e-29	PT
	KLHDC4	187.8	-0.60522	3.97e-30	7.89e-29	PT
	UGT3A1	160.011	0.713895	4.26e-30	8.45e-29	PT
	AC128707.1	213.858	-1.40361	4.51e-30	8.91e-29	PT
	AC096711.2	166.289	0.51097	4.91e-30	9.67e-29	PT
	RFX7	645.799	0.521922	5.07e-30	9.95e-29	PT
	SIRPA	97.0174	0.682382	5.3e-30	1.04e-28	PT
	PLEKHH2	374.371	-0.862422	5.99e-30	1.17e-28	PT
	CATSPERB	132.668	-0.927145	6.48e-30	1.26e-28	PT
	ADAMTS1	137.755	1.20821	6.88e-30	1.34e-28	PT
	USP20	116.097	-0.393909	7.47e-30	1.44e-28	PT
	SLC12A1	849.228	-1.81333	8.13e-30	1.56e-28	PT
	PHLPP1	391.516	-0.418461	8.57e-30	1.64e-28	PT
	AP003400.1	161.718	1.63254	8.92e-30	1.7e-28	PT
	SUCLG2-AS1	562.388	0.407824	9.77e-30	1.85e-28	PT
	TPD52L1	234.576	-0.549467	9.77e-30	1.85e-28	PT
	LINC01006	193.469	-0.403804	1.03e-29	1.95e-28	PT
	COL23A1	276.091	-0.962342	1.4e-29	2.63e-28	PT
	KIAA1217	1690.48	-0.381332	1.67e-29	3.12e-28	PT
	GNGT1	412.997	0.960717	1.69e-29	3.14e-28	PT
	ANKH	254.024	-0.439318	1.75e-29	3.25e-28	PT
	WFDC2	180.951	1.26656	2.06e-29	3.8e-28	PT
	CCNL1	341.013	0.931787	2.09e-29	3.84e-28	PT
	KLF8	127.3	0.518407	2.26e-29	4.14e-28	PT
	MCFD2	130.026	-0.505975	2.41e-29	4.42e-28	PT
	PNPLA3	240.096	-0.863382	2.42e-29	4.42e-28	PT
	CCDC178	245.431	-0.656169	2.59e-29	4.7e-28	PT
	CEP57L1	127.235	0.359727	2.65e-29	4.8e-28	PT
	FRMD3	1018	-0.476986	3.42e-29	6.12e-28	PT
	CLU	373.258	1.16553	3.68e-29	6.58e-28	PT
	CCSER1	2374.55	-0.608682	4.11e-29	7.28e-28	PT
	TENM1	562.839	0.651025	4.11e-29	7.28e-28	PT
	SEL1L3	518.639	-0.491138	5.64e-29	9.93e-28	PT
	C5orf67	466.053	-1.46662	5.69e-29	9.99e-28	PT
	AC009133.1	170.265	0.628524	5.8e-29	1.02e-27	PT
	CYTH3	147.896	-0.544555	6.16e-29	1.08e-27	PT
	ARAP2	299.541	0.389591	6.75e-29	1.18e-27	PT
	SUSD1	217.652	-0.518532	7.5e-29	1.3e-27	PT
	MBD4	107.222	0.546946	7.58e-29	1.31e-27	PT
	GLRX	169.275	0.599717	1.15e-28	1.98e-27	PT
	SRGAP3	297.223	-0.627867	1.28e-28	2.2e-27	PT
	GGT2	260.437	1.16006	1.3e-28	2.24e-27	PT
	NRBP2	99.5438	1.08237	1.65e-28	2.81e-27	PT
	SPATS2L	1467.35	0.595986	1.77e-28	3.01e-27	PT
	C8orf37-AS1	241.161	-0.69889	1.84e-28	3.13e-27	PT
	GADD45A	179.005	1.53594	2.33e-28	3.93e-27	PT
	STARD13	526.053	0.390631	3.25e-28	5.44e-27	PT
	AHCY	172.872	-0.763735	3.36e-28	5.62e-27	PT
	FAM174B	146.27	-0.758465	3.77e-28	6.27e-27	PT
	WDR31	105.054	-0.431569	4.02e-28	6.66e-27	PT
	MIR181A1HG	185.763	0.558322	4.2e-28	6.95e-27	PT
	SH3GL2	325.252	0.826458	4.83e-28	7.97e-27	PT
	PIK3C2G	119.226	-1.21005	5.55e-28	9.12e-27	PT
	ENPP2	249.27	0.489333	5.72e-28	9.36e-27	PT
	WNT2B	218.72	0.510403	7.23e-28	1.18e-26	PT
	BCL6	126.149	0.749084	7.32e-28	1.19e-26	PT
	SLC39A8	216.796	-1.21115	7.43e-28	1.2e-26	PT
	TNFRSF10B	280.608	0.465321	7.82e-28	1.26e-26	PT
	ZER1	421.812	-0.358985	8.11e-28	1.3e-26	PT
	KLF13	221.045	-0.471899	9.15e-28	1.47e-26	PT
	AC124319.2	436.874	-0.443255	1.46e-27	2.32e-26	PT
	HIP1	595.072	-0.742956	1.97e-27	3.12e-26	PT
	RABGAP1L	2282.81	0.532789	2.41e-27	3.81e-26	PT
	CDK8	469.015	0.384984	2.84e-27	4.47e-26	PT
	TMTC2	940.728	-0.392759	2.86e-27	4.49e-26	PT
	CPEB2	525.532	0.586289	2.91e-27	4.56e-26	PT
	RASSF6	243.735	0.69408	3.38e-27	5.27e-26	PT
	IPMK	103.546	0.493531	3.49e-27	5.44e-26	PT
	MARVELD3	152.703	-0.684349	4.56e-27	7.08e-26	PT
	KLHL20	356.133	0.387442	4.56e-27	7.08e-26	PT
	PRPF6	175.125	-0.407133	5.39e-27	8.33e-26	PT
	CDH1	189.26	-0.79309	5.78e-27	8.92e-26	PT
	WDR66	125.651	-0.789137	6.05e-27	9.3e-26	PT
	SGCE	181.698	0.542857	6.7e-27	1.03e-25	PT
	IL32	248.085	1.2184	6.72e-27	1.03e-25	PT
	KLHL23	164.44	-0.355746	6.79e-27	1.04e-25	PT
	METTL16	286.207	-0.467811	7.05e-27	1.07e-25	PT
	MACROD1	305.084	-0.477964	7.32e-27	1.11e-25	PT
	SEC14L1	227.846	-0.469544	9.43e-27	1.42e-25	PT
	SORL1	132.862	-0.927253	9.98e-27	1.5e-25	PT
	PUM3	780.543	0.587612	1.06e-26	1.58e-25	PT
	DNAJC6	413.59	0.403438	1.17e-26	1.75e-25	PT
	DACH1	704.476	1.07998	1.19e-26	1.76e-25	PT
	DDX5	706.73	0.621756	1.3e-26	1.92e-25	PT
	PRKX	203.821	-0.689765	1.39e-26	2.06e-25	PT
	SOGA1	165.556	-0.741705	1.47e-26	2.17e-25	PT
	DDX31	165.274	-0.43615	1.54e-26	2.26e-25	PT
	CNTN3	387.345	0.453356	1.56e-26	2.28e-25	PT
	PAPPA	1016.77	1.3299	1.56e-26	2.28e-25	PT
	BCL7A	263.757	-0.370185	1.7e-26	2.48e-25	PT
	TINAG	2243.16	0.719383	1.88e-26	2.73e-25	PT
	MYO1D	540.418	-0.533068	1.91e-26	2.77e-25	PT
	USP47	653.615	0.374722	2.06e-26	2.98e-25	PT
	TTC28	2676.11	0.413508	2.18e-26	3.15e-25	PT
	PLA2G15	116.118	0.579092	2.23e-26	3.2e-25	PT
	MGAT4A	349.706	-0.468628	2.29e-26	3.29e-25	PT
	SMARCC2	196.354	-0.359695	2.66e-26	3.8e-25	PT
	GRB14	221.579	0.500526	2.67e-26	3.82e-25	PT
	DNAH5	229.003	1.2382	3.15e-26	4.47e-25	PT
	NOX4	2287.4	0.986275	3.15e-26	4.47e-25	PT
	ZC3H6	195.355	-0.444266	3.39e-26	4.8e-25	PT
	C16orf87	136.748	0.441575	3.54e-26	4.98e-25	PT
	NUAK2	176.676	0.70318	3.54e-26	4.98e-25	PT
	EMX2OS	449.926	0.351242	3.93e-26	5.53e-25	PT
	TSPAN12	254.803	0.408352	5.16e-26	7.22e-25	PT
	AC087762.1	1355.83	0.897032	5.53e-26	7.73e-25	PT
	B2M	808.51	0.966053	6.64e-26	9.22e-25	PT
	OSBPL8	848.481	0.366098	9.98e-26	1.37e-24	PT
	CATSPERE	187.644	-0.514982	1.18e-25	1.61e-24	PT
	ANKRD44	283.145	-0.518308	1.44e-25	1.95e-24	PT
	STK19	101.976	0.592511	1.52e-25	2.06e-24	PT
	JHY	254.473	-0.560377	1.52e-25	2.06e-24	PT
	C10orf67	131.006	-0.525458	1.61e-25	2.18e-24	PT
	TRAF3IP2-AS1	295.369	-0.377779	2.03e-25	2.73e-24	PT
	CACNA2D1	881.946	0.519544	2.3e-25	3.08e-24	PT
	PARM1	312.8	0.631551	2.37e-25	3.16e-24	PT
	IL7	156.999	0.671015	3.06e-25	4.08e-24	PT
	KCNMB4	122.162	0.928863	3.1e-25	4.12e-24	PT
	WBP1L	449.895	-0.378009	3.19e-25	4.23e-24	PT
	ERP44	294.399	0.407045	3.58e-25	4.73e-24	PT
	TPD52	501.98	-0.475546	3.78e-25	5e-24	PT
	DDX24	214.259	-0.382495	4.21e-25	5.55e-24	PT
	PRKAG2	761.991	-0.458279	4.57e-25	6e-24	PT
	NXN	251.825	-1.16426	4.98e-25	6.52e-24	PT
	ALDH1A2	243.403	-1.00216	5.33e-25	6.97e-24	PT
	NLGN1	4106.89	0.53369	5.37e-25	7.01e-24	PT
	CACHD1	350.671	0.760478	6.14e-25	8e-24	PT
	PIM3	144.122	0.718836	6.27e-25	8.15e-24	PT
	PDE3B	209.222	0.750599	6.6e-25	8.54e-24	PT
	SULT1C2	617.533	0.512681	7.7e-25	9.94e-24	PT
	TIMP3	221.786	-0.911777	8.36e-25	1.07e-23	PT
	AC126283.2	108.802	0.516087	9.08e-25	1.16e-23	PT
	RAB11FIP1	108.592	-0.382699	9.2e-25	1.17e-23	PT
	ASTN2	1729.53	0.398443	9.41e-25	1.2e-23	PT
	URGCP	238.91	-0.54347	9.87e-25	1.25e-23	PT
	NR3C1	505.706	0.360212	1.07e-24	1.35e-23	PT
	TUFT1	167.893	0.494999	1.12e-24	1.42e-23	PT
	ATP6V0A4	166.531	-1.29592	1.2e-24	1.51e-23	PT
	RUFY3	1384.4	0.472764	1.29e-24	1.62e-23	PT
	PLEKHF2	116.516	0.492227	1.52e-24	1.9e-23	PT
	CACNA2D3	501.721	-0.815347	1.56e-24	1.94e-23	PT
	PPP6C	212.684	-0.382946	1.82e-24	2.26e-23	PT
	AC106869.1	246.315	-0.675733	1.84e-24	2.29e-23	PT
	FAM3C	140.573	0.384378	2.27e-24	2.8e-23	PT
	ABO	229.818	0.364476	2.75e-24	3.38e-23	PT
	PCTP	121.688	0.573369	2.86e-24	3.5e-23	PT
	CIT	195.61	-0.862066	3.39e-24	4.14e-23	PT
	ADARB1	147.092	-0.387507	4.27e-24	5.17e-23	PT
	CARF	171.336	-0.365598	4.67e-24	5.65e-23	PT
	MYOF	265.52	-0.777642	5.4e-24	6.52e-23	PT
	ELF3	345.382	0.818289	7.75e-24	9.3e-23	PT
	RAB28	382.75	0.427034	8.09e-24	9.69e-23	PT
	SLC5A2	326.098	1.25825	8.77e-24	1.05e-22	PT
	CASC15	1023.52	-1.10994	9.12e-24	1.09e-22	PT
	GEN1	95.5396	0.374739	9.26e-24	1.1e-22	PT
	GCLC	202.042	0.381876	9.71e-24	1.15e-22	PT
	GPX3	6110.9	1.16384	1e-23	1.19e-22	PT
	LDB2	218.549	-1.27621	1.01e-23	1.19e-22	PT
	ABHD12	192.322	-0.430735	1.06e-23	1.25e-22	PT
	GRK3	125.671	-0.525268	1.16e-23	1.37e-22	PT
	GABPB1-AS1	320.393	-0.614019	1.36e-23	1.59e-22	PT
	GNG7	297.643	-0.80229	1.36e-23	1.59e-22	PT
	LINC01788	198.283	0.895469	1.59e-23	1.86e-22	PT
	MYO1E	621.303	-0.480525	1.68e-23	1.96e-22	PT
	OCLN	227.629	-0.49969	1.72e-23	1.99e-22	PT
	TCEA3	275.455	-0.480995	1.72e-23	1.99e-22	PT
	EGF	211.82	-1.09714	2.53e-23	2.89e-22	PT
	VEGFA	228.495	0.658965	3.1e-23	3.52e-22	PT
	9-Sep	605.903	-0.578305	3.91e-23	4.4e-22	PT
	PARP9	144.865	0.542044	3.94e-23	4.43e-22	PT
	EXTL2	99.1343	0.38695	4.08e-23	4.58e-22	PT
	TRIM71	162.328	0.770914	4.08e-23	4.58e-22	PT
	PSAT1	157.654	0.85369	4.27e-23	4.78e-22	PT
	DOK4	97.224	0.501874	4.71e-23	5.26e-22	PT
	HLA-DRA	112.315	0.913812	4.76e-23	5.3e-22	PT
	RAP1GAP2	368.918	-0.977252	4.98e-23	5.53e-22	PT
	SATB2	726.901	-0.843361	5.52e-23	6.13e-22	PT
	RBFOX1	560.265	-1.44051	6.22e-23	6.89e-22	PT
	AL033504.1	689.185	0.700111	6.73e-23	7.45e-22	PT
	ZFAND5	235.855	0.629646	7.28e-23	8.01e-22	PT
	PCF11	217.089	0.362799	7.8e-23	8.55e-22	PT
	GAS2	119.189	-0.546812	9.9e-23	1.08e-21	PT
	CNN3	413.344	0.478145	1.04e-22	1.13e-21	PT
	CNTN4	2010.38	-0.479276	1.13e-22	1.22e-21	PT
	BMPR1B	139.027	-1.17632	1.24e-22	1.34e-21	PT
	DCLK2	141.99	-0.723799	1.26e-22	1.36e-21	PT
	PLEKHA2	422.149	-0.366477	1.26e-22	1.36e-21	PT
	GTF2IRD2B	196.023	-0.378478	1.3e-22	1.4e-21	PT
	TPM4	132.78	-0.683608	1.31e-22	1.41e-21	PT
	TMEM63A	394.466	-0.635311	1.56e-22	1.67e-21	PT
	MGAT4B	102.375	0.620072	1.95e-22	2.08e-21	PT
	ABCC4	1311.77	-0.447825	2.06e-22	2.19e-21	PT
	AGBL3	272.046	-0.662621	2.14e-22	2.27e-21	PT
	SYN2	194.937	0.880546	2.22e-22	2.35e-21	PT
	JAZF1	272.027	-0.560749	2.22e-22	2.35e-21	PT
	PLEKHJ1	124.719	0.67606	2.3e-22	2.41e-21	PT
	SFXN5	460.796	0.460793	2.46e-22	2.58e-21	PT
	ELP4	636.821	0.39323	2.69e-22	2.81e-21	PT
	TTC39B	408.299	0.383007	3.05e-22	3.18e-21	PT
	SSX2IP	182.466	0.473107	3.15e-22	3.27e-21	PT
	NOVA1	260.099	0.527212	3.19e-22	3.31e-21	PT
	TTC7B	554.252	-0.441198	3.2e-22	3.32e-21	PT
	RNF207	96.6043	0.351903	3.4e-22	3.52e-21	PT
	FZD4	170.811	-0.693099	3.89e-22	4.01e-21	PT
	GTPBP6	106.768	-0.39426	4.12e-22	4.22e-21	PT
	GPC4	524.341	0.589686	4.16e-22	4.26e-21	PT
	IGSF11	344.922	0.490883	4.26e-22	4.33e-21	PT
	BICRAL	562.428	-0.385931	5.6e-22	5.66e-21	PT
	THSD4-AS1	112.983	-0.482184	5.76e-22	5.81e-21	PT
	ZNF277	291.159	0.372768	5.97e-22	5.99e-21	PT
	YWHAZ	432.322	0.378647	6.23e-22	6.24e-21	PT
	TMEM259	270.994	0.630125	7.14e-22	7.13e-21	PT
	P4HB	269.719	0.535314	8.3e-22	8.25e-21	PT
	KIRREL1	259.218	-0.828226	8.33e-22	8.27e-21	PT
	NCALD	153.88	-0.444987	1.13e-21	1.12e-20	PT
	FAM107B	925.763	0.728011	1.17e-21	1.15e-20	PT
	MGST1	624.188	0.423438	1.27e-21	1.25e-20	PT
	GPHN	3242.84	0.496923	1.7e-21	1.65e-20	PT
	CNTNAP3B	1346.66	0.858327	1.8e-21	1.75e-20	PT
	TENM2	319.691	-0.97416	2.12e-21	2.04e-20	PT
	ZNF573	126.144	-0.438702	2.17e-21	2.09e-20	PT
	ANPEP	1657.69	0.652827	2.34e-21	2.25e-20	PT
	AC034195.1	833.532	-0.756418	2.44e-21	2.34e-20	PT
	PON2	227.648	0.421006	2.52e-21	2.41e-20	PT
	IDNK	111.838	-0.583212	2.55e-21	2.44e-20	PT
	SLC38A1	171.729	-0.790399	2.68e-21	2.55e-20	PT
	PHACTR1	175.027	-1.12495	2.87e-21	2.73e-20	PT
	NDRG1	649.627	-0.496819	3.1e-21	2.94e-20	PT
	PTH2R	8952.28	0.537639	3.18e-21	3e-20	PT
	RHOC	174.476	0.858894	3.56e-21	3.35e-20	PT
	NTN4	1863.69	0.554643	3.87e-21	3.63e-20	PT
	LINC02061	180.974	-1.17353	3.9e-21	3.65e-20	PT
	ACBD4	139.642	-0.503265	4.19e-21	3.92e-20	PT
	C5orf15	169.637	0.373378	4.54e-21	4.23e-20	PT
	GNA14	133.507	-0.903319	4.71e-21	4.38e-20	PT
	EFHD1	441.914	-0.548037	5.65e-21	5.24e-20	PT
	RHPN1	117.425	0.640625	5.76e-21	5.32e-20	PT
	AC092894.1	208.273	-0.584071	7.43e-21	6.85e-20	PT
	PKN1	131.952	-0.526764	7.85e-21	7.22e-20	PT
	RFX2	208.095	-0.80568	9.93e-21	9.05e-20	PT
	SLC26A3	2458.16	-2.18088	1.06e-20	9.64e-20	PT
	ECI2	139.025	-0.383913	1.38e-20	1.25e-19	PT
	UNC5CL	261.791	0.759433	1.43e-20	1.29e-19	PT
	DIO1	208.516	-0.715264	1.61e-20	1.45e-19	PT
	PCDH9	241.376	-0.833686	1.85e-20	1.67e-19	PT
	RASSF4	987.64	0.57324	1.89e-20	1.7e-19	PT
	SERINC5	164.036	-0.387272	2.11e-20	1.87e-19	PT
	INPP5F	278.567	0.406246	2.19e-20	1.94e-19	PT
	MRNIP	114.514	-0.351361	2.27e-20	2.01e-19	PT
	DMD	242.806	-1.10622	2.6e-20	2.28e-19	PT
	TRAM1	201.991	0.478834	2.99e-20	2.63e-19	PT
	EAPP	146.994	-0.371648	3e-20	2.63e-19	PT
	SUFU	476.936	-0.383792	3.01e-20	2.64e-19	PT
	HMOX1	173.611	0.596963	3.02e-20	2.65e-19	PT
	HMGN3	569.361	0.400588	3.34e-20	2.91e-19	PT
	YBX3	313.375	0.665495	3.45e-20	3e-19	PT
	CALCB	129.327	0.76525	3.46e-20	3e-19	PT
	PHF20L1	295.567	0.351365	4.08e-20	3.52e-19	PT
	LINC01550	265.994	-0.606764	4.36e-20	3.75e-19	PT
	MIDN	238.497	0.75463	5.94e-20	5.07e-19	PT
	BCAM	201.385	0.684267	6.01e-20	5.13e-19	PT
	KLHDC1	178.301	-0.484597	6.64e-20	5.65e-19	PT
	ZNF821	125.08	-0.379109	6.82e-20	5.8e-19	PT
	NID1	163.386	-0.359841	6.83e-20	5.8e-19	PT
	NUP107	147.671	-0.352168	6.9e-20	5.85e-19	PT
	DPYS	1301.26	0.431369	7.18e-20	6.08e-19	PT
	ADAMTSL3	248.808	-1.01779	8e-20	6.76e-19	PT
	CASR	253.386	-0.80688	8.72e-20	7.35e-19	PT
	KDM2B	214.792	-0.715756	9.52e-20	8.01e-19	PT
	LINC00486	934.18	-1.32951	1e-19	8.41e-19	PT
	PRCP	143.199	0.410887	1.02e-19	8.59e-19	PT
	ST6GAL1	285.853	-0.840194	1.06e-19	8.91e-19	PT
	BNC2	3273.61	0.783165	1.13e-19	9.42e-19	PT
	TMSB10	438.584	0.919969	1.15e-19	9.61e-19	PT
	CCND3	320.889	-0.779108	1.19e-19	9.87e-19	PT
	SKI	345.507	-0.397983	1.24e-19	1.03e-18	PT
	CCDC122	186.247	0.351608	1.34e-19	1.11e-18	PT
	ZNF566	128.62	-0.419862	1.37e-19	1.13e-18	PT
	AL162411.1	221.413	0.481107	1.91e-19	1.57e-18	PT
	PLCB1	861.417	-0.607186	2.32e-19	1.91e-18	PT
	AC010542.3	108.627	0.734196	2.39e-19	1.95e-18	PT
	PIEZO1	147.762	0.581288	2.56e-19	2.09e-18	PT
	COPZ1	161.492	-0.634621	2.72e-19	2.22e-18	PT
	ENPP1	211.394	0.474198	3.03e-19	2.46e-18	PT
	LINC02294	154.707	0.631959	3.22e-19	2.61e-18	PT
	RNF212B	450.879	-1.44504	3.27e-19	2.64e-18	PT
	C3	158.721	1.28466	3.38e-19	2.73e-18	PT
	HSPG2	170.238	-0.790017	3.79e-19	3.05e-18	PT
	FCGRT	203.704	-0.512	3.97e-19	3.19e-18	PT
	ACSL1	523.61	0.546214	4.07e-19	3.26e-18	PT
	DIS3L	121.55	-0.385791	4.15e-19	3.32e-18	PT
	KATNA1	126.466	-0.366203	4.66e-19	3.71e-18	PT
	KLF6	569.618	1.13701	4.8e-19	3.82e-18	PT
	PDIA4	100.905	0.677471	5.08e-19	4.03e-18	PT
	DENND1A	1592.97	0.357863	5.8e-19	4.59e-18	PT
	MTO1	141.407	-0.426296	5.98e-19	4.73e-18	PT
	MCPH1-AS1	142.846	0.379604	6.03e-19	4.76e-18	PT
	GSDMD	107.129	0.641989	7.14e-19	5.63e-18	PT
	SHLD1	177.744	-0.512423	7.75e-19	6.09e-18	PT
	PLCG2	476.326	-0.652163	8.31e-19	6.52e-18	PT
	MGAM	241.05	-0.656577	9.29e-19	7.27e-18	PT
	CHD3	122.382	-0.633963	9.51e-19	7.43e-18	PT
	EBNA1BP2	774.098	-0.836092	9.77e-19	7.62e-18	PT
	TERF2IP	232.55	-0.421123	1.02e-18	7.97e-18	PT
	LPIN3	241.843	0.69986	1.08e-18	8.37e-18	PT
	DAPK1	1009.99	-0.454971	1.08e-18	8.4e-18	PT
	ACSM3	988.948	1.03498	1.16e-18	8.94e-18	PT
	KLHL13	472.904	0.508896	1.28e-18	9.86e-18	PT
	EMX2	248.984	0.482437	1.33e-18	1.02e-17	PT
	PPP2R2B	495.327	1.12387	1.38e-18	1.06e-17	PT
	PRPF3	182.022	-0.366644	1.5e-18	1.15e-17	PT
	CLTCL1	122.516	-0.490106	1.67e-18	1.27e-17	PT
	SGPP1	416.294	0.350379	1.78e-18	1.36e-17	PT
	TESK2	170.588	-0.826972	2.01e-18	1.52e-17	PT
	CCDC18	121.707	0.382107	2.1e-18	1.59e-17	PT
	AC007319.1	425.927	0.8151	2.13e-18	1.6e-17	PT
	PTPRO	189.859	-1.04474	2.31e-18	1.72e-17	PT
	AC007216.4	140.094	-0.435021	2.73e-18	2.03e-17	PT
	TMEM131L	211.974	-0.513816	2.78e-18	2.07e-17	PT
	TTYH3	510.376	0.5092	2.81e-18	2.08e-17	PT
	ANKRD27	183.164	-0.435678	3.02e-18	2.24e-17	PT
	UBE2E2	2282.54	0.350215	3.1e-18	2.29e-17	PT
	PLIN5	275.053	0.784685	3.38e-18	2.49e-17	PT
	MARK4	231.474	-0.577895	3.4e-18	2.5e-17	PT
	PLXNB1	301.86	0.407848	3.58e-18	2.63e-17	PT
	CMTM8	281.342	0.388897	3.87e-18	2.84e-17	PT
	APTR	132.189	-0.394968	4.13e-18	3.03e-17	PT
	LIPA	323.485	-0.641239	4.67e-18	3.4e-17	PT
	ARID5B	877.534	0.392397	5.16e-18	3.74e-17	PT
	CDH16	378.7	0.913595	5.29e-18	3.83e-17	PT
	PDE10A	728.124	0.580595	5.63e-18	4.07e-17	PT
	GLYATL1	459.056	-0.704237	5.83e-18	4.21e-17	PT
	RAPGEF3	367.074	0.857224	6.08e-18	4.38e-17	PT
	ZNF346	211.79	-0.393933	6.35e-18	4.57e-17	PT
	GPRC5C	182.274	0.358747	6.98e-18	5.02e-17	PT
	MFSD10	93.6925	0.426279	8.06e-18	5.78e-17	PT
	CHST12	131.678	-0.37972	8.79e-18	6.3e-17	PT
	FOXP2	1007.94	-0.808683	1.08e-17	7.73e-17	PT
	CROCC	247.941	-0.610468	1.43e-17	1.02e-16	PT
	TAPBP	283.483	0.429535	1.47e-17	1.04e-16	PT
	AL138752.2	180.612	-0.593324	1.64e-17	1.16e-16	PT
	HLA-A	551.921	0.784581	1.69e-17	1.2e-16	PT
	SREBF1	113.33	0.704951	1.95e-17	1.37e-16	PT
	AXIN1	132.389	-0.383779	1.98e-17	1.39e-16	PT
	CXADR	156.363	-0.548828	1.99e-17	1.4e-16	PT
	AC046195.1	164.062	1.15687	2.05e-17	1.44e-16	PT
	TINAGL1	200.993	0.632947	2.09e-17	1.47e-16	PT
	DOPEY2	154.37	-0.851674	2.12e-17	1.48e-16	PT
	LACTB2	301.348	0.353367	2.31e-17	1.61e-16	PT
	SLC8A1	642.804	1.33357	2.34e-17	1.63e-16	PT
	SIM1	184.503	-0.788647	2.4e-17	1.67e-16	PT
	AC058822.1	221.526	-1.07381	2.66e-17	1.84e-16	PT
	PDZK1IP1	809.686	0.83569	2.7e-17	1.87e-16	PT
	OSBPL3	187.194	-0.634292	3.06e-17	2.12e-16	PT
	GHR	608.845	0.41139	3.39e-17	2.34e-16	PT
	TACC2	409.096	-0.415535	3.93e-17	2.71e-16	PT
	NHS	4995.91	0.400179	4.16e-17	2.87e-16	PT
	CGNL1	2008.12	0.726121	4.39e-17	3.02e-16	PT
	MFSD11	174.377	-0.480848	4.44e-17	3.05e-16	PT
	TSPAN3	262.351	0.408307	4.59e-17	3.14e-16	PT
	STOX2	2580.23	-0.439446	5.39e-17	3.68e-16	PT
	ITGAV	685.46	0.594053	5.43e-17	3.7e-16	PT
	ULK1	143.578	-0.377065	5.69e-17	3.87e-16	PT
	ARHGEF38	172.541	-0.571338	6.41e-17	4.34e-16	PT
	NUCB2	130.182	-0.748238	6.77e-17	4.57e-16	PT
	EIF2AK3	142.808	0.39829	7.08e-17	4.78e-16	PT
	MTRNR2L8	700.048	1.2118	8.71e-17	5.87e-16	PT
	TCF4	164.071	-0.704838	8.82e-17	5.94e-16	PT
	NOL4	184.44	-0.999041	8.92e-17	6.01e-16	PT
	AC113386.1	199.572	1.21262	9.45e-17	6.35e-16	PT
	SLC47A1	1064.26	-0.387828	9.62e-17	6.45e-16	PT
	MCRIP1	146.545	0.530982	9.7e-17	6.5e-16	PT
	LINC01091	162.587	-0.793474	9.95e-17	6.66e-16	PT
	RORA	5136.87	-0.383945	1.02e-16	6.84e-16	PT
	KYAT1	150.165	-0.553814	1.09e-16	7.23e-16	PT
	MYH14	188.514	-0.752555	1.09e-16	7.23e-16	PT
	PTPRS	343.917	-0.471019	1.1e-16	7.34e-16	PT
	AFMID	676.238	-0.582961	1.42e-16	9.43e-16	PT
	TRIM14	162.214	0.369673	1.47e-16	9.7e-16	PT
	GNAI1	228.712	-0.550551	1.71e-16	1.12e-15	PT
	BBOX1	1062.54	0.757839	1.86e-16	1.22e-15	PT
	SLC3A2	222.083	0.395962	1.89e-16	1.24e-15	PT
	LINGO2	197.709	0.958696	1.93e-16	1.26e-15	PT
	CHPT1	420.461	0.368786	2.13e-16	1.39e-15	PT
	LINC02220	159.282	1.11459	2.19e-16	1.43e-15	PT
	IGSF3	145.003	0.443925	2.34e-16	1.53e-15	PT
	RBMS3	228.124	-0.583567	2.96e-16	1.92e-15	PT
	NMNAT3	270.857	0.508198	3.26e-16	2.11e-15	PT
	RBM3	138.982	0.366086	3.37e-16	2.17e-15	PT
	FP236383.1	3256.11	-1.14794	3.62e-16	2.33e-15	PT
	SCIN	242.602	-0.77053	3.87e-16	2.49e-15	PT
	VMP1	915.013	0.520258	4.15e-16	2.67e-15	PT
	CFAP70	270.643	-0.356608	4.3e-16	2.76e-15	PT
	PARP14	265.691	0.393958	4.56e-16	2.92e-15	PT
	FGD5	222.97	-0.461307	4.88e-16	3.11e-15	PT
	ACADM	372.245	-0.373004	5.1e-16	3.25e-15	PT
	SVIL	1209.07	-0.394994	5.26e-16	3.35e-15	PT
	CPNE4	242.28	-1.22158	5.44e-16	3.46e-15	PT
	DOCK5	293.318	-0.35029	5.52e-16	3.5e-15	PT
	PDXK	457.513	-0.366389	6.34e-16	4e-15	PT
	SAMD5	1244.08	0.546746	7.03e-16	4.42e-15	PT
	CPEB2-DT	143.138	-0.580338	7.21e-16	4.52e-15	PT
	RPS6KA5	168.8	-0.517656	7.34e-16	4.59e-15	PT
	ARHGDIA	173.506	0.704506	8.01e-16	4.99e-15	PT
	BBOF1	175.856	-0.572587	8.15e-16	5.07e-15	PT
	ZNF627	198.248	-0.464533	8.16e-16	5.07e-15	PT
	RNF43	138.444	-0.370724	8.45e-16	5.24e-15	PT
	TERF2	119.213	-0.361558	9.13e-16	5.65e-15	PT
	PDZD8	462.454	0.372467	9.29e-16	5.73e-15	PT
	BPHL	157.324	-0.375453	9.71e-16	5.99e-15	PT
	AC098829.1	1079.12	-1.21899	1.01e-15	6.22e-15	PT
	NOTCH1	167.997	-0.545944	1.12e-15	6.85e-15	PT
	UGT2A3	331.238	0.551271	1.15e-15	7.03e-15	PT
	AL445472.1	439.093	0.537866	1.16e-15	7.11e-15	PT
	GTF2IRD2	139.552	-0.392054	1.23e-15	7.47e-15	PT
	ASCC1	204.485	-0.35541	1.25e-15	7.62e-15	PT
	LINC00907	671.908	0.717395	1.5e-15	9.05e-15	PT
	FLNA	112.293	-0.59303	1.6e-15	9.62e-15	PT
	AL117382.1	157.584	-0.936679	1.72e-15	1.03e-14	PT
	Z93930.2	194.629	-0.465916	1.81e-15	1.09e-14	PT
	PDZD2	2492.09	-0.592851	1.92e-15	1.15e-14	PT
	LEPR	288.412	0.399323	2.06e-15	1.23e-14	PT
	RIN3	167.552	-0.450056	2.3e-15	1.38e-14	PT
	PTPN1	663.347	0.9817	2.53e-15	1.5e-14	PT
	ARFGAP1	172.291	0.454358	2.56e-15	1.52e-14	PT
	ATRNL1	188.448	-0.783174	2.86e-15	1.69e-14	PT
	GALNT18	947.511	-0.605301	2.87e-15	1.7e-14	PT
	PDE9A	266.402	-0.359597	3.44e-15	2.02e-14	PT
	ACADVL	413.018	0.710504	3.47e-15	2.03e-14	PT
	BDH1	166.328	-0.575179	3.62e-15	2.11e-14	PT
	KRT18	127.763	0.817704	3.8e-15	2.21e-14	PT
	NAA38	131.948	-0.399585	3.92e-15	2.28e-14	PT
	NDE1	122.53	-0.700908	3.94e-15	2.29e-14	PT
	PAH	953.847	0.837098	4.16e-15	2.41e-14	PT
	SLC22A18	115.424	0.437837	4.27e-15	2.47e-14	PT
	BMS1P14	142.398	0.874982	4.55e-15	2.63e-14	PT
	CYP4A22-AS1	258.618	0.981598	4.58e-15	2.64e-14	PT
	ATP8B1	207.127	-0.772649	4.66e-15	2.69e-14	PT
	SHMT1	664.299	-0.382619	4.91e-15	2.82e-14	PT
	OSBP2	195.346	-0.535984	5.07e-15	2.92e-14	PT
	NAMPT	206.009	1.02234	5.36e-15	3.07e-14	PT
	NRXN3	267.065	-1.08172	6.02e-15	3.43e-14	PT
	IL1RAPL2	289.909	-0.549855	6.77e-15	3.85e-14	PT
	PSKH1	106.105	-0.369767	7.83e-15	4.43e-14	PT
	HOXB3	140.644	-0.493593	7.86e-15	4.44e-14	PT
	MUC20-OT1	1621.55	-0.361129	8.33e-15	4.69e-14	PT
	AJAP1	274.708	-0.474189	8.79e-15	4.94e-14	PT
	FAH	116.992	0.386554	9.14e-15	5.12e-14	PT
	EEF2K	202.461	-0.454951	9.53e-15	5.33e-14	PT
	EDA	504.395	0.355562	1.12e-14	6.25e-14	PT
	TPM1	1139.31	-0.575052	1.13e-14	6.28e-14	PT
	AC004485.1	741.935	0.557108	1.17e-14	6.51e-14	PT
	HUNK	205.266	-0.41932	1.18e-14	6.52e-14	PT
	TRNAU1AP	132.287	-0.35841	1.21e-14	6.7e-14	PT
	P4HA1	305.726	-0.403363	1.34e-14	7.42e-14	PT
	ZFP36L1	603.664	0.521722	1.37e-14	7.55e-14	PT
	FBLN5	120.756	-0.510991	1.56e-14	8.56e-14	PT
	PCED1A	86.0597	0.461985	1.75e-14	9.57e-14	PT
	NR1H4	519.567	0.366663	1.8e-14	9.84e-14	PT
	TRIM38	477.029	0.4384	2.04e-14	1.11e-13	PT
	GSE1	793.197	-0.404877	2.13e-14	1.16e-13	PT
	MEIS2	205.195	-0.890087	2.15e-14	1.17e-13	PT
	SEMA5A	1896.36	-0.556101	2.4e-14	1.31e-13	PT
	LINC01505	216.934	-0.608042	2.45e-14	1.33e-13	PT
	ZSCAN18	116.554	-0.36145	2.6e-14	1.41e-13	PT
	AC005699.1	625.302	0.597762	2.61e-14	1.41e-13	PT
	ADGRG5	127.202	1.16961	2.62e-14	1.41e-13	PT
	LINC01948	115.445	-0.591615	2.78e-14	1.5e-13	PT
	COBL	1009.05	-0.382838	3.04e-14	1.64e-13	PT
	CNOT10	261.043	-0.359317	3.42e-14	1.84e-13	PT
	CDK5RAP3	174.815	0.514629	3.43e-14	1.85e-13	PT
	LINC00685	105.486	0.495456	3.88e-14	2.08e-13	PT
	ZFHX3	605.921	-0.523801	3.9e-14	2.09e-13	PT
	CYFIP2	528.786	-0.412191	4.11e-14	2.19e-13	PT
	AHCYL1	385.827	0.508946	4.16e-14	2.21e-13	PT
	APLP2	428.944	0.351664	4.23e-14	2.25e-13	PT
	PIK3C2B	126.421	-0.433607	4.33e-14	2.3e-13	PT
	CLIC1	113.692	0.77174	4.4e-14	2.33e-13	PT
	KRT8	158.352	0.594862	4.4e-14	2.33e-13	PT
	S100A13	125.772	0.598524	4.46e-14	2.36e-13	PT
	LINC00871	1019.22	0.865277	4.58e-14	2.42e-13	PT
	BCOR	456.007	-0.710464	5.04e-14	2.66e-13	PT
	SPARC	161.069	0.877329	5.06e-14	2.67e-13	PT
	DLGAP4	398.979	-0.366136	5.31e-14	2.8e-13	PT
	SLC16A10	494.565	0.379198	6.17e-14	3.23e-13	PT
	DLGAP4-AS1	192.989	-0.512708	6.26e-14	3.27e-13	PT
	AP001528.2	206.55	-0.534789	6.3e-14	3.28e-13	PT
	AC003984.1	312.123	-0.806562	6.4e-14	3.33e-13	PT
	ASRGL1	395.975	-0.435307	6.86e-14	3.56e-13	PT
	GSTP1	340.832	0.829747	7.09e-14	3.68e-13	PT
	NIPA1	140.224	-0.403639	7.5e-14	3.89e-13	PT
	UVSSA	234.283	-0.411843	7.73e-14	4e-13	PT
	RNF24	125.7	-0.576042	8.41e-14	4.34e-13	PT
	CERS2	141.828	0.451391	8.75e-14	4.51e-13	PT
	ERC2	308.798	-0.565765	9.35e-14	4.81e-13	PT
	PABPN1	283.692	0.410975	1.02e-13	5.21e-13	PT
	SLC5A9	133.207	0.743694	1.08e-13	5.52e-13	PT
	FAXDC2	145.103	-0.509248	1.11e-13	5.66e-13	PT
	PCSK5	784.083	0.372177	1.15e-13	5.85e-13	PT
[truncated: 32,096 more rows]
