# Supplementary material for: An atlas of healthy and injured cell states and niches in the human kidney
Source: Nature. 2023 Jul 19;619(7970):585–94. doi: 10.1038/s41586-023-05769-3 (PMC10356613; doi:10.1038/s41586-023-05769-3)
Supplement: Supplementary file 6 — Supplementary Tables 1–37. [file 41586_2023_5769_MOESM6_ESM.zip › 2021-07-12390D-s6/2021-07-12390D-Supplementary Table 34.xlsx]

## Sheet: S34
	Supplementary Table 34. Neptune cohort biopsy characteristics.
	Time of biopsy characteristics of participants in Neptune cohort used in this study. Continuous, normally distributed variables are presented as mean (SD). Continuous, non-normally distributed variables are presented as median (IQR).
		Avg or median	SD or IQR	Measure indicated in the columns
	Age	46.2	15.7	Avg. +/-SD
	eGFR at biopsy	69.9	34.7	Avg. +/-SD
	UPCR at biopsy	4	5.4	Median +/- IQR
	% Interstitial fibrosis	17.7	18.6	Avg. +/-SD
	% Male	62% (123)
	%FSGS	35% (70)
	%Black race	26% (51)
	% with APOL1 risk allele	20% (39)
	% immunosupression pre biopsy	14%(27)
	Abbreviations:
	eGFR	estimated glomerular filtration rate
	UPCR	urine protein creatinine ratio
	FSGS	Focal Segmental glomerulosclerosis
	APOL1	Apolipoprotein 1
	IQR	Inter quartile range
	SD	Standard deviation
