# Supplementary material for: An atlas of healthy and injured cell states and niches in the human kidney
Source: Nature. 2023 Jul 19;619(7970):585–94. doi: 10.1038/s41586-023-05769-3 (PMC10356613; doi:10.1038/s41586-023-05769-3)
Supplement: Supplementary file 6 — Supplementary Tables 1–37. [file 41586_2023_5769_MOESM6_ESM.zip › 2021-07-12390D-s6/2021-07-12390D-Supplementary Table 35.xlsx]

## Sheet: S35
	Supplementary Table 35. 3D imaging antibody table.
	Antibodies and dilutions used in mesoscale 3D imaging for 3D cytometry.
	Primary antibody or Fluorescent probe	Target	Vendor	dilution	Secondary antibody	Vendor	dilution
	Goat Anti-aquaporin1 (AQP1)	Proximal tubules	Santa Cruz (sc-9878)	1:50	Alexa568 donkey anti-goat	ThermoFisher (A-11057)	1:200
	Rabbit Anti-myeloperoxidase (MPO)	Neutrophils	Abcam (ab9535)	1:50	DyLight 594 donkey anti-rabbit	ThermoFisher (SA5-10040)	1:200
	Mouse Anti-CD68	Macrophages	Dako (M0876)	1:50	Alexa 633 donkey anti-mouse	ThermoFisher (A16019) (Conjugated in-house with ThermoFisher (A20170)	1:200
	Mouse Alexa660 Anti-SIGLEC8	Eosinophils	Biolegend (347102) (Conjugated in-house with ThermoFisher (A20171))	1:50
	Sheep Alexa546 Anti-Uromodulin (UMOD)	Thick ascending limb	R&D Systems (AF5144), in-house conjugation	1:200
	Mouse Alexa647 Anti-CD3	T-cells	BD Pharmingen (557706)	1:50
	DAPI	Nuclei	ThermoFisher (D21490)	1:100
	Oregon Green Phalloidin	Filamentous actin (vasculature, brush border)	ThermoFisher O7466	1:200
