# Supplementary material for: An atlas of healthy and injured cell states and niches in the human kidney
Source: Nature. 2023 Jul 19;619(7970):585–94. doi: 10.1038/s41586-023-05769-3 (PMC10356613; doi:10.1038/s41586-023-05769-3)
Supplement: Supplementary file 6 — Supplementary Tables 1–37. [file 41586_2023_5769_MOESM6_ESM.zip › 2021-07-12390D-s6/2021-07-12390D-Supplementary Table 36.xlsx]

## Sheet: S36
	Supplementary Table 36. Immunofluorescent (IF) imaging antibody table.
	Antibodies and dilutions used in confocal IF imaging.
Target Cell type	Primary Antibody	Against	Raised in	Company	Cat #	Primary antibody dilution	secondary Antibody	secondary Antibody dilution
Thick ascending limb	Uromodulin	human	mouse	Ray biotech	119-13298	1:100	Goat anti-mouse alexa-488	1:400
Progenitors	CD133 (PROM1)	human, mouse, rat	Rabbit	ThermoFisher	PA5-38014	1:50	goat anti-ratbbit-cy3	1:400
Cell injury	KIM1	human	Rabbit	ThermoFisher	PA5-79345	1:250	goat anti-rabbit -cy3	1:400
Cell injury - maladaptive repair	VCAM1	human, rat	mouse	ThermoFisher	MA5-11447	1:50	Goat anti-mouse alexa-488	1:400
Proximal tubule, DTL2, endothelium	AQP1	human	Rabbit	santa cruz	sc-20810	1:100	goat anti-rabbit -cy3	1:400
