# Supplementary material for: An atlas of healthy and injured cell states and niches in the human kidney
Source: Nature. 2023 Jul 19;619(7970):585–94. doi: 10.1038/s41586-023-05769-3 (PMC10356613; doi:10.1038/s41586-023-05769-3)
Supplement: Supplementary file 6 — Supplementary Tables 1–37. [file 41586_2023_5769_MOESM6_ESM.zip › 2021-07-12390D-s6/2021-07-12390D-Supplementary Table 37.xlsx]

## Sheet: S37
	Supplementary Table 37. 3D cytometry markers.
	Tabulation of select marker based 3D cytometry results.
	3D Tissue Cytometry Tabulated Cells
	Biopsy		Segmented cells	THP+		AQP1+		CD68+		MPO+		CD3+
	Specimen	Location		Count	Percent	Count	Percent	Count	Percent	Count	Percent	Count	Percent
	19-0001	cortex	143535	7320	5.1	35858	24.98	7	0	2807	1.96	1257	0.88
	19-0002	cortex	83189	2291	2.75	25190	30.28	0	0	220	0.26	1654	1.99
	19-0003	cortex	51548	9539	18.51	7681	14.9	0	0	548	1.06	823	1.6
	19-0003	medulla	29811	8059	27.03	4020	13.48	0	0	332	1.11	831	2.79
	19-0004	cortex	40708	458	1.13	7695	18.9	25	0.06	713	1.75	3284	8.07
	20-0007	cortex	15647	1177	7.52	3310	21.15	0	0	380	2.43	0	0
	20-0008	cortex	88881	7681	8.64	40423	45.48	0	0	165	0.19	0	0
	20-0008	medulla	90645	28847	31.82	7487	8.26	114	0.13	317	0.35	0	0
	20-0009	cortex	68604	691	1.01	2773	4.04	4	0.01	177	0.26	247	0.36
	20-0012	cortex	84744	14780	17.44	8162	9.63	8	0.01	195	0.23	0	0
	20-0010	medulla	119586	22457	18.78	15163	12.68	26	0.02	145	0.12	16	0.01
	20-0011	cortex	48913	1049	2.14	13368	27.33	7	0.01	109	0.22	89	0.18
	20-0011	medulla	90540	12302	13.59	11610	12.82	123	0.14	141	0.16	209	0.23
	20-0011	cortex	47558	506	1.06	13001	27.34	0	0	351	0.74	1454	3.06
	20-0039	cortex	109432	1677	1.53	18393	16.81	0	0	666	0.61	9955	9.1
	20-0044	cortex	66863	3067	4.59	31028	46.41	2	0	369	0.55	481	0.72
	20-0041	cortex	38814	178	0.46	9269	23.88	5	0.01	483	1.24	419	1.08
	20-0041	cortex	33930	189	0.56	3527	10.39	0	0	643	1.9	690	2.03
	20-0042	cortex	57208	2499	4.37	12936	22.61	0	0	400	0.7	634	1.11
	20-0042	medulla	105866	13953	13.18	13452	12.71	0	0	71	0.07	229	0.22
	20-0043	cortex	55345	635	1.15	18817	34	0	0	241	0.44	653	1.18
