# Supplementary material for: An atlas of healthy and injured cell states and niches in the human kidney
Source: Nature. 2023 Jul 19;619(7970):585–94. doi: 10.1038/s41586-023-05769-3 (PMC10356613; doi:10.1038/s41586-023-05769-3)
Supplement: Supplementary file 6 — Supplementary Tables 1–37. [file 41586_2023_5769_MOESM6_ESM.zip › 2021-07-12390D-s6/2021-07-12390D-Supplementary Table 4.xlsx]

## Sheet: S4
						Supplementary Table 4. snCv3 cluster annotations.
						Cell type annotations at different subclass levels and corresponding cell state identities for all snCv3 clusters. Mean genes, mean UMI and number of nuclei per region, condition and patient for all clusters are provided.
																					# Nuclei by Region			# Nuclei by Condition						# Nuclei by Patient
	K100 P2 cluster	matched* cluster	cluster (v1)	cluster (v2)		Cluster	Subclass (Full Name)	Subclass Level 3	Subclass Level 2	Subclass Level 1	State Level 2	State Level 1	Class	Substructure	Notes*	Degenerative Features	Clusters	Mean UMI	Mean Genes	# Nuclei	Cortex	Medulla	Papilla	AKI	CKD	COV-AKI	DKD	H-CKD	Ref	18-142	18-162	18-312	29-10006	29-10008	29-10010	29-10012	29-10013	30-10034	31-10000	31-10001	31-10006	31-10013	31-10035	32-10003	32-10034	32-2	33-10005	33-10006	3477
	39	1	1	1		1	Podocyte	POD	POD	POD	reference	reference	epithelial cells	renal corpuscle			1	5236	2113	2328	2138	184	6	451	225	178	300	146	1028	86	93	167	12	122	41	45	21	55	12	32	2	10	149	156	105	2	59	74	12
	101	2	2	2		2	Degenerative Podocyte	dPOD	dPOD	POD	degenerative	altered	epithelial cells	renal corpuscle		General Degenerative Markers; High ER; High MT; Low Genes	2	1612	930	227	184	43	0	29	0	33	31	24	110	6	17	51	3	3	0	14	8	2	5	1	0	16	5	10	10	0	3	4	0
	58	3	3	3		3	Parietal Epithelial Cell	PEC	PEC	PEC	reference	reference	epithelial cells	renal corpuscle			3	3913	1924	1425	1328	96	1	357	58	217	205	61	527	55	11	129	4	42	4	74	17	24	8	10	0	11	96	143	54	5	30	101	5
	7	4	4	4		4	Proximal Tubule Epithelial Cell Segment 1	PT-S1	PT-S1	PT	reference	reference	epithelial cells	proximal tubules	overlap of markers between S1 and S2		4	1591	992	4322	4207	115	0	162	24	1207	185	95	2649	115	8	23	10	67	6	50	25	25	6	25	0	22	69	25	51	14	23	24	2
	19, 82	4	5	5		5	Proximal Tubule Epithelial Cell Segment 1	PT-S1	PT-S1	PT	reference	reference	epithelial cells	proximal tubules	overlap of markers between S1 and S2		5	3298	1734	4221	3342	876	3	786	285	357	683	352	1758	19	167	130	5	130	4	315	86	194	28	195	1	193	78	156	102	13	186	135	41
	25	4	6	6		6	Proximal Tubule Epithelial Cell Segment 2	PT-S2	PT-S2	PT	reference	reference	epithelial cells	proximal tubules	overlap of markers between S1 and S2		6	4331	2082	3147	3090	57	0	526	260	628	283	95	1355	49	5	75	5	78	0	200	2	70	9	9	0	8	67	253	70	19	16	98	11
	6	5	8	7		7	Proximal Tubule Epithelial Cell Segment 3	PT-S3	PT-S3	PT	reference	reference	epithelial cells	proximal tubules			7	3458	1811	5740	3964	1773	3	395	433	607	740	1497	2068	218	151	59	6	424	13	392	146	27	477	101	108	488	82	51	113	20	111	73	46
	57	7	11	8		8	Adaptive / Maladaptive / Repairing Proximal Tubule Epithelial Cell	aPT	aPT	PT	adaptive - epi	altered	epithelial cells	proximal tubules	Likely S3		8	5876	2580	1462	844	617	1	132	106	196	171	405	452	14	119	49	6	54	3	50	42	16	115	53	122	114	17	15	31	13	34	23	19
	22,50	6	9	9		9	Adaptive / Maladaptive / Repairing Proximal Tubule Epithelial Cell	aPT	aPT	PT	adaptive - epi	altered	epithelial cells	proximal tubules	Likely S1/2		9	5532	2482	4807	4554	249	4	2243	255	779	294	120	1116	135	75	464	28	56	0	112	2	194	44	31	1	19	121	969	221	159	93	607	41
	70,74	13	12	17		10	Adaptive / Maladaptive / Repairing Proximal Tubule Epithelial Cell	aPT	aPT	PT	adaptive - epi	altered	epithelial cells	proximal tubules		General Degenerative Markers	10	6133	2755	1553	1465	73	15	710	29	151	143	91	429	24	25	202	12	51	2	103	5	72	26	9	5	9	12	285	96	69	7	181	2
	3,62	8	10	10		11	Adaptive / Maladaptive / Repairing Proximal Tubule Epithelial Cell	aPT	aPT	PT	adaptive - epi	altered	epithelial cells	proximal tubules			11	4847	2272	7890	7105	710	75	2093	636	221	1318	565	3057	296	209	582	28	230	26	584	23	661	241	140	37	57	517	297	578	83	93	381	70
	73	12	15	19		12	Cycling Proximal Tubule Epithelial Cell	cycPT	cycPT	PT	cycling	altered	epithelial cells	proximal tubules			12	4942	2292	386	291	59	36	139	4	25	75	19	124	16	5	9	1	6	0	23	6	12	2	5	5	6	40	55	29	3	16	24	0
	64	13	16	11		13	Degenerative Proximal Tubule Epithelial Cell	dPT	dPT	PT	degenerative	altered	epithelial cells	proximal tubules	Some markers of S3	General Degenerative Markers; High ER; High MT	13	3291	1770	1067	838	228	1	243	14	108	119	200	383	89	18	35	4	42	0	61	14	27	45	19	2	111	21	57	63	22	24	50	1
	29, 65	4	7	12		14	Degenerative Proximal Tubule Epithelial Cell	dPT	dPT	PT	degenerative	altered	epithelial cells	proximal tubules	FABP1+, enriched in a pilot sample 18-142	FABP7+, 18-142 enriched	14	4404	2162	3845	3845	0	0	58	129	2	22	0	3634	2534	0	30	1	0	0	3	0	0	0	0	0	0	18	32	1	19	0	6	0
	24	10	13	13		15	Degenerative Proximal Tubule Epithelial Cell	dPT	dPT	PT	degenerative	altered	epithelial cells	proximal tubules	Enriched in a DKD patient	Low Genes	15	1080	813	1980	1956	16	8	264	60	67	1307	38	244	103	1	9	11	37	94	14	4	14	1	2	0	0	1182	41	119	78	3	9	5
	51		19	14		16	Degenerative Proximal Tubule Epithelial Cell	dPT	dPT	PT	degenerative	altered	epithelial cells	proximal tubules	some DCT2 markers expressed	High ER; Low Genes	16	681	569	1196	1100	95	1	58	1	861	45	60	171	60	2	12	0	0	0	41	3	0	34	1	0	26	0	2	17	0	14	25	0
	12, 61	10	14	15		17	Degenerative Proximal Tubule Epithelial Cell	dPT	dPT	PT	degenerative	altered	epithelial cells	proximal tubules	Enriched in DKD	Low Genes	17	732	619	3248	3216	19	13	687	9	15	2461	6	70	22	4	21	3	0	766	103	5	10	3	4	2	1	1580	599	30	10	3	35	0
	52,53	14	17	16		18	Degenerative Proximal Tubule Epithelial Cell	dPT	dPT	PT	degenerative	altered	epithelial cells	proximal tubules		General Degenerative Markers; High ER; High MT; Low Genes	18	1066	787	3095	2535	539	21	955	9	240	325	334	1232	291	85	505	2	18	3	162	72	42	75	35	13	228	51	226	152	40	43	452	3
	36, 67	16	18	18		19	Degenerative Proximal Tubule Epithelial Cell / Descending Thin Limb Cell	dPT/DTL	dPT/DTL	PT	degenerative	altered	epithelial cells	proximal tubules	Some markers of DTL1 expressed	General Degenerative Markers; High ER; High MT; Low Genes	19	1222	865	3713	2028	1464	221	843	20	309	774	1076	691	61	29	80	5	97	1	438	120	42	338	136	15	626	74	200	119	30	140	312	7
	34	15	20	20		20	Descending Thin Limb Cell Type 2	DTL2	DTL2	DTL	reference	reference	epithelial cells	intermediate tubules	DTL2 (KLRG2, AQP1 mostly outer medulla), LRP low, upper DTL of juxtamedullary nephron		20	4571	2261	2573	345	2140	88	226	49	142	348	907	901	2	123	3	0	7	2	8	90	2	11	232	546	343	16	4	0	0	220	0	35
	14	17	21	21		21	Descending Thin Limb Cell Type 1	DTL1	DTL1	DTL	reference	reference	epithelial cells	intermediate tubules	DTL1 (ID1, TACSTD2, no AQP1), CRYAB Low; SDLIM, mainly outer medulla; can have variegated expression along the inner stripe		21	3915	1998	3494	477	2899	118	362	57	217	348	986	1524	1	208	0	0	3	1	5	42	5	28	291	677	278	9	1	3	1	351	1	55
	56	18	22	22		22	Descending Thin Limb Cell Type 3	DTL3	DTL3	DTL	reference	reference	epithelial cells	intermediate tubules	DTL3 (LDLIM); lower DTL of juxtamedullary nephron; extracted from papillary tip; DTL3 can have variegated expression of markers in the IMCD; this region is SLC14A2+AQP2-		22	4755	2374	1495	17	270	1208	34	0	12	18	39	1392	0	0	0	0	0	0	1	0	1	0	15	37	2	2	1	0	0	32	0	0
	88	18	23	23		23	Degenerative Descending Thin Limb Cell Type 3	dDTL3	dDTL3	DTL	degenerative	altered	epithelial cells	intermediate tubules	dDTL3 LDLIM	General Degenerative Markers	23	8214	3190	406	5	5	396	5	0	0	2	0	399	0	1	0	0	0	0	0	0	0	0	0	0	0	2	0	1	1	3	0	0
	48	19	24	24		24	Ascending Thin Limb Cell	ATL	ATL	ATL	reference	reference	epithelial cells	intermediate tubules			24	5127	2472	1803	17	145	1641	8	0	4	11	15	1765	0	0	0	0	0	1	4	0	2	0	3	15	0	3	0	0	0	6	0	0
	63	19	25	25		25	Degenerative Ascending Thin Limb Cell	dATL	dATL	ATL	degenerative	altered	epithelial cells	intermediate tubules		General Degenerative Markers; High ER; High MT	25	5644	2637	1154	16	125	1013	16	0	12	4	22	1100	0	1	0	0	0	1	1	0	0	1	2	19	2	0	0	0	0	16	0	0
	18	20	26	26		26	Adaptive / Maladaptive / Repairing Thick Ascending Limb Cell	aTAL1	aTAL1	TAL	adaptive - epi	altered	epithelial cells	Distal tubules	SLC12A1 low, no UMOD		26	5218	2423	2890	1406	1405	79	142	247	66	509	741	1185	6	198	46	3	25	5	175	28	45	422	261	116	178	37	6	16	2	70	3	161
	33	21	27	27		27	Adaptive / Maladaptive / Repairing Thick Ascending Limb Cell	aTAL1	aTAL1	TAL	adaptive - epi	altered	epithelial cells	Distal tubules	SLC12A1 low, no UMOD, CLDN14, 16 present, ERBB4		27	6532	2685	2423	1991	389	43	432	128	542	245	199	877	12	153	371	5	32	1	133	3	57	92	64	13	62	39	87	75	37	54	122	52
	40	21	28	28		28	Adaptive / Maladaptive / Repairing Thick Ascending Limb Cell	aTAL2	aTAL2	TAL	adaptive - epi	altered	epithelial cells	Distal tubules	SLC12A1 low, no UMOD, CLDN14, 16 present,ERBB4; enriched in 2 COVID AKI cases	General Degenerative Markers; High ER; High MT; COV-AKI enriched	28	7301	2969	2024	1745	274	5	125	25	1619	31	109	115	0	55	9	0	10	0	6	12	5	23	6	19	57	7	1	1	0	116	2	7
	86	21	29	29		29	Adaptive / Maladaptive / Repairing Thick Ascending Limb Cell	aTAL2	aTAL2	TAL	adaptive - epi	altered	epithelial cells	Distal tubules	SLC12A1 low, UMOD, ERBB4	General Degenerative Markers; High ER; High MT; COV-AKI enriched	29	6986	3026	425	343	68	14	50	4	241	23	28	79	0	20	19	0	3	1	17	2	0	18	3	2	5	0	7	2	2	29	10	3
	47	21	30	30		30	Adaptive / Maladaptive / Repairing Thick Ascending Limb Cell	aTAL1	aTAL1	TAL	adaptive - epi	altered	epithelial cells	Distal tubules	SLC12A1 low, no UMOD, no CLDN16		30	6818	2802	1676	1044	538	94	261	65	489	144	266	451	10	82	20	2	30	1	74	3	12	82	50	37	117	14	16	10	9	159	55	32
	2, 105	25	31	31		31	Medullary Thick Ascending Limb Cell	M-TAL	M-TAL	TAL	reference	reference	epithelial cells	Distal tubules			31	4660	2295	8365	559	7447	359	319	157	84	866	2779	4160	6	206	2	0	117	8	14	135	1	36	692	2349	277	17	6	1	0	311	0	109
	44	26	32	32		32	Degenerative Medullary Thick Ascending Limb Cell	dM-TAL	dM-TAL	TAL	degenerative	altered	epithelial cells	Distal tubules		General Degenerative Markers; High ER; High MT	32	5247	2539	1729	558	1148	23	208	20	141	226	587	547	8	105	10	3	89	11	24	108	7	84	78	333	81	2	9	8	0	180	4	7
	1, 110	27	33	33		33	Degenerative Medullary Thick Ascending Limb Cell	dM-TAL	dM-TAL	TAL	degenerative	altered	epithelial cells	Distal tubules	expressing some PC and IC markers (mixed identity or cell state plasticity)	General Degenerative Markers; High ER; High MT; Low Genes	33	778	662	7079	670	6370	39	255	0	166	430	6050	178	8	1	13	3	7	3	256	91	15	155	66	66	5822	11	85	27	0	61	67	0
	55	27	34	34		34	Degenerative Medullary Thick Ascending Limb Cell	dM-TAL	dM-TAL	TAL	degenerative	altered	epithelial cells	Distal tubules		General Degenerative Markers; High ER; High MT; Low Genes	34	1397	1002	1610	546	1061	3	307	3	225	304	728	43	1	7	0	6	14	11	49	61	33	206	175	41	467	2	34	87	2	97	54	0
	90	12	35	35		35	Degenerative Medullary Thick Ascending Limb Cell	dM-TAL	dM-TAL	TAL	degenerative	altered	epithelial cells	Distal tubules	expressing some PC and IC markers (mixed identity or cell state plasticity)	General Degenerative Markers; High ER; High MT; Low Genes	35	1256	866	363	108	239	16	59	0	30	26	216	32	2	1	3	0	1	0	20	0	0	7	6	3	205	0	14	13	1	11	20	0
	16,28,69	24	36	36		36	Cortical Thick Ascending Limb Cell	C-TAL	C-TAL	TAL	reference	reference	epithelial cells	Distal tubules			36	4897	2265	6858	4889	1962	7	446	401	853	940	1247	2971	300	243	56	16	364	48	355	118	65	275	210	196	412	193	142	54	27	92	66	108
	20	24	37	37		37	Cortical Thick Ascending Limb Cell	C-TAL	C-TAL	TAL	reference	reference	epithelial cells	Distal tubules			37	5775	2545	3060	1887	1171	2	180	196	383	350	717	1234	100	130	32	7	140	4	115	85	17	258	87	140	179	52	70	17	8	34	34	46
	32	27	38	38		38	Degenerative Cortical Thick Ascending Limb Cell	dC-TAL	dC-TAL	TAL	degenerative	altered	epithelial cells	Distal tubules	expressing some thin limb markers (mixed identity or cell state)	General Degenerative Markers; High ER; High MT; Low Genes	38	1732	1059	2973	2050	640	283	409	8	1610	128	477	341	4	9	14	1	2	2	56	28	12	102	40	36	337	1	53	54	9	75	206	5
	42	22	39	39		39	Macula Densa Cell	MD	MD	TAL	reference	reference	epithelial cells	Distal tubules			39	5326	2290	2064	1790	273	1	155	114	298	304	148	1045	27	39	62	2	27	16	118	9	28	76	74	17	28	85	22	48	14	17	26	28
	9, 23	28	40	40		40	Distal Convoluted Tubule Cell Type 1	DCT1	DCT	DCT	reference	reference	epithelial cells	Distal tubules	DCT1 (SLC12A3), CASR, SLC8A1 low		40	5523	2332	7311	7108	200	3	1715	167	1204	645	140	3440	427	75	318	22	76	20	261	20	259	3	34	4	57	288	618	245	99	34	460	18
	84	28	41	41		41	Distal Convoluted Tubule Cell Type 2	DCT2	DCT	DCT	reference	reference	epithelial cells	Distal tubules	DCT2 (SLC8A1, HSD11B2, SLC12A3), CASR low		41	5201	2261	579	526	53	0	150	30	33	60	28	278	11	17	19	1	17	1	28	3	34	0	13	0	11	14	57	31	0	15	13	8
	107	28	42	42		42	Degenerative Distal Convoluted Tubule Cell	dDCT	dDCT	DCT	degenerative	altered	epithelial cells	Distal tubules	expressing CD markers (mixed identity or cell state plasticity, GATA3, CA2), CASR low	General Degenerative Markers; Higher ER; Higher MT	42	6437	2693	195	186	9	0	54	1	40	5	7	88	5	3	7	0	1	1	2	2	2	0	0	0	6	0	33	13	3	1	2	0
k50 cluster	125	12	43	43		43	Cycling Distal Convoluted Tubule Cell	cycDCT	cycDCT	DCT	cycling	altered	epithelial cells	Distal tubules			43	7982	3321	75	72	3	0	60	0	7	2	0	6	1	0	1	0	0	0	1	0	0	0	1	0	0	0	54	2	0	2	2	0
	35, 37	30	44	44		44	Connecting Tubule Cell	CNT	CNT	CNT	reference	reference	epithelial cells	Collecting tubules	SCNN1G low		44	5318	2275	4387	4182	179	26	1081	225	489	361	50	2181	179	90	332	12	34	15	90	11	250	6	43	3	7	190	296	105	31	46	353	30
	46	30	45	45		45	Connecting Tubule Principal Cell	CNT-PC	CNT	CNT	reference	reference	epithelial cells	Collecting tubules	SCNN1G, SCNN1B indicate principal like cells of connecting tubules (mouse)		45	5487	2390	1954	1826	115	13	500	36	269	153	39	957	69	62	82	10	8	1	68	1	76	13	20	2	16	53	250	33	28	8	105	11
	79	30	46	46		46	Degenerative Connecting Tubule Cell	dCNT	dCNT	CNT	degenerative	altered	epithelial cells	Collecting tubules	Likely dCNT-IC-A (TMEM213, CA2, SLC26A7), SCNN1G low	General Degenerative Markers; Higher ER; Higher MT	46	6674	2898	555	530	19	6	197	3	45	29	16	265	8	10	57	1	7	3	15	2	22	4	6	1	4	2	72	7	6	1	89	0
k50 cluster	126	12	47	47		47	Cycling Connecting Tubule Cell	cycCNT	cycCNT	CNT	cycling	altered	epithelial cells	Collecting tubules			47	8473	3252	68	51	15	2	32	3	11	6	4	12	0	1	0	0	0	0	0	0	0	1	4	1	2	2	24	0	1	2	5	2
	17, 89	31	48	48		48	Cortical Collecting Duct Principal Cell	CCD-PC	C-PC	PC	reference	reference	epithelial cells	Collecting tubules			48	5540	2317	3751	2918	798	35	223	379	344	287	237	2281	303	192	70	3	120	22	115	25	25	62	29	10	45	93	52	35	31	25	55	68
	31	31	49	49		49	Outer Medullary Collecting Duct Principal Cell	OMCD-PC	M-PC	PC	reference	reference	epithelial cells	Collecting tubules			49	5796	2550	2694	198	2354	142	110	25	16	542	1107	894	6	13	0	0	7	12	6	12	10	57	422	536	507	90	19	3	3	75	0	18
	26	32	50	50		50	Degenerative Outer Medullary Collecting Duct Principal Cell	dOMCD-PC	dM-PC	PC	degenerative	altered	epithelial cells	Collecting tubules		General Degenerative Markers; Higher ER; Higher MT	50	6992	3017	2713	903	1649	161	424	25	172	346	828	918	19	122	27	4	68	8	78	57	28	143	180	449	168	19	52	67	20	219	38	9
	75	27	51	51		51	Degenerative Outer Medullary Collecting Duct Principal Cell	dOMCD-PC	dM-PC	PC	degenerative	altered	epithelial cells	Collecting tubules		General Degenerative Markers; High ER; High MT; Low Genes	51	1583	1089	789	227	518	44	144	4	83	145	344	69	0	0	0	3	8	2	30	42	16	73	66	55	208	2	15	18	0	62	33	2
	11	34	52	52		52	Inner Medullary Collecting Duct Cell	IMCD	IMCD	PC	reference	reference	epithelial cells	Collecting tubules			52	7079	2945	4148	49	47	4052	9	1	18	20	5	4095	0	0	0	0	0	0	0	0	6	0	3	5	0	17	1	1	0	1	0	0
	60	33	53	53		53	Degenerative Inner Medullary Collecting Duct Cell	dIMCD	dIMCD	PC	degenerative	altered	epithelial cells	Collecting tubules		General Degenerative Markers; Higher ER; Higher MT	53	9617	3762	1377	73	44	1260	6	0	57	1	7	1306	0	0	0	0	0	0	0	0	1	1	1	6	0	0	1	0	0	4	0	0
	80	33	54	54		54	Degenerative Inner Medullary Collecting Duct Cell	dIMCD	dIMCD	PC	degenerative	altered	epithelial cells	Collecting tubules		General Degenerative Markers; High ER; High MT; Low Genes	54	895	644	516	32	36	448	13	0	15	5	16	467	0	0	1	0	0	0	0	2	1	2	3	6	8	0	2	1	0	6	3	0
	8	35	55	55		55	Cortical Collecting Duct Intercalated Cell Type A	CCD-IC-A	C-IC-A	IC	reference	reference	epithelial cells	Collecting tubules			55	4994	2154	4838	4401	427	10	774	285	569	410	222	2578	269	135	296	26	59	25	108	29	107	63	84	18	82	138	306	88	22	56	195	29
	96	35	56	56		56	Connecting Tubule Intercalated Cell Type A	CNT-IC-A	C-IC-A	IC	reference	reference	epithelial cells	Collecting tubules	SLC8A1, SCN2A and CALB1+ indicating CNT		56	6551	2791	254	237	16	1	96	16	8	38	13	83	29	2	13	6	8	1	10	2	1	4	3	0	1	16	65	15	6	4	5	1
	72	35	57	57		57	Degenerative Cortical Intercalated Cell Type A	dC-IC-A	dC-IC-A	IC	degenerative	altered	epithelial cells	Collecting tubules		General Degenerative Markers; High ER; High MT	57	4540	2099	812	610	172	30	154	4	154	60	84	356	28	18	53	4	11	4	23	12	11	9	17	26	38	0	42	16	1	30	54	2
	54	36	58	58		58	Outer Medullary Collecting Duct Intercalated Cell Type A	OMCD-IC-A	M-IC-A	IC	reference	reference	epithelial cells	Collecting tubules			58	6859	2859	1636	116	1361	159	64	11	3	200	425	933	1	49	4	0	0	0	5	17	9	11	165	263	151	13	12	4	0	37	2	9
	85	37	59	59		59	Transitional Principal-Intercalated Cell	tPC-IC	tPC-IC	IC	transitioning	altered	epithelial cells	Collecting tubules	Expression of PC-related genes	IC/PC Mixed Identity; CKD enriched	59	8745	3508	430	93	329	8	38	9	10	90	195	88	9	9	1	2	6	0	6	7	0	17	63	108	64	12	17	0	0	21	0	2
	45	39	60	60		60	Intercalated Cell Type B	IC-B	IC-B	IC	reference	reference	epithelial cells	Collecting tubules			60	4432	2047	1942	1800	140	2	450	93	348	169	114	768	113	18	80	3	54	7	77	8	81	27	34	4	29	40	221	19	35	21	73	7
	92	40	61	61		61	Papillary Tip Epithelial Cell	PapE	PapE	PapE	reference	reference	epithelial cells	Collecting tubules	cuboidal basal cells at papillary tip facing the minor calyx, isolated from papillary tip tissue	General Degenerative Markers	61	7226	3296	329	10	2	317	1	0	3	2	1	322	0	0	0	0	0	1	1	0	0	0	0	0	1	0	0	0	1	0	0	0
	38	41	62	62		62	Glomerular Capillary Endothelial Cell	EC-GC	EC-GC	EC	reference	reference	endothelial cells	renal corpuscle			62	3054	1547	2274	2116	156	2	397	94	346	283	113	1041	125	67	249	9	77	15	82	18	76	5	26	4	27	133	106	140	2	22	51	18
	10	42	63	63		63	Afferent / Efferent Arteriole Endothelial Cell	EC-AEA	EC-AEA	EC	reference	reference	endothelial cells	vessels			63	3313	1735	744	424	220	100	122	45	27	83	126	341	20	27	32	3	39	2	26	5	23	16	24	32	39	23	45	12	1	23	18	3
split	10	42	64	64		64	Descending Vasa Recta Endothelial Cell	EC-DVR	EC-DVR	EC	reference	reference	endothelial cells	vessels	split from AEA by subclustering, from medulla		64	3316	1729	3456	617	2046	793	353	114	34	350	767	1838	14	102	27	0	54	9	39	27	24	100	222	425	188	53	54	22	1	233	19	28
	4	43	65	65		65	Peritubular Capillary Endothelial Cell	EC-PTC	EC-PTC	EC	reference	reference	endothelial cells	vessels	DNASE1L3 much lower, mainly in cortex and PLVAP, no GC or AEA, therefore PTC		65	2146	1275	6031	5016	958	57	1390	304	454	600	526	2757	428	233	632	14	134	9	177	41	235	191	99	96	105	260	443	242	72	92	306	38
	94	43	66	66		66	Degenerative Peritubular Capillary Endothelial Cell	dEC-PTC	dEC-PTC	EC	degenerative	altered	endothelial cells	vessels		General Degenerative Markers; High ER; High MT	66	2395	1504	269	153	96	20	53	2	15	22	50	127	5	11	37	0	4	0	7	9	3	23	6	4	19	0	13	13	1	6	17	0
	13	44	67	67		67	Ascending Vasa Recta Endothelial Cell	EC-AVR	EC-AVR	EC	reference	reference	endothelial cells	vessels	From medulla samples		67	3080	1703	4041	411	2231	1399	272	92	73	374	703	2527	2	115	5	0	49	2	20	73	24	114	268	337	203	11	11	15	1	219	2	50
	99	67	68	68		68	Degenerative Endothelial Cell	dEC	dEC	EC	degenerative	altered	endothelial cells	vessels		General Degenerative Markers; High ER; High MT; Low Genes	68	1197	808	225	117	68	40	50	2	44	14	46	69	2	1	10	0	5	0	4	3	1	16	7	4	21	0	20	1	1	13	14	1
k50 cluster	124	12	69	69		69	Cycling Endothelial Cell	cycEC	cycEC	EC	cycling	altered	endothelial cells	vessels			69	3331	1730	105	84	18	3	20	2	10	17	3	53	4	3	26	0	0	0	5	0	2	0	4	2	1	8	5	3	0	7	3	0
	95	45	70	70		70	Lymphatic Endothelial Cell	EC-LYM	EC-LYM	EC	reference	reference	endothelial cells	vessels			70	2790	1524	350	260	84	6	59	33	25	61	49	123	11	16	3	0	16	2	26	2	21	12	10	2	19	21	13	12	0	3	10	10
	87	46	71	71		71	Mesangial Cell	MC	MC	VSM/P	reference	reference	stroma cells	renal corpuscle			71	2624	1401	394	366	28	0	76	29	13	57	19	200	30	22	61	1	14	4	13	0	9	2	9	2	1	30	37	19	0	2	9	7
			72	72		72	Renin-positive Juxtaglomerular Granular Cell	REN	REN	VSM/P	reference	reference	stroma cells	interstitium	Identified by REN expression (norm counts > 3)		72	3196	1532	61	54	4	3	8	4	2	11	2	34	9	2	8	1	0	0	0	0	1	0	2	0	2	8	2	5	0	0	0	0
	66	48	73	73		73	Vascular Smooth Muscle Cell	VSMC	VSMC	VSM/P	reference	reference	stroma cells	interstitium			73	2619	1411	1146	962	183	1	219	108	12	176	174	457	91	47	117	2	80	20	93	21	80	23	18	1	70	22	92	11	1	19	16	6
	41	47	74	74		74	Vascular Smooth Muscle Cell / Pericyte	VSMC/P	VSMC/P	VSM/P	reference	reference	stroma cells	interstitium			74	2709	1462	2033	908	800	325	273	94	13	160	290	1203	62	94	288	1	15	1	40	17	35	30	80	194	51	21	98	28	7	84	21	34
	104	67	75	75		75	Degenerative Vascular Smooth Muscle Cell	dVSMC	dVSMC	VSM/P	degenerative	altered	stroma cells	interstitium		General Degenerative Markers; High ER; High MT; Low Genes	75	924	727	214	69	128	17	18	1	3	27	97	68	4	8	4	0	12	1	16	5	4	1	5	4	80	0	3	2	0	4	5	0
	76	49	76	76		76	Myofibroblast	MYOF	MYOF	FIB	adaptive - str	altered	stroma cells	interstitium			76	3626	1788	663	288	256	119	90	17	1	85	151	319	7	41	7	0	36	10	37	11	68	5	18	9	101	9	2	18	0	1	1	7
	59	50	77	77		77	Myofibroblast	MYOF	MYOF	FIB	adaptive - str	altered	stroma cells	interstitium			77	3161	1671	1077	973	95	9	440	87	7	181	50	312	6	11	210	3	19	3	111	4	100	18	19	9	4	41	176	46	9	11	98	17
k50 cluster	127	50	78	78		78	Myofibroblast	MYOF	MYOF	FIB	adaptive - str	altered	stroma cells	interstitium			78	4377	2136	305	281	21	3	67	11	0	144	16	67	1	4	49	0	4	2	138	1	32	3	3	1	8	0	4	10	0	1	20	2
k50 cluster	128	50	79	79		79	Cycling Myofibroblast	cycMYOF	cycMYOF	FIB	cycling	altered	stroma cells	interstitium			79	5319	2424	66	59	6	1	37	1	1	8	1	18	1	0	14	0	0	0	7	1	0	0	0	1	0	0	10	2	1	2	22	1
	5	51	80	80		80	Fibroblast	FIB	FIB	FIB	reference	reference	stroma cells	interstitium			80	2327	1333	5270	4478	787	5	1623	479	126	921	395	1726	169	165	660	16	121	6	368	23	541	212	213	11	51	295	373	398	58	66	187	92
k50 cluster	129	51	81	81		81	Fibroblast	FIB	FIB	FIB	reference	reference	stroma cells	interstitium			81	2591	1438	234	209	25	0	37	31	10	20	11	125	19	4	17	0	1	0	10	3	2	9	6	0	1	1	13	9	1	0	12	1
	15	52	82	82		82	Medullary Fibroblast	M-FIB	M-FIB	FIB	reference	reference	stroma cells	interstitium			82	3820	1923	3200	14	84	3102	10	2	2	15	13	3158	0	1	0	0	0	0	2	0	1	0	9	13	0	4	4	0	0	5	0	2
	71	52	83	83		83	Degenerative Medullary Fibroblast	dM-FIB	dM-FIB	FIB	degenerative	altered	stroma cells	interstitium		Low Genes	83	895	635	714	18	81	615	11	2	4	9	32	656	0	0	7	0	0	0	3	4	2	4	2	19	9	0	1	0	0	7	1	2
	30	53	84	84		84	Medullary Fibroblast	M-FIB	M-FIB	FIB	reference	reference	stroma cells	interstitium			84	3251	1668	2309	254	2010	45	266	106	39	294	701	903	1	129	1	0	11	1	11	64	3	110	210	379	201	8	5	3	1	254	0	67
k50 cluster	130	53	85	85		85	Medullary Fibroblast	M-FIB	M-FIB	FIB	reference	reference	stroma cells	interstitium			85	3072	1589	623	33	266	324	21	0	23	33	20	526	0	8	1	0	0	0	0	7	0	1	25	19	0	1	0	0	0	21	0	0
	49	54	86	86		86	Adaptive / Maladaptive / Repairing Fibroblast	aFIB	aFIB	FIB	adaptive - str	altered	stroma cells	interstitium	has markers of activated fibroblasts		86	3209	1766	1468	1270	97	101	850	12	0	124	75	407	53	20	1	0	38	0	56	1	417	1	5	18	18	62	176	215	17	23	2	2
	97	55	87	87		87	Degenerative Fibroblast	dFIB	dFIB	FIB	degenerative	altered	stroma cells	interstitium		General Degenerative Markers; High ER; High MT; Low Genes	87	1042	765	252	141	84	27	65	11	38	47	48	43	0	3	1	0	1	1	22	19	3	23	5	2	22	0	14	13	0	9	26	0
	68	56	88	88		88	B Cell	B	B	IMM	reference	reference	immune cells	interstitium			88	2233	1297	896	809	85	2	347	51	32	72	63	331	11	3	13	1	20	0	25	3	266	26	26	1	16	17	7	56	6	4	8	4
	77	57	89	89		89	Plasma Cell	PL	PL	IMM	reference	reference	immune cells	interstitium	MZB1 proinflamm		89	2414	1341	638	384	242	12	96	44	108	181	111	98	2	0	3	0	22	2	37	5	25	55	100	2	32	37	30	12	2	21	6	16
	21	58	90	90		90	T Cell	T	T	IMM	reference	reference	immune cells	interstitium			90	1711	1103	2986	2448	416	122	664	252	259	261	209	1341	54	46	194	5	23	0	129	10	333	93	74	31	62	43	118	102	24	20	67	74
	83	59	91	91		91	Natural Killer T Cell	NKT	NKT	IMM	reference	reference	immune cells	interstitium	see a number of NK markers (NKG7, GNLY, RUNX3, PRF1 -cytotoxic roles) and T cell markers		91	1839	1163	557	442	90	25	116	12	105	62	51	211	14	13	65	0	5	1	24	8	36	18	16	10	18	13	38	11	4	2	25	2
	93	60	92	92		92	Mast Cell	MAST	MAST	IMM	reference	reference	immune cells	interstitium			92	1256	865	335	206	103	26	53	23	22	59	69	109	5	5	8	0	2	0	27	6	17	11	10	4	52	16	14	12	0	5	5	8
	27	61	93	93		93	M2 Macrophage	MAC-M2	MAC-M2	IMM	reference	reference	immune cells	interstitium	CD163 and MRC1 favors tissue resident Macrophage or MAC-M2		93	2159	1269	2685	1858	551	276	610	173	198	256	185	1263	94	67	198	4	19	3	120	10	105	64	99	63	39	20	228	72	15	67	123	13
	123	12	94	94		94	Cycling Mononuclear Phagocyte	cycMNP	cycMNP	IMM	cycling	reference	immune cells	interstitium	Likely cycling MDC or cycling MAC-M2		94	3010	1638	139	104	23	12	27	8	23	20	14	47	5	7	2	0	5	0	8	6	8	4	3	2	3	3	2	4	1	0	12	0
	43	62	95	95		95	Monocyte-derived Cell	MDC	MDC	IMM	reference	reference	immune cells	interstitium	Marker of MAC and DC, correlates with MON, differentiating monocytes		95	2408	1397	1920	1506	260	154	430	185	131	239	132	803	41	52	115	1	25	0	144	11	104	46	30	29	32	53	102	41	16	33	134	18
	109	63	96	96		96	Classical Dendritic Cell	cDC	cDC	IMM	reference	reference	immune cells	interstitium	classical (conventional) DC		96	2881	1530	185	167	16	2	54	32	10	25	7	57	2	2	5	0	3	0	17	1	12	3	5	1	0	2	18	5	3	1	15	3
k50 cluster	132	56	97	97		97	Plasmacytoid Dendritic Cell	pDC	pDC	IMM	reference	reference	immune cells	interstitium	plasmatoid DC		97	1689	1092	75	68	7	0	11	10	12	7	4	31	0	0	1	0	4	0	5	1	5	0	1	0	0	0	1	1	2	1	1	3
	81	64	98	98		98	Non-Classical Monocyte	ncMON	ncMON	IMM	reference	reference	immune cells	interstitium	FCGR3A, TCF7L2, CSF1R, HCK, ACAH1		98	2249	1311	596	482	97	17	140	81	96	56	60	163	19	11	46	0	15	0	12	8	16	16	16	12	17	20	18	22	9	11	64	3
	98	66	99	99		99	Neutrophil	N	N	IMM	reference	reference	immune cells	interstitium	FCGR3B, S100A9, CSFR3, S100A8, FTHN		99	1292	884	261	169	81	11	60	6	19	46	72	58	10	0	3	0	8	5	13	0	12	17	8	1	46	20	28	8	1	4	7	0
	118	68	100	100		100	Schwann Cell / Neural	SC/NEU	SC/NEU	NEU	reference	reference	neural cells	interstitium	synapse maintainenace, neurotransmitter release but also overlaps with myeloid progenitor markers; immunfluorescence localizes in the vessels and in interstitium		100	1549	997	72	55	15	2	7	8	5	12	5	35	3	3	2	0	2	0	6	2	1	0	2	0	3	2	4	0	0	1	1	0
	78		101	101		101	Ambiguous or Low Quality	NA	NA	NA	NA	NA	NA	NA	Striated Muscle Cell		101	2689	1427	694	679	13	2	657	0	6	21	4	6	0	0	0	0	1	0	5	2	0	0	1	0	3	13	652	1	0	4	0	0
k50 cluster	131	54	102	102		102	Ambiguous or Low Quality	NA	NA	NA	NA	NA	NA	NA	Possible Striated Muscle Fibroblast - from same biopsy having striated muscle contamination		102	2430	1519	221	206	10	5	210	0	0	1	2	8	0	0	0	0	0	0	0	1	20	1	0	0	1	0	167	15	1	7	0	0
	119		103	103		103	Ambiguous or Low Quality	NA	NA	NA	NA	NA	NA	NA	PT/TAL possible doublets		103	4442	2210	71	43	28	0	5	1	5	19	15	26	1	5	0	0	8	0	3	2	0	4	4	0	3	10	2	0	0	3	0	1
	114		104	104		104	Ambiguous or Low Quality	NA	NA	NA	NA	NA	NA	NA	PC/PT possible doublets		104	8341	3372	118	47	69	2	22	6	9	29	36	16	0	0	0	1	5	0	7	0	3	0	20	0	31	1	8	4	2	3	2	5
	108		105	105		105	Ambiguous or Low Quality	NA	NA	NA	NA	NA	NA	NA	ICA/PT possible doublets		105	6343	2752	147	110	37	0	24	1	21	43	30	28	3	2	3	1	7	0	7	1	3	3	5	0	20	29	5	7	2	5	2	0
	106		106	106		106	Ambiguous or Low Quality	NA	NA	NA	NA	NA	NA	NA	EC/PT possible doublets		106	3819	2042	166	135	31	0	42	7	20	42	17	38	1	0	1	2	3	0	14	2	9	1	6	0	13	18	8	15	4	2	4	6
	115		107	107		107	Ambiguous or Low Quality	NA	NA	NA	NA	NA	NA	NA	Fib/PT possible doublets		107	3196	1835	93	77	16	0	29	2	2	22	16	22	1	0	0	4	7	0	4	1	2	2	2	0	7	11	20	4	2	1	0	1
	112		108	108		108	Ambiguous or Low Quality	NA	NA	NA	NA	NA	NA	NA	cPT/MAC possible doublets		108	1602	1047	150	86	44	20	54	1	12	10	27	46	1	1	4	0	2	0	7	0	3	9	3	3	13	0	6	1	1	10	33	0
	102	23	109	109		109	Ambiguous or Low Quality	NA	NA	NA	NA	NA	NA	NA	MD or TAL, only seen in one pilot sample		109	3792	1822	260	255	5	0	2	15	6	4	0	233	209	0	1	0	0	0	0	1	0	0	1	0	0	2	0	0	2	0	0	0
	117		110	110		110	Ambiguous or Low Quality	NA	NA	NA	NA	NA	NA	NA	CNT/TAL possible doublets		110	6574	2930	87	74	13	0	15	37	1	13	7	14	1	1	0	0	3	0	11	1	0	1	1	0	3	0	7	1	2	4	1	2
	121		111	111		111	Ambiguous or Low Quality	NA	NA	NA	NA	NA	NA	NA	TAL/t-cell possible doublets		111	5762	2663	42	28	14	0	3	6	2	1	12	18	0	0	2	0	1	0	1	0	1	4	0	2	5	0	1	0	1	0	0	1
	122		112	112		112	Ambiguous or Low Quality	NA	NA	NA	NA	NA	NA	NA	TAL/MAC possible doublets		112	5885	2758	32	22	10	0	8	3	1	1	8	11	1	0	1	0	2	0	0	0	0	1	1	2	3	0	2	1	0	2	3	0
	113		113	113		113	Ambiguous or Low Quality	NA	NA	NA	NA	NA	NA	NA	PC/EC possible doublets		113	6777	3001	117	55	61	1	12	12	5	15	23	50	4	0	0	0	7	0	3	3	0	2	5	1	13	4	1	2	1	5	3	2
	103	45	114	114		114	Ambiguous or Low Quality	NA	NA	NA	NA	NA	NA	NA	EC-PTC/EC-Lym, only seen in one pilot sample		114	3997	1843	256	243	11	2	15	2	1	11	2	225	4	2	207	0	0	0	7	0	2	0	1	1	1	3	2	6	0	1	4	0
	91		115	115		115	Ambiguous or Low Quality	NA	NA	NA	NA	NA	NA	NA	Fib/EC possible doublets		115	4766	2380	323	163	149	11	68	38	5	45	72	95	5	16	2	1	8	1	17	8	21	19	13	20	25	5	11	7	9	16	4	3
	116		116	116		116	Ambiguous or Low Quality	NA	NA	NA	NA	NA	NA	NA	EC/T-cell possible doublets		116	3638	2036	100	81	19	0	38	10	2	14	11	25	0	1	10	0	1	0	6	0	10	4	4	2	4	4	8	5	7	2	6	2
	111		117	117		117	Ambiguous or Low Quality	NA	NA	NA	NA	NA	NA	NA	Fibroblast/t-cell possible doublets		117	3386	1872	166	115	48	3	24	20	1	32	30	59	1	2	18	0	6	0	18	2	1	15	10	5	4	2	6	6	2	5	4	2
	100		118	118		118	Ambiguous or Low Quality	NA	NA	NA	NA	NA	NA	NA	Fib/MAC possible doublets		118	3580	1962	231	124	101	6	70	19	2	39	52	49	9	1	3	2	7	0	16	6	5	23	8	15	7	7	18	13	2	24	8	3
	120		119	119		119	Ambiguous or Low Quality	NA	NA	NA	NA	NA	NA	NA	CD4+ T Cell/MAC possible doublets		119	3626	2004	90	64	25	1	25	4	2	15	20	24	1	3	6	0	6	0	9	0	4	8	6	4	2	0	9	2	2	4	4	0
		*Matched to previous analysis					*Also see supplemental table S5 for specific positive and negative markers
			cluster (v3)	Subclass.l3
			1	POD
			2	iPOD
			3	PEC
			4	PT-S1
			5	PT-S1
			6	PT-S2
			7	PT-S3
			8	aPT
			9	aPT
			10	aPT
			11	aPT
			12	cycPT
			13	iPT
			14	iPT
			15	iPT
			16	iPT
			17	iPT
			18	iPT
			19	iPT/DTL
			20	DTL2
			21	DTL1
			22	DTL3
			23	iDTL3
			24	ATL
			25	iATL
			26	ATL-TAL
			27	ATL-TAL
			28	iATL-TAL
			29	iATL-TAL
			30	ATL-TAL
			31	M-TAL
			32	iM-TAL
			33	iM-TAL
			34	iM-TAL
			35	iM-TAL
			36	C-TAL
			37	C-TAL
			38	iC-TAL
			39	MD
			40	DCT1
			41	DCT2
			42	iDCT
			43	cycDCT
			44	CNT
			45	CNT-PC
			46	iCNT
			47	cycCNT
			48	C-PC
			49	M-PC
			50	iM-PC
			51	iM-PC
			52	IMCD
			53	iIMCD
			54	iIMCD
			55	C-IC-A
			56	CNT-IC-A
			57	iC-IC-A
			58	M-IC-A
			59	tPC-IC
			60	IC-B
			61	PapE
			62	EC-GC
			63	EC-AEA
			64	EC-DVR
			65	EC-PTC
			66	iEC-PTC
			67	EC-AVR
			68	iEC
			69	cycEC
			70	EC-LYM
			71	MC
			72	REN
			73	C-VSMC/P
			74	VSMC/P
			75	iVSMC/P
			76	MyoF
			77	MyoF
			78	MyoF
			79	cycMyoF
			80	FIB
			81	FIB
			82	M-FIB
			83	iM-FIB
			84	M-FIB
			85	M-FIB
			86	aFIB
			87	iFIB
			88	B
			89	pB
			90	T
			91	NKC/T
			92	MAST
			93	MAC-R
			94	cycMYL
			95	MDC
			96	cDC
			97	pDC
			98	MON
			99	NC
			100	SC
[truncated: 16 more columns]
