# Supplementary material for: An atlas of healthy and injured cell states and niches in the human kidney
Source: Nature. 2023 Jul 19;619(7970):585–94. doi: 10.1038/s41586-023-05769-3 (PMC10356613; doi:10.1038/s41586-023-05769-3)
Supplement: Supplementary file 6 — Supplementary Tables 1–37. [file 41586_2023_5769_MOESM6_ESM.zip › 2021-07-12390D-s6/2021-07-12390D-Supplementary Table 5.xlsx]

## Sheet: S5
	Supplementary Table 5. snCv3 Cell Type Marker Genes.
	Curated table of marker genes identified from both this study and published sources (indicated references) for all snCv3 subclasses.
						Curated Markers
	Subclass (Full Name)	Subclass Level 3	Subclass Level 1	Class	Substructure	Positive Markers	Negative Markers	Degenerative State Upregulated	Degenerative Downregulated	Adaptive State	Cycling State	Literature Marker References	Computational Marker Sources
	Podocyte	POD	POD	epithelial cells	renal corpuscle	PTPRQ, WT1, NTNG1, NPHS1, NPHS2, CLIC5, PODXL		CDKN1C, SPOCK2, B2M, CD81, S100A6, IGFBP2	PTPRQ			1, 2, 3, 4, 5	NSForest V2 (Cluster & Subclass.l2 level); Conserved (AKI, CKD, Ref) injury markers
	Parietal Epithelial Cell	PEC	PEC	epithelial cells	glomerulus	CLDN1, VCAM1, CFH, RBFOX1, ALDH1A2						1, 2, 3, 4	NSForest V2 (Cluster & Subclass.l2 level); Conserved (AKI, CKD, Ref) injury markers
	Proximal Tubule Cell		PT	epithelial cells	proximal tubules	LRP2, CUBN, SLC13A1		APOE, PDZK1IP1, CCNI, GATM, ALDOB		ITGB8, CDH6, DCDC2, TPM1, VCAM1, DLGAP1, ACSM3, KIF26B, HAVCR1	APOLD1, CENPF, DIAPH3, MKI67, TOP2A	1, 2, 3, 4, 5, 6	NSForest V2 (Cluster & Subclass.l2 level); Conserved (AKI, CKD, Ref) injury markers
	Proximal Tubule Epithelial Cell Segment 1	PT-S1	PT	epithelial cells	proximal tubules	SLC5A12, SLC13A3, SLC22A6, PRODH2, SLC5A2, SLC22A8						1, 2, 3, 4, 5, 6	NSForest V2 (Cluster & Subclass.l2 level); Conserved (AKI, CKD, Ref) injury markers
	Proximal Tubule Epithelial Cell Segment 2	PT-S2	PT	epithelial cells	proximal tubules	SLC5A12 , SLC13A3, SLC22A6, SLC34A1, SLC22A7						1, 2, 3, 4, 6	NSForest V2 (Cluster & Subclass.l2 level); Conserved (AKI, CKD, Ref) injury markers
	Proximal Tubule Epithelial Cell Segment 3	PT-S3	PT	epithelial cells	proximal tubules	SLC22A7, MOGAT1, SLC5A11, SLC22A24, SLC7A13, SLC5A8, ABCC3, SATB2						1, 2, 3, 4, 5, 6	NSForest V2 (Cluster & Subclass.l2 level); Conserved (AKI, CKD, Ref) injury markers
	Thin Limb Cell		TL	epithelial cells	intermediate tubules	CRYAB, TACSTD2, SLC44A5, KLRG2, COL26A1, BOC						1, 2, 6	NSForest V2 (Cluster & Subclass.l2 level); Conserved (AKI, CKD, Ref) injury markers
	Descending Thin Limb Cell Type 2	DTL2	DTL	epithelial cells	intermediate tubules	VCAM1, SLC39A8, AQP1, LRRC4C, LRP2, UNC5D, SATB2	CLDN10					1, 3, 6, 7	NSForest V2 (Cluster & Subclass.l2 level); Conserved (AKI, CKD, Ref) injury markers
	Descending Thin Limb Cell Type 1	DTL1	DTL	epithelial cells	intermediate tubules	SATB2, JAG1, ADGRL3, ID1	CLDN10, AQP1					1, 2, 6, 7	NSForest V2 (Cluster & Subclass.l2 level); Conserved (AKI, CKD, Ref) injury markers
	Descending Thin Limb Cell Type 3	DTL3	DTL	epithelial cells	intermediate tubules	CLDN1, AKR1B1, CLDN4, BCL6, SH3GL3, SLC14A2, SMOC2	CLDN10, AQP2	SERPINA1, SPP1, NNMT, USP43				1, 3, 6, 7, 8	NSForest V2 (Cluster & Subclass.l2 level); Conserved (AKI, CKD, Ref) injury markers
	Ascending Thin Limb Cell	ATL	ATL	epithelial cells	intermediate tubules	CLDN1, AKR1B1, CLDN4, BCL6, SH3GL3, BCAS1, CLCNKA, CLDN10, PROX1		SERPINA1, SPP1, S100A4, FTL, FTH1, DEFB1				1, 3	NSForest V2 (Cluster & Subclass.l2 level); Conserved (AKI, CKD, Ref) injury markers
	Thick Ascending Limb Cell		TAL	epithelial cells	Distal tubules	CASR, SLC12A1, UMOD		SPP1, S100A6, TPT1, ACTB, WFDC2	UMOD, EGF	ITGB6, PROM1		1, 2, 3, 5, 6	NSForest V2 (Cluster & Subclass.l2 level); Conserved (AKI, CKD, Ref) injury markers
	Medullary Thick Ascending Limb Cell	M-TAL	TAL	epithelial cells	Distal tubules	NELL1, ESRRB, EGF, CLDN14, PROX1, MFSD4A, KCTD16, RAP1GAP, ANK2, CYFIP2		DEFB1, SFRP1, KNG1				1, 2, 3, 6	NSForest V2 (Cluster & Subclass.l2 level); Conserved (AKI, CKD, Ref) injury markers
	Cortical Thick Ascending Limb Cell	C-TAL	TAL	epithelial cells	Distal tubules	NELL1, ESRRB, EGF, PPM1E, GP2, ENOX1, TMEM207, TMEM52B, CLDN16, WNK1						1, 2, 3, 6	NSForest V2 (Cluster & Subclass.l2 level); Conserved (AKI, CKD, Ref) injury markers
	Macula Densa Cell	MD	TAL	epithelial cells	Distal tubules	NOS1, ROBO2, CALCR, PPFIA2, PAPPA2	UMOD low					1, 3, 6	NSForest V2 (Cluster & Subclass.l2 level); Conserved (AKI, CKD, Ref) injury markers
	Distal Convoluted Tubule Cell		DCT	epithelial cells	Distal tubules	SLC12A3, CNNM2, FGF13, KLHL3, LHX1, TRPM6	CASR low	SPP1, DEFB1, S100A6, FTL, FTH1, CST3			DIAPH3, CENPF, ANLN, APOLD1, MKI67, TOP2A	1, 2, 3, 6	NSForest V2 (Cluster & Subclass.l2 level); Conserved (AKI, CKD, Ref) injury markers
	Distal Convoluted Tubule Cell Type 1	DCT1	DCT	epithelial cells	Distal tubules	TRPM7, ADAMTS17, ITPKB, ZNF385D, HS6ST2	SLC8A1	SFRP1, CA2, FXYD2				1, 6	NSForest V2 (Cluster & Subclass.l2 level); Conserved (AKI, CKD, Ref) injury markers
	Distal Convoluted Tubule Cell Type 2	DCT2	DCT	epithelial cells	Distal tubules	TRPV5, SLC8A1, SCN2A, HSD11B2, CALB1	SLC12A3					1, 6	NSForest V2 (Cluster & Subclass.l2 level); Conserved (AKI, CKD, Ref) injury markers
	Connecting Tubule		CNT	epithelial cells	Collecting tubules	SLC8A1, SCN2A, HSD11B2, CALB1	SLC12A3	SPP1, DEFB1, S100A6, FTL, FTH1, CST3			DIAPH3, CENPF, ANLN, APOLD1, MKI67, TOP2A	1, 2, 3, 6	NSForest V2 (Cluster & Subclass.l2 level); Conserved (AKI, CKD, Ref) injury markers
	Connecting Tubule Cell	CNT	CNT	epithelial cells	Collecting tubules	KITLG, PCDH7		PIGR, S100A11, CLU, WFDC2				1, 2, 3, 6	NSForest V2 (Cluster & Subclass.l2 level); Conserved (AKI, CKD, Ref) injury markers
	Connecting Tubule Principal Cell	CNT-PC	CNT	epithelial cells	Collecting tubules	RALYL, TOX, SGPP1, SCNN1G, SCNN1B, KCNIP1						1, 5, 6	NSForest V2 (Cluster & Subclass.l2 level); Conserved (AKI, CKD, Ref) injury markers
	Principal Cell		PC	epithelial cells	Collecting tubules	GATA3, AQP2, AQP3		B2M, FTH1, FTL, DEFB1, CD24				1, 2, 3, 5	NSForest V2 (Cluster & Subclass.l2 level); Conserved (AKI, CKD, Ref) injury markers
	Cortical Collecting Duct Principal Cell	CCD-PC	PC	epithelial cells	Collecting tubules	SCNN1G, SCNN1B, FXYD4, SOX5, PDE10A, SLC25A29, ST6GAL1, PAPPA						1, 2, 3	NSForest V2 (Cluster & Subclass.l2 level); Conserved (AKI, CKD, Ref) injury markers
	Outer Medullary Collecting Duct Principal Cell	OMCD-PC	PC	epithelial cells	Collecting tubules	SCNN1G, SCNN1B, FXYD4, SOX5, SYK, FAM81A, PROM1, KCNK13		PTGER1, PCSK1N, FGL2, EPCAM, CDH16, PSAP				1, 2, 3	NSForest V2 (Cluster & Subclass.l2 level); Conserved (AKI, CKD, Ref) injury markers
	Inner Medullary Collecting Duct Cell	IMCD	PC	epithelial cells	Collecting tubules	FXYD4, SOX5, PHACTR1, PCDH7, SLC14A2, HS3ST5		PTGS1, KCNK3, AOC1, CLDN8, CLU, MMP7, SLPI, CRYAB, S100A11, S100A6				1, 3, 6	NSForest V2 (Cluster & Subclass.l2 level); Conserved (AKI, CKD, Ref) injury markers
	Papillary Epithelial Cells	PapE	PC	epithelial cells	Collecting tubules	TACSTD2, TP63, GPX2, FXYD3, KRT5						3	NSForest V2 (Cluster & Subclass.l2 level); Conserved (AKI, CKD, Ref) injury markers
	Intercalated Cell		IC	epithelial cells	Collecting tubules	ATP6V0D2, ATP6V1C2, TMEM213, CLNK		CLU, B2M, FTH1, FTL, DEFB1, CD24				1, 2, 3, 5	NSForest V2 (Cluster & Subclass.l2 level); Conserved (AKI, CKD, Ref) injury markers
	Cortical Collecting Duct Intercalated Cell Type A	CCD-IC-A	IC	epithelial cells	Collecting tubules	SLC4A1, SLC26A7, HS6ST3, NXPH2, LEF1, ADGRF5	CALCA	APOE, DSG2, CKB				1, 2, 3	NSForest V2 (Cluster & Subclass.l2 level); Conserved (AKI, CKD, Ref) injury markers
	Connecting Tubule Intercalated Cell Type A	CNT-IC-A	IC	epithelial cells	Collecting tubules	SLC4A1, SLC26A7, SLC8A1, SCN2A, CALB1						1, 5, 6	NSForest V2 (Cluster & Subclass.l2 level); Conserved (AKI, CKD, Ref) injury markers
	Outer Medullary Collecting Duct Intercalated Cell Type A	OMCD-IC-A	IC	epithelial cells	Collecting tubules	SLC4A1, SLC26A7, KIT, AQP6, STAP1, FAM184B, CALCA						1, 2, 9	NSForest V2 (Cluster & Subclass.l2 level); Conserved (AKI, CKD, Ref) injury markers
	Intercalated Beta Cell	IC-B	IC	epithelial cells	Collecting tubules	SLC4A9, SLC35F3, SLC26A4, INSRR, TLDC2	KIT, SLC4A1, CALCA					1, 2, 3, 9	NSForest V2 (Cluster & Subclass.l2 level); Conserved (AKI, CKD, Ref) injury markers
	Endothelial Cell		EC	endothelial cells	vessels	CD34, PECAM1, PTPRB, MEIS2, FLT1, EMCN		B2M, TMSB4X, TMSB10, HLA-B, IGFBP5			APOLD1, DIAPH3, EZH2, CENPF, MKI67, TOP2A	1, 2	NSForest V2 (Cluster & Subclass.l2 level); Conserved (AKI, CKD, Ref) injury markers
	Glomerular Capillary Endothelial Cell	EC-GC	EC	endothelial cells	glomerulus	EMCN, HECW2, PLAT, ITGA8, EHD3, KDR, SOST	NR2F2					1, 2, 5, 10	NSForest V2 (Cluster & Subclass.l2 level); Conserved (AKI, CKD, Ref) injury markers
	Afferent / Efferent Arteriole Endothelial Cell	EC-AEA	EC	endothelial cells	vessels	BTNL9, ADAMTS6, PALMD, AQP1, TM4SF1, VEGFC, CCDC3, CDH5, SERPINE2, FBLN5, CXCL12, SOX17	NR2F2, SOST					1, 2	NSForest V2 (Cluster & Subclass.l2 level); Conserved (AKI, CKD, Ref) injury markers
	Descending Vasa Recta Endothelial Cell	EC-DVR	EC	endothelial cells	vessels	BTNL9, ADAMTS6, PALMD, AQP1, TM4SF1, MCTP1, SLC14A1, ENPP2, LYPD6B	NR2F2, IGFBP5, KDR, SOST					1, 10	NSForest V2 (Cluster & Subclass.l2 level); Conserved (AKI, CKD, Ref) injury markers
	Peritubular Capilary Endothelial Cell	EC-PTC	EC	endothelial cells	vessels	CEACAM1, DNASE1L3, PLVAP, PITPNC1, GRB10, SLCO2A1, RAPGEF4	NR2F2, SOST	FTL, DHFR, SPP1, GPX3, PEBP1				1, 2, 10	NSForest V2 (Cluster & Subclass.l2 level); Conserved (AKI, CKD, Ref) injury markers
	Ascending Vasa Recta Endothelial Cell	EC-AVR	EC	endothelial cells	vessels	CEACAM1, DNASE1L3, PLVAP, GPM6A, EDIL3, TLL1, ZNF385D, NR2F2	PALMD, BTNL9, SLC14A1, SOST					1, 5, 10	NSForest V2 (Cluster & Subclass.l2 level); Conserved (AKI, CKD, Ref) injury markers
	Lymphatic Cell	EC-LYM	EC	endothelial cells	vessels	MMRN1, CD36, TBX1, PKHD1L1, PROX1						1, 2, 5, 10	NSForest V2 (Cluster & Subclass.l2 level); Conserved (AKI, CKD, Ref) injury markers
	Vascular Smooth Muscle Cell / Pericyte		VSM/P	stroma cells	interstitium	NOTCH3, PDGFRB, ITGA8		TAGLN, FLNA, MYL9, ACTA2, DSTN	PDGFRB			1, 2, 4, 5	NSForest V2 (Cluster & Subclass.l2 level); Conserved (AKI, CKD, Ref) injury markers
	Mesangial Cell	MC	VSM/P	stroma cells	glomerulus	PIP5K1B, ROBO1, PIEZO2, DAAM2, PHTF2, GATA3, POSTN						1, 2, 4, 5, 6	NSForest V2 (Cluster & Subclass.l2 level); Conserved (AKI, CKD, Ref) injury markers
	Renin-positive Juxtaglomerular Granular Cell	REN	VSM/P	stroma cells	interstitium	PIP5K1B, ROBO1, REN, PDE10A, ABCC8, COL13A1, GRID2						1, 4	NSForest V2 (Cluster & Subclass.l2 level); Conserved (AKI, CKD, Ref) injury markers
	Vascular Smooth Muscle Cell	VSMC	VSM/P	stroma cells	interstitium	NTRK3, MYH11, RGS6, ADRA1A, LDB3, MCAM						1, 2, 4, 5	NSForest V2 (Cluster & Subclass.l2 level); Conserved (AKI, CKD, Ref) injury markers
	Vascular Smooth Muscle Cell / Pericyte	VSMC/P	VSM/P	stroma cells	interstitium	NTRK3, CCDC102B, RGS5, ABCC9, ADCY3, ADGRB3						1, 2, 4, 5	NSForest V2 (Cluster & Subclass.l2 level); Conserved (AKI, CKD, Ref) injury markers
	Fibroblast		FIB	stroma cells	interstitium	COL1A1, COL1A2, C7, NEGR1, FBLN5, DCN, CDH11						1, 2, 5	NSForest V2 (Cluster & Subclass.l2 level); Conserved (AKI, CKD, Ref) injury markers
	Fibroblast	FIB	FIB	stroma cells	interstitium	LAMA2, GGT5, LUM, AEBP1, C1S, SFRP1, MEG3, CXCL12		IGFBP7, B2M, TPT1, VIM, C1R		FLRT2, FGF14, PRRX1, NAV3, ABI3BP, IGF1		1, 2, 5	NSForest V2 (Cluster & Subclass.l2 level); Conserved (AKI, CKD, Ref) injury markers
	Medullary Fibroblast	M-FIB	FIB	stroma cells	interstitium	SYT1, TNC, PLCXD3, GABRG3, GREB1L, KCNK2		S100A6, S100A11, KRT19, SLPI, AKR1B1				1, 5	NSForest V2 (Cluster & Subclass.l2 level); Conserved (AKI, CKD, Ref) injury markers
	Medullary Fibroblast	M-FIB	FIB	stroma cells	interstitium	SYT1, TNC, ADAMTSL1, CLMP, NCAM1, FREM1						1, 5	NSForest V2 (Cluster & Subclass.l2 level); Conserved (AKI, CKD, Ref) injury markers
	Medullary Fibroblast	M-FIB	FIB	stroma cells	interstitium	SYT1, TNC, IGFBP5, MGP, BGN, IGFBP2						1, 5	NSForest V2 (Cluster & Subclass.l2 level); Conserved (AKI, CKD, Ref) injury markers
	Myofibroblast	MYOF	FIB	stroma cells	interstitium	SYNPO2, PCDH7, KCNMA1, LMOD1, TTLL7, DTNA, COL14A1						1, 5	NSForest V2 (Cluster & Subclass.l2 level); Conserved (AKI, CKD, Ref) injury markers
	Myofibroblast	MYOF	FIB	stroma cells	interstitium	LAMA2, COL16A1, SULF1, COL6A3, NTM, GLI2, COL5A1, FN1,					DIAPH3, EZH2, BRIP1, MELK, TPX2, MKI67, TOP2A	1, 5	NSForest V2 (Cluster & Subclass.l2 level); Conserved (AKI, CKD, Ref) injury markers
	Myofibroblast	MYOF	FIB	stroma cells	interstitium	COL16A1, SULF1, SLC24A3, CDH13, SMOC2, ANO3, RXFP1						1, 5	NSForest V2 (Cluster & Subclass.l2 level); Conserved (AKI, CKD, Ref) injury markers
	Immune Cells		IMM	immune cells	interstitium	PTPRC					DIAPH3, APOLD1, CENPF, MKI67, TOP2A	1, 2	NSForest V2 (Cluster & Subclass.l2 level); Conserved (AKI, CKD, Ref) injury markers
	B Cell	B	IMM	immune cells	interstitium	BANK1, BLK, MS4A1, BACH2						1, 2, 5, 11	NSForest V2 (Cluster & Subclass.l2 level); Conserved (AKI, CKD, Ref) injury markers
	Plasma Cell	PL	IMM	immune cells	interstitium	IGKC, TENT5C, MZB1, FCRL5, CD38, JCHAIN						1, 2, 5, 11	NSForest V2 (Cluster & Subclass.l2 level); Conserved (AKI, CKD, Ref) injury markers
	T Cell	T	IMM	immune cells	interstitium	CD96, CD247, THEMIS, BCL11B, CAMK4, IL7R						1, 2, 5, 11	NSForest V2 (Cluster & Subclass.l2 level); Conserved (AKI, CKD, Ref) injury markers
	Natural Killer T Cell	NKT	IMM	immune cells	interstitium	CD96, CD247, RUNX3, GNLY, NKG7, CCL5, KLRF1, CCL4, GZMA						1, 2, 5	NSForest V2 (Cluster & Subclass.l2 level); Conserved (AKI, CKD, Ref) injury markers
	Mast Cell	MAST	IMM	immune cells	interstitium	MS4A2, CPA3, KIT	IL3RA					1, 2, 5	NSForest V2 (Cluster & Subclass.l2 level); Conserved (AKI, CKD, Ref) injury markers
	M2 Macrophage	MAC-M2	IMM	immune cells	interstitium	F13A1, MRC1, CD163, STAB1, SLC1A3, CD14, FOLR2	CLEC9A					1, 5, 11	NSForest V2 (Cluster & Subclass.l2 level); Conserved (AKI, CKD, Ref) injury markers
	Monocyte-derived Cell	MDC	IMM	immune cells	interstitium	MSR1, ITGAX, HLA-DQA1, HLA_DRB1, CSF2RA, CD14, TRPM2	CLEC9A
	Classical Dendritic Cell	cDC	IMM	immune cells	interstitium	ITGAX, HLA-DQA1, HLA-DRA, CSF2RA, CIITA, WDFY4, FLT3, ZNF366, CADM1, ZBTB46, CLEC9A	CD14, CD163					11, 12	NSForest V2 (Cluster & Subclass.l2 level); Conserved (AKI, CKD, Ref) injury markers
	Plasmacytoid Dendritic Cell	pDC	IMM	immune cells	interstitium	IRF8, CUX2, P2RY14, IL3RA, CLEC4C	CD14, CD163, CLEC9A						NSForest V2 (Cluster & Subclass.l2 level); Conserved (AKI, CKD, Ref) injury markers
	Non-Classical Monocyte	ncMON	IMM	immune cells	interstitium	CTSS, IRAK3, TCF7L2, TNFRSF1B, FCN1, HLA-DRA, FCGR3A	CD163, CLEC9A, MSR1					5, 11	NSForest V2 (Cluster & Subclass.l2 level); Conserved (AKI, CKD, Ref) injury markers
	Neutrophil	N	IMM	immune cells	interstitium	S100A9, S100A8, IFITM2, FCGR3B, CD1C						2, 5, 11, 13	NSForest V2 (Cluster & Subclass.l2 level); Conserved (AKI, CKD, Ref) injury markers
	Schwann Cell / Neural	SC/NEU	NEU	neural like cells	interstitium	CDH19, NRXN1, GINS3						5	NSForest V2 (Cluster & Subclass.l2 level); Conserved (AKI, CKD, Ref) injury markers
	References:
	1: Lake et al. (2019). Nat Commun, 10, 2832. doi.org/10.1038/s41467-019-10861-2
	2: Menon et al. (2020). JCI Insight, 5, e133267. doi.org/10.1172/jci.insight.133267
	3: Ransick et. al. (2019). Developmental Cell 51, 399–413. doi.org/10.1016/j.devcel.2019.10.005
	4: Kirita et al. (2020). PNAS, 117(27), 15874–15883. doi.org/10.1073/pnas.2005477117
	5: Kuppe et al. (2021). Nature, 589, 281-286. doi.org/10.1038/s41586-020-2941-1
	6: Limbutara et a. 2020. JASN, 31, 1255-1266. doi.org/10.1681/ASN.2020010071
	7: Wade et al. (2000). Am J Physiol Renal Physiol, 278, F52-62. doi.org/10.1152/ajprenal.2000.278.1.F52
	8: Pannabecker et al. (2000). Am. J. Physiol. Renal Physiol. 278, F202-F208. doi.org/10.1152/ajprenal.2000.278.2.F202
	9: Young et. al. (2018). Science, 361, 594-599. doi.org/10.1126/science.aat1699
	10: Barry et al. (2019). NAT. COMM. 10, 5705. doi.org/10.1038/s41467-019-12872-5
	11: Stewart et al. (2019). Science, 365, 1461-1466. doi.org/10.1126/science.aat5031
	12: Karsunky et al. (2003). J Exp Med, 198, 305-313. doi.org/10.1084/jem.20030323
	13: Dwivedi and Greis (2017). Exp Hematol, 46, 9-20. doi.org/10.1016/j.exphem.2016.10.008
	Additional Resources Used: https://cello.shinyapps.io/kidneycellexplorer/; Lee et al. (2015). J. Am. Soc. Nephrol. 26, 2669–2677.doi.org/10.1681/ASN.20141110677
	Note: Also see supplemental table S4 notes
