# Supplementary material for: An atlas of healthy and injured cell states and niches in the human kidney
Source: Nature. 2023 Jul 19;619(7970):585–94. doi: 10.1038/s41586-023-05769-3 (PMC10356613; doi:10.1038/s41586-023-05769-3)
Supplement: Supplementary file 6 — Supplementary Tables 1–37. [file 41586_2023_5769_MOESM6_ESM.zip › 2021-07-12390D-s6/2021-07-12390D-Supplementary Table 6.xlsx]

## Sheet: S6
	Supplementary Table 6. scCv3 cluster annotations.
	Cell type annotations at different subclass levels and corresponding cell state identities for all scCv3 predicted subclasses. Mean genes, mean UMI and number of cells per condition and patient for all clusters are provided.
														# Cells by Condition				# Cells by Patient
	Subclass (Full Name)	Subclass Level 3	Subclass Level 2	Subclass Level 1	State Level 2	State Level 1	Class	Substructure	Notes	Subclass.l3	Mean UMI	Mean Genes	# Nuclei	AKI	DKD	H-CKD	Ref	1153EO1	1153EO2	1153EO3	1157EO1	1157EO2	1157EO3	1158EO1	1158EO2	1158EO3	1162EO1	1162EO2	27-10039	28-10051	29-10006	29-10008	29-10010	29-10011	29-10012	29-10013	29-10016	30-10018	30-10034	30-10123	30-10125	31-10000	31-10001	31-10013	31-10035	31-10040	31-10042	32-10003	32-10034
	Podocyte	POD	POD	POD	reference	reference	epithelial cells	renal corpuscle		POD	4588.5	1702.21	99	15	22	19	43	2	8	0	1	1	0	0	2	2	0	0	0	0	12	0	1	0	0	8	1	0	0	0	2	18	0	1	0	0	0	1	0
	Degenerative Podocyte	dPOD	dPOD	POD	degenerative	altered	epithelial cells	renal corpuscle		dPOD	4843.48	1851.47	185	37	65	1	82	3	17	0	0	5	0	0	0	5	5	0	0	0	50	0	0	2	3	4	6	0	0	0	8	0	0	1	0	0	0	5	2
	Parietal Epithelial Cell	PEC	PEC	PEC	reference	reference	epithelial cells	renal corpuscle		PEC	5441.33	1916.01	1005	288	412	51	254	9	22	21	14	11	4	0	31	12	6	27	0	0	113	0	12	28	84	73	70	20	5	18	29	20	9	31	13	1	9	48	10
	Proximal Tubule Epithelial Cell Segment 1 / Segment 2	PT-S1/2	PT-S1/2	PT	reference	reference	epithelial cells	proximal tubules		PT-S1/2	3660.55	1245.36	6311	689	2342	250	3030	31	29	116	181	179	91	5	69	30	193	210	55	39	601	0	12	37	181	313	778	52	60	25	51	107	36	143	254	7	29	44	32
	Proximal Tubule Epithelial Cell Segment 3	PT-S3	PT-S3	PT	reference	reference	epithelial cells	proximal tubules		PT-S3	4824.59	1596.33	855	390	371	37	57	0	0	1	1	46	0	4	0	0	0	1	52	0	64	0	13	6	26	13	26	12	1	0	2	30	6	7	110	52	3	0	22
	Adaptive / Maladaptive / Repairing Proximal Tubule Epithelial Cell	aPT	aPT	PT	adaptive - epi	altered	epithelial cells	proximal tubules		aPT	5402.3	1858.26	10505	3878	4175	1603	849	38	20	50	30	69	13	5	72	40	42	84	491	13	939	6	171	758	806	143	182	1183	161	241	191	1160	40	437	162	265	205	273	201
	Cycling Proximal Tubule Epithelial Cell	cycPT	cycPT	PT	cycling	altered	epithelial cells	proximal tubules		cycPT	6637.8	2295.22	429	318	69	21	21	0	0	0	0	0	0	0	0	0	0	0	2	0	8	6	5	9	18	1	4	7	2	14	31	11	0	4	5	14	3	51	3
	Degenerative Proximal Tubule Epithelial Cell	dPT	dPT	PT	degenerative	altered	epithelial cells	proximal tubules		dPT	2930.56	1067.43	7273	3029	2710	308	1226	70	6	14	32	184	124	9	50	70	102	68	170	138	912	15	29	52	196	110	362	324	301	101	379	79	78	214	277	250	136	239	101
	Descending Thin Limb Cell Type 2	DTL2	DTL2	DTL	reference	reference	epithelial cells	intermediate tubules		DTL2	4124.13	1694.21	566	251	292	16	7	0	0	0	0	2	0	4	1	0	0	0	40	0	2	15	132	0	2	0	17	3	0	0	0	0	14	1	1	81	3	0	0
	Descending Thin Limb Cell Type 1	DTL1	DTL1	DTL	reference	reference	epithelial cells	intermediate tubules		DTL1	3378.65	1412.89	1215	757	329	124	5	0	0	0	0	0	0	4	0	0	0	0	145	0	0	124	30	0	0	0	4	1	0	0	0	0	19	0	1	128	2	0	0
	Descending Thin Limb Cell Type 3	DTL3	DTL3	DTL	reference	reference	epithelial cells	intermediate tubules		DTL3	2254.12	1178.56	55	0	1	54	0	0	0	0	0	0	0	0	0	0	0	0	0	0	0	54	0	0	0	0	0	0	0	0	0	0	0	0	0	1	0	0	0
	Ascending Thin Limb Cell	ATL	ATL	ATL	reference	reference	epithelial cells	intermediate tubules		ATL	3729.56	1684.47	431	10	9	412	0	0	0	0	0	0	0	0	0	0	0	0	3	0	0	411	0	1	0	0	0	0	0	0	0	1	1	0	0	4	0	0	0
	Adaptive / Maladaptive / Repairing Thick Ascending Limb Cell	aTAL1	aTAL1	TAL	adaptive - epi	altered	epithelial cells	intermediate tubules		aTAL1	4379.82	1649.93	909	216	595	63	35	1	0	5	1	0	0	1	0	0	0	1	97	0	53	3	122	32	33	9	16	22	1	4	4	41	22	19	85	66	60	22	13
	Adaptive / Maladaptive / Repairing Thick Ascending Limb Cell	aTAL2	aTAL2	TAL	adaptive - epi	altered	epithelial cells	intermediate tubules		aTAL2	5573.53	1971.62	4680	2817	1629	186	48	3	0	14	1	1	0	5	3	3	1	4	373	1	320	61	52	69	150	1	40	468	14	99	134	46	20	79	53	445	105	138	11
	Medullary Thick Ascending Limb Cell	M-TAL	M-TAL	TAL	reference	reference	epithelial cells	Distal tubules		M-TAL	4113.46	1581.92	578	205	241	87	45	0	0	2	1	9	2	5	4	3	1	5	7	1	10	87	150	0	10	3	18	0	0	0	0	0	12	0	11	19	0	2	0
	Degenerative Medullary Thick Ascending Limb Cell	dM-TAL	dM-TAL	TAL	degenerative	altered	epithelial cells	Distal tubules		dM-TAL	5668.71	2109.37	341	97	125	88	31	0	1	0	2	9	4	2	1	2	2	6	23	0	4	88	17	1	17	0	25	2	0	0	3	0	11	0	1	26	0	2	0
	Cortical Thick Ascending Limb Cell	C-TAL	C-TAL	TAL	reference	reference	epithelial cells	Distal tubules		C-TAL	5106.16	1688.82	14807	5013	6298	162	3334	39	65	224	82	326	212	235	503	148	138	211	856	1	1493	60	1525	19	407	183	585	78	3	6	38	49	160	53	321	713	35	132	13
	Degenerative Cortical Thick Ascending Limb Cell	dC-TAL	dC-TAL	TAL	degenerative	altered	epithelial cells	Distal tubules		dC-TAL	5206.47	1791.26	500	356	127	12	5	1	0	0	2	0	0	1	1	0	0	0	33	0	9	8	0	3	38	0	9	87	0	38	91	1	0	3	0	29	6	3	1
	Macula Densa Cell	MD	MD	TAL	reference	reference	epithelial cells	Distal tubules	Macula densa containing aTAL population	MD	5992.38	2072.45	2079	226	1210	496	147	3	5	6	5	3	2	1	7	2	3	5	92	4	153	3	27	134	324	36	35	45	11	24	22	378	22	115	59	232	92	25	44
	Distal Convoluted Tubule Cell Type 1	DCT1	DCT	DCT	reference	reference	epithelial cells	Distal tubules		DCT1	4690.84	1605.12	484	36	299	17	132	4	6	2	4	3	2	0	1	6	5	9	0	0	16	0	13	3	25	202	15	1	3	1	0	15	0	2	25	0	0	16	6
	Distal Convoluted Tubule Cell Type 2	DCT2	DCT	DCT	reference	reference	epithelial cells	Distal tubules		DCT2	6005.84	1913.95	266	35	127	8	96	1	4	1	0	0	0	0	0	2	2	9	0	0	4	0	9	0	14	85	11	0	0	5	0	5	0	3	2	0	2	21	5
	Degenerative Distal Convoluted Tubule Cell	dDCT	dDCT	DCT	degenerative	altered	epithelial cells	Distal tubules		dDCT	5786.46	1828.36	4574	753	1402	841	1578	82	97	84	98	40	17	0	8	93	69	121	2	0	553	0	11	117	369	99	203	33	77	92	65	701	9	140	24	2	13	255	37
	Connecting Tubule Cell	CNT	CNT	CNT	reference	reference	epithelial cells	Collecting tubules		CNT	5265.97	1733.41	2750	439	919	548	844	26	78	24	18	10	4	0	26	45	20	47	4	1	261	3	25	53	102	254	173	8	10	23	15	447	11	98	15	5	15	143	20
	Connecting Tubule Principal Cell	CNT-PC	CNT	CNT	reference	reference	epithelial cells	Collecting tubules		CNT-PC	7201.27	2150.35	2083	112	459	276	1236	137	138	73	38	9	6	4	35	54	39	88	1	1	170	0	7	47	73	53	88	2	6	3	2	203	3	73	7	9	0	26	2
	Degenerative Connecting Tubule Cell	dCNT	dCNT	CNT	degenerative	altered	epithelial cells	Collecting tubules		dCNT	6468.33	2283.7	1626	1032	412	91	91	15	18	8	14	1	1	0	1	8	3	8	1	1	132	20	0	57	127	1	69	64	13	71	56	57	2	14	0	6	16	205	8
	Cortical Collecting Duct Principal Cell	CCD-PC	C-PC	PC	reference	reference	epithelial cells	Collecting tubules		CCD-PC	5333.26	1655.17	716	148	275	58	235	0	0	3	1	5	4	13	4	3	4	3	57	0	46	8	38	9	25	10	27	4	2	0	1	37	8	13	34	20	1	8	2
	Outer Medullary Collecting Duct Principal Cell	OMCD-PC	M-PC	PC	reference	reference	epithelial cells	Collecting tubules		OMCD-PC	3046.87	1259.02	214	52	148	12	2	0	0	0	0	0	0	0	0	0	0	0	42	0	9	2	20	3	3	6	10	0	2	0	3	5	2	5	27	26	0	2	2
	Degenerative Outer Medullary Collecting Duct Principal Cell	dOMCD-PC	dM-PC	PC	degenerative	altered	epithelial cells	Collecting tubules		dOMCD-PC	5860.79	2164.33	6414	1806	3567	452	589	14	20	36	11	68	54	38	31	40	55	92	913	0	697	258	667	126	255	45	349	184	30	16	29	98	61	96	52	377	25	16	13
	Inner Medullary Collecting Duct Cell	IMCD	IMCD	PC	reference	reference	epithelial cells	Collecting tubules		IMCD	8018.65	2673.37	139	19	18	102	0	0	0	0	0	0	0	0	0	0	0	0	6	0	3	90	0	0	2	0	0	3	3	2	0	7	0	5	1	4	2	0	2
	Cortical Collecting Duct Intercalated Cell Type A	CCD-IC-A	C-IC-A	IC	reference	reference	epithelial cells	Collecting tubules		CCD-IC-A	7035.32	2006.43	2986	337	1318	305	1026	22	38	29	41	6	1	2	3	39	19	34	118	1	458	7	87	117	97	280	89	4	23	5	9	203	12	95	26	21	12	65	20
	Connecting Tubule Intercalated Cell Type A	CNT-IC-A	C-IC-A	IC	reference	reference	epithelial cells	Collecting tubules		CNT-IC-A	6169.65	2129.72	413	19	135	230	29	0	0	1	0	0	0	0	0	0	1	0	0	0	12	0	15	1	5	92	6	0	0	0	0	208	1	22	3	0	0	15	1
	Degenerative Cortical Intercalated Cell Type A	dC-IC-A	dC-IC-A	IC	degenerative	altered	epithelial cells	Collecting tubules		dC-IC-A	8271.78	2310.54	2408	475	1090	158	685	40	84	66	191	18	15	1	1	60	65	61	44	0	506	19	2	91	218	9	151	25	42	69	65	45	3	94	1	46	19	123	23
	Outer Medullary Collecting Duct Intercalated Cell Type A	OMCD-IC-A	M-IC-A	IC	reference	reference	epithelial cells	Collecting tubules		OMCD-IC-A	4944.51	1838.39	216	36	63	112	5	0	0	0	0	0	0	0	0	0	0	0	8	0	17	85	1	4	3	18	2	1	0	0	0	22	2	5	1	6	1	1	1
	Transitional Principal-Intercalated Cell	tPC-IC	tPC-IC	IC	transitioning	altered	epithelial cells	Collecting tubules		tPC-IC	5246.07	1952.25	986	42	167	688	89	13	10	3	1	1	0	0	0	4	3	5	12	0	25	3	21	9	55	12	8	5	2	3	1	662	1	23	7	17	0	3	1
	Intercalated Cell Type B	IC-B	IC-B	IC	reference	reference	epithelial cells	Collecting tubules		IC-B	7159.62	2129.57	1325	201	570	187	367	10	12	43	21	7	37	3	11	16	15	15	0	1	168	0	14	26	180	80	60	11	20	2	14	111	1	76	16	17	7	87	6
	Papillary Tip Epithelial Cell	PapE	PapE	PapE	reference	reference	epithelial cells	Collecting tubules		PapE	3708.72	1440.36	202	40	79	5	78	1	0	0	0	0	0	0	0	0	0	0	2	0	7	2	0	3	64	0	1	10	0	7	5	1	1	2	0	1	0	0	1
	Glomerular Capillary Endothelial Cell	EC-GC	EC-GC	EC	reference	reference	endothelial cells	renal corpuscle		EC-GC	3571.04	1389.39	1734	206	527	106	895	55	23	76	32	32	33	0	7	88	64	58	0	0	198	0	27	42	150	67	26	1	13	4	36	9	3	97	14	0	0	50	30
	Afferent / Efferent Arteriole Endothelial Cell	EC-AEA	EC-AEA	EC	reference	reference	endothelial cells	vessels		EC-AEA	3084.55	1333.34	988	259	451	45	233	9	11	3	10	7	10	16	1	13	18	21	56	0	45	25	47	18	52	47	53	17	11	8	11	0	7	20	12	106	8	13	8
	Descending Vasa Recta Endothelial Cell	EC-DVR	EC-DVR	EC	reference	reference	endothelial cells	vessels		EC-DVR	2754.67	1221.21	865	284	437	99	45	2	1	1	1	0	0	20	4	3	1	2	84	0	12	97	92	6	18	4	9	7	7	2	2	0	8	2	2	201	1	4	3
	Peritubular Capillary Endothelial Cell	EC-PTC	EC-PTC	EC	reference	reference	endothelial cells	vessels		EC-PTC	2567.62	1151.81	3587	644	1307	147	1489	81	33	144	57	64	23	38	23	81	63	64	23	1	177	6	82	72	429	111	85	27	79	2	38	18	11	123	52	230	34	98	72
	Ascending Vasa Recta Endothelial Cell	EC-AVR	EC-AVR	EC	reference	reference	endothelial cells	vessels		EC-AVR	2544.21	1216.07	1226	455	664	54	53	0	0	0	1	2	3	29	2	0	1	0	23	0	12	37	231	18	44	15	22	37	21	4	10	2	23	15	21	248	7	12	31
	Degenerative Endothelial Cell	dEC	dEC	EC	degenerative	altered	endothelial cells	vessels		dEC	2418.74	1021.82	11	6	4	0	1	0	0	0	0	0	0	0	0	0	0	0	0	0	0	0	0	0	0	0	4	2	0	1	1	0	0	0	0	0	0	0	0
	Cycling Endothelial Cell	cycEC	cycEC	EC	cycling	altered	endothelial cells	vessels		cycEC	3592.49	1673.1	20	9	10	0	1	0	0	0	0	0	0	0	0	0	0	0	1	0	1	0	0	1	3	1	1	0	0	0	2	0	0	0	0	2	0	0	0
	Lymphatic Endothelial Cell	EC-LYM	EC-LYM	EC	reference	reference	endothelial cells	vessels		EC-LYM	2546.64	1165.32	119	52	52	2	13	0	0	2	0	1	1	0	0	2	0	0	3	0	1	0	1	9	10	3	4	3	6	0	2	0	5	2	3	9	4	4	0
	Mesangial Cell	MC	MC	VSM/P	reference	reference	stroma cells	renal corpuscle		MC	2536.84	1106.03	66	11	23	2	30	2	3	2	0	3	1	0	0	5	3	0	0	0	4	0	0	0	4	10	3	0	0	0	3	0	0	2	2	0	0	2	1
	Renin-positive Juxtaglomerular Granular Cell	REN	REN	VSM/P	reference	reference	stroma cells	interstitium	Identified by REN expression (norm counts > 3)	REN	3779.16	1321.41	49	4	11	6	28	0	0	0	1	0	2	0	5	1	2	0	0	0	2	0	0	0	5	3	0	0	0	0	0	0	0	6	1	0	0	2	1
	Vascular Smooth Muscle Cell	VSMC	VSMC	VSM/P	reference	reference	stroma cells	interstitium		VSMC	4366.39	1514.13	97	19	34	8	36	0	3	0	3	1	1	0	2	1	1	2	1	0	4	0	0	1	2	19	2	0	1	0	0	1	0	7	0	5	0	1	0
	Vascular Smooth Muscle Cell / Pericyte	VSMC/P	VSMC/P	VSM/P	reference	reference	stroma cells	interstitium		VSMC/P	3220.18	1341.33	1497	444	702	101	250	5	9	25	4	12	4	53	16	14	8	2	85	0	45	86	164	22	64	17	14	4	9	0	36	6	19	9	25	238	9	14	16
	Degenerative Vascular Smooth Muscle Cell / Pericyte	dVSMC	dVSMC	VSM/P	degenerative	altered	stroma cells	interstitium		dVSMC	4200.77	1461.32	1302	242	256	85	719	28	30	16	76	12	8	7	10	47	11	32	21	2	61	4	2	15	28	27	52	20	0	3	38	18	8	63	17	19	4	9	9
	Myofibroblast	MYOF	MYOF	FIB	adaptive - str	altered	stroma cells	interstitium		MYOF	3770.98	1387.6	10	8	1	1	0	0	0	0	0	0	0	0	0	0	0	0	0	0	0	0	0	0	0	1	0	0	0	0	0	0	0	1	0	0	0	0	7
	Fibroblast	FIB	FIB	FIB	reference	reference	stroma cells	interstitium		FIB	2748.87	1146.57	87	27	42	4	14	0	0	6	0	1	1	0	0	0	1	0	0	0	10	0	2	6	4	6	2	3	0	0	5	2	5	2	2	5	0	1	1
	Medullary Fibroblast	M-FIB	M-FIB	FIB	reference	reference	stroma cells	interstitium		M-FIB	2127.92	947	7	4	1	0	2	0	0	0	0	0	0	0	2	0	0	0	0	0	0	0	1	0	0	0	0	0	0	0	0	0	0	0	0	0	0	0	0
	Adaptive / Maladaptive / Repairing Fibroblast	aFIB	aFIB	FIB	adaptive - str	altered	stroma cells	interstitium		aFIB	3569.71	1373.76	49	23	4	3	19	0	0	0	0	0	0	0	0	0	0	0	0	0	1	0	0	0	1	0	0	0	0	0	7	0	1	3	0	1	0	4	11
	Degenerative Fibroblast	dFIB	dFIB	FIB	degenerative	altered	stroma cells	interstitium		dFIB	4030.14	1508.17	219	86	80	6	47	0	0	7	1	0	0	0	0	1	0	0	2	0	16	0	0	15	17	1	12	7	1	6	25	2	0	4	2	14	1	10	0
	B Cell	B	B	IMM	reference	reference	immune cells	interstitium		B	2570.48	862.474	1328	685	531	20	92	13	0	0	1	1	7	1	0	0	0	1	8	0	40	13	14	23	77	23	25	113	0	5	45	3	79	4	158	34	50	32	181
	Plasma Cell	PL	PL	IMM	reference	reference	immune cells	interstitium		PL	6614.1	1024.22	723	465	170	65	23	2	1	2	0	0	0	0	0	1	0	0	13	0	9	0	23	25	25	6	5	190	0	6	5	58	17	7	16	20	11	9	7
	T Cell	T	T	IMM	reference	reference	immune cells	interstitium		T	2132.26	767.483	4590	2203	1938	42	407	44	12	74	22	4	28	5	6	4	1	12	71	0	262	22	43	238	482	52	126	129	81	8	313	15	126	5	77	379	82	174	219
	Natural Killer Cell / Natural Killer T Cell	NKC/T	NKC/T	IMM	reference	reference	immune cells	interstitium		NKC/T	1881.65	783.495	3813	2117	1246	73	377	13	24	82	25	21	20	2	10	12	5	12	17	2	258	14	129	111	244	189	60	173	95	5	938	18	49	41	30	125	32	126	221
	Cycling Natural Killer Cell / Natural Killer T Cell	cycNKC/T	cycNKC/T	IMM	cycling	reference	immune cells	interstitium		cycNKC/T	3971.54	1485.34	168	118	31	3	16	0	0	1	0	0	0	0	0	0	0	0	1	0	6	1	11	1	4	0	7	5	1	0	10	0	1	2	0	0	0	2	4
	Mast Cell	MAST	MAST	IMM	reference	reference	immune cells	interstitium		MAST	2293.93	966.174	69	16	50	0	3	1	0	0	0	0	0	0	0	0	0	0	0	0	4	0	3	0	23	0	0	5	4	0	2	0	1	0	4	13	2	0	0
	M2 Macrophage	MAC-M2	MAC-M2	IMM	reference	reference	immune cells	interstitium		MAC-M2	3371.27	1211.24	867	504	246	25	92	1	1	38	5	4	1	2	2	3	3	3	1	0	35	0	23	24	76	5	29	24	6	8	40	10	1	15	8	38	6	15	14
	Cycling Mononuclear Phagocyte	cycMNP	cycMNP	IMM	cycling	reference	immune cells	interstitium		cycMNP	7593.61	2291.7	76	56	16	3	1	0	0	0	0	0	0	0	0	0	0	0	0	0	4	1	0	1	5	0	3	2	0	3	12	0	0	2	0	3	0	4	1
	Monocyte-derived Cell	MDC	MDC	IMM	reference	reference	immune cells	interstitium		MDC	3768.45	1251.23	2549	1078	1080	148	243	13	12	31	14	3	7	0	9	6	5	13	22	2	238	12	34	132	358	21	50	124	24	40	171	54	16	82	102	62	43	65	37
	Classical Dendritic Cell	cDC	cDC	IMM	reference	reference	immune cells	interstitium		cDC	3354.15	1132.64	33	11	19	2	1	0	0	0	0	0	0	0	0	0	0	0	0	0	1	0	2	1	8	0	1	1	1	0	0	1	0	1	6	0	0	0	0
	Non-classical Monocyte	ncMON	ncMON	IMM	reference	reference	immune cells	interstitium		ncMON	3156.45	1162.73	2251	1159	839	85	168	15	12	8	6	6	7	3	7	6	2	3	4	4	222	13	74	77	137	121	77	130	0	19	241	21	19	51	59	31	14	68	55
	Neutrophil	N	N	IMM	reference	reference	immune cells	interstitium		N	2782.92	1036.98	709	407	229	23	50	5	1	8	3	1	0	2	0	0	1	1	7	0	20	7	10	24	65	32	26	28	2	3	45	3	4	13	33	8	0	22	27
	Schwann Cell / Neural	SC/NEU	SC/NEU	NEU	reference	reference	neural cells	interstitium		SC/NEU	2321.26	1092.57	7	1	5	0	1	0	0	0	0	0	0	0	0	0	0	0	0	0	0	0	0	0	4	0	0	0	0	0	0	0	0	0	0	1	0	0	0
[truncated: 13 more columns]
