# Supplementary material for: An atlas of healthy and injured cell states and niches in the human kidney
Source: Nature. 2023 Jul 19;619(7970):585–94. doi: 10.1038/s41586-023-05769-3 (PMC10356613; doi:10.1038/s41586-023-05769-3)
Supplement: Supplementary file 6 — Supplementary Tables 1–37. [file 41586_2023_5769_MOESM6_ESM.zip › 2021-07-12390D-s6/2021-07-12390D-Supplementary Table 7.xlsx]

## Sheet: S7
	Supplementary Table 7. SNARE2 (RNA/AC) cluster annotations.
	Cell type annotations at different subclass levels and corresponding cell state identities for all SNARE2 predicted clusters (Post-AC processing and clusters > 50 nuclei, Methods). Mean genes, mean UMI and number of nuclei per region, condition and patient for all clusters are provided.
														# Nuclei by Region		# Nuclei by Patient
	Cluster	Subclass (Full Name)	Subclass Level 3	Subclass Level 2	Subclass Level 1	State Level 2	State Level 1	Class	Substructure	Cluster	Mean UMI	Mean Genes	# Nuclei	Cortex	Medulla	3409	3494	3499	3504	3505	3510	3535
	1	Podocyte	POD	POD	POD	reference	reference	epithelial cells	renal corpuscle	1	3330.44	1273.79	2012	1316	696	0	1	238	351	685	565	172
	3	Parietal Epithelial Cell	PEC	PEC	PEC	reference	reference	epithelial cells	renal corpuscle	3	1414.67	773.18	478	338	140	0	1	67	71	198	113	28
	4	Proximal Tubule Epithelial Cell Segment 1	PT-S1	PT-S1	PT	reference	reference	epithelial cells	proximal tubules	4	1237.37	544.37	3623	2475	1148	0	7	922	830	633	836	395
	5	Proximal Tubule Epithelial Cell Segment 1	PT-S1	PT-S1	PT	reference	reference	epithelial cells	proximal tubules	5	958.001	575.977	5108	3101	2007	0	1	800	455	1943	1678	231
	6	Proximal Tubule Epithelial Cell Segment 2	PT-S2	PT-S2	PT	reference	reference	epithelial cells	proximal tubules	6	1046.54	617.211	2360	1433	927	0	0	323	294	882	719	142
	7	Proximal Tubule Epithelial Cell Segment 3	PT-S3	PT-S3	PT	reference	reference	epithelial cells	proximal tubules	7	985.236	532.626	2516	1591	925	0	0	528	421	687	712	168
	8	Adaptive / Maladaptive / Repairing Proximal Tubule Epithelial Cell	aPT	aPT	PT	adaptive - epi	altered	epithelial cells	proximal tubules	8	2152.22	1061.95	739	528	211	0	0	54	226	210	165	84
	9	Adaptive / Maladaptive / Repairing Proximal Tubule Epithelial Cell	aPT	aPT	PT	adaptive - epi	altered	epithelial cells	proximal tubules	9	2349.89	1116.59	6554	6031	523	0	1	132	1773	3774	160	714
	10	Adaptive / Maladaptive / Repairing Proximal Tubule Epithelial Cell	aPT	aPT	PT	adaptive - epi	altered	epithelial cells	proximal tubules	10	2182	862.733	569	434	135	0	7	69	111	268	78	36
	11	Adaptive / Maladaptive / Repairing Proximal Tubule Epithelial Cell	aPT	aPT	PT	adaptive - epi	altered	epithelial cells	proximal tubules	11	1611.1	838.147	1221	916	305	4	23	138	276	446	212	122
	12	Cycling Proximal Tubule Epithelial Cell	cycPT	cycPT	PT	cycling	altered	epithelial cells	proximal tubules	12	3022.75	1243.51	360	189	171	43	34	56	41	71	99	16
	13	Degenerative Proximal Tubule Epithelial Cell	dPT	dPT	PT	degenerative	altered	epithelial cells	proximal tubules	13	1736.8	822.132	453	430	23	0	0	17	50	359	5	22
	15	Degenerative Proximal Tubule Epithelial Cell	dPT	dPT	PT	degenerative	altered	epithelial cells	proximal tubules	15	4580.75	1177.54	467	377	90	0	11	86	10	77	277	6
	18	Degenerative Proximal Tubule Epithelial Cell	dPT	dPT	PT	degenerative	altered	epithelial cells	proximal tubules	18	2629.41	1095.86	71	61	10	0	1	1	16	41	3	9
	20	Descending Thin Limb Cell Type 2	DTL2	DTL2	DTL	reference	reference	epithelial cells	intermediate tubules	20	2623.65	1333.91	2709	1107	1602	493	14	150	821	550	460	221
	21	Descending Thin Limb Cell Type 1	DTL1	DTL1	DTL	reference	reference	epithelial cells	intermediate tubules	21	2420.48	1180.94	4697	1564	3133	703	42	437	1784	772	600	359
	24	Ascending Thin Limb Cell	ATL	ATL	ATL	reference	reference	epithelial cells	intermediate tubules	24	2389.73	1165.41	1269	111	1158	259	1	72	567	303	41	26
	26	Adaptive / Maladaptive / Repairing Thick Ascending Limb Cell	aTAL1	aTAL1	TAL	adaptive - epi	altered	epithelial cells	intermediate tubules	26	2196.34	1240.11	583	239	344	25	11	97	87	199	121	43
	27	Adaptive / Maladaptive / Repairing Thick Ascending Limb Cell	aTAL1	aTAL1	TAL	adaptive - epi	altered	epithelial cells	intermediate tubules	27	1694.74	953.07	785	593	192	1	12	34	229	395	45	69
	28	Adaptive / Maladaptive / Repairing Thick Ascending Limb Cell	aTAL2	aTAL2	TAL	adaptive - epi	altered	epithelial cells	intermediate tubules	28	2892.16	1534.67	5290	3063	2227	37	27	60	2955	1154	48	1009
	29	Adaptive / Maladaptive / Repairing Thick Ascending Limb Cell	aTAL2	aTAL2	TAL	adaptive - epi	altered	epithelial cells	intermediate tubules	29	4379.32	1977.78	544	373	171	5	0	0	266	171	17	85
	30	Adaptive / Maladaptive / Repairing Thick Ascending Limb Cell	aTAL1	aTAL1	TAL	adaptive - epi	altered	epithelial cells	intermediate tubules	30	2213.04	1236.65	344	130	214	79	14	18	100	81	26	26
	31	Medullary Thick Ascending Limb Cell	M-TAL	M-TAL	TAL	reference	reference	epithelial cells	distal tubules	31	1622.57	890.666	15987	2794	13193	3105	4	4061	4569	1829	2285	134
	32	Degenerative Medullary Thick Ascending Limb Cell	dM-TAL	dM-TAL	TAL	degenerative	altered	epithelial cells	distal tubules	32	2745.06	981.813	3227	1929	1298	303	16	486	326	226	1861	9
	36	Cortical Thick Ascending Limb Cell	C-TAL	C-TAL	TAL	reference	reference	epithelial cells	distal tubules	36	1293.1	691.943	3338	1912	1426	2	0	642	455	866	1293	80
	37	Cortical Thick Ascending Limb Cell	C-TAL	C-TAL	TAL	reference	reference	epithelial cells	distal tubules	37	921.449	585.411	1473	721	752	0	0	227	264	489	454	39
	38	Degenerative Cortical Thick Ascending Limb Cell	dC-TAL	dC-TAL	TAL	degenerative	altered	epithelial cells	distal tubules	38	6885.86	2444.14	604	380	224	20	6	6	275	93	134	70
	39	Macula Densa Cell	MD	MD	TAL	reference	reference	epithelial cells	distal tubules	39	1320.03	782.038	472	350	122	1	1	86	79	154	119	32
	40	Distal Convoluted Tubule Cell Type 1	DCT1	DCT	DCT	reference	reference	epithelial cells	distal tubules	40	1251.19	695.765	2711	1885	826	0	8	367	327	1156	698	155
	41	Distal Convoluted Tubule Cell Type 2	DCT2	DCT	DCT	reference	reference	epithelial cells	distal tubules	41	1367.34	774.687	268	202	66	0	0	49	30	74	105	10
	44	Connecting Tubule Cell	CNT	CNT	CNT	reference	reference	epithelial cells	collecting tubules	44	1270.34	713.116	2174	1479	695	1	65	283	239	910	599	77
	45	Connecting Tubule Principal Cell	CNT-PC	CNT	CNT	reference	reference	epithelial cells	collecting tubules	45	1203.59	707.02	663	474	189	0	0	101	111	208	190	53
	46	Degenerative Connecting Tubule Cell	dCNT	dCNT	CNT	degenerative	altered	epithelial cells	collecting tubules	46	3391.97	1513.98	122	108	14	0	0	0	21	92	1	8
	48	Cortical Collecting Duct Principal Cell	CCD-PC	C-PC	PC	reference	reference	epithelial cells	collecting tubules	48	2565.77	1243.05	2664	1124	1540	62	28	116	970	1011	256	221
	49	Outer Medullary Collecting Duct Principal Cell	OMCD-PC	M-PC	PC	reference	reference	epithelial cells	collecting tubules	49	2410.32	1266.9	1118	480	638	161	35	333	126	71	343	49
	50	Degenerative Outer Medullary Collecting Duct Principal Cell	dOMCD-PC	dM-PC	PC	degenerative	altered	epithelial cells	collecting tubules	50	4557.6	1750.43	5579	1420	4159	1886	170	419	1054	1079	790	181
	52	Inner Medullary Collecting Duct Cell	IMCD	IMCD	PC	reference	reference	epithelial cells	collecting tubules	52	2752.31	1223.22	287	17	270	43	94	8	107	26	7	2
	53	Degenerative Inner Medullary Collecting Duct Cell	dIMCD	dIMCD	PC	degenerative	altered	epithelial cells	collecting tubules	53	6097.03	2213.27	190	32	158	50	6	1	63	48	10	12
	55	Cortical Collecting Duct Intercalated Cell Type A	CCD-IC-A	C-IC-A	IC	reference	reference	epithelial cells	collecting tubules	55	2056.3	1041.42	3295	1938	1357	26	46	384	622	1370	691	156
	56	Connecting Tubule Intercalated Cell Type A	CNT-IC-A	C-IC-A	IC	reference	reference	epithelial cells	collecting tubules	56	3031.04	1447.67	227	209	18	0	0	8	12	181	22	4
	57	Degenerative Cortical Intercalated Cell Type A	dC-IC-A	dC-IC-A	IC	degenerative	altered	epithelial cells	collecting tubules	57	6836.11	2521.11	647	328	319	39	3	2	151	367	43	42
	58	Outer Medullary Collecting Duct Intercalated Cell Type A	OMCD-IC-A	M-IC-A	IC	reference	reference	epithelial cells	collecting tubules	58	2821.7	1267.09	1822	330	1492	186	34	103	725	560	163	51
	59	Transitional Principal-Intercalated Cell	tPC-IC	tPC-IC	IC	transitioning	altered	epithelial cells	collecting tubules	59	6931.6	2472.09	727	237	490	233	1	4	135	305	38	11
	60	Intercalated Cell Type B	IC-B	IC-B	IC	reference	reference	epithelial cells	collecting tubules	60	1253.46	680.123	470	310	160	1	15	84	73	170	104	23
	62	Glomerular Capillary Endothelial Cell	EC-GC	EC-GC	EC	reference	reference	endothelial cells	renal corpuscle	62	1783.77	833.299	375	254	121	1	0	59	79	96	104	36
	63	Afferent / Efferent Arteriole Endothelial Cell	EC-AEA	EC-AEA	EC	reference	reference	endothelial cells	vessels	63	2314.61	1297.17	18	10	8	0	0	2	3	3	8	2
	64	Descending Vasa Recta Endothelial Cell	EC-DVR	EC-DVR	EC	reference	reference	endothelial cells	vessels	64	3409.95	1582.11	1349	513	836	62	30	88	463	350	199	157
	65	Peritubular Capillary Endothelial Cell	EC-PTC	EC-PTC	EC	reference	reference	endothelial cells	vessels	65	1619.02	817.109	1230	599	631	27	111	177	309	278	229	99
	66	Degenerative Peritubular Capillary Endothelial Cell	dEC-PTC	dEC-PTC	EC	degenerative	altered	endothelial cells	vessels	66	8279.83	3130.81	170	98	72	1	0	1	95	11	30	32
	67	Ascending Vasa Recta Endothelial Cell	EC-AVR	EC-AVR	EC	reference	reference	endothelial cells	vessels	67	2910.8	1453.38	1660	705	955	52	5	149	537	383	400	134
	70	Lymphatic Endothelial Cell	EC-LYM	EC-LYM	EC	reference	reference	endothelial cells	vessels	70	5171.33	2045.58	89	49	40	2	4	9	39	9	7	19
	71	Mesangial Cell	MC	MC	VSM/P	reference	reference	stroma cells	renal corpuscle	71	1174.32	620.718	71	43	28	0	4	11	14	19	19	4
	72	Renin-positive Juxtaglomerular Granular Cell	REN	REN	VSM/P	reference	reference	stroma cells	interstitium	72	1148	666.958	24	17	7	0	0	2	12	7	1	2
	73	Vascular Smooth Muscle Cell	VSMC	VSMC	VSM/P	reference	reference	stroma cells	interstitium	73	2476.57	1135.69	146	73	73	2	0	16	29	47	35	17
	74	Vascular Smooth Muscle Cell / Pericyte	VSMC/P	VSMC/P	VSM/P	reference	reference	stroma cells	interstitium	74	2841.53	1385.88	989	400	589	95	30	55	367	205	140	97
	76	Myofibroblast	MYOF	MYOF	FIB	adaptive - str	altered	stroma cells	interstitium	76	4267.17	1894.28	169	129	40	0	1	10	46	8	86	18
	80	Fibroblast	FIB	FIB	FIB	reference	reference	stroma cells	interstitium	80	2041.33	1003.43	1391	901	490	1	36	162	393	348	295	156
	82	Medullary Fibroblast	M-FIB	M-FIB	FIB	reference	reference	stroma cells	interstitium	82	2886.42	1142.91	96	14	82	2	8	9	48	20	4	5
	84	Medullary Fibroblast	M-FIB	M-FIB	FIB	reference	reference	stroma cells	interstitium	84	4234.5	1952.61	3380	1588	1792	223	9	196	1433	381	622	516
	86	Adaptive / Maladaptive / Repairing Fibroblast	aFIB	aFIB	FIB	adaptive - str	altered	stroma cells	interstitium	86	4045.76	1947.33	165	101	64	0	1	1	106	18	10	29
	87	Degenerative Fibroblast	dFIB	dFIB	FIB	degenerative	altered	stroma cells	interstitium	87	6014.5	2568.07	109	64	45	0	0	1	81	4	2	21
	88	B Cell	B	B	IMM	reference	reference	immune cells	interstitium	88	1425.59	645.208	265	179	86	1	12	72	67	14	62	37
	89	Plasma Cell	PL	PL	IMM	reference	reference	immune cells	interstitium	89	3447.58	1293.21	178	101	77	0	11	35	35	31	54	12
	90	T Cell	T	T	IMM	reference	reference	immune cells	interstitium	90	2394.69	1049.24	629	428	201	27	14	82	168	58	195	85
	91	Natural Killer T Cell	NKT	NKT	IMM	reference	reference	immune cells	interstitium	91	1766.33	870.861	79	38	41	4	4	11	22	24	7	7
	92	Mast Cell	MAST	MAST	IMM	reference	reference	immune cells	interstitium	92	1670	805.706	102	46	56	1	10	30	14	15	25	7
	93	M2 Macrophage	MAC-M2	MAC-M2	IMM	reference	reference	immune cells	interstitium	93	2837.02	1338.99	781	443	338	28	13	45	234	167	214	80
	95	Monocyte-derived Cell	MDC	MDC	IMM	reference	reference	immune cells	interstitium	95	2161	993.905	390	237	153	11	34	41	123	43	86	52
	98	Non-Classical Monocyte	ncMON	ncMON	IMM	reference	reference	immune cells	interstitium	98	1579.01	722.857	77	54	23	0	1	8	32	13	13	10
	99	Neutrophil	N	N	IMM	reference	reference	immune cells	interstitium	99	857.6	454.917	60	18	42	1	16	15	12	5	5	6
