# Supplementary material for: An atlas of healthy and injured cell states and niches in the human kidney
Source: Nature. 2023 Jul 19;619(7970):585–94. doi: 10.1038/s41586-023-05769-3 (PMC10356613; doi:10.1038/s41586-023-05769-3)
Supplement: Supplementary file 6 — Supplementary Tables 1–37. [file 41586_2023_5769_MOESM6_ESM.zip › 2021-07-12390D-s6/2021-07-12390D-Supplementary Table 8.xlsx]

## Sheet: S8
	Supplementary Table 8. snCv3 and scCv3 Computational Marker Genes.
	Marker genes identified using NSForestv2 for all snCv3 clusters and snCv3/scCv3 subclasses. The minimal set of combinatorial markers distinguishing each cell population are listed. Binary markers identified for each subclass, either unique to that subclass or also identified within other subclasses, are listed.
	snCv3 Cluster Markers				snCv3 Subclass Level 3 Markers						scCv3 Subclass Level 3 Markers
	cluster (v3)	Subclass Level 3	NSForest (Minimal Combinatorial)		Subclass Level 3	order	Minimal Combinatorial Markers	Binary Markers (Not Unique to Cluster)	Binary Markers (Unique to Cluster)		Subclass Level 3	Minimal Combinatorial Markers	Binary Markers (Not Unique to Cluster)	Binary Markers (Unique to Cluster)
	1	POD	PTPRQ		POD	1	PTPRQ	PTPRO, PLA2R1, CLIC5, NPHS1, NPHS2, ST6GALNAC3	PTPRQ, NTNG1, FMN2, ADAMTS19, FGF1, ALS2CL, CDC14A, DPP6, MAGI2		POD	PLA2R1, PLCE1, PTPRO	PTPRO, NDNF, PLA2R1, NPHS2, NTNG1, FGF1, PCOLCE2, NPHS1, HTRA1, PTGDS, MME, PODXL	PLCE1, CLIC5, VEGFA
	2	dPOD	CDKN1C, SPOCK2		dPOD	2	CDKN1C, NPHS2	NPHS1, NPHS2, CLIC5, PTPRO, PLA2R1, ZBTB20	CDKN1C, SPOCK2, HTRA1, VEGFA, PODXL, MME, IGFBP2, SPARC, NPNT		dPOD	PTGDS, NPHS2	PCOLCE2, PTGDS, NPHS2, HTRA1, NPHS1, FGF1, NDNF, MME, PTPRO, PLA2R1, NPNT, NTNG1, PODXL, DCN	TCF21
	3	PEC	ALDH1A2, RBFOX1		PEC	3	RBFOX1, ALDH1A2	ALDH1A2, RBFOX1, KLRG2, NRG3, ZFPM2, SLIT3, PDE1A	KCNT2, CFH, WT1, FAM189A1, ALPK2, RERG, FRMD4A, TSPAN5		PEC	VCAM1, CFH	VCAM1, SPON2, CDH6, PTGDS, AEBP1, PDZK1IP1, BGN	CLDN1, CFH, THY1, CYP1B1, KLK6, TNNT2, SPOCK2, CTSC
	4	PT-S1	PRODH2, FTCD, SLC22A6		PT-S1	4	PRODH2, PCDH15	SLC36A2, SLC22A6, SLC13A3, SLC5A12, CUBN, SLC17A1, ACSM2B, ACSM2A, SLC4A4	PRODH2, PCDH15, PAH, SORCS1, FTCD, AGXT2		PT-S1/2	ALB, FAM151A	ALDOB, HPD, ASS1, GATM	FAM151A, PAH, SLC22A6, SLC22A8, SLC13A3, ALB, PRODH2, GSTA2, GSTA1, UGT2B7, GPX3
	5	PT-S1	RNF212B, SLC7A8		PT-S2	5	SLC13A3, SLC5A10, SLC5A12	SLC22A6, SLC5A12, SLC13A3, ZNF804B, SLC36A2, SLC16A9, CUBN, ACSM2B, SLC17A1, ACSM2A, LRP2, SLC4A4	SLC34A1, SLC5A10, MIOX		PT-S3	GPT, CYP4A11	RBP4, MT1G, LRP2, GATM, ACSM2A	GPT, CYP4A11, SLC22A12, GLYATL1, ACE2, MT1H, SLC13A1, CUBN, SLC16A9, AK4
	6	PT-S2	SLC5A10, SLC34A1		PT-S3	6	LINC00671, C5orf67	ZNF804B, SLC16A9, CUBN, LRP2	SLC30A8, C5orf67, SLC5A11, LINC00671, CDH9, SLC22A7, SLC6A13, SLC28A1, EBNA1BP2, ANKS1B, CLDN10		aPT	ACSM2A, ANPEP, SPON2	CDH6, SPON2, ACSM2A, UGT2A3, VCAM1, LRP2, IL32, TNFSF10, PDZK1IP1, PIGR, TSPAN1	ANPEP, ACSM2B, AMN, NAT8
	7	PT-S3	SLC5A11, SLC22A7		aPT	7	RHOBTB1, DLGAP1	SLC17A1, ACSM2A, ACSM2B, LRP2, RHEX	HAVCR1, CREB5, CDH6, DLGAP1, RHOBTB1, GLIS1, SLC2A9, BNC2, ITGB8, PPFIBP1		cycPT	PBK	CDK1, BIRC5, TOP2A, UBE2C, NUSAP1, TYMS, STMN1	PBK, ECT2, TK1, PCLAF, CKS2, PTTG1, PCNA, CENPF
	8	aPT	SATB2, CDH9, KCTD16		cycPT	8	DIAPH3, EZH2	EZH2, DIAPH3	NSD2		dPT	FABP1, MIOX, ALDOB	ALDOB, HPD, ASS1, MT1G, GATM, ITM2B, B2M	FABP1, MIOX, KHK, PEPD, RBP5, LGALS2, SUCLG1, FTL
	9	aPT	DLGAP1, CDH6, SLC47A2, SLC17A1		dPT	9		ACSM2B, SLC17A1, ACSM2A, CUBN, LRP2, GPX3	RAB11FIP3		DTL2	UGT2A3, IRX3	RBP4, LRRK2, UGT2A3, NPNT, PROM1, VCAM1, AQP1, CPE, TNFSF10, SERPINA1, TACSTD2	IRX3, RNF144B, PDZK1, BICC1
	10	aPT	CLSTN2, PIGR, PDZK1IP1		dPT/DTL	10	FTL, ALDOB	FTL, GPX3, EEF1A1	MT1G, GATM, ALDOB, TPT1, FTH1, PEBP1		DTL1	SLC5A3, CPE, PFKFB3	SLC5A3, PROM1, PFKFB3, CPE, SOD3, IGFBP2	ID4, GMDS, ID1, PDXK, PERP, CRYAB, NUPR1, ID3, ACTB
	11	aPT	FAM189A1, DLGAP1, CDH6		DTL2	11	KCTD16, UNC5D	KCTD16, SATB2, DOCK11, PHYHIPL, AQP1, EPHA7, KLRG2, ABCA13, CPE, PROM1, EDIL3, SLC44A5, MECOM	UNC5D, LRRC4C		DTL3	LRRK2, ABCA4	LRRK2, PFKFB3, SCCPDH, SLPI, B2M, RPS28, FTH1	ABCA4, SLC6A12, AKT2, AKR1C1, CAT, EIF1, TPT1
	12	cycPT	APOLD1		DTL1	12	ADGRL3, ABCA13	ADGRL3, SATB2, ABCA13, PROM1, COL26A1, PHYHIPL, ALDH1A2, SLC44A5, FOXP2, SIM2, RHEX	JAG1, PDXK, EVC, TBC1D4		ATL	SCTR, TMEM37	TMEM37, AKR1B1, CLDN10, CLCNKA, PLAU, PFKFB3, SERPINA1, SOD3	SCTR, EVC, CLDN19, SLC4A7, CXCL14, CPVL, MAL
	13	dPT	APOE, SLC7A8		DTL3	13	SH3GL3, SLC44A5, SLC14A2	SLC44A5, SH3GL3, SLC14A2, EPHA7, DOCK11, ABCA4, KLRG2, ABCA13, RIPOR3, FOXP2	COL12A1, SLC2A13, SLC38A11, FAM169A, SNRK		aTAL1	PAPPA2, SLC12A1, ITGB6	CLDN16, PAPPA2, ITGB6, UMOD, SLC12A1, CLDN10, ITM2C, WFDC2, RPL41, RPS27A	ERBB4, PTH1R, MUC1, RPS18, RPL39
	14	dPT	TMC1, SLC22A5		dDTL3	14	NNMT, USP43	TFPI, PDE10A	NNMT, USP43, FUT9, CYP24A1, FHL2, DNER, CD44, SYTL3, RIMS2, HRH1, CSGALNACT1, PLEKHA1, NRP1		aTAL2	SFRP1, SLPI, SPP1	ITGB6, SLPI, SFRP1, UMOD, CLDN10, SPP1, TSPAN8, SLC12A1, WFDC2, MMP7, CD24, S100A2, ITM2C	SERPING1, CD59
	15	dPT	SLC28A1, ACSF2		ATL	15	BCAS1, SH3GL3	SH3GL3, ABCA4, PROX1, CA8, TMPRSS4, SLC44A5, RIPOR3, COL26A1, ANK2, FOXP2	COLEC10, BCAS1, SPOCK1, SRGAP3, NEBL		M-TAL	RAP1GAP, SLC12A1, SLC16A7, CLCN5	UMOD, SLC12A1, PPP1R1A, EGF, PLAU, DNASE1, KNG1, CLDN10, CYFIP2, CLCNKA	ACSL1, RAP1GAP, CLCN5, SLC16A7, PDE1A
	16	dPT	PTH1R, SPP1, SLC26A3, SLC8A1		iATL	16	AKR1B1, SH3GL3	SH3GL3, AKR1B1, CRYAB, CPE, SLPI, S100A6	RARRES2, SOD3, SERPINA1, S100A4, CAT, TACSTD2, GSTP1, MAL, ITM2B		dM-TAL	UMOD, PPP1R1A, HSPA2, CLDN10	TMEM37, PPP1R1A, UMOD, DUSP9, CLDN10, CYFIP2, SLC12A1, PLAU, TSPAN8, CSRP2, KNG1, CLCNKA	HSPA2, MRPS6, PEBP1
	17	dPT	ZBTB20		aTAL1	17	CASR, PROM1, KLHL13	ITGB6, PROM1, CASR, SLC12A1, SIM2, DEPTOR, PLCB1, ERBB4, CACNA2D3, KCNIP4, PDE4D	AP1S3, KLHL13, DENND2A, FGF13		C-TAL	UMOD, NTRK2	UMOD, SLC12A1, CLDN16, DUSP9, SFRP1, PPP1R1A, PLAU, DNASE1, KNG1, DEFB1	NTRK2, SLC16A12, MUC15, CXCL12, ATP1A1
	18	dPT	APOE, PDZK1IP1		aTAL2	18	BMP6, MEGF11	ITGB6, KCNIP4, SPP1, PLCB1, CACNA2D3, HS6ST2, PDE1A, ERBB4	TENM4, MEGF11, SLC34A2, GPC3, BMP6, ADAMTS1, CPEB2		dC-TAL	BEX3, SPP1, RPS4Y1	SPP1, MMP7, WFDC2, CD24, S100A2, GSTP1	RPS4Y1, BEX3, ATP5PD, ATP5PO, ATP5F1D, LDHB, S100A11, RTN4, HNRNPH1
	19	dPT/DTL	FTH1, FTL, ALDOB		M-TAL	19	PROX1, MFSD4A, SLC12A1	KCTD16, PROX1, SLC12A1, ESRRB, EGF, UMOD, ANK2, FOXP2	MFSD4A, CLDN14, BACE2, BICDL1, CYFIP2, SLC4A7, PTGER3		MD	CA4, TMPRSS4	IGFBP6, PAPPA2, SOD3, CLDN10, SLC12A1	CA4, SUCNR1, MEST, TMPRSS4, IRX2, C5orf38, IRX1, ACSL4, BBOX1, FGL2
	20	DTL2	KLRG2, UNC5D		dM-TAL	20	GPC5, UMOD, SPP1	UMOD, SLC12A1, GPC5, CD24, PDE1A, SPP1, ERBB4, MECOM, ZBTB20	ATP1A1, ESRRG, COBLL1		DCT1	TRPM6, TRPM7	EGF, SLC5A3, KLHL3, TRPM6, SLC12A3, KL, SFRP1, TMEM52B, WNK1, KNG1	RNPC3, TRPM7, ABCA5, CPEB4, IVNS1ABP
	21	DTL1	ADGRL3, SLC44A5		C-TAL	21	RBFOX1, GP2	ENOX1, SLC12A1, HS6ST2, RBFOX1, UMOD, ESRRB, GPC5, EGF, CASR, CACNA2D3	GP2, WNK4, RP1, CLCN5, SLC16A12		DCT2	TRPM6, SLC8A1	TRPM6, SLC8A1, KLHL3, KL, SLC12A3, TMEM178A, SERPINA5, CALB1, TMEM52B, WNK1, EGF, KNG1	CRABP1, TFAP2A, SCN2A
	22	DTL3	SLC44A5, SH3GL3, SLC14A2		dC-TAL	22	CD24, SPP1, WFDC2, ENO1	SPP1, WFDC2, CD24, ITGB6, EEF1A1, UMOD, CDH16, ZBTB20	SERPING1, RPS12, ENO1, RPLP0, RPLP1, SAT1, BCAM		dDCT	SLC12A3, TMEM52B, SERPINA5, FABP3	SFRP1, SLC12A3, DUSP9, TMEM52B, SERPINA5, KL, KNG1, WNK1, SPP1, DEFB1, FXYD2	FABP3, HOXD8, CA2, EMX1
	23	dDTL3	NNMT, USP43		MD	23	NOS1, CALCR	ENOX1, TMPRSS4, SLC12A1, DEPTOR, CASR, ERBB4, CCSER1	NOS1, PAPPA2, CALCR, PPFIA2, PHACTR3, BBOX1, ROBO2, CA10		CNT	KLK1, CALB1	SLC8A1, CALB1, TMEM52B, RHCG, WNK1, PIK3C2G, HSD11B2, DEFB1, KRT19, B2M	KLK1, PVALB, SCPEP1, TBX2, NFE2L2
	24	ATL	SH3GL3, BOC		DCT1	24	ZNF385D, SLC12A3	SLC12A3, ZNF385D, KLHL3, TMEM52B, CACNB4, CNNM2, EGF, HS6ST2, TRPM7, LHX1, WNK1	ADAMTS17, ITPKB, RNPC3, GRAMD1B		CNT-PC	SCNN1B, EDNRB, STC1	STC1, HMGCS2, SCNN1B, TMEM178A, CALB1, AQP2, AQP3, PTGER1, HSD11B2	ARG2, PTP4A1, EDNRB, IER3, SMIM5, ZFP36L2
	25	dATL	SH3GL3, S100A4		DCT2	25	TRPM6, SLC12A3, SLC8A1	SLC12A3, SLC8A1, KLHL3, CACNB4, TMEM52B, GPC5, KNG1, CNNM2, EGF, NFE2L2, WNK1, SCN2A	TRPM6, HMCN1, UNC5C		dCNT	SLC8A1, MMP7	MMP7, ITGB6, SLC8A1, CALB1, TSPAN1, S100A2, KRT19, WFDC2, TACSTD2, CLU, SPP1	RNF213, KITLG, DCDC2
	26	aTAL1	ARHGEF38, TMPRSS4, OCLN		dDCT	26	SFRP1, DEFB1	KNG1, DEFB1, TMEM52B, SLC12A3, SPP1, EGF, CNNM2, WNK1, TRPM7	KL, CPXM2, SFRP1, SALL3, CA2, FXYD2		CCD-PC	ST6GAL1, AQP2, PIGQ	ST6GAL1, SCNN1B, HMGCS2, SCNN1G, PIGQ, AQP2, AQP3, PTGER1, STC1, SLC25A29, FXYD4, PFKFB3, GATA3, PIK3C2G, B2M
	27	aTAL1	ITGB6, FGF13, ENOX1		cycDCT	27	ZNF385D, TPX2	ZNF385D, ANLN, TOP2A, TPX2, EZH2, TMEM52B, SLC12A3, CASR, GPC5, TRPM7, ERBB4, CACNA2D3, WNK1	DEPDC1B, BBS9		OMCD-PC	TRPM3, PTGER1	TRPM3, PIGQ, SCNN1G, SLC25A29, PTGER1, AQP2, AQP3, GATA3, FXYD4, PIK3C2G, ITM2B, B2M, RPL10	PDE4D, RPS15
	28	aTAL2	TENM4, ADAMTS1, COL14A1		CNT	28	PCDH7, SLC8A1, SCN2A	PCDH7, SLC8A1, KITLG, SCN2A, PIK3C2G, CADPS2, KCNIP4, DCDC2, ARL15, PDE4D, NFE2L2	LRP1B, CCDC178, DACH1, PRKG1		dOMCD-PC	SCNN1G, AQP2, PTGER1	ST6GAL1, PTGER1, AQP2, AQP3, SCNN1G, FXYD4, HMGCS2, SCNN1B, STC1, HSD11B2	UGT3A1, FOLR1, NDRG1, CTSH, ASAH1
	29	aTAL2	SLC34A2, S100A2		CNT-PC	29	MSR1, TOX, KCNIP1	CALB1, SCNN1G, TOX, SCNN1B, SLC8A1, HSD11B2, TRPM3, SCN2A, PRKAG2, CADPS2, KCNIP4, PDE4D	KCNIP1, MSR1, RALYL		IMCD	PTGS1, LCN2	MMP7, SCCPDH, TSPAN1, AKR1B1, FXYD4, CLU, KRT19, PFKFB3, IGFBP2	PTGS1, TFPI2, LCN2, KRT18, FXYD5, TMSB4X
	30	aTAL1	ASIC2, CREB5		dCNT	30	SLC8A1, PIGR	CALB1, DEFB1, SLC8A1, TMEM52B, KITLG, WFDC2, HSD11B2, LHX1, DCDC2, WNK1, CADPS2, NFE2L2	TMEM178A, PIGR, ADAMTS16		CCD-IC-A	FAM24B, SLC26A7, CLNK	FAM24B, SPINK1, SLC4A1, APOC1, SLC26A7, CLNK, KIT, DMRT2, ATP6V1C2, HEPACAM2, ATP6V1G3, APOE, ATP6V0D2	TMEM101, ATP6AP2
	31	M-TAL	PROX1, MFSD4A, CLDN14, EGF		cycCNT	31	RFC3	ANLN, TOP2A, TPX2, CALB1, EZH2, TOX, SLC26A7, CADPS2, BMPR1B, PDE4D	MKI67, RFC3, C21orf58		CNT-IC-A	SLC26A7, MOB1B, SLC8A1	SLC26A7, CALB1, SLC8A1, ATP6V1G3, ATP6V0D2, TMEM52B, RHCG, APOE, WNK1, TMEM213, HSD11B2, FXYD2, IGFBP5	MOB1B, RHBG
	32	dM-TAL	GP2, SLC12A1, UMOD		CCD-PC	32	PAPPA, KSR2, PDE10A	KSR2, PRKAG2, SCNN1G, TOX, PDE10A, NDRG1, GATA3, PDE4D	PAPPA, ATP1B3, ABTB2, SGPP1, SLC25A29, HDAC4, ST6GAL1		dC-IC-A	SLC4A1, DMRT2, SMIM6	SPINK1, SLC4A1, APOC1, FAM24B, DMRT2, ATP6V1G3, APOE, SLC26A7, ATP6V0D2, FOXI1	SMIM6, TMEM61, SLC25A39, C12orf75, CKB
	33	dM-TAL	SLC12A1, SPP1, UMOD		OMCD-PC	33	GABRA2, EYA4, KCNK13	SCNN1G, EYA4, SCNN1B, PLCL2, PIK3C2G, BMPR1B, PRKAG2, TRPM3, TMTC2, ANK3	GABRA2, KCNK13, PAPSS2, FAM81A, GALNT18		OMCD-IC-A	AQP6, CALCA	SLC26A7, KIT, DMRT2, ATP6V1C2, FOXI1, HEPACAM2, ATP6V0D2, TMEM213, RHCG	AQP6, CALCA, MUC20, ZDHHC3, CLEC3B, ATP6V0A4
	34	dM-TAL	DEFB1, SFRP1, UMOD, KNG1		dOMCD-PC	34	SCNN1G, AQP3, AQP2	AQP2, SCNN1G, FXYD4, SCNN1B, NDRG1, EYA4, PLCL2, HSD11B2, CDH16, GATA3, TRPM3	PTGER1, ITM2C, AQP3, EPCAM		tPC-IC	EGR1, STC1, AQP3, ATP6V0D2	STC1, AQP3, ATP6V0D2, FXYD4, AQP2, TACSTD2, KRT19, PIGR	EGR1, HSPA1B, JUN, ZFP36, FOS, HSPA1A, JUNB
	35	dM-TAL	UMOD, SLC12A1		IMCD	35	SLC14A2, HS3ST5	HS3ST5, SLC14A2, PCDH7, KSR2, FXYD4, EYA4, SOX5, ANK3	GREB1L, UNC13C, KLHL8, ELF5, CAPN8, TENM3, GRIP1		IC-B	KRT7, SLC26A4	TSPAN8, ATP6V1G3, HEPACAM2, FOXI1, ATP6V0D2, IGFBP5, WFDC2	SLC26A4, SLC4A9, BCAP29, RNF152, CDA, KRT7, IL18, CD9
	36	C-TAL	EGF, PPM1E, ENOX1		dIMCD	36	KCNK3, SLPI, SLC14A2	HS3ST5, SLC14A2, SLPI, FXYD4, AQP2, CLU, AKR1B1, CRYAB, S100A11, KRT19, TMSB4X, S100A6	MMP7, KCNK3, CYB5A		PapE	KRT19, FXYD3, S100A14	KRT19	FXYD3, S100A14
	37	C-TAL	TMEM207		CCD-IC-A	37	LEF1, SLIT2	HS6ST3, NXPH2, TMEM101, SLIT2, NRXN3, GALNT17, PDE1C, CLNK, ADGRF5, SLC26A7, PACRG, ATP6V0D2, CACNB2	LEF1, MAGI1		EC-GC	CRHBP, SOST	EMCN, KDR, PLAT, IGFBP5, FLT1, PTPRB	EHD3, SOST, CRHBP, FCN3, HECW2, BTNL9, PLPP3, LDB2, TGFBR2
	38	dC-TAL	WFDC2, ADAMTS1, SPP1		CNT-IC-A	38	GALNT17, NXPH2	NXPH2, HS6ST3, GALNT17, SLIT2, NRXN3, SLC4A1, PDE1C, SLC26A7, PACRG, ATP6V0D2, ATP6V1C2, CLNK, SLC8A1, ADGRF5	LY86-AS1		EC-AEA	SERPINE2, ABI3BP	SERPINE2, ADAMTS6, PALMD, CLDN5, RAMP2, AQP1, SLC9A3R2, PODXL	ABI3BP, JAG2, SOX17, ADAM15, GLUL, LTBP4, KCTD12
	39	MD	NOS1, ROBO2		dC-IC-A	39	SLC4A1, APOE	AQP6, SLC4A1, TMEM101, KIT, SLC26A7, ATP6V0D2, CLNK, B2M	ATP6AP2, APOE, CKB, BSG, HLA-B, RHCG, TMEM213		EC-DVR	SLC14A1, ENPP2	ADAMTS6, SERPINE2, PALMD, CLDN5, AQP1, RAMP2, TM4SF1, A2M	ENPP2, RBP7, LEPR, NOTCH4, SLC14A1, SEMA3G, TIMP3
	40	DCT1	SLC12A3, ZNF385D		OMCD-IC-A	40	DMRT2, HYAL4	AQP6, ADTRP, SLC26A7, KIT, ATP6V1C2, ATP6V0D2, CLNK	HYAL4, STAP1, FAM184B, DMRT2, EDARADD, TBC1D14, ADGRF1, TMEM117		EC-PTC	PLVAP, RGCC	TMEM88, CEACAM1, FAM167B, KDR, PLVAP, FLT1, DNASE1L3, RAMP3, EMCN, PTPRB, IGFBP5	RGCC, SLCO2A1, CD93, HSPG2
	41	DCT2	SLC8A1, SLC12A3		tPC-IC	41	SCNN1G, KIT, SLC26A7	ADTRP, SLC26A7, PLCL2, SCNN1G, SLC4A1, KIT, ATP6V0D2, CLNK, ATP6V1C2, SCNN1B, BMPR1B, AQP2, ADGRF5, TRPM3	ERC1		EC-AVR	GPM6A, PLVAP	FAM167B, CEACAM1, TMEM88, PLVAP, PLAT, RAMP3, DNASE1L3, COL3A1, PTPRB, RNASE1	GPM6A, PMP22, CALCRL, IGFBP4, MARCKS
	42	dDCT	SLC12A3, TMEM52B		IC-B	42	INSRR, SLC26A4	CA8, CELF2, CLNK	SLC26A4, INSRR, SLC35F3, TLDC2, PPM1E, NEURL1, SLC4A9, DGKI, ADAMTSL3, CA12, PLCG2, WDR72		dEC		SLC9A3R2, IFI27, RPLP1, RPS15A, RPLP2, RPS28, FTH1, EEF1A1, GSTP1	PECAM1, FAU, RPL34, RPL26, RPS2, SRP14
	43	cycDCT	ANLN, DEPDC1B		PapE	43	GPX2	KRT19	DHRS2, GPX2, KRT13, SNX31, TP63, SNCG, CYP4B1, SCN11A, S100P, RAPGEFL1, SPINK1, NECTIN1, SYT8, PSCA		cycEC	PRC1, MXD3, SMC4	BIRC5, PLVAP, TYMS, FLT1, TOP2A, IFI27	CDKN2C, NCAPG, MXD3, LMNB2, PRC1, SMC4, CDH5, EGFL7
	44	CNT	SLC8A1, PCDH7, SCN2A		EC-GC	44	BTNL9, HECW2	PLAT, EMCN, CHRM3, ITGA8, RAPGEF4, NRG3, FLT1, LDB2	EHD3, HECW2, CRHBP, BTNL9, KDR, CMTM8, SYNE1		EC-LYM	MMRN1, CCL21	MRC1	MMRN1, CCL21, TFF3, TBX1, PROX1, LAMA4, SMAD1, NRP2, GJA1, FLT4, FABP4, TFPI, FABP5, LAPTM5
	45	CNT-PC	KCNIP1, CHRM3, RALYL		EC-AEA	45	ADAMTS6, CHRM3	ADAMTS6, PALMD, CDH13, CHRM3, AQP1, PECAM1, ABI3BP, PTPRB, TIMP3, EXOC6, MEIS2, ARL15	VEGFC, ADGRL4, PLPP1		MC	IL1RL1, AGTR1, POSTN	IL1RL1, SYNPO2, NRGN, PDGFRB, FRZB, GATA3, A2M, RPL41, RPS28	POSTN, AGTR1, STK17B, LMO7, SLCO3A1, ITGA8
	46	dCNT	SLC8A1, WFDC2		EC-DVR	46	ADAMTS6, SLC14A1	ADAMTS6, PALMD, CDH13, EXOC6, PTPRB, TIMP3, MEIS2, ARL15	MCTP1, CYYR1, SLC14A1, NOTCH4, CD34, LYPD6B, THSD4		REN	REN	NDUFA4L2, TRPM3, ITGA7, MYH11, C11orf96, S100A6	REN, KCNJ2, LGI2, NTRK3, SERPINI1, WFDC1, CTSZ, GNAS, RPL8
	47	cycCNT	ZNF43, ANLN		EC-PTC	47	PLVAP, FLT1, SLCO2A1	PLVAP, CEACAM1, RAPGEF4, FLT1, PTPRB, SHANK3, TEK, EMCN, ST6GALNAC3, LDB2	RAMP3, SLCO2A1, SH3RF3, HSPG2, PITPNC1		VSMC	PPP1R12B, PDE5A, PLN	PLN, RGS5, RERGL, ITGA7, MYH11, CSRP2, ACTA2, SPARCL1, C11orf96, TAGLN, B2M	PPP1R12B, PDE5A, SLC7A2, RPS24
	48	CCD-PC	PAPPA, PDE10A, KSR2		dEC-PTC	48	LDB2, FTL, FLT1	FLT1, PTPRB, EMCN, LDB2, FTL, CD24, SPP1, GPX3, ZBTB20	EGFL7, DHFR		VSMC/P	CPE, RGS5	RGS5, NDUFA4L2, RERGL, CPE, FRZB, ACTA2, C11orf96, TAGLN, PDGFRB, BGN, TM4SF1, TPM2	SLIT3, PLAC9, NOTCH3
	49	OMCD-PC	FAM81A, SCNN1G, EYA4		EC-AVR	49	PLVAP, GPM6A	PLVAP, PLAT, CEACAM1, TEK, ZNF385D, EMCN, LDB2, EDIL3, PTPRB, TMTC2	TLL1, SEMA3D, GPM6A, RANBP3L, MIR99AHG		dVSMC	RERGL, ACTA2, PLN	PLN, RERGL, RGS5, CSRP2, C11orf96, ACTA2, TAGLN, SPARCL1, MYH11, TPM2, NRGN	ADIRF, MFGE8, MYL9, MCAM
	50	dOMCD-PC	AQP3, SCNN1G, AQP2		dEC	50	B2M, TMSB4X, TMSB10	TMSB4X, B2M, ZBTB20	TMSB10, IGFBP5		MYOF	PRRX1, ECRG4	SYNPO2, ACTA2, AEBP1	ECRG4, PRRX1, ADRA2A, ADGRL3, INPP4B, HSPB6, STEAP4, MUSTN1, VGLL3, AOC3, ADAM33, LHFPL6
	51	dOMCD-PC	AQP2, AQP3		cycEC	51	PTPRB, FLT1, APOLD1	TEK, SHANK3, FLT1, PECAM1, PTPRB, ST6GALNAC3, LDB2	APOLD1		FIB	ADH1B, NR2F1, C7	C7, COL1A2, COL3A1, S100A6, EEF1A1	ADH1B, ITGA1, NR2F1, ZEB2, RPS23
	52	IMCD	HS3ST5, PCDH7, SLC14A2		EC-LYM	52	TBX1, MMRN1	TFPI, ZFPM2	MMRN1, TBX1, SEMA3A, PKHD1L1, CD36, ZNF521, GRAPL, SMAD1, PTPRE, PGM5, DOCK5, KALRN		M-FIB	MOXD1	RPS27A, EEF1A1, RPLP1, RPL10	MOXD1, RPL37, RPS25
	53	dIMCD	KCNK3, CLDN8		MC	53	PIP5K1B, PIEZO2	ROBO1, PIP5K1B, PDGFRB, COL25A1, ITGA8, EBF1, TRPM3	PIEZO2, DAPK2, ITGA11, DAAM2, PDE3A, PHTF2, PLCL1, PRKCA		aFIB	CCDC80, MFAP5	IGFBP6, C1S, CFD, DCN	FBLN1, CCDC80, SFRP4, MFAP5, C3, PLA2G2A, OGN, PROCR, SFRP2, SERPINF1, PCOLCE
	54	dIMCD	SLPI, FXYD4		REN	54	REN	PIP5K1B, NTRK3, ADCY3, HPSE2, CACNB2, NRXN3, CACNA1C, ROBO1, TRPM3	REN, COL23A1, GRID2, TBC1D1, ZFHX3, GNAS		dFIB	COL1A2, LUM	COL3A1, C7, COL1A2, C1S, AEBP1, DCN, BGN	LUM, COL1A1, C1R, TIMP1, MGP, COL6A2
	55	CCD-IC-A	GALNT17, NXPH2		VSMC	55	LDB3, ADRA1A	NTRK3, MYH11, PDZRN4, ADGRL3, HPSE2, CACNA1C	LDB3, ADRA1A, KCNAB1, RGS6, KCNMA1, ELN, SPARCL1, DGKG, ATP10A		B	CD79A, LTB	LTB, CD52, HLA_DRA, CD74, S100A6	MS4A1, CD79A, CD79B, CD37
	56	CNT-IC-A	NXPH2, GALNT17		VSMC/P	56	HS6ST3, RGS5	ADCY3, HS6ST3, PDGFRB, ADGRB3, SLIT3, COL25A1, CACNB2, CACNA1C	RGS5, NOTCH3, CCDC102B, C2CD2, DLC1, ARHGAP42, INPP4B		PL	MZB1		MZB1, DERL3, JCHAIN, TNFRSF17, FKBP11, PRDX4, ISG20, XBP1, SEC11C, SPCS3, SSR3, SSR4, HERPUD1, SPCS2, HSP90B1
	57	dC-IC-A	APOE, SLC4A1		dVSMC	57	TAGLN, MYH11	MYH11, ACTA2, ZBTB20	TAGLN, MYL9, FLNA, DSTN, ACTB		T	IL7R, LTB	CD2, CD3E, LTB, CD3D, IL32, CD52, S100A4, RPS15A	IL7R, CD69, RPS27
	58	OMCD-IC-A	AQP6, FAM184B		MYOF	58	DMD, COL6A3	COL6A3, COL5A1, CDH11, MYH11, GUCY1A2, ACTA2, COL1A2, CALD1	DMD, LMOD1, COL1A1, SULF1, SORBS1, SYNPO2, PALLD		NKC/T	CCL4, GZMH	NKG7, CCL5, GZMA, CD3D, IL32	GZMH, KLRD1, PRF1, CCL4, GZMM, CTSW, GZMB, HOPX, CST7, HCST
	59	tPC-IC	ADTRP, SLC26A7, SCNN1G		cycMYOF	59	GLI2, COL5A1	COL5A1, GUCY1A2, COL6A3, CDH11, FBLN5, TPX2, TSHZ2, NEGR1, DIAPH3	GLI2, ADAMTS12, FN1, TNC, MELK, BRIP1		cycNKC/T	GZMA	GZMA, CD2, CD3E, NKG7, CCL5, CD3D, MKI67, HMGB2, UBE2C, NUSAP1, TOP2A, STMN1	CD3G, ASPM, RAC2
	60	IC-B	INSRR, SLC26A4		FIB	60	NEGR1, C7	C7, FBLN5, GUCY1A2, NEGR1, ATRNL1, CDH11, LAMA2, TSHZ2, SLIT3, CALD1	LPAR1, SVEP1, GNA14, NFASC, ITGA1		MAST	CPA3	IL1RL1, KIT	TPSB2, CPA3, MS4A2, TPSAB1, SLC18A2, HPGDS, LTC4S, SAMSN1, GATA2, LMO4
	61	PapE	GPX2		M-FIB	61	SYT1, GABRG3	HPSE2, LTBP1, ATRNL1, NCAM1, CA8, RIPOR3, BMPR1B	SYT1, GABRG3, LSAMP, CRISPLD2, CLMP, NID1, MOXD1, DACH2		MAC-M2	CD163, C1QB	C1QA, CD14, MRC1, MS4A7, MS4A6A, TYROBP, RNASE1	FOLR2, CD163, STAB1, GPR34, SLCO2B1, C1QB, C1QC, MS4A4A
	62	EC-GC	BTNL9, HECW2		dM-FIB	62	AKR1B1, SLPI, LTBP1	AKR1B1, LTBP1, SLPI, CRYAB, KRT19, S100A11, CLU, AQP2, S100A6, SOX5			cycMNP	HMGB2, MKI67, CDK1	CDK1, MKI67, HMGB2, UBE2C, TOP2A, MS4A6A, MNDA, LYZ, HLA_DRB1, HLA_DRA, HLA_DPB1, CD74	CCNB2, TUBA1B, CKLF
	63	EC-AEA	CHRM3, ADAMTS6		aFIB	63	DCN, PDZRN4	PDZRN4, DCN, PID1, ZFPM2, ABI3BP, LAMA2	CCDC80, NAV3, FGF14, ESR1, FBLN1, FLRT2		MDC	HLA_DQA1, HLA_DPA1, MS4A6A	HLA_DQB1, C1QA, HLA_DPB1, MS4A6A, MNDA, HLA_DRA, HLA_DRB1, FCER1G, LYZ, TYROBP, CD74, AIF1	HLA_DQA1, HLA_DPA1, HLA_DMA
	64	EC-DVR	PALMD, SLC14A1		dFIB	64	MGP, BGN, DCN	DCN, COL1A2, C7	BGN, AEBP1, MGP		cDC	WDFY4	CLNK, HLA_DQB1, DNASE1L3	WDFY4, IRF8, FNBP1, C1orf54, MPEG1, DOCK10, CPNE3, BASP1, SNX3
	65	EC-PTC	SLCO2A1, RAPGEF4, RAMP3, PLVAP		B	65	BANK1, BLK	BCL11A, WDFY4, PRKCB, ARHGAP15, EBF1	FCRL1, BLK, BANK1, PAX5, IKZF3, BACH2, RIPOR2, AFF3, RALGPS2, OSBPL10		ncMON	FCN1, FCGR3A	FCN1, MS4A7, S100A9, LST1, CFD, CTSS, FCER1G, TYROBP, CD52, AIF1, LYZ	FCGR3A, BCL2A1, TNFRSF1B, COTL1
	66	dEC-PTC	EGFL7, FLT1		PL	66	FBXW7		TXNDC11, SEL1L3, CREB3L2, GLCCI1, FBXW7		N	S100A9, S100A8	S100A9, FCN1, CD14, LYZ, LST1, CTSS, MNDA, TYROBP, S100A4, AIF1	S100A8, S100A12, CSTA, NCF1, VCAN
	67	EC-AVR	GPM6A, PLVAP		T	67	THEMIS, CD247	CD247, IKZF1, ARHGAP15, PTPRC	THEMIS, BCL11B, PARP8, FYN		SC/NEU	PLP1	RPLP2	PLP1, NRXN1, GFRA3, SCN7A, CDH19, COL28A1, GPM6B, LGI4, S100B, MPZ, GAS7, NTM
	68	dEC	IGFBP5		NKT	68	CD247, AOAH	CD247, AOAH	SLFN12L, SAMD3, ITGAL
	69	cycEC	TEK, APOLD1		MAST	69
	70	EC-LYM	PKHD1L1, MMRN1		MAC-M2	70	F13A1	PID1, TBXAS1	F13A1, MRC1, CD163, SLCO2B1, MERTK, SLC9A9, RGL1, FMN1, RBPJ
	71	MC	PIEZO2, ROBO1		cycMNP	71	PRKCB, ARHGAP15	MYO1F, IKZF1, ARHGAP15, PRKCB, PTPRC, ZBTB20	DOCK2
	72	REN	REN		MDC	72	ATP8B4, MYO1F, HLA_DRB1	CIITA, TBXAS1, MYO1F, AOAH, CELF2	PIK3R5, ATP8B4, HLA-DRB1, PLXDC2
	73	VSMC	RGS6, ADRA1A		cDC	73	ZNF366, WDFY4	WDFY4, CIITA, IRF8, CLNK, CCSER1	SLC24A4, VAC14, ZNF366, CSF2RA, CBFA2T3, HDAC9, FLT3, CPVL, CAMK2D, ETV6
	74	VSMC/P	CCDC102B, RGS5		pDC	74	CUX2, P2RY14	IRF8, BCL11A, COL26A1	CUX2, PDE4B, IL3RA, RGS7, EPHB1, P2RY14, ZFAT, RUNX2, PLXNA4, PTPRS, UGCG, TCF4
	75	dVSMC	TAGLN, MYH11		ncMON	75	CTSS, PTPRC	TBXAS1, AOAH, PTPRC, PRKCB	TNFRSF1B, CTSS, IRAK3, LYN, TCF7L2
	76	MYOF	KCNMA1, SYNPO2		N	76	S100A8, S100A9		S100A8, S100A9
	77	MYOF	COL6A3, NTM		SC/NEU	77	NRXN1, CADM2	NCAM1, ADGRB3, NRXN3	NRXN1, CDH19, CADM2, ZNF536, SCN7A, NKAIN3, KIRREL3, SLC35F1, NLGN4X, NCAM2, XKR4, GRIK2
	78	MYOF	SLC24A3, RXFP1, SMOC2
	79	cycMYOF	GLI2, COL5A1
	80	FIB	NEGR1, FBLN5, LPAR1, C7
	81	FIB	C7, LUM
	82	M-FIB	PLCXD3, SYT1, HPSE2
	83	dM-FIB	SLPI, LTBP1, AKR1B1
	84	M-FIB	ADAMTSL1, MOXD1
	85	M-FIB	MGP, BGN, HPSE2
	86	aFIB	FLRT2, FGF14
	87	dFIB	MGP, DCN, BGN
	88	B	BANK1, BLK
	89	PL	SEL1L3, GLCCI1
	90	T	THEMIS, CAMK4
	91	NKT	AOAH, CD247
	92	MAST
	93	MAC-M2	F13A1, CD163
	94	cycMNP	PRKCB, ARHGAP15
	95	MDC	RTN1, CSF2RA
	96	cDC	WDFY4, ZNF366
	97	pDC	P2RY14, CUX2
	98	ncMON	CTSS
	99	N	S100A8, S100A9
	100	SC/NEU	NRXN1, CADM2
