# Supplementary material for: An atlas of healthy and injured cell states and niches in the human kidney
Source: Nature. 2023 Jul 19;619(7970):585–94. doi: 10.1038/s41586-023-05769-3 (PMC10356613; doi:10.1038/s41586-023-05769-3)
Supplement: Supplementary file 6 — Supplementary Tables 1–37. [file 41586_2023_5769_MOESM6_ESM.zip › 2021-07-12390D-s6/2021-07-12390D-Supplementary Table 9.xlsx]

## Sheet: S9
	Supplementary Table 9. Cell type-specific epigenomic features.
	Left table: SNARE2 accessible chromatin data was used to identify differentially accessible regions (DARs) across all subclasses. P-values were calculated using Fisher's exact test on a hypergeometric distribution and adjusted P values (or Q values) were calculated using the Benjamini–Hochberg method. Middle table: transcription factor (TF) motif enrichments were identified for marker gene associ…
	Differentially Accessible Regions (DARs)							Motif enrichments for marker gene associated Differentially Accessible Regions (DARs)										Cell type specific TF motif accessibilities (ChromVar)
	Subclass	P Value	Q Value	Log Fold Change	Chromosomal Site	Gene		Subclass	TF Motif	Observed	Background	Percent Observed	Percent Background	Fold Enrichment	P value			Cluster	P Value	Adjusted P Value	Average Log Fold Change	Percent Accessible Motif Sites in Cluster	Percent Accessible Motif Sites Outside Cluster	Motif
	POD	2.50671e-33	6.6762e-29	4.80398	chr1:179575372-179576224	NPHS2		POD	EGR1	198	5958	43.61	14.9	2.93	2.16e-49			POD	0	0	1.67535	0.784	0.485	LMX1B
	POD	2.10785e-29	3.02286e-25	4.83554	chr3:154228421-154229343	ARHGEF26		POD	KLF15	193	6090	42.51	15.23	2.79	1.01e-44			POD	0	0	1.24346	0.847	0.488	Wt1
	POD	2.72036e-28	3.07373e-24	4.31502	chr7:153886505-153887423	DPP6		POD	Wt1	244	9451	53.74	23.63	2.27	6.07e-44			POD	0	0	1.03542	0.791	0.486	ZNF263
	POD	9.38991e-27	7.48319e-23	4.25613	chr15:25737122-25737640	ATP10A		POD	ZNF148	260	10983	57.27	27.46	2.09	6.3e-41			POD	1.84e-284	1.37e-281	1.3377	0.764	0.489	Foxj3
	POD	1.36022e-25	9.5694e-22	4.50332	chr10:119413684-119414418	GRK5		POD	ZBTB14	130	3340	28.63	8.35	3.43	5.52e-37			POD	1.75e-233	1.31e-230	1.26085	0.729	0.496	FOXD2
	POD	1.86695e-25	1.26567e-21	3.47874	chr17:13601242-13602520	HS3ST3A1		POD	EGR3	141	3951	31.06	9.88	3.14	2.64e-36			POD	3.79e-220	2.82e-217	0.619197	0.748	0.499	EGR1
	POD	6.01141e-25	3.55786e-21	4.58278	chr9:123368061-123368772	CRB2		POD	MAZ	224	9038	49.34	22.6	2.18	4.26e-36			POD	2.25e-207	1.67e-204	0.559988	0.751	0.489	ZNF148
	POD	2.95903e-24	1.41451e-20	4.81939	chr10:77872050-77872540	DLG5		POD	E2F6	195	7236	42.95	18.09	2.37	5.14e-35			POD	4.23e-203	3.15e-200	1.08944	0.72	0.495	FOXC1
	POD	3.83727e-24	1.78849e-20	4.08357	chr6:133888775-133889422	TARID		POD	SP9	183	6651	40.31	16.63	2.42	1.67e-33			POD	9.37e-196	6.99e-193	0.812411	0.725	0.498	Arid3a
	POD	1.13451e-22	4.06752e-19	3.39449	chr20:57265287-57266776	BMP7		POD	KLF16	203	8071	44.71	20.18	2.22	1.58e-32			POD	1.98e-194	1.48e-191	0.527221	0.732	0.496	KLF15
	POD	2.35559e-22	7.98473e-19	4.26031	chr6:111712072-111712695	FYN		POD	KLF4	242	10974	53.3	27.44	1.94	1.4e-31			POD	1.06e-190	7.89e-188	1.08746	0.734	0.486	FOXP2
	POD	3.61368e-22	1.20305e-18	4.13146	chr15:41564238-41564760	TYRO3		POD	KLF5	236	10735	51.98	26.84	1.94	3.14e-30			POD	1.09e-189	8.11e-187	1.06364	0.717	0.492	Arid3b
	POD	1.06902e-21	3.04276e-18	4.00683	chr11:12397560-12398353	PARVA		POD	ZNF263	215	9305	47.36	23.26	2.04	1.32e-29			POD	6.8e-153	5.07e-150	0.57268	0.705	0.495	E2F6
	POD	2.15968e-21	5.75194e-18	2.95293	chr4:95548688-95549884	UNC5C		POD	SP2	180	6944	39.65	17.36	2.28	1.57e-29			POD	5.5e-135	4.1e-132	0.845938	0.693	0.486	FOXK1
	POD	1.157e-20	2.61458e-17	4.05839	chr13:32260928-32261939	FRY		POD	CTCFL	172	6717	37.89	16.79	2.26	2.67e-27			POD	2.05e-125	1.53e-122	0.771241	0.682	0.492	Tcf12
	POD	7.23022e-20	1.38964e-16	3.91829	chr5:113118953-113119913	MCC		POD	EGR2	95	2378	20.93	5.95	3.52	2.85e-27			POD	3.82e-125	2.85e-122	0.735164	0.687	0.486	FOXP1
	POD	2.52586e-19	4.22336e-16	4.29327	chr3:56974367-56975042	ARHGEF3		POD	Znf281	169	6834	37.22	17.09	2.18	5.36e-25			POD	2.19e-119	1.63e-116	0.754766	0.687	0.492	Foxo1
	POD	2.67518e-19	4.45305e-16	3.54176	chr12:15321921-15323281	PTPRO		POD	NRF1	105	3071	23.13	7.68	3.01	7.54e-25			POD	2.17e-118	1.62e-115	0.73043	0.685	0.487	Foxj2
	POD	4.13678e-19	6.67734e-16	4.05231	chr1:100364567-100365011	CDC14A		POD	KLF11	162	6406	35.68	16.02	2.23	8.26e-25			POD	1.81e-113	1.35e-110	0.932261	0.662	0.493	TEAD2
	POD	5.31166e-19	8.3921e-16	3.64468	chr10:122258088-122259348	HTRA1		POD	TFDP1	96	2634	21.15	6.59	3.21	1.28e-24			POD	2.12e-112	1.58e-109	0.933663	0.691	0.477	MAFG
	POD	7.23693e-19	1.11504e-15	3.34108	chr17:38464290-38465546	ARHGAP23		POD	EGR4	110	3397	24.23	8.49	2.85	3.43e-24			POD	3.01e-112	2.25e-109	0.71273	0.225	0.476	JUND
	POD	3.07819e-18	4.11381e-15	3.30067	chr3:37956141-37957213	CTDSPL		POD	ZNF740	157	6185	34.58	15.46	2.24	4.46e-24			POD	1.13e-110	8.4e-108	0.755807	0.67	0.493	FOXN3
	POD	7.08719e-18	8.98834e-15	3.2258	chr5:151686340-151687509	SPARC		POD	TCFL5	81	1980	17.84	4.95	3.6	8.21e-24			POD	8.15e-104	6.08e-101	0.773413	0.69	0.477	Mafb
	POD	1.09418e-17	1.35543e-14	3.31414	chr5:9265229-9266071	SEMA5A		POD	SP8	163	6844	35.9	17.11	2.1	3.42e-22			POD	6.29e-99	4.7e-96	0.666861	0.662	0.492	Tcf21
	POD	1.32176e-17	1.62118e-14	4.90442	chr1:231037833-231038263	FAM89A		POD	SP3	164	6943	36.12	17.36	2.08	5.62e-22			POD	1.25e-98	9.3e-96	0.48647	0.681	0.494	NRF1
	POD	1.32176e-17	1.62118e-14	4.90442	chr5:76718925-76719191	F2R		POD	KLF9	198	9356	43.61	23.39	1.86	1.08e-21			POD	7.71e-89	5.75e-86	0.811966	0.648	0.494	TEAD3
	POD	1.50446e-17	1.82723e-14	2.95699	chr18:59696110-59697784	CCBE1		POD	KLF2	173	7716	38.11	19.29	1.98	6.06e-21			POD	1.21e-86	9.03e-84	0.560263	0.664	0.488	FOXK2
	POD	1.52784e-17	1.84961e-14	4.13526	chr15:25860341-25860665	ATP10A		POD	ZNF460	232	12406	51.1	31.02	1.65	2.94e-19			POD	2.68e-83	2e-80	0.745355	0.637	0.495	TEAD4
	POD	2.32932e-17	2.73121e-14	4.17397	chr16:88719024-88719631	PIEZO1		POD	ZBTB33	55	1152	12.11	2.88	4.21	3.28e-19			POD	4.67e-83	3.48e-80	0.541299	0.66	0.486	FOXO3
	POD	4.0874e-17	4.59052e-14	2.81011	chr6:168087470-168088878	FRMD1		POD	ZIC3	105	3737	23.13	9.34	2.48	1.73e-18			POD	9.34e-82	6.97e-79	0.589559	0.658	0.493	Stat2
	POD	1.14503e-16	1.1794e-13	4.44275	chr19:35843794-35844181	NPHS1		POD	EWSR1-FLI1	218	11522	48.02	28.81	1.67	2.96e-18			POD	3.83e-73	2.85e-70	0.503062	0.652	0.489	IRF1
	POD	1.41359e-16	1.4018e-13	4.60759	chr2:134254773-134255062	MGAT5		POD	VEZF1	83	2562	18.28	6.41	2.85	4.29e-18			POD	4.02e-70	3e-67	0.374548	0.651	0.501	KLF11
	POD	2.36351e-16	2.29498e-13	2.88313	chr6:168078155-168079453	FRMD1		POD	RREB1	176	8520	38.77	21.3	1.82	1.38e-17			POD	5.37e-68	4.01e-65	0.556415	0.642	0.49	YY1
	POD	7.67878e-16	6.89917e-13	4.38134	chr17:927425-928018	NXN		POD	ZIC5	102	3793	22.47	9.48	2.37	1.2e-16			POD	3.73e-63	2.78e-60	0.323203	0.647	0.501	SP3
	POD	9.20742e-16	8.15471e-13	4.45511	chr5:167754481-167755080	TENM2		POD	KLF17	138	6097	30.4	15.24	1.99	1.99e-16			POD	6.37e-63	4.75e-60	0.489198	0.63	0.495	IRF2
	POD	1.00794e-15	8.71991e-13	4.54048	chr14:100112612-100113049	EVL		POD	TFAP2E	96	3484	21.15	8.71	2.43	2.61e-16			POD	7.91e-63	5.9e-60	0.358955	0.647	0.497	SP4
	POD	1.25568e-15	1.0788e-12	3.03382	chr16:67517850-67518465	RIPOR1		POD	PLAG1	140	6294	30.84	15.74	1.96	4.66e-16			POD	1.79e-56	1.34e-53	0.466743	0.635	0.497	IRF3
	POD	1.52127e-15	1.27755e-12	4.28651	chr1:179577628-179578116	NPHS2		POD	HINFP	59	1575	13	3.94	3.3	1.07e-15			POD	7.61e-55	5.68e-52	0.560277	0.637	0.486	EMX2
	POD	2.21321e-15	1.80972e-12	3.00481	chr1:240091621-240093224	FMN2		POD	TFAP2A(var.2)	116	4786	25.55	11.97	2.14	1.08e-15			POD	8.5e-55	6.34e-52	0.531515	0.609	0.496	TEAD1
	POD	4.25628e-15	3.29258e-12	2.58461	chr10:102775895-102777377	WBP1L		POD	MZF1(var.2)	106	4234	23.35	10.59	2.21	3.31e-15			POD	1.49e-54	1.11e-51	0.487186	0.634	0.485	HOXC8
	POD	4.73988e-15	3.62903e-12	4.12373	chr6:150722629-150723431	PLEKHG1		POD	ZIC4	94	3716	20.7	9.29	2.23	1.02e-13			POD	1.23e-53	9.14e-51	0.396253	0.614	0.514	CTCF
	POD	5.40432e-15	4.0874e-12	3.41135	chr14:85533013-85533485	FLRT2		POD	ZNF449	113	4919	24.89	12.3	2.02	1.14e-13			POD	7.47e-52	5.57e-49	0.523014	0.63	0.484	NFYC
	POD	6.30096e-15	4.66154e-12	4.388	chr6:111760068-111760598	FYN		POD	SP4	127	5863	27.97	14.66	1.91	1.42e-13			POD	4.54e-48	3.39e-45	0.535756	0.597	0.484	EMX1
	POD	6.85607e-15	5.06217e-12	2.81445	chr11:101582575-101584069	TRPC6		POD	GLIS2	71	2446	15.64	6.12	2.56	3.58e-13			POD	1.34e-46	9.97e-44	0.463694	0.621	0.488	ZNF384
	POD	1.12598e-14	8.04293e-12	3.3925	chr15:25862921-25863535	ATP10A		POD	PLAGL2	85	3291	18.72	8.23	2.28	6.81e-13			POD	6.28e-46	4.68e-43	0.562025	0.624	0.481	TEF
	POD	1.2846e-14	9.05453e-12	2.80802	chr2:184597422-184598896	ZNF804A		POD	KLF14	104	4548	22.91	11.37	2.01	1.99e-12			POD	9.76e-45	7.28e-42	0.310465	0.618	0.498	TFDP1
	POD	1.60608e-14	1.11726e-11	2.33021	chr12:20367803-20370017	PDE3A		POD	KLF10	133	6505	29.3	16.26	1.8	2.13e-12			POD	2.1e-37	1.56e-34	0.489694	0.617	0.478	POU6F1
	POD	1.64246e-14	1.12784e-11	4.35323	chr11:73344307-73344579	ARHGEF17		POD	BHLHE22(var.2)	114	5225	25.11	13.06	1.92	2.59e-12			POD	2e-36	1.49e-33	0.370604	0.591	0.496	MEF2A
	POD	1.72064e-14	1.17289e-11	3.92881	chr15:59444969-59445575	FAM81A		POD	Plagl1	138	6945	30.4	17.36	1.75	5.58e-12			POD	3.63e-35	2.71e-32	0.490246	0.585	0.487	HOXB3
	POD	1.95282e-14	1.30025e-11	3.07077	chr11:20110712-20111644	NAV2		POD	ZKSCAN5	156	8306	34.36	20.77	1.65	1.01e-11			POD	4.21e-35	3.14e-32	0.445597	0.608	0.488	ZNF317
	POD	2.64734e-14	1.73786e-11	2.55091	chr5:15499559-15501721	FBXL7		POD	ZFP57	44	1204	9.69	3.01	3.22	1.37e-11			POD	1.83e-32	1.37e-29	0.351781	0.601	0.495	MEF2C
	POD	2.69363e-14	1.76514e-11	3.4953	chr1:100362844-100363241	CDC14A		POD	INSM1	112	5242	24.67	13.11	1.88	1.62e-11			POD	3.93e-32	2.93e-29	0.503638	0.605	0.48	MAF
	POD	2.87278e-14	1.86613e-11	4.06361	chr4:8070672-8071260	ABLIM2		POD	ZIC1	92	3940	20.26	9.85	2.06	1.75e-11			POD	1.58e-30	1.18e-27	0.313424	0.619	0.499	HINFP
	POD	3.22562e-14	2.08444e-11	3.7138	chr10:72080356-72080978	SPOCK2		POD	Ahr::Arnt	112	5272	24.67	13.18	1.87	2.31e-11			POD	4.15e-30	3.1e-27	0.382723	0.591	0.491	MEIS1
	POD	3.47554e-14	2.21524e-11	3.02712	chr5:151739868-151740959	SPARC		POD	TFAP2C	92	3983	20.26	9.96	2.04	3.14e-11			POD	1.44e-29	1.08e-26	0.486984	0.599	0.485	Mecom
	POD	5.07713e-14	3.11876e-11	3.5012	chr6:111663381-111663973	FYN		POD	GLI3	85	3584	18.72	8.96	2.09	5.71e-11			POD	1.89e-28	1.41e-25	0.386597	0.591	0.483	NFYB
	POD	5.14407e-14	3.15468e-11	2.43716	chr3:155079519-155080393	MME		POD	Zfx	149	7978	32.82	19.95	1.65	6.04e-11			POD	2.9e-28	2.16e-25	0.384734	0.594	0.49	SOX4
	POD	7.14668e-14	4.28417e-11	3.05102	chr1:12636242-12637193	DHRS3		POD	NHLH1	101	4665	22.25	11.66	1.91	1.07e-10			POD	1.09e-27	8.09e-25	0.324251	0.595	0.499	MZF1(var.2)
	POD	9.40716e-14	5.51511e-11	2.94071	chr8:55101028-55102121	XKR4		POD	KLF3	106	5013	23.35	12.53	1.86	1.26e-10			POD	7.96e-25	5.94e-22	0.317038	0.574	0.492	KLF13
	POD	1.71859e-13	9.47933e-11	4.00087	chr20:36544141-36544407	MYL9		POD	Tcf12	130	6740	28.63	16.85	1.7	2.34e-10			POD	4.49e-24	3.35e-21	0.269997	0.571	0.478	OVOL2
	POD	1.74128e-13	9.5903e-11	2.70738	chr20:62368591-62369359	LAMA5		POD	HES1	56	1960	12.33	4.9	2.52	2.7e-10			POD	1.3e-22	9.71e-20	0.307969	0.582	0.488	MEIS2
	POD	1.78816e-13	9.79067e-11	3.76808	chr8:18851340-18851765	PSD3		POD	TFAP2A(var.3)	82	3586	18.06	8.97	2.01	7.67e-10			POD	2.47e-20	1.84e-17	0.343533	0.578	0.491	NFIL3
	POD	2.86412e-13	1.5278e-10	4.24361	chr1:207497449-207497861	CR1		POD	TFAP2B(var.2)	88	4036	19.38	10.09	1.92	1.67e-09			POD	4.45e-20	3.32e-17	0.306223	0.564	0.488	ELK3
	POD	3.87102e-13	2.00747e-10	3.49074	chr15:25775334-25775960	ATP10A		POD	GLI2	83	3713	18.28	9.28	1.97	1.72e-09			POD	1.56e-19	1.17e-16	0.372578	0.582	0.482	Creb5
	POD	4.96188e-13	2.54486e-10	3.22126	chr14:99524057-99525102	CCDC85C		POD	TFAP2C(var.3)	76	3342	16.74	8.36	2	4.62e-09			POD	7.74e-19	5.78e-16	0.371344	0.582	0.48	JDP2(var.2)
	POD	5.4765e-13	2.76694e-10	2.76567	chr4:89836525-89837936	SNCA		POD	SP1	121	6426	26.65	16.07	1.66	5.55e-09			POD	2.72e-18	2.03e-15	0.317315	0.579	0.48	ATF3
	POD	7.20265e-13	3.56656e-10	3.76047	chr17:11608318-11608803	DNAH9		POD	MYOG	85	3988	18.72	9.97	1.88	9.71e-09			POD	1.38e-17	1.03e-14	0.290147	0.552	0.49	LHX1
	POD	7.28152e-13	3.60084e-10	3.49716	chr10:50993460-50994003	PRKG1		POD	ASCL1	98	4874	21.59	12.19	1.77	1.06e-08			POD	6.32e-17	4.71e-14	0.301002	0.572	0.479	JUNB(var.2)
	POD	7.58423e-13	3.71603e-10	3.31456	chr10:122504403-122504882	HTRA1		POD	ZBTB7C	47	1668	10.35	4.17	2.48	1.27e-08			POD	7.06e-16	5.27e-13	0.254389	0.562	0.488	RFX7
	POD	7.75195e-13	3.79323e-10	2.67161	chr13:113545388-113546897	TMCO3		POD	TFAP2B(var.3)	82	3817	18.06	9.54	1.89	1.33e-08			POD	1.02e-13	7.62e-11	0.271605	0.558	0.479	GMEB2
	POD	9.52074e-13	4.57469e-10	4.4663	chr10:122507615-122507936	HTRA1		POD	MYF5	74	3349	16.3	8.37	1.95	2.52e-08			POD	2.08e-12	1.55e-09	0.267404	0.554	0.48	Atf1
	POD	1.00959e-12	4.79673e-10	3.03995	chr2:197106843-197108091	ANKRD44		POD	KLF6	102	5238	22.47	13.1	1.72	2.53e-08			POD	4.75e-12	3.54e-09	0.311425	0.561	0.479	Gmeb1
	POD	1.22211e-12	5.7463e-10	2.27828	chr6:107488813-107491488	SOBP		POD	SPIB	151	8876	33.26	22.19	1.5	3.39e-08			PEC	5.39e-76	4.02e-73	0.875899	0.778	0.494	Wt1
	POD	1.55479e-12	7.15716e-10	3.29319	chr3:13281289-13282133	IQSEC1		POD	ZBTB7B	42	1458	9.25	3.65	2.54	4.35e-08			PEC	8.39e-63	6.26e-60	0.831183	0.776	0.49	ZNF263
	POD	1.93876e-12	8.73066e-10	4.54288	chr9:92607863-92608143	CENPP		POD	ATOH1(var.2)	86	4232	18.94	10.58	1.79	6.74e-08			PEC	2.79e-46	2.08e-43	1.02663	0.766	0.496	TEAD3
	POD	2.38855e-12	1.05397e-09	4.23562	chr10:122192054-122192495	TACC2		POD	TFAP2B	82	3978	18.06	9.95	1.82	8.01e-08			PEC	2.9e-44	2.16e-41	0.981004	0.749	0.496	TEAD4
	POD	2.7015e-12	1.16182e-09	4.31869	chr12:49000997-49001241	DDN		POD	Zic1::Zic2	140	8223	30.84	20.56	1.5	1.38e-07			PEC	2.9e-44	2.16e-41	0.525944	0.785	0.503	EGR1
	POD	3.89086e-12	1.60839e-09	3.9381	chr1:8328722-8329275	SLC45A1		POD	HIC2	79	3834	17.4	9.59	1.82	1.48e-07			PEC	1.57e-36	1.17e-33	0.48381	0.726	0.493	ZNF148
	POD	5.00191e-12	2.0383e-09	2.57463	chr2:160062021-160063105	PLA2R1		POD	TFAP2C(var.2)	121	6810	26.65	17.03	1.57	1.53e-07			PEC	3.99e-36	2.98e-33	0.910856	0.709	0.497	TEAD1
	POD	8.47275e-12	3.22697e-09	3.8016	chr15:41568384-41568687	TYRO3		POD	FERD3L	70	3250	15.42	8.13	1.9	1.7e-07			PEC	2.92e-23	2.18e-20	0.62532	0.688	0.481	ATF3
	POD	1.07931e-11	4.04056e-09	2.57032	chr10:17228084-17228875	VIM		POD	Ascl2	99	5283	21.81	13.21	1.65	2.75e-07			PEC	1e-22	7.46e-20	0.714119	0.686	0.484	CREB1
	POD	1.09646e-11	4.09652e-09	2.61857	chr12:65278001-65279432	MSRB3		POD	EBF1	107	5876	23.57	14.69	1.6	3.22e-07			PEC	2.13e-20	1.59e-17	0.528271	0.682	0.483	Creb5
	POD	1.24275e-11	4.56531e-09	4.08314	chr9:123355999-123356255	CRB2		POD	NHLH2	82	4117	18.06	10.29	1.75	3.37e-07			PEC	6.88e-18	5.13e-15	0.48099	0.667	0.495	Stat2
	POD	1.30106e-11	4.77013e-09	2.98157	chr4:110370980-110371879	ENPEP		POD	NFKB2	55	2350	12.11	5.88	2.06	3.37e-07			PEC	6.58e-17	4.91e-14	0.591863	0.634	0.486	JUN
	POD	1.43136e-11	5.20688e-09	2.62689	chr8:73092387-73093420	SBSPON		POD	NR2C2	113	6331	24.89	15.83	1.57	3.72e-07			PEC	1.36e-16	1.01e-13	0.661308	0.619	0.486	ATF2
	POD	2.26573e-11	7.87339e-09	3.46403	chr6:133895557-133896003	TARID		POD	Ptf1a(var.2)	73	3563	16.08	8.91	1.81	5.97e-07			PEC	1.51e-16	1.12e-13	0.465109	0.615	0.489	REL
	POD	3.04525e-11	1.03131e-08	3.54811	chr4:110423814-110424566	ENPEP		POD	ZNF684	80	4046	17.62	10.12	1.74	6.46e-07			PEC	1.51e-15	1.12e-12	0.518043	0.632	0.482	CREM
	POD	3.62862e-11	1.21236e-08	3.90185	chr18:6776177-6776512	ARHGAP28		POD	TEAD2	85	4428	18.72	11.07	1.69	9.09e-07			PEC	2.92e-15	2.18e-12	0.314407	0.636	0.499	SP4
	POD	5.36244e-11	1.71924e-08	3.01223	chr19:35845264-35846185	NPHS1		POD	ZNF682	97	5378	21.37	13.45	1.59	2.08e-06			PEC	1.6e-14	1.2e-11	0.510704	0.64	0.488	JUND(var.2)
	POD	5.53959e-11	1.75194e-08	3.82562	chr18:80249264-80249560	PARD6G		POD	BHLHA15(var.2)	77	3966	16.96	9.92	1.71	2.18e-06			PEC	1.95e-14	1.46e-11	0.304742	0.661	0.503	SP3
	POD	5.71874e-11	1.79187e-08	2.72415	chr2:127675004-127676110	LIMS2		POD	Zic2	124	7428	27.31	18.57	1.47	2.86e-06			PEC	2.13e-14	1.59e-11	0.507372	0.644	0.499	FOXC1
	POD	6.29445e-11	1.95257e-08	3.67354	chr5:150137289-150137515	PDGFRB		POD	ZNF75D	90	4969	19.82	12.42	1.6	4.56e-06			PEC	2.54e-13	1.9e-10	0.37849	0.655	0.499	IRF3
	POD	6.75071e-11	2.08716e-08	3.51708	chr3:155158470-155158832	MME		POD	EBF3	94	5270	20.7	13.18	1.57	5e-06			PEC	2.37e-12	1.77e-09	0.356286	0.628	0.497	IRF2
	POD	7.44087e-11	2.2835e-08	3.31489	chr19:40245319-40246021	AKT2		POD	SPI1	162	10592	35.68	26.48	1.35	8.96e-06			PEC	5.19e-12	3.87e-09	0.401634	0.621	0.493	Stat5b
	POD	9.24445e-11	2.77531e-08	3.44079	chr1:100360805-100361065	CDC14A		POD	MIXL1	41	1752	9.03	4.38	2.06	1.17e-05			PEC	1.18e-10	8.84e-08	0.407078	0.6	0.492	RFX2
	POD	9.31965e-11	2.79564e-08	2.60188	chr4:110475591-110476870	ENPEP		POD	GLIS3	44	1987	9.69	4.97	1.95	2.13e-05			PEC	5.18e-10	3.87e-07	0.410495	0.59	0.492	MEIS2(var.2)
	POD	9.60756e-11	2.87372e-08	2.96908	chr5:150155248-150156076	PDGFRB		POD	GCM2	25	876	5.51	2.19	2.51	2.93e-05			PEC	5.55e-10	4.14e-07	0.283944	0.596	0.496	SP1
	POD	9.89047e-11	2.95262e-08	3.19729	chr15:70701918-70702384	UACA		POD	MAFA	49	2346	10.79	5.87	1.84	3.2e-05			PEC	1.17e-09	8.76e-07	0.34033	0.607	0.494	NFKB2
	POD	1.02237e-10	3.04722e-08	3.1771	chr6:133854557-133855436	TARID		POD	PRRX1	40	1776	8.81	4.44	1.98	3.53e-05			PEC	4.18e-09	3.12e-06	0.467919	0.59	0.478	NFE2L1
	POD	1.09846e-10	3.20735e-08	3.69468	chr17:81052836-81053059	BAIAP2		POD	UNCX	40	1776	8.81	4.44	1.98	3.53e-05			PEC	2.67e-08	1.99e-05	0.372841	0.6	0.498	ZKSCAN5
	POD	1.10278e-10	3.21241e-08	3.08887	chr11:2390623-2391100	CD81		POD	Ebf2	87	5024	19.16	12.56	1.53	3.7e-05			PEC	2.68e-08	2e-05	0.408396	0.573	0.5	ZNF75D
	POD	1.18253e-10	3.42599e-08	3.37399	chr1:12460772-12461637	DHRS3		POD	OSR2	90	5257	19.82	13.14	1.51	4.03e-05			PEC	2.79e-08	2.08e-05	0.336283	0.586	0.495	PBX2
	POD	1.18253e-10	3.42599e-08	3.37399	chr19:35852280-35852728	NPHS1		POD	Klf1	108	6613	23.79	16.53	1.44	4.12e-05			PEC	3.57e-08	2.66e-05	0.298268	0.615	0.49	FOXP2
	POD	1.19805e-10	3.46826e-08	2.11379	chr5:40678844-40680169	PTGER4		POD	REL	58	2995	12.78	7.49	1.71	4.97e-05			PEC	1.02e-07	7.64e-05	0.267836	0.613	0.5	TFDP1
	POD	1.30912e-10	3.77806e-08	3.34359	chr6:111711227-111711797	FYN		POD	RELA	64	3416	14.1	8.54	1.65	5.21e-05			PEC	1.29e-07	9.61e-05	0.387371	0.569	0.486	NFYC
	POD	1.34417e-10	3.82299e-08	4.12604	chr4:105956701-105957181	NPNT		POD	THAP1	77	4373	16.96	10.93	1.55	6.63e-05			PEC	2.38e-07	0.000177522	0.351335	0.575	0.494	KLF13
	POD	1.34417e-10	3.82299e-08	4.12604	chr17:32863425-32863845	MYO1D		POD	TCF4	102	6240	22.47	15.6	1.44	6.99e-05			PEC	4.11e-07	0.000306854	0.298427	0.579	0.5	VEZF1
	POD	1.37233e-10	3.87648e-08	3.90218	chr3:159067814-159068264	IQCJ-SCHIP1		POD	SOHLH2	28	1099	6.17	2.75	2.24	7.2e-05			PEC	5.92e-07	0.000441363	0.314662	0.59	0.509	RREB1
	POD	1.4509e-10	4.05237e-08	3.63792	chr12:15218786-15218990	RERG		POD	Tcf21	53	2700	11.67	6.75	1.73	7.65e-05			PEC	8.89e-07	0.000663189	0.359924	0.588	0.495	MEIS1(var.2)
	POD	1.85366e-10	5.10462e-08	2.9606	chr1:1357749-1358706	MXRA8		POD	ASCL1(var.2)	109	6888	24.01	17.22	1.39	0.000137			PEC	1.31e-06	0.000980439	0.256038	0.59	0.492	BCL6
	POD	1.90049e-10	5.22588e-08	2.66048	chr17:81096593-81097626	BAIAP2		POD	RARA::RXRG	63	3466	13.88	8.67	1.6	0.000141			PEC	6.66e-06	0.00496762	0.346216	0.561	0.489	BACH2(var.2)
	POD	1.92012e-10	5.27208e-08	3.19338	chr10:122126543-122127589	TACC2		POD	Lhx4	30	1273	6.61	3.18	2.08	0.000158			PEC	1.17e-05	0.00871139	0.426495	0.55	0.487	ATF4
	POD	2.34913e-10	6.29245e-08	2.5283	chr4:182143763-182144892	TENM3		POD	NFKB1	49	2506	10.79	6.27	1.72	0.000159			PEC	2.25e-05	0.0168219	0.323282	0.579	0.495	NFKB1
	POD	2.56214e-10	6.78986e-08	2.87159	chr15:25861919-25862823	ATP10A		POD	ZNF16	87	5279	19.16	13.2	1.45	0.000208			PEC	0.000285034	0.212635	0.382081	0.556	0.485	Nfe2l2
	POD	4.28155e-10	1.0736e-07	2.70332	chr2:73999775-74000498	TET3		POD	TEAD4	83	4980	18.28	12.45	1.47	0.000209			PT-S1	0	0	3.25873	0.938	0.368	HNF1B
	POD	4.79822e-10	1.19035e-07	3.3462	chr20:47711015-47711622	SULF2		POD	NFIX(var.2)	84	5114	18.5	12.79	1.45	0.000305			PT-S1	0	0	3.08483	0.952	0.31	HNF4A(var.2)
	POD	7.12476e-10	1.7006e-07	2.95412	chr5:72108049-72109002	MAP1B		POD	YY2	34	1580	7.49	3.95	1.9	0.000316			PT-S1	0	0	3.08275	0.936	0.35	Rxra
	POD	7.57188e-10	1.7779e-07	3.70363	chr1:156675686-156676003	NES		POD	Arnt	73	4301	16.08	10.75	1.5	0.000319			PT-S1	0	0	3.06459	0.936	0.372	HNF1A
	POD	7.57188e-10	1.7779e-07	3.70363	chr9:72518521-72518944	TMC1		POD	PRDM1	106	6828	23.35	17.07	1.37	0.000359			PT-S1	0	0	2.7629	0.958	0.293	HNF4A
	POD	7.83675e-10	1.83316e-07	3.00628	chr20:57243638-57244832	BMP7		POD	HES6	34	1594	7.49	3.99	1.88	0.00037			PT-S1	0	0	2.72446	0.959	0.293	HNF4G
	POD	7.92099e-10	1.85054e-07	2.82599	chr5:142697287-142698216	FGF1		POD	ZSCAN4	69	4047	15.2	10.12	1.5	0.000419			PT-S1	0	0	2.66222	0.916	0.374	PPARD
	POD	9.26585e-10	2.11998e-07	2.44019	chr8:105318219-105319784	ZFPM2		POD	MTF1	37	1816	8.15	4.54	1.8	0.000488			PT-S1	0	0	2.40873	0.9	0.389	THRB
	POD	9.30739e-10	2.11998e-07	4.01913	chr20:64265217-64265465	PCMTD2		POD	Klf12	73	4391	16.08	10.98	1.46	0.000576			PT-S1	0	0	1.60598	0.857	0.419	NR2C2
	POD	1.01556e-09	2.29774e-07	3.31517	chr1:236516979-236517577	LGALS8		POD	LMX1A	37	1833	8.15	4.58	1.78	0.000579			PT-S1	0	0	1.51209	0.809	0.438	TCF7L1
	POD	1.25748e-09	2.79961e-07	2.23232	chr8:25183443-25185448	DOCK5		POD	Foxo1	81	5003	17.84	12.51	1.43	0.000618			PT-S1	0	0	1.26104	0.761	0.452	Rarb
	POD	1.27542e-09	2.81632e-07	3.85366	chr11:12119702-12120155	MICAL2		POD	ZEB1	99	6385	21.81	15.96	1.37	0.000621			PT-S1	0	0	1.15567	0.726	0.46	MAF
	POD	1.27542e-09	2.81632e-07	3.85366	chr18:80200250-80200486	PARD6G		POD	REST	79	4876	17.4	12.19	1.43	0.000714			PT-S1	0	0	1.12546	0.742	0.46	NR4A1
	POD	1.30929e-09	2.88699e-07	2.07043	chr9:83537126-83538914	FRMD3		POD	RAX	33	1592	7.27	3.98	1.83	0.000733			PT-S1	1e-247	7.48e-245	0.520775	0.632	0.479	TCF7L2
	POD	1.3162e-09	2.90051e-07	2.16877	chr1:8702851-8703692	RERE		POD	E2F3	10	255	2.2	0.64	3.46	0.000734			PT-S1	1.16e-240	8.63e-238	0.572821	0.624	0.475	VDR
	POD	1.37428e-09	3.01248e-07	2.17783	chr3:64687379-64688308	ADAMTS9		POD	Sox6	74	4511	16.3	11.28	1.45	0.000766			PT-S1	2.77e-172	2.07e-169	0.522525	0.596	0.472	HMBOX1
	POD	1.54677e-09	3.35509e-07	3.38584	chr7:153888044-153888417	DPP6		POD	CREB3	23	978	5.07	2.45	2.07	0.000929			PT-S1	8.16e-160	6.09e-157	0.465461	0.604	0.475	MITF
	POD	1.57343e-09	3.40696e-07	3.04323	chr1:207495631-207496571	CR1		POD	TCF3	91	5843	20.04	14.61	1.37	0.000945			PT-S1	1.51e-151	1.13e-148	0.457109	0.599	0.477	Mecom
	POD	1.72205e-09	3.71366e-07	3.52544	chr11:12138127-12138636	MICAL2		POD	TEAD3	72	4416	15.86	11.04	1.44	0.00107			PT-S1	1.04e-114	7.75e-112	0.34747	0.585	0.486	REST
	POD	1.7905e-09	3.84264e-07	2.60997	chr3:124771880-124772816	ITGB5		POD	SOX4	71	4341	15.64	10.85	1.44	0.00107			PT-S1	1.51e-112	1.12e-109	0.401379	0.586	0.485	ZNF652
	POD	2.18168e-09	4.57779e-07	2.87813	chr1:207866530-207866998	MIR29B2CHG		POD	SOX12	21	869	4.63	2.17	2.13	0.0011			PT-S1	9.32e-107	6.95e-104	0.386811	0.58	0.48	RORA(var.2)
	POD	2.20664e-09	4.62757e-07	2.46705	chr12:40691977-40693751	CNTN1		POD	CENPB	16	582	3.52	1.46	2.42	0.00115			PT-S1	1.79e-96	1.34e-93	0.277506	0.583	0.487	NR6A1
	POD	2.21748e-09	4.64769e-07	2.16555	chr1:184386206-184388074	C1orf21		POD	TEAD1	79	4978	17.4	12.45	1.4	0.00129			PT-S1	1.9e-84	1.42e-81	0.338984	0.573	0.48	RORC
	POD	2.41543e-09	5.03428e-07	3.59648	chr2:127661176-127661586	LIMS2		POD	E2F4	13	426	2.86	1.07	2.69	0.00131			PT-S1	2.12e-77	1.58e-74	0.305487	0.567	0.483	SREBF1(var.2)
	POD	2.54731e-09	5.24464e-07	2.62421	chr2:233387280-233388354	DGKD		POD	ETV4	128	8859	28.19	22.15	1.27	0.00141			PT-S1	3.32e-57	2.48e-54	0.297221	0.554	0.479	MLXIPL
	POD	2.6302e-09	5.38557e-07	4.12784	chr1:203089133-203089485	ADORA1		POD	ARGFX	35	1799	7.71	4.5	1.71	0.00152			PT-S1	6.06e-52	4.52e-49	0.254793	0.554	0.484	TFEC
	POD	2.6302e-09	5.38557e-07	4.12784	chr1:203091827-203092027	ADORA1		POD	FOXK1	55	3212	12.11	8.03	1.51	0.00153			PT-S2	0	0	3.35796	0.984	0.335	HNF4G
	POD	2.67639e-09	5.47113e-07	2.43498	chr18:25349184-25350323	ZNF521		POD	NR2F6(var.3)	36	1871	7.93	4.68	1.7	0.00157			PT-S2	0	0	3.25069	0.985	0.35	HNF4A(var.2)
	POD	2.83245e-09	5.72425e-07	4.03566	chr4:94577269-94577469	PDLIM5		POD	NEUROD1	67	4109	14.76	10.27	1.44	0.00162			PT-S2	0	0	3.21081	0.984	0.335	HNF4A
	POD	2.84322e-09	5.7398e-07	3.15134	chr12:47770170-47770378	RAPGEF3		POD	GLIS1	26	1217	5.73	3.04	1.88	0.00174			PT-S2	0	0	2.8788	0.97	0.386	Rxra
	POD	3.0302e-09	6.07451e-07	2.63186	chr2:207133381-207134354	KLF7		POD	NEUROG2(var.2)	65	3992	14.32	9.98	1.43	0.00198			PT-S2	0	0	2.67298	0.955	0.408	PPARD
	POD	3.17852e-09	6.30069e-07	3.80303	chr5:80165305-80165808	SERINC5		POD	RAX2	32	1630	7.05	4.08	1.73	0.00208			PT-S2	0	0	2.65601	0.966	0.404	HNF1B
	POD	3.45953e-09	6.83594e-07	2.3233	chr14:23153515-23154753	SLC7A8		POD	SHOX	32	1630	7.05	4.08	1.73	0.00208			PT-S2	0	0	2.53847	0.965	0.408	HNF1A
	POD	3.48297e-09	6.87861e-07	2.45488	chr5:76715085-76716411	F2R		POD	NFATC4	58	3506	12.78	8.77	1.46	0.00247			PT-S2	0	0	2.42575	0.946	0.42	THRB
	POD	4.67751e-09	9.02736e-07	3.8486	chr1:27554357-27554619	AHDC1		POD	ZNF282	47	2711	10.35	6.78	1.53	0.00266			PT-S2	0	0	1.67785	0.897	0.446	NR2C2
	POD	5.17804e-09	9.87073e-07	1.95082	chr20:40688609-40690321	MAFB		POD	Ar	34	1800	7.49	4.5	1.66	0.00282			PT-S2	0	0	1.52988	0.839	0.461	TCF7L1
	POD	5.22293e-09	9.95122e-07	2.46011	chr22:25563728-25565603	GRK3		POD	ISX	29	1467	6.39	3.67	1.74	0.003			PT-S2	0	0	1.22889	0.8	0.471	Rarb
	POD	6.34589e-09	1.17512e-06	3.35304	chr19:10603728-10604217	SLC44A2		POD	LHX9	29	1467	6.39	3.67	1.74	0.003			PT-S2	5.42e-113	4.05e-110	0.730167	0.673	0.478	MAF
	POD	7.1179e-09	1.30869e-06	2.05315	chr5:76402574-76404736	IQGAP2		POD	Shox2	29	1467	6.39	3.67	1.74	0.003			PT-S2	2.49e-82	1.86e-79	0.54258	0.653	0.488	TCF7L2
	POD	8.16382e-09	1.47054e-06	2.19926	chr15:94230479-94232086	MCTP2		POD	ZNF354C	114	7954	25.11	19.89	1.26	0.00369			PT-S2	2.1e-69	1.57e-66	0.615622	0.626	0.484	VDR
	POD	9.05397e-09	1.61318e-06	2.76343	chr3:77039289-77040270	ROBO2		POD	MZF1	48	2840	10.57	7.1	1.49	0.00391			PT-S2	9.41e-63	7.02e-60	0.481807	0.627	0.492	REST
	POD	9.29347e-09	1.64932e-06	3.21787	chr2:23532395-23533161	KLHL29		POD	MSANTD3	50	2988	11.01	7.47	1.47	0.00394			PT-S2	7.24e-51	5.4e-48	0.497888	0.606	0.48	HMBOX1
	POD	1.00329e-08	1.76876e-06	2.54123	chr4:85474660-85475393	ARHGAP24		POD	Alx4	28	1430	6.17	3.58	1.73	0.004			PT-S2	7.93e-44	5.91e-41	0.422921	0.613	0.484	Mecom
	POD	1.01081e-08	1.78033e-06	2.64914	chr15:41557596-41558099	TYRO3		POD	ESX1	31	1635	6.83	4.09	1.67	0.00404			PT-S2	6.89e-39	5.14e-36	0.364821	0.607	0.491	ZNF652
	POD	1.07279e-08	1.87885e-06	2.57373	chr19:31348585-31349752	TSHZ3		POD	NR1I2	35	1915	7.71	4.79	1.61	0.00413			PT-S2	9.37e-35	6.99e-32	0.418415	0.599	0.486	RORA(var.2)
	POD	1.21004e-08	2.08303e-06	2.31361	chr20:63831225-63832479	ZBTB46		POD	E2F1	12	432	2.64	1.08	2.45	0.00422			PT-S2	1.68e-32	1.25e-29	0.372787	0.592	0.493	NR6A1
	POD	1.29262e-08	2.20381e-06	2.25102	chr3:79018462-79019728	ROBO1		POD	MYC	39	2205	8.59	5.51	1.56	0.00436			PT-S2	5.41e-27	4.04e-24	0.291414	0.576	0.484	MITF
	POD	1.4121e-08	2.38894e-06	2.58349	chr4:121071970-121073071	NDNF		POD	PBX3	73	4756	16.08	11.89	1.35	0.00463			PT-S2	1.4e-26	1.04e-23	0.303575	0.581	0.486	RORC
	POD	1.42939e-08	2.4171e-06	2.47504	chr1:115089206-115090176	TSPAN2		POD	Arx	26	1316	5.73	3.29	1.74	0.00487			PT-S2	3.35e-22	2.5e-19	0.274513	0.58	0.488	ESR1
	POD	1.60534e-08	2.69144e-06	3.45367	chr4:85477513-85477828	ARHGAP24		POD	Creb3l2	31	1658	6.83	4.15	1.65	0.00492			PT-S2	6.34e-21	4.73e-18	0.253282	0.569	0.492	NFIB
	POD	1.6485e-08	2.74529e-06	3.84225	chr8:18850713-18850946	PSD3		POD	MYCN	31	1664	6.83	4.16	1.64	0.00518			PT-S3	0	0	2.92766	0.961	0.35	HNF4A(var.2)
	POD	1.71347e-08	2.83324e-06	3.58991	chr1:10642233-10642676	CASZ1		POD	LMX1B	40	2312	8.81	5.78	1.52	0.00563			PT-S3	0	0	2.80876	0.97	0.334	HNF4A
	POD	1.74603e-08	2.88579e-06	2.4784	chr5:150138353-150139083	PDGFRB		POD	Sox3	94	6449	20.7	16.12	1.28	0.00564			PT-S3	0	0	2.51668	0.969	0.335	HNF4G
	POD	1.86442e-08	3.0662e-06	2.6359	chr4:95547752-95548445	UNC5C		POD	NR3C1	29	1540	6.39	3.85	1.66	0.00584			PT-S3	0	0	2.47784	0.952	0.386	Rxra
	POD	1.93967e-08	3.16388e-06	3.40345	chr1:91765172-91765566	TGFBR3		POD	ESR2	66	4264	14.54	10.66	1.36	0.00591			PT-S3	0	0	2.15853	0.929	0.408	PPARD
	POD	2.08537e-08	3.35012e-06	2.77363	chr1:201376367-201377133	TNNT2		POD	Znf423	51	3154	11.23	7.89	1.42	0.00693			PT-S3	0	0	1.95273	0.916	0.42	THRB
	POD	2.1051e-08	3.37891e-06	3.1306	chr2:190974152-190974838	STAT1		POD	Prdm15	69	4528	15.2	11.32	1.34	0.00696			PT-S3	0	0	1.78791	0.929	0.408	HNF1A
	POD	2.29608e-08	3.62921e-06	3.52306	chr22:33873160-33873445	LARGE1		POD	FOSB::JUN	25	1287	5.51	3.22	1.71	0.007			PT-S3	0	0	1.69303	0.93	0.404	HNF1B
	POD	2.39653e-08	3.78317e-06	2.53624	chr1:115056265-115056843	TSPAN2		POD	GCM1	24	1221	5.29	3.05	1.73	0.00709			PT-S3	0	0	1.50396	0.857	0.447	NR2C2
	POD	2.60965e-08	4.09877e-06	3.31569	chr11:108551899-108552372	EXPH5		POD	NR3C2	29	1563	6.39	3.91	1.63	0.00711			PT-S3	0	0	1.2829	0.797	0.455	NR1I3
	POD	2.92758e-08	4.54074e-06	3.27709	chr17:38451824-38452149	ARHGAP23		POD	TCF12(var.2)	88	6027	19.38	15.07	1.29	0.00717			PT-S3	0	0	1.22228	0.798	0.462	TCF7L1
	POD	3.5691e-08	5.45409e-06	2.87386	chr2:159225184-159226419	TANC1		POD	NFYB	47	2867	10.35	7.17	1.44	0.00742			PT-S3	3.11e-230	2.32e-227	0.988261	0.746	0.477	NR4A1
	POD	3.72775e-08	5.6502e-06	4	chr1:10275632-10275855	KIF1B		POD	FOXP2	68	4464	14.98	11.16	1.34	0.00744			PT-S3	9.88e-133	7.37e-130	0.773826	0.678	0.489	NFIB
	POD	4.24288e-08	6.31535e-06	3.09743	chr5:151684622-151685168	SPARC		POD	LBX2	28	1500	6.17	3.75	1.64	0.00749			PT-S3	3.19e-61	2.38e-58	0.474002	0.625	0.492	REST
	POD	4.29202e-08	6.34555e-06	3.36038	chr15:64503090-64503464	ZNF609		POD	E2F8	36	2074	7.93	5.19	1.53	0.00803			PT-S3	1.62e-57	1.21e-54	0.512789	0.626	0.489	TCF7L2
	POD	4.40704e-08	6.48219e-06	3.05186	chr1:204867837-204868560	NFASC		POD	ZNF341	60	3878	13.22	9.7	1.36	0.0087			PT-S3	1.97e-57	1.47e-54	0.449239	0.624	0.484	VDR
	POD	4.40704e-08	6.48219e-06	3.05186	chr3:155153645-155153978	MME		POD	HIF1A	21	1042	4.63	2.61	1.78	0.00874			PT-S3	7.53e-57	5.62e-54	0.48332	0.62	0.49	NFIC(var.2)
	POD	4.41867e-08	6.49161e-06	2.9928	chr5:150641052-150641510	SYNPO		POD	HES2	27	1460	5.95	3.65	1.63	0.00959			PT-S3	2.98e-45	2.22e-42	0.437584	0.606	0.488	NFIC
	POD	4.43453e-08	6.51235e-06	2.63594	chr15:41558771-41559376	TYRO3		POD	RBPJ	93	6500	20.48	16.25	1.26	0.00973			PT-S3	3.47e-36	2.59e-33	0.355848	0.584	0.488	ESR1
	POD	4.44299e-08	6.51707e-06	3.01139	chr7:28069521-28070150	JAZF1		POD	RXRG(var.2)	37	2186	8.15	5.47	1.49	0.0106			PT-S3	2.64e-32	1.97e-29	0.366549	0.581	0.48	HMBOX1
	POD	4.76747e-08	6.91146e-06	3.63953	chr1:8323466-8323989	SLC45A1		POD	ZSCAN29	19	929	4.19	2.32	1.8	0.0106			PT-S3	1.17e-30	8.7e-28	0.281202	0.595	0.493	NR6A1
	POD	5.3058e-08	7.62077e-06	3.47415	chr17:13600606-13600859	HS3ST3A1		POD	ZNF274	43	2643	9.47	6.61	1.43	0.0116			PT-S3	1.12e-27	8.32e-25	0.318116	0.566	0.486	RORC
	POD	5.36627e-08	7.7017e-06	2.80465	chr7:47402953-47403262	TNS3		POD	MEIS1	42	2571	9.25	6.43	1.44	0.0117			PT-S3	9.51e-27	7.1e-24	0.324804	0.577	0.488	MXI1
	POD	6.54278e-08	9.16791e-06	2.72923	chr3:64612205-64613340	ADAMTS9		POD	Mafb	46	2888	10.13	7.22	1.4	0.013			PT-S3	4.19e-24	3.13e-21	0.35802	0.574	0.484	MITF
	POD	6.62433e-08	9.27505e-06	2.09518	chr18:48409205-48410825	ZBTB7C		POD	CREB1	43	2665	9.47	6.66	1.42	0.0132			PT-S3	2.73e-23	2.03e-20	0.274199	0.577	0.491	Sox6
	POD	6.65904e-08	9.27505e-06	3.41591	chr6:111872525-111872748	FYN		POD	NKX6-2	31	1786	6.83	4.47	1.53	0.0134			PT-S3	1.01e-22	7.54e-20	0.262259	0.58	0.489	NFIA
	POD	6.77568e-08	9.41641e-06	3.20298	chr17:13600913-13601222	HS3ST3A1		POD	Npas2	31	1787	6.83	4.47	1.53	0.0135			aPT	0	0	1.72108	0.82	0.304	HNF4G
	POD	6.95252e-08	9.61914e-06	3.55822	chr1:9352224-9352635	SPSB1		POD	MYB	36	2158	7.93	5.4	1.47	0.0142			aPT	0	0	1.62379	0.821	0.304	HNF4A
	POD	6.95252e-08	9.61914e-06	3.55822	chr5:66027556-66027984	ERBIN		POD	PAX4	20	1027	4.41	2.57	1.72	0.0145			aPT	0	0	1.02858	0.811	0.382	HNF1A
	POD	7.18334e-08	9.92008e-06	2.87249	chr9:546407-547254	KANK1		POD	MEOX2	33	1943	7.27	4.86	1.5	0.0146			aPT	0	0	0.965144	0.82	0.377	HNF1B
	POD	7.26324e-08	1.00082e-05	3.17096	chr5:34685674-34686128	RAI14		POD	NR2C1	43	2685	9.47	6.71	1.41	0.0148			aPT	0	0	0.925453	0.711	0.405	THRB
	POD	7.72906e-08	1.05758e-05	2.89953	chr22:19524177-19524966	CLDN5		POD	THRB(var.3)	52	3370	11.45	8.43	1.36	0.015			aPT	0	0	0.864145	0.724	0.391	PPARD
	POD	8.07148e-08	1.09679e-05	2.57699	chr16:68071887-68072650	NFATC3		POD	ZFP42	48	3076	10.57	7.69	1.37	0.0159			aPT	0	0	0.811405	0.725	0.39	RXRB
	POD	8.90767e-08	1.19818e-05	2.09633	chr2:85132491-85134670	TCF7L1		POD	NFYA	35	2112	7.71	5.28	1.46	0.0169			aPT	0	0	0.793345	0.687	0.434	NR2C2
	POD	1.03195e-07	1.37373e-05	2.218	chr13:39602331-39603617	LHFPL6		POD	HEY1	27	1534	5.95	3.84	1.55	0.0172			aPT	0	0	0.710791	0.651	0.452	TCF7L1
	POD	1.0421e-07	1.38674e-05	2.2802	chr5:9544132-9544837	SEMA5A		POD	IRF5	28	1606	6.17	4.02	1.54	0.0173			aPT	0	0	0.705702	0.791	0.323	HNF4A(var.2)
	POD	1.15039e-07	1.50929e-05	2.32616	chr6:35725705-35726569	FKBP5		POD	CREM	23	1253	5.07	3.13	1.62	0.0173			aPT	0	0	0.673499	0.749	0.366	Rxra
	POD	1.15714e-07	1.51607e-05	2.59272	chr10:18400210-18401149	CACNB2		POD	RELB	39	2415	8.59	6.04	1.42	0.0176			aPT	0	0	0.586556	0.641	0.467	MAF
	POD	1.15868e-07	1.51607e-05	2.44212	chr2:175004659-175005642	CHN1		POD	SPIC	70	4810	15.42	12.03	1.28	0.0176			aPT	2.03e-257	1.51e-254	0.352148	0.627	0.482	ZNF460
	POD	1.16272e-07	1.5164e-05	2.33945	chr20:36540852-36541983	MYL9		POD	OVOL2	7	233	1.54	0.58	2.65	0.0177			aPT	2.8e-255	2.09e-252	0.544035	0.609	0.466	Rarb
	POD	1.18385e-07	1.54342e-05	1.96044	chr13:93226429-93228698	GPC6		POD	Arid3b	47	3020	10.35	7.55	1.37	0.0177			aPT	1.19e-227	8.89e-225	0.489137	0.615	0.469	MAFG
	POD	1.23297e-07	1.58747e-05	2.08486	chr2:191244779-191246318	MYO1B		POD	Hic1	43	2732	9.47	6.83	1.39	0.0193			aPT	1.8e-138	1.34e-135	0.462262	0.583	0.478	VDR
	POD	1.33891e-07	1.71441e-05	2.46764	chr1:203127512-203128450	ADORA1		POD	PROX1	19	997	4.19	2.49	1.68	0.0206			aPT	1.32e-128	9.82e-126	0.42555	0.584	0.487	NFKB1
	POD	1.49988e-07	1.89898e-05	2.88492	chr17:38450857-38451349	ARHGAP23		POD	JUNB(var.2)	19	999	4.19	2.5	1.68	0.021			aPT	7.83e-121	5.84e-118	0.397804	0.572	0.479	JUN
	POD	1.55788e-07	1.95912e-05	2.31367	chr20:57748220-57749604	BMP7		POD	PAX5	29	1709	6.39	4.27	1.5	0.0214			aPT	1.66e-109	1.24e-106	0.263569	0.583	0.476	Nfe2l2
	POD	1.62336e-07	2.02847e-05	3.07701	chr22:19523437-19524014	CLDN5		POD	Lhx3	47	3058	10.35	7.65	1.35	0.0215			aPT	1.95e-109	1.45e-106	0.322418	0.58	0.483	TCF7L2
	POD	2.0754e-07	2.50354e-05	2.11473	chr7:29805954-29807777	WIPF3		POD	ZBTB12	54	3599	11.89	9	1.32	0.0216			aPT	8.98e-102	6.7e-99	0.321634	0.576	0.479	ATF4
	POD	2.19877e-07	2.63531e-05	3.43236	chr20:57224669-57225162	BMP7		POD	FOXF2	43	2761	9.47	6.9	1.37	0.0225			aPT	1.15e-91	8.55e-89	0.313417	0.574	0.487	REST
	POD	2.2175e-07	2.65435e-05	1.96094	chr10:119206219-119207889	GRK5		POD	mix-a	37	2315	8.15	5.79	1.41	0.0235			aPT	1.48e-85	1.1e-82	0.281542	0.572	0.482	ZNF317
	POD	2.31302e-07	2.76113e-05	2.63058	chr8:69492376-69493109	SULF1		POD	MEIS2	34	2095	7.49	5.24	1.43	0.0241			aPT	1.08e-81	8.09e-79	0.267767	0.558	0.473	POU6F1
	POD	2.33726e-07	2.7856e-05	2.30118	chr1:166974753-166976063	ILDR2		POD	NR1D1	48	3163	10.57	7.91	1.34	0.0247			aPT	1.17e-77	8.74e-75	0.305575	0.56	0.479	HOXC4
	POD	2.60386e-07	3.07926e-05	1.96747	chr6:11231733-11232860	NEDD9		POD	ALX3	30	1804	6.61	4.51	1.47	0.0248			aPT	6.19e-69	4.62e-66	0.259436	0.561	0.48	Mecom
	POD	2.60938e-07	3.08118e-05	1.92358	chr15:59371497-59373130	FAM81A		POD	BSX	23	1301	5.07	3.25	1.56	0.0254			aPT	2.64e-68	1.97e-65	0.330386	0.558	0.488	NFKB2
	POD	2.77416e-07	3.24565e-05	3.37106	chr17:5516011-5516411	NLRP1		POD	MSX1	23	1301	5.07	3.25	1.56	0.0254			aPT	1.59e-55	1.18e-52	0.266405	0.545	0.481	ATF2
	POD	2.81398e-07	3.25244e-05	3.51924	chr18:48340598-48340831	ZBTB7C		POD	MSX2	23	1301	5.07	3.25	1.56	0.0254			aPT	3.39e-36	2.53e-33	0.287755	0.534	0.486	REL
	POD	3.21087e-07	3.66124e-05	2.65366	chr15:68579164-68579790	CORO2B		POD	IRF2	53	3558	11.67	8.9	1.31	0.0256			DTL2	0	0	1.18687	0.789	0.489	TEAD3
	POD	3.6321e-07	4.07918e-05	2.26595	chr17:81082448-81083786	BAIAP2		POD	TLX2	24	1374	5.29	3.44	1.54	0.0257			DTL2	8.04e-303	6e-300	1.09707	0.772	0.49	TEAD4
	POD	4.11634e-07	4.53747e-05	2.37583	chr8:55102218-55103152	XKR4		POD	ATF3	22	1233	4.85	3.08	1.57	0.026			DTL2	1.29e-267	9.62e-265	1.05798	0.761	0.491	TEAD1
	POD	4.17275e-07	4.59096e-05	2.02771	chr4:168831305-168833431	PALLD		POD	CREB3L4(var.2)	17	889	3.74	2.22	1.68	0.0268			DTL2	1.7e-101	1.27e-98	0.584723	0.652	0.488	RELA
	POD	4.20657e-07	4.6268e-05	2.03419	chr1:93680094-93682014	BCAR3		POD	Alx1	27	1601	5.95	4	1.49	0.0276			DTL2	1.4e-91	1.04e-88	0.596706	0.643	0.486	REL
	POD	4.45137e-07	4.85596e-05	3.22288	chr5:138905383-138905818	CTNNA1		POD	CREB3L4	25	1460	5.51	3.65	1.51	0.0285			DTL2	9.42e-91	7.03e-88	0.56459	0.637	0.49	NFKB2
	POD	4.60903e-07	4.97986e-05	3.54048	chr1:204872194-204872494	NFASC		POD	RXRB(var.2)	27	1606	5.95	4.02	1.48	0.0286			DTL2	3.6e-61	2.68e-58	0.297873	0.664	0.522	ZEB1
	POD	5.07444e-07	5.42768e-05	3.37578	chr22:33871978-33872179	LARGE1		POD	ZNF140	50	3349	11.01	8.37	1.32	0.0286			DTL2	1.95e-58	1.45e-55	0.433718	0.636	0.496	FOXC1
	POD	5.63881e-07	5.97986e-05	2.4426	chr19:31350155-31351118	TSHZ3		POD	MAX	27	1609	5.95	4.02	1.48	0.0292			DTL2	1.11e-56	8.28e-54	0.49218	0.603	0.484	JUN
	POD	5.7192e-07	6.0462e-05	3.11203	chr3:56915933-56916630	ARHGEF3		POD	NFATC2	88	6399	19.38	16	1.21	0.03			DTL2	7.46e-56	5.57e-53	0.453353	0.616	0.49	NFIC(var.2)
	POD	6.95452e-07	7.14945e-05	2.31372	chr13:71866957-71867495	DACH1		POD	RARA::RXRA	53	3600	11.67	9	1.3	0.0309			DTL2	2.08e-50	1.55e-47	0.41015	0.604	0.49	PBX3
	POD	7.04481e-07	7.23429e-05	2.20509	chr9:97501041-97502750	TMOD1		POD	ZBTB18	62	4314	13.66	10.79	1.27	0.0313			DTL2	1.6e-47	1.19e-44	0.387947	0.61	0.492	NFKB1
	POD	7.06093e-07	7.24885e-05	1.90567	chr4:186723113-186724884	FAT1		POD	ARNT::HIF1A	17	907	3.74	2.27	1.65	0.0315			DTL2	2.67e-43	1.99e-40	0.333537	0.603	0.485	JUND(var.2)
	POD	7.62568e-07	7.71386e-05	2.65529	chr19:40268231-40268852	AKT2		POD	NRL	38	2445	8.37	6.11	1.37	0.0317			DTL2	3.41e-40	2.54e-37	0.354332	0.591	0.489	PKNOX1
	POD	8.14999e-07	8.19319e-05	1.86314	chr18:21110566-21112383	ROCK1		POD	Stat2	125	9486	27.53	23.72	1.16	0.0324			DTL2	3.04e-35	2.26e-32	0.381935	0.577	0.482	CREB1
	POD	8.72979e-07	8.71264e-05	2.51255	chr9:72562-73920	WASHC1		POD	MAF	35	2225	7.71	5.56	1.39	0.033			DTL2	9.65e-34	7.2e-31	0.32666	0.573	0.492	NFIB
	POD	9.63749e-07	9.46653e-05	1.92389	chr11:10293270-10294954	SBF2		POD	GBX1	21	1195	4.63	2.99	1.55	0.0335			DTL2	1.26e-28	9.42e-26	0.256247	0.591	0.499	KLF6
	POD	1.00007e-06	9.76153e-05	3.59956	chr8:25299153-25299477	DOCK5		POD	FOXE1	65	4572	14.32	11.43	1.25	0.0337			DTL2	4.84e-28	3.61e-25	0.345957	0.564	0.485	ATF4
	POD	1.08347e-06	0.00010466	2.34548	chr5:142698472-142699364	FGF1		POD	HESX1	22	1268	4.85	3.17	1.53	0.0338			DTL2	5.45e-27	4.06e-24	0.316237	0.571	0.491	TGIF1
	POD	1.09832e-06	0.000105968	2.09113	chr3:15331489-15332823	SH3BP5		POD	NFATC3	55	3782	12.11	9.46	1.28	0.0343			DTL2	5.25e-26	3.92e-23	0.294518	0.557	0.48	JDP2(var.2)
	POD	1.18042e-06	0.000111371	2.86503	chr19:44820506-44821008	BCAM		POD	JDP2(var.2)	23	1345	5.07	3.36	1.51	0.035			DTL2	3.95e-25	2.94e-22	0.263158	0.579	0.494	Klf12
	POD	1.27884e-06	0.00011912	2.93958	chr5:150615080-150615438	SYNPO		POD	NFATC1	56	3872	12.33	9.68	1.27	0.0359			DTL2	1.03e-23	7.65e-21	0.271755	0.556	0.48	ATF3
	POD	1.28134e-06	0.000119162	2.2284	chr11:77411230-77412203	PAK1		POD	STAT3	82	5964	18.06	14.91	1.21	0.0361			DTL2	3.14e-23	2.34e-20	0.268927	0.568	0.494	STAT3
	POD	1.28274e-06	0.000119162	2.96153	chr4:52076685-52077094	SPATA18		POD	MNT	26	1569	5.73	3.92	1.46	0.0363			DTL2	7.15e-18	5.34e-15	0.26318	0.566	0.491	RELB
	POD	1.28274e-06	0.000119162	2.96153	chr15:78004878-78005329	TBC1D2B		POD	NFIC(var.2)	70	5002	15.42	12.51	1.23	0.0375			DTL2	1.12e-11	8.38e-09	0.256975	0.531	0.482	CREM
	POD	1.34837e-06	0.000124724	2.43094	chr10:72087040-72088664	SPOCK2		POD	IRF9	49	3336	10.79	8.34	1.29	0.0384			DTL1	0	0	1.21087	0.776	0.484	TEAD3
	POD	1.34958e-06	0.000124805	2.08856	chr13:71864275-71865828	DACH1		POD	Lhx8	23	1361	5.07	3.4	1.49	0.0392			DTL1	0	0	1.07547	0.753	0.485	TEAD4
	POD	1.56086e-06	0.00014188	2.04243	chr6:157980986-157982144	SYNJ2		POD	MSC	49	3345	10.79	8.36	1.29	0.0399			DTL1	0	0	0.989989	0.742	0.486	TEAD1
	POD	1.61459e-06	0.000145522	3.388	chr14:99522439-99522639	CCDC85C		POD	TFAP2A	88	6486	19.38	16.22	1.2	0.04			DTL1	1.13e-125	8.43e-123	0.521453	0.636	0.491	GRHL1
	POD	1.61758e-06	0.000145734	1.9301	chr6:1608756-1610505	FOXC1		POD	Rarb	59	4140	13	10.35	1.26	0.0405			DTL1	5e-117	3.73e-114	0.444386	0.638	0.496	GRHL2
	POD	1.61811e-06	0.000145734	2.15831	chr1:83998458-83999538	TTLL7		POD	DLX6	22	1294	4.85	3.24	1.5	0.0407			DTL1	2.77e-112	2.07e-109	0.429534	0.644	0.493	FOXC1
	POD	1.63747e-06	0.000146768	3.20946	chr1:100422121-100422459	CDC14A		POD	JUN::JUNB(var.2)	20	1159	4.41	2.9	1.52	0.0436			DTL1	5.92e-107	4.41e-104	0.306552	0.648	0.52	ZEB1
	POD	1.64509e-06	0.000147416	2.36566	chr2:39665274-39666814	TMEM178A		POD	NR2F1(var.3)	31	1974	6.83	4.94	1.38	0.0439			DTL1	2.49e-99	1.86e-96	0.334199	0.621	0.495	KLF10
	POD	1.71424e-06	0.000153171	2.14365	chr6:1623961-1625157	GMDS		POD	MYF6	36	2355	7.93	5.89	1.35	0.0439			DTL1	3.33e-85	2.49e-82	0.365925	0.607	0.491	Klf12
	POD	1.72668e-06	0.000154209	2.04501	chr1:220527264-220529222	MARK1		POD	SOX9	29	1826	6.39	4.57	1.4	0.0446			DTL1	8.29e-84	6.19e-81	0.363098	0.591	0.464	FOS
	POD	1.79881e-06	0.000159315	3.48861	chr2:173091035-173091407	MAP3K20		POD	NFIB	91	6778	20.04	16.95	1.18	0.0461			DTL1	1.66e-77	1.24e-74	0.297706	0.617	0.496	KLF6
	POD	1.79881e-06	0.000159315	3.48861	chr20:63791468-63791775	ZBTB46		POD	NR1D2	38	2521	8.37	6.3	1.33	0.0465			DTL1	9.4e-75	7.01e-72	0.397885	0.597	0.469	BACH2
	POD	1.89589e-06	0.000166646	2.46598	chr22:36325149-36325446	MYH9		POD	CLOCK	16	885	3.52	2.21	1.59	0.0474			DTL1	3.98e-69	2.97e-66	1.13665	0.588	0.471	JDP2
	POD	1.94543e-06	0.000170639	2.78675	chr1:156664794-156665206	NES		POD	Mlxip	23	1390	5.07	3.48	1.46	0.0475			DTL1	4.12e-63	3.07e-60	0.283552	0.596	0.489	Foxj3
	POD	1.96845e-06	0.000172495	2.09942	chr10:122460884-122462442	HTRA1		POD	SRY	37	2449	8.15	6.12	1.33	0.0477			DTL1	4.12e-54	3.08e-51	0.342797	0.571	0.466	JUND
	POD	2.03305e-06	0.000177406	3.12334	chr1:214377806-214378239	PTPN14		POD	NFYC	34	2219	7.49	5.55	1.35	0.0479			DTL1	1.46e-53	1.09e-50	0.299116	0.593	0.493	MGA
	POD	2.05506e-06	0.000179075	2.19628	chr6:152301445-152302354	SYNE1		POD	FOXP1	53	3705	11.67	9.26	1.26	0.0479			DTL1	2.63e-47	1.96e-44	0.254362	0.592	0.506	RREB1
	POD	2.07167e-06	0.000180354	2.23567	chr3:124780209-124781624	ITGB5		POD	MAFF	55	3871	12.11	9.68	1.25	0.0492			DTL1	2.88e-42	2.15e-39	0.268501	0.58	0.489	TFCP2
	POD	2.07461e-06	0.000180567	1.9679	chr14:32938020-32940253	NPAS3		PEC	ZNF148	18	13375	78.26	33.44	2.34	1.37e-05			DTL1	2.11e-38	1.58e-35	0.26658	0.566	0.488	Pax2
	POD	2.28204e-06	0.000195923	2.34817	chr1:107139771-107140622	NTNG1		PEC	MZF1	9	3142	39.13	7.86	4.98	3.33e-05			DTL1	3.11e-37	2.32e-34	0.264859	0.563	0.49	PBX3
	POD	2.37589e-06	0.000203045	2.86244	chr11:75311614-75312273	ARRB1		PEC	ZBTB14	10	4117	43.48	10.29	4.22	4.26e-05			DTL1	6.15e-33	4.59e-30	0.259615	0.562	0.497	VEZF1
	POD	2.47368e-06	0.000209959	2.15373	chr6:15503988-15505361	JARID2		PEC	Wt1	16	11477	69.57	28.69	2.42	5.74e-05			DTL1	2.18e-32	1.62e-29	0.267165	0.56	0.489	PKNOX1
	POD	2.51131e-06	0.000212751	2.3683	chr16:50547376-50548800	NKD1		PEC	KLF15	13	7552	56.52	18.88	2.99	6.48e-05			ATL	1.49e-96	1.11e-93	0.872947	0.736	0.494	TEAD3
	POD	2.55676e-06	0.000215686	2.47321	chr3:37945602-37946406	CTDSPL		PEC	TFAP2A	12	7388	52.17	18.47	2.82	0.000275			ATL	3.36e-96	2.51e-93	0.869489	0.719	0.495	TEAD1
	POD	2.61507e-06	0.000218724	3.5121	chr22:17358391-17358668	CECR2		PEC	EGR1	12	7429	52.17	18.57	2.81	0.000291			ATL	2e-93	1.49e-90	0.871351	0.712	0.495	TEAD4
	POD	2.84634e-06	0.000233986	1.98863	chr4:182447975-182449403	TENM3		PEC	ZNF263	14	10820	60.87	27.05	2.25	0.00068			ATL	1.2e-76	8.97e-74	0.705988	0.719	0.523	TCF4
	POD	2.84649e-06	0.000233986	2.03389	chr11:7251461-7252785	SYT9		PEC	Znf281	12	8224	52.17	20.56	2.54	0.000774			ATL	3.45e-72	2.57e-69	0.636845	0.734	0.524	ZEB1
	POD	2.97725e-06	0.000243499	2.71895	chr4:47577712-47578176	ATP10D		PEC	MAZ	14	10991	60.87	27.48	2.22	0.000808			ATL	7.96e-71	5.94e-68	0.706162	0.706	0.521	TCF12(var.2)
	POD	3.14504e-06	0.000255708	2.33088	chr1:10793826-10794640	CASZ1		PEC	RELA	8	3768	34.78	9.42	3.69	0.000825			ATL	1.76e-69	1.31e-66	0.686686	0.694	0.521	TCF3
	POD	3.18896e-06	0.00025894	2.23277	chr22:36352024-36353106	MYH9		PEC	NRF1	8	3837	34.78	9.59	3.63	0.000931			ATL	4.47e-33	3.33e-30	0.467106	0.65	0.496	MGA
	POD	3.22392e-06	0.000260927	2.56698	chr10:103180857-103182076	NT5C2		PEC	ZEB1	11	7549	47.83	18.87	2.53	0.00153			ATL	1.17e-29	8.74e-27	0.384471	0.62	0.504	TFAP2B(var.3)
	POD	3.61089e-06	0.000288467	1.99771	chr4:174521646-174522933	HPGD		PEC	FOSL1::JUN	8	4299	34.78	10.75	3.24	0.00196			ATL	8.83e-27	6.59e-24	0.454988	0.61	0.5	TFAP2B(var.2)
	POD	3.66874e-06	0.000292672	2.15689	chr1:223747963-223749467	CAPN2		PEC	TFAP2C(var.2)	11	7784	47.83	19.46	2.46	0.00198			ATL	2.94e-26	2.2e-23	0.379281	0.622	0.502	TFAP2B
	POD	3.76396e-06	0.000299307	2.76539	chr2:134253546-134254119	MGAT5		PEC	ZIC5	8	4555	34.78	11.39	3.05	0.00284			ATL	4.52e-17	3.37e-14	0.259615	0.599	0.495	Klf12
	POD	3.82178e-06	0.000302165	1.9297	chr6:35687661-35689275	FKBP5		PEC	Zic1::Zic2	12	9581	52.17	23.95	2.18	0.00317			ATL	2.83e-15	2.11e-12	0.263314	0.593	0.499	Plagl1
	POD	4.50495e-06	0.000348952	2.53236	chr17:78040512-78041353	TNRC6C		PEC	CDX2	6	2728	26.09	6.82	3.83	0.00368			ATL	2.25e-14	1.68e-11	0.275426	0.583	0.497	GRHL1
	POD	4.74281e-06	0.0003644	3.00375	chr17:38454330-38454726	ARHGAP23		PEC	TFAP2B(var.2)	8	4802	34.78	12.01	2.9	0.00396			ATL	3.09e-14	2.3e-11	0.266429	0.592	0.492	POU6F1(var.2)
	POD	4.89748e-06	0.000371461	3.2501	chr6:144756427-144756788	UTRN		PEC	E2F6	11	8587	47.83	21.47	2.23	0.00448			ATL	1.99e-11	1.49e-08	0.305278	0.566	0.492	PBX3
	POD	4.96714e-06	0.000375007	2.6771	chr18:48408848-48409139	ZBTB7C		PEC	CDX1	5	1969	21.74	4.92	4.42	0.0046			ATL	9.49e-06	0.00707991	0.252922	0.538	0.492	HOXB2
	POD	5.59552e-06	0.000417193	1.89554	chr6:158999113-159000577	RSPH3		PEC	NEUROD2	3	596	13.04	1.49	8.75	0.00467			ATL	0.00271138	1	0.282964	0.515	0.493	Mlxip
	POD	5.93224e-06	0.000437919	3.19136	chr6:1930028-1930754	GMDS		PEC	Sox3	9	6097	39.13	15.24	2.57	0.00471			aTAL1	0	0	2.47461	0.925	0.462	FOS
	POD	6.40515e-06	0.000468287	2.61396	chr3:15320215-15320751	SH3BP5		PEC	Smad2::Smad3	8	4939	34.78	12.35	2.82	0.00472			aTAL1	0	0	2.13098	0.925	0.462	JUN(var.2)
	POD	6.47983e-06	0.000473376	2.71804	chr17:57288099-57288435	MSI2		PEC	KLF5	14	13073	60.87	32.68	1.86	0.00506			aTAL1	0	0	2.10895	0.907	0.467	BACH2
	POD	7.12274e-06	0.00050956	2.55528	chr16:68082002-68082328	NFATC3		PEC	ZNF740	10	7460	43.48	18.65	2.33	0.00535			aTAL1	0	0	2.05786	0.904	0.469	JDP2
	POD	7.22043e-06	0.000515461	2.37621	chr9:126611315-126611931	LMX1B		PEC	EGR2	6	2958	26.09	7.4	3.53	0.00548			aTAL1	0	0	1.92973	0.908	0.462	JUNB
	POD	7.70829e-06	0.000543422	3.09398	chr8:90942998-90943246	NECAB1		PEC	Atoh1	3	652	13.04	1.63	8	0.00599			aTAL1	0	0	1.75622	0.879	0.468	BACH1
	POD	8.18623e-06	0.000572354	2.35398	chr6:133568683-133569784	TARID		PEC	BHLHE23	3	659	13.04	1.65	7.92	0.00617			aTAL1	0	0	0.930002	0.933	0.465	FOSL2
	POD	8.51126e-06	0.000590869	2.56586	chr12:20465710-20466307	PDE3A		PEC	TFAP2E	7	4114	30.43	10.29	2.96	0.00672			aTAL1	1.67e-304	1.24e-301	1.53041	0.815	0.473	NFE2L1
	POD	8.77308e-06	0.000606987	2.64468	chr5:142625242-142626242	SPRY4-AS1		PEC	STAT1	7	4132	30.43	10.33	2.95	0.00688			aTAL1	1.21e-230	9.06e-228	1.28662	0.78	0.481	Nfe2l2
	POD	8.79643e-06	0.000607275	2.80045	chr18:6773806-6774132	ARHGAP28		PEC	SPI1	12	10501	52.17	26.25	1.99	0.00709			aTAL1	3.29e-76	2.46e-73	0.711547	0.675	0.494	TEAD3
	POD	8.94987e-06	0.000614206	3.01643	chrX:107721609-107721846	TSC22D3		PEC	HOXD9	5	2193	21.74	5.48	3.97	0.00724			aTAL1	8.69e-70	6.49e-67	0.697855	0.662	0.495	TEAD4
	POD	9.10557e-06	0.000623233	2.35455	chr5:151698906-151699510	SPARC		PEC	TFDP1	6	3209	26.09	8.02	3.25	0.00813			aTAL1	1.64e-62	1.22e-59	0.36871	0.689	0.488	ELF3
	POD	9.3566e-06	0.000636403	2.98326	chr11:84922810-84923140	DLG2		PEC	KLF2	11	9308	47.83	23.27	2.06	0.00853			aTAL1	1.3e-58	9.71e-56	0.647713	0.651	0.495	TEAD1
	POD	9.62533e-06	0.000651289	2.17122	chr5:138952999-138953722	SIL1		PEC	NFATC4	6	3250	26.09	8.13	3.21	0.00864			aTAL1	1.26e-57	9.37e-55	0.292571	0.683	0.487	EHF
	POD	9.80923e-06	0.000659846	2.90041	chr19:32407149-32407616	DPY19L3		PEC	REL	6	3316	26.09	8.29	3.15	0.00951			aTAL1	1.13e-56	8.41e-54	0.409678	0.684	0.523	ZEB1
	POD	1.06404e-05	0.000710246	1.92404	chr2:168455673-168457145	CERS6		PEC	ZKSCAN5	11	9478	47.83	23.7	2.02	0.00983			aTAL1	5.81e-49	4.33e-46	0.412412	0.666	0.521	TCF12(var.2)
	POD	1.18565e-05	0.000774507	1.8564	chr10:59905885-59907121	CCDC6		PEC	ZNF460	14	14093	60.87	35.23	1.73	0.0107			aTAL1	7.58e-48	5.65e-45	0.376443	0.655	0.486	ELF1
	POD	1.20147e-05	0.00078347	2.59006	chr4:168710377-168710911	PALLD		PEC	NFATC1	6	3460	26.09	8.65	3.02	0.0116			aTAL1	3.85e-44	2.87e-41	0.392663	0.656	0.521	TCF3
	POD	1.23438e-05	0.000802683	2.48083	chr12:94644136-94644895	TMCC3		PEC	TCFL5	5	2466	21.74	6.17	3.53	0.0117			aTAL1	5.91e-37	4.41e-34	0.380707	0.647	0.524	TCF4
	POD	1.25643e-05	0.000815744	1.97374	chr22:17368474-17370743	CECR2		PEC	TFAP2A(var.2)	8	5765	34.78	14.41	2.41	0.012			aTAL1	3.13e-28	2.33e-25	0.446311	0.601	0.496	MGA
	POD	1.36544e-05	0.000874079	2.23403	chr12:47736814-47737722	RAPGEF3		PEC	BATF3	7	4719	30.43	11.8	2.58	0.014			aTAL1	6.79e-24	5.07e-21	0.487803	0.573	0.491	RELA
	POD	1.36544e-05	0.000874079	2.23403	chr19:10643626-10645087	SLC44A2		PEC	Nkx3-1	4	1695	17.39	4.24	4.1	0.0149			aTAL1	8.71e-22	6.5e-19	0.428736	0.574	0.489	REL
	POD	1.45391e-05	0.000925268	1.96158	chr2:163735568-163737025	FIGN		PEC	MYC	5	2626	21.74	6.57	3.31	0.0151			aTAL1	4.26e-21	3.18e-18	0.297482	0.598	0.493	ZNF24
	POD	1.53644e-05	0.00096722	2.61151	chr8:23567369-23568030	SLC25A37		PEC	EGR3	7	4797	30.43	11.99	2.54	0.0152			aTAL1	1e-18	7.46e-16	0.288017	0.574	0.492	PBX3
	POD	1.64747e-05	0.00102162	3.03258	chr1:91345435-91345689	HFM1		PEC	BATF	7	4825	30.43	12.06	2.52	0.0157			aTAL1	1.89e-12	1.41e-09	0.260402	0.565	0.485	ATF2
	POD	1.64806e-05	0.00102162	2.75863	chr6:111872110-111872320	FYN		PEC	FERD3L	6	3724	26.09	9.31	2.8	0.0163			aTAL1	2.14e-12	1.59e-09	0.299449	0.557	0.486	JUN
	POD	1.66195e-05	0.00102801	1.99338	chr17:979294-980423	NXN		PEC	BHLHE22(var.2)	8	6087	34.78	15.22	2.29	0.0165			aTAL1	4.03e-11	3.01e-08	0.265259	0.553	0.493	NFKB2
	POD	1.72401e-05	0.00106042	2.35836	chrX:53320209-53321617	IQSEC2		PEC	BATF::JUN	7	4885	30.43	12.21	2.49	0.0168			aTAL2	0	0	2.36742	0.893	0.449	BACH2
	POD	1.7542e-05	0.00107244	3.31946	chr14:100065044-100065335	EVL		PEC	Arnt	7	4893	30.43	12.23	2.49	0.0169			aTAL2	0	0	2.23075	0.892	0.444	JUNB
	POD	1.7744e-05	0.00107983	2.41536	chr6:136037001-136038304	PDE7B		PEC	FOSL1::JUND	6	3770	26.09	9.43	2.77	0.0173			aTAL2	0	0	1.96976	0.914	0.442	JUN(var.2)
	POD	1.84945e-05	0.00111821	2.95985	chr10:7665834-7666055	ITIH5		PEC	KLF4	13	13229	56.52	33.07	1.71	0.0174			aTAL2	0	0	1.73961	0.917	0.442	FOS
	POD	1.86345e-05	0.00112576	2.12763	chr3:46565366-46566665	LRRC2		PEC	Ahr::Arnt	8	6178	34.78	15.45	2.25	0.018			aTAL2	0	0	1.5142	0.886	0.451	JDP2
	POD	1.88743e-05	0.00113864	2.55256	chr14:23155082-23155588	SLC7A8		PEC	PLAG1	9	7516	39.13	18.79	2.08	0.0186			aTAL2	0	0	1.39569	0.833	0.453	BACH1
	POD	1.89217e-05	0.00113942	2.82992	chr1:39268068-39268587	MACF1		PEC	Nkx2-5(var.2)	6	3889	26.09	9.72	2.68	0.0199			aTAL2	0	0	1.30043	0.794	0.46	NFE2L1
	POD	1.9398e-05	0.00115911	2.87499	chr6:1728948-1729527	GMDS		PEC	ZSCAN29	3	1035	13.04	2.59	5.04	0.0208			aTAL2	0	0	1.04552	0.747	0.47	Nfe2l2
	POD	1.9398e-05	0.00115911	2.87499	chr15:98900338-98900687	IGF1R		PEC	KLF11	9	7777	39.13	19.44	2.01	0.023			aTAL2	2.78e-183	2.08e-180	0.505683	0.654	0.488	TEAD3
	POD	1.99884e-05	0.00118811	1.96202	chr20:1893945-1895520	SIRPA		PEC	ZNF282	5	2928	21.74	7.32	2.97	0.0232			aTAL2	6.57e-181	4.9e-178	0.404537	0.676	0.517	ZEB1
	POD	2.00146e-05	0.00118929	2.4987	chr16:68091601-68092019	NFATC3		PEC	Stat4	7	5217	30.43	13.04	2.33	0.0234			aTAL2	1.1e-179	8.21e-177	0.613516	0.638	0.483	RFX2
	POD	2.11283e-05	0.00123868	2.00914	chr11:75667057-75668861	MAP6		PEC	BARX1	3	1099	13.04	2.75	4.75	0.0243			aTAL2	3.68e-175	2.74e-172	0.503684	0.648	0.488	TEAD4
	POD	2.24891e-05	0.00131002	2.56444	chr1:39204346-39205050	MACF1		PEC	EGR4	6	4078	26.09	10.2	2.56	0.0246			aTAL2	5.11e-168	3.81e-165	0.488906	0.64	0.489	TEAD1
	POD	2.3095e-05	0.00134112	1.9247	chr4:120921495-120923163	PRDM5		PEC	MYCN	4	1989	17.39	4.97	3.5	0.0253			aTAL2	2.1e-160	1.57e-157	0.465442	0.639	0.488	TEAD2
	POD	2.37163e-05	0.00137292	2.36055	chr12:64039111-64039902	SRGAP1		PEC	Pax2	3	1131	13.04	2.83	4.61	0.0262			aTAL2	2.55e-138	1.9e-135	0.353737	0.655	0.515	TCF12(var.2)
	POD	2.38232e-05	0.00137527	3.32049	chr17:28192728-28192928	NLK		PEC	JUN::JUNB	5	3032	21.74	7.58	2.87	0.0265			aTAL2	6.64e-132	4.95e-129	0.341215	0.654	0.515	TCF3
	POD	2.39172e-05	0.00137972	2.0398	chr16:4373749-4374660	VASN		PEC	Stat5a	6	4156	26.09	10.39	2.51	0.0268			aTAL2	1.68e-119	1.25e-116	0.474239	0.613	0.488	RFX3
	POD	2.39225e-05	0.00137972	2.29399	chr1:8317732-8318353	SLC45A1		PEC	FOSL1	6	4176	26.09	10.44	2.5	0.0273			aTAL2	1.99e-117	1.48e-114	0.326168	0.64	0.519	TCF4
	POD	2.51399e-05	0.00144212	1.84301	chr9:128551916-128553195	SPTAN1		PEC	NFIC(var.2)	7	5385	30.43	13.46	2.26	0.0274			aTAL2	6.65e-115	4.96e-112	0.467033	0.612	0.488	RFX1
	POD	2.59563e-05	0.00147759	2.00963	chr2:29114933-29116650	CLIP4		PEC	CTCFL	9	8135	39.13	20.34	1.92	0.0302			aTAL2	1.21e-104	9.06e-102	0.354865	0.607	0.489	ELF2
	POD	2.62345e-05	0.00149229	2.14863	chr4:82560861-82562287	TMEM150C		PEC	MEIS3	4	2112	17.39	5.28	3.29	0.0307			aTAL2	5.74e-97	4.28e-94	0.260481	0.613	0.49	ZBTB7A
	POD	2.65753e-05	0.00150593	2.51138	chr1:109370628-109371214	SORT1		PEC	CDX4	4	2117	17.39	5.29	3.29	0.0309			aTAL2	2.89e-87	2.16e-84	0.345249	0.607	0.491	MGA
	POD	2.77026e-05	0.00155189	3.22558	chr1:201364692-201364983	TNNT2		PEC	ZNF75D	7	5555	30.43	13.89	2.19	0.032			aTAL2	5.2e-84	3.88e-81	0.329427	0.603	0.499	POU5F1
	POD	2.92564e-05	0.00162139	2.22738	chr3:142887920-142889313	PCOLCE2		PEC	EBF1	8	6862	34.78	17.16	2.03	0.0322			aTAL2	6.9e-68	5.14e-65	0.339563	0.585	0.489	ZNF24
	POD	3.12217e-05	0.00171983	1.82352	chr10:100912134-100913553	SLF2		PEC	TCF3	8	6887	34.78	17.22	2.02	0.0329			aTAL2	1.36e-58	1.02e-55	0.278164	0.591	0.5	POU2F1
	POD	3.21792e-05	0.00176591	2.73013	chr1:156677293-156677537	NES		PEC	FOS	6	4371	26.09	10.93	2.39	0.0333			aTAL2	2.48e-51	1.85e-48	0.275133	0.575	0.488	STAT1
	POD	3.34936e-05	0.00182315	1.94265	chr14:58151164-58152504	ARMH4		PEC	HOXA13	4	2168	17.39	5.42	3.21	0.0334			aTAL2	6.62e-47	4.94e-44	0.253891	0.564	0.489	PBX3
	POD	3.48267e-05	0.00188362	2.96845	chr5:138903386-138903631	CTNNA1		PEC	EWSR1-FLI1	12	12723	52.17	31.81	1.64	0.0338			aTAL2	1.41e-31	1.05e-28	0.251944	0.555	0.491	HOXB6
	POD	3.59439e-05	0.00193144	2.03745	chr7:107043997-107045235	PRKAR2B		PEC	Stat5b	6	4388	26.09	10.97	2.38	0.0339			M-TAL	0	0	1.65313	0.815	0.433	ESRRB
	POD	3.65555e-05	0.0019581	2.473	chr9:123353637-123354367	CRB2		PEC	ZIC4	6	4452	26.09	11.13	2.34	0.0361			M-TAL	0	0	1.61033	0.818	0.432	Esrrg
	POD	3.66305e-05	0.00195938	1.95681	chr1:76073986-76075159	ST6GALNAC3		PEC	TCF12(var.2)	8	7028	34.78	17.57	1.98	0.0366			M-TAL	0	0	1.56142	0.82	0.432	ESRRA
	POD	3.6672e-05	0.00196095	1.86021	chr1:27527093-27529511	AHDC1		PEC	ZIC3	6	4479	26.09	11.2	2.33	0.037			M-TAL	0	0	1.10484	0.737	0.454	NR2F2
	POD	3.7392e-05	0.0019963	1.91785	chr4:105894664-105896549	NPNT		PEC	KLF16	10	9907	43.48	24.77	1.76	0.0384			M-TAL	0	0	0.60652	0.629	0.472	RORA
	POD	3.8095e-05	0.00200995	3.14816	chr3:108060313-108060519	CD47		PEC	SOX14	3	1314	13.04	3.29	3.97	0.0384			M-TAL	0	0	0.567084	0.627	0.472	NR2C2(var.2)
	POD	3.83793e-05	0.00202089	2.87222	chr19:31337999-31338376	TSHZ3		PEC	ZNF16	7	5794	30.43	14.49	2.1	0.0392			M-TAL	0	0	0.503877	0.6	0.468	NR3C2
	POD	3.83907e-05	0.00202089	2.53127	chr5:72106939-72107690	MAP1B		PEC	GSC2	3	1328	13.04	3.32	3.93	0.0394			M-TAL	0	0	0.362955	0.639	0.505	TCF4
	POD	4.15501e-05	0.00216166	2.13224	chr20:63834785-63835451	ZBTB46		PEC	SP3	9	8540	39.13	21.35	1.83	0.0403			M-TAL	0	0	0.346627	0.635	0.502	TCF12(var.2)
	POD	4.19938e-05	0.00218292	2.53689	chr5:149583330-149583716	ARHGEF37		PEC	NFATC3	5	3398	21.74	8.5	2.56	0.0408			M-TAL	6.55e-282	4.88e-279	0.292664	0.631	0.507	ZEB1
	POD	4.31196e-05	0.0022321	2.20946	chr18:25350638-25351169	ZNF521		PEC	KLF3	7	5933	30.43	14.83	2.05	0.0439			M-TAL	4.95e-276	3.69e-273	0.487992	0.59	0.468	NR3C1
	POD	4.36587e-05	0.00225719	2.05669	chrX:107775235-107776214	TSC22D3		PEC	SMAD5	2	597	8.7	1.49	5.83	0.0458			M-TAL	7.51e-222	5.6e-219	0.382636	0.585	0.478	NR6A1
	POD	4.37711e-05	0.00225917	2.01811	chr14:64878857-64880750	SPTB		PEC	BCL6	4	2400	17.39	6	2.9	0.0459			M-TAL	2.74e-211	2.05e-208	0.337437	0.605	0.486	POU2F1
	POD	4.49279e-05	0.00229701	3.21254	chr2:36516146-36516464	CRIM1		PEC	TEAD1	6	4712	26.09	11.78	2.21	0.0459			M-TAL	3.68e-188	2.74e-185	0.350253	0.602	0.487	POU5F1
	POD	4.88627e-05	0.00247208	2.4843	chr10:100909569-100910082	SLF2		PEC	FOSB::JUNB	5	3527	21.74	8.82	2.47	0.0467			M-TAL	1.17e-143	8.7e-141	0.281754	0.567	0.479	ESR2
	POD	4.88929e-05	0.00247328	1.90221	chr17:14300496-14301268	HS3ST3B1		PEC	STAT3	7	6022	30.43	15.06	2.02	0.0471			M-TAL	3.76e-131	2.8e-128	0.255644	0.589	0.49	NFAT5
	POD	5.00241e-05	0.0025182	2.13862	chr15:76058799-76060195	TMEM266		PEC	MEIS1	4	2431	17.39	6.08	2.86	0.0477			M-TAL	7.79e-129	5.81e-126	0.329879	0.572	0.484	NR1H4
	POD	5.05184e-05	0.00253932	1.81436	chr1:12617904-12620109	DHRS3		PEC	TCF4	8	7426	34.78	18.57	1.87	0.049			M-TAL	7.84e-118	5.85e-115	0.314743	0.566	0.485	Rarb(var.2)
	POD	5.27169e-05	0.00264092	2.65891	chr6:152167972-152168628	SYNE1		PEC	OLIG1	2	621	8.7	1.55	5.6	0.0491			dM-TAL	0	0	1.08642	0.775	0.484	ESRRA
	POD	5.36537e-05	0.00268316	2.20689	chr6:118708863-118710277	CEP85L		PEC	Twist2	3	1456	13.04	3.64	3.58	0.0496			dM-TAL	0	0	1.05277	0.781	0.483	ESRRB
	POD	5.44551e-05	0.00271959	2.43981	chr14:85528603-85529145	FLRT2		PT-S1	HNF4G	362	4960	29.15	12.4	2.35	1.11e-57			dM-TAL	0	2.42e-307	1.00533	0.78	0.484	Esrrg
	POD	5.46314e-05	0.0027262	2.25335	chr9:136327204-136328289	GPSM1		PT-S1	HNF4A	361	4987	29.07	12.47	2.33	1.31e-56			dM-TAL	1.75e-175	1.31e-172	0.721639	0.705	0.492	NR2F2
	POD	5.54224e-05	0.00274766	2.36755	chr4:40842320-40843368	APBB2		PT-S1	HNF4A(var.2)	286	3570	23.03	8.93	2.58	3.79e-52			dM-TAL	1.63e-66	1.21e-63	0.497323	0.615	0.493	RORA
	POD	5.61285e-05	0.00277435	2.67116	chr10:110119075-110119542	ADD3		PT-S1	Pparg::Rxra	424	7093	34.14	17.73	1.93	2.53e-45			dM-TAL	6.26e-62	4.67e-59	0.389607	0.617	0.492	NR2C2(var.2)
	POD	5.6514e-05	0.00277813	1.91465	chr20:47784526-47786836	SULF2		PT-S1	ZNF148	480	8550	38.65	21.38	1.81	4.92e-45			dM-TAL	2.07e-32	1.55e-29	0.272964	0.597	0.502	POU2F1
	POD	5.69615e-05	0.00279976	1.98954	chr14:23550578-23551971	ZFHX2		PT-S1	KLF5	478	8563	38.49	21.41	1.8	4.33e-44			dM-TAL	8.59e-29	6.41e-26	0.321847	0.575	0.493	NR6A1
	POD	5.94208e-05	0.00289281	2.56257	chr4:121070856-121071297	NDNF		PT-S1	NR2C2	354	5482	28.5	13.71	2.08	9.46e-44			dM-TAL	3.38e-26	2.52e-23	0.25213	0.584	0.502	POU5F1
	POD	5.95343e-05	0.00289455	2.68433	chr8:30476416-30476724	RBPMS		PT-S1	THRB	271	3746	21.82	9.37	2.33	6.73e-41			dM-TAL	4.77e-21	3.56e-18	0.367328	0.557	0.496	NR1H4
	POD	5.99481e-05	0.00291391	1.85941	chr7:122143275-122144725	AASS		PT-S1	Rxra	281	3968	22.62	9.92	2.28	7.79e-41			dM-TAL	1.52e-15	1.14e-12	0.280045	0.535	0.487	NR3C2
	POD	6.13899e-05	0.00298166	1.88566	chr16:88784012-88785731	PIEZO1		PT-S1	RXRG	276	3872	22.22	9.68	2.3	1.5e-40			C-TAL	0	0	1.17251	0.796	0.476	Esrrg
	POD	6.42569e-05	0.00308474	3.19496	chr2:205481453-205481723	PARD3B		PT-S1	Nr2f6	298	4403	23.99	11.01	2.18	9.07e-40			C-TAL	0	0	1.13763	0.8	0.476	ESRRB
	POD	6.45801e-05	0.00309827	2.56994	chr20:36542920-36543375	MYL9		PT-S1	NR2F1(var.2)	286	4153	23.03	10.38	2.22	2.25e-39			C-TAL	0	0	1.10437	0.796	0.477	ESRRA
	POD	6.6082e-05	0.00315409	2.7138	chr4:182240084-182240857	TENM3		PT-S1	KLF4	471	8819	37.92	22.05	1.72	4.7e-38			C-TAL	0	0	0.836889	0.721	0.486	NR2F2
	POD	6.61128e-05	0.00315515	1.80144	chr8:23528259-23529773	SLC25A37		PT-S1	HNF1B	276	4103	22.22	10.26	2.17	4.59e-36			C-TAL	1.19e-161	8.86e-159	0.525297	0.646	0.488	RORA
	POD	7.13994e-05	0.00334747	1.99826	chr21:34526347-34527223	RCAN1		PT-S1	KLF15	264	3836	21.26	9.59	2.22	5.14e-36			C-TAL	1.46e-141	1.09e-138	0.463019	0.649	0.497	POU2F1
	POD	7.27608e-05	0.00339422	2.90134	chr11:85988529-85988857	PICALM		PT-S1	RXRB	259	3821	20.85	9.55	2.18	3.45e-34			C-TAL	1.13e-125	8.45e-123	0.458073	0.638	0.495	GRHL2
	POD	7.27608e-05	0.00339422	2.90134	chr14:104717642-104717898	INF2		PT-S1	HNF1A	298	4944	23.99	12.36	1.94	1.35e-30			C-TAL	2.29e-124	1.71e-121	0.454124	0.639	0.498	POU5F1
	POD	7.3219e-05	0.00341304	2.04633	chr10:7410362-7411211	SFMBT2		PT-S1	MAZ	385	7157	31	17.89	1.73	3.12e-30			C-TAL	1.83e-121	1.37e-118	0.437459	0.626	0.489	NR2C2(var.2)
	POD	7.45121e-05	0.00345474	2.2028	chr8:26440093-26441141	DPYSL2		PT-S1	PPARD	257	4014	20.69	10.04	2.06	5.66e-30			C-TAL	9.98e-106	7.45e-103	0.418931	0.62	0.498	POU3F3
	POD	7.63579e-05	0.00350747	2.83955	chr3:105854123-105854364	CBLB		PT-S1	PLAGL2	172	2244	13.85	5.61	2.47	3.41e-28			C-TAL	2.92e-94	2.18e-91	0.454336	0.602	0.483	NR3C2
	POD	7.77907e-05	0.00356728	1.95861	chr17:7887210-7888115	CHD3		PT-S1	Wt1	396	7624	31.88	19.06	1.67	4.47e-28			C-TAL	1.25e-86	9.32e-84	0.420869	0.592	0.482	NR3C1
	POD	7.79856e-05	0.00357446	1.9132	chr5:10563250-10564511	ANKRD33B		PT-S1	KLF16	336	6127	27.05	15.32	1.77	2.92e-27			C-TAL	6.71e-79	5e-76	0.413012	0.592	0.484	HOXB3
	POD	7.82018e-05	0.00358216	2.50717	chr22:45006851-45007254	PHF21B		PT-S1	PLAG1	281	4764	22.62	11.91	1.9	3.69e-27			C-TAL	9.68e-76	7.22e-73	0.33476	0.597	0.488	TFCP2
	POD	7.84683e-05	0.00359393	2.34057	chr12:66188672-66189702	IRAK3		PT-S1	Znf281	312	5544	25.12	13.86	1.81	5.98e-27			C-TAL	9.19e-70	6.86e-67	0.399006	0.583	0.484	EMX2
	POD	8.11258e-05	0.00369128	2.45188	chr3:37944429-37944974	CTDSPL		PT-S1	KLF17	282	4804	22.71	12.01	1.89	6.21e-27			C-TAL	1.58e-58	1.18e-55	0.322312	0.588	0.49	NR6A1
	POD	8.13691e-05	0.00369222	2.03798	chr5:79689192-79690461	CMYA5		PT-S1	Plagl1	305	5372	24.56	13.43	1.83	6.53e-27			C-TAL	9.75e-44	7.27e-41	0.308407	0.571	0.487	HOXD3
	POD	8.47006e-05	0.0038258	2.24979	chr3:14403407-14403948	SLC6A6		PT-S1	SP9	279	4772	22.46	11.93	1.88	2.4e-26			DCT	0	0	1.10906	0.777	0.485	Esrrg
	POD	8.69458e-05	0.00392103	1.8534	chr13:30306388-30307772	KATNAL1		PT-S1	EGR1	253	4147	20.37	10.37	1.96	2.42e-26			DCT	0	0	1.09842	0.771	0.484	ESRRB
	POD	8.73553e-05	0.00393712	2.34108	chr11:77147526-77148335	PAK1		PT-S1	ZNF460	493	10470	39.69	26.18	1.52	3.28e-26			DCT	1.2e-284	8.93e-282	0.992484	0.761	0.485	ESRRA
	POD	8.84097e-05	0.00397743	2.6044	chr1:54334689-54335440	SSBP3		PT-S1	SP3	293	5163	23.59	12.91	1.83	1.05e-25			DCT	2.7e-224	2.01e-221	0.913601	0.721	0.492	NR2F2
	POD	8.94808e-05	0.00400628	3.05505	chr11:77361032-77361317	PAK1		PT-S1	SP8	296	5268	23.83	13.17	1.81	2.67e-25			DCT	1.5e-187	1.12e-184	1.0187	0.697	0.501	NFATC3
	POD	8.95253e-05	0.00400719	2.45526	chr12:47223027-47224060	PCED1B		PT-S1	ZNF740	276	4804	22.22	12.01	1.85	7.1e-25			DCT	2.02e-185	1.51e-182	0.968932	0.685	0.5	NFATC1
	POD	9.5071e-05	0.00420906	2.61451	chr7:79352320-79352670	MAGI2		PT-S1	SP2	293	5297	23.59	13.24	1.78	6.01e-24			DCT	1.24e-143	9.26e-141	0.816994	0.671	0.501	NFAT5
	POD	0.000101613	0.00446634	1.97251	chr1:27603542-27604378	AHDC1		PT-S1	ZNF263	389	7872	31.32	19.68	1.59	2.97e-23			DCT	5.66e-114	4.22e-111	0.642159	0.656	0.491	NR2C2(var.2)
	POD	0.000101935	0.00447732	2.62536	chr3:12964258-12964597	IQSEC1		PT-S1	KLF2	314	5899	25.28	14.75	1.71	4.05e-23			DCT	3.56e-84	2.66e-81	0.56092	0.632	0.493	RORA
	POD	0.000102556	0.0045009	2.5241	chr11:75313444-75314011	ARRB1		PT-S1	Zfx	317	5995	25.52	14.99	1.7	6.7e-23			DCT	1.06e-71	7.94e-69	0.482643	0.623	0.501	POU2F1
	POD	0.000104376	0.00457038	1.86747	chr1:94540899-94542421	F3		PT-S1	ZNF449	244	4178	19.65	10.45	1.88	9.71e-23			DCT	3.7e-64	2.76e-61	0.424016	0.628	0.5	POU3F3
	POD	0.000108256	0.0046993	2.34216	chr5:150637323-150637950	SYNPO		PT-S1	ZBTB14	142	1935	11.43	4.84	2.36	1.63e-21			DCT	5.09e-55	3.79e-52	0.424128	0.595	0.486	HOXB3
	POD	0.000108347	0.0046993	2.06498	chr5:150642244-150642971	SYNPO		PT-S1	KLF9	381	7861	30.68	19.65	1.56	3.7e-21			DCT	2.66e-53	1.98e-50	0.421216	0.613	0.502	POU5F1
	POD	0.000108665	0.0046993	2.99568	chr15:98923050-98923527	IGF1R		PT-S1	EBF1	271	4997	21.82	12.49	1.75	8.8e-21			DCT	1.18e-51	8.77e-49	0.495433	0.586	0.483	MITF
	POD	0.000108933	0.00470218	2.63702	chr8:38458770-38459401	FGFR1		PT-S1	CTCFL	265	4941	21.34	12.35	1.73	1.23e-19			DCT	2.3e-43	1.71e-40	0.374284	0.597	0.488	LHX1
	POD	0.000115667	0.00493348	1.88834	chr17:81043504-81045083	BAIAP2		PT-S1	E2F6	284	5463	22.87	13.66	1.67	3.08e-19			DCT	1.01e-38	7.57e-36	0.275344	0.599	0.492	NR6A1
	POD	0.000115976	0.00493985	2.64959	chr1:9889992-9890660	CTNNBIP1		PT-S1	ZNF682	232	4155	18.68	10.39	1.8	3.84e-19			DCT	1.08e-37	8.03e-35	0.319404	0.585	0.484	NFYC
	POD	0.000115976	0.00493985	2.64959	chr11:12159512-12160024	MICAL2		PT-S1	SP1	260	4895	20.93	12.24	1.71	1.08e-18			DCT	2.88e-34	2.15e-31	0.28947	0.586	0.493	MEF2D
	POD	0.000119034	0.00505164	1.93801	chr12:32106023-32107292	BICD1		PT-S1	TFAP2C(var.2)	275	5319	22.14	13.3	1.67	2.92e-18			DCT	1.92e-33	1.43e-30	0.361542	0.588	0.485	SREBF2(var.2)
	POD	0.000122105	0.00513984	2.53713	chr2:127664055-127664679	LIMS2		PT-S1	EWSR1-FLI1	461	10454	37.12	26.14	1.42	3.81e-18			DCT	6.39e-33	4.76e-30	0.271554	0.591	0.5	GRHL2
	POD	0.000123583	0.00519036	1.96796	chr2:173075238-173076823	MAP3K20		PT-S1	INSM1	228	4179	18.36	10.45	1.76	1.27e-17			DCT	5.78e-28	4.31e-25	0.293696	0.563	0.487	EMX2
	POD	0.00012739	0.00531908	1.87875	chr9:106862143-106863872	ZNF462		PT-S1	TFAP2A(var.3)	161	2578	12.96	6.45	2.01	1.66e-17			DCT	8.62e-28	6.43e-25	0.360483	0.567	0.488	TFEB
	POD	0.000129039	0.00538012	2.08467	chr5:32711724-32712354	NPR3		PT-S1	GLI3	178	2983	14.33	7.46	1.92	2.29e-17			DCT	1.12e-26	8.33e-24	0.283195	0.573	0.491	TFCP2
	POD	0.000129911	0.00541223	1.82527	chr4:105145795-105146987	TET2		PT-S1	REST	224	4104	18.04	10.26	1.76	2.53e-17			DCT	8.36e-12	6.23e-09	0.307971	0.531	0.484	MLXIPL
	POD	0.000134138	0.00556717	2.00405	chr7:139828950-139829885	TBXAS1		PT-S1	NR1H2::RXRA	202	3576	16.26	8.94	1.82	3.87e-17			CNT	3.05e-172	2.27e-169	0.273712	0.693	0.463	FOS
	POD	0.000136054	0.00563602	2.69396	chr5:76440958-76441820	IQGAP2		PT-S1	EGR3	161	2615	12.96	6.54	1.98	6.08e-17			CNT	5.4e-172	4.03e-169	0.705575	0.694	0.469	BACH2
	POD	0.000142642	0.00586294	1.78795	chr8:60677844-60680659	CHD7		PT-S1	ZIC5	165	2713	13.29	6.78	1.96	7.26e-17			CNT	1.51e-169	1.12e-166	0.326787	0.688	0.463	JUN(var.2)
	POD	0.000146815	0.00596778	2.24471	chr5:150582044-150582772	SYNPO		PT-S1	KLF11	249	4786	20.05	11.97	1.68	9.17e-17			CNT	9.46e-133	7.06e-130	0.623857	0.666	0.469	BACH1
	POD	0.000149313	0.00604954	2.34394	chr7:101935391-101936008	CUX1		PT-S1	EBF3	235	4431	18.92	11.08	1.71	9.75e-17			CNT	5.39e-116	4.02e-113	0.607155	0.659	0.483	GATA2
	POD	0.000150102	0.0060609	2.83095	chr9:136351181-136351476	GPSM1		PT-S1	SP4	228	4256	18.36	10.64	1.73	1.03e-16			CNT	2.44e-114	1.82e-111	0.617998	0.651	0.483	GATA3
	POD	0.000150542	0.0060703	1.84879	chr7:47580926-47582521	TNS3		PT-S1	GLI2	179	3096	14.41	7.74	1.86	3.86e-16			CNT	2.2e-92	1.64e-89	0.806005	0.636	0.474	NFE2L1
	POD	0.000150616	0.00607261	2.0368	chr4:86452007-86454056	MAPK10		PT-S1	ZKSCAN5	353	7637	28.42	19.09	1.49	4e-16			CNT	2.32e-64	1.73e-61	0.401884	0.633	0.499	GRHL2
	POD	0.000151821	0.00609283	2.17819	chr17:57531485-57532781	MSI2		PT-S1	GLIS2	116	1673	9.34	4.18	2.23	6.75e-16			CNT	5.87e-62	4.38e-59	0.53148	0.609	0.482	Nfe2l2
	POD	0.000152422	0.00609283	2.8016	chr17:17850087-17850320	TOM1L2		PT-S1	KLF6	214	3979	17.23	9.95	1.73	7.55e-16			CNT	5.09e-52	3.8e-49	0.558634	0.597	0.49	TFCP2
	POD	0.000159556	0.00632097	2.47966	chr3:189961389-189962025	P3H2		PT-S1	KLF10	259	5132	20.85	12.83	1.63	7.56e-16			CNT	3.57e-41	2.67e-38	0.423868	0.585	0.479	MAFK
	POD	0.000162791	0.0064171	1.8154	chr12:27779385-27780799	KLHL42		PT-S1	PPARA::RXRA	210	3885	16.91	9.71	1.74	8.9e-16			CNT	3.23e-35	2.41e-32	0.395099	0.583	0.488	LHX1
	POD	0.000163382	0.0064171	2.42405	chr5:129459470-129460062	ADAMTS19		PT-S1	TFAP2A	268	5378	21.58	13.45	1.6	9.53e-16			CNT	1.74e-30	1.3e-27	0.323128	0.59	0.499	HOXD9
	POD	0.0001636	0.0064171	3.01913	chr3:46680213-46680535	ALS2CL		PT-S1	KLF14	181	3196	14.57	7.99	1.82	1.82e-15			CNT	2.23e-28	1.66e-25	0.295283	0.567	0.481	CREM
	POD	0.000168045	0.00657622	2.26427	chr10:7667214-7668119	ITIH5		PT-S1	TFAP2E	154	2567	12.4	6.42	1.93	2.89e-15			CNT	3.49e-26	2.6e-23	0.270714	0.586	0.502	POU3F3
	POD	0.000168384	0.00658688	1.88984	chr12:94649246-94650704	TMCC3		PT-S1	NHLH2	183	3268	14.73	8.17	1.8	3.59e-15			CNT	9.27e-21	6.91e-18	0.258678	0.559	0.491	HOXD10
	POD	0.000169722	0.00663419	2.31414	chr4:110510229-110511286	ENPEP		PT-S1	KLF3	197	3642	15.86	9.11	1.74	7.92e-15			C-PC	1.57e-231	1.17e-228	0.893138	0.756	0.469	JDP2
	POD	0.000177916	0.0068809	1.73566	chr12:63843270-63844955	SRGAP1		PT-S1	TFAP2B(var.3)	163	2840	13.12	7.1	1.85	1.87e-14			C-PC	1.11e-226	8.26e-224	0.723183	0.741	0.468	BACH2
	POD	0.00018277	0.0070518	2.00202	chr6:166005262-166006302	PDE10A		PT-S1	ZNF16	236	4677	19	11.69	1.63	2.2e-14			C-PC	2.9e-218	2.17e-215	0.660456	0.747	0.462	FOS
	POD	0.00018497	0.00712006	2.34526	chr7:131502710-131503368	PODXL		PT-S1	ZIC1	168	2991	13.53	7.48	1.81	4.54e-14			C-PC	2.06e-217	1.54e-214	0.38319	0.745	0.464	JUND
	POD	0.000194035	0.00742348	1.7405	chr2:144331233-144332995	GTDC1		PT-S1	TFAP2C(var.3)	143	2400	11.51	6	1.92	5.49e-14			C-PC	1.3e-212	9.72e-210	0.579328	0.734	0.462	JUNB
	POD	0.000195793	0.00748282	1.83306	chr8:38467401-38468812	FGFR1		PT-S1	NRF1	116	1816	9.34	4.54	2.06	1.89e-13			C-PC	5.29e-180	3.95e-177	0.839642	0.718	0.492	ELF5
	POD	0.000197023	0.0075085	2.58811	chr7:2309776-2310017	SNX8		PT-S1	HES1	94	1340	7.57	3.35	2.26	2.31e-13			C-PC	1.14e-175	8.5e-173	0.700035	0.729	0.484	EHF
	POD	0.000197976	0.00751843	1.76271	chr2:227163260-227165244	COL4A3		PT-S1	ASCL1(var.2)	276	5881	22.22	14.7	1.51	4.37e-13			C-PC	7.89e-162	5.88e-159	0.793688	0.699	0.482	GATA2
	POD	0.000199652	0.00757155	2.42997	chr6:152144911-152145494	SYNE1		PT-S1	ZIC4	155	2755	12.48	6.89	1.81	4.44e-13			C-PC	5.02e-159	3.75e-156	1.03918	0.696	0.469	BACH1
	POD	0.000203494	0.00768737	2.11213	chr10:18340322-18341085	CACNB2		PT-S1	Zic2	300	6546	24.15	16.37	1.48	5.17e-13			C-PC	1.97e-151	1.47e-148	0.662463	0.706	0.485	ELF3
	POD	0.000207639	0.00778812	2.95552	chr7:2269512-2269712	SNX8		PT-S1	ZBTB6	248	5152	19.97	12.88	1.55	7.13e-13			C-PC	8.43e-137	6.29e-134	0.774739	0.685	0.482	GATA3
	POD	0.000208407	0.00781378	2.10145	chr11:73314370-73314903	ARHGEF17		PT-S1	TFAP2A(var.2)	188	3592	15.14	8.98	1.69	7.37e-13			C-PC	2.76e-124	2.06e-121	0.769796	0.657	0.477	JUNB(var.2)
	POD	0.000211404	0.00789598	2.59896	chr17:57625387-57625770	MSI2		PT-S1	TFDP1	105	1627	8.45	4.07	2.08	1.55e-12			C-PC	2.64e-119	1.97e-116	0.853263	0.648	0.477	Atf1
	POD	0.000212646	0.00793758	1.70711	chr3:168094725-168096603	GOLIM4		PT-S1	RREB1	329	7417	26.49	18.54	1.43	1.62e-12			C-PC	1.97e-118	1.47e-115	0.68497	0.668	0.474	NFE2L1
	POD	0.000214677	0.00801019	1.78511	chr7:23012840-23014417	FAM126A		PT-S1	Zic1::Zic2	325	7308	26.17	18.27	1.43	1.71e-12			C-PC	3.73e-114	2.78e-111	0.759544	0.657	0.479	Creb5
	POD	0.000220532	0.00816247	2.43317	chr19:38711642-38712026	ACTN4		PT-S1	TCF4	252	5317	20.29	13.29	1.53	2.31e-12			C-PC	6.18e-105	4.61e-102	0.655577	0.647	0.477	MAFK
	POD	0.000238553	0.00869908	2.13095	chr4:140152869-140153137	MAML3		PT-S1	ZIC3	153	2792	12.32	6.98	1.76	4.85e-12			C-PC	1.52e-104	1.14e-101	0.467113	0.674	0.484	ELF1
	POD	0.00024133	0.00878147	2.38655	chr1:204828185-204828801	NFASC		PT-S1	TCF3	239	5020	19.24	12.55	1.53	6.49e-12			C-PC	8.09e-103	6.04e-100	0.732526	0.649	0.477	JDP2(var.2)
	POD	0.000243638	0.00882482	2.90257	chr2:190497327-190497621	MFSD6		PT-S1	Znf423	147	2663	11.84	6.66	1.78	7.91e-12			C-PC	8.44e-98	6.3e-95	0.696608	0.656	0.494	GRHL1
	POD	0.000254683	0.00917245	1.88491	chr4:82797045-82799391	SCD5		PT-S1	TCFL5	83	1191	6.68	2.98	2.24	8.64e-12			C-PC	2.89e-92	2.15e-89	0.61161	0.659	0.498	GRHL2
	POD	0.00026321	0.00938082	1.84972	chr12:15220503-15221643	RERG		PT-S1	Klf1	255	5466	20.53	13.67	1.5	8.7e-12			C-PC	3.9e-89	2.91e-86	0.648524	0.634	0.479	CREM
	POD	0.000264578	0.00942325	1.75023	chr7:138001280-138002489	CREB3L2		PT-S1	ZNF135	330	7558	26.57	18.9	1.41	1.08e-11			C-PC	8.54e-87	6.37e-84	0.669973	0.631	0.478	ATF3
	POD	0.000266665	0.00949488	1.81173	chr6:35731164-35732474	FKBP5		PT-S1	Ebf2	210	4278	16.91	10.7	1.58	1.13e-11			C-PC	9.05e-86	6.75e-83	0.504394	0.675	0.522	ZEB1
	POD	0.000268576	0.00954104	2.44013	chr7:102097234-102098225	CUX1		PT-S1	TCF12(var.2)	243	5178	19.57	12.95	1.51	1.75e-11			C-PC	1.81e-78	1.35e-75	0.284346	0.662	0.482	GABPA
	POD	0.000268849	0.00954984	1.98141	chr1:203025779-203026670	PPFIA4		PT-S1	NR1I3	135	2403	10.87	6.01	1.81	1.91e-11			C-PC	4.06e-77	3.03e-74	0.528005	0.642	0.482	Nfe2l2
	POD	0.000270857	0.00956948	2.85778	chr11:16012195-16012485	SOX6		PT-S1	EGR2	97	1532	7.81	3.83	2.04	3.31e-11			C-PC	1.03e-74	7.69e-72	0.587618	0.619	0.485	JUND(var.2)
	POD	0.000275547	0.00971926	2.1534	chr1:196608165-196609428	KCNT2		PT-S1	Ahr::Arnt	212	4388	17.07	10.97	1.56	3.74e-11			C-PC	5.93e-68	4.43e-65	0.543305	0.623	0.483	ATF2
	POD	0.000280125	0.00986766	2.02826	chr19:3360204-3361263	NFIC		PT-S1	ZEB1	246	5306	19.81	13.27	1.49	4.26e-11			C-PC	9.04e-67	6.74e-64	0.510942	0.624	0.483	JUN
	POD	0.000280916	0.00987499	2.66933	chr1:203068945-203069720	PPFIA4		PT-S1	HINFP	68	918	5.48	2.3	2.39	5.21e-11			C-PC	1.03e-66	7.7e-64	0.557479	0.627	0.481	CREB1
	PEC	1.53003e-12	8.14994e-08	3.067	chr5:169160915-169161596	SLIT3		PT-S1	TFAP2C	162	3117	13.04	7.79	1.67	6.34e-11			C-PC	1.31e-66	9.78e-64	0.468344	0.636	0.492	ELF4
	PEC	8.36011e-10	1.03907e-05	2.65802	chr18:48036560-48037419	ZBTB7C		PT-S1	EGR4	131	2378	10.55	5.95	1.77	1.41e-10			C-PC	7.09e-58	5.29e-55	0.442911	0.626	0.502	POU2F1
	PEC	1.61954e-09	1.74027e-05	2.57197	chr9:115117951-115119177	TNC		PT-S1	TFAP2B	162	3151	13.04	7.88	1.66	1.42e-10			C-PC	1.13e-56	8.45e-54	0.473789	0.613	0.492	RFX1
	PEC	4.90017e-09	3.51444e-05	2.65931	chr4:95547752-95548445	UNC5C		PT-S1	TFAP2B(var.2)	159	3100	12.8	7.75	1.65	2.57e-10			C-PC	1.09e-55	8.17e-53	0.371717	0.643	0.52	TCF12(var.2)
	PEC	1.14949e-08	6.59395e-05	2.77267	chr10:81872288-81872490	NRG3		PT-S1	BHLHE22(var.2)	206	4325	16.59	10.81	1.53	2.59e-10			C-PC	4.27e-55	3.18e-52	0.519045	0.605	0.49	TFCP2
	PEC	2.66778e-08	0.000122806	2.66109	chr11:127002977-127003723	KIRREL3		PT-S1	NR3C2	95	1546	7.65	3.87	1.98	2.59e-10			C-PC	7.14e-55	5.33e-52	0.416178	0.62	0.492	RFX3
	PEC	2.84192e-08	0.000126149	2.84987	chr9:115109385-115109950	TNC		PT-S1	GCM2	52	638	4.19	1.6	2.62	3.75e-10			C-PC	1.65e-53	1.23e-50	0.429498	0.611	0.489	RFX2
	PEC	5.12726e-08	0.000187429	2.80536	chr19:35852280-35852728	NPHS1		PT-S1	ZBTB26	234	5110	18.84	12.78	1.47	4.62e-10			C-PC	5.93e-53	4.43e-50	0.418221	0.619	0.501	POU3F3
	PEC	9.28988e-08	0.000281616	2.7269	chr11:12159512-12160024	MICAL2		PT-S1	NHLH1	187	3867	15.06	9.67	1.56	6.38e-10			C-PC	1.94e-49	1.45e-46	0.326631	0.603	0.487	ETV6
	PEC	1.00681e-07	0.000300323	1.9353	chr5:83472941-83474740	VCAN		PT-S1	Ar	100	1702	8.05	4.26	1.89	9.51e-10			C-PC	2.5e-49	1.86e-46	0.338361	0.633	0.52	TCF3
	PEC	1.90659e-07	0.000455707	2.54097	chr1:201376367-201377133	TNNT2		PT-S1	NR2F1	224	4880	18.04	12.2	1.48	9.83e-10			C-PC	8.38e-49	6.25e-46	0.322918	0.626	0.493	Klf12
	PEC	1.96722e-07	0.000465606	2.58183	chr3:11136771-11137594	HRH1		PT-S1	SNAI1	222	4854	17.87	12.14	1.47	1.63e-09			C-PC	8.91e-44	6.65e-41	0.294217	0.62	0.523	TCF4
	PEC	1.97298e-07	0.000465606	2.36948	chr5:151698906-151699510	SPARC		PT-S1	ASCL1	197	4185	15.86	10.46	1.52	1.8e-09			C-PC	1.75e-42	1.3e-39	0.307804	0.611	0.499	TFAP2A
	PEC	3.11766e-07	0.000642248	2.25685	chr1:153696760-153698778	INTS3		PT-S1	THAP1	182	3793	14.65	9.48	1.55	2.04e-09			C-PC	1.59e-40	1.19e-37	0.623182	0.588	0.478	GMEB2
	PEC	5.07464e-07	0.000958317	2.32948	chr5:151739868-151740959	SPARC		PT-S1	Ascl2	217	4739	17.47	11.85	1.47	2.37e-09			C-PC	3.93e-40	2.93e-37	0.382952	0.598	0.493	ELF2
	PEC	5.10743e-07	0.000958317	2.08912	chr8:23540448-23541811	SLC25A37		PT-S1	MAF	115	2100	9.26	5.25	1.76	2.91e-09			C-PC	6.24e-39	4.65e-36	0.259668	0.603	0.494	ZBTB7A
	PEC	6.39047e-07	0.00108309	2.62469	chr11:12138127-12138636	MICAL2		PT-S1	Klf12	170	3524	13.69	8.81	1.55	5.23e-09			C-PC	1.24e-33	9.22e-31	0.257912	0.59	0.499	KLF6
	PEC	6.575e-07	0.00110932	2.13009	chr4:182143763-182144892	TENM3		PT-S1	ZNF354C	327	7909	26.33	19.77	1.33	7.55e-09			C-PC	5.88e-33	4.38e-30	0.299562	0.599	0.493	Arid3b
	PEC	6.77798e-07	0.00113841	1.89563	chr15:39919709-39921285	GPR176		PT-S1	ESR2	184	3930	14.81	9.83	1.51	1.02e-08			C-PC	6.09e-31	4.54e-28	0.371931	0.583	0.486	XBP1
	PEC	1.04299e-06	0.00156182	2.38876	chr6:144660559-144661555	UTRN		PT-S1	RBPJ	257	5939	20.69	14.85	1.39	1.12e-08			C-PC	7.97e-30	5.95e-27	0.283104	0.577	0.491	NFIC(var.2)
	PEC	1.34469e-06	0.00183771	2.17085	chr1:196608165-196609428	KCNT2		PT-S1	SMAD2::SMAD3::SMAD4	228	5139	18.36	12.85	1.43	1.26e-08			C-PC	9.14e-29	6.82e-26	0.254328	0.581	0.49	NFIX(var.2)
	PEC	1.35754e-06	0.00183771	2.52722	chr5:151684622-151685168	SPARC		PT-S1	RELA	148	2998	11.92	7.5	1.59	1.41e-08			C-PC	1.73e-28	1.29e-25	0.382091	0.571	0.489	LHX1
	PEC	1.79339e-06	0.00222158	2.21834	chr1:21338699-21339407	RAP1GAP		PT-S1	TCF7L1	187	4046	15.06	10.12	1.49	1.96e-08			C-PC	1.35e-25	1.01e-22	0.316046	0.572	0.487	BACH2(var.2)
	PEC	2.25116e-06	0.00267319	1.92333	chr8:105318219-105319784	ZFPM2		PT-S1	SNAI3	202	4462	16.26	11.16	1.46	2.32e-08			C-PC	4.01e-25	2.99e-22	0.263038	0.581	0.5	POU3F4
	PEC	3.61319e-06	0.00371846	2.05232	chr15:63041922-63043046	TPM1		PT-S1	HSF4	123	2386	9.9	5.97	1.66	2.57e-08			C-PC	1.06e-24	7.92e-22	0.277694	0.574	0.5	HOXD9
	PEC	3.67439e-06	0.00371846	2.19038	chr20:57265287-57266776	BMP7		PT-S1	MSANTD3	131	2589	10.55	6.47	1.63	2.58e-08			C-PC	2.34e-23	1.74e-20	0.276002	0.57	0.497	ZNF449
	PEC	3.84974e-06	0.00381765	1.72223	chr18:28176762-28178435	CDH2		PT-S1	NR3C1	89	1555	7.17	3.89	1.84	2.77e-08			C-PC	1.72e-20	1.28e-17	0.255809	0.569	0.488	HOXB9
	PEC	4.38324e-06	0.00405548	2.33452	chr7:139489856-139490429	KLRG2		PT-S1	HIC2	157	3290	12.64	8.23	1.54	4.43e-08			C-PC	5.24e-20	3.91e-17	0.2856	0.559	0.491	HOXD10
	PEC	5.03803e-06	0.00453747	2.39163	chr1:9352224-9352635	SPSB1		PT-S1	MAFG	188	4140	15.14	10.35	1.46	6.35e-08			C-PC	2.97e-19	2.21e-16	0.263148	0.564	0.492	POU6F1(var.2)
	PEC	5.52915e-06	0.00471423	2.22936	chr3:11154238-11155696	HRH1		PT-S1	STAT3	252	5916	20.29	14.79	1.37	6.42e-08			C-PC	5.1e-16	3.81e-13	0.322529	0.529	0.479	Gmeb1
	PEC	8.46756e-06	0.00643028	2.18687	chr14:41605002-41605721	LRFN5		PT-S1	Nr1h3::Rxra	172	3738	13.85	9.35	1.48	1.08e-07			M-PC	6.68e-121	4.98e-118	0.905199	0.79	0.488	ELF3
	PEC	9.14891e-06	0.00684874	2.14043	chr9:89380534-89381375	SEMA4D		PT-S1	Tcf12	252	5974	20.29	14.94	1.36	1.46e-07			M-PC	2.2e-119	1.64e-116	0.874942	0.806	0.487	EHF
	PEC	9.16555e-06	0.00684874	2.21874	chr7:101453357-101454221	COL26A1		PT-S1	ZNF274	126	2544	10.14	6.36	1.6	1.57e-07			M-PC	1.26e-104	9.37e-102	0.953605	0.763	0.495	ELF5
	PEC	9.85098e-06	0.00728789	1.72692	chr9:16869673-16871936	BNC2		PT-S1	HMBOX1	72	1214	5.8	3.04	1.91	1.6e-07			M-PC	4.2e-78	3.13e-75	0.661209	0.746	0.486	ELF1
	PEC	1.17484e-05	0.00779991	2.27358	chr7:28069521-28070150	JAZF1		PT-S1	REL	130	2649	10.47	6.62	1.58	1.62e-07			M-PC	1.24e-75	9.25e-73	0.857965	0.726	0.495	GRHL1
	PEC	1.51359e-05	0.00946601	2.20659	chr10:122126543-122127589	TACC2		PT-S1	HEY1	72	1215	5.8	3.04	1.91	1.65e-07			M-PC	1.35e-73	1e-70	0.886621	0.711	0.5	GRHL2
	PEC	1.58305e-05	0.00975649	2.04938	chr5:84384165-84384887	EDIL3		PT-S1	NR4A1	205	4673	16.51	11.68	1.41	1.88e-07			M-PC	1.53e-70	1.14e-67	0.619298	0.734	0.524	ZEB1
	PEC	1.58305e-05	0.00975649	2.04938	chr18:34493081-34494109	DTNA		PT-S1	ETV4	332	8308	26.73	20.77	1.29	1.93e-07			M-PC	5.19e-66	3.87e-63	0.506598	0.726	0.484	GABPA
	PT-S1	3.21603e-100	3.99717e-95	2.99491	chr5:151027806-151030479	GPX3		PT-S1	NR1H4::RXRA	92	1713	7.41	4.28	1.73	2.85e-07			M-PC	1.07e-56	7.98e-54	0.841563	0.679	0.491	TFCP2
	PT-S1	1.14589e-53	3.28664e-49	3.74602	chr11:63015248-63016319	SLC22A8		PT-S1	VEZF1	103	1996	8.29	4.99	1.66	3.59e-07			M-PC	5.22e-54	3.89e-51	0.575115	0.674	0.494	Klf12
	PT-S1	4.52351e-53	1.20476e-48	3.06187	chr22:24494317-24495640	UPB1		PT-S1	Rarb	189	4279	15.22	10.7	1.42	3.96e-07			M-PC	6.14e-48	4.58e-45	0.652108	0.666	0.485	GATA2
	PT-S1	3.18689e-51	7.92189e-47	3.29046	chr10:379684-380787	DIP2C		PT-S1	NR4A2	168	3710	13.53	9.28	1.46	4.29e-07			M-PC	9.75e-47	7.27e-44	0.49282	0.698	0.521	TCF12(var.2)
	PT-S1	1.43406e-50	2.81427e-46	3.63107	chr17:45934472-45936149	MAPT		PT-S1	ZBTB33	46	662	3.7	1.66	2.24	4.31e-07			M-PC	8.34e-44	6.22e-41	0.51587	0.643	0.486	GATA3
	PT-S1	2.3607e-50	4.40112e-46	3.16804	chr11:62999506-63001065	SLC22A8		PT-S1	RUNX1	209	4839	16.83	12.1	1.39	4.32e-07			M-PC	1.05e-42	7.87e-40	0.461022	0.686	0.521	TCF3
	PT-S1	4.14101e-50	7.01837e-46	3.52326	chr5:1200725-1201902	SLC6A19		PT-S1	HES2	66	1113	5.31	2.78	1.91	5.29e-07			M-PC	3.25e-38	2.43e-35	0.40697	0.654	0.5	KLF6
	PT-S1	6.73489e-48	9.65851e-44	3.60355	chr5:31711207-31712449	PDZD2		PT-S1	GLIS3	86	1594	6.92	3.99	1.74	5.84e-07			M-PC	1.08e-37	8.02e-35	0.385255	0.656	0.499	KLF3
	PT-S1	5.98858e-47	7.97478e-43	3.35391	chr21:43924884-43925484	AGPAT3		PT-S1	GCM1	61	1001	4.91	2.5	1.96	5.84e-07			M-PC	1.83e-36	1.37e-33	0.429226	0.659	0.488	ETV6
	PT-S1	8.36029e-42	6.36177e-38	3.30627	chr20:38872011-38872771	PPP1R16B		PT-S1	HES7	76	1357	6.12	3.39	1.8	6.72e-07			M-PC	3.04e-36	2.27e-33	0.281404	0.676	0.499	KLF5
	PT-S1	1.89348e-41	1.35772e-37	3.29833	chr20:46631302-46632283	SLC13A3		PT-S1	THRB(var.3)	148	3201	11.92	8	1.49	7.18e-07			M-PC	6.16e-36	4.6e-33	0.409087	0.672	0.524	TCF4
	PT-S1	6.52129e-41	4.26591e-37	3.39852	chr20:44415283-44416195	HNF4A-AS1		PT-S1	POU4F3	174	3906	14.01	9.77	1.43	7.33e-07			M-PC	1.2e-35	8.97e-33	0.492379	0.635	0.494	ELF4
	PT-S1	1.68845e-40	1.03208e-36	2.89144	chr4:2760785-2762101	SH3BP2		PT-S1	FERD3L	132	2786	10.63	6.97	1.53	8.65e-07			M-PC	1.83e-28	1.36e-25	0.371672	0.626	0.492	NFIB
	PT-S1	4.69503e-40	2.69325e-36	3.20707	chr9:101417248-101418711	ALDOB		PT-S1	NR4A2::RXRA	86	1626	6.92	4.07	1.7	1.3e-06			M-PC	1.1e-27	8.21e-25	0.318959	0.624	0.495	SP1
	PT-S1	2.79266e-39	1.35232e-35	3.52024	chr12:236922-237791	SLC6A13		PT-S1	HES5	74	1335	5.96	3.34	1.79	1.37e-06			M-PC	6.67e-26	4.97e-23	0.401532	0.619	0.491	NFIC(var.2)
	PT-S1	3.62229e-39	1.70966e-35	2.3821	chr20:57566931-57568698	PCK1		PT-S1	NR6A1	152	3352	12.24	8.38	1.46	1.52e-06			M-PC	1.36e-24	1.01e-21	0.370483	0.62	0.497	ZNF449
	PT-S1	5.09708e-39	2.37566e-35	3.54401	chr16:501915-502871	RAB11FIP3		PT-S1	PITX3	88	1687	7.09	4.22	1.68	1.71e-06			M-PC	4.65e-24	3.47e-21	0.26818	0.639	0.507	KLF9
	PT-S1	5.22068e-39	2.40323e-35	3.3776	chr14:22814986-22815789	SLC7A7		PT-S1	ZFP57	50	787	4.03	1.97	2.05	1.89e-06			M-PC	5.1e-24	3.81e-21	0.34257	0.633	0.496	ZBTB7A
	PT-S1	7.66452e-39	3.48517e-35	2.18086	chr18:28176762-28178435	CDH2		PT-S1	MAFA	106	2156	8.53	5.39	1.58	2.24e-06			M-PC	1.93e-21	1.44e-18	0.355232	0.609	0.495	ELF2
	PT-S1	9.16196e-39	4.01904e-35	3.67217	chr6:39260954-39262174	KCNK5		PT-S1	ZBTB7B	61	1044	4.91	2.61	1.88	2.28e-06			M-PC	2.95e-21	2.2e-18	0.338579	0.622	0.493	ELK4
	PT-S1	1.24936e-38	5.35451e-35	3.41958	chr1:183859422-183860160	RGL1		PT-S1	Nr2f6(var.2)	183	4236	14.73	10.59	1.39	2.56e-06			M-PC	1.41e-18	1.06e-15	0.273376	0.608	0.497	EBF1
	PT-S1	6.03043e-38	2.39206e-34	3.03821	chr5:1098765-1099505	SLC6A19		PT-S1	MYCN	70	1267	5.64	3.17	1.78	2.97e-06			M-PC	4.08e-18	3.04e-15	0.364342	0.619	0.504	POU2F1
	PT-S1	1.40076e-36	4.7917e-33	4.84223	chr1:154410307-154410771	IL6R		PT-S1	HEY2	66	1173	5.31	2.93	1.81	3.13e-06			M-PC	6.16e-17	4.6e-14	0.284365	0.594	0.491	NFIX(var.2)
	PT-S1	4.39252e-36	1.42419e-32	3.27988	chr7:43377009-43377930	HECW1		PT-S1	RARA::RXRG	145	3222	11.67	8.06	1.45	4.07e-06			M-PC	1.13e-16	8.42e-14	0.32585	0.609	0.494	RFX3
	PT-S1	7.48812e-36	2.36616e-32	3.07137	chr19:33437793-33438726	PEPD		PT-S1	ZNF684	169	3883	13.61	9.71	1.4	4.31e-06			M-PC	4.48e-15	3.34e-12	0.366367	0.585	0.494	RFX1
	PT-S1	1.0504e-35	3.21031e-32	3.18185	chr11:26721398-26722434	SLC5A12		PT-S1	ZNF528	191	4497	15.38	11.24	1.37	4.38e-06			M-PC	6.71e-15	5.01e-12	0.299624	0.604	0.503	TFAP2B
	PT-S1	1.95441e-35	5.60564e-32	3.28683	chr16:89613136-89613859	DPEP1		PT-S1	BARX2	146	3254	11.76	8.14	1.45	4.41e-06			M-PC	1.23e-14	9.21e-12	0.443396	0.592	0.503	POU3F3
	PT-S1	2.99071e-35	8.26025e-32	2.91607	chr5:132277763-132278518	P4HA2		PT-S1	ZNF341	162	3695	13.04	9.24	1.41	4.65e-06			M-PC	9.18e-14	6.85e-11	0.291411	0.565	0.489	ZNF135
	PT-S1	4.72929e-35	1.27782e-31	3.08729	chr19:35811705-35813098	PRODH2		PT-S1	SNAI2	177	4128	14.25	10.32	1.38	6.01e-06			M-PC	2.46e-13	1.84e-10	0.261854	0.593	0.504	TFAP2A(var.2)
	PT-S1	5.52167e-35	1.4706e-31	3.43674	chr20:46640501-46641228	SLC13A3		PT-S1	NRL	120	2588	9.66	6.47	1.49	7.75e-06			M-PC	2.64e-13	1.97e-10	0.321666	0.574	0.501	HOXD9
	PT-S1	1.14766e-34	2.99246e-31	3.04188	chr8:133489063-133489928	ST3GAL1		PT-S1	RARA(var.2)	144	3238	11.59	8.1	1.43	8.15e-06			M-PC	1.34e-12	9.99e-10	0.285168	0.574	0.491	RFX2
	PT-S1	1.27551e-34	3.25751e-31	3.42658	chr4:188456857-188457740	LINC01060		PT-S1	Rarg	173	4043	13.93	10.11	1.38	8.75e-06			M-PC	1.65e-09	1.23e-06	0.315338	0.55	0.49	NFIX
	PT-S1	1.30905e-34	3.3204e-31	2.36396	chr18:28175132-28176517	CDH2		PT-S1	RARA::RXRA	151	3448	12.16	8.62	1.41	1.08e-05			M-PC	3.14e-09	2.34e-06	0.286162	0.573	0.495	Arid3b
	PT-S1	3.48418e-34	8.32777e-31	3.16324	chr5:35047638-35048331	AGXT2		PT-S1	Arnt	158	3644	12.72	9.11	1.4	1.13e-05			M-PC	4.49e-08	3.35e-05	0.262158	0.543	0.491	NFIC
	PT-S1	3.63746e-34	8.61361e-31	2.43455	chr3:69385129-69386540	FRMD4B		PT-S1	ZBTB7C	65	1198	5.23	3	1.75	1.18e-05			M-PC	8.52e-08	6.35e-05	0.293701	0.555	0.489	SREBF1(var.2)
	PT-S1	4.24407e-34	9.82901e-31	3.35415	chr10:55319407-55320617	PCDH15		PT-S1	POU4F1	169	3959	13.61	9.9	1.37	1.29e-05			M-PC	2.16e-05	0.0160984	0.273876	0.548	0.495	ZNF528
	PT-S1	9.18178e-34	2.03784e-30	2.39666	chr3:46878634-46879251	PTH1R		PT-S1	PITX1	78	1525	6.28	3.81	1.65	1.33e-05			dM-PC	0	0	1.34275	0.818	0.471	EHF
	PT-S1	1.45224e-33	3.14821e-30	2.77371	chr8:84184327-84185050	RALYL		PT-S1	NR1I2	90	1835	7.25	4.59	1.58	1.46e-05			dM-PC	0	0	1.26049	0.781	0.482	ELF5
	PT-S1	1.64996e-33	3.53572e-30	2.44611	chr5:177378339-177379556	SLC34A1		PT-S1	Mafb	136	3059	10.95	7.65	1.43	1.51e-05			dM-PC	0	0	1.2586	0.818	0.472	ELF3
	PT-S1	1.89878e-33	3.99995e-30	2.93011	chr4:71338403-71339464	SLC4A4		PT-S1	Stat5b	183	4369	14.73	10.92	1.35	1.63e-05			dM-PC	0	0	0.99121	0.779	0.472	ELF1
	PT-S1	8.95053e-33	1.69409e-29	2.19438	chr6:43269327-43270901	SLC22A7		PT-S1	Hic1	113	2450	9.1	6.13	1.49	1.82e-05			dM-PC	0	0	0.824288	0.764	0.471	GABPA
	PT-S1	1.05618e-32	1.96906e-29	2.21669	chr3:155079519-155080393	MME		PT-S1	THRB(var.2)	85	1720	6.84	4.3	1.59	1.93e-05			dM-PC	0	0	0.667906	0.74	0.47	ETV1
	PT-S1	2.37113e-32	4.05557e-29	2.66879	chr6:43277641-43278921	SLC22A7		PT-S1	NFYB	119	2617	9.58	6.54	1.46	2.02e-05			dM-PC	0	0	0.813583	0.682	0.476	GATA2
	PT-S1	2.57347e-32	4.36164e-29	3.22543	chr5:1101840-1102280	SLC6A19		PT-S1	HSF2	118	2592	9.5	6.48	1.47	2.09e-05			dM-PC	1.23e-304	9.19e-302	0.811463	0.692	0.487	GRHL1
	PT-S1	3.14036e-32	5.25082e-29	2.55631	chr14:102922098-102923239	AMN		PT-S1	MYC	86	1753	6.92	4.38	1.58	2.25e-05			dM-PC	2.07e-301	1.55e-298	0.611164	0.723	0.515	ZEB1
	PT-S1	3.89933e-32	6.40497e-29	2.92712	chr7:2622955-2623694	TTYH3		PT-S1	MYOD1	189	4569	15.22	11.42	1.33	2.4e-05			dM-PC	6.08e-287	4.53e-284	0.725947	0.693	0.492	GRHL2
	PT-S1	4.07209e-32	6.63033e-29	3.10703	chr20:38806972-38808047	PPP1R16B		PT-S1	TFEC	78	1557	6.28	3.89	1.61	2.7e-05			dM-PC	1.32e-285	9.83e-283	0.743392	0.681	0.476	GATA3
	PT-S1	4.31383e-32	6.96313e-29	3.35338	chr20:46634349-46634855	SLC13A3		PT-S1	Ptf1a(var.3)	182	4383	14.65	10.96	1.34	2.82e-05			dM-PC	5.62e-282	4.19e-279	5.50734	0.711	0.459	FOSL2
	PT-S1	7.31621e-32	1.14141e-28	2.72094	chr1:46940419-46941802	CYP4A11		PT-S1	NFIB	248	6289	19.97	15.72	1.27	2.98e-05			dM-PC	6.51e-257	4.86e-254	0.968309	0.695	0.462	BACH2
	PT-S1	7.78982e-32	1.20521e-28	3.76975	chr9:95292744-95293649	FANCC		PT-S1	MZF1(var.2)	158	3713	12.72	9.28	1.37	3.01e-05			dM-PC	2.88e-247	2.15e-244	2.41035	0.691	0.457	FOS
	PT-S1	9.48251e-32	1.42569e-28	2.33833	chr5:1208365-1209615	SLC6A19		PT-S1	Nkx2-5(var.2)	150	3491	12.08	8.73	1.38	3.04e-05			dM-PC	3.12e-244	2.32e-241	1.41775	0.689	0.459	JUND
	PT-S1	1.16137e-31	1.73909e-28	2.98055	chr11:70948367-70949489	SHANK2		PT-S1	Nr5a2	197	4818	15.86	12.05	1.32	3.12e-05			dM-PC	2.86e-240	2.13e-237	3.20102	0.684	0.457	JUN(var.2)
	PT-S1	1.58447e-31	2.29882e-28	3.39777	chr15:78993911-78994584	CTSH		PT-S1	NFIC(var.2)	193	4707	15.54	11.77	1.32	3.24e-05			dM-PC	5.67e-240	4.23e-237	1.40649	0.682	0.464	JDP2
	PT-S1	1.60021e-31	2.31266e-28	3.46458	chr12:117161092-117162002	FBXO21		PT-S1	ZNF317	185	4491	14.9	11.23	1.33	3.76e-05			dM-PC	5.72e-228	4.27e-225	0.657653	0.665	0.486	ELF4
	PT-S1	1.61546e-31	2.31673e-28	2.59161	chr17:19716173-19716883	SLC47A2		PT-S1	Stat4	209	5179	16.83	12.95	1.3	3.8e-05			dM-PC	1.22e-221	9.09e-219	2.35264	0.674	0.458	JUNB
	PT-S1	5.16414e-31	6.85243e-28	3.2378	chr20:57896694-57897866	PCK1		PT-S1	OTX1	45	764	3.62	1.91	1.9	3.89e-05			dM-PC	2.23e-213	1.67e-210	0.417218	0.668	0.478	SPI1
	PT-S1	7.71802e-31	1.00472e-27	3.13549	chr9:4352603-4353765	SLC1A1		PT-S1	OSR2	204	5044	16.43	12.61	1.3	4.22e-05			dM-PC	1.02e-193	7.63e-191	0.639482	0.647	0.484	TFCP2
	PT-S1	9.00573e-31	1.14998e-27	2.57373	chr1:47192239-47193129	PDZK1IP1		PT-S1	NFKB2	91	1919	7.33	4.8	1.53	4.55e-05			dM-PC	2.97e-192	2.22e-189	0.54375	0.656	0.48	ETV6
	PT-S1	1.05598e-30	1.32127e-27	3.15447	chr6:25875516-25876593	SLC17A3		PT-S1	Rarg(var.2)	149	3496	12	8.74	1.37	4.81e-05			dM-PC	4.95e-192	3.7e-189	0.509513	0.674	0.514	TCF12(var.2)
	PT-S1	1.26479e-30	1.56158e-27	3.96148	chr20:38887857-38888387	PPP1R16B		PT-S1	LEF1	160	3804	12.88	9.51	1.35	4.83e-05			dM-PC	3.23e-190	2.41e-187	0.481119	0.678	0.517	TCF4
	PT-S1	1.73845e-30	2.11833e-27	3.22186	chr14:22795842-22796719	SLC7A7		PT-S1	GSC2	67	1314	5.39	3.29	1.64	5.88e-05			dM-PC	4.7e-188	3.5e-185	0.540309	0.654	0.484	NFIC(var.2)
	PT-S1	3.55835e-30	4.09503e-27	2.50822	chr5:135603200-135604427	SLC25A48		PT-S1	MAFF	166	3994	13.37	9.99	1.34	6.34e-05			dM-PC	1.65e-184	1.23e-181	0.502088	0.669	0.515	TCF3
	PT-S1	3.61422e-30	4.1338e-27	2.93913	chr9:101437525-101438224	ALDOB		PT-S1	GSC	64	1246	5.15	3.12	1.65	6.94e-05			dM-PC	2.86e-179	2.13e-176	2.23371	0.647	0.465	BACH1
	PT-S1	5.19363e-30	5.74637e-27	2.86967	chr10:106957851-106958920	SORCS1		PT-S1	Rbpjl	174	4233	14.01	10.58	1.32	7.39e-05			dM-PC	4.19e-175	3.12e-172	0.332395	0.645	0.493	KLF5
	PT-S1	5.59379e-30	6.11652e-27	3.10995	chr15:89812047-89812625	ANPEP		PT-S1	MTF1	78	1607	6.28	4.02	1.56	7.61e-05			dM-PC	1.11e-172	8.28e-170	0.512815	0.642	0.488	Klf12
	PT-S1	7.48966e-30	8.00183e-27	2.67004	chr15:84883689-84884793	SLC28A1		PT-S1	PBX3	187	4626	15.06	11.57	1.3	9.56e-05			dM-PC	5.05e-172	3.77e-169	0.405818	0.653	0.5	KLF9
	PT-S1	1.03422e-29	1.07717e-26	3.25164	chr17:19539750-19540312	SLC47A2		PT-S1	TGIF1	98	2147	7.89	5.37	1.47	9.7e-05			dM-PC	1.25e-167	9.35e-165	0.48628	0.632	0.484	NFIX(var.2)
	PT-S1	1.047e-29	1.08744e-26	2.83116	chr14:103169550-103171124	AMN		PT-S1	GLIS1	49	891	3.95	2.23	1.77	9.87e-05			dM-PC	4.79e-166	3.57e-163	0.480148	0.641	0.485	NFIB
	PT-S1	1.12117e-29	1.15482e-26	2.94245	chr11:64590394-64591424	SLC22A12		PT-S1	SCRT2	121	2774	9.74	6.94	1.4	0.000102			dM-PC	2.29e-164	1.71e-161	0.400115	0.636	0.493	KLF10
	PT-S1	1.52849e-29	1.55717e-26	2.50101	chr2:27092663-27093434	KHK		PT-S1	Crx	107	2395	8.62	5.99	1.44	0.000106			dM-PC	2.79e-163	2.08e-160	0.759353	0.628	0.47	NFE2L1
	PT-S1	1.938e-29	1.94625e-26	3.36389	chr11:62984374-62985156	SLC22A6		PT-S1	PPARG	106	2397	8.53	5.99	1.42	0.000168			dM-PC	4.53e-157	3.38e-154	0.447385	0.646	0.489	ZBTB7A
	PT-S1	2.28578e-29	2.24878e-26	2.9883	chr6:39281140-39281828	KCNK5		PT-S1	STAT1	176	4360	14.17	10.9	1.3	0.000169			dM-PC	8.57e-154	6.39e-151	0.517031	0.635	0.488	ELF2
	PT-S1	8.01584e-29	7.37984e-26	2.75101	chr11:66907264-66908300	PC		PT-S1	MYOG	145	3480	11.67	8.7	1.34	0.000172			dM-PC	7.07e-149	5.27e-146	0.46528	0.635	0.494	TFAP2A
	PT-S1	1.09301e-28	9.91598e-26	4.54484	chr10:99782440-99782937	ABCC2		PT-S1	TFAP4	120	2786	9.66	6.97	1.39	0.000181			dM-PC	2.4e-146	1.79e-143	0.391413	0.638	0.493	KLF3
	PT-S1	1.52219e-28	1.36436e-25	3.5617	chr20:38866784-38867457	PPP1R16B		PT-S1	HSF1	108	2459	8.7	6.15	1.41	0.000188			dM-PC	1.6e-145	1.2e-142	0.419279	0.626	0.494	KLF6
	PT-S1	1.56574e-28	1.40003e-25	3.24192	chr10:59733185-59733741	SLC16A9		PT-S1	NFIX(var.2)	186	4664	14.98	11.66	1.28	0.000203			dM-PC	2.31e-110	1.72e-107	0.508817	0.597	0.475	MAFK
	PT-S1	1.62625e-28	1.4489e-25	2.50037	chr11:17543481-17544559	USH1C		PT-S1	Prdm15	178	4434	14.33	11.09	1.29	0.000205			dM-PC	3.79e-110	2.83e-107	0.408251	0.612	0.492	ZNF449
	PT-S1	2.98763e-28	2.60277e-25	2.80465	chr15:89814076-89815158	ANPEP		PT-S1	NFIC::TLX1	184	4609	14.81	11.52	1.29	0.000209			dM-PC	4e-110	2.99e-107	0.375622	0.616	0.494	TFAP2C(var.2)
	PT-S1	1.50217e-27	1.20713e-24	2.86242	chr16:89632581-89633586	DPEP1		PT-S1	NR2F6(var.3)	79	1688	6.36	4.22	1.51	0.000216			dM-PC	8.71e-107	6.5e-104	0.387197	0.615	0.487	ELK4
	PT-S1	1.77516e-27	1.41431e-24	3.20673	chr3:58241085-58241665	ABHD6		PT-S1	Spz1	115	2666	9.26	6.67	1.39	0.000234			dM-PC	4.26e-106	3.18e-103	0.511487	0.607	0.479	Nfe2l2
	PT-S1	1.79146e-27	1.42426e-24	2.68734	chr22:46170679-46172518	PPARA		PT-S1	ZBTB12	142	3422	11.43	8.56	1.34	0.000241			dM-PC	2.16e-102	1.61e-99	0.407423	0.607	0.498	TFAP2B
	PT-S1	1.92826e-27	1.52005e-24	2.564	chr19:15640254-15641466	CYP4F3		PT-S1	FIGLA	143	3453	11.51	8.63	1.33	0.00025			dM-PC	2.19e-98	1.63e-95	0.381903	0.613	0.497	TFAP2C
	PT-S1	2.33569e-27	1.81438e-24	3.56385	chr14:102893203-102893933	AMN		PT-S1	ZBTB7A	131	3116	10.55	7.79	1.35	0.000251			dM-PC	2.69e-88	2.01e-85	0.371642	0.599	0.496	TFAP2B(var.2)
	PT-S1	2.37009e-27	1.83727e-24	3.23145	chr19:19096791-19097365	SLC25A42		PT-S1	RARA	145	3511	11.67	8.78	1.33	0.000254			dM-PC	1.46e-80	1.09e-77	0.278187	0.595	0.491	SP1
	PT-S1	3.22072e-27	2.44737e-24	3.14344	chr14:73252410-73253520	PAPLN		PT-S1	BHLHA15(var.2)	150	3673	12.08	9.18	1.32	0.000325			dM-PC	2.32e-71	1.73e-68	0.343961	0.589	0.493	EBF1
	PT-S1	3.22276e-27	2.44737e-24	2.8692	chr20:44394420-44395124	HNF4A-AS1		PT-S1	MEIS1	111	2582	8.94	6.46	1.38	0.00034			dM-PC	6.14e-71	4.58e-68	0.317541	0.591	0.5	TFAP2A(var.2)
	PT-S1	5.36893e-27	3.94851e-24	1.76981	chr5:76402574-76404736	IQGAP2		PT-S1	MYB	90	2014	7.25	5.04	1.44	0.000372			dM-PC	6.24e-67	4.66e-64	0.279461	0.595	0.5	POU2F1
	PT-S1	5.99843e-27	4.36838e-24	2.50313	chr6:43297079-43298385	SLC22A7		PT-S1	KLF13	87	1935	7	4.84	1.45	0.000384			dM-PC	1.57e-66	1.17e-63	0.343423	0.595	0.496	HOXD9
	PT-S1	7.28029e-27	5.24048e-24	2.3204	chr1:47190904-47191954	PDZK1IP1		PT-S1	NR2C1	106	2455	8.53	6.14	1.39	0.000397			dM-PC	8.61e-64	6.42e-61	0.291381	0.593	0.499	POU3F3
	PT-S1	1.35428e-26	9.29954e-24	3.44795	chr13:20559255-20560317	CRYL1		PT-S1	TBX18	168	4222	13.53	10.56	1.28	0.000474			dM-PC	4.29e-63	3.2e-60	0.354539	0.571	0.484	JUND(var.2)
	PT-S1	1.40301e-26	9.59883e-24	3.26604	chr20:44392958-44393492	HNF4A-AS1		PT-S1	MNT	65	1366	5.23	3.42	1.53	0.000498			dM-PC	3.31e-59	2.47e-56	0.43226	0.559	0.479	Creb5
	PT-S1	1.48913e-26	1.01322e-23	2.90177	chr20:44433677-44434740	HNF4A-AS1		PT-S1	SREBF2(var.2)	52	1034	4.19	2.59	1.62	0.000523			dM-PC	3.88e-59	2.89e-56	0.309913	0.582	0.491	Arid3b
	PT-S1	2.04859e-26	1.3448e-23	2.99748	chr11:58830533-58831786	GLYAT		PT-S1	HOXD11	54	1087	4.35	2.72	1.6	0.000548			dM-PC	4.48e-59	3.34e-56	0.330585	0.576	0.482	JUN
	PT-S1	2.62729e-26	1.69193e-23	2.77647	chr19:33399571-33400438	PEPD		PT-S1	Sox6	181	4635	14.57	11.59	1.26	0.000689			dM-PC	3.99e-56	2.97e-53	0.337744	0.566	0.478	CREM
	PT-S1	3.17117e-26	1.99733e-23	3.25333	chr5:151344930-151346055	SLC36A2		PT-S1	MAX	64	1358	5.15	3.4	1.52	0.0007			dM-PC	3.1e-54	2.31e-51	0.307731	0.566	0.482	ATF2
	PT-S1	3.2883e-26	2.06413e-23	2.663	chr19:44903569-44904253	APOE		PT-S1	PRDM1	257	6895	20.69	17.24	1.2	0.000765			dM-PC	7.31e-54	5.45e-51	0.390795	0.557	0.477	JUNB(var.2)
	PT-S1	3.59929e-26	2.25177e-23	2.49093	chr20:44388452-44389201	HNF4A-AS1		PT-S1	NKX6-3	95	2202	7.65	5.51	1.39	0.000808			dM-PC	7.11e-53	5.3e-50	0.319591	0.576	0.491	RFX3
	PT-S1	3.72831e-26	2.32857e-23	3.08168	chr20:46604468-46605452	SLC13A3		PT-S1	Stat5a	167	4252	13.45	10.63	1.26	0.000881			dM-PC	3.46e-52	2.58e-49	0.371409	0.561	0.477	Atf1
	PT-S1	3.94549e-26	2.4601e-23	3.05636	chr5:35045755-35046417	AGXT2		PT-S1	Dmbx1	67	1452	5.39	3.63	1.49	0.000914			dM-PC	4.55e-51	3.4e-48	0.389419	0.553	0.478	JDP2(var.2)
	PT-S1	4.47547e-26	2.77201e-23	2.85053	chr19:44905251-44905997	APOE		PT-S1	TBX3	127	3112	10.23	7.78	1.31	0.000974			dM-PC	8.39e-50	6.26e-47	0.299101	0.564	0.48	CREB1
	PT-S1	4.50272e-26	2.78426e-23	2.43624	chr10:372564-373800	DIP2C		PT-S1	HIF1A	42	811	3.38	2.03	1.67	0.00099			dM-PC	2.22e-47	1.66e-44	0.300722	0.578	0.496	GLI3
	PT-S1	5.71685e-26	3.46605e-23	2.55335	chr8:134573436-134574438	ZFAT		PT-S1	RUNX2	59	1246	4.75	3.12	1.53	0.000995			dM-PC	7.36e-47	5.49e-44	0.3687	0.545	0.479	ATF7
	PT-S1	8.92795e-26	5.28401e-23	2.70231	chr21:46155125-46156071	FTCD		PT-S1	ATOH1(var.2)	155	3924	12.48	9.81	1.27	0.00108			dM-PC	3.7e-46	2.76e-43	0.287821	0.565	0.487	Stat5a
	PT-S1	1.20554e-25	7.00164e-23	3.20114	chr9:101435449-101435975	ALDOB		PT-S1	USF1	122	2979	9.82	7.45	1.32	0.00108			dM-PC	3.93e-46	2.93e-43	0.27659	0.571	0.491	RFX1
	PT-S1	1.56964e-25	8.93533e-23	2.43803	chr2:169362204-169362843	LRP2		PT-S1	RFX3	113	2726	9.1	6.82	1.34	0.0011			dM-PC	9.69e-45	7.23e-42	0.263785	0.571	0.489	POU6F1(var.2)
	PT-S1	1.59041e-25	8.99866e-23	3.33003	chr1:47186298-47186553	PDZK1IP1		PT-S1	RXRG(var.2)	85	1953	6.84	4.88	1.4	0.00117			dM-PC	2.19e-43	1.64e-40	0.272682	0.574	0.499	Prdm15
	PT-S1	2.69869e-25	1.46098e-22	3.18831	chr9:130437280-130437765	ASS1		PT-S1	MAX::MYC	76	1711	6.12	4.28	1.43	0.00122			dM-PC	2.55e-42	1.9e-39	0.316844	0.547	0.479	ATF3
	PT-S1	3.2075e-25	1.70124e-22	3.24885	chr6:3366291-3366933	SLC22A23		PT-S1	OTX2	98	2318	7.89	5.8	1.36	0.00127			dM-PC	3.71e-40	2.77e-37	0.25131	0.559	0.487	NFIX
	PT-S1	3.71662e-25	1.96289e-22	3.07189	chr19:33392184-33392845	PEPD		PT-S1	TGIF2	91	2126	7.33	5.32	1.38	0.00131			dM-PC	3.36e-36	2.51e-33	0.270274	0.561	0.489	HOXD10
	PT-S1	3.91956e-25	2.06714e-22	3.04591	chr12:102885126-102885903	PAH		PT-S1	Stat5a::Stat5b	177	4586	14.25	11.47	1.24	0.00134			dM-PC	1.02e-34	7.63e-32	0.282685	0.548	0.485	XBP1
	PT-S1	4.25873e-25	2.23025e-22	2.70907	chr7:123199390-123200159	SLC13A1		PT-S1	NFKB1	87	2018	7	5.05	1.39	0.00135			dM-PC	5.33e-33	3.98e-30	0.279702	0.557	0.487	HOXB9
	PT-S1	5.89511e-25	3.02766e-22	3.38506	chr14:73619919-73620632	PAPLN		PT-S1	RXRA::VDR	78	1772	6.28	4.43	1.42	0.00136			IMCD	2.61e-80	1.95e-77	1.79395	0.882	0.49	ELF3
	PT-S1	6.23678e-25	3.17689e-22	2.99126	chr12:143619-144245	SLC6A13		PT-S1	PITX2	76	1722	6.12	4.31	1.42	0.00145			IMCD	1.41e-78	1.05e-75	1.82843	0.906	0.489	EHF
	PT-S1	6.52309e-25	3.30917e-22	2.88543	chr8:134643064-134644012	ZFAT		PT-S1	PKNOX1	160	4099	12.88	10.25	1.26	0.00147			IMCD	4.76e-69	3.55e-66	1.79548	0.854	0.497	ELF5
	PT-S1	7.57135e-25	3.82016e-22	1.89459	chr1:204376982-204379148	PLEKHA6		PT-S1	USF2	119	2931	9.58	7.33	1.31	0.00167			IMCD	6.24e-60	4.66e-57	1.36273	0.878	0.488	ELF1
	PT-S1	9.17177e-25	4.52959e-22	2.98533	chr19:5839352-5839916	FUT6		PT-S1	MEIS3	90	2118	7.25	5.3	1.37	0.00172			IMCD	1.13e-45	8.46e-43	0.619206	0.885	0.468	JUN(var.2)
	PT-S1	9.52538e-25	4.68561e-22	2.56013	chr19:19110400-19111351	SLC25A42		PT-S1	Arid5a	94	2233	7.57	5.58	1.36	0.00181			IMCD	1.13e-44	8.41e-42	0.841928	0.892	0.468	FOS
	PT-S1	1.06241e-24	5.19863e-22	2.29002	chr5:31193282-31194584	CDH6		PT-S1	MZF1	112	2742	9.02	6.86	1.32	0.00188			IMCD	3.48e-44	2.6e-41	0.660283	0.882	0.47	JUND
	PT-S1	1.30086e-24	6.29929e-22	3.55341	chr18:6382602-6383407	L3MBTL4		PT-S1	HOXC10	63	1388	5.07	3.47	1.46	0.00189			IMCD	5.4e-43	4.02e-40	0.827347	0.85	0.468	JUNB
	PT-S1	1.32424e-24	6.39592e-22	3.79138	chr19:33515158-33515518	PEPD		PT-S1	Bach1::Mafk	163	4224	13.12	10.56	1.24	0.00212			IMCD	1.55e-42	1.16e-39	1.06904	0.822	0.486	GABPA
	PT-S1	1.34474e-24	6.4865e-22	3.16232	chr5:35023252-35024055	AGXT2		PT-S1	NFIX	119	2952	9.58	7.38	1.3	0.00213			IMCD	3.63e-42	2.71e-39	1.03026	0.857	0.475	JDP2
	PT-S1	1.39219e-24	6.68943e-22	2.93487	chr20:46650902-46651656	SLC13A3		PT-S1	NEUROD1	152	3904	12.24	9.76	1.25	0.00214			IMCD	1.02e-39	7.59e-37	1.13727	0.833	0.474	BACH2
	PT-S1	1.58303e-24	7.55771e-22	3.1021	chr11:17648412-17649784	USH1C		PT-S1	NFIC	168	4372	13.53	10.93	1.24	0.00215			IMCD	6.67e-36	4.98e-33	0.793953	0.801	0.474	BACH1
	PT-S1	1.90814e-24	9.00606e-22	2.44188	chr7:2629773-2630544	TTYH3		PT-S1	Lhx3	138	3511	11.11	8.78	1.27	0.00244			IMCD	1.26e-32	9.41e-30	1.35807	0.77	0.478	NFE2L1
	PT-S1	2.1215e-24	9.90559e-22	2.40605	chr4:110475591-110476870	ENPEP		PT-S1	ZNF282	110	2708	8.86	6.77	1.31	0.00245			IMCD	1.2e-28	8.99e-26	0.850933	0.739	0.488	SPI1
	PT-S1	2.33108e-24	1.08125e-21	3.59588	chr20:34874762-34875032	ACSS2		PT-S1	ZNF75D	178	4681	14.33	11.7	1.22	0.00246			IMCD	6.1e-26	4.55e-23	0.853354	0.732	0.489	ETV6
	PT-S1	2.35067e-24	1.08745e-21	3.0957	chr17:50431925-50432570	ACSF2		PT-S1	ZNF384	351	9916	28.26	24.79	1.14	0.00248			IMCD	6.94e-25	5.17e-22	1.06819	0.746	0.485	Nfe2l2
	PT-S1	2.36952e-24	1.09346e-21	2.07452	chr6:39279424-39280737	KCNK5		PT-S1	YY2	49	1035	3.95	2.59	1.52	0.00257			IMCD	1.18e-23	8.83e-21	0.72803	0.746	0.526	ZEB1
	PT-S1	2.63437e-24	1.21153e-21	3.04099	chr1:180935172-180935965	XPR1		PT-S1	TGIF2LY	61	1356	4.91	3.39	1.45	0.0027			IMCD	1.54e-23	1.15e-20	0.522969	0.721	0.5	KLF5
	PT-S1	2.63513e-24	1.21153e-21	2.62978	chr7:2662728-2663798	TTYH3		PT-S1	SREBF1(var.2)	98	2378	7.89	5.95	1.33	0.00274			IMCD	4.82e-23	3.59e-20	0.838603	0.721	0.497	ZBTB7A
	PT-S1	2.98231e-24	1.35941e-21	2.52343	chr17:19538285-19538943	SLC47A2		PT-S1	DPRX	54	1171	4.35	2.93	1.49	0.00278			IMCD	5.7e-22	4.25e-19	0.855745	0.728	0.495	ELF4
	PT-S1	3.89169e-24	1.74199e-21	3.03473	chr20:38870632-38871215	PPP1R16B		PT-S1	Arid3a	417	11987	33.57	29.97	1.12	0.00286			IMCD	4.07e-17	3.04e-14	0.763769	0.693	0.495	ELF2
	PT-S1	4.16028e-24	1.85465e-21	2.70608	chr3:46877389-46877725	PTH1R		PT-S1	ZNF143	111	2752	8.94	6.88	1.3	0.00293			IMCD	8.72e-17	6.5e-14	0.616565	0.707	0.487	GATA2
	PT-S1	4.16327e-24	1.85465e-21	2.83875	chr7:197226-197812	FAM20C		PT-S1	TBR1	96	2327	7.73	5.82	1.33	0.00293			IMCD	2.05e-16	1.53e-13	0.599244	0.686	0.498	GRHL1
	PT-S1	4.69736e-24	2.07277e-21	3.52995	chr11:62983443-62984145	SLC22A6		PT-S1	ONECUT3	102	2498	8.21	6.25	1.32	0.00298			IMCD	3.84e-16	2.87e-13	0.585645	0.672	0.496	Klf12
	PT-S1	6.33549e-24	2.75004e-21	2.93293	chr20:44400932-44401439	HNF4A		PT-S1	TBX2	103	2530	8.29	6.33	1.31	0.00312			IMCD	8.86e-16	6.61e-13	0.556362	0.666	0.502	GRHL2
	PT-S1	9.23857e-24	3.89384e-21	2.43969	chr19:5880082-5880951	FUT6		PT-S1	ZNF140	129	3282	10.39	8.21	1.27	0.00337			IMCD	2.39e-15	1.78e-12	0.627397	0.693	0.487	GATA3
	PT-S1	1.05044e-23	4.40578e-21	2.66391	chr2:27093651-27094126	KHK		PT-S1	ZNF382	92	2230	7.41	5.58	1.33	0.00355			IMCD	4.65e-15	3.47e-12	0.465918	0.721	0.525	TCF4
	PT-S1	1.07087e-23	4.48136e-21	4.19257	chr11:62976155-62976807	SLC22A8		PT-S1	Sox3	237	6502	19.08	16.26	1.17	0.00395			IMCD	1.89e-14	1.41e-11	0.398421	0.732	0.523	TCF12(var.2)
	PT-S1	1.09365e-23	4.5716e-21	2.36913	chr5:79111365-79112521	BHMT		PT-S1	ARNT::HIF1A	35	696	2.82	1.74	1.62	0.00397			IMCD	2.69e-14	2.01e-11	0.376634	0.714	0.523	TCF3
	PT-S1	1.20536e-23	5.01044e-21	3.74857	chr19:33517952-33518437	PEPD		PT-S1	ZNF24	156	4089	12.56	10.22	1.23	0.00406			IMCD	4.97e-14	3.71e-11	0.488071	0.7	0.5	KLF3
	PT-S1	1.39657e-23	5.76034e-21	3.46042	chr20:57400810-57401453	PCK1		PT-S1	SOHLH2	42	877	3.38	2.19	1.54	0.0041			IMCD	7.53e-14	5.62e-11	0.55156	0.693	0.487	JUN
	PT-S1	1.66849e-23	6.84405e-21	1.54893	chr18:5628273-5630871	EPB41L3		PT-S1	TCF7L2	147	3827	11.84	9.57	1.24	0.00414			IMCD	9.32e-14	6.95e-11	0.670028	0.655	0.481	JDP2(var.2)
	PT-S1	1.67429e-23	6.85277e-21	2.25735	chr15:89805920-89806939	ANPEP		PT-S1	VDR	113	2844	9.1	7.11	1.28	0.00429			IMCD	1.43e-13	1.06e-10	0.517529	0.676	0.501	KLF6
	PT-S1	1.77344e-23	7.23472e-21	2.79848	chr4:110364587-110365727	ENPEP		PT-S1	RFX2	60	1361	4.83	3.4	1.42	0.00448			IMCD	4.13e-13	3.08e-10	0.747367	0.669	0.494	ELK4
	PT-S1	2.90734e-23	1.15324e-20	3.73108	chr20:44431414-44432156	HNF4A-AS1		PT-S1	ZSCAN4	152	3984	12.24	9.96	1.23	0.00455			IMCD	4.44e-13	3.31e-10	0.67008	0.652	0.488	JUND(var.2)
	PT-S1	3.01201e-23	1.19096e-20	4.06249	chr6:3377671-3378328	SLC22A23		PT-S1	OSR1	69	1610	5.56	4.03	1.38	0.00467			IMCD	8.18e-13	6.1e-10	0.678283	0.648	0.482	ATF3
	PT-S1	3.98045e-23	1.5428e-20	2.54321	chr17:81339617-81340296	BAIAP2		PT-S1	RUNX3	121	3087	9.74	7.72	1.26	0.00487			IMCD	1.69e-12	1.26e-09	0.643966	0.655	0.483	Creb5
	PT-S1	4.16211e-23	1.60487e-20	2.24629	chr4:1795322-1796026	FGFR3		PT-S1	E2F8	82	1976	6.6	4.94	1.34	0.00496			IMCD	3.98e-12	2.97e-09	0.581868	0.655	0.486	ATF2
	PT-S1	4.95556e-23	1.88932e-20	3.43671	chr20:38822347-38823261	PPP1R16B		PT-S1	Nr2e1	137	3554	11.03	8.89	1.24	0.00496			IMCD	5.85e-12	4.36e-09	0.590677	0.655	0.493	TFCP2
	PT-S1	6.02263e-23	2.25692e-20	2.58554	chr6:25980847-25982278	SLC17A3		PT-S1	MEIS2	87	2117	7	5.29	1.32	0.00498			IMCD	2.25e-11	1.68e-08	0.68769	0.634	0.481	Atf1
	PT-S1	6.59809e-23	2.45284e-20	2.72718	chr20:57577471-57578117	PCK1		PT-S1	GABPA	268	7476	21.58	18.69	1.15	0.00499			IMCD	1.04e-10	7.76e-08	0.616309	0.666	0.484	CREB1
	PT-S1	7.04333e-23	2.60538e-20	1.96432	chr2:169363439-169364894	LRP2		PT-S1	RELB	94	2318	7.57	5.8	1.31	0.00516			IMCD	1.79e-10	1.33e-07	0.371935	0.669	0.508	KLF9
	PT-S1	8.50446e-23	3.12109e-20	2.58054	chr9:72149102-72149970	GDA		PT-S1	POU4F2	140	3651	11.27	9.13	1.23	0.00541			IMCD	3.28e-10	2.45e-07	0.363987	0.648	0.481	JUNB(var.2)
	PT-S1	9.84346e-23	3.59128e-20	2.51902	chr12:26878102-26879204	TM7SF3		PT-S1	Npas2	65	1513	5.23	3.78	1.38	0.00562			IMCD	4.88e-10	3.64e-07	0.392615	0.641	0.502	TFAP2A
	PT-S1	1.37938e-22	4.95494e-20	2.51422	chr11:623951-625885	CDHR5		PT-S1	NR2F1(var.3)	76	1822	6.12	4.56	1.34	0.00592			IMCD	1.28e-09	9.56e-07	0.330482	0.655	0.501	TFAP2C(var.2)
	PT-S1	1.43926e-22	5.15514e-20	2.73159	chr17:81064902-81065997	BAIAP2		PT-S1	NR5A1	155	4109	12.48	10.27	1.21	0.00628			IMCD	2.97e-09	2.21e-06	0.640437	0.603	0.493	NFIC(var.2)
	PT-S1	1.75924e-22	6.20456e-20	3.02338	chr19:19099204-19099674	SLC25A42		PT-S1	Hand1::Tcf3	110	2795	8.86	6.99	1.27	0.00634			IMCD	8.52e-09	6.35e-06	0.492284	0.631	0.501	TFAP2B(var.2)
	PT-S1	1.92337e-22	6.74656e-20	2.89972	chr10:59734807-59735783	SLC16A9		PT-S1	Ptf1a(var.2)	124	3204	9.98	8.01	1.25	0.00654			IMCD	1.87e-08	1.4e-05	0.465136	0.648	0.492	NFIX(var.2)
	PT-S1	2.17829e-22	7.58367e-20	4.55357	chr9:130438396-130438847	ASS1		PT-S1	TFE3	81	1972	6.52	4.93	1.32	0.00668			IMCD	1.89e-08	1.41e-05	0.581527	0.62	0.483	CREM
	PT-S1	2.24615e-22	7.79081e-20	2.66174	chr8:104460265-104460945	DPYS		PT-S1	RFX4	70	1665	5.64	4.16	1.35	0.00677			IMCD	3.18e-08	2.37e-05	0.380402	0.592	0.496	SP1
	PT-S1	2.51269e-22	8.62703e-20	3.31708	chr2:235936723-235937779	AGAP1		PT-S1	MGA	108	2750	8.7	6.88	1.26	0.00723			IMCD	8.69e-08	6.48e-05	0.365748	0.624	0.503	TFAP2B
	PT-S1	2.75014e-22	9.39901e-20	2.96403	chr3:118996964-118997729	IGSF11		PT-S1	TBX15	108	2750	8.7	6.88	1.26	0.00723			IMCD	9.91e-08	7.39e-05	0.587044	0.634	0.492	HSF1
	PT-S1	3.01718e-22	1.0274e-19	2.22802	chr19:35042173-35042753	HPN		PT-S1	GATA5	80	1953	6.44	4.88	1.32	0.00746			IMCD	2.6e-07	0.000193842	0.380154	0.617	0.492	IRF1
	PT-S1	3.27225e-22	1.1102e-19	3.09848	chr10:60849345-60850101	RHOBTB1		PT-S1	SRF	46	1019	3.7	2.55	1.45	0.00792			IMCD	6.05e-07	0.000451656	0.318707	0.61	0.489	BACH2(var.2)
	PT-S1	3.94117e-22	1.32271e-19	2.3805	chr18:70376412-70377633	RTTN		PT-S1	Rarb(var.2)	111	2851	8.94	7.13	1.25	0.00833			IMCD	6.74e-07	0.000502454	0.31162	0.61	0.504	SP3
	PT-S1	3.95035e-22	1.3246e-19	2.98303	chr6:160704245-160705082	PLG		PT-S1	MYF5	117	3029	9.42	7.57	1.24	0.00863			IMCD	7.56e-07	0.000563812	0.318902	0.62	0.504	TFAP2A(var.2)
	PT-S1	5.23059e-22	1.7108e-19	2.78151	chr10:59711916-59712465	SLC16A9		PT-S1	CREM	50	1133	4.03	2.83	1.42	0.00875			IMCD	9.65e-07	0.000720102	0.303857	0.652	0.496	Stat2
	PT-S1	7.21594e-22	2.32146e-19	3.0842	chr5:31741381-31742074	PDZD2		PT-S1	SPIB	307	8763	24.72	21.91	1.13	0.00887			IMCD	3.05e-06	0.00227387	0.409766	0.599	0.494	NFIB
	PT-S1	7.29435e-22	2.33862e-19	3.54029	chr5:151347022-151347675	SLC36A2		PT-S1	MSC	129	3386	10.39	8.47	1.23	0.00913			IMCD	6.19e-06	0.00462144	0.276333	0.617	0.502	HOXD9
	PT-S1	7.51654e-22	2.40572e-19	3.21772	chr15:90072881-90073510	ANPEP		PT-S1	RORA(var.2)	95	2400	7.65	6	1.27	0.00932			IMCD	6.3e-06	0.00469762	0.361588	0.61	0.503	TFAP2C
	PT-S1	9.27182e-22	2.92483e-19	2.71884	chr4:26576240-26577424	TBC1D19		PT-S1	PKNOX2	109	2808	8.78	7.02	1.25	0.00965			IMCD	9.36e-06	0.00698325	0.433397	0.589	0.492	SREBF1
	PT-S1	1.03668e-21	3.25098e-19	2.75199	chr18:5600992-5601764	EPB41L3		PT-S1	NEUROG2(var.2)	143	3808	11.51	9.52	1.21	0.0099			IMCD	1.19e-05	0.00884578	0.256197	0.589	0.487	ETS2
	PT-S1	1.16696e-21	3.63205e-19	3.42364	chr8:133491597-133492062	ST3GAL1		PT-S1	GATA4	101	2579	8.13	6.45	1.26	0.00992			IMCD	1.23e-05	0.00917649	0.290068	0.599	0.498	ZKSCAN5
	PT-S1	1.30634e-21	4.0222e-19	3.28537	chr1:204282688-204283129	PLEKHA6		PT-S1	ZBTB18	156	4194	12.56	10.49	1.2	0.00994			IMCD	1.66e-05	0.0123761	0.422619	0.603	0.488	XBP1
	PT-S1	1.31386e-21	4.03537e-19	2.50411	chr22:46935482-46936726	CELSR1		PT-S1	Ptf1a	123	3220	9.9	8.05	1.23	0.00998			IMCD	2.13e-05	0.0158767	0.321442	0.589	0.5	IRF3
	PT-S1	1.57907e-21	4.82609e-19	4.70288	chr7:99679844-99680178	CYP3A5		PT-S1	SOX8	92	2328	7.41	5.82	1.27	0.0108			IMCD	2.16e-05	0.0161335	0.295219	0.592	0.503	ZNF740
	PT-S1	1.58773e-21	4.8417e-19	3.06977	chr5:151388059-151389266	GPX3		PT-S1	mix-a	99	2531	7.97	6.33	1.26	0.011			IMCD	3.06e-05	0.0228327	0.39099	0.554	0.491	Pax2
	PT-S1	1.65611e-21	5.03029e-19	2.52424	chr9:75892349-75892943	PCSK5		PT-S1	RHOXF1	67	1619	5.39	4.05	1.33	0.011			IMCD	3.69e-05	0.0275193	0.341178	0.592	0.495	ZNF528
	PT-S1	1.65668e-21	5.03029e-19	3.71771	chr20:47224472-47225220	EYA2		PT-S1	TBX6	107	2767	8.62	6.92	1.25	0.0114			IMCD	9.77e-05	0.0728855	0.422801	0.578	0.48	GMEB2
	PT-S1	1.6839e-21	5.10463e-19	2.22516	chr15:50190012-50191540	SLC27A2		PT-S1	IRF1	416	12212	33.49	30.53	1.1	0.012			IMCD	0.000184528	0.137658	0.401684	0.575	0.494	HSF2
	PT-S1	1.71769e-21	5.19861e-19	3.52258	chr20:46607227-46607684	SLC13A3		PT-S1	RXRB(var.2)	58	1376	4.67	3.44	1.36	0.0123			IMCD	0.000267901	0.199854	0.393891	0.568	0.5	PRDM4
	PT-S1	2.73277e-21	8.05499e-19	2.89993	chr11:17542073-17542564	USH1C		PT-S1	TBX1	107	2775	8.62	6.94	1.24	0.0123			IMCD	0.000375313	0.279983	0.292095	0.599	0.507	NFATC3
	PT-S1	2.74168e-21	8.07489e-19	1.73661	chr1:65147261-65149153	AK4		PT-S1	TGIF2LX	61	1461	4.91	3.65	1.34	0.0125			IMCD	0.00038064	0.283957	0.353384	0.561	0.49	SREBF1(var.2)
	PT-S1	2.80198e-21	8.23945e-19	3.1567	chr1:65208236-65208959	AK4		PT-S1	Rhox11	70	1720	5.64	4.3	1.31	0.0135			IMCD	0.000383973	0.286444	0.280755	0.585	0.49	REL
	PT-S1	3.17779e-21	9.28597e-19	2.47951	chr10:661010-661647	DIP2C		PT-S1	NR1D2	94	2408	7.57	6.02	1.26	0.0136			IMCD	0.000420727	0.313862	0.73071	0.544	0.48	Gmeb1
	PT-S1	3.48559e-21	1.01141e-18	3.0552	chr3:120641437-120642425	HGD		PT-S1	POU6F1	64	1552	5.15	3.88	1.33	0.0137			IMCD	0.000738231	0.55072	0.439005	0.547	0.492	SREBF2
	PT-S1	3.59292e-21	1.03932e-18	2.48901	chr11:66970558-66971382	PC		PT-S1	NR2F2	161	4389	12.96	10.97	1.18	0.0142			IMCD	0.00126604	0.944463	0.299146	0.561	0.492	HOXD10
	PT-S1	3.60581e-21	1.04224e-18	2.36729	chr5:35195051-35195864	PRLR		PT-S1	HOXB3	86	2182	6.92	5.46	1.27	0.0143			IMCD	0.00129574	0.966622	0.384544	0.568	0.494	NFKB2
	PT-S1	4.03665e-21	1.1569e-18	3.50466	chr10:106932999-106933744	SORCS1		PT-S1	ESR1	91	2327	7.33	5.82	1.26	0.0144			IMCD	0.0018825	1	0.413208	0.575	0.487	ATF6
	PT-S1	5.09475e-21	1.4341e-18	3.44476	chr7:73652477-73653045	MLXIPL		PT-S1	Stat6	147	3978	11.84	9.95	1.19	0.015			IMCD	0.00189268	1	0.366479	0.547	0.491	Stat5a
	PT-S1	5.16004e-21	1.44989e-18	3.04786	chr21:43897186-43898136	AGPAT3		PT-S1	NR1D1	115	3032	9.26	7.58	1.22	0.0152			IMCD	0.00207493	1	0.352762	0.523	0.497	Stat6
	PT-S1	5.83537e-21	1.62738e-18	3.29803	chr10:59788710-59789377	SLC16A9		PT-S1	PBX2	116	3063	9.34	7.66	1.22	0.0154			IMCD	0.00227551	1	0.251995	0.568	0.498	MGA
	PT-S1	6.24239e-21	1.7357e-18	3.14127	chr2:84487340-84488029	SUCLG1		PT-S1	NKX6-1	116	3067	9.34	7.67	1.22	0.0159			IMCD	0.002765	1	0.250802	0.592	0.504	TFAP2C(var.3)
	PT-S1	1.14375e-20	3.06811e-18	3.20258	chr6:35431967-35432721	FKBP5		PT-S1	SCRT1	101	2631	8.13	6.58	1.24	0.0164			IMCD	0.00340996	1	0.359304	0.561	0.494	ZKSCAN1
	PT-S1	1.24718e-20	3.31454e-18	2.15595	chr19:19105054-19106411	SLC25A42		PT-S1	THAP11	136	3664	10.95	9.16	1.2	0.0167			IMCD	0.00371623	1	0.313878	0.544	0.492	ZNF136
	PT-S1	1.36301e-20	3.60184e-18	2.46862	chr2:169386088-169387190	LRP2		PT-S1	TBX21	96	2489	7.73	6.22	1.24	0.017			IMCD	0.00387251	1	0.250398	0.564	0.498	EBF1
	PT-S1	1.49748e-20	3.93488e-18	2.28822	chr13:20503164-20504090	CRYL1		PT-S1	TBXT	43	987	3.46	2.47	1.4	0.0173			IMCD	0.00465155	1	0.252386	0.557	0.496	ZNF341
	PT-S1	1.62569e-20	4.23005e-18	3.7432	chr22:24513924-24514735	UPB1		PT-S1	DUXA	85	2173	6.84	5.43	1.26	0.0175			IMCD	0.00724557	1	0.274869	0.537	0.495	NFKB1
	PT-S1	1.92614e-20	4.95304e-18	2.17401	chr7:117771185-117772733	CTTNBP2		PT-S1	NFATC2	236	6695	19	16.74	1.14	0.0176			C-IC-A	0	0	2.29439	0.858	0.478	FOXK2
	PT-S1	2.39985e-20	6.07896e-18	4.13559	chr12:133130-134020	SLC6A13		PT-S1	HOXC13	65	1601	5.23	4	1.31	0.0176			C-IC-A	0	0	2.27307	0.857	0.477	FOXP1
	PT-S1	2.43107e-20	6.15386e-18	1.90415	chr1:53738461-53739545	GLIS1		PT-S1	PAX5	56	1350	4.51	3.38	1.34	0.0181			C-IC-A	0	0	2.27046	0.86	0.476	FOXI1
	PT-S1	2.55051e-20	6.41699e-18	2.98829	chr1:46927029-46927830	CYP4A11		PT-S1	Tcf21	101	2651	8.13	6.63	1.23	0.0198			C-IC-A	0	0	2.10123	0.848	0.478	FOXK1
	PT-S1	2.64922e-20	6.62957e-18	2.93297	chr14:102886960-102887665	AMN		PT-S1	ELF1	258	7393	20.77	18.48	1.12	0.02			C-IC-A	0	0	2.02806	0.843	0.478	FOXP2
	PT-S1	2.6596e-20	6.64662e-18	3.52291	chr1:65201619-65202320	AK4		PT-S1	Smad4	82	2103	6.6	5.26	1.26	0.0208			C-IC-A	0	0	1.9831	0.836	0.477	FOXO3
	PT-S1	2.6596e-20	6.64662e-18	3.52291	chr16:89631089-89631515	DPEP1		PT-S1	CUX1	24	492	1.93	1.23	1.57	0.0209			C-IC-A	0	0	1.53028	0.808	0.483	Foxj3
	PT-S1	2.77614e-20	6.92856e-18	2.11749	chr1:154427292-154428394	IL6R		PT-S1	ONECUT2	62	1531	4.99	3.83	1.3	0.021			C-IC-A	0	0	1.44461	0.795	0.485	Foxo1
	PT-S1	2.78143e-20	6.93713e-18	2.10159	chr22:50484112-50484795	MIOX		PT-S1	MYF6	91	2366	7.33	5.92	1.24	0.0211			C-IC-A	0	0	1.18723	0.758	0.487	FOXN3
	PT-S1	4.55161e-20	1.10347e-17	3.25572	chr2:84425269-84425652	SUCLG1		PT-S1	Six3	49	1172	3.95	2.93	1.35	0.0228			C-IC-A	1.81e-164	1.35e-161	0.621629	0.667	0.489	MEF2D
	PT-S1	4.57773e-20	1.10764e-17	3.10195	chr1:65153597-65154013	AK4		PT-S1	GATA2	89	2316	7.17	5.79	1.24	0.0228			C-IC-A	2.03e-146	1.51e-143	0.60466	0.666	0.492	MEF2A
	PT-S1	4.70609e-20	1.13576e-17	2.65339	chr5:132274384-132274820	P4HA2		PT-S1	TWIST1	125	3377	10.06	8.44	1.19	0.0229			C-IC-A	3.05e-118	2.27e-115	0.520104	0.64	0.492	MEF2C
	PT-S1	4.96526e-20	1.19213e-17	2.39509	chr1:180261455-180262430	XPR1		PT-S1	TBX20	94	2463	7.57	6.16	1.23	0.023			C-IC-A	6.73e-97	5.02e-94	0.353745	0.651	0.487	Esrrg
	PT-S1	5.92083e-20	1.41066e-17	2.11292	chr10:61000725-61001744	RHOBTB1		PT-S1	ZKSCAN1	60	1486	4.83	3.72	1.3	0.0241			C-IC-A	4.25e-74	3.17e-71	0.340908	0.639	0.488	ESRRA
	PT-S1	6.70715e-20	1.58584e-17	3.88646	chr1:182794662-182795170	NPL		PT-S1	HOXA7	42	983	3.38	2.46	1.38	0.0245			C-IC-A	9.35e-54	6.97e-51	0.304854	0.611	0.499	GRHL2
	PT-S1	7.28058e-20	1.71381e-17	2.77493	chr9:17013401-17014356	BNC2		PT-S1	HOXB8	42	983	3.38	2.46	1.38	0.0245			C-IC-A	5.77e-48	4.31e-45	0.361251	0.582	0.489	SOX4
	PT-S1	7.77874e-20	1.82302e-17	2.01328	chr1:145706860-145707810	PDZK1		PT-S1	HOXD8	42	983	3.38	2.46	1.38	0.0245			C-IC-A	1.66e-42	1.24e-39	0.274851	0.593	0.495	NR2F2
	PT-S1	8.60185e-20	1.99834e-17	3.16148	chr9:72154428-72155118	GDA		PT-S1	NKX2-3	80	2067	6.44	5.17	1.25	0.0258			C-IC-A	1.22e-39	9.11e-37	0.318453	0.578	0.491	KLF13
	PT-S1	1.03096e-19	2.37143e-17	3.23845	chr6:160696449-160697151	PLG		PT-S1	RORA	111	2980	8.94	7.45	1.2	0.0265			C-IC-A	1.59e-34	1.18e-31	0.281721	0.577	0.494	RORA
	PT-S1	1.07973e-19	2.46689e-17	2.50812	chr9:72012334-72013742	GDA		PT-S1	CREB1	99	2630	7.97	6.58	1.21	0.0276			dC-IC-A	7.41e-104	5.52e-101	1.47067	0.816	0.487	FOXI1
	PT-S1	1.19332e-19	2.7065e-17	2.95839	chr14:22781037-22781791	SLC7A7		PT-S1	Mlxip	50	1217	4.03	3.04	1.32	0.0284			dC-IC-A	7.41e-104	5.52e-101	1.47067	0.816	0.487	FOXO4
	PT-S1	1.2802e-19	2.88949e-17	2.70591	chr20:38913248-38913957	PPP1R16B		PT-S1	RFX1	106	2845	8.53	7.11	1.2	0.0295			dC-IC-A	2.39e-102	1.78e-99	1.46675	0.796	0.489	FOXK2
	PT-S1	1.61103e-19	3.5927e-17	2.22403	chr14:73237070-73237834	PAPLN		PT-S1	VENTX	35	805	2.82	2.01	1.4	0.0302			dC-IC-A	3.47e-97	2.59e-94	1.29169	0.794	0.488	FOXP1
	PT-S1	1.63844e-19	3.65163e-17	2.07321	chr5:513653-515535	SLC9A3		PT-S1	BARHL2	34	778	2.74	1.95	1.41	0.0303			dC-IC-A	1.31e-84	9.78e-82	1.32118	0.764	0.487	FOXO3
	PT-S1	1.91819e-19	4.22212e-17	2.16103	chr22:46483665-46485239	PPARA		PT-S1	ESRRB	131	3596	10.55	8.99	1.17	0.0309			dC-IC-A	3.55e-83	2.65e-80	1.40743	0.79	0.489	FOXK1
	PT-S1	2.13049e-19	4.67011e-17	2.5368	chr2:236040082-236041423	AGAP1		PT-S1	E2F1	17	333	1.37	0.83	1.64	0.0323			dC-IC-A	7.39e-78	5.51e-75	1.21752	0.776	0.489	FOXP2
	PT-S1	2.22934e-19	4.86677e-17	3.06971	chr7:123204064-123204860	SLC13A1		PT-S1	LMX1B	96	2561	7.73	6.4	1.21	0.0325			dC-IC-A	1.82e-65	1.36e-62	1.25153	0.739	0.489	Foxj2
	PT-S1	2.35234e-19	5.10243e-17	3.03541	chr17:1626264-1626532	SLC43A2		PT-S1	LHX2	76	1977	6.12	4.94	1.24	0.0333			dC-IC-A	1.13e-59	8.41e-57	1.00145	0.753	0.493	Foxj3
	PT-S1	2.43537e-19	5.27331e-17	1.94396	chr15:50181518-50182814	SLC27A2		PT-S1	RFX7	42	1006	3.38	2.52	1.34	0.0337			dC-IC-A	4.77e-55	3.56e-52	0.823558	0.711	0.494	Foxo1
	PT-S1	3.23415e-19	6.87125e-17	2.6533	chr3:69178950-69179778	FRMD4B		PT-S1	HES6	56	1402	4.51	3.51	1.29	0.034			dC-IC-A	5.07e-42	3.78e-39	0.843461	0.702	0.473	BACH2
	PT-S1	3.79355e-19	7.97132e-17	2.90802	chr12:102910318-102911240	PAH		PT-S1	SPDEF	41	980	3.3	2.45	1.35	0.0345			dC-IC-A	8.47e-42	6.32e-39	0.843507	0.688	0.498	FOXC1
	PT-S1	3.79682e-19	7.97132e-17	4.06462	chr5:132380069-132380355	P4HA2		PT-S1	RFX5	62	1577	4.99	3.94	1.27	0.0351			dC-IC-A	2.07e-36	1.55e-33	0.432939	0.7	0.47	JUND
	PT-S1	4.55749e-19	9.46753e-17	1.85554	chr1:47189779-47190627	PDZK1IP1		PT-S1	RARG(var.3)	56	1408	4.51	3.52	1.28	0.0363			dC-IC-A	1.21e-35	9.03e-33	0.818987	0.711	0.495	FOXN3
	PT-S1	4.80927e-19	9.94573e-17	2.43454	chr12:113296905-113297557	TPCN1		PT-S1	Ddit3::Cebpa	70	1812	5.64	4.53	1.24	0.0365			dC-IC-A	3.84e-35	2.87e-32	1.32342	0.682	0.475	JDP2
	PT-S1	4.90125e-19	1.01191e-16	3.05332	chr10:73854119-73854623	CAMK2G		PT-S1	ETV1	251	7288	20.21	18.22	1.11	0.0366			dC-IC-A	4.54e-34	3.39e-31	0.594068	0.691	0.468	JUNB
	PT-S1	4.96383e-19	1.02313e-16	2.78164	chr2:236337038-236337998	AGAP1		PT-S1	POU6F2	88	2342	7.09	5.86	1.21	0.0376			dC-IC-A	1.89e-30	1.41e-27	0.473748	0.66	0.473	BACH1
	PT-S1	4.9829e-19	1.02649e-16	2.66304	chr19:18839269-18839943	SLC25A42		PT-S1	ZSCAN29	36	850	2.9	2.13	1.36	0.0391			dC-IC-A	3.54e-30	2.64e-27	0.597348	0.685	0.494	Foxq1
	PT-S1	5.15173e-19	1.05719e-16	3.34396	chr9:101440669-101441132	ALDOB		PT-S1	MAFK	220	6349	17.71	15.87	1.12	0.0403			dC-IC-A	3.91e-30	2.92e-27	0.714805	0.674	0.497	ELF5
	PT-S1	5.25096e-19	1.07459e-16	3.20326	chr2:217437070-217437647	DIRC3		PT-S1	ESRRA	155	4360	12.48	10.9	1.14	0.0404			dC-IC-A	1.55e-28	1.16e-25	0.728083	0.652	0.478	NFE2L1
	PT-S1	5.83397e-19	1.18351e-16	3.15984	chr1:47128438-47129236	CYP4A11		PT-S1	NOTO	58	1476	4.67	3.69	1.27	0.0408			dC-IC-A	2.73e-27	2.04e-24	0.49827	0.689	0.489	EHF
	PT-S1	6.02323e-19	1.21925e-16	2.62503	chr7:294020-294954	FAM20C		PT-S1	TFEB	65	1682	5.23	4.21	1.24	0.0423			dC-IC-A	2.5e-24	1.87e-21	0.612718	0.638	0.496	Klf12
	PT-S1	6.06568e-19	1.22585e-16	3.29038	chr19:19101495-19101814	SLC25A42		PT-S1	Foxo1	181	5163	14.57	12.91	1.13	0.043			dC-IC-A	9.63e-23	7.19e-20	0.415535	0.666	0.5	KLF6
	PT-S1	6.46256e-19	1.29761e-16	2.35473	chr1:65158494-65159279	AK4		PT-S1	Nkx3-2	84	2241	6.76	5.6	1.21	0.0434			dC-IC-A	3.92e-21	2.93e-18	0.573612	0.635	0.485	Nfe2l2
	PT-S1	7.55534e-19	1.49688e-16	1.92277	chr19:48835455-48837401	HSD17B14		PT-S1	PAX3(var.2)	30	693	2.42	1.73	1.39	0.0441			dC-IC-A	9.83e-21	7.33e-18	0.424087	0.645	0.49	ELF3
	PT-S1	8.09551e-19	1.58954e-16	2.92012	chr5:42605126-42606142	GHR		PT-S1	TP73	56	1428	4.51	3.57	1.26	0.0451			dC-IC-A	9.25e-20	6.9e-17	0.492237	0.634	0.481	MAFK
	PT-S1	8.55249e-19	1.67486e-16	2.61866	chr9:83629425-83630149	FRMD3		PT-S1	PAX9	61	1575	4.91	3.94	1.25	0.0463			dC-IC-A	1.92e-19	1.43e-16	0.348324	0.66	0.496	SP1
	PT-S1	1.0173e-18	1.95928e-16	3.07252	chr1:183812667-183813337	RGL1		PT-S1	NR2C2(var.2)	140	3930	11.27	9.83	1.15	0.0473			dC-IC-A	1.29e-18	9.63e-16	0.423483	0.646	0.5	KLF3
	PT-S1	1.0173e-18	1.95928e-16	3.07252	chr14:73235267-73235736	PAPLN		PT-S1	LHX1	48	1204	3.86	3.01	1.28	0.0479			dC-IC-A	2.84e-15	2.12e-12	0.314116	0.614	0.499	SP4
	PT-S1	1.11633e-18	2.14115e-16	2.8113	chr12:109830337-109830867	TRPV4		PT-S2	HNF4A	203	5050	31.87	12.63	2.52	1.56e-37			dC-IC-A	3.03e-15	2.26e-12	0.269981	0.635	0.488	ELF1
	PT-S1	1.14729e-18	2.19489e-16	2.83475	chr14:73975850-73976523	ENTPD5		PT-S2	HNF4G	198	5024	31.08	12.56	2.47	2.9e-35			dC-IC-A	5.4e-15	4.03e-12	0.276655	0.635	0.503	SP3
	PT-S1	1.22702e-18	2.33426e-16	3.43485	chr11:58674253-58674924	GLYAT		PT-S2	Nr2f6	164	4323	25.75	10.81	2.38	1.13e-26			dC-IC-A	7.66e-15	5.71e-12	0.291655	0.634	0.5	KLF10
	PT-S1	1.43303e-18	2.69183e-16	2.0293	chr12:102916784-102917878	PAH		PT-S2	ZNF148	256	8647	40.19	21.62	1.86	1.21e-26			dC-IC-A	6.84e-14	5.1e-11	0.32042	0.617	0.495	MEF2D
	PT-S1	1.4789e-18	2.76822e-16	1.75243	chr9:130444199-130445865	ASS1		PT-S2	HNF4A(var.2)	144	3502	22.61	8.76	2.58	1.37e-26			dC-IC-A	2.17e-13	1.62e-10	0.448929	0.592	0.495	ELF2
	PT-S1	1.6529e-18	3.07081e-16	2.99477	chr10:17129581-17130057	CUBN		PT-S2	Pparg::Rxra	225	7144	35.32	17.86	1.98	2.51e-26			dC-IC-A	3.88e-13	2.89e-10	0.364337	0.62	0.526	ZEB1
	PT-S1	1.68267e-18	3.11835e-16	2.31994	chr1:8004515-8005611	ERRFI1		PT-S2	NR2C2	192	5604	30.14	14.01	2.15	3.34e-26			dC-IC-A	1.1e-12	8.21e-10	0.403309	0.595	0.487	GATA2
	PT-S1	1.7332e-18	3.20084e-16	2.90452	chr1:2093836-2094798	PRKCZ		PT-S2	ZNF460	288	10634	45.21	26.59	1.7	1.95e-24			dC-IC-A	1.83e-12	1.37e-09	0.375634	0.601	0.495	ELF4
	PT-S1	1.74956e-18	3.22786e-16	1.96099	chr17:50425473-50426974	ACSF2		PT-S2	Rxra	148	3970	23.23	9.93	2.34	4.03e-23			dC-IC-A	1.38e-11	1.03e-08	0.278781	0.618	0.497	MEF2A
	PT-S1	2.27668e-18	4.13693e-16	2.49566	chr11:58731491-58732210	GLYAT		PT-S2	Wt1	230	7833	36.11	19.58	1.84	8.16e-23			dC-IC-A	2.97e-11	2.22e-08	0.36106	0.641	0.522	TCF12(var.2)
	PT-S1	2.27668e-18	4.13693e-16	2.49566	chr11:66606722-66607644	PC		PT-S2	RXRB	143	3851	22.45	9.63	2.33	3.96e-22			dC-IC-A	3.44e-11	2.57e-08	0.44705	0.62	0.502	GRHL2
	PT-S1	2.3732e-18	4.28932e-16	3.21298	chr14:74161230-74162085	ENTPD5		PT-S2	THRB	143	3852	22.45	9.63	2.33	4.06e-22			dC-IC-A	3.63e-11	2.71e-08	0.384411	0.621	0.525	TCF4
	PT-S1	2.53345e-18	4.5531e-16	2.89666	chr13:20557640-20558180	CRYL1		PT-S2	RXRG	142	3842	22.29	9.61	2.32	8.91e-22			dC-IC-A	1e-10	7.47e-08	0.396288	0.592	0.486	ETS2
	PT-S1	2.65024e-18	4.74176e-16	2.28515	chr5:34756412-34757542	AGXT2		PT-S2	MAZ	212	7134	33.28	17.84	1.87	2.54e-21			dC-IC-A	1.09e-10	8.13e-08	0.316379	0.621	0.523	TCF3
	PT-S1	2.83214e-18	5.03101e-16	2.56448	chr15:50168130-50169144	SLC27A2		PT-S2	Plagl1	178	5530	27.94	13.83	2.02	4.66e-21			dC-IC-A	1.7e-10	1.27e-07	0.415788	0.558	0.488	ERG
	PT-S1	2.9009e-18	5.14092e-16	3.12443	chr14:73598957-73599895	PAPLN		PT-S2	KLF5	241	8707	37.83	21.77	1.74	1.29e-20			dC-IC-A	1.77e-10	1.32e-07	0.378608	0.592	0.488	FLI1
	PT-S1	3.46904e-18	6.06701e-16	3.35266	chr2:27095566-27095931	KHK		PT-S2	ZNF740	162	4862	25.43	12.16	2.09	1.88e-20			dC-IC-A	7.72e-10	5.76e-07	0.410412	0.58	0.498	GRHL1
	PT-S1	3.5032e-18	6.11528e-16	2.81227	chr6:43276336-43276999	SLC22A7		PT-S2	PPARD	142	3998	22.29	10	2.23	3.35e-20			dC-IC-A	7.88e-10	5.88e-07	0.290326	0.572	0.492	IRF9
	PT-S1	3.70141e-18	6.42818e-16	2.91696	chr1:184162070-184162856	RGL1		PT-S2	SP9	163	4967	25.59	12.42	2.06	6.21e-20			dC-IC-A	2.64e-09	1.97e-06	0.252015	0.6	0.496	ZBTB7A
	PT-S1	4.23654e-18	7.3031e-16	2.01439	chr7:138962333-138963704	KIAA1549		PT-S2	NR2F1(var.2)	145	4194	22.76	10.49	2.17	1.38e-19			dC-IC-A	3.27e-09	2.44e-06	0.319894	0.6	0.488	ETS1
	PT-S1	4.51288e-18	7.7508e-16	2.63972	chr6:39224507-39224896	KCNK5		PT-S2	SP3	167	5275	26.22	13.19	1.99	6.59e-19			dC-IC-A	1.07e-08	8.02e-06	0.273731	0.6	0.494	ELK4
	PT-S1	4.73421e-18	8.11225e-16	3.24307	chr1:52905896-52906618	ECHDC2		PT-S2	Zfx	184	6138	28.89	15.35	1.88	1.66e-18			dC-IC-A	7.95e-08	5.93e-05	0.28145	0.581	0.488	ELK3
	PT-S1	4.79191e-18	8.19982e-16	1.811	chr6:69866251-69867708	COL19A1		PT-S2	ZNF263	219	8071	34.38	20.18	1.7	2.54e-17			dC-IC-A	1.44e-07	0.000107154	0.251506	0.577	0.491	ETV5
	PT-S1	5.37485e-18	9.0749e-16	2.60131	chr18:6713653-6714481	L3MBTL4		PT-S2	KLF4	235	8938	36.89	22.35	1.65	3.75e-17			dC-IC-A	5.05e-07	0.000376423	0.272737	0.555	0.498	IRF7
	PT-S1	6.03519e-18	1.01092e-15	2.71157	chr15:89803659-89804165	ANPEP		PT-S2	KLF16	184	6326	28.89	15.82	1.83	3.78e-17			dC-IC-A	5.24e-06	0.0039094	0.279715	0.572	0.493	TFCP2
	PT-S1	6.68342e-18	1.11251e-15	2.27014	chr19:5837566-5838873	FUT6		PT-S2	KLF15	137	4119	21.51	10.3	2.09	4.77e-17			dC-IC-A	3.13e-05	0.0233138	0.367193	0.53	0.494	KLF13
	PT-S1	7.58343e-18	1.2506e-15	2.82108	chr6:7142174-7142651	RREB1		PT-S2	PLAG1	152	4834	23.86	12.09	1.97	8.06e-17			dC-IC-A	3.46e-05	0.0258484	0.251643	0.549	0.493	IRF5
	PT-S1	7.61407e-18	1.2551e-15	2.59468	chr16:74560782-74561612	GLG1		PT-S2	ZEB1	163	5394	25.59	13.49	1.9	1.63e-16			dC-IC-A	3.67e-05	0.0273911	0.254939	0.543	0.483	CREM
	PT-S1	8.06832e-18	1.32354e-15	2.33307	chr7:73647449-73648366	MLXIPL		PT-S2	NRF1	82	1881	12.87	4.7	2.74	1.8e-16			dC-IC-A	0.00139135	1	0.266517	0.535	0.494	NFKB2
	PT-S1	8.0947e-18	1.3267e-15	2.68538	chr8:104466494-104467255	DPYS		PT-S2	SP4	142	4421	22.29	11.05	2.02	2.03e-16			M-IC-A	0	0	1.83893	0.859	0.484	FOXK2
	PT-S1	8.35445e-18	1.36747e-15	2.61009	chr9:101468831-101469582	TMEM246-AS1		PT-S2	SP8	162	5405	25.43	13.51	1.88	4.43e-16			M-IC-A	0	0	1.80473	0.851	0.483	FOXI1
	PT-S1	8.84841e-18	1.4401e-15	3.13953	chr8:104463877-104464140	DPYS		PT-S2	SP2	158	5356	24.8	13.39	1.85	4.73e-15			M-IC-A	0	0	1.80363	0.862	0.483	FOXP1
	PT-S1	9.36282e-18	1.52183e-15	3.27595	chr22:46340721-46341127	PPARA		PT-S2	EGR1	133	4178	20.88	10.45	2	4.84e-15			M-IC-A	0	0	1.69138	0.827	0.484	FOXK1
	PT-S1	1.15751e-17	1.85075e-15	2.67825	chr9:14282894-14283675	NFIB		PT-S2	KLF11	147	4853	23.08	12.13	1.9	7.02e-15			M-IC-A	0	0	1.65545	0.823	0.483	FOXO3
	PT-S1	1.22222e-17	1.95003e-15	1.63983	chr10:59708778-59710439	SLC16A9		PT-S2	KLF17	147	4886	23.08	12.22	1.89	1.22e-14			M-IC-A	0	0	1.58019	0.834	0.485	FOXP2
	PT-S1	1.28809e-17	2.05075e-15	2.03305	chr15:78933719-78934698	CTSH		PT-S2	HNF1A	150	5040	23.55	12.6	1.87	1.46e-14			M-IC-A	6.45e-289	4.81e-286	1.26037	0.812	0.488	Foxj3
	PT-S1	1.35827e-17	2.15236e-15	4.10024	chr5:177384181-177384443	SLC34A1		PT-S2	KLF14	111	3292	17.43	8.23	2.12	3.64e-14			M-IC-A	1.52e-240	1.14e-237	1.20833	0.783	0.49	Foxo1
	PT-S1	1.4272e-17	2.25489e-15	3.08813	chr14:74077410-74077984	ENTPD5		PT-S2	NR1H2::RXRA	115	3472	18.05	8.68	2.08	3.82e-14			M-IC-A	7.29e-185	5.44e-182	1.03615	0.761	0.492	FOXN3
	PT-S1	1.75221e-17	2.73249e-15	2.351	chr21:43911226-43911920	AGPAT3		PT-S2	Nr2f6(var.2)	133	4294	20.88	10.74	1.94	3.86e-14			M-IC-A	2.09e-61	1.56e-58	0.408217	0.677	0.523	ZEB1
	PT-S1	1.79951e-17	2.79924e-15	3.16568	chr7:2666358-2666920	TTYH3		PT-S2	Znf281	161	5686	25.27	14.22	1.78	8.22e-14			M-IC-A	3.85e-59	2.87e-56	0.402611	0.659	0.498	KLF3
	PT-S1	1.91883e-17	2.97615e-15	2.24409	chr3:53844490-53845070	CHDH		PT-S2	SP1	148	5052	23.23	12.63	1.84	8.32e-14			M-IC-A	1.26e-56	9.44e-54	0.393689	0.656	0.498	KLF6
	PT-S1	2.0305e-17	3.13761e-15	2.27872	chr4:20252696-20253212	SLIT2		PT-S2	E2F6	159	5627	24.96	14.07	1.77	1.49e-13			M-IC-A	1.65e-52	1.23e-49	0.443711	0.654	0.494	Klf12
	PT-S1	2.12035e-17	3.27072e-15	2.75149	chr5:177377611-177378176	SLC34A1		PT-S2	KLF2	167	6050	26.22	15.13	1.73	2.13e-13			M-IC-A	2.59e-48	1.93e-45	0.455085	0.638	0.5	GRHL2
	PT-S1	2.12191e-17	3.27072e-15	3.07892	chr16:57781459-57782210	KIFC3		PT-S2	ASCL1(var.2)	166	6024	26.06	15.06	1.73	3.01e-13			M-IC-A	3.73e-48	2.78e-45	0.30036	0.659	0.495	ELF5
	PT-S1	2.13165e-17	3.28303e-15	3.25591	chr1:65229537-65230202	AK4		PT-S2	PLAGL2	88	2412	13.81	6.03	2.29	3.75e-13			M-IC-A	2.3e-46	1.72e-43	0.341771	0.634	0.499	KLF10
	PT-S1	2.13165e-17	3.28303e-15	3.25591	chr16:89629962-89630342	DPEP1		PT-S2	KLF9	202	7906	31.71	19.77	1.6	4.29e-13			M-IC-A	3.2e-45	2.39e-42	0.343299	0.659	0.521	TCF3
	PT-S1	2.42121e-17	3.69389e-15	3.20408	chr1:65159972-65160462	AK4		PT-S2	RREB1	195	7547	30.61	18.87	1.62	4.82e-13			M-IC-A	4.6e-45	3.43e-42	0.32147	0.671	0.523	TCF4
	PT-S1	2.42717e-17	3.69996e-15	2.32432	chr10:76086430-76087279	LRMDA		PT-S2	TFAP2C(var.2)	153	5426	24.02	13.57	1.77	6.06e-13			M-IC-A	8.71e-43	6.5e-40	0.346994	0.656	0.521	TCF12(var.2)
	PT-S1	3.03579e-17	4.57535e-15	2.47594	chr20:38806085-38806843	PPP1R16B		PT-S2	KLF3	116	3730	18.21	9.33	1.95	1.92e-12			M-IC-A	4.23e-42	3.15e-39	0.406038	0.642	0.495	MEF2A
	PT-S1	3.04489e-17	4.58536e-15	2.56783	chr17:19718459-19719033	SLC47A2		PT-S2	TCF12(var.2)	148	5283	23.23	13.21	1.76	2.74e-12			M-IC-A	2.18e-40	1.63e-37	0.42707	0.645	0.495	GRHL1
	PT-S1	3.37003e-17	5.03838e-15	2.65667	chr11:26717690-26718124	SLC5A12		PT-S2	TFAP2E	92	2675	14.44	6.69	2.16	2.78e-12			M-IC-A	6.88e-38	5.13e-35	0.303818	0.63	0.506	KLF9
	PT-S1	3.54246e-17	5.27924e-15	2.84039	chr10:100038288-100039041	ABCC2		PT-S2	NR1I3	85	2396	13.34	5.99	2.23	4.33e-12			M-IC-A	4.72e-36	3.52e-33	0.27973	0.619	0.494	SP1
	PT-S1	3.55944e-17	5.29395e-15	2.95966	chr18:70196976-70198114	RTTN		PT-S2	EWSR1-FLI1	247	10566	38.78	26.42	1.47	4.58e-12			M-IC-A	5.37e-35	4.01e-32	0.253365	0.619	0.502	SP3
	PT-S1	3.65098e-17	5.40208e-15	2.39465	chr2:75569270-75569939	EVA1A		PT-S2	KLF10	144	5137	22.61	12.84	1.76	5.74e-12			M-IC-A	6.85e-35	5.11e-32	0.37387	0.612	0.493	MEF2D
	PT-S1	3.81337e-17	5.63119e-15	2.20782	chr7:101911917-101913205	CUX1		PT-S2	EGR3	91	2676	14.29	6.69	2.14	6.87e-12			M-IC-A	1.02e-34	7.62e-32	0.32659	0.603	0.485	GATA2
	PT-S1	3.81337e-17	5.63119e-15	2.20782	chr17:19579151-19580431	SLC47A2		PT-S2	HNF1B	124	4186	19.47	10.47	1.86	7.4e-12			M-IC-A	5.86e-34	4.37e-31	0.297863	0.626	0.494	Stat2
	PT-S1	4.23882e-17	6.20783e-15	2.46963	chr1:2137399-2138700	PRKCZ		PT-S2	INSM1	130	4476	20.41	11.19	1.82	7.78e-12			M-IC-A	2.93e-32	2.19e-29	0.372404	0.6	0.485	GATA3
	PT-S1	4.87718e-17	7.08152e-15	2.5262	chr7:123348284-123349321	SLC13A1		PT-S2	Rarg	122	4107	19.15	10.27	1.87	9.53e-12			M-IC-A	4.18e-22	3.12e-19	0.27172	0.599	0.494	ELF4
	PT-S1	5.2983e-17	7.63943e-15	2.88818	chr19:8224073-8224972	CERS4		PT-S2	ZKSCAN5	192	7668	30.14	19.17	1.57	1.44e-11			M-IC-A	1.64e-18	1.23e-15	0.294005	0.575	0.494	ELF2
	PT-S1	6.49971e-17	9.25361e-15	3.53596	chr1:78068692-78069248	GIPC2		PT-S2	HINFP	47	959	7.38	2.4	3.08	1.5e-11			M-IC-A	9.45e-10	7.05e-07	0.256707	0.543	0.489	SREBF1(var.2)
	PT-S1	7.5309e-17	1.05763e-14	2.97601	chr11:876223-876919	CDHR5		PT-S2	GLI2	101	3173	15.86	7.93	2	1.87e-11			tPC-IC	9.5e-54	7.08e-51	0.631375	0.755	0.488	EHF
	PT-S1	7.68767e-17	1.07762e-14	2.94196	chr22:25054774-25055363	KIAA1671		PT-S2	ZNF135	192	7709	30.14	19.27	1.56	2.31e-11			tPC-IC	1.5e-50	1.12e-47	0.688554	0.739	0.496	ELF5
	PT-S1	8.1832e-17	1.1381e-14	2.16427	chr1:47993068-47993609	TRABD2B		PT-S2	TFAP2A(var.2)	110	3599	17.27	9	1.92	2.34e-11			tPC-IC	3.51e-44	2.62e-41	0.700806	0.728	0.49	ELF3
	PT-S1	8.24632e-17	1.14559e-14	2.45692	chr22:46147390-46147802	PPARA		PT-S2	GLIS2	67	1732	10.52	4.33	2.43	2.74e-11			tPC-IC	2.71e-41	2.02e-38	0.630267	0.721	0.525	ZEB1
	PT-S1	8.59692e-17	1.19252e-14	2.12108	chr5:1118127-1119816	SLC6A19		PT-S2	TCF3	142	5159	22.29	12.9	1.73	3.16e-11			tPC-IC	2.22e-37	1.66e-34	0.862929	0.682	0.486	GATA2
	PT-S1	8.94332e-17	1.23827e-14	2.6173	chr14:73261014-73262009	PAPLN		PT-S2	TCF4	147	5423	23.08	13.56	1.7	3.85e-11			tPC-IC	1.81e-33	1.35e-30	0.692754	0.686	0.486	GATA3
	PT-S1	9.27393e-17	1.28214e-14	2.40189	chr22:46195621-46196697	PPARA		PT-S2	TFAP2B(var.2)	101	3217	15.86	8.04	1.97	4.07e-11			tPC-IC	1.76e-29	1.31e-26	0.472641	0.669	0.525	TCF4
	PT-S1	9.60182e-17	1.3211e-14	2.74263	chr16:89621765-89622363	DPEP1		PT-S2	KLF6	118	4016	18.52	10.04	1.85	4.52e-11			tPC-IC	2.76e-29	2.06e-26	0.593618	0.649	0.489	FOXP1
	PT-S1	1.11526e-16	1.51271e-14	2.2586	chr5:521646-522342	SLC9A3		PT-S2	RBPJ	159	6069	24.96	15.17	1.65	6.29e-11			tPC-IC	1.25e-28	9.33e-26	0.518879	0.692	0.522	TCF12(var.2)
	PT-S1	1.14894e-16	1.55217e-14	2.45052	chr3:155138226-155139110	MME		PT-S2	SNAI1	135	4880	21.19	12.2	1.74	8.07e-11			tPC-IC	3.63e-28	2.71e-25	0.411767	0.673	0.488	ELF1
	PT-S1	1.16163e-16	1.56706e-14	2.29663	chr14:103094198-103095465	AMN		PT-S2	ZIC5	91	2857	14.29	7.14	2	2.13e-10			tPC-IC	4.54e-28	3.39e-25	0.526221	0.682	0.522	TCF3
	PT-S1	1.44737e-16	1.92329e-14	3.25955	chr1:78088638-78089359	GIPC2		PT-S2	ZIC3	92	2906	14.44	7.27	1.99	2.28e-10			tPC-IC	3.7e-27	2.76e-24	0.645812	0.648	0.488	FOXI1
	PT-S1	1.53686e-16	2.03279e-14	3.51231	chr20:38585324-38585883	PPP1R16B		PT-S2	Zic1::Zic2	183	7438	28.73	18.6	1.54	2.43e-10			tPC-IC	2.63e-26	1.96e-23	0.489745	0.645	0.5	KLF10
	PT-S1	1.64659e-16	2.16716e-14	2.86234	chr3:69338726-69339415	FRMD4B		PT-S2	ZNF682	120	4245	18.84	10.61	1.78	3.29e-10			tPC-IC	3.09e-26	2.31e-23	0.579013	0.651	0.49	FOXK2
	PT-S1	1.6599e-16	2.1816e-14	2.89229	chr1:53740524-53740976	GLIS1		PT-S2	ZNF16	129	4693	20.25	11.73	1.73	3.64e-10			tPC-IC	4.03e-26	3.01e-23	0.509901	0.659	0.502	GRHL2
	PT-S1	1.69844e-16	2.22833e-14	1.9436	chr5:151005138-151006507	GPX3		PT-S2	ZBTB14	72	2056	11.3	5.14	2.2	3.97e-10			tPC-IC	2.62e-24	1.96e-21	0.607982	0.623	0.488	FOXO3
	PT-S1	1.97144e-16	2.56037e-14	2.61996	chr8:66026323-66026888	PDE7A		PT-S2	ZIC1	97	3168	15.23	7.92	1.92	4.04e-10			tPC-IC	7.96e-24	5.94e-21	0.421311	0.626	0.5	KLF3
	PT-S1	2.00848e-16	2.60757e-14	2.12775	chr10:681604-682618	DIP2C		PT-S2	TFAP2C(var.3)	82	2502	12.87	6.26	2.06	5.04e-10			tPC-IC	2.35e-22	1.75e-19	0.550349	0.633	0.497	GRHL1
	PT-S1	2.14678e-16	2.78169e-14	2.63795	chr9:72129210-72130115	GDA		PT-S2	NFKB2	70	1983	10.99	4.96	2.22	5.1e-10			tPC-IC	2e-21	1.49e-18	0.453142	0.613	0.508	KLF9
	PT-S1	2.24274e-16	2.89257e-14	1.74578	chr8:27583235-27585241	EPHX2		PT-S2	EGR4	82	2504	12.87	6.26	2.06	5.23e-10			tPC-IC	2.72e-21	2.03e-18	0.407905	0.638	0.5	KLF6
	PT-S1	2.34344e-16	3.00891e-14	2.98424	chr6:25874100-25874480	SLC17A3		PT-S2	HES1	54	1336	8.48	3.34	2.54	5.63e-10			tPC-IC	9.97e-21	7.44e-18	0.463023	0.645	0.49	FOXP2
	PT-S1	2.4257e-16	3.10601e-14	2.88341	chr14:22794223-22794801	SLC7A7		PT-S2	CTCFL	137	5146	21.51	12.87	1.67	7.39e-10			tPC-IC	1.77e-19	1.32e-16	0.281394	0.642	0.5	KLF5
	PT-S1	2.50572e-16	3.20075e-14	2.67643	chr21:43920257-43920673	AGPAT3		PT-S2	GLI3	93	3038	14.6	7.6	1.92	9.99e-10			tPC-IC	1.93e-17	1.44e-14	0.52911	0.605	0.495	Foxo1
	PT-S1	2.83526e-16	3.59094e-14	1.82561	chr18:69399962-69401787	DOK6		PT-S2	TFAP2A(var.3)	85	2685	13.34	6.71	1.99	1.22e-09			tPC-IC	2.83e-17	2.11e-14	0.383659	0.602	0.496	Klf12
	PT-S1	3.18026e-16	4.00071e-14	3.05323	chr12:262094-262353	SLC6A13		PT-S2	TFAP2A	142	5468	22.29	13.67	1.63	1.73e-09			tPC-IC	7.64e-17	5.7e-14	0.423223	0.605	0.49	FOXK1
	PT-S1	3.54208e-16	4.41123e-14	2.87448	chr5:151459446-151460005	GPX3		PT-S2	NR2F1	130	4885	20.41	12.21	1.67	2.36e-09			tPC-IC	7.54e-16	5.63e-13	0.319808	0.618	0.495	ELF4
	PT-S1	3.64057e-16	4.52633e-14	3.35081	chr21:43912232-43912683	AGPAT3		PT-S2	TCFL5	49	1201	7.69	3	2.56	2.71e-09			tPC-IC	3.59e-14	2.67e-11	0.373669	0.611	0.501	TFAP2A
	PT-S1	3.84528e-16	4.7591e-14	2.68909	chr8:27299307-27300266	EPHX2		PT-S2	Rarb	119	4350	18.68	10.88	1.72	2.78e-09			tPC-IC	4.9e-13	3.66e-10	0.32724	0.601	0.492	NFIC(var.2)
	PT-S1	4.34623e-16	5.34014e-14	2.62276	chr1:53731885-53732613	GLIS1		PT-S2	RARA	104	3625	16.33	9.06	1.8	2.96e-09			tPC-IC	2.64e-12	1.97e-09	0.275531	0.594	0.489	ETV6
	PT-S1	4.77884e-16	5.83262e-14	2.78184	chr13:44110126-44110574	SMIM2-AS1		PT-S2	GLIS1	40	870	6.28	2.18	2.89	3.16e-09			tPC-IC	5.03e-12	3.75e-09	0.309199	0.608	0.5	TFAP2C(var.2)
	PT-S1	4.80311e-16	5.85842e-14	1.50189	chr13:93226429-93228698	GPC6		PT-S2	PPARA::RXRA	108	3825	16.95	9.56	1.77	3.3e-09			tPC-IC	1.91e-11	1.43e-08	0.251988	0.596	0.493	NFIB
	PT-S1	4.83327e-16	5.89327e-14	4.14614	chr3:155153645-155153978	MME		PT-S2	THAP1	108	3849	16.95	9.62	1.76	4.63e-09			tPC-IC	2.82e-11	2.1e-08	0.334402	0.604	0.492	TFCP2
	PT-S1	5.07806e-16	6.17358e-14	2.1484	chr3:119145024-119146655	IGSF11		PT-S2	NHLH1	109	3908	17.11	9.77	1.75	5.35e-09			tPC-IC	1.35e-10	1.01e-07	0.354307	0.59	0.492	NFIX(var.2)
	PT-S1	5.20147e-16	6.29897e-14	2.89673	chr8:134639763-134640004	ZFAT		PT-S2	REST	113	4120	17.74	10.3	1.72	6.69e-09			tPC-IC	2.57e-10	1.91e-07	0.264467	0.594	0.495	ELF2
	PT-S1	5.67681e-16	6.83024e-14	1.88903	chr16:31487336-31488345	SLC5A2		PT-S2	TFAP2C	92	3144	14.44	7.86	1.84	1.12e-08			tPC-IC	2.83e-10	2.11e-07	0.255103	0.589	0.496	FOXN3
	PT-S1	5.96559e-16	7.15461e-14	2.4181	chr22:25183673-25184294	KIAA1671		PT-S2	ZIC4	86	2865	13.5	7.16	1.88	1.15e-08			tPC-IC	7.33e-10	5.47e-07	0.265988	0.56	0.497	ZBTB7A
	PT-S1	6.99229e-16	8.31048e-14	3.03333	chr22:24535916-24536489	UPB1		PT-S2	TFAP2B	92	3159	14.44	7.9	1.83	1.4e-08			tPC-IC	9.54e-10	7.12e-07	0.342688	0.572	0.503	TFAP2C
	PT-S1	7.2474e-16	8.59787e-14	2.47201	chr14:102683266-102684528	AMN		PT-S2	SNAI2	113	4189	17.74	10.47	1.69	1.66e-08			tPC-IC	3.56e-08	2.66e-05	0.276143	0.591	0.493	POU6F1(var.2)
	PT-S1	7.2893e-16	8.63383e-14	2.99319	chr1:2092084-2092547	PRKCZ		PT-S2	GCM2	33	675	5.18	1.69	3.07	1.82e-08			tPC-IC	3.98e-08	2.97e-05	0.261904	0.578	0.504	TFAP2A(var.2)
	PT-S1	7.2893e-16	8.63383e-14	2.99319	chr2:236338483-236339107	AGAP1		PT-S2	HIC2	95	3321	14.91	8.3	1.8	1.87e-08			tPC-IC	4.46e-08	3.33e-05	0.360085	0.568	0.498	ZNF449
	PT-S1	8.34727e-16	9.79363e-14	3.16213	chr1:48058142-48058557	TRABD2B		PT-S2	GLIS3	58	1651	9.11	4.13	2.21	2.05e-08			tPC-IC	8.3e-08	6.19e-05	0.290519	0.585	0.503	TFAP2B
	PT-S1	8.44061e-16	9.89494e-14	2.69427	chr4:110398581-110399371	ENPEP		PT-S2	SMAD2::SMAD3::SMAD4	132	5169	20.72	12.92	1.6	2.15e-08			tPC-IC	1.74e-07	0.00012945	0.292301	0.575	0.501	TFAP2B(var.2)
	PT-S1	8.52375e-16	9.98497e-14	3.46381	chr4:71389272-71389771	SLC4A4		PT-S2	Arnt	102	3670	16.01	9.18	1.75	2.19e-08			tPC-IC	2.22e-07	0.000165321	0.293722	0.579	0.5	PRDM4
	PT-S1	8.77165e-16	1.02625e-13	2.60741	chr7:101935391-101936008	CUX1		PT-S2	GCM1	42	1028	6.59	2.57	2.57	3.68e-08			tPC-IC	2.56e-07	0.000191286	0.288775	0.568	0.492	HOXD10
	PT-S1	8.8705e-16	1.03651e-13	2.35845	chr10:329069-329805	DIP2C		PT-S2	EGR2	56	1599	8.79	4	2.2	4.04e-08			tPC-IC	9.53e-07	0.000711131	0.494155	0.56	0.482	ATF7
	PT-S1	1.00327e-15	1.16465e-13	2.19265	chr12:109832438-109833084	TRPV4		PT-S2	SNAI3	118	4530	18.52	11.33	1.64	5.1e-08			tPC-IC	1.1e-05	0.00824091	0.438412	0.549	0.481	JUNB(var.2)
	PT-S1	1.07775e-15	1.24298e-13	1.9118	chr9:130450071-130450804	ASS1		PT-S2	THRB(var.3)	91	3208	14.29	8.02	1.78	5.74e-08			tPC-IC	1.23e-05	0.00918064	0.300308	0.556	0.482	CREM
	PT-S1	1.07926e-15	1.24357e-13	2.06005	chr17:50440005-50440854	ACSF2		PT-S2	Ahr::Arnt	116	4469	18.21	11.17	1.63	8.22e-08			tPC-IC	4.63e-05	0.0345093	0.310753	0.523	0.483	Creb5
	PT-S1	1.10144e-15	1.26756e-13	2.94602	chr2:44061462-44062458	SLC3A1		PT-S2	TFAP2B(var.3)	85	2950	13.34	7.38	1.81	8.59e-08			tPC-IC	7.76e-05	0.057865	0.256354	0.55	0.498	ZNF140
	PT-S1	1.22544e-15	1.40118e-13	2.11115	chr3:80993017-80994432	LINC02027		PT-S2	MYCN	48	1306	7.54	3.27	2.31	9.65e-08			tPC-IC	0.000102883	0.0767509	0.329302	0.517	0.482	JDP2(var.2)
	PT-S1	1.2766e-15	1.4561e-13	1.79568	chr1:78045061-78046752	GIPC2		PT-S2	NHLH2	93	3351	14.6	8.38	1.74	1.09e-07			IC-B	6.24e-134	4.65e-131	2.11684	0.864	0.489	FOXK2
	PT-S1	1.29093e-15	1.4702e-13	2.70818	chr4:2791950-2792154	SH3BP2		PT-S2	Ptf1a(var.3)	115	4467	18.05	11.17	1.62	1.45e-07			IC-B	2.63e-127	1.96e-124	1.9931	0.857	0.488	FOXP1
	PT-S1	1.3058e-15	1.48577e-13	3.45143	chr8:27505228-27505903	EPHX2		PT-S2	Klf1	136	5555	21.35	13.89	1.54	1.52e-07			IC-B	6.2e-127	4.62e-124	2.04409	0.855	0.488	FOXI1
	PT-S1	1.41213e-15	1.59508e-13	2.45814	chr7:138979733-138980267	KIAA1549		PT-S2	EBF3	115	4510	18.05	11.28	1.6	2.38e-07			IC-B	2.39e-120	1.78e-117	2.06641	0.838	0.489	FOXK1
	PT-S1	1.46051e-15	1.64376e-13	2.07408	chr10:59748586-59749455	SLC16A9		PT-S2	TCF7L1	107	4113	16.8	10.28	1.63	2.63e-07			IC-B	3.99e-111	2.98e-108	1.91239	0.83	0.489	FOXP2
	PT-S1	1.48404e-15	1.66969e-13	2.6369	chr5:35483423-35484112	AGXT2		PT-S2	Rbpjl	111	4321	17.43	10.8	1.61	2.81e-07			IC-B	2.7e-109	2.02e-106	1.81736	0.843	0.487	FOXO3
	PT-S1	1.53258e-15	1.71863e-13	3.01315	chr15:45000640-45001530	SORD		PT-S2	RARA(var.2)	90	3278	14.13	8.2	1.72	2.89e-07			IC-B	6.84e-84	5.1e-81	1.53986	0.791	0.494	Foxo1
	PT-S1	1.61533e-15	1.80275e-13	3.37412	chr7:2832134-2832901	TTYH3		PT-S2	MYC	57	1756	8.95	4.39	2.04	3.71e-07			IC-B	3.09e-71	2.31e-68	1.35632	0.789	0.493	Foxj3
	PT-S1	1.62072e-15	1.80715e-13	2.08555	chr1:59593672-59594773	FGGY		PT-S2	HEY1	44	1214	6.91	3.04	2.28	4.88e-07			IC-B	3.95e-61	2.95e-58	1.14807	0.764	0.496	FOXN3
	PT-S1	1.63814e-15	1.82331e-13	2.51972	chr6:25832707-25833449	SLC17A1		PT-S2	NFIB	148	6338	23.23	15.85	1.47	6.35e-07			IC-B	3.77e-15	2.81e-12	0.447217	0.645	0.487	GATA3
	PT-S1	1.63814e-15	1.82331e-13	2.51972	chr22:24500071-24500726	UPB1		PT-S2	Tcf12	143	6104	22.45	15.26	1.47	8.76e-07			IC-B	3.21e-14	2.4e-11	0.432427	0.634	0.497	MEF2A
	PT-S1	1.80779e-15	2.00256e-13	3.60792	chr14:72856667-72857206	PAPLN		PT-S2	ZBTB33	30	699	4.71	1.75	2.7	1.24e-06			IC-B	8.19e-12	6.11e-09	0.290204	0.609	0.497	NRF1
	PT-S1	1.81426e-15	2.00854e-13	2.48418	chr7:2635878-2636155	TTYH3		PT-S2	HES2	39	1054	6.12	2.64	2.32	1.34e-06			IC-B	1.41e-09	1.05e-06	0.393469	0.615	0.497	MEF2C
	PT-S1	2.23858e-15	2.44706e-13	2.46382	chr17:1625604-1625975	SLC43A2		PT-S2	ZNF684	97	3752	15.23	9.38	1.62	1.39e-06			IC-B	4.11e-08	3.07e-05	0.250623	0.609	0.495	MEF2D
	PT-S1	3.03906e-15	3.25061e-13	2.38493	chr7:105676682-105677397	ATXN7L1		PT-S2	ZNF75D	117	4796	18.37	11.99	1.53	1.69e-06			IC-B	6.41e-08	4.78e-05	0.43036	0.566	0.502	GRHL2
	PT-S1	3.45086e-15	3.65542e-13	2.85004	chr14:22824699-22825139	SLC7A7		PT-S2	BHLHE22(var.2)	107	4279	16.8	10.7	1.57	1.7e-06			IC-B	7.65e-08	5.71e-05	0.52915	0.589	0.493	Mlxip
	PT-S1	3.46235e-15	3.6655e-13	1.82964	chr3:46876190-46876948	PTH1R		PT-S2	MAFA	64	2177	10.05	5.44	1.85	2.05e-06			IC-B	6.85e-06	0.00511297	0.485572	0.585	0.492	Arntl
	PT-S1	3.48669e-15	3.68709e-13	2.91667	chr16:4012201-4012479	ADCY9		PT-S2	OSR2	120	4977	18.84	12.44	1.51	2.15e-06			IC-B	1.41e-05	0.0105017	0.38027	0.583	0.482	CREM
	PT-S1	3.62489e-15	3.82348e-13	2.51977	chr20:38882902-38883542	PPP1R16B		PT-S2	TFDP1	53	1689	8.32	4.22	1.97	2.61e-06			IC-B	4.98e-05	0.0371849	0.267529	0.562	0.493	TFCP2
	PT-S1	3.79543e-15	3.98419e-13	1.6535	chr9:16869673-16871936	BNC2		PT-S2	Stat5a	108	4386	16.95	10.97	1.55	3.05e-06			IC-B	0.00012371	0.0922878	0.343869	0.562	0.486	MITF
	PT-S1	3.80097e-15	3.98665e-13	3.17142	chr20:46928201-46928906	SLC13A3		PT-S2	HES6	46	1393	7.22	3.48	2.07	3.31e-06			IC-B	0.000163261	0.121793	0.281537	0.589	0.489	ARNT2
	PT-S1	4.17835e-15	4.35673e-13	3.1184	chr4:1816222-1816714	FGFR3		PT-S2	Rarg(var.2)	93	3630	14.6	9.08	1.61	3.45e-06			IC-B	0.000428031	0.319311	0.303841	0.551	0.493	Npas2
	PT-S1	4.31132e-15	4.49035e-13	2.72968	chr5:42516343-42517401	GHR		PT-S2	STAT3	137	5940	21.51	14.85	1.45	3.7e-06			IC-B	0.000504029	0.376006	0.284653	0.534	0.488	SREBF2(var.2)
	PT-S1	4.35493e-15	4.53198e-13	2.44953	chr22:50486638-50487008	MIOX		PT-S2	NFKB1	62	2136	9.73	5.34	1.82	4.47e-06			IC-B	0.00284349	1	0.280144	0.536	0.491	RUNX2
	PT-S1	4.49916e-15	4.67294e-13	3.06954	chr12:76484214-76484825	OSBPL8		PT-S2	Ebf2	107	4373	16.8	10.93	1.54	4.54e-06			IC-B	0.0047587	1	0.399485	0.528	0.49	TFEB
	PT-S1	4.70164e-15	4.86967e-13	2.18142	chr21:38292852-38294052	KCNJ15		PT-S2	MYOD1	113	4690	17.74	11.73	1.51	4.73e-06			IC-B	0.00487498	1	0.269398	0.551	0.485	MLXIPL
	PT-S1	5.11112e-15	5.2457e-13	2.90676	chr19:18337711-18338084	PGPEP1		PT-S2	VEZF1	59	2000	9.26	5	1.85	4.74e-06			EC-GC	8.95e-71	6.68e-68	1.82716	0.824	0.485	GABPA
	PT-S1	5.2551e-15	5.38754e-13	1.83039	chr1:183804463-183805767	RGL1		PT-S2	MAF	61	2094	9.58	5.24	1.83	4.79e-06			EC-GC	4.34e-51	3.24e-48	1.27868	0.779	0.489	EHF
	PT-S1	5.52482e-15	5.64853e-13	2.58598	chr9:14299937-14300626	NFIB		PT-S2	PRDM1	150	6680	23.55	16.7	1.41	4.93e-06			EC-GC	1.75e-47	1.31e-44	1.35338	0.755	0.488	ELF1
	PT-S1	7.11435e-15	7.13092e-13	2.80095	chr4:10034882-10035422	SLC2A9		PT-S2	NR2F6(var.3)	52	1692	8.16	4.23	1.93	5.83e-06			EC-GC	8.81e-45	6.57e-42	1.24164	0.755	0.49	ELF3
	PT-S1	7.11435e-15	7.13092e-13	2.80095	chr6:69918654-69919400	COL19A1		PT-S2	ZBTB7C	41	1207	6.44	3.02	2.13	5.85e-06			EC-GC	1.45e-41	1.08e-38	1.11536	0.744	0.495	Stat2
	PT-S1	7.14958e-15	7.16045e-13	2.50459	chr15:85025334-85026123	SLC28A1		PT-S2	HMBOX1	43	1318	6.75	3.3	2.05	9.31e-06			EC-GC	1.44e-40	1.07e-37	1.05186	0.728	0.491	IRF1
	PT-S1	7.31381e-15	7.31118e-13	2.83093	chr7:50755884-50756600	GRB10		PT-S2	MTF1	50	1645	7.85	4.11	1.91	1.19e-05			EC-GC	8.37e-35	6.24e-32	1.19819	0.701	0.486	ETS2
	PT-S1	7.43849e-15	7.41089e-13	2.93306	chr1:183861072-183861597	RGL1		PT-S2	Zic2	147	6645	23.08	16.61	1.39	1.41e-05			EC-GC	5.7e-34	4.25e-31	1.20855	0.728	0.488	FLI1
	PT-S1	7.43849e-15	7.41089e-13	2.93306	chr14:22780145-22780664	SLC7A7		PT-S2	ZNF449	101	4184	15.86	10.46	1.52	1.55e-05			EC-GC	1.72e-33	1.28e-30	1.27154	0.76	0.487	ERG
	PT-S1	7.97988e-15	7.90916e-13	2.06427	chr16:20586092-20588096	ACSM2B		PT-S2	ZNF282	72	2729	11.3	6.82	1.66	1.93e-05			EC-GC	1.5e-32	1.12e-29	1.08042	0.744	0.487	ETS1
	PT-S1	8.61303e-15	8.48707e-13	2.59626	chr3:69341836-69342487	FRMD4B		PT-S2	NR1D1	77	2982	12.09	7.46	1.62	2.03e-05			EC-GC	1.78e-32	1.33e-29	1.04183	0.707	0.497	IRF2
	PT-S1	8.62508e-15	8.4967e-13	1.65481	chr11:89489997-89491626	NOX4		PT-S2	ZNF354C	170	7994	26.69	19.99	1.34	2.3e-05			EC-GC	4.59e-30	3.42e-27	0.960728	0.723	0.489	ETV6
	PT-S1	8.9158e-15	8.76918e-13	2.71187	chr14:22797358-22797907	SLC7A7		PT-S2	HEY2	38	1150	5.97	2.88	2.07	2.34e-05			EC-GC	9.81e-26	7.31e-23	0.829356	0.704	0.492	Sox6
	PT-S1	1.00757e-14	9.82967e-13	2.22248	chr14:103163848-103165186	AMN		PT-S2	MSANTD3	71	2696	11.15	6.74	1.65	2.35e-05			EC-GC	5.5e-25	4.1e-22	0.689644	0.709	0.515	CTCF
	PT-S1	1.0277e-14	1.00156e-12	2.63572	chr1:59309129-59310035	FGGY		PT-S2	RHOXF1	49	1646	7.69	4.12	1.87	2.47e-05			EC-GC	2.37e-24	1.77e-21	1.03985	0.685	0.492	SOX13
	PT-S1	1.0497e-14	1.02112e-12	2.24186	chr10:17101385-17102681	CUBN		PT-S2	ASCL1	100	4191	15.7	10.48	1.5	2.73e-05			EC-GC	2.96e-21	2.21e-18	0.808511	0.693	0.497	MEF2C
	PT-S1	1.05485e-14	1.02587e-12	1.65825	chr12:110247010-110248300	TRPV4		PT-S2	Rarb(var.2)	75	2912	11.77	7.28	1.62	2.85e-05			EC-GC	4.99e-21	3.72e-18	0.732198	0.667	0.494	ELK4
	PT-S1	1.05676e-14	1.02746e-12	1.99162	chr8:84182639-84183529	RALYL		PT-S2	NEUROD1	95	3943	14.91	9.86	1.51	3.1e-05			EC-GC	2.79e-20	2.08e-17	0.690995	0.691	0.496	ZBTB7A
	PT-S1	1.09234e-14	1.05709e-12	2.9228	chr12:80641-81044	SLC6A13		PT-S2	ZNF143	70	2680	10.99	6.7	1.64	3.48e-05			EC-GC	3.02e-20	2.25e-17	0.775722	0.669	0.488	ELK3
	PT-S1	1.12753e-14	1.08888e-12	2.51205	chr17:42898316-42898849	LINC00671		PT-S2	MXI1	82	3285	12.87	8.21	1.57	3.51e-05			EC-GC	1.65e-18	1.23e-15	0.720397	0.664	0.492	SOX4
	PT-S1	1.27804e-14	1.22472e-12	3.13693	chr10:106949378-106950517	SORCS1		PT-S2	Znf423	69	2635	10.83	6.59	1.64	3.68e-05			EC-GC	2.99e-18	2.23e-15	0.593137	0.653	0.5	TFDP1
	PT-S1	1.31179e-14	1.25352e-12	3.31219	chr18:28090995-28091555	CDH2		PT-S2	HSF4	64	2404	10.05	6.01	1.67	4.43e-05			EC-GC	3.98e-15	2.97e-12	0.630694	0.661	0.487	GATA3
	PT-S1	1.46378e-14	1.38808e-12	2.62715	chr4:147861866-147862684	ARHGAP10		PT-S2	TBX18	100	4251	15.7	10.63	1.48	4.76e-05			EC-GC	1.28e-13	9.53e-11	0.458198	0.64	0.49	ZNF384
	PT-S1	1.47435e-14	1.39668e-12	3.03662	chr19:5594331-5594971	SAFB2		PT-S2	Npas2	46	1561	7.22	3.9	1.85	5.58e-05			EC-GC	1.86e-13	1.39e-10	0.276955	0.667	0.494	ZNF148
	PT-S1	1.58908e-14	1.497e-12	2.64824	chr4:69096162-69096642	UGT2B7		PT-S2	Klf12	87	3591	13.66	8.98	1.52	5.76e-05			EC-GC	1.89e-13	1.41e-10	0.631954	0.645	0.497	MEF2A
	PT-S1	1.74252e-14	1.63166e-12	2.19235	chr9:4550448-4551443	SLC1A1		PT-S2	TFEC	45	1519	7.06	3.8	1.86	5.95e-05			EC-GC	8.11e-13	6.05e-10	0.501699	0.645	0.487	GATA2
	PT-S1	1.8387e-14	1.71526e-12	1.59428	chr15:45022369-45024208	SORD		PT-S2	NR1I2	51	1806	8.01	4.52	1.77	6.51e-05			EC-GC	2.46e-12	1.84e-09	0.7348	0.645	0.495	ELF2
	PT-S1	2.28986e-14	2.09627e-12	2.23644	chr3:69409586-69410613	FRMD4B		PT-S2	NFIX	74	2938	11.62	7.35	1.58	6.61e-05			EC-GC	1.49e-11	1.11e-08	0.368259	0.648	0.497	NRF1
	PT-S1	2.32829e-14	2.12156e-12	2.94022	chr9:72043906-72044445	GDA		PT-S2	ESR1	64	2444	10.05	6.11	1.64	7.14e-05			EC-GC	4e-10	2.98e-07	0.462917	0.627	0.492	STAT1
	PT-S1	2.45107e-14	2.22314e-12	3.52546	chr12:26991508-26992098	TM7SF3		PT-S2	ESR2	93	3927	14.6	9.82	1.49	7.15e-05			EC-GC	9.05e-09	6.75e-06	0.350472	0.608	0.492	RELA
	PT-S1	2.4517e-14	2.22314e-12	2.6615	chr1:1894247-1894831	PRKCZ		PT-S2	SPIB	178	8647	27.94	21.62	1.29	8.72e-05			EC-GC	1.03e-08	7.69e-06	0.483566	0.597	0.495	MEF2D
	PT-S1	2.54274e-14	2.30066e-12	2.08524	chr13:95267484-95268371	CLDN10		PT-S2	MAX	41	1373	6.44	3.43	1.88	0.000107			EC-GC	1.52e-08	1.13e-05	0.529926	0.568	0.495	MEIS1(var.2)
	PT-S1	2.69515e-14	2.42913e-12	1.98663	chr12:163830-164626	SLC6A13		PT-S2	MZF1	68	2687	10.68	6.72	1.59	0.000116			EC-GC	3.44e-08	2.57e-05	0.353393	0.637	0.492	MEIS2(var.2)
	PT-S1	2.97585e-14	2.66281e-12	2.73523	chr1:180295805-180296577	XPR1		PT-S2	CREB3L4	36	1154	5.65	2.89	1.96	0.000121			EC-GC	5.8e-07	0.000432522	0.360803	0.605	0.492	Sox5
	PT-S1	3.35139e-14	2.96399e-12	2.19833	chr11:58762339-58763007	GLYAT		PT-S2	MYOG	85	3568	13.34	8.92	1.5	0.000125			EC-GC	1.04e-06	0.000776064	0.432521	0.571	0.496	Stat6
	PT-S1	3.42259e-14	3.01072e-12	2.9295	chr7:43378920-43379589	HECW1		PT-S2	MNT	41	1386	6.44	3.47	1.86	0.00013			EC-GC	1.73e-05	0.0128743	0.284782	0.557	0.483	Creb5
	PT-S1	3.61006e-14	3.16349e-12	2.41809	chr1:48084652-48085217	TRABD2B		PT-S2	Stat4	117	5286	18.37	13.22	1.39	0.000131			EC-GC	2.47e-05	0.0184606	0.293853	0.595	0.493	Stat5b
	PT-S1	3.8565e-14	3.37153e-12	3.34834	chr11:64589243-64589665	SLC22A12		PT-S2	SREBF2	71	2851	11.15	7.13	1.56	0.000132			EC-GC	3.95e-05	0.0294416	0.269823	0.579	0.493	YY1
	PT-S1	3.93295e-14	3.43305e-12	1.70591	chr6:39228836-39229740	KCNK5		PT-S2	ZNF341	87	3683	13.66	9.21	1.48	0.000137			EC-GC	4.74e-05	0.0353641	0.350646	0.56	0.487	Mecom
	PT-S1	3.93516e-14	3.43305e-12	2.51995	chr20:19887881-19888214	RIN2		PT-S2	NFIC(var.2)	108	4811	16.95	12.03	1.41	0.000147			EC-GC	9.08e-05	0.0677213	0.384665	0.565	0.492	BCL6
	PT-S1	4.24348e-14	3.68565e-12	2.1745	chr12:109723154-109723781	TRPV4		PT-S2	PKNOX2	70	2811	10.99	7.03	1.56	0.000147			EC-GC	0.000119262	0.0889696	0.390892	0.573	0.501	LIN54
	PT-S1	4.28604e-14	3.71742e-12	2.7257	chr9:75950582-75951292	PCSK5		PT-S2	NR2F1(var.3)	50	1821	7.85	4.55	1.72	0.000151			EC-GC	0.000364469	0.271894	0.572489	0.552	0.487	NR3C1
	PT-S1	4.3776e-14	3.78714e-12	1.66885	chr3:38346159-38347821	XYLB		PT-S2	NR1H4::RXRA	48	1728	7.54	4.32	1.74	0.000157			EC-GC	0.000411097	0.306679	0.289314	0.568	0.48	E2F3
	PT-S1	4.51279e-14	3.89572e-12	2.36822	chr16:89668118-89669073	DPEP1		PT-S2	Creb3l2	40	1364	6.28	3.41	1.84	0.000187			EC-GC	0.0014031	1	0.357298	0.579	0.48	OVOL2
	PT-S1	5.4142e-14	4.59647e-12	2.32324	chr14:73995732-73996464	ENTPD5		PT-S2	NEUROG2(var.2)	89	3824	13.97	9.56	1.46	0.000188			EC-GC	0.00272677	1	0.334652	0.563	0.489	NR3C2
	PT-S1	6.09954e-14	5.13504e-12	2.47252	chr7:164682-165280	FAM20C		PT-S2	THAP11	85	3633	13.34	9.08	1.47	0.000225			EC-DVR	0	0	1.97523	0.907	0.479	ETV1
	PT-S1	6.54496e-14	5.48033e-12	2.13019	chr6:25831662-25832391	SLC17A1		PT-S2	HES7	41	1426	6.44	3.57	1.81	0.000234			EC-DVR	0	0	1.90439	0.888	0.481	GABPA
	PT-S1	6.57682e-14	5.5033e-12	2.43639	chr1:183817166-183818116	RGL1		PT-S2	PITX2	48	1763	7.54	4.41	1.71	0.000247			EC-DVR	0	0	1.69681	0.887	0.484	ELF1
	PT-S1	6.57682e-14	5.5033e-12	2.43639	chr3:58246350-58247005	ABHD6		PT-S2	ZBTB7B	33	1063	5.18	2.66	1.95	0.00025			EC-DVR	2.91e-308	2.17e-305	1.58659	0.873	0.485	EHF
	PT-S1	7.00195e-14	5.82375e-12	1.52359	chr3:171459107-171461185	TNIK		PT-S2	SIX1	62	2474	9.73	6.19	1.57	0.000303			EC-DVR	8.75e-280	6.53e-277	1.44396	0.863	0.486	ELF3
	PT-S1	7.07169e-14	5.87782e-12	2.80268	chr10:72525340-72525739	MICU1		PT-S2	OSR1	45	1640	7.06	4.1	1.72	0.000326			EC-DVR	1.01e-192	7.56e-190	1.24298	0.775	0.512	CTCF
	PT-S1	7.07169e-14	5.87782e-12	2.80268	chr15:84886482-84886795	SLC28A1		PT-S2	ETV4	167	8241	26.22	20.6	1.27	0.000349			EC-DVR	1.41e-190	1.05e-187	1.0726	0.789	0.493	ZBTB7A
	PT-S1	7.27388e-14	6.03512e-12	2.19217	chr13:95432925-95434446	CLDN10		PT-S2	OTX1	26	784	4.08	1.96	2.08	0.000421			EC-DVR	4.52e-187	3.37e-184	1.20754	0.779	0.483	ETS2
	PT-S1	7.65042e-14	6.31661e-12	2.16248	chr7:15561072-15562235	AGMO		PT-S2	NFIC	97	4352	15.23	10.88	1.4	0.000428			EC-DVR	6.04e-182	4.51e-179	1.0965	0.792	0.49	ELK4
	PT-S1	7.72171e-14	6.36983e-12	2.65708	chr13:20429396-20430013	CRYL1		PT-S2	NR4A2::RXRA	44	1615	6.91	4.04	1.71	0.000439			EC-DVR	8.51e-180	6.35e-177	1.06331	0.804	0.486	ETV6
	PT-S1	9.15294e-14	7.44344e-12	2.42857	chr20:38805506-38805966	PPP1R16B		PT-S2	ZNF24	91	4050	14.29	10.13	1.41	0.000508			EC-DVR	8.43e-169	6.29e-166	1.36667	0.756	0.489	SOX13
	PT-S1	9.26208e-14	7.52728e-12	1.89744	chr20:46822834-46823985	EYA2		PT-S2	RARA::RXRG	77	3305	12.09	8.26	1.46	0.000513			EC-DVR	6.04e-166	4.51e-163	1.10953	0.788	0.484	ETS1
	PT-S1	1.01609e-13	8.20414e-12	2.62521	chr16:89607954-89608790	DPEP1		PT-S2	Stat5a::Stat5b	103	4706	16.17	11.77	1.37	0.000527			EC-DVR	1.9e-160	1.41e-157	1.11871	0.766	0.485	ERG
	PT-S1	1.05636e-13	8.4961e-12	2.82488	chr1:154386564-154387359	IL6R		PT-S2	HES5	39	1394	6.12	3.49	1.76	0.000559			EC-DVR	1.68e-154	1.25e-151	1.08987	0.773	0.485	FLI1
	PT-S1	1.05636e-13	8.4961e-12	2.82488	chr10:106931077-106931744	SORCS1		PT-S2	ZKSCAN1	42	1541	6.59	3.85	1.71	0.000584			EC-DVR	9.28e-142	6.93e-139	1.10156	0.736	0.49	Sox6
	PT-S1	1.09043e-13	8.74185e-12	2.49515	chr1:15875679-15876668	SPEN		PT-S2	LEF1	86	3801	13.5	9.5	1.42	0.000595			EC-DVR	1.77e-128	1.32e-125	1.05397	0.714	0.489	SOX4
	PT-S1	1.17373e-13	9.3534e-12	3.6776	chr11:63027593-63027988	SLC22A8		PT-S2	TCF7	75	3217	11.77	8.04	1.46	0.000598			EC-DVR	4.3e-125	3.21e-122	0.907263	0.767	0.494	ELF5
	PT-S1	1.31172e-13	1.03666e-11	1.48226	chr2:27085573-27087260	KHK		PT-S2	SREBF1	68	2854	10.68	7.14	1.5	0.000616			EC-DVR	7.99e-113	5.96e-110	0.860747	0.734	0.486	ELK3
	PT-S1	1.41222e-13	1.10996e-11	3.06538	chr5:76341927-76342575	IQGAP2		PT-S2	PAX5	39	1404	6.12	3.51	1.74	0.000639			EC-DVR	1.7e-110	1.27e-107	0.811713	0.742	0.497	IRF3
	PT-S1	1.56943e-13	1.22321e-11	2.8488	chr4:188655897-188656646	LINC01060		PT-S2	NRL	62	2548	9.73	6.37	1.53	0.000641			EC-DVR	1.27e-100	9.5e-98	0.714911	0.727	0.489	IRF1
	PT-S1	1.60037e-13	1.24162e-11	1.46169	chr4:147731189-147733167	ARHGAP10		PT-S2	TFEB	46	1752	7.22	4.38	1.65	0.000712			EC-DVR	1.9e-96	1.42e-93	0.784612	0.717	0.492	ELF4
	PT-S1	1.71486e-13	1.32301e-11	3.37562	chr5:1199924-1200202	SLC6A19		PT-S2	Nr1h3::Rxra	85	3777	13.34	9.44	1.41	0.000754			EC-DVR	2.83e-91	2.11e-88	0.748455	0.713	0.485	ETV3
	PT-S1	1.71486e-13	1.32301e-11	3.37562	chr20:44395374-44395687	HNF4A-AS1		PT-S2	RARA::RXRA	81	3580	12.72	8.95	1.42	0.000867			EC-DVR	3.36e-87	2.51e-84	0.745425	0.755	0.466	JUNB
	PT-S1	1.82205e-13	1.40107e-11	2.24717	chr2:233543550-233544644	USP40		PT-S2	SREBF1(var.2)	59	2427	9.26	6.07	1.53	0.000886			EC-DVR	6.72e-85	5.01e-82	0.798641	0.737	0.473	JDP2
	PT-S1	1.85207e-13	1.4221e-11	1.6688	chr1:52920610-52921921	ECHDC2		PT-S2	RUNX1	104	4839	16.33	12.1	1.35	0.000919			EC-DVR	6.45e-84	4.81e-81	0.793932	0.703	0.489	IRF9
	PT-S1	1.87388e-13	1.43739e-11	2.27029	chr8:134402746-134403663	ZFAT		PT-S2	TGIF1	55	2227	8.63	5.57	1.55	0.000927			EC-DVR	6.41e-82	4.78e-79	0.492364	0.74	0.471	BACH2
	PT-S1	1.88975e-13	1.44806e-11	2.46299	chr10:107054381-107054873	SORCS1		PT-S2	EVX1	32	1102	5.02	2.76	1.82	0.000942			EC-DVR	1.13e-80	8.44e-78	0.634756	0.697	0.493	Stat2
	PT-S1	2.05592e-13	1.56636e-11	3.29389	chr10:60854560-60855013	RHOBTB1		PT-S2	TBX3	73	3173	11.46	7.93	1.44	0.00101			EC-DVR	7.68e-78	5.73e-75	0.762459	0.696	0.492	SOX18
	PT-S1	2.13069e-13	1.61838e-11	2.39218	chr8:133376635-133377165	ST3GAL1		PT-S2	NFYB	64	2701	10.05	6.75	1.49	0.00102			EC-DVR	7.94e-77	5.92e-74	0.73421	0.681	0.49	RELA
	PT-S1	2.31629e-13	1.74335e-11	2.91414	chr14:23257221-23257905	RNF212B		PT-S2	STAT1	96	4420	15.07	11.05	1.36	0.00106			EC-DVR	1.45e-75	1.08e-72	0.655987	0.705	0.493	ELF2
	PT-S1	2.31673e-13	1.74335e-11	2.4401	chr12:102950067-102950695	PAH		PT-S2	REL	63	2654	9.89	6.64	1.49	0.00107			EC-DVR	1.34e-74	1e-71	0.751273	0.707	0.495	IRF2
	PT-S1	2.45382e-13	1.83724e-11	2.40486	chr5:34977699-34978603	AGXT2		PT-S2	NFIX(var.2)	101	4697	15.86	11.74	1.35	0.00108			EC-DVR	3.77e-69	2.81e-66	0.379524	0.707	0.501	KLF4
	PT-S1	2.67236e-13	1.98611e-11	3.15489	chr1:48089298-48089693	TRABD2B		PT-S2	SPIC	106	4976	16.64	12.44	1.34	0.0011			EC-DVR	5.42e-67	4.04e-64	0.714973	0.675	0.491	STAT1
	PT-S1	2.82615e-13	2.0979e-11	1.66257	chr20:57589495-57590323	PCK1		PT-S2	ZBTB12	78	3457	12.24	8.64	1.42	0.00117			EC-DVR	8.75e-64	6.52e-61	0.680439	0.669	0.49	Stat4
	PT-S1	3.01217e-13	2.22536e-11	1.5428	chr9:4489524-4490729	SLC1A1		PT-S2	Nkx2-5(var.2)	77	3409	12.09	8.52	1.42	0.00122			EC-DVR	2e-59	1.49e-56	0.72733	0.666	0.488	REL
	PT-S1	3.04011e-13	2.24067e-11	2.19197	chr4:71289861-71290738	SLC4A4		PT-S2	MZF1(var.2)	82	3678	12.87	9.2	1.4	0.00123			EC-DVR	8.39e-56	6.26e-53	0.396501	0.669	0.497	E2F6
	PT-S1	3.33288e-13	2.43766e-11	2.82694	chr2:174588125-174588776	WIPF1		PT-S2	NR6A1	75	3307	11.77	8.27	1.42	0.00127			EC-DVR	8.85e-55	6.6e-52	0.350164	0.687	0.501	KLF2
	PT-S1	3.89421e-13	2.81399e-11	1.54849	chr9:76904780-76906872	PRUNE2		PT-S2	TEF	28	944	4.4	2.36	1.86	0.00141			EC-DVR	5.13e-53	3.83e-50	0.505187	0.661	0.498	TFDP1
	PT-S1	4.09577e-13	2.9522e-11	2.1854	chr4:20253791-20254234	SLIT2		PT-S2	ARNT::HIF1A	23	719	3.61	1.8	2.01	0.00141			EC-DVR	2.15e-52	1.61e-49	0.607629	0.65	0.489	Stat5a
	PT-S1	4.14914e-13	2.99009e-11	2.58798	chr14:22821182-22821676	SLC7A7		PT-S2	ZNF136	64	2748	10.05	6.87	1.46	0.00155			EC-DVR	1e-51	7.46e-49	0.319199	0.666	0.499	KLF5
	PT-S1	4.36077e-13	3.1299e-11	3.08233	chr10:73817115-73817433	CAMK2G		PT-S2	CREB3L1	34	1238	5.34	3.1	1.72	0.00167			EC-DVR	3.03e-51	2.26e-48	0.515626	0.653	0.489	ZNF384
	PT-S1	4.42418e-13	3.17419e-11	2.0994	chr17:81038045-81038532	BAIAP2		PT-S2	PPARG	57	2391	8.95	5.98	1.5	0.00168			EC-DVR	7.65e-51	5.71e-48	0.577416	0.645	0.494	STAT3
	PT-S1	4.55042e-13	3.2535e-11	2.60978	chr12:47745207-47746005	RAPGEF3		PT-S2	Smad4	52	2137	8.16	5.34	1.53	0.00174			EC-DVR	1.32e-49	9.87e-47	0.552497	0.637	0.492	Stat5b
	PT-S1	4.63764e-13	3.30698e-11	3.02822	chr7:100023637-100024355	ZKSCAN1		PT-S2	PITX1	40	1533	6.28	3.83	1.64	0.00174			EC-DVR	3.47e-43	2.59e-40	0.476475	0.653	0.495	MEF2C
	PT-S1	4.74912e-13	3.37936e-11	2.4772	chr1:1940811-1941738	PRKCZ		PT-S2	HSF2	62	2658	9.73	6.65	1.46	0.00177			EC-DVR	2.03e-42	1.52e-39	0.255412	0.661	0.492	ZNF148
	PT-S1	4.83326e-13	3.43399e-11	2.97868	chr1:154428978-154429383	IL6R		PT-S2	ZSCAN4	88	4054	13.81	10.14	1.36	0.00178			EC-DVR	4.92e-41	3.67e-38	0.540128	0.631	0.483	CREB1
	PT-S1	4.94738e-13	3.50567e-11	2.93312	chr9:130322685-130323486	ASS1		PT-S2	Dlx1	42	1636	6.59	4.09	1.61	0.00182			EC-DVR	5.57e-38	4.16e-35	0.677045	0.625	0.491	Sox17
	PT-S1	5.16802e-13	3.64751e-11	1.77517	chr11:114170996-114171768	ZBTB16		PT-S2	OTX2	57	2411	8.95	6.03	1.48	0.00202			EC-DVR	1.47e-36	1.1e-33	0.275645	0.667	0.502	EGR1
	PT-S1	5.19482e-13	3.66573e-11	2.05576	chr14:22656885-22657834	SLC7A7		PT-S2	ARNT2	34	1254	5.34	3.14	1.7	0.00206			EC-DVR	3.67e-36	2.74e-33	0.470647	0.641	0.496	MEF2A
	PT-S1	5.95987e-13	4.16148e-11	1.9353	chr12:176204-176981	SLC6A13		PT-S2	ATF6	28	971	4.4	2.43	1.81	0.00211			EC-DVR	6.89e-36	5.14e-33	0.359338	0.627	0.496	NRF1
	PT-S1	6.02969e-13	4.2063e-11	2.51117	chr22:25038861-25039868	KIAA1671		PT-S2	BCL6B	64	2784	10.05	6.96	1.44	0.00211			EC-DVR	8.55e-34	6.37e-31	0.580776	0.619	0.49	Sox5
	PT-S1	6.15158e-13	4.28309e-11	2.71063	chr9:101443268-101443727	ALDOB		PT-S2	NFIA	66	2899	10.36	7.25	1.43	0.00228			EC-DVR	9.73e-34	7.26e-31	0.557537	0.612	0.485	ATF2
	PT-S1	6.15158e-13	4.28309e-11	2.71063	chr11:70952958-70953621	SHANK2		PT-S2	Sox3	130	6458	20.41	16.15	1.26	0.00243			EC-DVR	3.66e-33	2.73e-30	0.316714	0.642	0.499	KLF3
	PT-S1	6.3874e-13	4.43757e-11	2.13614	chr11:70854120-70855302	SHANK2		PT-S2	SPI1	201	10606	31.55	26.52	1.19	0.00244			EC-DVR	5.67e-33	4.23e-30	0.64716	0.609	0.48	JUNB(var.2)
	PT-S1	6.75009e-13	4.66262e-11	2.52946	chr22:46533244-46533660	CELSR1		PT-S2	Ascl2	101	4820	15.86	12.05	1.32	0.00244			EC-DVR	6.36e-33	4.75e-30	0.594093	0.604	0.481	ATF7
	PT-S1	6.80597e-13	4.69425e-11	2.77124	chr11:89589925-89590409	NOX4		PT-S2	FIGLA	78	3555	12.24	8.89	1.38	0.00248			EC-DVR	8.35e-33	6.23e-30	0.305461	0.625	0.477	NFE2L1
	PT-S1	6.80597e-13	4.69425e-11	2.77124	chr21:43910498-43910815	AGPAT3		PT-S2	TGIF2LX	38	1465	5.97	3.66	1.63	0.00248			EC-DVR	1.22e-30	9.1e-28	0.657642	0.609	0.482	Creb5
	PT-S1	6.88027e-13	4.73761e-11	3.01562	chr11:62587718-62588044	SLC22A8		PT-S2	Mlxip	34	1269	5.34	3.17	1.68	0.00248			EC-DVR	5.3e-30	3.95e-27	0.468815	0.607	0.48	JDP2(var.2)
	PT-S1	6.91819e-13	4.76197e-11	1.76004	chr5:135877682-135878647	SLC25A48		PT-S2	HESX1	36	1384	5.65	3.46	1.63	0.00305			EC-DVR	5.09e-28	3.8e-25	0.51699	0.628	0.502	NFATC4
	PT-S1	7.05043e-13	4.84227e-11	2.80474	chr1:145692835-145693440	PDZK1		PT-S2	SOX4	93	4415	14.6	11.04	1.32	0.00316			EC-DVR	9.58e-28	7.14e-25	0.42416	0.636	0.505	NFATC3
	PT-S1	7.27567e-13	4.98136e-11	2.92114	chr15:84638032-84638451	SLC28A1		PT-S2	NKX6-3	52	2201	8.16	5.5	1.48	0.00318			EC-DVR	5.23e-27	3.9e-24	0.409538	0.594	0.481	ATF3
	PT-S1	7.48561e-13	5.11383e-11	3.73382	chr1:46928404-46928613	CYP4A11		PT-S2	Arntl	35	1339	5.49	3.35	1.64	0.0032			EC-DVR	9.33e-27	6.96e-24	0.272435	0.621	0.495	SP1
	PT-S1	7.52041e-13	5.1349e-11	2.4849	chr5:35060943-35061566	AGXT2		PT-S2	PITX3	43	1740	6.75	4.35	1.55	0.00323			EC-DVR	1.17e-25	8.76e-23	0.320955	0.604	0.495	Klf12
	PT-S1	7.67478e-13	5.22106e-11	2.64717	chr6:160701743-160702267	PLG		PT-S2	Stat5b	95	4532	14.91	11.33	1.32	0.00328			EC-DVR	3.36e-24	2.51e-21	0.338898	0.602	0.487	JUND(var.2)
	PT-S1	8.47457e-13	5.72649e-11	2.50213	chr1:183806074-183806579	RGL1		PT-S2	HIF1A	24	825	3.77	2.06	1.83	0.00381			EC-DVR	6.58e-24	4.91e-21	0.381834	0.639	0.504	NFATC1
	PT-S1	8.98684e-13	6.0409e-11	3.11499	chr11:71194538-71195034	SHANK2		PT-S2	SOX12	25	875	3.92	2.19	1.79	0.004			EC-DVR	9.02e-24	6.73e-21	0.338703	0.605	0.486	JUN
	PT-S1	9.37807e-13	6.2756e-11	2.72922	chr6:39239341-39240032	KCNK5		PT-S2	Prdm15	92	4399	14.44	11	1.31	0.00407			EC-DVR	1.01e-23	7.51e-21	0.490165	0.604	0.488	SRF
	PT-S1	9.6806e-13	6.47108e-11	3.05634	chr16:20575522-20576411	ACSM2B		PT-S2	THRB(var.2)	42	1719	6.59	4.3	1.53	0.00437			EC-DVR	1.03e-23	7.67e-21	0.281912	0.617	0.497	ZKSCAN5
	PT-S1	1.01974e-12	6.7813e-11	3.00291	chr11:66966138-66966686	PC		PT-S2	Nr5a2	101	4916	15.86	12.29	1.29	0.0044			EC-DVR	2.06e-23	1.54e-20	0.258901	0.605	0.49	ZNF263
	PT-S1	1.02392e-12	6.80062e-11	2.79351	chr11:26726831-26727365	SLC5A12		PT-S2	ETV6	62	2776	9.73	6.94	1.4	0.00467			EC-DVR	3.34e-23	2.49e-20	0.367828	0.614	0.494	MEF2D
	PT-S1	1.06804e-12	7.05344e-11	2.8676	chr9:4510653-4511251	SLC1A1		PT-S2	Gfi1b	105	5156	16.48	12.89	1.28	0.00478			EC-DVR	4.04e-22	3.01e-19	0.306104	0.601	0.491	MEIS2(var.2)
	PT-S1	1.08073e-12	7.12459e-11	3.23731	chr20:57471710-57472254	PCK1		PT-S2	MAX::MYC	42	1731	6.59	4.33	1.52	0.00491			EC-DVR	1.83e-20	1.36e-17	0.381884	0.599	0.495	Stat6
	PT-S1	1.09597e-12	7.21612e-11	2.63705	chr1:180892360-180893073	XPR1		PT-S2	NR4A1	96	4657	15.07	11.64	1.29	0.00502			EC-DVR	1.44e-19	1.08e-16	0.286269	0.607	0.5	RBPJ
	PT-S1	1.17982e-12	7.73135e-11	2.55941	chr20:57592184-57592605	PCK1		PT-S2	USF2	67	3056	10.52	7.64	1.38	0.00505			EC-DVR	6.1e-19	4.55e-16	0.276269	0.597	0.502	NFATC2
	PT-S1	1.2045e-12	7.87923e-11	3.86169	chr15:89797114-89797655	ANPEP		PT-S2	NR2C1	55	2420	8.63	6.05	1.43	0.00537			EC-DVR	2.94e-18	2.19e-15	0.490004	0.566	0.482	CREM
	PT-S1	1.22427e-12	7.99593e-11	2.25145	chr3:155161320-155162190	MME		PT-S2	MLX	27	993	4.24	2.48	1.71	0.00547			EC-DVR	2.9e-16	2.16e-13	0.373166	0.584	0.5	PRDM4
	PT-S1	1.27082e-12	8.26956e-11	2.30381	chr4:110449622-110450610	ENPEP		PT-S2	ZFP57	24	854	3.77	2.14	1.76	0.00578			EC-DVR	3.97e-15	2.96e-12	0.255815	0.595	0.491	YY1
	PT-S1	1.4977e-12	9.63161e-11	2.52985	chr1:47160971-47162101	CYP4A11		PT-S2	CUX1	16	491	2.51	1.23	2.05	0.00597			EC-DVR	1.47e-13	1.09e-10	0.267569	0.572	0.505	NFAT5
	PT-S1	1.56347e-12	1.0008e-10	2.62685	chr1:47183926-47184126	PDZK1IP1		PT-S2	NR1D2	54	2383	8.48	5.96	1.42	0.00612			EC-DVR	4.01e-13	2.99e-10	0.34302	0.575	0.479	OVOL2
	PT-S1	1.56347e-12	1.0008e-10	2.62685	chr9:130458734-130459489	ASS1		PT-S2	TGIF2	50	2173	7.85	5.43	1.44	0.00622			EC-DVR	2.84e-12	2.12e-09	0.26658	0.574	0.494	ZBTB33
	PT-S1	1.63263e-12	1.03966e-10	3.22281	chr2:236041664-236042321	AGAP1		PT-S2	USF1	69	3195	10.83	7.99	1.36	0.00626			EC-DVR	1.05e-11	7.84e-09	0.279484	0.577	0.492	BCL6
	PT-S1	1.67799e-12	1.06678e-10	1.47995	chr7:105875978-105877830	ATXN7L1		PT-S2	Spz1	60	2709	9.42	6.77	1.39	0.00636			EC-DVR	2.49e-11	1.86e-08	0.252196	0.569	0.501	HINFP
	PT-S1	1.70589e-12	1.08396e-10	1.96839	chr20:46894292-46896020	EYA2		PT-S2	CLOCK	23	815	3.61	2.04	1.77	0.00649			EC-DVR	2.81e-11	2.1e-08	0.271306	0.554	0.498	EBF1
	PT-S1	1.81472e-12	1.14881e-10	2.20595	chr3:58249351-58250358	ABHD6		PT-S2	SCRT1	60	2713	9.42	6.78	1.39	0.00656			EC-DVR	5.16e-11	3.85e-08	0.252253	0.568	0.498	EBF3
	PT-S1	1.94536e-12	1.223e-10	2.70753	chr14:103213092-103213710	AMN		PT-S2	EBF1	103	5102	16.17	12.76	1.27	0.00668			EC-DVR	2.52e-10	1.88e-07	0.278699	0.554	0.485	E2F4
	PT-S1	2.14063e-12	1.33584e-10	3.02987	chr10:60998748-60999163	RHOBTB1		PT-S2	MEIS1	57	2571	8.95	6.43	1.39	0.00759			EC-DVR	1.59e-09	1.18e-06	0.253603	0.563	0.5	LIN54
	PT-S1	2.30117e-12	1.42743e-10	1.51555	chr6:111087016-111088660	SLC16A10		PT-S2	TGIF2LY	34	1371	5.34	3.43	1.56	0.00791			EC-PTC	0	0	2.17589	0.88	0.482	GABPA
	PT-S1	2.78085e-12	1.70092e-10	1.64164	chr18:6370451-6371527	L3MBTL4		PT-S2	Hic1	56	2528	8.79	6.32	1.39	0.00824			EC-PTC	1.53e-286	1.14e-283	1.75221	0.837	0.485	ELF1
	PT-S1	3.17589e-12	1.91889e-10	2.25386	chr7:101893196-101894198	CUX1		PT-S2	ZNF652	61	2804	9.58	7.01	1.37	0.00859			EC-PTC	6.76e-269	5.04e-266	1.67508	0.864	0.486	EHF
	PT-S1	3.30019e-12	1.98536e-10	2.96409	chr7:246945-247518	FAM20C		PT-S2	TWIST1	71	3358	11.15	8.4	1.33	0.00895			EC-PTC	9.42e-249	7.02e-246	1.58879	0.831	0.487	ELF3
	PT-S1	3.30711e-12	1.98888e-10	2.19159	chr18:70085046-70086775	RTTN		PT-S2	TCF7L2	80	3860	12.56	9.65	1.3	0.00908			EC-PTC	1.59e-166	1.19e-163	1.38027	0.759	0.49	Sox6
	PT-S1	3.32557e-12	1.99773e-10	2.83168	chr11:26822867-26823695	SLC5A12		PT-S2	IRF2	79	3805	12.4	9.51	1.3	0.00913			EC-PTC	5.95e-143	4.44e-140	1.24111	0.754	0.484	ETS2
	PT-S1	3.36248e-12	2.01763e-10	2.91622	chr5:177109645-177110135	SLC34A1		PT-S2	RELB	51	2274	8.01	5.69	1.41	0.00918			EC-PTC	1.88e-134	1.4e-131	1.04785	0.767	0.497	IRF3
	PT-S1	3.51679e-12	2.09874e-10	2.42409	chr5:31719410-31720203	PDZD2		PT-S2	MSGN1	38	1591	5.97	3.98	1.5	0.00922			EC-PTC	5.99e-126	4.47e-123	1.15012	0.757	0.485	ERG
	PT-S1	4.49369e-12	2.63865e-10	2.33128	chr22:46104319-46104679	PPARA		PT-S2	ZNF274	58	2652	9.11	6.63	1.37	0.00928			EC-PTC	2.01e-125	1.5e-122	1.04151	0.754	0.487	ETV6
	PT-S1	4.57843e-12	2.6849e-10	2.45603	chr6:43290431-43291322	SLC22A7		PT-S2	MLXIPL	24	890	3.77	2.23	1.69	0.00934			EC-PTC	3.12e-119	2.33e-116	1.07334	0.719	0.485	ETS1
	PT-S1	4.69469e-12	2.74845e-10	3.80511	chr16:89624868-89625161	DPEP1		PT-S2	NKX2-2	65	3036	10.2	7.59	1.34	0.00945			EC-PTC	2.84e-116	2.12e-113	1.1573	0.702	0.49	SOX13
	PT-S1	4.70189e-12	2.75008e-10	2.78227	chr6:25830449-25830743	SLC17A1		PT-S2	NFIC::TLX1	93	4601	14.6	11.5	1.27	0.00962			EC-PTC	1.44e-114	1.07e-111	1.07208	0.743	0.486	FLI1
	PT-S1	4.87149e-12	2.83992e-10	2.95092	chr17:43212843-43213069	TMEM106A		PT-S2	PBX3	93	4605	14.6	11.51	1.27	0.00983			EC-PTC	1.13e-113	8.4e-111	0.801952	0.741	0.489	IRF1
	PT-S1	4.90274e-12	2.85546e-10	3.25657	chrX:47084080-47084648	RGN		PT-S2	TBX6	60	2787	9.42	6.97	1.35	0.0112			EC-PTC	2.27e-107	1.7e-104	0.824355	0.741	0.493	Stat2
	PT-S1	4.94094e-12	2.87053e-10	2.90339	chr22:46477881-46478503	PPARA		PT-S2	ATOH1(var.2)	82	4012	12.87	10.03	1.28	0.0115			EC-PTC	4.46e-107	3.32e-104	1.04523	0.702	0.49	SOX4
	PT-S1	5.7669e-12	3.31629e-10	2.67436	chr11:26697921-26698581	SLC5A12		PT-S2	IRF8	54	2469	8.48	6.17	1.37	0.0118			EC-PTC	2.38e-104	1.77e-101	0.825306	0.741	0.494	ZBTB7A
	PT-S1	5.807e-12	3.33729e-10	2.56243	chr22:50206212-50206865	SELENOO		PT-S2	SCRT2	61	2857	9.58	7.14	1.34	0.0124			EC-PTC	2.05e-101	1.53e-98	0.89296	0.729	0.491	ELK4
	PT-S1	6.17697e-12	3.53954e-10	2.32286	chr5:132301365-132302252	P4HA2		PT-S2	MAFG	85	4197	13.34	10.49	1.27	0.0126			EC-PTC	1.63e-90	1.22e-87	0.884003	0.72	0.495	IRF2
	PT-S1	7.02701e-12	3.98015e-10	2.60965	chr9:76895974-76896431	PRUNE2		PT-S2	EVX2	26	1013	4.08	2.53	1.61	0.0126			EC-PTC	2.75e-77	2.05e-74	0.824007	0.689	0.495	MEF2C
	PT-S1	7.05408e-12	3.99427e-10	2.80722	chr14:73007525-73008200	PAPLN		PT-S2	IRF1	223	12351	35.01	30.88	1.13	0.0135			EC-PTC	1.4e-68	1.05e-65	0.70686	0.715	0.513	CTCF
	PT-S1	7.20459e-12	4.06899e-10	2.84714	chr19:8250747-8251440	CERS4		PT-S2	HOXA9	10	279	1.57	0.7	2.25	0.0147			EC-PTC	5.66e-64	4.23e-61	0.716654	0.684	0.496	MEF2A
	PT-S1	7.42359e-12	4.17308e-10	3.24097	chr1:46962127-46962598	CYP4A11		PT-S2	Pax2	22	829	3.45	2.07	1.67	0.0147			EC-PTC	1.23e-63	9.14e-61	0.462136	0.673	0.497	E2F6
	PT-S1	7.65107e-12	4.29384e-10	2.63553	chr7:101925826-101926624	CUX1		PT-S2	RFX3	58	2724	9.11	6.81	1.34	0.0153			EC-PTC	1.42e-63	1.06e-60	0.770521	0.677	0.487	ELK3
	PT-S1	7.98429e-12	4.46605e-10	1.87863	chr3:46970294-46970998	PTH1R		PT-S2	Tcf21	60	2843	9.42	7.11	1.33	0.0162			EC-PTC	1.77e-53	1.32e-50	0.505772	0.672	0.498	TFDP1
	PT-S1	8.48212e-12	4.72326e-10	2.3144	chr10:575314-576433	DIP2C		PT-S2	Foxd3	136	7199	21.35	18	1.19	0.0165			EC-PTC	4.73e-52	3.53e-49	0.627331	0.683	0.491	STAT1
	PT-S1	9.14695e-12	5.07075e-10	1.92108	chr16:79602128-79602914	MAF		PT-S2	TP53	33	1395	5.18	3.49	1.49	0.0165			EC-PTC	2.98e-49	2.22e-46	0.589879	0.663	0.493	ELF4
	PT-S1	9.60387e-12	5.29727e-10	3.31247	chr10:75598796-75599145	LRMDA		PT-S2	ZNF528	90	4539	14.13	11.35	1.25	0.0172			EC-PTC	5.05e-46	3.77e-43	0.320372	0.667	0.492	ZNF148
	PT-S1	9.80004e-12	5.39431e-10	1.5334	chr17:18950833-18952304	SLC5A10		PT-S2	CTCF	146	7802	22.92	19.51	1.18	0.0174			EC-PTC	1.94e-45	1.44e-42	0.346639	0.665	0.501	KLF4
	PT-S1	9.89709e-12	5.4413e-10	3.03174	chr2:174484182-174484453	GPR155		PT-S2	GSC2	32	1351	5.02	3.38	1.49	0.0178			EC-PTC	5.05e-43	3.77e-40	0.575216	0.638	0.494	MEF2D
	PT-S1	9.89709e-12	5.4413e-10	3.03174	chr11:59710137-59710717	STX3		PT-S2	TFAP4	62	2968	9.73	7.42	1.31	0.0178			EC-PTC	1.33e-39	9.92e-37	0.591563	0.639	0.494	ELF2
	PT-S1	9.9089e-12	5.44538e-10	2.29489	chr9:4541481-4542079	SLC1A1		PT-S2	HAND2	71	3471	11.15	8.68	1.28	0.0179			EC-PTC	2.77e-38	2.06e-35	0.339828	0.647	0.502	KLF2
	PT-S1	1.0339e-11	5.66174e-10	2.97542	chr10:73859750-73860073	CAMK2G		PT-S2	CREB3	23	896	3.61	2.24	1.61	0.0182			EC-PTC	1.05e-37	7.82e-35	0.486097	0.62	0.489	ZNF384
	PT-S1	1.05809e-11	5.784e-10	2.9242	chr16:31482853-31483138	SLC5A2		PT-S2	RUNX2	30	1251	4.71	3.13	1.51	0.0183			EC-PTC	6.17e-37	4.6e-34	0.378054	0.647	0.496	NRF1
	PT-S1	1.05809e-11	5.784e-10	2.9242	chr19:33461393-33462202	PEPD		PT-S2	NR4A2	75	3704	11.77	9.26	1.27	0.0187			EC-PTC	1.47e-35	1.09e-32	0.552846	0.626	0.492	Stat5b
	PT-S1	1.08559e-11	5.91797e-10	2.41183	chr17:50134680-50135511	ACSF2		PT-S2	CREM	28	1152	4.4	2.88	1.53	0.019			EC-PTC	4.45e-31	3.32e-28	0.485132	0.608	0.483	CREB1
	PT-S1	1.12292e-11	6.10612e-10	3.22521	chr11:58723942-58724192	GLYAT		PT-S2	HOXB7	32	1364	5.02	3.41	1.47	0.02			EC-PTC	7.53e-31	5.62e-28	0.482651	0.609	0.491	MEIS2(var.2)
	PT-S1	1.15824e-11	6.28173e-10	2.33822	chr7:2621015-2621463	TTYH3		PT-S2	NR5A1	83	4179	13.03	10.45	1.25	0.021			EC-PTC	8.79e-31	6.56e-28	0.282261	0.635	0.503	SP3
	PT-S1	1.20361e-11	6.50416e-10	2.00308	chr16:74627161-74627893	GLG1		PT-S2	ELF3	144	7735	22.61	19.34	1.17	0.0214			EC-PTC	1.02e-30	7.58e-28	0.520772	0.608	0.482	Creb5
	PT-S1	1.20503e-11	6.50899e-10	3.39506	chr11:62977064-62977424	SLC22A8		PT-S2	LHX2	43	1956	6.75	4.89	1.38	0.0215			EC-PTC	3.93e-30	2.93e-27	0.502009	0.618	0.48	JDP2(var.2)
	PT-S1	1.23856e-11	6.68042e-10	2.08714	chr1:47963011-47964131	TRABD2B		PT-S2	ZNF140	67	3284	10.52	8.21	1.28	0.0222			EC-PTC	8.82e-30	6.58e-27	0.579048	0.61	0.491	Sox5
	PT-S1	1.36848e-11	7.32603e-10	2.01568	chr11:63023469-63024390	SLC22A8		PT-S2	POU4F1	81	4077	12.72	10.19	1.25	0.0224			EC-PTC	9.35e-28	6.97e-25	0.463027	0.604	0.489	REL
	PT-S1	1.42073e-11	7.59158e-10	2.44429	chr17:50428806-50429159	ACSF2		PT-S2	BHLHA15(var.2)	76	3795	11.93	9.49	1.26	0.0226			EC-PTC	1.31e-27	9.75e-25	0.537267	0.613	0.494	MEIS1(var.2)
	PT-S1	1.45591e-11	7.75291e-10	3.49173	chr12:230930-231274	SLC6A13		PT-S2	HOXB3	47	2184	7.38	5.46	1.35	0.0233			EC-PTC	2.2e-27	1.64e-24	0.401884	0.618	0.494	STAT3
	PT-S1	1.57738e-11	8.33195e-10	1.99693	chr13:44103358-44104335	SMIM2-AS1		PT-S2	ZSCAN29	23	922	3.61	2.31	1.57	0.0243			EC-PTC	4.86e-25	3.62e-22	0.274104	0.621	0.49	ZNF263
	PT-S1	1.64462e-11	8.66257e-10	2.08032	chr18:5627737-5628153	EPB41L3		PT-S2	EHF	136	7296	21.35	18.24	1.17	0.0245			EC-PTC	7.37e-25	5.5e-22	0.307721	0.619	0.498	SP4
	PT-S1	1.69304e-11	8.90252e-10	2.64041	chr7:2417655-2418512	TTYH3		PT-S2	NR1H4	47	2193	7.38	5.48	1.35	0.0248			EC-PTC	7.1e-22	5.3e-19	0.300522	0.606	0.495	SP1
	PT-S1	1.69304e-11	8.90252e-10	2.64041	chr10:413377-414108	DIP2C		PT-S2	GSC	30	1284	4.71	3.21	1.47	0.0249			EC-PTC	2.42e-20	1.8e-17	0.389415	0.59	0.485	ATF2
	PT-S1	1.7325e-11	9.08823e-10	2.41806	chr7:101934416-101934969	CUX1		PT-S2	NFATC4	73	3654	11.46	9.14	1.25	0.0264			EC-PTC	5.09e-20	3.8e-17	0.40479	0.585	0.494	PBX2
	PT-S1	1.75744e-11	9.20996e-10	1.88968	chr12:113259258-113260009	TPCN1		PT-S2	SIX2	66	3263	10.36	8.16	1.27	0.0271			EC-PTC	1.26e-19	9.39e-17	0.356869	0.603	0.495	Stat6
	PT-S1	1.82547e-11	9.53486e-10	2.55339	chr5:177376135-177376512	SLC34A1		PT-S2	Hand1::Tcf3	58	2820	9.11	7.05	1.29	0.028			EC-PTC	4.64e-19	3.46e-16	0.256726	0.607	0.5	KLF3
	PT-S1	1.82583e-11	9.53486e-10	2.66936	chr5:135266612-135267304	SLC25A48		PT-S2	MEOX1	35	1563	5.49	3.91	1.41	0.0284			EC-PTC	1.87e-18	1.4e-15	0.291388	0.58	0.495	Klf12
	PT-S1	1.85936e-11	9.68422e-10	2.34197	chr14:73997194-73997799	ENTPD5		PT-S2	ZBTB26	99	5164	15.54	12.91	1.2	0.0286			EC-PTC	1.21e-17	9.03e-15	0.496899	0.577	0.48	Atf1
	PT-S1	1.87337e-11	9.73948e-10	1.53538	chr7:73622537-73624717	MLXIPL		PT-S2	VDR	58	2827	9.11	7.07	1.29	0.0292			EC-PTC	4.15e-17	3.1e-14	0.26919	0.602	0.5	KLF6
	PT-S1	1.91556e-11	9.95191e-10	1.87668	chr11:62908362-62909498	SLC22A8		PT-S2	Pou5f1::Sox2	85	4362	13.34	10.91	1.22	0.0296			EC-PTC	7.75e-17	5.78e-14	0.340143	0.582	0.486	GATA3
	PT-S1	1.95144e-11	1.01341e-09	2.7004	chr8:134640615-134641126	ZFAT		PT-S2	ZNF317	86	4423	13.5	11.06	1.22	0.0301			EC-PTC	9.13e-17	6.81e-14	0.314205	0.575	0.482	CREM
	PT-S1	2.01878e-11	1.04634e-09	2.57698	chr14:103192213-103193087	AMN		PT-S2	HSF1	52	2500	8.16	6.25	1.31	0.0305			EC-PTC	9.13e-16	6.81e-13	0.500362	0.577	0.468	JUN(var.2)
	PT-S1	2.0642e-11	1.06706e-09	3.06426	chr3:69408981-69409447	FRMD4B		PT-S2	ELF1	136	7354	21.35	18.39	1.16	0.0307			EC-PTC	1.03e-15	7.65e-13	0.325786	0.58	0.486	JUN
	PT-S1	2.16322e-11	1.11454e-09	2.35514	chr14:73241470-73241832	PAPLN		PT-S2	CREB1	55	2668	8.63	6.67	1.29	0.0307			EC-PTC	3.48e-15	2.59e-12	0.280257	0.615	0.504	NFATC1
	PT-S1	2.16322e-11	1.11454e-09	2.35514	chr20:44402339-44403123	HNF4A		PT-S2	ESRRA	87	4487	13.66	11.22	1.22	0.031			EC-PTC	6.06e-15	4.52e-12	0.281691	0.586	0.506	NFATC3
	PT-S1	2.18357e-11	1.12254e-09	3.00288	chr11:62585099-62585635	SLC22A8		PT-S2	ETV1	134	7245	21.04	18.11	1.16	0.0318			EC-PTC	8.55e-15	6.38e-12	1.26512	0.583	0.471	FOSL2
	PT-S1	2.28428e-11	1.16916e-09	1.81288	chr2:217902120-217903117	TNS1		PT-S2	MYBL1	12	408	1.88	1.02	1.85	0.0319			EC-PTC	1.85e-14	1.38e-11	0.336117	0.574	0.475	JDP2
	PT-S1	2.40553e-11	1.22734e-09	1.8405	chr6:35722003-35722790	FKBP5		PT-S2	E2F2	13	455	2.04	1.14	1.79	0.0321			EC-PTC	2.97e-14	2.22e-11	0.299112	0.574	0.5	LIN54
	PT-S1	2.49221e-11	1.2681e-09	1.58606	chr4:20251433-20252165	SLIT2		PT-S2	Dmbx1	33	1473	5.18	3.68	1.41	0.0324			EC-PTC	3.88e-14	2.89e-11	2.06801	0.56	0.468	FOS
	PT-S1	2.52677e-11	1.28428e-09	1.9937	chr5:31213410-31214216	CDH6		PT-S2	ZBTB32	42	1959	6.59	4.9	1.35	0.0324			EC-PTC	1.41e-13	1.05e-10	1.68274	0.557	0.474	BACH2
	PT-S1	2.56575e-11	1.30108e-09	2.47014	chr20:38985032-38986037	PPP1R16B		PT-S2	Stat2	183	10187	28.73	25.47	1.13	0.0327			EC-PTC	6.43e-13	4.8e-10	0.280915	0.584	0.494	Foxo1
	PT-S1	2.58711e-11	1.30941e-09	2.05106	chr13:20547322-20548175	CRYL1		PT-S2	Sox6	87	4501	13.66	11.25	1.21	0.0331			EC-PTC	1.63e-12	1.22e-09	0.299971	0.556	0.492	BCL6
	PT-S1	2.58711e-11	1.30941e-09	2.05106	chr19:45103484-45104256	APOE		PT-S2	HOXB6	40	1861	6.28	4.65	1.35	0.035			EC-PTC	3.72e-10	2.78e-07	0.253804	0.574	0.488	BACH2(var.2)
	PT-S1	2.63018e-11	1.32761e-09	1.60725	chr1:8169213-8170635	ERRFI1		PT-S2	MYF6	52	2525	8.16	6.31	1.29	0.0355			EC-PTC	4.4e-09	3.28e-06	0.345049	0.543	0.474	BACH1
	PT-S1	2.75615e-11	1.38931e-09	1.72877	chr2:31049245-31050533	GALNT14		PT-S2	MAF::NFE2	82	4233	12.87	10.58	1.22	0.0364			EC-PTC	1.82e-08	1.36e-05	0.308145	0.555	0.487	GATA2
	PT-S1	3.21399e-11	1.60105e-09	1.42566	chr6:35687661-35689275	FKBP5		PT-S2	GBX2	33	1488	5.18	3.72	1.39	0.0365			EC-PTC	1.37e-07	0.000102205	0.265248	0.549	0.48	E2F3
	PT-S1	3.238e-11	1.61065e-09	2.98824	chr14:23260889-23261217	RNF212B		PT-S2	ZFP42	59	2923	9.26	7.31	1.27	0.0367			EC-PTC	0.000951451	0.709782	0.288597	0.522	0.493	HLTF
	PT-S1	3.37143e-11	1.66745e-09	3.26243	chr8:104465139-104465452	DPYS		PT-S2	Hmx2	50	2420	7.85	6.05	1.3	0.0369			EC-AVR	0	0	2.33155	0.893	0.478	ETV1
	PT-S1	3.51234e-11	1.73163e-09	2.07119	chr4:10020881-10021607	SLC2A9		PT-S2	Bach1::Mafk	81	4179	12.72	10.45	1.22	0.037			EC-AVR	0	0	2.11426	0.891	0.48	GABPA
	PT-S1	3.51429e-11	1.73213e-09	2.29107	chr11:62974704-62975421	SLC22A8		PT-S2	FOXA1	75	3840	11.77	9.6	1.23	0.0381			EC-AVR	0	0	1.67711	0.863	0.484	EHF
	PT-S1	3.52306e-11	1.73577e-09	2.32382	chr12:109741677-109742332	TRPV4		PT-S2	MGA	58	2879	9.11	7.2	1.27	0.0393			EC-AVR	0	0	1.66566	0.866	0.483	ELF1
	PT-S1	4.02153e-11	1.96784e-09	2.37387	chr18:69161333-69162029	DOK6		PT-S2	TBX15	58	2879	9.11	7.2	1.27	0.0393			EC-AVR	0	0	1.5619	0.853	0.485	ELF3
	PT-S1	4.04564e-11	1.97574e-09	3.56823	chr1:46927960-46928183	CYP4A11		PT-S2	EMX2	27	1179	4.24	2.95	1.44	0.0396			EC-AVR	3.55e-299	2.65e-296	1.28403	0.823	0.483	SPI1
	PT-S1	4.05691e-11	1.98021e-09	2.55479	chr19:18338509-18338822	PGPEP1		PT-S2	POU4F3	79	4082	12.4	10.21	1.22	0.0403			EC-AVR	5.48e-186	4.09e-183	1.21811	0.755	0.484	ERG
	PT-S1	4.07047e-11	1.98553e-09	2.47899	chr19:19367933-19368456	SLC25A42		PT-S2	JUN	57	2829	8.95	7.07	1.27	0.0407			EC-AVR	5.79e-186	4.32e-183	1.2265	0.748	0.483	ETS2
	PT-S1	4.48339e-11	2.17217e-09	2.57939	chr6:25642101-25642758	SLC17A3		PT-S2	BARX2	65	3284	10.2	8.21	1.24	0.0411			EC-AVR	2.02e-184	1.51e-181	1.10835	0.775	0.495	IRF3
	PT-S1	4.53409e-11	2.19364e-09	2.74421	chr4:188455091-188455590	LINC01060		PT-S2	MAFK	118	6366	18.52	15.92	1.16	0.0412			EC-AVR	3.27e-184	2.44e-181	0.954685	0.755	0.488	IRF1
	PT-S1	4.53666e-11	2.19456e-09	1.35444	chr1:8025583-8027597	ERRFI1		PT-S2	MYBL2	12	425	1.88	1.06	1.77	0.0414			EC-AVR	3.88e-177	2.89e-174	1.15584	0.731	0.489	Sox6
	PT-S1	4.58941e-11	2.21462e-09	2.49924	chr2:235925378-235926323	AGAP1		PT-S2	MEOX2	45	2166	7.06	5.42	1.3	0.0428			EC-AVR	1.24e-169	9.23e-167	1.09271	0.744	0.485	FLI1
	PT-S1	4.79617e-11	2.30484e-09	2.97344	chr16:20484561-20485099	ACSM2A		PT-S2	Sox5	44	2111	6.91	5.28	1.31	0.0429			EC-AVR	5.83e-167	4.35e-164	1.09281	0.736	0.484	ETS1
	PT-S1	5.56308e-11	2.64206e-09	2.26256	chr11:721635-722341	EPS8L2		PT-S2	Nr2e3	49	2393	7.69	5.98	1.29	0.0439			EC-AVR	2.41e-141	1.8e-138	0.907469	0.736	0.486	ETV6
	PT-S1	5.78701e-11	2.74038e-09	2.66388	chr22:46362258-46363005	CELSR1		PT-S2	Hmx3	51	2508	8.01	6.27	1.28	0.0447			EC-AVR	4.76e-137	3.55e-134	0.915478	0.737	0.512	CTCF
	PT-S1	5.83838e-11	2.76261e-09	1.9379	chr4:20254635-20255137	SLIT2		PT-S2	KLF13	41	1952	6.44	4.88	1.32	0.0448			EC-AVR	1.25e-135	9.34e-133	0.830201	0.723	0.492	Stat2
	PT-S1	6.05024e-11	2.85561e-09	1.6655	chr3:46866607-46867895	PTH1R		PT-S2	Hmx1	40	1899	6.28	4.75	1.32	0.0454			EC-AVR	6.74e-135	5.03e-132	0.864551	0.718	0.491	ELK4
	PT-S1	7.74635e-11	3.57513e-09	3.22807	chr21:43909660-43909900	AGPAT3		PT-S2	TFE3	42	2013	6.59	5.03	1.31	0.0465			EC-AVR	1.76e-129	1.31e-126	0.782494	0.725	0.493	ZBTB7A
	PT-S1	7.82554e-11	3.61079e-09	1.82054	chr5:151014494-151015437	GPX3		PT-S2	MITF	34	1575	5.34	3.94	1.36	0.0467			EC-AVR	2.15e-127	1.6e-124	0.851998	0.739	0.494	ELF5
	PT-S1	8.17823e-11	3.76467e-09	3.41773	chr20:38834143-38834461	PPP1R16B		PT-S2	SOX2	46	2236	7.22	5.59	1.29	0.0467			EC-AVR	4.37e-125	3.26e-122	0.950164	0.705	0.489	IRF9
	PT-S1	8.22122e-11	3.78399e-09	2.14453	chr12:27012066-27012734	TM7SF3		PT-S2	MEIS3	44	2128	6.91	5.32	1.3	0.0477			EC-AVR	1.1e-119	8.22e-117	0.877997	0.706	0.489	Stat4
	PT-S1	8.3771e-11	3.84909e-09	1.49585	chr22:46536978-46538236	CELSR1		PT-S2	BCL6	49	2411	7.69	6.03	1.28	0.0488			EC-AVR	5.14e-118	3.84e-115	0.877934	0.708	0.489	SOX4
	PT-S1	8.97003e-11	4.10081e-09	2.26427	chr6:43377586-43378947	SLC22A7		PT-S2	IRF6	12	438	1.88	1.1	1.72	0.0498			EC-AVR	1.75e-116	1.31e-113	0.931512	0.703	0.489	SOX13
	PT-S1	9.02115e-11	4.11862e-09	2.5563	chr7:123198475-123199069	SLC13A1		PT-S3	EGR1	60	4562	26.79	11.41	2.35	1.7e-10			EC-AVR	2.96e-109	2.21e-106	0.843534	0.693	0.49	STAT1
	PT-S1	9.0589e-11	4.13384e-09	2.47754	chr16:57862668-57863146	KIFC3		PT-S3	NR2C2	68	5693	30.36	14.23	2.13	4.41e-10			EC-AVR	5.38e-108	4.01e-105	0.838092	0.708	0.494	IRF2
	PT-S1	9.46658e-11	4.30775e-09	2.71822	chr10:17125484-17125880	CUBN		PT-S3	KLF4	92	9142	41.07	22.86	1.8	8.65e-10			EC-AVR	3.57e-99	2.67e-96	0.441897	0.705	0.5	KLF4
	PT-S1	1.02152e-10	4.61236e-09	2.49853	chr22:46478854-46479371	PPARA		PT-S3	Pparg::Rxra	77	7096	34.38	17.74	1.94	1.67e-09			EC-AVR	1.42e-93	1.06e-90	0.720293	0.687	0.488	ETV5
	PT-S1	1.03835e-10	4.68099e-09	1.98336	chr8:133568416-133568755	ST3GAL1		PT-S3	ZBTB14	38	2302	16.96	5.76	2.95	2.11e-09			EC-AVR	4.07e-93	3.04e-90	0.725	0.694	0.488	Stat5a
	PT-S1	1.11826e-10	5.01156e-09	2.44705	chr3:185330194-185330603	MAP3K13		PT-S3	KLF2	70	6265	31.25	15.66	2	3.95e-09			EC-AVR	7.51e-89	5.6e-86	0.586583	0.692	0.497	TFDP1
	PT-S1	1.18933e-10	5.31474e-09	2.40086	chr3:155149044-155149835	MME		PT-S3	EGR4	39	2570	17.41	6.43	2.71	1.27e-08			EC-AVR	7.37e-88	5.49e-85	0.40358	0.699	0.498	KLF5
	PT-S1	1.1917e-10	5.32469e-09	1.82143	chr5:1105777-1106237	SLC6A19		PT-S3	Znf281	66	5921	29.46	14.8	1.99	1.49e-08			EC-AVR	3.26e-82	2.43e-79	0.782608	0.678	0.49	MEIS2(var.2)
	PT-S1	1.23386e-10	5.49988e-09	2.35917	chr2:134845793-134846539	ACMSD		PT-S3	SP2	64	5668	28.57	14.17	2.02	1.65e-08			EC-AVR	1.78e-80	1.33e-77	0.443841	0.691	0.496	E2F6
	PT-S1	1.25274e-10	5.58001e-09	2.32133	chr7:2616977-2617746	TTYH3		PT-S3	TFAP2A(var.2)	49	3830	21.88	9.58	2.28	3.09e-08			EC-AVR	1.01e-78	7.52e-76	0.672037	0.668	0.486	ELK3
	PT-S1	1.2797e-10	5.68722e-09	2.67076	chr5:151393976-151395443	GPX3		PT-S3	Wt1	80	8050	35.71	20.13	1.77	4.04e-08			EC-AVR	6.67e-77	4.98e-74	0.753172	0.677	0.493	STAT3
	PT-S1	1.2797e-10	5.68722e-09	2.67076	chr18:58538461-58538922	ALPK2		PT-S3	ZNF682	53	4374	23.66	10.94	2.16	4.42e-08			EC-AVR	8.21e-72	6.13e-69	0.399306	0.673	0.501	KLF2
	PT-S1	1.31533e-10	5.83027e-09	3.1268	chr6:25835902-25836196	SLC17A1		PT-S3	KLF15	53	4378	23.66	10.95	2.16	4.55e-08			EC-AVR	2.72e-70	2.03e-67	0.720368	0.652	0.485	ETV3
	PT-S1	1.33695e-10	5.92045e-09	1.91169	chr5:522850-523619	SLC9A3		PT-S3	HNF4A(var.2)	47	3639	20.98	9.1	2.31	4.77e-08			EC-AVR	1.26e-69	9.41e-67	0.340268	0.675	0.492	ZNF148
	PT-S1	1.36741e-10	6.03812e-09	1.50079	chr15:45377459-45378840	GATM		PT-S3	TFAP2C(var.2)	62	5563	27.68	13.91	1.99	4.92e-08			EC-AVR	2.39e-68	1.78e-65	0.726938	0.66	0.492	SOX18
	PT-S1	1.41492e-10	6.23244e-09	2.57002	chr10:61022743-61023377	RHOBTB1		PT-S3	Plagl1	62	5581	27.68	13.95	1.98	5.54e-08			EC-AVR	9.18e-68	6.85e-65	0.448599	0.67	0.489	ZNF263
	PT-S1	1.43008e-10	6.29251e-09	2.37439	chr7:105705451-105706176	ATXN7L1		PT-S3	EGR3	40	2834	17.86	7.09	2.52	5.77e-08			EC-AVR	5.1e-63	3.8e-60	0.57513	0.657	0.493	ELF4
	PT-S1	1.50115e-10	6.58815e-09	2.78254	chr8:133499199-133499966	ST3GAL1		PT-S3	ZNF460	97	10888	43.3	27.22	1.59	1.55e-07			EC-AVR	1.85e-60	1.38e-57	0.549302	0.653	0.49	RELA
	PT-S1	1.50435e-10	6.59909e-09	2.9871	chr22:50393416-50394041	MIOX		PT-S3	KLF11	57	5071	25.45	12.68	2.01	1.56e-07			EC-AVR	1.32e-58	9.87e-56	0.682531	0.645	0.493	MEIS1(var.2)
	PT-S1	1.52822e-10	6.69118e-09	3.28815	chr4:71410119-71410752	SLC4A4		PT-S3	HNF4A	56	4984	25	12.46	2.01	2.12e-07			EC-AVR	1.97e-58	1.47e-55	0.438039	0.651	0.488	ZNF384
	PT-S1	1.55612e-10	6.79737e-09	2.59721	chr9:42128978-42129448	CNTNAP3B		PT-S3	Rxra	48	3970	21.43	9.93	2.16	2.43e-07			EC-AVR	1.82e-56	1.36e-53	0.497492	0.67	0.504	NFATC3
	PT-S1	1.61553e-10	7.02315e-09	2.50935	chr5:132475555-132476260	P4HA2		PT-S3	CTCFL	58	5289	25.89	13.22	1.96	2.72e-07			EC-AVR	4.38e-54	3.27e-51	0.491407	0.669	0.494	MEF2C
	PT-S1	1.63162e-10	7.09062e-09	1.41042	chr9:83537126-83538914	FRMD3		PT-S3	NR2F1(var.2)	49	4129	21.88	10.32	2.12	3.08e-07			EC-AVR	2.93e-53	2.18e-50	0.619614	0.628	0.493	PBX2
	PT-S1	1.73462e-10	7.50846e-09	1.64565	chr17:19533104-19534414	SLC47A1		PT-S3	Znf423	37	2709	16.52	6.77	2.44	4.39e-07			EC-AVR	1.3e-52	9.67e-50	0.492342	0.637	0.485	GATA3
	PT-S1	1.77964e-10	7.68106e-09	2.45552	chr12:261409-261833	SLC6A13		PT-S3	Zfx	65	6360	29.02	15.9	1.83	5.23e-07			EC-AVR	1.61e-50	1.2e-47	0.462688	0.669	0.503	NFATC1
	PT-S1	1.8231e-10	7.85046e-09	1.93179	chr6:3402944-3403694	SLC22A23		PT-S3	Zic2	67	6650	29.91	16.63	1.8	5.46e-07			EC-AVR	2e-50	1.49e-47	0.512273	0.642	0.487	GATA6
	PT-S1	1.83643e-10	7.90147e-09	2.65782	chr1:46942080-46942370	CYP4A11		PT-S3	HNF4G	54	4929	24.11	12.32	1.96	8.31e-07			EC-AVR	4.46e-50	3.33e-47	0.509312	0.631	0.488	REL
	PT-S1	1.83643e-10	7.90147e-09	2.65782	chr9:123757633-123758260	DENND1A		PT-S3	SP9	56	5237	25	13.09	1.91	1.06e-06			EC-AVR	1.49e-49	1.11e-46	0.394785	0.651	0.495	NRF1
	PT-S1	2.00124e-10	8.55825e-09	1.95155	chr1:47875834-47876744	TRABD2B		PT-S3	Zic1::Zic2	71	7427	31.7	18.57	1.71	1.58e-06			EC-AVR	3.03e-49	2.26e-46	0.533304	0.635	0.491	Stat5b
	PT-S1	2.18055e-10	9.25981e-09	2.42535	chr5:151004478-151004780	GPX3		PT-S3	THAP1	45	3884	20.09	9.71	2.07	2.01e-06			EC-AVR	1.17e-47	8.74e-45	0.522628	0.66	0.501	NFATC2
	PT-S1	2.36403e-10	9.9511e-09	2.30184	chr15:53762834-53763290	WDR72		PT-S3	GLIS2	28	1857	12.5	4.64	2.69	2.06e-06			EC-AVR	5.92e-47	4.42e-44	0.482364	0.647	0.493	ELF2
	PT-S1	2.42475e-10	1.0194e-08	2.61369	chr12:103175453-103176057	PAH		PT-S3	NFIB	63	6385	28.13	15.96	1.76	2.82e-06			EC-AVR	2.28e-46	1.7e-43	0.445744	0.646	0.495	MEF2A
	PT-S1	2.43655e-10	1.02413e-08	1.69644	chr17:19549493-19550403	SLC47A1		PT-S3	SP8	57	5551	25.45	13.88	1.83	2.97e-06			EC-AVR	9.77e-45	7.29e-42	0.320776	0.643	0.502	SP3
	PT-S1	2.68143e-10	1.11873e-08	1.30216	chr1:180630670-180632740	XPR1		PT-S3	KLF5	80	8953	35.71	22.38	1.6	3.73e-06			EC-AVR	7.23e-44	5.39e-41	0.412821	0.634	0.485	GATA2
	PT-S1	2.82992e-10	1.17374e-08	2.67833	chr17:19510869-19511302	SLC47A2		PT-S3	KLF16	64	6597	28.57	16.49	1.73	4.04e-06			EC-AVR	1.25e-42	9.34e-40	0.368584	0.631	0.499	KLF6
	PT-S1	3.16994e-10	1.30158e-08	3.01971	chr19:33520190-33520427	PEPD		PT-S3	SP3	56	5493	25	13.73	1.82	4.66e-06			EC-AVR	8.04e-40	6e-37	0.378216	0.625	0.494	Klf12
	PT-S1	3.18509e-10	1.30737e-08	2.11888	chr10:68303643-68304129	PBLD		PT-S3	KLF3	44	3901	19.64	9.75	2.01	5.36e-06			EC-AVR	4.01e-39	2.99e-36	0.351923	0.62	0.499	KLF3
	PT-S1	3.18977e-10	1.30914e-08	2.08459	chr15:90138117-90138849	ANPEP		PT-S3	ZNF135	72	7854	32.14	19.64	1.64	6.09e-06			EC-AVR	4.47e-39	3.34e-36	0.532691	0.631	0.494	Stat6
	PT-S1	3.46248e-10	1.40867e-08	2.14098	chr9:95134185-95134826	FANCC		PT-S3	NR1H2::RXRA	41	3541	18.3	8.85	2.07	6.4e-06			EC-AVR	1.18e-38	8.77e-36	0.352344	0.633	0.497	ZKSCAN5
	PT-S1	3.51684e-10	1.42969e-08	2.10434	chr17:81052021-81052527	BAIAP2		PT-S3	PLAG1	52	5000	23.21	12.5	1.86	6.48e-06			EC-AVR	6.47e-38	4.82e-35	0.280371	0.64	0.502	EGR1
	PT-S1	3.53291e-10	1.43513e-08	3.25067	chr20:38812241-38812641	PPP1R16B		PT-S3	ZBTB7C	22	1329	9.82	3.32	2.96	6.57e-06			EC-AVR	4.26e-35	3.18e-32	0.402507	0.626	0.499	PRDM4
	PT-S1	3.53291e-10	1.43513e-08	3.25067	chr20:44355497-44356110	HNF4A		PT-S3	REST	46	4200	20.54	10.5	1.96	6.78e-06			EC-AVR	5.25e-34	3.91e-31	0.491132	0.631	0.504	NFAT5
	PT-S1	3.57268e-10	1.45097e-08	1.92957	chr7:193980-194595	FAM20C		PT-S3	E2F6	57	5725	25.45	14.31	1.78	7.68e-06			EC-AVR	3.1e-32	2.31e-29	0.450064	0.596	0.49	Sox5
	PT-S1	3.5996e-10	1.45967e-08	2.509	chr2:217930240-217930562	TNS1		PT-S3	NR2F1	51	4914	22.77	12.29	1.85	8.65e-06			EC-AVR	3.14e-28	2.35e-25	0.34683	0.607	0.483	CREB1
	PT-S1	3.68261e-10	1.49042e-08	1.38606	chr1:154404718-154406474	IL6R		PT-S3	ZNF16	49	4691	21.88	11.73	1.87	1.15e-05			EC-AVR	4.58e-28	3.42e-25	0.403503	0.603	0.487	JUND(var.2)
	PT-S1	3.96475e-10	1.59474e-08	2.45308	chr6:111175884-111176941	SLC16A10		PT-S3	ZNF148	79	9068	35.27	22.67	1.56	1.19e-05			EC-AVR	1.23e-27	9.15e-25	0.252392	0.601	0.495	SP1
	PT-S1	3.99827e-10	1.60718e-08	1.98201	chr2:26772211-26772900	KHK		PT-S3	KLF10	54	5408	24.11	13.52	1.78	1.33e-05			EC-AVR	1.39e-26	1.03e-23	0.250884	0.616	0.499	KLF10
	PT-S1	4.18061e-10	1.67272e-08	2.21847	chr16:4015101-4015561	ADCY9		PT-S3	KLF6	45	4219	20.09	10.55	1.9	1.71e-05			EC-AVR	3e-26	2.23e-23	0.276223	0.584	0.485	ATF2
	PT-S1	4.47401e-10	1.78151e-08	2.17297	chr1:154474300-154475153	IL6R		PT-S3	TFAP2A(var.3)	34	2815	15.18	7.04	2.16	1.9e-05			EC-AVR	9.22e-26	6.88e-23	0.38901	0.584	0.491	BCL6
	PT-S1	4.49616e-10	1.78866e-08	2.4743	chr5:151016344-151016544	GPX3		PT-S3	TCF4	54	5478	24.11	13.7	1.76	1.92e-05			EC-AVR	1.84e-25	1.37e-22	0.774176	0.602	0.467	FOS
	PT-S1	4.69246e-10	1.86193e-08	1.75329	chr2:44282672-44283542	SLC3A1		PT-S3	THRB	42	3853	18.75	9.63	1.95	2.08e-05			EC-AVR	8e-25	5.97e-22	0.324443	0.598	0.494	MEF2D
	PT-S1	4.85541e-10	1.91924e-08	2.42183	chr21:43935806-43936545	AGPAT3		PT-S3	HIC2	39	3483	17.41	8.71	2	2.39e-05			EC-AVR	4e-24	2.98e-21	0.251738	0.602	0.494	Foxo1
	PT-S1	4.97427e-10	1.95792e-08	1.87345	chr5:135608629-135609789	SLC25A48		PT-S3	TFAP2E	33	2744	14.73	6.86	2.15	2.79e-05			EC-AVR	5.55e-24	4.14e-21	0.297338	0.578	0.486	JUN
	PT-S1	5.01483e-10	1.97263e-08	2.15603	chr15:84885618-84886176	SLC28A1		PT-S3	HNF1B	43	4042	19.2	10.11	1.9	2.91e-05			EC-AVR	5.28e-23	3.94e-20	0.25003	0.592	0.502	KLF11
	PT-S1	5.0371e-10	1.98056e-08	2.05063	chr11:712515-713206	EPS8L2		PT-S3	HNF1A	49	4867	21.88	12.17	1.8	3.04e-05			EC-AVR	6.82e-22	5.08e-19	0.327691	0.568	0.486	Mecom
	PT-S1	5.36223e-10	2.09377e-08	3.23156	chr11:16812048-16812653	PLEKHA7		PT-S3	MYC	25	1821	11.16	4.55	2.45	3.6e-05			EC-AVR	5.71e-21	4.26e-18	0.294561	0.575	0.48	JDP2(var.2)
	PT-S1	5.59446e-10	2.17971e-08	2.13969	chr1:52925503-52925967	ECHDC2		PT-S3	KLF17	50	5054	22.32	12.64	1.77	3.9e-05			EC-AVR	6.58e-21	4.91e-18	0.343058	0.574	0.493	BCL6B
	PT-S1	5.66771e-10	2.20618e-08	2.20913	chr7:102024063-102025185	CUX1		PT-S3	ATF6	17	979	7.59	2.45	3.1	4.25e-05			EC-AVR	3.36e-20	2.51e-17	0.306866	0.597	0.493	Foxj3
	PT-S1	6.30837e-10	2.44053e-08	2.46243	chr1:1881297-1882121	PRKCZ		PT-S3	BHLHE22(var.2)	46	4532	20.54	11.33	1.81	4.64e-05			EC-AVR	5.7e-19	4.25e-16	0.264163	0.575	0.482	Creb5
	PT-S1	6.33582e-10	2.44911e-08	2.54703	chr10:75648577-75649209	LRMDA		PT-S3	TFDP1	25	1864	11.16	4.66	2.4	5.24e-05			EC-AVR	1.68e-18	1.25e-15	0.398864	0.563	0.479	OVOL2
	PT-S1	6.45085e-10	2.48764e-08	3.57629	chr14:23202028-23202422	SLC7A7		PT-S3	Nr2f6	44	4291	19.64	10.73	1.83	5.55e-05			EC-AVR	2.64e-17	1.97e-14	0.2751	0.577	0.494	ZNF528
	PT-S1	6.63406e-10	2.55565e-08	2.72539	chr5:76440958-76441820	IQGAP2		PT-S3	ZKSCAN5	67	7609	29.91	19.02	1.57	5.6e-05			EC-AVR	1.03e-16	7.66e-14	0.252878	0.569	0.491	TCF7L2
	PT-S1	7.05742e-10	2.70033e-08	2.36401	chr18:5463257-5463770	EPB41L3		PT-S3	TFAP2C(var.3)	31	2602	13.84	6.51	2.13	5.96e-05			EC-AVR	4.32e-16	3.22e-13	0.253765	0.585	0.5	HINFP
	PT-S1	7.25491e-10	2.7637e-08	2.86538	chr7:162552-162866	FAM20C		PT-S3	ZNF684	40	3771	17.86	9.43	1.89	6.22e-05			EC-AVR	4.82e-15	3.59e-12	0.30251	0.575	0.496	FOXN3
	PT-S1	7.25491e-10	2.7637e-08	2.86538	chr19:19094521-19094744	SLC25A42		PT-S3	NKX2-8	29	2363	12.95	5.91	2.19	6.29e-05			EC-AVR	8.46e-13	6.31e-10	0.258205	0.574	0.5	RBPJ
	PT-S1	7.68992e-10	2.91512e-08	2.60487	chr10:60143927-60144251	ANK3		PT-S3	TCFL5	20	1336	8.93	3.34	2.67	7.11e-05			EC-AVR	6.69e-12	4.99e-09	0.438345	0.552	0.488	BACH2(var.2)
	PT-S1	7.68992e-10	2.91512e-08	2.60487	chr16:20451278-20451927	ACSM2A		PT-S3	ATOH1(var.2)	41	3941	18.3	9.85	1.86	7.62e-05			EC-AVR	1.03e-11	7.7e-09	0.312603	0.574	0.5	LIN54
	PT-S1	8.51386e-10	3.2011e-08	1.46128	chr9:17578498-17579743	SH3GL2		PT-S3	ZNF740	49	5051	21.88	12.63	1.73	7.81e-05			EC-AVR	7.41e-10	5.52e-07	0.267245	0.544	0.482	CREM
	PT-S1	8.97096e-10	3.36347e-08	2.5342	chr10:308202-308871	DIP2C		PT-S3	Klf1	53	5651	23.66	14.13	1.67	9e-05			VSMC/P	5.39e-257	4.02e-254	1.73277	0.805	0.494	MEF2C
	PT-S1	9.00495e-10	3.37248e-08	2.67247	chr11:62501344-62501831	SLC22A8		PT-S3	HES1	21	1484	9.38	3.71	2.53	0.000103			VSMC/P	1.81e-204	1.35e-201	1.43348	0.792	0.494	MEF2A
	PT-S1	9.15233e-10	3.42252e-08	1.74266	chr11:129279225-129279876	ARHGAP32		PT-S3	ASCL1	43	4287	19.2	10.72	1.79	0.000113			VSMC/P	5.93e-164	4.42e-161	1.7201	0.745	0.492	MEF2D
	PT-S1	9.16155e-10	3.42322e-08	2.20949	chr15:89857353-89858039	ANPEP		PT-S3	SNAI2	43	4290	19.2	10.73	1.79	0.000115			VSMC/P	4.53e-151	3.38e-148	0.590464	0.777	0.491	ZNF148
	PT-S1	9.3926e-10	3.50569e-08	1.78955	chr19:19025637-19026950	SLC25A42		PT-S3	PLAGL2	29	2449	12.95	6.12	2.11	0.000117			VSMC/P	5.01e-122	3.73e-119	0.90032	0.736	0.489	IRF1
	PT-S1	9.95646e-10	3.7028e-08	2.5617	chr18:5602950-5603426	EPB41L3		PT-S3	MAZ	65	7488	29.02	18.72	1.55	0.000117			VSMC/P	1.39e-121	1.03e-118	1.02127	0.762	0.497	IRF3
	PT-S1	1.00338e-09	3.72748e-08	3.55357	chr11:62930652-62931100	SLC22A8		PT-S3	SNAI3	45	4590	20.09	11.48	1.75	0.000129			VSMC/P	3.51e-111	2.62e-108	0.63095	0.734	0.497	E2F6
	PT-S1	1.05462e-09	3.89302e-08	3.29909	chr5:151342879-151343159	GPX3		PT-S3	RBPJ	55	6072	24.55	15.18	1.62	0.000161			VSMC/P	6.76e-108	5.04e-105	1.0188	0.72	0.485	ETS1
	PT-S1	1.08918e-09	4.00787e-08	2.14601	chr7:117730012-117730704	CTTNBP2		PT-S3	NR4A1	45	4636	20.09	11.59	1.73	0.000162			VSMC/P	2.79e-107	2.08e-104	1.04426	0.723	0.485	ERG
	PT-S1	1.15654e-09	4.23278e-08	2.32631	chr6:39217605-39217861	KCNK5		PT-S3	KLF14	37	3539	16.52	8.85	1.87	0.000164			VSMC/P	4.12e-102	3.07e-99	1.02334	0.711	0.486	FLI1
	PT-S1	1.15654e-09	4.23278e-08	2.32631	chr6:43275078-43275364	SLC22A7		PT-S3	NR6A1	35	3274	15.63	8.19	1.91	0.000165			VSMC/P	5.51e-97	4.11e-94	0.838747	0.728	0.491	ELK4
	PT-S1	1.16027e-09	4.24559e-08	2.02704	chr9:16727790-16728375	BNC2		PT-S3	Rbpjl	43	4368	19.2	10.92	1.76	0.000172			VSMC/P	1.02e-95	7.61e-93	0.634879	0.717	0.489	ZNF263
	PT-S1	1.20266e-09	4.3951e-08	2.05767	chr8:134634997-134636016	ZFAT		PT-S3	NFIC::TLX1	45	4675	20.09	11.69	1.72	0.000196			VSMC/P	2.3e-94	1.71e-91	1.00812	0.716	0.484	ETS2
	PT-S1	1.24072e-09	4.5222e-08	1.50665	chr5:135578136-135579359	SLC25A48		PT-S3	Ascl2	46	4853	20.54	12.13	1.69	0.000233			VSMC/P	3.52e-91	2.62e-88	0.698845	0.723	0.482	ETV1
	PT-S1	1.26852e-09	4.61765e-08	2.52127	chr6:25715605-25716134	SLC17A1		PT-S3	PPARA::RXRA	38	3748	16.96	9.37	1.81	0.000245			VSMC/P	1.5e-89	1.12e-86	0.702842	0.75	0.483	GABPA
	PT-S1	1.46171e-09	5.26744e-08	2.1369	chr15:89827999-89829007	ANPEP		PT-S3	KLF9	68	8178	30.36	20.45	1.48	0.000282			VSMC/P	4.87e-85	3.63e-82	0.835439	0.702	0.494	Stat2
	PT-S1	1.47715e-09	5.30564e-08	3.02119	chr5:151373772-151374358	GPX3		PT-S3	MYOD1	45	4759	20.09	11.9	1.69	0.000292			VSMC/P	4.1e-82	3.06e-79	0.907174	0.711	0.504	NFATC3
	PT-S1	1.54097e-09	5.50729e-08	2.951	chr11:998965-999297	AP2A2		PT-S3	RXRB(var.2)	20	1490	8.93	3.73	2.4	0.0003			VSMC/P	7.99e-82	5.96e-79	0.910389	0.71	0.503	NFATC1
	PT-S1	1.5433e-09	5.51296e-08	2.24172	chr12:68972404-68972834	CPM		PT-S3	ZNF263	68	8207	30.36	20.52	1.48	0.000313			VSMC/P	2.04e-78	1.52e-75	0.42987	0.708	0.499	KLF5
	PT-S1	1.57679e-09	5.61753e-08	1.53622	chr9:130451510-130452282	ASS1		PT-S3	TFAP2A	50	5502	22.32	13.76	1.62	0.000323			VSMC/P	1.66e-77	1.24e-74	0.782994	0.683	0.497	Ebf2
	PT-S1	1.72724e-09	6.11788e-08	2.03623	chr4:113335277-113336063	ANK2		PT-S3	SNAI1	46	4942	20.54	12.36	1.66	0.00035			VSMC/P	5.79e-77	4.32e-74	0.883125	0.697	0.486	ELK3
	PT-S1	1.779e-09	6.27141e-08	1.73172	chr2:75570806-75571821	EVA1A		PT-S3	EGR2	22	1745	9.82	4.36	2.25	0.000353			VSMC/P	3.78e-76	2.82e-73	0.46373	0.705	0.502	EGR1
	PT-S1	1.82952e-09	6.4369e-08	2.25357	chr15:84762602-84763546	SLC28A1		PT-S3	TFAP2B(var.2)	34	3288	15.18	8.22	1.85	0.000381			VSMC/P	6.46e-76	4.82e-73	0.742515	0.712	0.487	ETV6
	PT-S1	1.85705e-09	6.52497e-08	2.64361	chr14:22812634-22812983	SLC7A7		PT-S3	EOMES	27	2373	12.05	5.93	2.03	0.000383			VSMC/P	2.74e-75	2.05e-72	0.76593	0.686	0.491	Stat5b
	PT-S1	1.85757e-09	6.52619e-08	1.77825	chr7:106046936-106048056	ATXN7L1		PT-S3	Arnt	37	3698	16.52	9.25	1.79	0.000386			VSMC/P	5.98e-75	4.46e-72	0.812062	0.689	0.491	STAT1
	PT-S1	1.95928e-09	6.85639e-08	2.12774	chr19:5607747-5608937	SAFB2		PT-S3	ZIC1	33	3158	14.73	7.9	1.87	0.000389			VSMC/P	2.22e-74	1.65e-71	0.664972	0.699	0.495	ZBTB7A
	PT-S1	2.12431e-09	7.36891e-08	1.84313	chr17:81030904-81031518	BAIAP2		PT-S3	TCF12(var.2)	48	5257	21.43	13.14	1.63	0.000393			VSMC/P	2.06e-72	1.54e-69	0.834697	0.681	0.482	CREB1
	PT-S1	2.19004e-09	7.58632e-08	2.30429	chr5:1161355-1162228	SLC6A19		PT-S3	Creb3l2	19	1410	8.48	3.53	2.41	0.000405			VSMC/P	2.5e-71	1.86e-68	0.965214	0.671	0.479	JDP2(var.2)
	PT-S1	2.21992e-09	7.67698e-08	2.56385	chr7:73612692-73613214	MLXIPL		PT-S3	TCF3	47	5128	20.98	12.82	1.64	0.000422			VSMC/P	2.76e-70	2.06e-67	0.754396	0.697	0.489	ETV5
	PT-S1	2.21992e-09	7.67698e-08	2.56385	chr11:17531649-17532123	USH1C		PT-S3	HEY1	18	1301	8.04	3.25	2.47	0.000423			VSMC/P	1.59e-69	1.18e-66	0.66088	0.683	0.501	NFATC2
	PT-S1	2.36004e-09	8.10219e-08	2.05999	chr10:107163980-107164953	SORCS1		PT-S3	ASCL1(var.2)	53	6019	23.66	15.05	1.57	0.000442			VSMC/P	7.75e-69	5.78e-66	0.894239	0.682	0.485	ETV3
	PT-S1	2.398e-09	8.2272e-08	1.76692	chr12:262498-263143	SLC6A13		PT-S3	CREB3L4	17	1205	7.59	3.01	2.52	0.000491			VSMC/P	8.48e-68	6.32e-65	0.795976	0.685	0.49	MEIS2(var.2)
	PT-S1	2.4419e-09	8.36244e-08	2.59507	chr11:70536005-70536531	SHANK2		PT-S3	HES2	17	1206	7.59	3.02	2.52	0.000496			VSMC/P	3.41e-67	2.54e-64	0.89444	0.666	0.48	ATF3
	PT-S1	2.60256e-09	8.88186e-08	1.34558	chr18:6413642-6415311	L3MBTL4		PT-S3	ZIC5	31	2942	13.84	7.36	1.88	0.000516			VSMC/P	5.72e-67	4.27e-64	0.508962	0.73	0.487	EHF
	PT-S1	2.65271e-09	9.0333e-08	1.88444	chr5:27120463-27121572	CDH9		PT-S3	SP1	47	5193	20.98	12.98	1.62	0.000557			VSMC/P	7.81e-67	5.82e-64	0.607804	0.705	0.487	ELF1
	PT-S1	2.66128e-09	9.05631e-08	2.62896	chr6:25748513-25749355	SLC17A3		PT-S3	RXRG	38	3925	16.96	9.81	1.73	0.000601			VSMC/P	2.23e-65	1.67e-62	0.822861	0.677	0.481	Creb5
	PT-S1	2.67556e-09	9.10325e-08	1.34607	chr3:119034092-119035161	IGSF11		PT-S3	Tcf12	54	6278	24.11	15.7	1.54	0.000678			VSMC/P	5.04e-65	3.76e-62	0.731706	0.675	0.493	STAT3
	PT-S1	2.68919e-09	9.1463e-08	4.554	chr19:5614460-5614736	SAFB2		PT-S3	TFEC	20	1592	8.93	3.98	2.24	0.000687			VSMC/P	5.82e-62	4.34e-59	0.767596	0.689	0.504	NFAT5
	PT-S1	2.85549e-09	9.62734e-08	2.22111	chr9:101442255-101442687	ALDOB		PT-S3	IRF1	91	12152	40.63	30.38	1.34	0.000697			VSMC/P	5.35e-61	3.99e-58	0.737955	0.673	0.49	Stat4
	PT-S1	2.89944e-09	9.76693e-08	1.8227	chr18:70489564-70490699	RTTN		PT-S3	Npas2	19	1479	8.48	3.7	2.29	0.000719			VSMC/P	2.86e-60	2.13e-57	0.492521	0.718	0.488	ELF3
	PT-S1	3.00771e-09	1.01106e-07	2.29315	chr5:147080750-147081764	PPP2R2B		PT-S3	TCF7L1	38	3963	16.96	9.91	1.71	0.00072			VSMC/P	2.18e-59	1.63e-56	0.64637	0.693	0.502	NFATC4
	PT-S1	3.05893e-09	1.02689e-07	2.7063	chr19:33508926-33509479	PEPD		PT-S3	TFAP2C	33	3273	14.73	8.18	1.8	0.000724			VSMC/P	2.57e-59	1.92e-56	0.772158	0.661	0.49	IRF9
	PT-S1	3.12708e-09	1.04779e-07	2.05137	chr9:130432864-130433677	ASS1		PT-S3	TFAP2B(var.3)	31	3035	13.84	7.59	1.82	0.000862			VSMC/P	2.32e-58	1.73e-55	0.543716	0.677	0.498	TFDP1
	PT-S1	3.16848e-09	1.05985e-07	2.12601	chr4:40475348-40475930	RBM47		PT-S3	ARNT::HIF1A	12	731	5.36	1.83	2.93	0.000935			VSMC/P	6.77e-58	5.05e-55	0.638299	0.682	0.499	RBPJ
	PT-S1	3.16848e-09	1.05985e-07	2.12601	chr20:38893423-38894307	PPP1R16B		PT-S3	MYOG	35	3608	15.63	9.02	1.73	0.000978			VSMC/P	2.02e-57	1.5e-54	0.694486	0.674	0.489	Stat5a
	PT-S1	3.27008e-09	1.09227e-07	1.886	chr6:147509640-147510235	SAMD5		PT-S3	RARB(var.3)	19	1521	8.48	3.8	2.23	0.000998			VSMC/P	1.3e-56	9.7e-54	0.64913	0.676	0.484	ATF2
	PT-S1	3.27381e-09	1.09313e-07	2.9842	chr22:24505319-24505642	UPB1		PT-S3	ZIC4	30	2930	13.39	7.33	1.83	0.00101			VSMC/P	2.05e-53	1.53e-50	0.753385	0.644	0.479	JUNB(var.2)
	PT-S1	3.32947e-09	1.11101e-07	2.79979	chr15:45025620-45025858	SORD		PT-S3	CREB3	13	848	5.8	2.12	2.74	0.00108			VSMC/P	8.1e-53	6.04e-50	0.552806	0.65	0.497	EBF1
	PT-S1	3.34201e-09	1.1146e-07	1.55801	chr8:133349900-133350854	ST3GAL1		PT-S3	ZEB1	48	5503	21.43	13.76	1.56	0.00108			VSMC/P	2.59e-51	1.93e-48	0.65271	0.651	0.496	IRF2
	PT-S1	3.37045e-09	1.12128e-07	2.91538	chr5:150860356-150860842	GPX3		PT-S3	MYF6	26	2425	11.61	6.06	1.91	0.00117			VSMC/P	4.81e-51	3.59e-48	0.706384	0.656	0.48	ATF7
	PT-S1	3.65157e-09	1.20544e-07	1.94693	chr16:482507-483534	RAB11FIP3		PT-S3	ZIC3	30	2967	13.39	7.42	1.81	0.00123			VSMC/P	7.58e-48	5.65e-45	0.420235	0.661	0.498	SP4
	PT-S1	3.99629e-09	1.31054e-07	1.84577	chr3:141996212-141997176	TFDP2		PT-S3	RREB1	62	7690	27.68	19.23	1.44	0.00131			VSMC/P	1.93e-47	1.44e-44	0.718899	0.637	0.493	PBX2
	PT-S1	4.12493e-09	1.34473e-07	2.65063	chr9:72228066-72228608	GDA		PT-S3	MAX::MYC	20	1681	8.93	4.2	2.12	0.00132			VSMC/P	1.3e-46	9.7e-44	0.722254	0.646	0.488	SRF
	PT-S1	4.12493e-09	1.34473e-07	2.65063	chr10:320497-321087	DIP2C		PT-S3	FERD3L	29	2864	12.95	7.16	1.81	0.00146			VSMC/P	2.37e-46	1.77e-43	0.405047	0.673	0.496	NRF1
	PT-S1	4.48203e-09	1.45183e-07	2.02906	chr5:31075714-31076894	CDH6		PT-S3	RXRA::VDR	21	1822	9.38	4.56	2.06	0.00149			VSMC/P	1.65e-45	1.23e-42	0.535131	0.644	0.489	ZNF384
	PT-S1	4.66632e-09	1.50825e-07	2.73441	chr11:26715145-26715437	SLC5A12		PT-S3	ELF1	59	7285	26.34	18.21	1.45	0.00161			VSMC/P	2.06e-41	1.53e-38	0.657288	0.651	0.485	JUN
	PT-S1	4.66632e-09	1.50825e-07	2.73441	chr19:15357715-15358292	CYP4F3		PT-S3	CREB3L1	16	1228	7.14	3.07	2.33	0.00163			VSMC/P	5.45e-41	4.06e-38	0.496319	0.649	0.499	MZF1(var.2)
	PT-S1	4.82645e-09	1.55501e-07	2.34004	chr15:84824076-84824618	SLC28A1		PT-S3	ZBTB12	33	3437	14.73	8.59	1.71	0.00164			VSMC/P	4e-40	2.99e-37	0.62973	0.642	0.481	CREM
	PT-S1	4.96548e-09	1.59334e-07	2.83685	chr10:106972167-106972836	SORCS1		PT-S3	TFAP2B	32	3303	14.29	8.26	1.73	0.00168			VSMC/P	4.23e-40	3.16e-37	0.332101	0.643	0.502	SP3
	PT-S1	5.47316e-09	1.74096e-07	1.7721	chr8:65786615-65787368	PDE7A		PT-S3	RXRG(var.2)	23	2104	10.27	5.26	1.95	0.00177			VSMC/P	6.82e-38	5.09e-35	0.35256	0.642	0.502	KLF11
	PT-S1	5.64521e-09	1.78943e-07	2.49395	chr10:131944124-131944708	PPP2R2D		PT-S3	MYCN	17	1362	7.59	3.41	2.23	0.00185			VSMC/P	5.1e-34	3.81e-31	0.423263	0.665	0.514	CTCF
	PT-S1	5.64521e-09	1.78943e-07	2.49395	chr15:62763220-62763645	TLN2		PT-S3	GLI2	31	3188	13.84	7.97	1.74	0.00188			VSMC/P	3.01e-31	2.25e-28	0.32278	0.637	0.495	SP1
	PT-S1	5.64521e-09	1.78943e-07	2.49395	chr22:46193789-46194307	PPARA		PT-S3	RARG(var.3)	18	1486	8.04	3.72	2.16	0.00189			VSMC/P	4.14e-31	3.09e-28	0.600604	0.623	0.48	Atf1
	PT-S1	5.81841e-09	1.83699e-07	1.75486	chr12:117155043-117155705	FBXO21		PT-S3	SOHLH2	13	905	5.8	2.26	2.57	0.00191			VSMC/P	9.25e-31	6.9e-28	0.502451	0.619	0.495	TBP
	PT-S1	5.99225e-09	1.88884e-07	1.4043	chr9:6645032-6646014	GLDC		PT-S3	SP4	41	4627	18.3	11.57	1.58	0.00199			VSMC/P	6.39e-29	4.77e-26	0.450684	0.637	0.49	RFX2
	PT-S1	6.13104e-09	1.93095e-07	1.73862	chr16:31484397-31484905	SLC5A2		PT-S3	HINFP	14	1024	6.25	2.56	2.44	0.00204			VSMC/P	8.08e-28	6.03e-25	0.667709	0.594	0.486	NR3C1
	PT-S1	6.16621e-09	1.93859e-07	2.43132	chr8:65789912-65790276	PDE7A		PT-S3	IKZF1	65	8301	29.02	20.75	1.4	0.00204			VSMC/P	2.6e-27	1.94e-24	0.399746	0.621	0.494	ELF2
	PT-S1	6.27423e-09	1.97039e-07	2.21114	chr15:69296640-69296918	PAQR5		PT-S3	PPARD	37	4056	16.52	10.14	1.63	0.00207			VSMC/P	3.18e-27	2.37e-24	0.605533	0.607	0.494	MEIS1(var.2)
	PT-S1	6.3669e-09	1.99563e-07	2.67459	chr5:30956038-30956622	CDH6		PT-S3	TBX1	28	2800	12.5	7	1.79	0.00211			VSMC/P	4.19e-25	3.13e-22	0.352738	0.627	0.498	FOXC1
	PT-S1	6.3669e-09	1.99563e-07	2.67459	chr14:39346879-39347264	MIA2		PT-S3	NRF1	23	2145	10.27	5.36	1.91	0.00225			VSMC/P	1.4e-24	1.05e-21	0.659734	0.603	0.477	NFE2L1
	PT-S1	6.57267e-09	2.05615e-07	1.71359	chr9:4491193-4491876	SLC1A1		PT-S3	EWSR1-FLI1	78	10448	34.82	26.12	1.33	0.00239			VSMC/P	1.94e-24	1.45e-21	0.338457	0.608	0.498	Znf281
	PT-S1	6.57267e-09	2.05615e-07	1.71359	chr12:252420-253409	SLC6A13		PT-S3	TBX21	25	2429	11.16	6.07	1.84	0.00252			VSMC/P	2.89e-24	2.16e-21	0.356926	0.633	0.493	Foxj3
	PT-S1	7.07233e-09	2.2012e-07	2.76584	chr19:15701779-15702333	CYP4F3		PT-S3	TBR1	24	2301	10.71	5.75	1.86	0.00259			VSMC/P	1.12e-23	8.32e-21	0.41321	0.616	0.495	ZBTB26
	PT-S1	7.46158e-09	2.30809e-07	2.14054	chr20:46850021-46851084	EYA2		PT-S3	MEIS2	22	2042	9.82	5.11	1.92	0.00265			VSMC/P	1.32e-23	9.87e-21	0.446473	0.614	0.495	Stat6
	PT-S1	7.47674e-09	2.31239e-07	2.22267	chr14:102696152-102697212	AMN		PT-S3	Sox3	52	6365	23.21	15.91	1.46	0.00274			VSMC/P	1.73e-22	1.29e-19	0.399147	0.604	0.487	BACH2(var.2)
	PT-S1	7.50465e-09	2.31968e-07	2.39652	chr3:69363691-69364622	FRMD4B		PT-S3	ELF3	60	7628	26.79	19.07	1.4	0.00291			VSMC/P	3.17e-22	2.37e-19	0.589169	0.581	0.488	NR3C2
	PT-S1	7.95305e-09	2.44571e-07	2.48001	chr15:84758719-84759251	SLC28A1		PT-S3	ZNF449	38	4287	16.96	10.72	1.58	0.00295			VSMC/P	1.54e-21	1.15e-18	0.411869	0.604	0.491	RELA
	PT-S1	8.52892e-09	2.60903e-07	1.68981	chr10:76035544-76037327	LRMDA		PT-S3	HIF1A	12	851	5.36	2.13	2.52	0.00328			VSMC/P	2.47e-20	1.84e-17	0.384068	0.596	0.492	RELB
	PT-S1	8.94646e-09	2.72713e-07	2.50726	chr15:50067690-50068363	SLC27A2		PT-S3	HES6	17	1457	7.59	3.64	2.08	0.00367			VSMC/P	1.13e-19	8.43e-17	0.351368	0.581	0.479	OVOL2
	PT-S1	9.37837e-09	2.84299e-07	1.7975	chr10:75431024-75432041	LRMDA		PT-S3	NFIX(var.2)	40	4639	17.86	11.6	1.54	0.00369			VSMC/P	1.23e-19	9.16e-17	0.286047	0.621	0.497	ZKSCAN5
	PT-S1	9.87024e-09	2.97661e-07	1.92631	chr16:74570517-74571305	GLG1		PT-S3	Atoh1	11	753	4.91	1.88	2.61	0.0037			VSMC/P	1.34e-19	1e-16	0.466603	0.573	0.486	ATF4
	PT-S1	9.91647e-09	2.99031e-07	2.05005	chr22:24510460-24511475	UPB1		PT-S3	INSM1	38	4347	16.96	10.87	1.56	0.00373			VSMC/P	7.65e-18	5.71e-15	0.334371	0.607	0.5	LIN54
	PT-S1	9.99e-09	3.01078e-07	2.53677	chr17:81068910-81069294	BAIAP2		PT-S3	GLI3	29	3057	12.95	7.64	1.69	0.00376			VSMC/P	1e-17	7.46e-15	0.439637	0.594	0.489	CEBPG(var.2)
	PT-S1	1.0016e-08	3.01714e-07	2.13042	chr4:10056313-10057089	SLC2A9		PT-S3	ZNF75D	41	4797	18.3	11.99	1.53	0.00382			VSMC/P	2.2e-17	1.64e-14	0.359211	0.587	0.494	Foxo1
	PT-S1	1.02469e-08	3.08297e-07	2.00306	chr17:81299106-81299600	BAIAP2		PT-S3	ETV4	63	8205	28.13	20.51	1.37	0.00394			VSMC/P	1.76e-16	1.31e-13	0.314321	0.585	0.491	HOXD10
	PT-S1	1.03022e-08	3.0961e-07	3.00278	chr11:63010621-63010866	SLC22A8		PT-S3	Hic1	25	2515	11.16	6.29	1.78	0.00395			VSMC/P	2.79e-16	2.08e-13	0.346211	0.605	0.495	ZNF282
	PT-S1	1.06364e-08	3.18805e-07	2.80123	chr17:81116425-81117048	BAIAP2		PT-S3	PPARG	25	2517	11.16	6.29	1.77	0.00399			VSMC/P	4.15e-16	3.1e-13	0.259295	0.59	0.502	ZNF740
	PT-S1	1.08132e-08	3.23249e-07	2.15855	chr7:102005635-102006370	CUX1		PT-S3	GABPA	57	7261	25.45	18.15	1.4	0.004			VSMC/P	1.58e-15	1.18e-12	0.309535	0.582	0.491	RUNX2
	PT-S1	1.08453e-08	3.24182e-07	1.45372	chr5:79069148-79070517	BHMT2		PT-S3	NEUROG1	11	762	4.91	1.91	2.58	0.00404			VSMC/P	3.79e-15	2.83e-12	0.419781	0.582	0.493	HSF2
	PT-S1	1.20293e-08	3.56202e-07	2.4046	chr15:45389852-45390277	SORD		PT-S3	TBX18	37	4223	16.52	10.56	1.56	0.00407			VSMC/P	1.03e-13	7.7e-11	0.283177	0.577	0.489	REL
	PT-S1	1.30536e-08	3.83488e-07	1.76548	chr6:136466446-136467390	MAP7		PT-S3	NHLH1	36	4078	16.07	10.2	1.58	0.00409			VSMC/P	1.28e-13	9.58e-11	0.398885	0.582	0.491	HSF1
	PT-S1	1.34267e-08	3.93614e-07	2.12022	chr9:123610944-123611581	DENND1A		PT-S3	NFYB	26	2680	11.61	6.7	1.73	0.00454			VSMC/P	3.53e-13	2.63e-10	0.314783	0.573	0.487	CEBPD
	PT-S1	1.34504e-08	3.94245e-07	2.07807	chr5:35026646-35027318	AGXT2		PT-S3	HES5	16	1364	7.14	3.41	2.09	0.00454			VSMC/P	9.84e-13	7.34e-10	0.512883	0.567	0.49	Ar
	PT-S1	1.36099e-08	3.98607e-07	1.18452	chr12:39442161-39444000	KIF21A		PT-S3	ESRRA	38	4403	16.96	11.01	1.54	0.00461			VSMC/P	3.16e-12	2.36e-09	0.312337	0.559	0.484	NFYB
	PT-S1	1.40177e-08	4.09618e-07	1.47166	chr1:182788828-182789928	NPL		PT-S3	EBF1	43	5184	19.2	12.96	1.48	0.0052			VSMC/P	4.68e-12	3.49e-09	0.32386	0.564	0.488	CREB3
	PT-S1	1.43292e-08	4.1738e-07	1.79797	chr14:103154694-103155595	AMN		PT-S3	NR1I2	20	1899	8.93	4.75	1.88	0.00526			VSMC/P	5.23e-12	3.9e-09	0.265519	0.575	0.486	NFYC
	PT-S1	1.45576e-08	4.23603e-07	2.14798	chr19:6086985-6087506	FUT6		PT-S3	RXRB	34	3851	15.18	9.63	1.58	0.00527			VSMC/P	7.42e-12	5.54e-09	0.371737	0.571	0.488	XBP1
	PT-S1	1.47637e-08	4.28963e-07	2.27577	chr15:84910845-84911271	SLC28A1		PT-S3	BHLHE23	11	797	4.91	1.99	2.46	0.00561			VSMC/P	1.78e-11	1.33e-08	0.264394	0.574	0.494	RFX3
	PT-S1	1.53496e-08	4.43464e-07	2.98232	chr1:2072057-2072363	PRKCZ		PT-S3	ARNT2	15	1287	6.7	3.22	2.08	0.00627			VSMC/P	2.27e-11	1.7e-08	0.308298	0.563	0.49	HOXD11
	PT-S1	1.5632e-08	4.51169e-07	1.70069	chr4:1783744-1784856	FGFR3		PT-S3	Ptf1a(var.3)	38	4510	16.96	11.28	1.5	0.00681			VSMC/P	3.01e-11	2.25e-08	0.280769	0.573	0.496	MZF1
	PT-S1	1.57965e-08	4.55353e-07	1.77152	chr21:45454991-45455838	COL18A1		PT-S3	GCM2	10	715	4.46	1.79	2.5	0.00742			VSMC/P	7.62e-11	5.69e-08	0.314766	0.568	0.491	HOXC10
	PT-S1	1.58093e-08	4.5537e-07	2.90724	chr20:39137685-39138553	PPP1R16B		PT-S3	SREBF1	26	2790	11.61	6.98	1.66	0.00754			VSMC/P	2.54e-10	1.89e-07	0.254638	0.568	0.499	ZNF75D
	PT-S1	1.58483e-08	4.55576e-07	2.84138	chr12:135086-135494	SLC6A13		PT-S3	Spz1	25	2652	11.16	6.63	1.68	0.00762			VSMC/P	3.42e-10	2.55e-07	0.346018	0.553	0.48	E2F3
	PT-S1	1.63335e-08	4.68981e-07	2.08492	chr2:134842765-134843440	ACMSD		PT-S3	HES7	16	1456	7.14	3.64	1.96	0.00828			VSMC/P	3.97e-10	2.96e-07	0.252296	0.573	0.493	KLF13
	PT-S1	1.64907e-08	4.73167e-07	1.99858	chr8:65788805-65789244	PDE7A		PT-S3	NFIA	27	2965	12.05	7.41	1.63	0.0087			VSMC/P	2.33e-09	1.74e-06	0.292498	0.561	0.491	TCF7L2
	PT-S1	1.78008e-08	5.07015e-07	2.47812	chr22:24564307-24564861	UPB1		PT-S3	ZNF354C	59	7878	26.34	19.7	1.34	0.00931			VSMC/P	6.57e-09	4.9e-06	0.278952	0.549	0.495	RFX1
	PT-S1	1.89052e-08	5.36461e-07	2.62568	chr12:180496-180696	SLC6A13		PT-S3	NR2F2	37	4454	16.52	11.14	1.48	0.00943			VSMC/P	1.14e-07	8.5e-05	0.277292	0.553	0.496	ZNF341
	PT-S1	1.94343e-08	5.50554e-07	1.8284	chr2:134837907-134838650	ACMSD		PT-S3	GLIS1	12	980	5.36	2.45	2.19	0.00968			VSMC/P	0.00016044	0.119688	0.451472	0.559	0.496	ZBTB18
	PT-S1	1.98732e-08	5.61283e-07	1.53501	chr4:71230554-71231682	SLC4A4		PT-S3	TBX6	25	2716	11.16	6.79	1.64	0.0101			FIB	5.69e-179	4.25e-176	1.04626	0.753	0.489	IRF1
	PT-S1	2.01356e-08	5.67316e-07	2.357	chr2:217807766-217808158	TNS1		PT-S3	TGIF2LX	16	1492	7.14	3.73	1.91	0.0103			FIB	2.78e-171	2.08e-168	1.30043	0.772	0.496	IRF3
	PT-S1	2.01356e-08	5.67316e-07	2.357	chr18:58539784-58540350	ALPK2		PT-S3	ESR1	23	2446	10.27	6.12	1.68	0.0106			FIB	2.16e-151	1.61e-148	0.567609	0.749	0.491	ZNF148
	PT-S1	2.01985e-08	5.69002e-07	1.26694	chr10:19815395-19817148	PLXDC2		PT-S3	MZF1(var.2)	33	3894	14.73	9.74	1.51	0.0108			FIB	2.76e-138	2.06e-135	0.690516	0.746	0.496	E2F6
	PT-S1	2.02209e-08	5.69075e-07	2.2636	chr5:35059716-35060514	AGXT2		PT-S3	ZNF384	71	9902	31.7	24.76	1.28	0.0111			FIB	1.13e-126	8.42e-124	0.893321	0.741	0.493	Stat2
	PT-S1	2.03698e-08	5.72704e-07	2.6673	chr3:190124104-190124304	P3H2		PT-S3	ZFP57	11	882	4.91	2.21	2.23	0.0115			FIB	2.43e-114	1.81e-111	1.13173	0.712	0.49	MEIS2(var.2)
	PT-S1	2.04277e-08	5.74202e-07	2.30748	chr1:204384531-204385228	PLEKHA6		PT-S3	HEY2	14	1257	6.25	3.14	1.99	0.0118			FIB	1.76e-107	1.31e-104	1.23854	0.703	0.485	CEBPD
	PT-S1	2.20383e-08	6.15162e-07	2.43737	chr3:58244766-58245125	ABHD6		PT-S3	ZBTB6	42	5286	18.75	13.22	1.42	0.0118			FIB	1.05e-106	7.82e-104	0.520632	0.733	0.501	EGR1
	PT-S1	2.20383e-08	6.15162e-07	2.43737	chr11:89588325-89588690	NOX4		PT-S3	RARA::RXRG	28	3193	12.5	7.98	1.57	0.0122			FIB	1.4e-104	1.04e-101	0.736176	0.76	0.481	ETV1
	PT-S1	2.21525e-08	6.1747e-07	1.35011	chr16:89686313-89687760	CDK10		PT-S3	GLIS3	17	1661	7.59	4.15	1.83	0.0127			FIB	6.6e-102	4.92e-99	0.915579	0.721	0.495	IRF2
	PT-S1	2.26452e-08	6.30546e-07	2.7647	chr1:65329094-65329867	AK4		PT-S3	ZBTB7A	28	3208	12.5	8.02	1.56	0.0129			FIB	1.15e-95	8.62e-93	0.98494	0.691	0.485	ETS1
	PT-S1	2.58494e-08	7.12528e-07	2.04258	chr10:75432234-75433129	LRMDA		PT-S3	NR1I3	22	2360	9.82	5.9	1.66	0.0136			FIB	2.17e-95	1.62e-92	0.91066	0.696	0.485	ERG
	PT-S1	2.7088e-08	7.44138e-07	2.609	chr3:119012709-119013169	IGSF11		PT-S3	ZBTB33	10	785	4.46	1.96	2.27	0.0136			FIB	2.95e-95	2.2e-92	0.69594	0.739	0.483	GABPA
	PT-S1	2.7654e-08	7.58459e-07	2.25132	chr17:78187840-78188040	AFMID		PT-S3	TBX2	22	2391	9.82	5.98	1.64	0.0155			FIB	7.5e-95	5.59e-92	0.637922	0.705	0.489	ZNF263
	PT-S1	2.76815e-08	7.59158e-07	1.84657	chr11:89613802-89614731	NOX4		PT-S3	Klf12	31	3708	13.84	9.27	1.49	0.0159			FIB	3.61e-94	2.69e-91	0.928567	0.696	0.486	FLI1
	PT-S1	2.78951e-08	7.64508e-07	2.34358	chr14:22807422-22807822	SLC7A7		PT-S3	PAX1	15	1437	6.7	3.59	1.86	0.0159			FIB	5.75e-94	4.29e-91	0.79672	0.694	0.493	Tcf12
	PT-S1	2.81093e-08	7.70095e-07	2.29465	chr15:50183472-50183900	ATP8B4		PT-S3	NR2C2(var.2)	32	3866	14.29	9.67	1.48	0.0164			FIB	9.92e-94	7.4e-91	0.830402	0.699	0.495	MEF2C
	PT-S1	2.82623e-08	7.74232e-07	1.38293	chr8:66711863-66713724	SGK3		PT-S3	ELK4	22	2405	9.82	6.01	1.63	0.0165			FIB	8.65e-90	6.45e-87	0.462065	0.716	0.466	JUNB
	PT-S1	2.93291e-08	8.0157e-07	2.65002	chr19:45130014-45130553	APOE		PT-S3	Mecom	23	2548	10.27	6.37	1.61	0.0165			FIB	5.67e-87	4.23e-84	0.830383	0.68	0.491	Stat5b
	PT-S1	2.97511e-08	8.11556e-07	3.124	chr16:57774757-57775049	KIFC3		PT-S3	TEAD1	40	5093	17.86	12.73	1.4	0.0167			FIB	5.86e-83	4.37e-80	0.76536	0.715	0.468	JUND
	PT-S1	3.02694e-08	8.23344e-07	2.18903	chr5:35134254-35134890	PRLR		PT-S3	NFIC(var.2)	38	4785	16.96	11.96	1.42	0.0168			FIB	1.06e-81	7.93e-79	0.746718	0.698	0.489	Stat4
	PT-S1	3.25118e-08	8.79146e-07	1.99838	chr21:43920967-43921376	AGPAT3		PT-S3	TEAD4	40	5106	17.86	12.77	1.4	0.0174			FIB	5.18e-80	3.86e-77	0.442679	0.712	0.466	JUN(var.2)
	PT-S1	3.34826e-08	9.0154e-07	1.79899	chr5:132339228-132340380	P4HA2		PT-S3	Nr1h3::Rxra	31	3735	13.84	9.34	1.48	0.0175			FIB	1.18e-77	8.81e-75	0.608273	0.695	0.498	TFDP1
	PT-S1	3.42035e-08	9.18892e-07	2.0328	chr17:3475513-3476358	ASPA		PT-S3	SOX4	35	4340	15.63	10.85	1.44	0.0175			FIB	7.86e-77	5.86e-74	0.751374	0.679	0.49	STAT1
	PT-S1	3.52185e-08	9.43172e-07	2.55547	chr7:102097234-102098225	CUX1		PT-S3	TP63	12	1067	5.36	2.67	2.01	0.0178			FIB	3.39e-76	2.53e-73	0.853453	0.68	0.484	ETS2
	PT-S1	3.55457e-08	9.51729e-07	1.40872	chr3:53845583-53846664	CHDH		PT-S3	IRF7	34	4200	15.18	10.5	1.45	0.0182			FIB	5.58e-76	4.16e-73	0.351749	0.695	0.466	FOS
	PT-S1	3.8238e-08	1.02001e-06	2.14505	chr3:120649639-120650343	HGD		PT-S3	RARA(var.2)	27	3181	12.05	7.95	1.52	0.0202			FIB	6.6e-75	4.92e-72	0.880285	0.665	0.493	PBX2
	PT-S1	3.86562e-08	1.02822e-06	1.64356	chr7:50781991-50783144	GRB10		PT-S3	TCF7L2	31	3778	13.84	9.45	1.47	0.0202			FIB	6.66e-72	4.96e-69	0.701297	0.672	0.493	STAT3
	PT-S1	3.87058e-08	1.02939e-06	1.63577	chr15:34318048-34319113	SLC12A6		PT-S3	Stat4	40	5172	17.86	12.93	1.38	0.021			FIB	3.57e-71	2.66e-68	0.688463	0.675	0.489	Stat5a
	PT-S1	3.95462e-08	1.04965e-06	1.48563	chr20:57560356-57561244	PCK1		PT-S3	Mlxip	13	1229	5.8	3.07	1.89	0.0218			FIB	8.05e-70	6.01e-67	0.501261	0.67	0.496	NRF1
	PT-S1	4.31417e-08	1.13426e-06	2.40822	chr15:50184876-50185077	ATP8B4		PT-S3	E2F4	6	387	2.68	0.97	2.77	0.0224			FIB	5.53e-68	4.12e-65	0.801731	0.67	0.479	JDP2(var.2)
	PT-S1	4.42486e-08	1.16066e-06	1.88823	chr21:38307625-38308312	KCNJ15		PT-S3	ETV6	24	2772	10.71	6.93	1.55	0.0227			FIB	2.94e-67	2.19e-64	0.258522	0.686	0.473	JDP2
	PT-S1	4.52814e-08	1.18293e-06	2.67731	chr15:62763824-62764134	TLN2		PT-S3	MYF5	27	3216	12.05	8.04	1.5	0.0228			FIB	1.11e-66	8.27e-64	0.683648	0.675	0.495	MEF2A
	PT-S1	4.63527e-08	1.20871e-06	1.67648	chr1:145714429-145715183	PDZK1		PT-S3	SREBF2	25	2927	11.16	7.32	1.53	0.0234			FIB	2.94e-66	2.19e-63	0.799334	0.665	0.48	ATF3
	PT-S1	4.9087e-08	1.27395e-06	2.18881	chr2:157789156-157789717	ACVR1		PT-S3	MAFA	20	2206	8.93	5.52	1.62	0.0237			FIB	3.01e-64	2.25e-61	0.391582	0.708	0.487	EHF
	PT-S1	5.21528e-08	1.34268e-06	2.37071	chr9:16867848-16868219	BNC2		PT-S3	IRF9	28	3376	12.5	8.44	1.48	0.0237			FIB	4.61e-64	3.44e-61	0.50071	0.708	0.486	ELF1
	PT-S1	5.29792e-08	1.36311e-06	2.26866	chr1:183932008-183933356	RGL1		PT-S3	E2F7	14	1391	6.25	3.48	1.8	0.0257			FIB	6.7e-64	5e-61	0.616053	0.686	0.492	ELK4
	PT-S1	5.3287e-08	1.36895e-06	2.31635	chr9:101478418-101479114	ALDOB		PT-S3	Ptf1a(var.2)	28	3400	12.5	8.5	1.47	0.0257			FIB	3.78e-62	2.82e-59	0.761827	0.658	0.49	RELA
	PT-S1	5.3287e-08	1.36895e-06	2.31635	chr12:76485978-76486364	OSBPL8		PT-S3	FOXE1	37	4786	16.52	11.97	1.38	0.0264			FIB	5.72e-62	4.27e-59	0.715248	0.663	0.487	ELK3
	PT-S1	5.61629e-08	1.43837e-06	2.46042	chr2:217893508-217893860	TNS1		PT-S3	SPI1	73	10635	32.59	26.59	1.23	0.0266			FIB	9.67e-62	7.21e-59	0.451344	0.656	0.472	BACH1
	PT-S1	6.21014e-08	1.5721e-06	2.05087	chr2:30956970-30957930	GALNT14		PT-S3	FOXH1	22	2532	9.82	6.33	1.55	0.0276			FIB	1.01e-60	7.5e-58	0.725716	0.662	0.476	NFE2L1
	PT-S1	6.73267e-08	1.69437e-06	1.70412	chr17:19551016-19551584	SLC47A1		PT-S3	PAX9	15	1546	6.7	3.87	1.73	0.0283			FIB	1.98e-60	1.48e-57	0.274438	0.677	0.472	BACH2
	PT-S1	6.95055e-08	1.74156e-06	2.70812	chr9:101332091-101332687	ALDOB		PT-S3	Esrrg	30	3759	13.39	9.4	1.43	0.0308			FIB	9.01e-60	6.72e-57	0.739964	0.651	0.493	Tcf21
	PT-S1	7.17645e-08	1.79143e-06	1.25799	chr18:24270834-24272516	OSBPL1A		PT-S3	IRF3	38	5000	16.96	12.5	1.36	0.0309			FIB	1.19e-58	8.86e-56	0.651423	0.674	0.514	CTCF
	PT-S1	7.23731e-08	1.80481e-06	1.62713	chr4:2794286-2794932	SH3BP2		PT-S3	NEUROG2	12	1163	5.36	2.91	1.84	0.0317			FIB	6.28e-58	4.68e-55	0.712164	0.652	0.483	CREB1
	PT-S1	7.2562e-08	1.80807e-06	2.25548	chr3:46885731-46886033	PTH1R		PT-S3	Ebf2	34	4389	15.18	10.97	1.38	0.0321			FIB	8.55e-57	6.38e-54	0.770588	0.66	0.481	Creb5
	PT-S1	7.96413e-08	1.96829e-06	2.18857	chr5:132376895-132377417	SLC22A5		PT-S3	PAX5	14	1448	6.25	3.62	1.73	0.0343			FIB	1.23e-56	9.17e-54	0.65164	0.655	0.501	NFATC2
	PT-S1	8.91845e-08	2.18044e-06	2.02395	chr1:53737726-53738143	GLIS1		PT-S3	GCM1	11	1045	4.91	2.61	1.88	0.0344			FIB	3.66e-56	2.73e-53	0.547743	0.665	0.487	ETV6
	PT-S1	9.16309e-08	2.23176e-06	3.16613	chr10:75598141-75598430	LRMDA		PT-S3	TBX3	26	3194	11.61	7.99	1.45	0.0351			FIB	5.73e-56	4.27e-53	0.712945	0.644	0.484	ATF2
	PT-S1	9.2564e-08	2.24993e-06	2.11083	chr18:28071201-28071757	CDH2		PT-S3	TBX19	11	1050	4.91	2.63	1.87	0.0354			FIB	7.99e-53	5.96e-50	0.721129	0.651	0.485	ATF4
	PT-S1	1.00704e-07	2.42675e-06	2.50543	chr20:57457040-57457872	PCK1		PT-S3	MEF2B	29	3655	12.95	9.14	1.42	0.0357			FIB	1.28e-52	9.54e-50	0.705316	0.652	0.505	NFATC3
	PT-S1	1.03397e-07	2.48714e-06	1.993	chr3:58342300-58343167	ABHD6		PT-S3	THAP11	29	3660	12.95	9.15	1.41	0.0362			FIB	3.16e-51	2.36e-48	0.697746	0.65	0.504	NFATC1
	PT-S1	1.05938e-07	2.54596e-06	2.7432	chr11:26663627-26663976	SLC5A12		PT-S3	ELF2	16	1740	7.14	4.35	1.64	0.0365			FIB	8.33e-51	6.22e-48	0.525669	0.659	0.489	ZNF384
	PT-S1	1.05938e-07	2.54596e-06	2.7432	chr20:44454086-44454576	HNF4A-AS1		PT-S3	ZNF140	26	3212	11.61	8.03	1.45	0.0372			FIB	8.12e-50	6.06e-47	0.500815	0.662	0.495	ZBTB7A
	PT-S1	1.06858e-07	2.56725e-06	3.63614	chr4:188456539-188456821	LINC01060		PT-S3	HSF1	21	2468	9.38	6.17	1.52	0.0375			FIB	1.1e-49	8.21e-47	0.56314	0.647	0.485	JUN
	PT-S1	1.08987e-07	2.60715e-06	2.02981	chr10:54800754-54801483	PCDH15		PT-S3	NKX2-3	18	2036	8.04	5.09	1.58	0.0382			FIB	1.65e-47	1.23e-44	0.695704	0.649	0.502	NFATC4
	PT-S1	1.09287e-07	2.61249e-06	2.80487	chr4:78244611-78245021	FRAS1		PT-S3	ESR2	31	3990	13.84	9.98	1.39	0.0387			FIB	3.07e-47	2.29e-44	0.372675	0.68	0.489	ELF3
	PT-S1	1.09287e-07	2.61249e-06	2.80487	chr7:117731291-117731608	CTTNBP2		PT-S3	IRF6	6	442	2.68	1.11	2.42	0.039			FIB	7.25e-47	5.41e-44	0.649105	0.638	0.495	RUNX1
	PT-S1	1.11916e-07	2.66746e-06	1.37888	chr11:14643342-14644900	PDE3B		PT-S3	HSF4	20	2333	8.93	5.83	1.53	0.0391			FIB	1.17e-46	8.75e-44	0.490217	0.647	0.497	ZKSCAN5
	PT-S1	1.12834e-07	2.6871e-06	1.54238	chr13:93243396-93244873	GPC6		PT-S3	BHLHE22	8	682	3.57	1.71	2.09	0.0392			FIB	1.46e-45	1.09e-42	0.528342	0.644	0.486	JUND(var.2)
	PT-S1	1.22863e-07	2.90626e-06	1.71821	chr9:14180218-14181362	NFIB		PT-S3	POU2F3	29	3690	12.95	9.23	1.4	0.0396			FIB	3.86e-44	2.88e-41	0.550373	0.625	0.485	GATA3
	PT-S1	1.22955e-07	2.90826e-06	1.33971	chr1:63773564-63775124	ROR1		PT-S3	Nr5a2	37	4941	16.52	12.35	1.34	0.0401			FIB	4.16e-44	3.1e-41	0.417883	0.661	0.489	ETV5
	PT-S1	1.25625e-07	2.9667e-06	1.95076	chr12:117188864-117189444	FBXO21		PT-S3	MNT	13	1345	5.8	3.36	1.73	0.0406			FIB	7.05e-42	5.26e-39	0.522015	0.643	0.504	NFAT5
	PT-S1	1.26085e-07	2.9753e-06	2.4572	chr17:19561460-19562292	SLC47A2		PT-S3	NR2F1(var.3)	17	1908	7.59	4.77	1.59	0.0407			FIB	1.06e-40	7.94e-38	0.652841	0.633	0.491	NFIL3
	PT-S1	1.36457e-07	3.20385e-06	1.26506	chr4:184824862-184826644	ACSL1		PT-S3	RORB	20	2348	8.93	5.87	1.52	0.0414			FIB	2.18e-40	1.62e-37	0.594555	0.62	0.479	JUNB(var.2)
	PT-S1	1.4729e-07	3.43418e-06	1.32119	chr3:2098149-2099907	CNTN4		PT-S3	LEF1	29	3706	12.95	9.27	1.4	0.0415			FIB	3.07e-39	2.29e-36	0.322849	0.649	0.502	KLF11
	PT-S1	1.50155e-07	3.49487e-06	2.10811	chr15:89781839-89782378	ANPEP		PT-S3	OLIG2	9	817	4.02	2.04	1.97	0.0417			FIB	2.29e-38	1.71e-35	0.334442	0.635	0.498	SP4
	PT-S1	1.55983e-07	3.61787e-06	1.90108	chr16:89601941-89602783	DPEP1		PT-S3	VEZF1	18	2063	8.04	5.16	1.56	0.0425			FIB	5.51e-38	4.11e-35	0.552135	0.633	0.493	MEF2D
	PT-S1	1.59483e-07	3.68928e-06	1.42427	chr10:89535144-89536267	SLC16A12		PT-S3	ETV1	50	7056	22.32	17.64	1.27	0.0426			FIB	1.78e-36	1.33e-33	0.507245	0.619	0.488	REL
	PT-S1	1.60946e-07	3.71381e-06	2.244	chr6:35590348-35591076	FKBP5		PT-S3	TEAD2	34	4501	15.18	11.25	1.35	0.0436			FIB	3.94e-36	2.94e-33	0.512476	0.623	0.494	MEIS1(var.2)
	PT-S1	1.63748e-07	3.76703e-06	2.29249	chr19:5875304-5875790	FUT6		PT-S3	DMRT3	14	1502	6.25	3.76	1.66	0.0442			FIB	1.41e-34	1.06e-31	0.582224	0.619	0.491	HSF1
	PT-S1	1.65187e-07	3.79967e-06	1.3836	chr5:135834107-135835514	SLC25A48		PT-S3	LIN54	26	3272	11.61	8.18	1.42	0.0449			FIB	3.43e-34	2.56e-31	0.508186	0.628	0.488	GATA6
	PT-S1	1.66662e-07	3.82739e-06	1.98756	chr2:31123369-31124124	GALNT14		PT-S3	NFIX	24	2973	10.71	7.43	1.44	0.0455			FIB	2.52e-33	1.88e-30	0.4833	0.615	0.481	CREM
	PT-S1	1.7302e-07	3.94986e-06	1.81865	chr9:76912467-76913217	PRUNE2		PT-S3	NR1D1	24	2979	10.71	7.45	1.44	0.0464			FIB	9e-33	6.72e-30	0.511464	0.615	0.489	ZNF317
	PT-S1	1.75151e-07	3.99414e-06	2.17537	chr14:103160841-103161327	AMN		PT-S3	Dmrt1	19	2238	8.48	5.6	1.52	0.0474			FIB	1.16e-32	8.69e-30	0.48379	0.606	0.48	Atf1
	PT-S1	1.79176e-07	4.0757e-06	1.55146	chr10:114631817-114632454	ABLIM1		PT-S3	ETS2	14	1522	6.25	3.81	1.64	0.0484			FIB	1.1e-31	8.19e-29	0.454781	0.634	0.495	Stat6
	PT-S1	1.88047e-07	4.26732e-06	2.3712	chr3:47182512-47183038	PTH1R		PT-S3	NR1H4::RXRA	16	1810	7.14	4.53	1.58	0.049			FIB	6.23e-31	4.65e-28	0.463013	0.627	0.494	ELF2
	PT-S1	1.90701e-07	4.32176e-06	2.26032	chr7:2431404-2432464	TTYH3		PT-S3	XBP1	8	715	3.57	1.79	2	0.0493			FIB	7.75e-31	5.78e-28	0.529786	0.602	0.49	HLF
	PT-S1	1.96872e-07	4.44648e-06	2.15077	chr15:50166103-50167085	SLC27A2		aPT	HNF1A	86	5481	30.82	13.7	2.25	1.13e-13			FIB	1.35e-30	1.01e-27	0.576879	0.61	0.49	RUNX2
	PT-S1	2.14725e-07	4.81037e-06	1.54367	chr6:54307204-54308105	TINAG		aPT	HNF1B	68	4614	24.37	11.54	2.11	1.48e-09			FIB	2.36e-30	1.76e-27	0.45918	0.61	0.487	BACH2(var.2)
	PT-S1	2.15967e-07	4.83703e-06	1.42828	chr9:101448541-101449693	ALDOB		aPT	HNF4G	67	4871	24.01	12.18	1.97	3.18e-08			FIB	4.52e-30	3.37e-27	0.569236	0.59	0.489	HOXD11
	PT-S1	2.2381e-07	4.99529e-06	2.70197	chr3:155019440-155019864	MME		aPT	ZNF460	106	9448	37.99	23.62	1.61	5.25e-08			FIB	1.07e-28	8e-26	0.257818	0.625	0.503	SP3
	PT-S1	2.2381e-07	4.99529e-06	2.70197	chr18:28163127-28163515	CDH2		aPT	ZNF148	87	7280	31.18	18.2	1.71	1.03e-07			FIB	5.34e-28	3.98e-25	0.408267	0.629	0.5	RBPJ
	PT-S1	2.33505e-07	5.1788e-06	1.96241	chr11:62958514-62959323	SLC22A8		aPT	HNF4A	66	4934	23.66	12.34	1.92	1.19e-07			FIB	6.41e-28	4.78e-25	0.496027	0.609	0.493	HSF2
	PT-S1	2.39245e-07	5.28819e-06	2.83032	chr1:46947370-46947716	CYP4A11		aPT	Nr2f6	58	4117	20.79	10.29	2.02	1.56e-07			FIB	7.57e-28	5.65e-25	0.656622	0.585	0.479	OVOL2
	PT-S1	2.42515e-07	5.34494e-06	1.58325	chr9:114156154-114157177	COL27A1		aPT	Rarg	54	4019	19.35	10.05	1.93	1.98e-06			FIB	2.17e-27	1.62e-24	0.632767	0.604	0.491	HOXD10
	PT-S1	2.52242e-07	5.54718e-06	2.54177	chr10:106740741-106741300	SORCS1		aPT	PLAG1	54	4053	19.35	10.13	1.91	2.55e-06			FIB	7.12e-27	5.31e-24	0.456154	0.603	0.495	ZNF282
	PT-S1	2.61557e-07	5.73277e-06	2.35526	chr2:260740-260940	SH3YL1		aPT	ZNF135	82	7264	29.39	18.16	1.62	3.03e-06			FIB	1.25e-24	9.34e-22	0.332649	0.614	0.494	Foxo1
	PT-S1	2.63925e-07	5.77379e-06	3.57055	chr2:236045478-236045700	AGAP1		aPT	RXRB	49	3687	17.56	9.22	1.91	8.73e-06			FIB	1.71e-24	1.28e-21	0.342679	0.634	0.508	RREB1
	PT-S1	2.73153e-07	5.96518e-06	1.81095	chr11:71207235-71207936	SHANK2		aPT	Pparg::Rxra	75	6632	26.88	16.58	1.62	9.07e-06			FIB	9.19e-24	6.86e-21	0.386186	0.598	0.498	EBF3
	PT-S1	2.93121e-07	6.37994e-06	1.37726	chr5:73625382-73626632	ARHGEF28		aPT	Rxra	50	3806	17.92	9.52	1.88	9.51e-06			FIB	2.96e-23	2.21e-20	0.32367	0.596	0.499	PLAG1
	PT-S1	2.96574e-07	6.43444e-06	1.78532	chr1:204503215-204503911	PLEKHA6		aPT	ATF4	39	2693	13.98	6.73	2.08	1.25e-05			FIB	2.06e-21	1.54e-18	0.438125	0.584	0.496	TBP
	PT-S1	2.97112e-07	6.44573e-06	1.49127	chr12:110249402-110250191	TRPV4		aPT	THRB	47	3564	16.85	8.91	1.89	1.68e-05			FIB	3.76e-21	2.81e-18	0.382282	0.578	0.492	RELB
	PT-S1	2.99886e-07	6.49798e-06	2.21599	chr5:132300749-132301348	P4HA2		aPT	MAZ	70	6178	25.09	15.45	1.62	1.9e-05			FIB	1.09e-20	8.16e-18	0.396817	0.591	0.484	Nfe2l2
	PT-S1	3.02642e-07	6.54326e-06	2.62905	chr6:7228170-7228667	RREB1		aPT	HNF4A(var.2)	46	3495	16.49	8.74	1.89	2.2e-05			FIB	2.57e-20	1.92e-17	0.513263	0.566	0.483	TEF
	PT-S1	3.0545e-07	6.59925e-06	1.95206	chr20:57540455-57541477	PCK1		aPT	CEBPG(var.2)	41	3018	14.7	7.55	1.95	3.22e-05			FIB	7.87e-20	5.87e-17	0.322399	0.596	0.497	EBF1
	PT-S1	3.20385e-07	6.89726e-06	2.48652	chr1:154462954-154463438	IL6R		aPT	RXRG	47	3700	16.85	9.25	1.82	4.28e-05			FIB	5.98e-19	4.46e-16	0.358547	0.576	0.494	ZNF528
	PT-S1	3.22611e-07	6.94199e-06	1.29084	chr14:103206777-103208037	AMN		aPT	ZNF16	53	4374	19	10.94	1.74	4.56e-05			FIB	2.13e-18	1.59e-15	0.334931	0.588	0.484	MAFF
	PT-S1	3.27757e-07	7.04743e-06	1.82072	chr17:19724294-19724800	SLC47A2		aPT	PPARD	48	3830	17.2	9.58	1.8	4.9e-05			FIB	2.72e-18	2.03e-15	0.3286	0.584	0.486	Mecom
	PT-S1	3.41231e-07	7.3089e-06	2.18774	chr7:106151619-106152301	ATXN7L1		aPT	RXRG(var.2)	28	1770	10.04	4.43	2.27	5.26e-05			FIB	9.1e-18	6.79e-15	0.335382	0.593	0.493	GLIS1
	PT-S1	3.42043e-07	7.31411e-06	2.97716	chr1:145693605-145693805	PDZK1		aPT	MAFK	69	6302	24.73	15.76	1.57	6.69e-05			FIB	1.74e-17	1.29e-14	0.323676	0.581	0.48	MAFK
	PT-S1	3.51745e-07	7.49621e-06	2.80723	chr2:30990914-30991400	GALNT14		aPT	Zfx	58	5059	20.79	12.65	1.64	8.79e-05			FIB	3.58e-17	2.67e-14	0.327422	0.595	0.491	BCL6
	PT-S1	3.62543e-07	7.70125e-06	1.40584	chr2:174681589-174683256	WIPF1		aPT	GLI2	37	2757	13.26	6.89	1.92	0.000104			FIB	7.54e-16	5.63e-13	0.320526	0.574	0.491	Smad4
	PT-S1	3.79878e-07	8.03105e-06	1.29715	chr7:90595464-90597157	CDK14		aPT	Alx1	29	1943	10.39	4.86	2.14	0.000106			FIB	8.68e-16	6.47e-13	0.372835	0.566	0.483	PROX1
	PT-S1	3.97604e-07	8.35746e-06	2.56335	chr15:84874911-84875297	SLC28A1		aPT	PPARA::RXRA	46	3764	16.49	9.41	1.75	0.00013			FIB	4.42e-15	3.29e-12	0.324854	0.58	0.499	VEZF1
	PT-S1	4.04509e-07	8.4891e-06	1.9919	chr2:169345773-169346588	LRP2		aPT	KLF5	76	7294	27.24	18.24	1.49	0.000131			FIB	2.9e-14	2.16e-11	0.273114	0.584	0.502	ZNF740
	PT-S1	4.33186e-07	9.04773e-06	1.97577	chr4:69095135-69095685	UGT2B7		aPT	SP2	52	4448	18.64	11.12	1.68	0.000136			FIB	4.26e-14	3.18e-11	0.269601	0.581	0.502	Arid3a
	PT-S1	4.35174e-07	9.08063e-06	2.60858	chr3:155081979-155082186	MME		aPT	GLI3	35	2613	12.54	6.53	1.92	0.000169			FIB	2.69e-12	2.01e-09	0.344448	0.562	0.48	GMEB2
	PT-S1	4.6297e-07	9.58287e-06	1.29525	chr6:147507785-147509388	SAMD5		aPT	KLF17	50	4266	17.92	10.67	1.68	0.000176			FIB	1.22e-11	9.11e-09	0.298897	0.555	0.487	NR3C1
	PT-S1	4.75721e-07	9.82808e-06	1.6509	chrX:17376710-17377665	NHS		aPT	Wt1	70	6647	25.09	16.62	1.51	0.000194			FIB	1.74e-11	1.3e-08	0.275769	0.565	0.5	LIN54
	PT-S1	4.85601e-07	9.99161e-06	1.83213	chr12:152792-153502	SLC6A13		aPT	Nr2f6(var.2)	49	4188	17.56	10.47	1.68	0.000216			FIB	4.67e-11	3.48e-08	0.324774	0.555	0.488	XBP1
	PT-S1	4.87385e-07	1.00226e-05	2.21682	chr5:32074039-32074832	PDZD2		aPT	SNAI1	51	4437	18.28	11.09	1.65	0.000241			FIB	6.49e-11	4.84e-08	0.297343	0.562	0.499	ZNF75D
	PT-S1	4.91186e-07	1.00918e-05	1.94544	chr7:99678782-99679585	CYP3A5		aPT	BACH1	57	5165	20.43	12.91	1.58	0.00028			FIB	4.47e-09	3.33e-06	0.306558	0.547	0.488	NR3C2
	PT-S1	5.02068e-07	1.02865e-05	2.26601	chr9:101433255-101433554	ALDOB		aPT	E2F6	52	4616	18.64	11.54	1.62	0.000337			FIB	6.97e-09	5.2e-06	0.257962	0.557	0.488	RFX7
	PT-S1	5.16173e-07	1.05367e-05	2.78377	chr15:89783273-89783893	ANPEP		aPT	KLF15	36	2826	12.9	7.07	1.83	0.000354			FIB	1.42e-08	1.06e-05	0.384844	0.551	0.491	RFX2
	PT-S1	5.67424e-07	1.14998e-05	2.54345	chr11:720590-720936	EPS8L2		aPT	KLF3	37	2947	13.26	7.37	1.8	0.000384			FIB	5.08e-08	3.79e-05	0.289579	0.543	0.491	Pax2
	PT-S1	5.67424e-07	1.14998e-05	2.54345	chr22:46160701-46161097	PPARA		aPT	Zic1::Zic2	70	6809	25.09	17.02	1.47	0.000396			M-FIB	0	0	1.08148	0.794	0.458	FOS
	PT-S1	6.24539e-07	1.25516e-05	2.58783	chr10:114607654-114607967	ABLIM1		aPT	MTF1	22	1437	7.89	3.59	2.19	0.000527			M-FIB	0	0	1.07725	0.765	0.465	BACH2
	PT-S1	6.53652e-07	1.30641e-05	1.27821	chr19:35040627-35042026	HPN		aPT	NR2F1(var.2)	45	3899	16.13	9.75	1.65	0.000542			M-FIB	0	0	1.05571	0.735	0.488	Tcf12
	PT-S1	6.89591e-07	1.3706e-05	2.02769	chr5:135657710-135658309	SLC25A48		aPT	PAX1	22	1461	7.89	3.65	2.16	0.000655			M-FIB	0	0	1.04512	0.808	0.457	JUNB
	PT-S1	6.96165e-07	1.38286e-05	2.30635	chr4:73481375-73481866	AFM		aPT	SMAD2::SMAD3::SMAD4	53	4871	19	12.18	1.56	0.000667			M-FIB	0	0	1.01883	0.774	0.466	JDP2
	PT-S1	6.96165e-07	1.38286e-05	2.30635	chr11:58725475-58725849	GLYAT		aPT	TFAP2C	34	2707	12.19	6.77	1.8	0.000667			M-FIB	0	0	1.01484	0.806	0.459	JUND
	PT-S1	7.21856e-07	1.42796e-05	2.48443	chr11:59791545-59792037	STX3		aPT	HIF1A	14	732	5.02	1.83	2.74	0.000704			M-FIB	0	0	1.00294	0.776	0.478	SPI1
	PT-S1	7.22407e-07	1.42829e-05	3.0312	chr9:130464543-130464826	ASS1		aPT	ZBTB6	52	4785	18.64	11.96	1.56	0.000778			M-FIB	0	0	0.996282	0.8	0.473	ETV1
	PT-S1	7.70663e-07	1.51382e-05	2.83563	chr5:119131464-119131829	DMXL1		aPT	TCF12(var.2)	50	4561	17.92	11.4	1.57	0.000825			M-FIB	0	0	0.951938	0.791	0.476	GABPA
	PT-S1	7.94188e-07	1.55414e-05	1.81387	chr19:44906088-44906681	APOE		aPT	ATF2	35	2858	12.54	7.15	1.76	0.000866			M-FIB	0	0	0.861125	0.771	0.479	ELF1
	PT-S1	8.14535e-07	1.58978e-05	1.45814	chr3:64560708-64561918	ADAMTS9-AS1		aPT	STAT3	61	5914	21.86	14.79	1.48	0.000958			M-FIB	0	0	0.809999	0.737	0.483	ZNF263
	PT-S1	8.15231e-07	1.59073e-05	2.26925	chr2:133568278-133568576	NCKAP5		aPT	Nr1h3::Rxra	42	3665	15.05	9.16	1.64	0.000974			M-FIB	0	0	0.757603	0.785	0.458	JUN(var.2)
	PT-S1	8.46226e-07	1.64338e-05	2.14551	chr22:50490742-50491188	MIOX		aPT	NR1H2::RXRA	40	3439	14.34	8.6	1.67	0.000983			M-FIB	0	0	0.610476	0.751	0.485	ZNF148
	PT-S1	8.60649e-07	1.66852e-05	2.08548	chr10:75781871-75782734	LRMDA		aPT	RXRB(var.2)	20	1315	7.17	3.29	2.18	0.00102			M-FIB	0	0	0.52752	0.758	0.492	KLF15
	PT-S1	8.88772e-07	1.72081e-05	1.60832	chr16:477127-478095	RAB11FIP3		aPT	BARX2	41	3561	14.7	8.9	1.65	0.00103			M-FIB	0	0	1.12606	0.721	0.48	CEBPD
	PT-S1	8.98718e-07	1.73547e-05	2.43066	chr7:123183404-123183780	SLC13A1		aPT	CEBPA	37	3119	13.26	7.8	1.7	0.00109			M-FIB	0	0	0.841435	0.729	0.484	IRF1
	PT-S1	9.10747e-07	1.75588e-05	1.53225	chr17:81082448-81083786	BAIAP2		aPT	ZEB1	50	4621	17.92	11.55	1.55	0.0011			M-FIB	2.85e-294	2.13e-291	0.85824	0.726	0.488	Stat2
	PT-S1	9.43902e-07	1.81314e-05	2.11965	chr6:3455074-3455349	SLC22A23		aPT	Stat4	55	5227	19.71	13.07	1.51	0.00114			M-FIB	1.52e-292	1.13e-289	0.987395	0.723	0.492	IRF3
	PT-S1	9.43902e-07	1.81314e-05	2.11965	chr18:28036179-28036831	CDH2		aPT	Zic2	62	6091	22.22	15.23	1.46	0.0012			M-FIB	2.47e-290	1.84e-287	0.76146	0.767	0.481	ELF3
	PT-S1	9.48372e-07	1.82013e-05	2.3541	chr11:67197121-67197695	PC		aPT	SNAI2	44	3950	15.77	9.88	1.6	0.00129			M-FIB	9.38e-286	7e-283	0.748211	0.772	0.48	EHF
	PT-S1	1.02992e-06	1.9624e-05	2.04219	chr8:84182135-84182461	RALYL		aPT	MYOD1	47	4302	16.85	10.76	1.57	0.0013			M-FIB	6.14e-284	4.58e-281	0.958454	0.736	0.465	BACH1
	PT-S1	1.0859e-06	2.05332e-05	3.00263	chr11:62968429-62968932	SLC22A8		aPT	TCF3	48	4431	17.2	11.08	1.55	0.00137			M-FIB	5.05e-282	3.77e-279	0.620147	0.721	0.492	E2F6
	PT-S1	1.09783e-06	2.07085e-05	2.38144	chr19:33495130-33495828	PEPD		aPT	RARG(var.3)	20	1352	7.17	3.38	2.12	0.00141			M-FIB	1.74e-262	1.3e-259	0.985878	0.702	0.485	MEIS2(var.2)
	PT-S1	1.10506e-06	2.08217e-05	2.73568	chr18:6412524-6412747	L3MBTL4		aPT	BACH2	38	3282	13.62	8.21	1.66	0.00144			M-FIB	1.18e-254	8.84e-252	0.976989	0.721	0.47	NFE2L1
	PT-S1	1.14129e-06	2.13844e-05	2.13116	chr2:233481562-233482197	USP40		aPT	TFAP2B	33	2728	11.83	6.82	1.73	0.00149			M-FIB	5.22e-253	3.89e-250	1.05664	0.699	0.488	Tcf21
	PT-S1	1.14881e-06	2.1509e-05	2.50281	chr9:101468100-101468551	TMEM246-AS1		aPT	ZNF740	44	3993	15.77	9.98	1.58	0.00159			M-FIB	3.89e-250	2.9e-247	0.578638	0.712	0.488	Wt1
	PT-S1	1.28418e-06	2.37667e-05	1.57196	chr4:185774089-185775630	SORBS2		aPT	RARA	41	3661	14.7	9.15	1.61	0.00173			M-FIB	1.89e-249	1.41e-246	0.972203	0.709	0.489	ZBTB18
	PT-S1	1.28986e-06	2.38623e-05	2.2187	chr11:66906278-66906814	PC		aPT	ZNF75D	48	4523	17.2	11.31	1.52	0.00208			M-FIB	3.85e-227	2.87e-224	0.797311	0.704	0.509	CTCF
	PT-S1	1.31342e-06	2.4262e-05	1.58332	chr12:174279-175602	SLC6A13		aPT	Znf281	50	4804	17.92	12.01	1.49	0.00249			M-FIB	4.31e-222	3.21e-219	0.798055	0.705	0.481	ERG
	PT-S1	1.33e-06	2.45294e-05	1.59128	chr11:58787739-58788800	GLYAT		aPT	TFAP2A(var.2)	35	3043	12.54	7.61	1.65	0.00249			M-FIB	2.08e-219	1.55e-216	0.495393	0.706	0.497	EGR1
	PT-S1	1.33919e-06	2.4666e-05	1.4427	chr5:35229135-35230626	PRLR		aPT	MEIS3	26	2050	9.32	5.13	1.82	0.00255			M-FIB	7.2e-216	5.37e-213	0.767344	0.704	0.481	ETS1
	PT-S1	1.34143e-06	2.4706e-05	1.91624	chr1:47984099-47984707	TRABD2B		aPT	CREB1	32	2709	11.47	6.77	1.69	0.00255			M-FIB	5.67e-211	4.23e-208	0.756138	0.697	0.488	STAT3
	PT-S1	1.35898e-06	2.49872e-05	1.77679	chr11:936095-936577	AP2A2		aPT	mix-a	33	2824	11.83	7.06	1.68	0.00259			M-FIB	6.85e-207	5.11e-204	0.777779	0.702	0.486	STAT1
	PT-S1	1.40097e-06	2.57189e-05	1.3177	chr5:151019963-151020769	GPX3		aPT	ONECUT1	39	3518	13.98	8.8	1.59	0.00269			M-FIB	5.12e-206	3.82e-203	0.87081	0.682	0.488	PBX2
	PT-S1	1.41203e-06	2.58798e-05	1.90204	chr12:100473275-100474033	NR1H4		aPT	EGR1	36	3174	12.9	7.94	1.63	0.00272			M-FIB	1.34e-202	9.96e-200	0.751881	0.701	0.481	FLI1
	PT-S1	1.53524e-06	2.79661e-05	2.23646	chr1:46764056-46764703	PDZK1IP1		aPT	Stat6	44	4113	15.77	10.28	1.53	0.0028			M-FIB	9.19e-199	6.86e-196	0.759532	0.691	0.497	NFATC2
	PT-S1	1.56021e-06	2.83863e-05	2.29441	chr4:110423814-110424566	ENPEP		aPT	ZKSCAN5	67	6954	24.01	17.39	1.38	0.00298			M-FIB	2.26e-194	1.69e-191	0.89897	0.68	0.484	CEBPG(var.2)
	PT-S1	1.56943e-06	2.85249e-05	1.31397	chr7:2631299-2632202	TTYH3		aPT	FOSL2	48	4616	17.2	11.54	1.49	0.00312			M-FIB	8.26e-189	6.16e-186	0.64761	0.698	0.487	ELK4
	PT-S1	1.74385e-06	3.13012e-05	1.90501	chr14:73386112-73386665	PAPLN		aPT	KLF9	67	6968	24.01	17.42	1.38	0.00313			M-FIB	2.59e-180	1.93e-177	0.676599	0.687	0.48	ETS2
	PT-S1	1.75981e-06	3.15619e-05	2.20258	chr4:113293236-113293781	ANK2		aPT	Arnt	37	3323	13.26	8.31	1.6	0.00323			M-FIB	5.47e-174	4.08e-171	0.762604	0.666	0.481	ATF4
	PT-S1	1.80205e-06	3.22978e-05	1.18919	chr9:75889797-75891494	PCSK5		aPT	Alx4	22	1664	7.89	4.16	1.9	0.00331			M-FIB	9.42e-170	7.02e-167	0.660786	0.678	0.486	Stat4
	PT-S1	1.80925e-06	3.24159e-05	1.82754	chr4:71382396-71383235	SLC4A4		aPT	NR4A1	49	4754	17.56	11.89	1.48	0.00335			M-FIB	2.51e-166	1.87e-163	0.55345	0.69	0.49	ZBTB7A
	PT-S1	1.86938e-06	3.32743e-05	2.06746	chr5:151101730-151102049	GPX3		aPT	SOHLH2	13	781	4.66	1.95	2.39	0.0036			M-FIB	9e-166	6.71e-163	0.685863	0.675	0.487	Stat5b
	PT-S1	1.88857e-06	3.35866e-05	1.72651	chr19:33291020-33291884	PEPD		aPT	Lhx3	42	3935	15.05	9.84	1.53	0.00365			M-FIB	2.87e-164	2.14e-161	0.691997	0.674	0.485	Stat5a
	PT-S1	1.9301e-06	3.42455e-05	1.93891	chr5:1348878-1349599	SLC6A19		aPT	KLF4	71	7524	25.45	18.81	1.35	0.00368			M-FIB	1.32e-163	9.82e-161	0.389175	0.684	0.495	KLF5
	PT-S1	1.94979e-06	3.45651e-05	1.2471	chr15:51621857-51623256	DMXL2		aPT	EWSR1-FLI1	88	9735	31.54	24.34	1.3	0.00371			M-FIB	1.95e-163	1.45e-160	0.578967	0.676	0.494	TFDP1
	PT-S1	1.97213e-06	3.48965e-05	1.37223	chr19:33520774-33522158	PEPD		aPT	LMX1B	33	2891	11.83	7.23	1.64	0.00371			M-FIB	8.11e-162	6.05e-159	0.795477	0.671	0.491	IRF2
	PT-S1	1.98366e-06	3.50922e-05	1.69764	chr7:226045-226785	FAM20C		aPT	ESX1	24	1911	8.6	4.78	1.8	0.00417			M-FIB	1.9e-156	1.42e-153	0.832933	0.65	0.477	CEBPB
	PT-S1	2.01599e-06	3.56016e-05	2.57073	chr20:44403771-44403983	HNF4A		aPT	TFAP2E	26	2135	9.32	5.34	1.75	0.00434			M-FIB	3.09e-156	2.31e-153	0.664144	0.678	0.5	NFAT5
	PT-S1	2.02922e-06	3.58065e-05	2.42473	chr7:50784103-50784386	GRB10		aPT	NOTO	21	1600	7.53	4	1.88	0.00443			M-FIB	3.92e-156	2.93e-153	0.749531	0.667	0.498	HOXA10
	PT-S1	2.05909e-06	3.61846e-05	1.60359	chr5:151099806-151100598	GPX3		aPT	PBX3	45	4345	16.13	10.86	1.48	0.00457			M-FIB	1.6e-154	1.19e-151	0.674136	0.672	0.486	IRF9
	PT-S1	2.09438e-06	3.67614e-05	1.97794	chr18:5998036-5998956	EPB41L3		aPT	HMBOX1	19	1397	6.81	3.49	1.95	0.0046			M-FIB	2.73e-152	2.04e-149	0.567206	0.674	0.493	ZKSCAN5
	PT-S1	2.13483e-06	3.74239e-05	2.34396	chr20:38838029-38838544	PPP1R16B		aPT	ARNT2	16	1095	5.73	2.74	2.09	0.00466			M-FIB	5.13e-152	3.83e-149	0.781712	0.651	0.479	CEBPG
	PT-S1	2.38858e-06	4.1455e-05	1.80666	chr3:53843467-53843724	CHDH		aPT	SPIB	78	8513	27.96	21.28	1.31	0.00484			M-FIB	4.04e-146	3.01e-143	0.713296	0.67	0.501	NFATC3
	PT-S1	2.43912e-06	4.21815e-05	2.94374	chr5:151321636-151321852	GPX3		aPT	ZBTB7C	15	1001	5.38	2.5	2.15	0.00484			M-FIB	2.78e-144	2.08e-141	0.580658	0.673	0.483	ETV6
	PT-S1	2.45974e-06	4.24845e-05	1.41966	chr7:50792246-50793946	GRB10		aPT	THRB(var.3)	34	3063	12.19	7.66	1.59	0.00497			M-FIB	3.4e-140	2.54e-137	0.668349	0.661	0.5	NFATC1
	PT-S1	2.49966e-06	4.29452e-05	2.23845	chr22:50165188-50165748	MIOX		aPT	BHLHE40	13	812	4.66	2.03	2.3	0.00497			M-FIB	1.98e-135	1.48e-132	0.677463	0.653	0.487	HOXC10
	PT-S1	2.59616e-06	4.43802e-05	2.50167	chr9:130319237-130319622	ASS1		aPT	ZBTB18	43	4128	15.41	10.32	1.49	0.00504			M-FIB	4.45e-134	3.32e-131	0.567088	0.645	0.486	ZNF384
	PT-S1	2.8519e-06	4.83397e-05	2.40426	chr7:100022514-100022904	ZKSCAN1		aPT	RHOXF1	21	1632	7.53	4.08	1.84	0.00552			M-FIB	2.02e-130	1.51e-127	0.641392	0.657	0.48	Nfe2l2
	PT-S1	2.90654e-06	4.91898e-05	1.28651	chr17:78186757-78187557	AFMID		aPT	TFDP1	17	1221	6.09	3.05	2	0.00574			M-FIB	4.75e-129	3.54e-126	0.417101	0.648	0.494	SP2
	PT-S1	2.96768e-06	5.00881e-05	2.32485	chr11:70785822-70786372	SHANK2		aPT	Foxl2	50	5030	17.92	12.58	1.43	0.00616			M-FIB	5.43e-129	4.05e-126	0.70229	0.654	0.487	HOXD10
	PT-S1	3.04721e-06	5.12912e-05	1.79661	chr1:204275009-204275792	PLEKHA6		aPT	ZBTB12	36	3342	12.9	8.36	1.54	0.00617			M-FIB	3.98e-128	2.97e-125	0.570275	0.654	0.492	MEF2C
	PT-S1	3.20883e-06	5.37881e-05	1.77647	chr5:31194891-31195426	CDH6		aPT	Znf423	27	2312	9.68	5.78	1.67	0.00635			M-FIB	7.86e-128	5.87e-125	0.7296	0.653	0.497	HOXD9
	PT-S1	3.25622e-06	5.45408e-05	2.16979	chr4:184766450-184766842	ACSL1		aPT	PAX5	17	1234	6.09	3.09	1.98	0.00636			M-FIB	3.13e-126	2.33e-123	0.622328	0.649	0.499	NFATC4
	PT-S1	3.25836e-06	5.45522e-05	2.43962	chr5:79119219-79119719	BHMT		aPT	JUN	32	2897	11.47	7.24	1.58	0.00685			M-FIB	2.52e-123	1.88e-120	0.549934	0.659	0.488	Foxj3
	PT-S1	3.25836e-06	5.45522e-05	2.43962	chr7:101891966-101892237	CUX1		aPT	BHLHE22(var.2)	40	3847	14.34	9.62	1.49	0.00704			M-FIB	5.01e-120	3.74e-117	0.525804	0.656	0.485	FOXP2
	PT-S1	3.3631e-06	5.62553e-05	2.09815	chr5:35452540-35453412	AGXT2		aPT	TP63	15	1054	5.38	2.64	2.04	0.00762			M-FIB	1.77e-119	1.32e-116	0.603631	0.65	0.485	HOXB9
	PT-S1	3.40817e-06	5.68585e-05	2.66039	chr7:73614307-73614682	MLXIPL		aPT	Rarb	43	4230	15.41	10.58	1.46	0.00767			M-FIB	2.09e-116	1.56e-113	0.614472	0.639	0.485	HOXD11
	PT-S1	3.51855e-06	5.84412e-05	1.44702	chr6:70124384-70125542	COL19A1		aPT	POU6F1	21	1685	7.53	4.21	1.79	0.0078			M-FIB	3e-116	2.24e-113	0.43477	0.64	0.493	NRF1
	PT-S1	3.5687e-06	5.9153e-05	1.55498	chr13:20519881-20520735	CRYL1		aPT	NR6A1	35	3278	12.54	8.2	1.53	0.00788			M-FIB	3.8e-116	2.83e-113	0.626767	0.642	0.486	HOXC9
	PT-S1	3.59906e-06	5.95768e-05	2.01709	chr20:19890420-19890708	RIN2		aPT	NHLH2	32	2927	11.47	7.32	1.57	0.00791			M-FIB	6.39e-114	4.77e-111	0.526561	0.645	0.49	Foxo1
	PT-S1	3.77822e-06	6.21974e-05	1.79695	chr1:65170310-65170968	AK4		aPT	ZNF682	38	3641	13.62	9.1	1.5	0.00811			M-FIB	1.43e-113	1.07e-110	0.605982	0.636	0.48	CREB1
	PT-S1	3.81687e-06	6.26897e-05	1.48026	chr10:114612783-114613899	ABLIM1		aPT	FOXC2	63	6767	22.58	16.92	1.33	0.00874			M-FIB	3.11e-112	2.32e-109	0.713352	0.632	0.476	MAFK
	PT-S1	3.882e-06	6.36668e-05	1.99616	chr19:7145419-7145984	INSR		aPT	HINFP	10	588	3.58	1.47	2.44	0.00878			M-FIB	6.34e-109	4.73e-106	0.506769	0.651	0.486	ETV5
	PT-S1	3.90847e-06	6.4053e-05	2.18583	chr14:103224884-103225626	AMN		aPT	HESX1	19	1491	6.81	3.73	1.83	0.00894			M-FIB	6.86e-108	5.12e-105	0.59568	0.636	0.482	JUN
	PT-S1	3.95692e-06	6.47929e-05	1.48516	chr10:60572146-60573612	ANK3		aPT	HOXB4	24	2040	8.6	5.1	1.69	0.00907			M-FIB	7.31e-108	5.46e-105	0.535368	0.664	0.492	ELF5
	PT-S1	4.02741e-06	6.58807e-05	1.48768	chr2:157840300-157841039	ACVR1		aPT	HOXD4	24	2040	8.6	5.1	1.69	0.00907			M-FIB	1.53e-106	1.14e-103	0.499864	0.644	0.484	ELK3
	PT-S1	4.11657e-06	6.71154e-05	2.30549	chr1:182795536-182795821	NPL		aPT	Rarg(var.2)	36	3429	12.9	8.57	1.51	0.00909			M-FIB	1.85e-104	1.38e-101	0.57447	0.636	0.49	MEIS1(var.2)
	PT-S1	4.13896e-06	6.74274e-05	1.12404	chr14:74083584-74085289	ALDH6A1		aPT	USF1	32	2958	11.47	7.4	1.55	0.00915			M-FIB	2.1e-103	1.57e-100	0.474091	0.645	0.496	RBPJ
	PT-S1	4.36617e-06	7.07335e-05	3.58696	chr16:20578248-20578451	ACSM2B		aPT	DUX4	29	2616	10.39	6.54	1.59	0.00945			M-FIB	4.87e-103	3.63e-100	0.534774	0.638	0.496	MZF1(var.2)
	PT-S1	4.38227e-06	7.09725e-05	1.50095	chr17:2710633-2711109	CLUH		aPT	Stat5a::Stat5b	47	4777	16.85	11.94	1.41	0.00952			M-FIB	1.97e-101	1.47e-98	0.53634	0.645	0.492	RUNX1
	PT-S1	4.55208e-06	7.35278e-05	2.57539	chr14:102824913-102825236	AMN		aPT	Arid3a	110	13056	39.43	32.64	1.21	0.00983			M-FIB	4.74e-97	3.53e-94	0.473742	0.639	0.482	ETV3
	PT-S1	4.69416e-06	7.53722e-05	1.87308	chr6:25883634-25884405	SLC17A3		aPT	GLIS2	18	1403	6.45	3.51	1.84	0.0101			M-FIB	4.85e-97	3.62e-94	0.367255	0.637	0.499	KLF11
	PT-S1	4.69416e-06	7.53722e-05	1.87308	chr21:38256422-38257046	KCNJ15		aPT	ZNF263	65	7075	23.3	17.69	1.32	0.0102			M-FIB	2.28e-96	1.7e-93	0.623251	0.628	0.477	JDP2(var.2)
	PT-S1	4.82767e-06	7.72863e-05	2.26218	chr22:24130403-24131036	UPB1		aPT	NFIX(var.2)	43	4306	15.41	10.77	1.43	0.0103			M-FIB	6.67e-92	4.97e-89	0.63914	0.609	0.483	GATA3
	PT-S1	5.43157e-06	8.5588e-05	2.78452	chr15:98891383-98891700	IGF1R		aPT	FOXD2	50	5174	17.92	12.94	1.39	0.0104			M-FIB	1.61e-89	1.2e-86	0.610462	0.617	0.478	ATF3
	PT-S1	5.60096e-06	8.78948e-05	1.71314	chr4:110370980-110371879	ENPEP		aPT	FOXC1	50	5178	17.92	12.95	1.38	0.0105			M-FIB	4.77e-87	3.56e-84	0.468212	0.624	0.493	MEF2A
	PT-S1	5.69768e-06	8.92409e-05	2.28586	chr4:71300630-71301332	SLC4A4		aPT	REST	38	3710	13.62	9.28	1.47	0.0108			M-FIB	9.33e-86	6.96e-83	0.537756	0.625	0.488	NFIL3
	PT-S1	5.922e-06	9.2382e-05	1.60038	chr5:95899657-95900677	ELL2		aPT	NR1D2	26	2301	9.32	5.75	1.62	0.011			M-FIB	8.58e-85	6.4e-82	0.523932	0.609	0.482	ATF2
	PT-S1	5.96689e-06	9.29344e-05	1.6104	chr9:130446122-130446820	ASS1		aPT	USF2	31	2880	11.11	7.2	1.54	0.011			M-FIB	4.92e-84	3.67e-81	0.623697	0.611	0.485	GATA6
	PT-S1	5.96935e-06	9.29689e-05	1.51857	chr20:57586266-57586662	PCK1		aPT	ZIC1	28	2532	10.04	6.33	1.59	0.011			M-FIB	6.63e-81	4.94e-78	0.306892	0.627	0.495	SP4
	PT-S1	6.12326e-06	9.52306e-05	1.77619	chr20:19888423-19888664	RIN2		aPT	NEUROD1	38	3718	13.62	9.3	1.47	0.0112			M-FIB	1.32e-80	9.88e-78	0.578031	0.609	0.485	SRF
	PT-S1	6.38099e-06	9.8835e-05	2.18533	chr3:185327067-185327324	MAP3K13		aPT	PAX9	19	1526	6.81	3.82	1.79	0.0112			M-FIB	1.11e-79	8.28e-77	0.358881	0.641	0.505	RREB1
	PT-S1	6.38099e-06	9.8835e-05	2.18533	chr15:84755983-84756425	SLC28A1		aPT	LHX6	18	1419	6.45	3.55	1.82	0.0113			M-FIB	2.27e-79	1.69e-76	0.44587	0.624	0.485	ELK1
	PT-S1	6.40133e-06	9.91294e-05	1.7562	chr20:19885946-19886390	RIN2		aPT	FOXB1	47	4825	16.85	12.06	1.4	0.0113			M-FIB	2.89e-79	2.16e-76	0.42175	0.632	0.495	FOXC1
	PT-S1	6.52581e-06	0.000100852	1.90952	chr11:17541248-17541718	USH1C		aPT	Ptf1a	34	3242	12.19	8.11	1.5	0.0113			M-FIB	2.75e-78	2.05e-75	0.521788	0.613	0.497	PRDM4
	PT-S1	6.64483e-06	0.000102407	1.73756	chr15:62759595-62760385	TLN2		aPT	ZBTB14	17	1324	6.09	3.31	1.84	0.0122			M-FIB	2.84e-76	2.12e-73	0.545991	0.605	0.484	JUND(var.2)
	PT-S1	6.99964e-06	0.000107356	1.80971	chr11:71118452-71119190	SHANK2		aPT	Ddit3::Cebpa	22	1877	7.89	4.69	1.68	0.0127			M-FIB	4.62e-76	3.45e-73	0.35655	0.62	0.496	PLAG1
	PT-S1	7.3874e-06	0.000112227	2.4335	chr16:12130573-12131188	SNX29		aPT	FOSL1::JUND(var.2)	14	1017	5.02	2.54	1.97	0.0128			M-FIB	9.71e-76	7.24e-73	0.269029	0.627	0.5	SP3
	PT-S1	7.65169e-06	0.000115747	2.67517	chr16:31664006-31664300	SLC5A2		aPT	FOS::JUN(var.2)	18	1439	6.45	3.6	1.79	0.0128			M-FIB	1.81e-74	1.35e-71	0.453908	0.618	0.488	RELA
	PT-S1	7.79944e-06	0.000117801	1.32894	chr4:2796127-2796860	SH3BP2		aPT	Tcf12	54	5759	19.35	14.4	1.34	0.0136			M-FIB	5.89e-74	4.39e-71	0.377346	0.612	0.496	Znf281
	PT-S1	7.81217e-06	0.000117916	2.34107	chr9:101465136-101465611	TMEM246-AS1		aPT	HES7	17	1341	6.09	3.35	1.82	0.0137			M-FIB	4.46e-73	3.33e-70	0.545338	0.59	0.484	GATA2
	PT-S1	7.82232e-06	0.000117984	2.9686	chr15:50206054-50206257	SLC27A2		aPT	Foxd3	70	7835	25.09	19.59	1.28	0.0141			M-FIB	4.27e-71	3.18e-68	0.475732	0.605	0.479	Creb5
	PT-S1	7.86831e-06	0.000118606	2.26596	chr6:3001359-3001604	NQO2		aPT	ATF3	15	1136	5.38	2.84	1.89	0.0143			M-FIB	1.83e-68	1.37e-65	0.367902	0.619	0.491	ELF2
	PT-S1	7.96891e-06	0.000120093	1.30829	chr17:45893730-45894910	MAPT		aPT	NR1I3	27	2490	9.68	6.23	1.55	0.0157			M-FIB	8.22e-64	6.13e-61	0.412926	0.607	0.492	ZBTB26
	PT-S1	8.06292e-06	0.000121355	2.05136	chr14:102914519-102915345	AMN		aPT	KLF2	47	4923	16.85	12.31	1.37	0.0159			M-FIB	1.33e-62	9.94e-60	0.427953	0.608	0.495	EBF3
	PT-S1	8.06474e-06	0.000121355	1.91323	chr22:46370523-46371275	PPARA		aPT	FOS	47	4926	16.85	12.32	1.37	0.016			M-FIB	3.02e-62	2.25e-59	0.42044	0.614	0.493	Stat6
	PT-S1	8.09923e-06	0.000121683	1.74601	chr4:113291885-113292948	ANK2		aPT	FOSL2::JUND(var.2)	17	1368	6.09	3.42	1.78	0.0163			M-FIB	3.29e-60	2.46e-57	0.363436	0.61	0.493	FOXN3
	PT-S1	8.89187e-06	0.000132407	1.27135	chr12:81077105-81078487	ACSS3		aPT	DLX5	17	1370	6.09	3.43	1.78	0.0165			M-FIB	1.22e-59	9.14e-57	0.525698	0.601	0.488	HLF
	PT-S1	8.94554e-06	0.000133169	1.79848	chr3:126178960-126179348	ALDH1L1		aPT	Foxf1	45	4690	16.13	11.73	1.38	0.0168			M-FIB	3.25e-58	2.42e-55	0.372149	0.595	0.492	ZNF528
	PT-S1	9.0432e-06	0.000134451	1.42875	chr2:217909296-217910587	TNS1		aPT	ASCL1	38	3825	13.62	9.56	1.42	0.0169			M-FIB	6.58e-54	4.91e-51	0.354378	0.598	0.5	Arid3a
	PT-S1	9.05889e-06	0.00013462	2.37353	chr1:59310699-59311163	FGGY		aPT	Ahr::Arnt	39	3957	13.98	9.89	1.41	0.0175			M-FIB	1.53e-53	1.14e-50	0.371612	0.593	0.494	TEAD4
	PT-S1	9.05889e-06	0.00013462	2.37353	chr6:26077912-26078347	SLC17A3		aPT	NR2C2	47	4984	16.85	12.46	1.35	0.0194			M-FIB	1.19e-52	8.84e-50	0.315446	0.6	0.495	EBF1
	PT-S1	9.13626e-06	0.000135699	1.65172	chr21:43922890-43923598	AGPAT3		aPT	PRDM1	60	6671	21.51	16.68	1.29	0.0208			M-FIB	1.02e-51	7.59e-49	0.377976	0.601	0.493	MZF1
	PT-S1	9.27778e-06	0.000137162	2.29126	chr18:28043481-28043910	CDH2		aPT	VDR	30	2908	10.75	7.27	1.48	0.0208			M-FIB	5.74e-51	4.28e-48	0.292084	0.596	0.496	ZNF682
	PT-S1	9.28817e-06	0.00013731	1.31836	chr1:145711048-145711732	PDZK1		aPT	CREB3L1	14	1086	5.02	2.72	1.85	0.0212			M-FIB	4.99e-50	3.72e-47	0.435248	0.578	0.479	ATF7
	PT-S1	9.35374e-06	0.000138137	2.52477	chr1:46969075-46969499	CYP4A11		aPT	PKNOX1	39	4010	13.98	10.03	1.39	0.0212			M-FIB	2.1e-48	1.57e-45	0.312117	0.6	0.493	TEAD2
	PT-S1	9.42694e-06	0.00013918	1.48245	chr6:160299830-160300774	PLG		aPT	NR1D1	29	2794	10.39	6.99	1.49	0.0213			M-FIB	3.93e-48	2.93e-45	0.396649	0.595	0.488	RUNX2
	PT-S1	9.49601e-06	0.000140116	2.003	chr19:19095749-19095986	SLC25A42		aPT	CREM	14	1087	5.02	2.72	1.85	0.0213			M-FIB	3.38e-47	2.52e-44	0.3641	0.597	0.494	TEAD3
	PT-S1	9.84763e-06	0.000144808	1.15524	chr2:31137011-31138963	GALNT14		aPT	FOS::JUN	42	4392	15.05	10.98	1.37	0.0218			M-FIB	2.07e-46	1.55e-43	0.35558	0.586	0.487	ZNF317
	PT-S1	1.00859e-05	0.000147825	1.24299	chr6:39214005-39215650	KCNK5		aPT	PLAGL2	21	1865	7.53	4.66	1.61	0.0219			M-FIB	9.82e-46	7.33e-43	0.406082	0.583	0.478	JUNB(var.2)
	PT-S1	1.03007e-05	0.000150636	2.58096	chr12:102849768-102850334	PAH		aPT	KLF11	38	3898	13.62	9.75	1.4	0.0221			M-FIB	1.63e-45	1.21e-42	0.351041	0.592	0.492	MEF2D
	PT-S1	1.03007e-05	0.000150636	2.58096	chr19:15633753-15634474	CYP4F3		aPT	RARB(var.3)	16	1310	5.73	3.28	1.75	0.0224			M-FIB	2.59e-45	1.93e-42	0.384354	0.594	0.493	TBP
	PT-S1	1.07743e-05	0.000156593	1.81113	chr14:23155082-23155588	SLC7A8		aPT	MLX	12	887	4.3	2.22	1.94	0.0228			M-FIB	1.36e-44	1.01e-41	0.266284	0.598	0.5	ZNF740
	PT-S1	1.16537e-05	0.000167791	2.01086	chr2:75518630-75519124	EVA1A		aPT	SP9	37	3789	13.26	9.47	1.4	0.0232			M-FIB	7.47e-43	5.57e-40	0.327198	0.586	0.487	REL
	PT-S1	1.17571e-05	0.000168748	1.27462	chr1:52926763-52928023	ECHDC2		aPT	TFAP2B(var.3)	25	2344	8.96	5.86	1.53	0.0236			M-FIB	5.47e-41	4.08e-38	0.262771	0.586	0.498	Plagl1
	PT-S1	1.24771e-05	0.000178133	1.74448	chr4:184810583-184811046	ACSL1		aPT	Dlx2	18	1546	6.45	3.87	1.67	0.0244			M-FIB	1.01e-40	7.5e-38	0.382214	0.583	0.484	Mecom
	PT-S1	1.33596e-05	0.000188459	2.49877	chr20:46618506-46619078	SLC13A3		aPT	PRRX1	23	2119	8.24	5.3	1.56	0.0246			M-FIB	4.58e-40	3.42e-37	0.305097	0.596	0.498	LIN54
	PT-S1	1.37909e-05	0.000194264	1.59417	chr6:3455474-3456226	SLC22A23		aPT	UNCX	23	2119	8.24	5.3	1.56	0.0246			M-FIB	1.34e-39	1e-36	0.498441	0.571	0.486	BACH2(var.2)
	PT-S1	1.42017e-05	0.000199598	2.16568	chr3:185361778-185362193	MAP3K13		aPT	GFI1	31	3074	11.11	7.69	1.45	0.0249			M-FIB	1.21e-38	9.03e-36	0.357593	0.581	0.493	ZNF282
	PT-S1	1.46735e-05	0.000204586	1.18088	chr12:3076419-3077731	TSPAN9		aPT	FOS::JUND	45	4812	16.13	12.03	1.34	0.0251			M-FIB	1.61e-38	1.2e-35	0.314608	0.587	0.493	ZNF341
	PT-S1	1.54707e-05	0.000214266	1.34982	chr17:19720490-19721215	SLC47A2		aPT	NFIL3	27	2597	9.68	6.49	1.49	0.0253			M-FIB	1.63e-37	1.22e-34	0.329492	0.58	0.49	RELB
	PT-S1	1.59697e-05	0.000220841	2.13019	chr2:217433562-217433938	DIRC3		aPT	NR2F1	44	4689	15.77	11.72	1.35	0.0253			M-FIB	2.25e-36	1.68e-33	0.285305	0.582	0.495	TEAD1
	PT-S1	1.59697e-05	0.000220841	2.13019	chr13:113023618-113024201	MCF2L		aPT	FOSL2::JUN(var.2)	18	1554	6.45	3.89	1.66	0.0255			M-FIB	1.67e-34	1.25e-31	0.289731	0.59	0.497	VEZF1
	PT-S1	1.6058e-05	0.00022184	1.82616	chr18:5527134-5528103	EPB41L3		aPT	MYBL1	7	411	2.51	1.03	2.44	0.0261			M-FIB	2.17e-34	1.62e-31	0.315284	0.559	0.48	CREM
	PT-S1	1.60631e-05	0.000221878	2.05545	chr5:151337040-151337600	GPX3		aPT	MEIS2	22	2017	7.89	5.04	1.56	0.0263			M-FIB	2.46e-33	1.83e-30	0.364247	0.57	0.492	HSF2
	PT-S1	1.60685e-05	0.000221911	1.90726	chr13:112895101-112895306	MCF2L		aPT	SNAI3	40	4204	14.34	10.51	1.36	0.0268			M-FIB	1.71e-32	1.28e-29	0.353731	0.568	0.477	OVOL2
	PT-S1	1.68976e-05	0.000232073	1.88968	chr1:204093059-204093633	PLEKHA6		aPT	KLF14	26	2493	9.32	6.23	1.5	0.027			M-FIB	2.36e-32	1.76e-29	0.359871	0.563	0.485	NR3C1
	PT-S1	1.68976e-05	0.000232073	1.17415	chr5:66595778-66597696	MAST4		aPT	JDP2(var.2)	15	1233	5.38	3.08	1.74	0.0273			M-FIB	5.58e-32	4.16e-29	0.33545	0.568	0.49	BCL6
	PT-S1	1.70616e-05	0.000234187	2.18418	chr3:69370200-69370667	FRMD4B		aPT	HIC2	30	2977	10.75	7.44	1.44	0.0274			M-FIB	5.7e-31	4.25e-28	0.363674	0.563	0.49	Smad4
	PT-S1	1.77762e-05	0.000242151	2.09729	chr11:63128101-63128642	SLC22A8		aPT	IRF1	105	12853	37.63	32.13	1.17	0.0292			M-FIB	1.88e-30	1.4e-27	0.347023	0.565	0.49	HSF1
	PT-S1	1.77762e-05	0.000242151	2.09729	chr18:28080669-28081194	CDH2		aPT	MAX	15	1245	5.38	3.11	1.73	0.0294			M-FIB	4.97e-30	3.71e-27	0.268867	0.568	0.495	ZNF16
	PT-S1	1.89673e-05	0.000257562	2.00299	chr8:133488447-133488720	ST3GAL1		aPT	Arx	18	1582	6.45	3.96	1.63	0.0297			M-FIB	4.28e-29	3.19e-26	0.289265	0.573	0.499	HINFP
	PT-S1	1.89673e-05	0.000257562	2.00299	chr16:4113160-4113534	ADCY9		aPT	Nkx2-5(var.2)	33	3365	11.83	8.41	1.41	0.0298			M-FIB	6.94e-29	5.18e-26	0.276833	0.562	0.482	PROX1
	PT-S1	1.89673e-05	0.000257562	2.00299	chr21:46451570-46452244	FTCD		aPT	EGR4	21	1931	7.53	4.83	1.56	0.0304			M-FIB	1.82e-28	1.36e-25	0.265291	0.576	0.497	ZNF75D
	PT-S1	1.95756e-05	0.000264067	1.7327	chr14:39233259-39234037	MIA2		aPT	Nfe2l2	40	4256	14.34	10.64	1.35	0.0318			M-FIB	7.52e-28	5.61e-25	0.261204	0.571	0.494	TCFL5
	PT-S1	1.98761e-05	0.000267395	1.91127	chr20:57573176-57573626	PCK1		aPT	NEUROG2(var.2)	35	3633	12.54	9.08	1.38	0.032			M-FIB	3.34e-27	2.49e-24	0.318254	0.565	0.486	NR3C2
	PT-S1	1.99382e-05	0.000268085	1.41629	chr17:43211379-43212381	TMEM106A		aPT	MITF	17	1484	6.09	3.71	1.64	0.0322			M-FIB	2.25e-26	1.68e-23	0.278443	0.563	0.495	GLIS2
	PT-S1	2.01473e-05	0.000270594	1.13649	chr4:71186008-71188263	SLC4A4		aPT	JUN(var.2)	47	5152	16.85	12.88	1.31	0.0325			M-FIB	9.24e-26	6.89e-23	0.279175	0.567	0.494	OSR2
	PT-S1	2.12708e-05	0.000283528	2.52546	chr17:81084656-81085012	BAIAP2		aPT	TFAP4	29	2900	10.39	7.25	1.43	0.0326			M-FIB	1.21e-25	8.99e-23	0.294038	0.56	0.479	Atf1
	PT-S1	2.2278e-05	0.000295665	1.24848	chr15:78950087-78952192	CTSH		aPT	CTCFL	39	4144	13.98	10.36	1.35	0.0332			M-FIB	4.4e-25	3.28e-22	0.278951	0.561	0.489	TCF21(var.2)
	PT-S1	2.37138e-05	0.000312	2.4008	chr15:50164459-50164669	SLC27A2		aPT	STAT1	42	4536	15.05	11.34	1.33	0.0346			M-FIB	9.67e-25	7.21e-22	0.255622	0.567	0.489	Pax2
	PT-S1	2.38481e-05	0.000313667	1.84363	chr11:17562698-17563609	USH1C		aPT	Rbpjl	38	4034	13.62	10.09	1.35	0.035			M-FIB	1.45e-24	1.09e-21	0.295795	0.547	0.477	HOXA9
	PT-S1	2.44198e-05	0.000320069	1.32751	chrX:17374659-17376308	NHS		aPT	ZBTB7B	11	841	3.94	2.1	1.88	0.0352			M-FIB	1.8e-22	1.34e-19	0.300446	0.559	0.492	Twist2
	PT-S1	2.61524e-05	0.000339839	2.12668	chr7:212286-212616	FAM20C		aPT	Stat5a	41	4417	14.7	11.04	1.33	0.0355			M-FIB	8.11e-21	6.05e-18	0.314226	0.537	0.479	E2F3
	PT-S1	2.62396e-05	0.000340556	2.04878	chr16:74459510-74460081	GLG1		aPT	VEZF1	18	1620	6.45	4.05	1.59	0.0361			M-FIB	8.1e-18	6.04e-15	0.255893	0.548	0.484	E2F4
	PT-S1	2.62396e-05	0.000340556	2.04878	chr18:5619168-5619681	EPB41L3		aPT	SP3	39	4173	13.98	10.43	1.34	0.0364			M-FIB	5.58e-17	4.16e-14	0.256866	0.537	0.482	TEF
	PT-S1	2.6339e-05	0.00034149	2.86169	chr5:79080845-79081064	BHMT2		aPT	ZNF317	41	4427	14.7	11.07	1.33	0.0366			M-FIB	4.66e-11	3.48e-08	0.315089	0.527	0.474	ZBED1
	PT-S1	2.71502e-05	0.000350886	1.78784	chr1:78047182-78047543	GIPC2		aPT	Smad2::Smad3	48	5322	17.2	13.31	1.29	0.0366			M-FIB	1.1e-10	8.23e-08	0.287899	0.519	0.485	SMAD3
	PT-S1	2.91293e-05	0.000371861	1.75199	chr2:26771085-26771584	KHK		aPT	HES5	15	1285	5.38	3.21	1.67	0.0372			M-FIB	2.03e-10	1.51e-07	0.253963	0.524	0.483	SMAD5
	PT-S1	2.95972e-05	0.000376956	1.84549	chr11:129278619-129278900	ARHGAP32		aPT	FOXG1	33	3439	11.83	8.6	1.38	0.0386			aFIB	1.91e-41	1.42e-38	1.15967	0.903	0.469	JUN(var.2)
	PT-S1	3.04086e-05	0.000385684	1.92012	chr3:171167997-171168464	TNIK		aPT	Foxj2	33	3439	11.83	8.6	1.38	0.0386			aFIB	6.77e-41	5.05e-38	1.05257	0.903	0.471	JUND
	PT-S1	3.04086e-05	0.000385684	1.92012	chr4:83538420-83538647	GPAT3		aPT	FOSL1::JUND	41	4447	14.7	11.12	1.32	0.0388			aFIB	2.3e-40	1.71e-37	1.0073	0.897	0.469	JUNB
	PT-S1	3.04467e-05	0.000385879	2.49689	chr5:151321898-151322143	GPX3		aPT	MEF2C	61	7043	21.86	17.61	1.24	0.0391			aFIB	1.67e-39	1.24e-36	1.07696	0.897	0.469	FOS
	PT-S1	3.1678e-05	0.000399758	1.46315	chr3:126197544-126198592	ALDH1L1		aPT	HOXA10	36	3818	12.9	9.55	1.35	0.0392			aFIB	4.74e-37	3.54e-34	1.37504	0.873	0.475	JDP2
	PT-S1	3.21997e-05	0.000405696	1.58693	chr22:50398638-50400086	MIOX		aPT	DUXA	24	2355	8.6	5.89	1.46	0.0412			aFIB	6.91e-36	5.15e-33	1.65841	0.873	0.474	BACH2
	PT-S1	3.33891e-05	0.000419308	2.37481	chr2:200466710-200467236	SPATS2L		aPT	TFE3	20	1880	7.17	4.7	1.53	0.0413			aFIB	9.9e-29	7.39e-26	1.2173	0.788	0.499	IRF3
	PT-S1	3.42337e-05	0.000428298	2.28042	chr5:1470648-1471213	SLC6A19		aPT	ZIC5	23	2236	8.24	5.59	1.47	0.0413			aFIB	1.03e-26	7.68e-24	1.59224	0.776	0.487	CEBPD
	PT-S1	3.48143e-05	0.000434455	1.24759	chr19:8208732-8210146	CERS4		aPT	TFAP2C(var.2)	43	4725	15.41	11.81	1.3	0.0416			aFIB	1.85e-26	1.38e-23	1.18505	0.812	0.474	BACH1
	PT-S1	3.56696e-05	0.000443688	1.3128	chr14:23182353-23183867	SLC7A8		aPT	CREB3L4(var.2)	9	655	3.23	1.64	1.97	0.0416			aFIB	1.51e-23	1.13e-20	0.604966	0.812	0.5	KLF15
	PT-S1	3.60876e-05	0.000448782	1.1381	chr5:42422920-42425087	GHR		aPT	HES2	12	973	4.3	2.43	1.77	0.0417			aFIB	5.79e-22	4.32e-19	1.00646	0.794	0.496	Stat2
	PT-S1	3.65789e-05	0.000453697	2.62924	chr10:75647036-75647236	LRMDA		aPT	ASCL1(var.2)	47	5245	16.85	13.11	1.28	0.0422			aFIB	9.85e-22	7.34e-19	1.07405	0.776	0.478	NFE2L1
	PT-S1	3.66653e-05	0.000454753	1.22366	chr17:81043504-81045083	BAIAP2		aPT	EGR3	21	2006	7.53	5.02	1.5	0.0428			aFIB	3.55e-21	2.65e-18	1.03189	0.782	0.49	CEBPG(var.2)
	PT-S1	3.81537e-05	0.000471004	1.83155	chr8:133005398-133006639	ST3GAL1		aPT	Rhox11	19	1771	6.81	4.43	1.54	0.0429			aFIB	3.48e-20	2.6e-17	0.564323	0.782	0.494	ZNF148
	PT-S1	3.8327e-05	0.000472861	2.41785	chrX:50812381-50812581	SHROOM4		aPT	SP1	38	4103	13.62	10.26	1.33	0.0434			aFIB	3.82e-19	2.85e-16	0.803912	0.758	0.492	IRF1
	PT-S1	3.86237e-05	0.000475673	1.70887	chr4:188439546-188440250	LINC01060		aPT	NRL	26	2611	9.32	6.53	1.43	0.0435			aFIB	6.51e-18	4.85e-15	0.693974	0.758	0.491	ZNF263
	PT-S1	3.94935e-05	0.000484863	1.81641	chr7:2622102-2622416	TTYH3		aPT	Prdm15	39	4234	13.98	10.59	1.32	0.044			aFIB	1.29e-17	9.6e-15	0.644114	0.727	0.504	EGR1
	PT-S1	3.99375e-05	0.000489944	2.22918	chr5:151406376-151406890	GPX3		aPT	Foxq1	36	3856	12.9	9.64	1.34	0.0442			aFIB	2.27e-16	1.69e-13	0.888852	0.77	0.497	IRF2
	PT-S1	4.0002e-05	0.000490638	1.58918	chr3:105368659-105368925	ALCAM		aPT	ESR2	35	3736	12.54	9.34	1.34	0.045			aFIB	2.32e-16	1.73e-13	0.935735	0.733	0.5	MZF1(var.2)
	PT-S1	4.01045e-05	0.000491683	1.67255	chr7:2632666-2632962	TTYH3		aPT	BHLHE41	10	771	3.58	1.93	1.86	0.0454			aFIB	3.56e-16	2.65e-13	1.05573	0.703	0.487	ATF4
	PT-S1	4.02126e-05	0.000491781	2.31219	chr2:217813734-217814080	TNS1		aPT	Plagl1	43	4756	15.41	11.89	1.3	0.0454			aFIB	5.08e-16	3.79e-13	0.577378	0.733	0.499	E2F6
	PT-S1	4.07896e-05	0.000498135	1.62684	chr5:135570151-135570462	SLC25A48		aPT	TCF4	42	4634	15.05	11.59	1.3	0.0462			aFIB	7.12e-16	5.31e-13	1.09588	0.727	0.493	Stat5b
	PT-S1	4.143e-05	0.00050584	1.20697	chr2:31083014-31083992	GALNT14		aPT	HLTF	16	1440	5.73	3.6	1.59	0.0465			aFIB	1.11e-15	8.28e-13	0.536731	0.703	0.501	KLF5
	PT-S1	4.54707e-05	0.000549222	1.53987	chr9:2809518-2810489	PUM3		aPT	RAX	20	1908	7.17	4.77	1.5	0.0468			aFIB	2.8e-15	2.09e-12	1.25129	0.721	0.487	JUN
	PT-S1	4.85355e-05	0.000581213	2.52631	chr5:151458470-151458684	GPX3		aPT	EHF	61	7118	21.86	17.8	1.23	0.0468			aFIB	6.44e-15	4.8e-12	0.774434	0.733	0.485	Nfe2l2
	PT-S1	4.85355e-05	0.000581213	2.52631	chr14:64000638-64000993	SYNE2		aPT	Lhx4	17	1558	6.09	3.9	1.56	0.0471			aFIB	1.07e-14	8e-12	0.996625	0.667	0.493	STAT1
	PT-S1	4.90266e-05	0.000586059	1.68796	chr10:131937474-131938179	PPP2R2D		aPT	Arid5a	26	2634	9.32	6.59	1.42	0.0475			aFIB	3.32e-14	2.48e-11	0.975072	0.685	0.495	TWIST1
	PT-S1	4.93554e-05	0.000589517	1.37786	chr14:73237836-73238830	PAPLN		aPT	NHLH1	33	3509	11.83	8.77	1.35	0.0487			aFIB	3.93e-14	2.93e-11	1.1137	0.703	0.495	STAT3
	PT-S1	4.9951e-05	0.00059621	1.59762	chr2:200353463-200354289	SPATS2L		aPT	NFKB1	19	1799	6.81	4.5	1.51	0.0487			aFIB	1.12e-13	8.33e-11	1.01471	0.679	0.485	CREB1
	PT-S1	5.04862e-05	0.000601598	1.17148	chr6:35731164-35732474	FKBP5		aPT	FOSB::JUNB	36	3891	12.9	9.73	1.33	0.0493			aFIB	1.11e-12	8.29e-10	1.20634	0.673	0.483	CEBPB
	PT-S1	5.24986e-05	0.000621426	2.05323	chr1:173717162-173717494	KLHL20		DTL2	KLF15	53	4690	36.3	11.73	3.1	1.11e-14			aFIB	1.57e-12	1.17e-09	0.971999	0.703	0.503	NFATC2
	PT-S1	5.39805e-05	0.000637107	1.95966	chr4:71239343-71239656	SLC4A4		DTL2	Wt1	68	8401	46.58	21	2.22	4.55e-12			aFIB	2.26e-12	1.69e-09	0.459621	0.721	0.503	KLF4
	PT-S1	5.39805e-05	0.000637107	1.95966	chr6:25955714-25956653	SLC17A1		DTL2	ZNF148	73	9503	50	23.76	2.1	5.21e-12			aFIB	3.2e-12	2.38e-09	0.87224	0.709	0.488	JUND(var.2)
	PT-S1	5.52405e-05	0.00065026	1.5315	chr16:74479741-74480977	GLG1		DTL2	PLAG1	51	5244	34.93	13.11	2.66	1.43e-11			aFIB	3.24e-12	2.42e-09	0.718383	0.721	0.492	IRF9
	PT-S1	5.59769e-05	0.000657002	1.16435	chr13:20525105-20526873	CRYL1		DTL2	E2F6	55	6054	37.67	15.14	2.49	2.24e-11			aFIB	1.05e-11	7.84e-09	0.781375	0.709	0.486	ATF2
	PT-S1	5.67039e-05	0.000663475	2.68071	chr21:43916817-43917017	AGPAT3		DTL2	KLF11	51	5364	34.93	13.41	2.6	3.31e-11			aFIB	1.24e-11	9.22e-09	0.73295	0.667	0.492	Stat4
	PT-S1	5.80118e-05	0.000676766	1.7266	chr11:27054941-27055518	BBOX1		DTL2	KLF5	71	9465	48.63	23.66	2.06	4.33e-11			aFIB	1.42e-11	1.06e-08	0.611467	0.721	0.491	ZNF384
	PT-S1	5.80123e-05	0.000676766	2.10172	chr4:71343726-71344029	SLC4A4		DTL2	EGR1	47	4729	32.19	11.82	2.72	6.14e-11			aFIB	1.65e-11	1.23e-08	0.581445	0.745	0.484	ETV1
	PT-S1	5.84226e-05	0.00068102	2.78574	chr12:50439334-50439713	LARP4		DTL2	KLF16	58	6897	39.73	17.24	2.3	1.09e-10			aFIB	2.31e-11	1.72e-08	0.783363	0.764	0.489	ELF1
	PT-S1	6.26183e-05	0.000723595	2.16001	chr5:35456285-35456875	AGXT2		DTL2	KLF17	49	5349	33.56	13.37	2.51	3.56e-10			aFIB	3.86e-11	2.88e-08	0.620446	0.715	0.487	ETS2
	PT-S1	6.41493e-05	0.000739179	2.06614	chr16:89599442-89599710	DPEP1		DTL2	KLF4	69	9714	47.26	24.29	1.95	1.3e-09			aFIB	5.58e-11	4.16e-08	0.594681	0.745	0.494	ELK4
	PT-S1	6.51005e-05	0.000749769	1.19796	chr22:28441709-28443773	TTC28		DTL2	ZBTB14	31	2510	21.23	6.28	3.38	1.79e-09			aFIB	8.72e-11	6.51e-08	0.825854	0.648	0.482	JDP2(var.2)
	PT-S1	6.5509e-05	0.000753914	2.23151	chr2:228038-228557	SH3YL1		DTL2	SP2	51	6047	34.93	15.12	2.31	2.45e-09			aFIB	1.23e-10	9.14e-08	0.576248	0.691	0.491	Stat5a
	PT-S1	6.5509e-05	0.000753914	2.23151	chr10:72522705-72522960	MICU1		DTL2	SP9	48	5479	32.88	13.7	2.4	2.62e-09			aFIB	1.54e-10	1.15e-07	1.13402	0.685	0.481	MAFK
	PT-S1	6.56492e-05	0.000754596	2.32137	chr18:28167863-28168260	CDH2		DTL2	MZF1(var.2)	39	3852	26.71	9.63	2.77	2.71e-09			aFIB	1.55e-10	1.15e-07	0.758189	0.661	0.507	NFATC3
	PT-S1	6.6585e-05	0.000763907	1.77477	chr1:204278382-204278916	PLEKHA6		DTL2	Znf281	52	6265	35.62	15.66	2.27	2.77e-09			aFIB	1.67e-10	1.25e-07	0.567577	0.679	0.498	NRF1
	PT-S1	6.7357e-05	0.000771823	1.87281	chr5:10305013-10305213	CMBL		DTL2	ZNF740	47	5385	32.19	13.46	2.39	4.68e-09			aFIB	2.47e-10	1.85e-07	0.528644	0.715	0.5	TFDP1
	PT-S1	6.76067e-05	0.000773639	1.22623	chr9:123928555-123930386	DENND1A		DTL2	TFDP1	27	2030	18.49	5.08	3.64	5.13e-09			aFIB	2.49e-10	1.86e-07	0.629128	0.715	0.49	EHF
	PT-S1	7.21506e-05	0.000819635	1.72519	chr2:200379775-200380330	SPATS2L		DTL2	RREB1	59	7836	40.41	19.59	2.06	5.63e-09			aFIB	3.11e-10	2.32e-07	0.710279	0.691	0.497	MEF2C
	PT-S1	7.26401e-05	0.000825059	1.40351	chr7:105678385-105679382	ATXN7L1		DTL2	NRF1	29	2351	19.86	5.88	3.38	6.81e-09			aFIB	3.78e-10	2.82e-07	0.570631	0.745	0.491	ELF3
	PT-S1	7.45553e-05	0.000844548	1.33473	chr4:113146816-113148104	ANK2		DTL2	TFAP2A(var.2)	38	4072	26.03	10.18	2.56	4.14e-08			aFIB	3.8e-10	2.83e-07	0.644602	0.727	0.488	ERG
	PT-S1	8.01794e-05	0.000898188	3.05118	chr7:107778865-107779245	SLC26A3		DTL2	KLF10	46	5651	31.51	14.13	2.23	6.35e-08			aFIB	5.17e-10	3.86e-07	0.786426	0.685	0.493	NFIL3
	PT-S1	8.21544e-05	0.000916704	1.97478	chr7:102129729-102130390	CUX1		DTL2	INSM1	41	4711	28.08	11.78	2.38	7.15e-08			aFIB	5.87e-10	4.38e-07	0.454495	0.679	0.495	Wt1
	PT-S1	8.63598e-05	0.00095624	1.38041	chr20:19775329-19776345	RIN2		DTL2	ZIC3	32	3194	21.92	7.99	2.74	1.32e-07			aFIB	5.95e-10	4.44e-07	0.681356	0.655	0.497	ZBTB7A
	PT-S1	8.88927e-05	0.000979551	1.54701	chr4:84894366-84895163	WDFY3		DTL2	ZEB1	46	5896	31.51	14.74	2.14	2.26e-07			aFIB	6.27e-10	4.68e-07	0.544904	0.703	0.488	ETS1
	PT-S1	9.02401e-05	0.000992141	2.20642	chr5:76503877-76504369	IQGAP2		DTL2	KLF2	50	6726	34.25	16.82	2.04	2.39e-07			aFIB	9.39e-10	7e-07	0.77593	0.673	0.484	CEBPG
	PT-S1	9.02401e-05	0.000992141	2.20642	chr10:72523879-72524173	MICU1		DTL2	MAZ	55	7914	37.67	19.79	1.9	4.12e-07			aFIB	1.06e-09	7.88e-07	0.43706	0.703	0.5	PLAG1
	PT-S1	9.37572e-05	0.00102859	2.01315	chr15:89869331-89870035	ANPEP		DTL2	TCFL5	20	1512	13.7	3.78	3.62	6.83e-07			aFIB	1.06e-09	7.94e-07	0.581114	0.691	0.489	FLI1
	PT-S1	9.75067e-05	0.00106606	1.80469	chr16:89623306-89624067	DPEP1		DTL2	KLF3	36	4172	24.66	10.43	2.36	7.09e-07			aFIB	1.47e-09	1.1e-06	0.515015	0.685	0.498	ZKSCAN5
	PT-S1	0.000100538	0.00109692	1.46543	chr2:108285502-108286180	SULT1C2		DTL2	SP8	45	5933	30.82	14.83	2.08	7.27e-07			aFIB	1.99e-09	1.49e-06	0.488233	0.697	0.499	SP4
	PT-S1	0.000103393	0.00112347	1.27636	chr10:60139904-60141459	ANK3		DTL2	Zic1::Zic2	54	7884	36.99	19.71	1.88	9.04e-07			aFIB	2.3e-09	1.72e-06	0.661257	0.685	0.516	CTCF
	PT-S1	0.000103492	0.00112441	1.24218	chr7:138981071-138982143	KIAA1549		DTL2	VEZF1	24	2174	16.44	5.44	3.02	1.2e-06			aFIB	2.55e-09	1.9e-06	0.399402	0.715	0.486	GABPA
	PT-S1	0.000109594	0.00117963	1.08235	chr9:14314121-14316257	NFIB		DTL2	PLAGL2	27	2670	18.49	6.68	2.77	1.28e-06			aFIB	4.95e-09	3.69e-06	0.512489	0.721	0.495	ELF4
	PT-S1	0.000111197	0.00119262	2.52736	chr17:50468456-50468745	ACSF2		DTL2	KLF9	56	8455	38.36	21.14	1.81	1.51e-06			aFIB	7.21e-09	5.38e-06	0.734946	0.63	0.482	ATF3
	PT-S1	0.000115654	0.00123375	1.92992	chr7:117727867-117728263	CTTNBP2		DTL2	GLI2	31	3411	21.23	8.53	2.49	1.75e-06			aFIB	1.22e-08	9.11e-06	0.793561	0.612	0.483	Creb5
	PT-S1	0.000115654	0.00123375	1.92992	chr10:131943444-131943831	PPP2R2D		DTL2	EGR3	29	3059	19.86	7.65	2.6	1.76e-06			aFIB	1.36e-08	1.01e-05	0.520787	0.709	0.489	ETV6
	PT-S1	0.000115832	0.0012354	1.38272	chr2:217434096-217434518	DIRC3		DTL2	Ahr::Arnt	37	4627	25.34	11.57	2.19	2.95e-06			aFIB	1.53e-08	1.14e-05	0.678946	0.667	0.489	SRF
	PT-S1	0.000115852	0.0012354	2.11347	chr9:14302530-14302764	NFIB		DTL2	SP3	42	5812	28.77	14.53	1.98	6.89e-06			aFIB	1.72e-08	1.28e-05	0.920689	0.642	0.493	MEIS2(var.2)
	PT-S1	0.000116509	0.00124152	1.31919	chr1:204417077-204417941	PLEKHA6		DTL2	IRF2	31	3650	21.23	9.13	2.33	7.02e-06			aFIB	2.82e-08	2.1e-05	0.555956	0.642	0.496	ZBTB18
	PT-S1	0.000116542	0.0012418	1.49361	chr2:133566914-133567552	NCKAP5		DTL2	ZIC4	28	3112	19.18	7.78	2.47	7.41e-06			aFIB	3.26e-08	2.43e-05	0.942199	0.63	0.481	JUNB(var.2)
	PT-S1	0.000118875	0.00126449	1.65046	chr21:43883866-43884660	AGPAT3		DTL2	ZNF682	36	4623	24.66	11.56	2.13	7.64e-06			aFIB	4.71e-08	3.52e-05	0.601814	0.636	0.491	HLF
	PT-S1	0.000119204	0.00126602	1.34162	chr1:47997332-47997906	TRABD2B		DTL2	TFAP2C	30	3517	20.55	8.79	2.34	9.39e-06			aFIB	6.16e-08	4.59e-05	0.424913	0.697	0.495	ELF2
	PT-S1	0.000121243	0.0012815	2.60671	chr21:43944682-43944882	AGPAT3		DTL2	ZKSCAN5	52	8046	35.62	20.12	1.77	9.42e-06			aFIB	7.5e-08	5.59e-05	0.863969	0.606	0.492	HOXC10
	PT-S1	0.000123486	0.00130119	1.33154	chr11:114179040-114179768	ZBTB16		DTL2	SP4	37	4900	25.34	12.25	2.07	1.11e-05			aFIB	1.17e-07	8.74e-05	0.619912	0.667	0.498	MEF2A
	PT-S1	0.000124797	0.00131111	1.99269	chr12:113285721-113286758	TPCN1		DTL2	EWSR1-FLI1	64	10913	43.84	27.28	1.61	1.24e-05			aFIB	1.24e-07	9.25e-05	0.745051	0.648	0.482	ATF7
	PT-S1	0.000126738	0.0013312	1.40896	chr9:116156524-116157323	PAPPA		DTL2	ZNF263	54	8636	36.99	21.59	1.71	1.54e-05			aFIB	1.85e-07	0.000137769	0.391382	0.667	0.499	SP2
	PT-S1	0.000126738	0.0013312	1.40896	chr9:128202966-128204346	DNM1		DTL2	EGR2	20	1871	13.7	4.68	2.93	1.64e-05			aFIB	3.05e-07	0.0002276	0.577382	0.642	0.505	NFATC1
	PT-S1	0.000130918	0.00137028	1.33373	chr4:2792679-2793101	SH3BP2		DTL2	NFKB1	22	2198	15.07	5.5	2.74	1.65e-05			aFIB	5.21e-07	0.000388598	0.405414	0.642	0.488	ETV3
	PT-S1	0.000132358	0.00138473	1.13204	chr12:68932312-68933638	CPM		DTL2	Zfx	46	6964	31.51	17.41	1.81	2.31e-05			aFIB	9.46e-07	0.00070537	0.465601	0.642	0.489	ELK3
	PT-S1	0.000132827	0.00138598	1.47416	chr3:185328441-185329312	MAP3K13		DTL2	SOX10	35	4689	23.97	11.72	2.05	2.63e-05			aFIB	1.37e-06	0.00102086	0.632654	0.655	0.495	ZNF528
	PT-S1	0.000141301	0.00146192	2.03662	chr6:26075328-26075886	SLC17A1		DTL2	TFAP2B(var.2)	29	3522	19.86	8.81	2.26	2.63e-05			aFIB	1.54e-06	0.00114756	0.683392	0.636	0.495	PBX2
	PT-S1	0.00014541	0.00150148	1.67598	chr1:204345266-204345984	PLEKHA6		DTL2	TFAP2B	29	3523	19.86	8.81	2.26	2.65e-05			aFIB	1.82e-06	0.00136078	0.923557	0.655	0.492	HOXD10
	PT-S1	0.000146106	0.00150846	1.8239	chr4:1793976-1794222	FGFR3		DTL2	Plagl1	41	5955	28.08	14.89	1.89	2.97e-05			aFIB	1.98e-06	0.00147361	0.567689	0.655	0.495	Tcf21
	PT-S1	0.000147656	0.00152187	1.64729	chr4:82042980-82043604	RASGEF1B		DTL2	CTCFL	40	5755	27.4	14.39	1.9	3.1e-05			aFIB	2.47e-06	0.00184448	0.472104	0.648	0.502	HINFP
	PT-S1	0.000150209	0.00154308	2.30237	chr11:27056908-27057144	BBOX1		DTL2	ZNF460	65	11456	44.52	28.64	1.55	3.12e-05			aFIB	2.51e-06	0.00187026	0.551859	0.624	0.5	Znf281
	PT-S1	0.000156905	0.00160515	2.08963	chr17:18343712-18344069	SHMT1		DTL2	STAT1::STAT2	50	7988	34.25	19.97	1.71	3.75e-05			aFIB	2.68e-06	0.00200067	0.354948	0.642	0.501	KLF6
	PT-S1	0.000160288	0.00162889	1.26345	chr16:474360-475111	RAB11FIP3		DTL2	EBF1	38	5390	26.03	13.48	1.93	3.84e-05			aFIB	2.93e-06	0.0021874	0.663612	0.588	0.49	HOXB9
	PT-S1	0.000163836	0.00166309	1.7591	chr2:84427191-84427620	SUCLG1		DTL2	RBPJ	42	6325	28.77	15.81	1.82	5.41e-05			aFIB	3.95e-06	0.00294374	0.487027	0.636	0.496	Tcf12
	PT-S1	0.000165659	0.00167999	1.97193	chr20:46680622-46681595	SLC13A3		DTL2	SPIB	53	8886	36.3	22.22	1.63	7.44e-05			aFIB	4.19e-06	0.00312566	0.308307	0.618	0.504	SP3
	PT-S1	0.000167324	0.00169371	1.74496	chr4:1784939-1785401	FGFR3		DTL2	NFKB2	20	2092	13.7	5.23	2.62	7.81e-05			aFIB	5.63e-06	0.00419633	0.643928	0.6	0.491	HOXC9
	PT-S1	0.000173207	0.00174346	1.71873	chr12:109831242-109831599	TRPV4		DTL2	HES1	17	1599	11.64	4	2.91	7.94e-05			aFIB	5.95e-06	0.00443637	0.388607	0.63	0.496	SP1
	PT-S1	0.000174909	0.00175941	1.02935	chr4:78056254-78059804	FRAS1		DTL2	ZIC1	27	3383	18.49	8.46	2.19	8.92e-05			aFIB	7.16e-06	0.00534179	0.547178	0.618	0.49	HOXD11
	PT-S1	0.000177209	0.00177636	1.94326	chr18:692642-693231	ENOSF1		DTL2	GLIS2	19	1963	13.01	4.91	2.65	0.000102			aFIB	1.58e-05	0.011786	0.286191	0.624	0.508	KLF9
	PT-S1	0.000178916	0.00179279	1.24154	chr6:3456678-3457555	SLC22A23		DTL2	HINFP	14	1168	9.59	2.92	3.28	0.000102			aFIB	1.82e-05	0.0135992	0.405341	0.642	0.499	ZNF682
	PT-S1	0.000181974	0.0018187	1.59514	chr14:72906052-72907067	PAPLN		DTL2	ELF3	48	7898	32.88	19.75	1.67	0.000124			aFIB	2.02e-05	0.0150832	0.523278	0.673	0.504	NFATC4
	PT-S1	0.0001826	0.00182397	1.14796	chr19:38974917-38976853	FBXO17		DTL2	ASCL1(var.2)	41	6407	28.08	16.02	1.75	0.000158			aFIB	2.42e-05	0.0180205	0.537506	0.661	0.506	NFAT5
	PT-S1	0.000188179	0.00186949	1.19476	chr22:46267389-46268152	TTC38		DTL2	ZIC5	25	3121	17.12	7.8	2.19	0.00016			aFIB	3.74e-05	0.0279185	0.314218	0.655	0.503	KLF11
	PT-S1	0.000190923	0.00189139	1.42582	chr5:135570792-135571443	SLC25A48		DTL2	SMAD2::SMAD3::SMAD4	36	5336	24.66	13.34	1.85	0.000161			aFIB	5.9e-05	0.043989	0.4476	0.606	0.491	ZNF410
	PT-S1	0.000190931	0.00189139	2.10787	chr6:25872719-25873071	SLC17A3		DTL2	TCF4	38	5764	26.03	14.41	1.81	0.000162			aFIB	7.5e-05	0.0559568	0.407717	0.606	0.496	Stat6
	PT-S1	0.000190931	0.00189139	2.10787	chr15:98890040-98890497	IGF1R		DTL2	TFAP2E	24	2967	16.44	7.42	2.22	0.000191			aFIB	7.74e-05	0.0577229	0.472663	0.6	0.498	TEAD1
	PT-S1	0.000199355	0.00196788	1.77377	chr7:90726210-90726920	CDK14		DTL2	ETV2	19	2061	13.01	5.15	2.53	0.000191			aFIB	0.000101181	0.075481	0.402217	0.594	0.489	CENPB
	PT-S1	0.000202171	0.00199346	2.39506	chr7:43479088-43479458	HECW1		DTL2	ZNF16	34	4976	23.29	12.44	1.87	0.000203			aFIB	0.000118773	0.0886043	0.434145	0.624	0.501	RBPJ
	PT-S1	0.000204183	0.00200751	1.7584	chr1:204697645-204698274	PLEKHA6		DTL2	HIC2	27	3606	18.49	9.02	2.05	0.000254			aFIB	0.000121989	0.091004	0.553985	0.636	0.494	ZNF24
	PT-S1	0.000204463	0.00200867	1.98125	chr5:177388416-177388839	SLC34A1		DTL2	Znf423	23	2865	15.75	7.16	2.2	0.000294			aFIB	0.000148436	0.110733	0.423478	0.6	0.497	TBP
	PT-S1	0.000207531	0.00203763	1.06352	chr11:110092078-110094019	ZC3H12C		DTL2	MYOD1	33	4890	22.6	12.23	1.85	0.000324			aFIB	0.000179177	0.133666	0.441903	0.624	0.5	PRDM4
	PT-S1	0.000212598	0.00208059	1.54554	chr12:117187257-117187891	FBXO21		DTL2	TBX18	31	4483	21.23	11.21	1.89	0.000337			aFIB	0.000181458	0.135368	0.407087	0.618	0.492	RELA
	PT-S1	0.000223377	0.00217586	1.68111	chr5:154811331-154812173	LARP1		DTL2	REST	31	4513	21.23	11.28	1.88	0.000379			aFIB	0.000189179	0.141128	0.342365	0.6	0.501	KLF3
	PT-S1	0.000230468	0.00223797	1.33257	chr7:90708743-90710462	CDK14		DTL2	TFAP2B(var.3)	25	3311	17.12	8.28	2.07	0.000393			aFIB	0.000255637	0.190705	0.311369	0.594	0.492	RUNX2
	PT-S1	0.000232357	0.00225209	2.02677	chr7:50781378-50781731	GRB10		DTL2	TCF12(var.2)	36	5593	24.66	13.98	1.76	0.000406			aFIB	0.000263549	0.196607	0.467076	0.612	0.497	TEAD4
	PT-S1	0.000232917	0.00225655	1.3773	chr6:70118734-70119751	COL19A1		DTL2	EGR4	22	2752	15.07	6.88	2.19	0.000427			aFIB	0.000272773	0.203488	0.293636	0.612	0.501	KLF10
	PT-S1	0.000238104	0.00229189	1.45582	chr3:173584828-173585768	NLGN1		DTL2	ZBTB6	36	5627	24.66	14.07	1.75	0.000456			aFIB	0.000323435	0.241283	0.517372	0.576	0.494	KLF13
	PT-S1	0.000240351	0.00230857	1.14191	chr9:112749938-112751931	SNX30		DTL2	TCF3	35	5433	23.97	13.58	1.76	0.000492			aFIB	0.000511763	0.381775	0.417984	0.667	0.494	ZNF274
	PT-S1	0.000241104	0.0023133	1.07465	chr20:34875698-34876844	ACSS2		DTL2	TFAP2A	37	5911	25.34	14.78	1.71	0.000567			aFIB	0.000540488	0.403204	0.399776	0.588	0.484	TEF
	PT-S1	0.000246413	0.00235951	2.31247	chr16:509102-509518	RAB11FIP3		DTL2	SP1	35	5480	23.97	13.7	1.75	0.000577			aFIB	0.000604159	0.450703	0.360388	0.6	0.492	RFX2
	PT-S1	0.000252307	0.00240476	1.38303	chr4:40515489-40516163	RBM47		DTL2	FOXA2	26	3765	17.81	9.41	1.89	0.00113			aFIB	0.000672465	0.501659	0.400059	0.576	0.497	ZNF16
	PT-S1	0.000254865	0.00242629	1.43177	chr10:76033326-76034009	LRMDA		DTL2	TFAP2C(var.2)	36	5920	24.66	14.8	1.67	0.00117			aFIB	0.00081321	0.606655	0.411922	0.594	0.48	OVOL2
	PT-S1	0.000266452	0.00252262	1.27115	chr17:81328540-81330772	BAIAP2		DTL2	ELF4	19	2393	13.01	5.98	2.18	0.00117			aFIB	0.000832565	0.621093	0.378572	0.606	0.498	EBF1
	PT-S1	0.000282242	0.00265024	1.82896	chr4:70721730-70722100	RUFY3		DTL2	Rbpjl	29	4412	19.86	11.03	1.8	0.00122			aFIB	0.000977651	0.729328	0.361432	0.606	0.496	ZNF282
	PT-S1	0.000283892	0.00266305	1.17147	chr7:191598-192876	FAM20C		DTL2	Klf1	36	5938	24.66	14.85	1.66	0.00124			aFIB	0.00102363	0.763632	0.392894	0.594	0.495	MEF2D
	PT-S1	0.000284248	0.00266338	2.89918	chr15:62558712-62558914	TLN2		DTL2	Ebf2	30	4667	20.55	11.67	1.76	0.00141			aFIB	0.00122975	0.917391	0.434568	0.618	0.49	ZNF317
	PT-S1	0.000287136	0.00268128	1.35683	chr21:43866321-43867295	AGPAT3		DTL2	TFAP2C(var.3)	21	2821	14.38	7.05	2.04	0.00143			aFIB	0.00134707	1	0.345544	0.618	0.497	RUNX1
	PT-S1	0.00028755	0.00268487	1.12264	chr9:32383991-32385155	ACO1		DTL2	THAP11	26	3834	17.81	9.59	1.86	0.00146			aFIB	0.00144344	1	0.472452	0.582	0.483	CREM
	PT-S1	0.000295312	0.00274484	1.35843	chr3:126184401-126185027	ALDH1L1		DTL2	GLIS1	11	1032	7.53	2.58	2.92	0.00149			aFIB	0.0020433	1	0.259173	0.588	0.497	TEAD3
	PT-S1	0.000317552	0.00291903	1.75685	chr10:68306663-68307065	PBLD		DTL2	ASCL1	29	4476	19.86	11.19	1.78	0.00152			aFIB	0.00228251	1	0.417669	0.606	0.494	RFX5
	PT-S1	0.00032863	0.00301126	2.41773	chr12:102948379-102948579	PAH		DTL2	MSANTD3	21	2842	14.38	7.11	2.02	0.00157			aFIB	0.00263966	1	0.441462	0.564	0.493	RELB
	PT-S1	0.000337714	0.00308278	2.17841	chr18:24395114-24395330	OSBPL1A		DTL2	ZNF75D	31	4918	21.23	12.3	1.73	0.00158			aFIB	0.00275487	1	0.319874	0.558	0.496	ZNF341
	PT-S1	0.000345282	0.00313111	2.2793	chr1:174967687-174968118	RABGAP1L		DTL2	ZBTB7A	24	3471	16.44	8.68	1.89	0.00175			aFIB	0.00313864	1	0.479921	0.588	0.495	MEIS1(var.2)
	PT-S1	0.000351778	0.00317917	1.64279	chr2:217856646-217857234	TNS1		DTL2	KLF14	25	3687	17.12	9.22	1.86	0.00182			aFIB	0.00361577	1	0.265431	0.63	0.496	TCFL5
	PT-S1	0.000351778	0.00317917	1.64279	chr5:1185698-1186162	SLC6A19		DTL2	TFAP2A(var.3)	22	3087	15.07	7.72	1.95	0.00191			aFIB	0.0045643	1	0.33578	0.588	0.496	MZF1
	PT-S1	0.000364586	0.00328687	1.81035	chr5:76491661-76492388	IQGAP2		DTL2	GLI3	23	3289	15.75	8.22	1.92	0.00191			aFIB	0.00476065	1	0.53349	0.564	0.481	Atf1
	PT-S1	0.000364586	0.00328687	1.81035	chr12:263545-263758	SLC6A13		DTL2	SPI1	55	10581	37.67	26.45	1.42	0.00192			aFIB	0.00479568	1	0.321198	0.57	0.489	RFX7
	PT-S1	0.00038047	0.00341217	1.02044	chr3:105366049-105368340	ALCAM		DTL2	ATOH1(var.2)	27	4123	18.49	10.31	1.79	0.00194			aFIB	0.00494767	1	0.283174	0.57	0.503	Prdm15
	PT-S1	0.000382785	0.00342224	2.01562	chr11:123494219-123495001	GRAMD1B		DTL2	EBF3	30	4815	20.55	12.04	1.71	0.00228			aFIB	0.00617006	1	0.431921	0.545	0.495	ZNF143
	PT-S1	0.000383201	0.00342224	2.12316	chr11:63004902-63005167	SLC22A8		DTL2	Zic2	40	7071	27.4	17.68	1.55	0.00233			aFIB	0.00625657	1	0.606558	0.57	0.496	NR2F1(var.3)
	PT-S1	0.000383201	0.00342224	2.12316	chr15:50391727-50392266	SLC27A2		DTL2	Gmeb1	5	252	3.42	0.63	5.44	0.00239			aFIB	0.00722563	1	0.273522	0.582	0.503	ZNF740
	PT-S1	0.000394585	0.00351491	1.4631	chr2:174633290-174633912	WIPF1		DTL2	Ptf1a(var.3)	29	4622	19.86	11.56	1.72	0.00246			aFIB	0.00785838	1	0.334026	0.576	0.498	ZBTB7C
	PT-S1	0.000401615	0.00357173	1.88098	chr9:72150738-72151042	GDA		DTL2	ZNF282	20	2763	13.7	6.91	1.98	0.00259			aFIB	0.00903295	1	0.279852	0.582	0.495	RFX1
	PT-S1	0.000404636	0.00359533	2.32467	chr10:73863468-73863761	CAMK2G		DTL2	NFATC2	37	6422	25.34	16.06	1.58	0.0026			B	7.84e-41	5.85e-38	1.67143	0.74	0.489	ETV6
	PT-S1	0.000404694	0.00359533	1.73998	chr13:112998274-112998920	MCF2L		DTL2	NKX2-5	17	2184	11.64	5.46	2.13	0.00264			B	6.08e-33	4.54e-30	1.38661	0.755	0.488	ERG
	PT-S1	0.000409515	0.0036328	1.54258	chr9:130498729-130499352	ASS1		DTL2	E2F1	6	379	4.11	0.95	4.34	0.00278			B	1.06e-30	7.88e-28	1.2908	0.751	0.488	ELK3
	PT-S1	0.000415691	0.00368191	1.34632	chr1:47996237-47996846	TRABD2B		DTL2	Hmx3	17	2198	11.64	5.5	2.12	0.00282			B	1.02e-29	7.61e-27	1.17459	0.755	0.494	ELK4
	PT-S1	0.000432715	0.00380431	1.36514	chr11:111988296-111989216	DIXDC1		DTL2	TBX20	19	2593	13.01	6.48	2.01	0.00291			B	2.46e-29	1.83e-26	1.19874	0.751	0.488	FLI1
	PT-S1	0.000470862	0.00407891	1.05705	chr4:156970460-156972496	PDGFC		DTL2	HOXA2	9	809	6.16	2.02	3.05	0.003			B	1.92e-28	1.43e-25	1.16998	0.721	0.488	ETS1
	PT-S1	0.000482123	0.00416832	2.24535	chr7:117769122-117769322	CTTNBP2		DTL2	HOXB5	9	809	6.16	2.02	3.05	0.003			B	9.64e-28	7.19e-25	1.08774	0.736	0.493	IRF8
	PT-S1	0.000494833	0.00424826	1.75508	chr5:177389133-177389594	SLC34A1		DTL2	FOXP1	25	3871	17.12	9.68	1.77	0.00349			B	3.22e-27	2.41e-24	1.2976	0.687	0.486	ETS2
	PT-S1	0.000515179	0.00441471	1.18297	chr2:44275169-44276772	SLC3A1		DTL2	IRF3	30	4957	20.55	12.39	1.66	0.00353			B	5.82e-26	4.34e-23	0.879104	0.721	0.497	ZBTB7A
	PT-S1	0.000517704	0.00443492	1.12756	chr8:133569630-133570817	ST3GAL1		DTL2	ZBTB7C	12	1336	8.22	3.34	2.46	0.00374			B	4.11e-25	3.07e-22	1.03052	0.732	0.495	ELF2
	PT-S1	0.000519426	0.00444385	1.22787	chr4:113116174-113117238	ANK2		DTL2	ZNF528	29	4765	19.86	11.91	1.67	0.00384			B	1.14e-23	8.47e-21	0.656567	0.717	0.499	SP4
	PT-S1	0.000533615	0.00454003	1.31685	chr3:135967632-135968442	PPP2R3A		DTL2	TBX6	20	2885	13.7	7.21	1.9	0.00422			B	6.1e-23	4.55e-20	0.578869	0.736	0.496	SP1
	PT-S1	0.000542141	0.00460857	1.29516	chr14:73269596-73270514	PAPLN		DTL2	TBX3	22	3310	15.07	8.28	1.82	0.00444			B	1.28e-19	9.57e-17	1.0279	0.725	0.494	IRF4
	PT-S1	0.000543564	0.00462025	1.60545	chr5:154757030-154757240	LARP1		DTL2	VSX1	11	1199	7.53	3	2.51	0.00466			B	2.37e-19	1.77e-16	0.747289	0.725	0.488	SPI1
	PT-S1	0.000562533	0.00476367	1.4923	chr9:42127152-42128104	CNTNAP3B		DTL2	VSX2	11	1199	7.53	3	2.51	0.00466			B	4.41e-17	3.29e-14	0.792608	0.679	0.489	ELF1
	PT-S1	0.000569392	0.00481542	2.28815	chr1:2057232-2057492	PRKCZ		DTL2	NFATC4	23	3540	15.75	8.85	1.78	0.00477			B	6.08e-17	4.54e-14	0.83513	0.679	0.49	EHF
	PT-S1	0.000578838	0.00488787	1.44766	chr9:130453506-130453873	ASS1		DTL2	GABPA	41	7602	28.08	19.01	1.48	0.00488			B	6.51e-14	4.86e-11	0.654454	0.642	0.497	IRF2
	PT-S1	0.000601197	0.00502998	1.06	chr4:186725491-186727057	FAT1		DTL2	ZNF684	25	3973	17.12	9.93	1.72	0.00489			B	2.35e-13	1.75e-10	0.650284	0.679	0.483	Creb5
	PT-S1	0.000609325	0.00509309	1.22332	chr4:69054165-69055044	UGT2B7		DTL2	HOXA1	7	566	4.79	1.42	3.39	0.00491			B	4.01e-13	2.99e-10	0.785169	0.63	0.492	YY1
	PT-S1	0.000609629	0.00509309	3.00199	chr10:60108614-60108814	ANK3		DTL2	HNF1B	24	3770	16.44	9.43	1.74	0.00507			B	6.48e-13	4.83e-10	0.571452	0.683	0.49	IKZF1
	PT-S1	0.000631259	0.00525578	1.73693	chr9:116154313-116154647	PAPPA		DTL2	SNAI1	30	5091	20.55	12.73	1.61	0.0052			B	1.18e-12	8.82e-10	0.424162	0.653	0.504	SP3
	PT-S1	0.000637436	0.00529515	2.63987	chr10:73840295-73840633	CAMK2G		DTL2	MZF1	19	2748	13.01	6.87	1.89	0.00544			B	2.64e-11	1.97e-08	0.607556	0.63	0.481	JDP2(var.2)
	PT-S1	0.000653416	0.00538864	1.30068	chr3:105369100-105369664	ALCAM		DTL2	HOXA7	9	889	6.16	2.22	2.77	0.00552			B	5.27e-11	3.93e-08	0.506798	0.645	0.501	KLF6
	PT-S1	0.000670744	0.0054876	2.21059	chr4:148067308-148067508	ARHGAP10		DTL2	HOXB8	9	889	6.16	2.22	2.77	0.00552			B	8.37e-11	6.24e-08	0.490975	0.653	0.496	Klf12
	PT-S1	0.000675173	0.0055219	1.65284	chr4:185809503-185809761	SORBS2		DTL2	HOXD8	9	889	6.16	2.22	2.77	0.00552			B	9.61e-11	7.17e-08	0.485828	0.653	0.491	ELF3
	PT-S1	0.000706236	0.00573569	1.38202	chr14:22822445-22823130	SLC7A7		DTL2	FOXA3	23	3592	15.75	8.98	1.75	0.00568			B	4.59e-10	3.42e-07	0.667496	0.63	0.486	NFYC
	PT-S1	0.00070882	0.00575317	2.06426	chr15:98923050-98923527	IGF1R		DTL2	ZNF341	24	3816	16.44	9.54	1.72	0.00588			B	4.73e-10	3.53e-07	0.478449	0.638	0.481	Atf1
	PT-S1	0.000714967	0.00578179	1.12467	chr17:81034374-81035629	BAIAP2		DTL2	HES2	11	1240	7.53	3.1	2.43	0.00596			B	1.28e-09	9.55e-07	0.415465	0.66	0.5	TFDP1
	PT-S1	0.000730944	0.00589247	1.1612	chr19:11887092-11888533	ZNF69		DTL2	IRF6	6	445	4.11	1.11	3.69	0.00602			B	2.04e-09	1.52e-06	0.559168	0.634	0.482	ATF3
	PT-S1	0.000738216	0.0059489	1.21884	chr11:65421240-65421724	NEAT1		DTL2	HOXA5	11	1250	7.53	3.13	2.41	0.00631			B	3.07e-08	2.29e-05	0.609554	0.589	0.483	CREM
	PT-S1	0.000754113	0.00607149	1.77203	chr7:50730221-50731080	GRB10		DTL2	MGA	20	3000	13.7	7.5	1.83	0.00646			B	1.17e-07	8.71e-05	0.560805	0.615	0.496	Stat2
	PT-S1	0.000758309	0.00610383	1.34786	chr12:47755775-47756458	RAPGEF3		DTL2	TBX15	20	3000	13.7	7.5	1.83	0.00646			B	1.59e-07	0.00011857	0.405059	0.63	0.498	NRF1
	PT-S1	0.000775041	0.00621382	1.1945	chr15:53758999-53759947	WDR72		DTL2	RELB	17	2390	11.64	5.98	1.95	0.00647			B	2.57e-07	0.000191366	0.467795	0.604	0.485	CREB1
	PT-S1	0.000775816	0.00621804	3.2645	chr19:35805718-35805918	PRODH2		DTL2	IRF8	17	2396	11.64	5.99	1.94	0.00663			B	2.7e-07	0.000201419	0.515461	0.592	0.497	MEF2C
	PT-S1	0.000778481	0.00622429	1.18604	chr10:688612-690262	DIP2C		DTL2	Sox3	35	6327	23.97	15.82	1.52	0.0067			B	3.86e-06	0.0028806	0.460915	0.619	0.498	MEF2A
	PT-S1	0.000803254	0.0064049	1.35137	chr4:110610674-110611673	ENPEP		DTL2	NFAT5	27	4526	18.49	11.32	1.63	0.00696			B	1.7e-05	0.0127039	0.404033	0.589	0.504	POU2F2
	PT-S1	0.000815317	0.0064954	1.8676	chr15:98874829-98875135	IGF1R		DTL2	SOX15	27	4542	18.49	11.36	1.63	0.00729			B	4.75e-05	0.0354202	0.575408	0.6	0.505	POU2F1
	PT-S1	0.000825282	0.0065616	1.07321	chr22:24952075-24953798	KIAA1671		DTL2	Stat2	49	9729	33.56	24.32	1.38	0.00739			B	5.28e-05	0.0393851	0.301391	0.604	0.49	TFEB
	PT-S1	0.000861719	0.006807	2.48318	chr20:25461935-25462391	NINL		DTL2	FOSL2::JUND(var.2)	12	1461	8.22	3.65	2.25	0.00747			B	6.59e-05	0.0491731	0.263217	0.589	0.492	Arntl
	PT-S1	0.000861719	0.006807	2.48318	chr21:43944319-43944528	AGPAT3		DTL2	ELF1	40	7564	27.4	18.91	1.45	0.00771			B	0.000226775	0.169174	0.26355	0.57	0.487	JUN
	PT-S1	0.000907113	0.00710063	1.93762	chr16:74481249-74481606	GLG1		DTL2	JUND(var.2)	18	2645	12.33	6.61	1.86	0.00795			B	0.000262545	0.195859	0.276123	0.577	0.486	ATF2
	PT-S1	0.00094061	0.00732552	2.29909	chr11:123610643-123611008	GRAMD1B		DTL2	Dlx2	11	1298	7.53	3.25	2.32	0.00826			B	0.000354681	0.264592	0.305924	0.577	0.505	POU5F1
	PT-S1	0.000971258	0.00751363	1.24632	chr4:40473521-40474383	RBM47		DTL2	ISL2	13	1684	8.9	4.21	2.11	0.00892			B	0.000527051	0.39318	0.313238	0.589	0.488	JUND(var.2)
	PT-S1	0.000978004	0.0075602	1.06723	chr12:80936243-80938006	ACSS3		DTL2	IKZF1	43	8381	29.45	20.95	1.41	0.00947			B	0.000536071	0.399909	0.308379	0.6	0.49	TFEC
	PT-S1	0.000987005	0.00761696	1.73339	chrX:17634840-17635545	NHS		DTL2	ZBTB7B	10	1145	6.85	2.86	2.39	0.00953			B	0.000783895	0.584786	0.275969	0.592	0.486	MITF
	PT-S1	0.00100361	0.00771697	1.24673	chr1:174799329-174800155	RABGAP1L		DTL2	HSF1	17	2499	11.64	6.25	1.86	0.00987			B	0.00908198	1	0.309708	0.543	0.48	Gmeb1
	PT-S1	0.00103313	0.00787301	1.42495	chr20:57440527-57441406	PCK1		DTL2	FOXB1	24	3994	16.44	9.99	1.65	0.0101			T	2.87e-108	2.14e-105	1.44261	0.798	0.492	ELK4
	PT-S1	0.00103583	0.00789281	1.20414	chr5:10306953-10308021	CMBL		DTL2	ZFP57	9	985	6.16	2.46	2.5	0.0104			T	9.8e-108	7.31e-105	1.51669	0.782	0.487	ELK3
	PT-S1	0.00103957	0.00791841	1.67044	chr1:63772011-63772455	ROR1		DTL2	PRDM1	36	6779	24.66	16.95	1.45	0.0112			T	1.43e-96	1.07e-93	1.48803	0.804	0.487	FLI1
	PT-S1	0.00104539	0.00796086	1.19442	chr14:102927422-102928765	AMN		DTL2	ELF5	22	3592	15.07	8.98	1.68	0.0112			T	2.17e-96	1.62e-93	1.27505	0.795	0.495	ZBTB7A
	PT-S1	0.00105686	0.0080168	2.10973	chr14:57482906-57483200	CCDC198		DTL2	GATA4	17	2547	11.64	6.37	1.83	0.0118			T	2.76e-96	2.06e-93	1.60083	0.804	0.486	ETS1
	PT-S1	0.00106381	0.00806803	1.11422	chr5:80653797-80655431	DHFR		DTL2	ZNF449	26	4496	17.81	11.24	1.58	0.0119			T	4.25e-94	3.17e-91	1.39887	0.787	0.49	ETV5
	PT-S1	0.00111667	0.00840979	1.04281	chr4:186723113-186724884	FAT1		DTL2	ZNF354C	41	8028	28.08	20.07	1.4	0.0124			T	3.19e-92	2.38e-89	1.42921	0.782	0.486	ERG
	PT-S1	0.00112644	0.00847859	1.9474	chr3:69320837-69321195	FRMD4B		DTL2	NFIB	35	6606	23.97	16.52	1.45	0.0129			T	3.02e-91	2.25e-88	1.34283	0.781	0.485	ETS2
	PT-S1	0.00113173	0.00851756	1.19923	chr3:173397355-173398313	NLGN1		DTL2	EHF	38	7321	26.03	18.3	1.42	0.0129			T	3.47e-85	2.59e-82	1.2874	0.782	0.488	ETV6
	PT-S1	0.0011712	0.00878742	1.32308	chr10:19817421-19817860	PLXDC2		DTL2	THRB(var.2)	13	1768	8.9	4.42	2.01	0.013			T	1.3e-81	9.68e-79	1.29452	0.758	0.486	ETV3
	PT-S1	0.00120108	0.00899626	1.91066	chr7:92041982-92042376	AKAP9		DTL2	FERD3L	19	3000	13.01	7.5	1.74	0.0132			T	4.65e-79	3.47e-76	1.16653	0.766	0.494	ELF2
	PT-S1	0.00124262	0.00927368	1.3114	chr20:34874059-34874372	ACSS2		DTL2	RELA	20	3214	13.7	8.04	1.7	0.0132			T	1.89e-61	1.41e-58	0.654907	0.744	0.495	SP1
	PT-S1	0.00124739	0.00930035	2.43427	chr10:131936809-131937034	PPP2R2D		DTL2	SOX4	25	4312	17.12	10.78	1.59	0.0132			T	1.12e-50	8.39e-48	0.827269	0.738	0.497	ELF5
	PT-S1	0.00125511	0.009356	1.0533	chr6:7106916-7109731	RREB1		DTL2	VAX1	12	1590	8.22	3.98	2.07	0.0139			T	2.67e-48	1.99e-45	0.58799	0.72	0.498	SP4
	PT-S1	0.00126929	0.00945268	1.8774	chr9:130461008-130461478	ASS1		DTL2	VAX2	12	1590	8.22	3.98	2.07	0.0139			T	2.03e-46	1.51e-43	0.742712	0.733	0.485	GABPA
	PT-S1	0.00128858	0.00958235	1.68108	chr2:75516337-75516753	EVA1A		DTL2	Foxj3	27	4788	18.49	11.97	1.54	0.0141			T	7.19e-42	5.37e-39	0.766507	0.711	0.483	ETV1
	PT-S1	0.00131405	0.00971019	1.62715	chr10:73871889-73872303	CAMK2G		DTL2	TBR1	16	2394	10.96	5.99	1.83	0.0142			T	4.39e-41	3.27e-38	0.745259	0.719	0.489	EHF
	PT-S1	0.001325	0.0097695	2.25727	chr10:60089141-60089471	ANK3		DTL2	ZSCAN29	8	880	5.48	2.2	2.49	0.0158			T	7.6e-41	5.67e-38	0.841352	0.682	0.492	YY1
	PT-S1	0.00135111	0.00995243	1.24288	chr9:70868032-70869443	TRPM3		DTL2	FOS::JUN(var.2)	11	1447	7.53	3.62	2.08	0.0174			T	3.54e-34	2.64e-31	0.564348	0.704	0.488	ELF1
	PT-S2	1.07538e-47	1.00243e-42	2.8778	chr20:57566931-57568698	PCK1		DTL2	SNAI3	26	4669	17.81	11.67	1.53	0.0186			T	6.23e-32	4.65e-29	0.497996	0.684	0.497	NRF1
	PT-S2	1.05266e-46	7.84999e-42	2.46914	chr5:151027806-151030479	GPX3		DTL2	FOXF2	18	2894	12.33	7.24	1.7	0.0186			T	1.27e-27	9.5e-25	0.645597	0.669	0.483	NFYA
	PT-S2	1.70007e-33	5.76271e-29	3.00586	chr10:379684-380787	DIP2C		DTL2	ELK3	11	1463	7.53	3.66	2.06	0.0187			T	2.3e-27	1.72e-24	0.536783	0.644	0.496	Klf12
	PT-S2	3.23633e-33	9.59624e-29	2.74247	chr5:1208365-1209615	SLC6A19		DTL2	MAX	11	1467	7.53	3.67	2.05	0.019			T	5.48e-27	4.09e-24	0.595108	0.669	0.483	Creb5
	PT-S2	3.34574e-33	9.59624e-29	3.07846	chr11:62999506-63001065	SLC22A8		DTL2	PAX5	11	1471	7.53	3.68	2.05	0.0193			T	3.07e-24	2.29e-21	0.525438	0.647	0.481	JDP2(var.2)
	PT-S2	1.23829e-30	2.71598e-26	3.11123	chr17:45934472-45936149	MAPT		DTL2	Tcf21	17	2702	11.64	6.76	1.72	0.0199			T	4.8e-24	3.58e-21	0.625453	0.649	0.481	ATF3
	PT-S2	1.10311e-28	1.95864e-24	2.67382	chr2:127137256-127138688	BIN1		DTL2	IRF7	23	4032	15.75	10.08	1.56	0.0207			T	4.29e-23	3.2e-20	0.665085	0.645	0.481	Atf1
	PT-S2	2.91915e-27	4.3538e-23	2.67415	chr22:24494317-24495640	UPB1		DTL2	PBX3	26	4725	17.81	11.81	1.51	0.0213			T	8.71e-23	6.5e-20	0.37519	0.668	0.49	ELF3
	PT-S2	1.75929e-26	2.11607e-22	2.83032	chr21:43924884-43925484	AGPAT3		DTL2	NFATC3	22	3818	15.07	9.55	1.58	0.0213			T	2.38e-22	1.77e-19	0.338185	0.666	0.503	SP3
	PT-S2	2.34258e-26	2.56903e-22	3.25613	chr20:57896694-57897866	PCK1		DTL2	KLF6	25	4500	17.12	11.25	1.52	0.0215			T	4.52e-22	3.37e-19	0.497604	0.63	0.49	IKZF1
	PT-S2	5.95842e-26	5.41876e-22	2.91218	chr6:25980847-25982278	SLC17A3		DTL2	MTF1	12	1697	8.22	4.24	1.94	0.0219			T	1.11e-20	8.26e-18	0.546954	0.647	0.486	NFYC
	PT-S2	8.25993e-26	6.99965e-22	2.94046	chr9:101417248-101418711	ALDOB		DTL2	SPIC	26	4742	17.81	11.86	1.5	0.0221			T	1.9e-19	1.42e-16	0.522862	0.661	0.482	CREM
	PT-S2	2.56367e-25	1.87433e-21	2.75927	chr4:2760785-2762101	SH3BP2		DTL2	JUN::JUNB(var.2)	9	1124	6.16	2.81	2.19	0.0226			T	6.1e-18	4.55e-15	0.364284	0.652	0.5	KLF6
	PT-S2	7.79143e-25	5.37993e-21	2.81555	chr1:46940419-46941802	CYP4A11		DTL2	HNF1A	25	4528	17.12	11.32	1.51	0.023			T	1.95e-16	1.46e-13	0.51669	0.601	0.499	IRF3
	PT-S2	1.60155e-24	1.02959e-20	2.94361	chr7:2622955-2623694	TTYH3		DTL2	Hmx1	12	1710	8.22	4.28	1.92	0.0231			T	3.71e-16	2.77e-13	0.513493	0.615	0.491	IRF1
	PT-S2	3.0095e-24	1.83958e-20	2.91069	chr19:33437793-33438726	PEPD		DTL2	NHLH1	24	4307	16.44	10.77	1.53	0.0234			T	6.24e-14	4.65e-11	0.514771	0.591	0.491	RUNX2
	PT-S2	3.84961e-24	2.20829e-20	2.6973	chr5:149160258-149161634	ABLIM3		DTL2	Hmx2	14	2130	9.59	5.33	1.8	0.0242			T	1.35e-13	1.01e-10	0.521801	0.607	0.497	IRF2
	PT-S2	5.60607e-24	3.16714e-20	2.97416	chr19:33399571-33400438	PEPD		DTL2	FOSL2::JUNB(var.2)	8	955	5.48	2.39	2.3	0.0244			T	2.06e-13	1.54e-10	0.266285	0.622	0.503	KLF11
	PT-S2	1.26929e-23	6.76108e-20	2.86646	chr19:5837566-5838873	FUT6		DTL2	Pparg::Rxra	37	7399	25.34	18.5	1.37	0.0245			T	1.19e-12	8.85e-10	0.371879	0.593	0.48	GMEB2
	PT-S2	4.22101e-23	1.98982e-19	3.31313	chr1:46927029-46927830	CYP4A11		DTL2	ZKSCAN1	11	1527	7.53	3.82	1.97	0.0246			T	1.01e-11	7.53e-09	0.250681	0.618	0.5	KLF3
	PT-S2	6.79052e-23	3.12587e-19	3.06137	chr6:25875516-25876593	SLC17A3		DTL2	MEIS3	14	2137	9.59	5.34	1.79	0.0248			T	9.96e-10	7.43e-07	0.297542	0.603	0.5	TFDP1
	PT-S2	7.26945e-23	3.19151e-19	3.07603	chr6:134502405-134503781	ALDH8A1		DTL2	GCM2	7	786	4.79	1.97	2.44	0.0257			T	1.35e-09	1e-06	0.477727	0.593	0.484	CREB1
	PT-S2	1.36273e-22	5.77405e-19	2.89848	chr4:7166886-7167947	TBC1D14		DTL2	Foxl2	24	4354	16.44	10.89	1.51	0.0262			T	9.86e-09	7.35e-06	0.444613	0.569	0.479	OVOL2
	PT-S2	1.56387e-22	6.47906e-19	2.30741	chr3:155079519-155080393	MME		DTL2	ATF7	8	970	5.48	2.43	2.26	0.0264			T	1.06e-08	7.91e-06	0.359063	0.563	0.48	E2F3
	PT-S2	1.6104e-22	6.59848e-19	2.51896	chr5:149141199-149142746	ABLIM3		DTL2	Klf12	22	3909	15.07	9.77	1.54	0.0269			T	2.5e-08	1.87e-05	0.291234	0.591	0.515	CTCF
	PT-S2	2.31701e-22	8.92638e-19	2.95378	chr3:38121334-38122045	ACAA1		DTL2	ARNT::HIF1A	7	799	4.79	2	2.4	0.0278			T	9.31e-08	6.95e-05	0.268043	0.582	0.496	Stat2
	PT-S2	2.32217e-22	8.92638e-19	3.43167	chr20:38866784-38867457	PPP1R16B		DTL2	CENPB	5	463	3.42	1.16	2.96	0.0279			T	3.84e-07	0.00028643	0.361704	0.568	0.488	BACH2(var.2)
	PT-S2	2.61696e-22	9.66114e-19	2.40231	chr15:89805920-89806939	ANPEP		DTL2	FOXD2	24	4385	16.44	10.96	1.5	0.0283			T	2.71e-06	0.00201866	0.296938	0.56	0.488	XBP1
	PT-S2	4.79791e-22	1.65646e-18	2.72013	chr6:43277641-43278921	SLC22A7		DTL2	GATA1	12	1763	8.22	4.41	1.86	0.0284			T	1.29e-05	0.00961146	0.356242	0.555	0.485	NFYB
	PT-S2	5.20872e-22	1.78179e-18	3.0915	chr7:43377009-43377930	HECW1		DTL2	ESR2	23	4167	15.75	10.42	1.51	0.029			T	2.15e-05	0.0160303	0.529578	0.542	0.485	MLXIPL
	PT-S2	6.1365e-22	2.04294e-18	3.41281	chr14:72746702-72747493	DPF3		DTL2	ETV1	36	7259	24.66	18.15	1.36	0.0298			T	5.75e-05	0.0428636	0.274309	0.558	0.491	ZNF384
	PT-S2	7.4846e-22	2.44803e-18	2.74136	chr11:26721398-26722434	SLC5A12		DTL2	NR2C2	30	5821	20.55	14.55	1.41	0.0303			T	9.22e-05	0.0688108	0.260054	0.541	0.486	ATF2
	PT-S2	8.33207e-22	2.70152e-18	2.34904	chr2:10277440-10278859	HPCAL1		DTL2	HSF2	16	2623	10.96	6.56	1.67	0.0303			T	0.000141853	0.105822	0.390525	0.501	0.475	BACH2
	PT-S2	1.18702e-21	3.71933e-18	2.62927	chr6:43297079-43298385	SLC22A7		DTL2	GMEB2	4	322	2.74	0.81	3.4	0.0308			T	0.000221235	0.165042	0.323322	0.544	0.497	RUNX1
	PT-S2	2.31772e-21	6.9136e-18	2.69526	chr2:127053342-127054504	BIN1		DTL2	EMX1	6	642	4.11	1.61	2.56	0.0309			MAC-M2	0	0	2.43548	0.896	0.485	SPI1
	PT-S2	4.33441e-21	1.21515e-17	2.85292	chr7:123199390-123200159	SLC13A1		DTL2	MYF5	19	3289	13.01	8.22	1.58	0.0309			MAC-M2	2.82e-300	2.11e-297	2.4865	0.903	0.487	EHF
	PT-S2	5.89341e-21	1.60398e-17	2.99886	chr11:62984374-62985156	SLC22A6		DTL2	PBX2	17	2848	11.64	7.12	1.64	0.031			MAC-M2	4.06e-272	3.03e-269	2.13816	0.895	0.487	ETV6
	PT-S2	6.18381e-21	1.67082e-17	2.8844	chr20:44394420-44395124	HNF4A-AS1		DTL2	IRF1	54	11818	36.99	29.55	1.25	0.0317			MAC-M2	7.06e-218	5.27e-215	1.84451	0.871	0.488	IKZF1
	PT-S2	6.75461e-21	1.77364e-17	2.80993	chr2:27093651-27094126	KHK		DTL2	CREB3L4(var.2)	7	828	4.79	2.07	2.32	0.0328			MAC-M2	4.35e-216	3.24e-213	1.89564	0.885	0.495	ELF5
	PT-S2	8.6203e-21	2.20152e-17	2.55327	chr14:102922098-102923239	AMN		DTL2	ETV4	41	8547	28.08	21.37	1.31	0.0329			MAC-M2	5.01e-205	3.74e-202	1.92739	0.864	0.484	GABPA
	PT-S2	1.26702e-20	3.13292e-17	2.72455	chr11:64590394-64591424	SLC22A12		DTL2	EVX1	8	1015	5.48	2.54	2.16	0.0332			MAC-M2	1.58e-202	1.18e-199	1.80787	0.88	0.488	ELF3
	PT-S2	1.53289e-20	3.64052e-17	2.99702	chr15:89812047-89812625	ANPEP		DTL2	RHOXF1	11	1602	7.53	4.01	1.88	0.0333			MAC-M2	8.01e-181	5.98e-178	1.75059	0.869	0.482	ETV1
	PT-S2	1.62694e-20	3.79144e-17	2.60406	chr8:134573436-134574438	ZFAT		DTL2	GRHL2	19	3324	13.01	8.31	1.57	0.0339			MAC-M2	6.94e-177	5.18e-174	1.64048	0.858	0.486	ELF1
	PT-S2	1.69629e-20	3.90426e-17	2.33017	chr17:1735676-1736983	SERPINF2		DTL2	NFIC	24	4465	16.44	11.16	1.47	0.034			MAC-M2	3.93e-173	2.93e-170	1.59399	0.849	0.493	ELF4
	PT-S2	2.72189e-20	6.04107e-17	3.14816	chr16:24845706-24846606	SLC5A11		DTL2	RUNX1	26	4932	17.81	12.33	1.44	0.034			MAC-M2	1.17e-169	8.74e-167	1.66394	0.808	0.489	ETV5
	PT-S2	4.28135e-20	9.07029e-17	2.15597	chr1:47189779-47190627	PDZK1IP1		DTL2	Npas2	11	1610	7.53	4.03	1.87	0.0343			MAC-M2	3.9e-152	2.91e-149	1.31749	0.802	0.49	IRF1
	PT-S2	4.51581e-20	9.41971e-17	2.79991	chr11:63015248-63016319	SLC22A8		DTL2	Stat5a	23	4238	15.75	10.6	1.49	0.0343			MAC-M2	3.86e-145	2.88e-142	1.36647	0.822	0.492	ELK4
	PT-S2	4.52208e-20	9.41971e-17	2.68347	chr5:132277763-132278518	P4HA2		DTL2	JDP2	18	3108	12.33	7.77	1.59	0.0346			MAC-M2	3.36e-141	2.5e-138	1.56091	0.822	0.486	ERG
	PT-S2	5.40102e-20	1.10512e-16	2.53869	chr17:63519980-63520824	KCNH6		DTL2	TEAD2	24	4493	16.44	11.23	1.46	0.0362			MAC-M2	1.71e-138	1.27e-135	1.47471	0.796	0.487	ELK3
	PT-S2	6.04108e-20	1.21103e-16	2.32586	chr1:47190904-47191954	PDZK1IP1		DTL2	FOXK2	19	3356	13.01	8.39	1.55	0.0369			MAC-M2	1.45e-134	1.08e-131	1.39713	0.812	0.485	ETS2
	PT-S2	1.02046e-19	1.91203e-16	2.78527	chr14:103169550-103171124	AMN		DTL2	Prdm15	24	4512	16.44	11.28	1.46	0.0378			MAC-M2	1.83e-128	1.36e-125	1.40421	0.799	0.487	FLI1
	PT-S2	1.16829e-19	2.17808e-16	2.13934	chr8:27583235-27585241	EPHX2		DTL2	BCL6	15	2489	10.27	6.22	1.65	0.0388			MAC-M2	3.8e-127	2.84e-124	1.34715	0.808	0.486	ETS1
	PT-S2	1.32226e-19	2.4287e-16	2.63725	chr7:2629773-2630544	TTYH3		DTL2	TEAD3	24	4528	16.44	11.32	1.45	0.0391			MAC-M2	2.35e-124	1.75e-121	1.29512	0.799	0.493	ELF2
	PT-S2	1.35939e-19	2.48465e-16	2.50233	chr4:71338403-71339464	SLC4A4		DTL2	FOSB::JUNB(var.2)	8	1058	5.48	2.65	2.07	0.0408			MAC-M2	5e-124	3.73e-121	1.16829	0.8	0.495	ZBTB7A
	PT-S2	1.4583e-19	2.63957e-16	2.60071	chr17:43216416-43217444	G6PC		DTL2	MNT	10	1454	6.85	3.64	1.88	0.041			MAC-M2	6.96e-120	5.19e-117	1.42308	0.794	0.485	ETV3
	PT-S2	1.7896e-19	3.16248e-16	2.43277	chr7:117771185-117772733	CTTNBP2		DTL2	Tcf12	32	6459	21.92	16.15	1.36	0.041			MAC-M2	6.26e-84	4.67e-81	1.32278	0.741	0.491	IRF8
	PT-S2	1.81789e-19	3.1823e-16	3.15167	chr9:101468831-101469582	TMEM246-AS1		DTL2	EOMES	15	2509	10.27	6.27	1.64	0.0411			MAC-M2	2.22e-80	1.65e-77	1.03977	0.758	0.498	IRF3
	PT-S2	1.81789e-19	3.1823e-16	3.15167	chr11:17542073-17542564	USH1C		DTL2	MYCN	10	1456	6.85	3.64	1.88	0.0413			MAC-M2	1.22e-69	9.1e-67	1.0417	0.717	0.49	IRF9
	PT-S2	1.82971e-19	3.18802e-16	2.64994	chr10:661010-661647	DIP2C		DTL2	SNAI2	23	4321	15.75	10.8	1.46	0.0414			MAC-M2	1.15e-66	8.59e-64	0.792473	0.759	0.514	CTCF
	PT-S2	1.89872e-19	3.29188e-16	2.18984	chr18:28175132-28176517	CDH2		DTL2	RARA::RXRA	20	3631	13.7	9.08	1.51	0.0416			MAC-M2	1.01e-61	7.57e-59	0.858637	0.717	0.494	Stat2
	PT-S2	2.33477e-19	3.95707e-16	2.4866	chr7:75968151-75969563	POR		DTL2	GATA2	14	2312	9.59	5.78	1.66	0.0436			MAC-M2	1.05e-41	7.8e-39	0.841566	0.666	0.486	CEBPD
	PT-S2	2.33477e-19	3.95707e-16	2.4866	chr12:56229853-56231128	SLC39A5		DTL2	THAP1	22	4118	15.07	10.3	1.46	0.0442			MAC-M2	1.25e-39	9.31e-37	0.708644	0.682	0.496	IRF2
	PT-S2	2.49976e-19	4.17971e-16	2.85657	chr16:501915-502871	RAB11FIP3		DTL2	ZNF24	21	3888	14.38	9.72	1.48	0.0444			MAC-M2	9.19e-38	6.86e-35	0.4566	0.675	0.498	SP4
	PT-S2	3.34645e-19	5.52113e-16	2.72979	chr22:43925039-43926082	PNPLA3		DTL2	DRGX	9	1276	6.16	3.19	1.93	0.0449			MAC-M2	1.63e-35	1.21e-32	0.406683	0.677	0.495	SP1
	PT-S2	4.4711e-19	7.21698e-16	2.74672	chr6:39281140-39281828	KCNK5		DTL2	PDX1	9	1276	6.16	3.19	1.93	0.0449			MAC-M2	1.07e-33	8e-31	0.563138	0.659	0.49	ZNF384
	PT-S2	4.69698e-19	7.45253e-16	3.15356	chr19:19099204-19099674	SLC25A42		DTL2	FOXC2	29	5784	19.86	14.46	1.37	0.0451			MAC-M2	1.72e-33	1.28e-30	0.739013	0.641	0.492	YY1
	PT-S2	4.83653e-19	7.64142e-16	2.2676	chr5:177378339-177379556	SLC34A1		DTL2	NFATC1	21	3896	14.38	9.74	1.48	0.0452			MAC-M2	2.87e-33	2.14e-30	0.479776	0.654	0.497	NRF1
	PT-S2	5.01767e-19	7.861e-16	3.22223	chr14:73598957-73599895	PAPLN		DTL2	NEUROD1	22	4133	15.07	10.33	1.46	0.0457			MAC-M2	2.93e-32	2.18e-29	0.50923	0.653	0.498	ZKSCAN5
	PT-S2	5.17207e-19	8.06899e-16	2.60465	chr5:1098765-1099505	SLC6A19		DTL2	TGIF2LX	10	1484	6.85	3.71	1.85	0.046			MAC-M2	3.19e-31	2.38e-28	0.805278	0.631	0.482	CEBPB
	PT-S2	6.42392e-19	9.89473e-16	2.43073	chr5:79111365-79112521	BHMT		DTL2	FOSB::JUN	9	1286	6.16	3.22	1.92	0.0467			MAC-M2	1.25e-27	9.31e-25	0.427821	0.659	0.499	TFDP1
	PT-S2	6.44848e-19	9.89473e-16	2.9735	chr10:59733185-59733741	SLC16A9		DTL2	HNF4A	25	4848	17.12	12.12	1.41	0.0468			MAC-M2	2.88e-24	2.15e-21	0.891681	0.615	0.481	Atf1
	PT-S2	7.77541e-19	1.17376e-15	2.4339	chr2:27092663-27093434	KHK		DTL2	Stat5b	23	4381	15.75	10.95	1.44	0.0472			MAC-M2	2.9e-24	2.16e-21	0.622431	0.647	0.492	IRF5
	PT-S2	7.84122e-19	1.17892e-15	2.5801	chr17:19538285-19538943	SLC47A2		DTL2	FOXK1	19	3456	13.01	8.64	1.51	0.0473			MAC-M2	5.42e-22	4.04e-19	0.410536	0.647	0.495	Klf12
	PT-S2	8.25251e-19	1.23491e-15	3.02104	chr6:25832707-25833449	SLC17A1		DTL2	GSX2	8	1092	5.48	2.73	2.01	0.0475			MAC-M2	7.44e-22	5.55e-19	0.579703	0.608	0.491	RUNX2
	PT-S2	8.37596e-19	1.24427e-15	2.48621	chr1:6448240-6449383	ESPN		DTL2	HOXD3	8	1092	5.48	2.73	2.01	0.0475			MAC-M2	2.51e-21	1.87e-18	0.254596	0.648	0.503	SP3
	PT-S2	9.82875e-19	1.44284e-15	2.55136	chr5:1200725-1201902	SLC6A19		DTL2	MEIS2(var.2)	16	2784	10.96	6.96	1.57	0.0478			MAC-M2	1.64e-20	1.22e-17	0.48174	0.612	0.481	ATF7
	PT-S2	9.96568e-19	1.4572e-15	2.73177	chr20:38872011-38872771	PPP1R16B		DTL2	ZBTB26	26	5101	17.81	12.75	1.4	0.0483			MAC-M2	1.89e-20	1.41e-17	0.47024	0.612	0.497	MEF2A
	PT-S2	1.09457e-18	1.59119e-15	2.27307	chr6:93416510-93417373	EPHA7		DTL2	CTCF	38	8036	26.03	20.09	1.3	0.0487			MAC-M2	1.96e-20	1.46e-17	0.272191	0.656	0.503	EGR1
	PT-S2	1.28901e-18	1.83446e-15	3.25235	chr9:130437280-130437765	ASS1		DTL2	HOXB7	9	1302	6.16	3.26	1.89	0.0498			MAC-M2	2.64e-20	1.97e-17	0.653596	0.627	0.482	CREM
	PT-S2	1.88039e-18	2.54957e-15	2.01535	chr1:204376982-204379148	PLEKHA6		DTL1	ZNF148	75	8886	54.35	22.22	2.45	2.13e-16			MAC-M2	5.49e-20	4.1e-17	0.488305	0.629	0.48	JUNB(var.2)
	PT-S2	1.98834e-18	2.67732e-15	3.00267	chr11:62983443-62984145	SLC22A6		DTL1	KLF4	74	8971	53.62	22.43	2.39	1.51e-15			MAC-M2	7.82e-20	5.83e-17	0.468683	0.625	0.483	Creb5
	PT-S2	2.14804e-18	2.86047e-15	3.01947	chr9:4352603-4353765	SLC1A1		DTL1	KLF5	73	8767	52.9	21.92	2.41	1.7e-15			MAC-M2	4.54e-19	3.39e-16	0.300468	0.652	0.5	KLF6
	PT-S2	2.28133e-18	3.02715e-15	3.49088	chr2:127012520-127013379	BIN1		DTL1	KLF16	61	6457	44.2	16.14	2.74	6.75e-15			MAC-M2	6.6e-19	4.92e-16	0.345261	0.62	0.486	NFYC
	PT-S2	2.31018e-18	3.04377e-15	2.78742	chr5:149205707-149206930	ABLIM3		DTL1	RREB1	65	7530	47.1	18.83	2.5	3.91e-14			MAC-M2	1.8e-17	1.35e-14	0.345519	0.63	0.481	JDP2(var.2)
	PT-S2	2.34976e-18	3.08502e-15	2.57769	chr19:19110400-19111351	SLC25A42		DTL1	KLF15	47	4308	34.06	10.77	3.16	2.3e-13			MAC-M2	2.2e-17	1.64e-14	0.376278	0.622	0.496	MEF2C
	PT-S2	2.63829e-18	3.42763e-15	2.79766	chr8:133489063-133489928	ST3GAL1		DTL1	EGR1	48	4525	34.78	11.31	3.07	3.25e-13			MAC-M2	3.48e-17	2.6e-14	0.405438	0.599	0.486	ATF4
	PT-S2	3.41639e-18	4.21774e-15	2.81908	chr4:110364587-110365727	ENPEP		DTL1	KLF9	65	8033	47.1	20.08	2.35	8.76e-13			MAC-M2	1.26e-16	9.37e-14	0.426521	0.608	0.481	ATF3
	PT-S2	3.42744e-18	4.21774e-15	2.74283	chr7:117076244-117076930	ST7		DTL1	E2F6	53	5681	38.41	14.2	2.7	1.82e-12			MAC-M2	3.71e-15	2.77e-12	0.487837	0.588	0.484	CREB1
	PT-S2	3.42744e-18	4.21774e-15	2.74283	chr12:236922-237791	SLC6A13		DTL1	MAZ	61	7350	44.2	18.38	2.41	2.49e-12			MAC-M2	2.05e-14	1.53e-11	0.362892	0.629	0.496	RUNX1
	PT-S2	3.9238e-18	4.79689e-15	2.59497	chr7:101911917-101913205	CUX1		DTL1	KLF14	38	3417	27.54	8.54	3.22	5.55e-11			MAC-M2	2.5e-14	1.87e-11	0.294683	0.59	0.5	KLF3
	PT-S2	5.59259e-18	6.66225e-15	3.01781	chr17:64150160-64150617	TEX2		DTL1	ZNF460	73	10737	52.9	26.84	1.97	7.67e-11			MAC-M2	3.95e-14	2.95e-11	0.3829	0.583	0.489	TFE3
	PT-S2	6.81427e-18	8.06606e-15	3.07366	chr14:73619919-73620632	PAPLN		DTL1	ASCL1(var.2)	52	6081	37.68	15.2	2.48	9.05e-11			MAC-M2	6.01e-14	4.49e-11	0.283829	0.601	0.486	JUN
	PT-S2	7.79161e-18	9.07883e-15	2.8024	chr9:83629425-83630149	FRMD3		DTL1	SP9	47	5115	34.06	12.79	2.66	1.01e-10			MAC-M2	3.25e-13	2.43e-10	0.4016	0.597	0.492	NFIL3
	PT-S2	8.0916e-18	9.34081e-15	3.15995	chr20:44392958-44393492	HNF4A-AS1		DTL1	SP2	49	5530	35.51	13.83	2.57	1.21e-10			MAC-M2	3.79e-13	2.83e-10	0.284596	0.601	0.495	MEF2D
	PT-S2	8.14381e-18	9.37207e-15	2.034	chr6:43269327-43270901	SLC22A7		DTL1	SP8	48	5437	34.78	13.59	2.56	2.34e-10			MAC-M2	3.03e-12	2.26e-09	0.352443	0.569	0.493	KLF13
	PT-S2	9.92661e-18	1.11822e-14	2.58679	chr1:24108319-24109186	MYOM3		DTL1	ZNF263	59	7901	42.75	19.75	2.16	5.9e-10			MAC-M2	3.09e-11	2.31e-08	0.318602	0.579	0.485	MLXIPL
	PT-S2	1.72657e-17	1.84994e-14	2.65503	chr19:35811705-35813098	PRODH2		DTL1	ZNF740	45	5015	32.61	12.54	2.6	6.56e-10			MAC-M2	3.42e-11	2.55e-08	0.269987	0.579	0.489	TFEB
	PT-S2	1.76982e-17	1.88092e-14	2.78552	chr20:46604468-46605452	SLC13A3		DTL1	Wt1	58	7883	42.03	19.71	2.13	1.65e-09			MAC-M2	6.2e-11	4.63e-08	0.385119	0.57	0.483	TEF
	PT-S2	1.84083e-17	1.94442e-14	2.18228	chr3:69385129-69386540	FRMD4B		DTL1	TCF4	46	5405	33.33	13.51	2.47	2.19e-09			MAC-M2	7.93e-11	5.92e-08	0.385917	0.571	0.49	TFEC
	PT-S2	2.0198e-17	2.10115e-14	2.79634	chr20:44400932-44401439	HNF4A		DTL1	KLF17	44	5024	31.88	12.56	2.54	2.36e-09			MAC-M2	1.29e-09	9.65e-07	0.278908	0.584	0.5	PRDM4
	PT-S2	2.10778e-17	2.17706e-14	1.95416	chr12:47941664-47943959	VDR		DTL1	KLF11	44	5029	31.88	12.57	2.54	2.44e-09			MAC-M2	1.61e-09	1.2e-06	0.318054	0.579	0.492	Arntl
	PT-S2	2.17787e-17	2.2248e-14	2.31377	chr17:19716173-19716883	SLC47A2		DTL1	KLF2	49	6218	35.51	15.55	2.28	6.83e-09			MAC-M2	2.79e-09	2.08e-06	0.315197	0.567	0.489	ARNT2
	PT-S2	2.5094e-17	2.54951e-14	2.57833	chr16:89632581-89633586	DPEP1		DTL1	SP3	45	5402	32.61	13.51	2.41	6.94e-09			MAC-M2	3.58e-09	2.67e-06	0.268641	0.574	0.491	HLF
	PT-S2	2.76529e-17	2.77919e-14	2.67835	chr1:183859422-183860160	RGL1		DTL1	EGR3	31	2882	22.46	7.21	3.12	1.1e-08			MAC-M2	7.05e-09	5.26e-06	0.260408	0.562	0.486	ATF2
	PT-S2	2.97788e-17	2.97681e-14	2.58437	chr6:107538953-107540240	SOBP		DTL1	KLF10	43	5321	31.16	13.3	2.34	4.24e-08			MAC-M2	8.68e-09	6.48e-06	0.255477	0.577	0.484	NFYB
	PT-S2	3.33655e-17	3.29123e-14	2.84322	chr20:38870632-38871215	PPP1R16B		DTL1	HINFP	18	1090	13.04	2.73	4.79	4.46e-08			MAC-M2	6.16e-08	4.6e-05	0.266344	0.575	0.485	MLX
	PT-S2	3.53033e-17	3.45496e-14	2.59057	chr11:66970558-66971382	PC		DTL1	Klf1	44	5606	31.88	14.02	2.27	6.53e-08			MAC-M2	1.84e-07	0.000136988	0.65371	0.547	0.476	ZBED1
	PT-S2	4.00352e-17	3.88744e-14	2.76845	chr4:26576240-26577424	TBC1D19		DTL1	ZIC5	29	2905	21.01	7.26	2.89	1.78e-07			MAC-M2	3.42e-07	0.000255468	0.273834	0.553	0.479	OVOL2
	PT-S2	5.2443e-17	4.91312e-14	3.14031	chr17:50431925-50432570	ACSF2		DTL1	KLF3	34	3909	24.64	9.77	2.52	3.25e-07			MAC-M2	9.12e-07	0.000680068	0.274632	0.557	0.487	BHLHE40
	PT-S2	5.96591e-17	5.54735e-14	2.80131	chr3:58241085-58241665	ABHD6		DTL1	GLIS2	22	1832	15.94	4.58	3.48	3.35e-07			MAC-M2	4.66e-06	0.00347552	0.266988	0.561	0.48	E2F3
	PT-S2	6.68749e-17	6.18743e-14	2.09954	chr1:52842367-52844373	ZYG11A		DTL1	NRF1	24	2163	17.39	5.41	3.22	3.82e-07			MAC-M2	9.47e-06	0.00706511	0.322547	0.53	0.484	PROX1
	PT-S2	7.75306e-17	7.05086e-14	2.95891	chr1:47186298-47186553	PDZK1IP1		DTL1	VEZF1	23	2013	16.67	5.03	3.31	4.17e-07			MAC-M2	3.25e-05	0.0242609	0.290245	0.535	0.491	Pax2
	PT-S2	9.93365e-17	8.79791e-14	1.8329	chr10:59708778-59710439	SLC16A9		DTL1	TCF3	40	5163	28.99	12.91	2.25	4.66e-07			MAC-M2	3.58e-05	0.0266957	0.827996	0.538	0.48	GMEB2
	PT-S2	1.06018e-16	9.34532e-14	3.03157	chr22:25054774-25055363	KIAA1671		DTL1	EWSR1-FLI1	63	10474	45.65	26.19	1.74	6.36e-07			MAC-M2	5.66e-05	0.0422418	0.331588	0.556	0.501	LIN54
	PT-S2	1.09687e-16	9.57809e-14	2.86388	chr14:22795842-22796719	SLC7A7		DTL1	ZIC4	28	2957	20.29	7.39	2.74	8.73e-07			MAC-M2	0.00977701	1	0.282353	0.531	0.493	HLTF
	PT-S2	1.12622e-16	9.7794e-14	2.63866	chr8:20218177-20219354	ATP6V1B2		DTL1	ZBTB6	40	5305	28.99	13.26	2.19	9.43e-07			MDC	4.85e-148	3.62e-145	2.08796	0.882	0.487	SPI1
	PT-S2	1.18744e-16	1.02253e-13	2.7723	chr20:46640501-46641228	SLC13A3		DTL1	EGR4	26	2621	18.84	6.55	2.88	9.78e-07			MDC	8e-137	5.97e-134	2.65107	0.874	0.488	ETV6
	PT-S2	1.3048e-16	1.11331e-13	2.70496	chr20:46650902-46651656	SLC13A3		DTL1	TCF12(var.2)	40	5320	28.99	13.3	2.18	1.01e-06			MDC	3.4e-108	2.53e-105	2.15127	0.877	0.489	EHF
	PT-S2	1.38971e-16	1.175e-13	2.51799	chr1:6450848-6451794	ESPN		DTL1	TFAP2A(var.2)	32	3744	23.19	9.36	2.48	1.16e-06			MDC	2.29e-99	1.71e-96	1.85088	0.859	0.49	ETV5
	PT-S2	1.40946e-16	1.189e-13	3.25224	chr4:10034882-10035422	SLC2A9		DTL1	Plagl1	41	5562	29.71	13.91	2.14	1.18e-06			MDC	2.9e-77	2.16e-74	2.08651	0.821	0.494	ELF4
	PT-S2	1.784e-16	1.46518e-13	1.9133	chr7:73622537-73624717	MLXIPL		DTL1	TFDP1	21	1849	15.22	4.62	3.29	1.56e-06			MDC	1.89e-75	1.41e-72	1.59811	0.838	0.485	GABPA
	PT-S2	1.9027e-16	1.54229e-13	2.56654	chr9:101437525-101438224	ALDOB		DTL1	KLF6	34	4202	24.64	10.51	2.35	1.71e-06			MDC	2.22e-74	1.66e-71	1.32016	0.841	0.489	IKZF1
	PT-S2	1.98883e-16	1.60861e-13	2.52849	chr5:35047638-35048331	AGXT2		DTL1	ZNF682	34	4221	24.64	10.55	2.33	1.89e-06			MDC	5.89e-74	4.39e-71	1.50362	0.81	0.486	ETS2
	PT-S2	2.02282e-16	1.62552e-13	2.73369	chr7:197226-197812	FAM20C		DTL1	RBPJ	43	6112	31.16	15.28	2.04	2.04e-06			MDC	2.91e-73	2.17e-70	1.50962	0.785	0.488	ELK3
	PT-S2	2.07099e-16	1.65708e-13	2.61529	chr9:75892349-75892943	PCSK5		DTL1	ZBTB14	23	2219	16.67	5.55	3	2.2e-06			MDC	2.77e-72	2.06e-69	1.67381	0.828	0.493	ELK4
	PT-S2	2.07099e-16	1.65708e-13	2.61529	chr20:46634349-46634855	SLC13A3		DTL1	SP1	38	5085	27.54	12.71	2.17	2.43e-06			MDC	8.63e-72	6.44e-69	1.40141	0.854	0.49	ELF3
	PT-S2	2.20468e-16	1.75277e-13	2.97299	chr17:42900350-42900921	G6PC		DTL1	SP4	35	4492	25.36	11.23	2.26	2.72e-06			MDC	6.78e-69	5.06e-66	1.23635	0.805	0.491	IRF1
	PT-S2	2.37645e-16	1.87641e-13	2.53394	chr20:46631302-46632283	SLC13A3		DTL1	Znf281	41	5756	29.71	14.39	2.06	2.86e-06			MDC	8.99e-69	6.7e-66	1.27642	0.797	0.496	ZBTB7A
	PT-S2	2.39039e-16	1.87641e-13	2.9912	chr9:101435449-101435975	ALDOB		DTL1	Ahr::Arnt	35	4505	25.36	11.26	2.25	2.91e-06			MDC	2.5e-67	1.86e-64	1.4288	0.8	0.487	ERG
	PT-S2	2.47789e-16	1.92484e-13	2.67908	chr10:59711916-59712465	SLC16A9		DTL1	PLAG1	37	5034	26.81	12.59	2.13	5.09e-06			MDC	7.37e-65	5.5e-62	1.37872	0.81	0.488	ELF1
	PT-S2	2.85709e-16	2.19652e-13	2.85839	chr5:1336761-1337535	CLPTM1L		DTL1	TCFL5	17	1387	12.32	3.47	3.55	6.33e-06			MDC	3.21e-63	2.39e-60	1.31714	0.795	0.488	FLI1
	PT-S2	2.94142e-16	2.24285e-13	2.34258	chr5:135603200-135604427	SLC25A48		DTL1	ASCL1	32	4259	23.19	10.65	2.18	1.72e-05			MDC	8.73e-62	6.51e-59	1.37363	0.782	0.487	ETS1
	PT-S2	2.9556e-16	2.24448e-13	2.38801	chr1:6343286-6344429	ESPN		DTL1	SNAI1	35	4929	25.36	12.32	2.06	2.1e-05			MDC	7.36e-59	5.49e-56	1.30764	0.782	0.487	ETV3
	PT-S2	2.97059e-16	2.25128e-13	1.88538	chr3:2098149-2099907	CNTN4		DTL1	ZIC3	25	2926	18.12	7.32	2.48	2.18e-05			MDC	2.23e-58	1.66e-55	1.4102	0.779	0.495	ELF2
	PT-S2	3.07592e-16	2.32638e-13	2.76524	chr22:24607095-24607812	GGT1		DTL1	ZKSCAN5	46	7444	33.33	18.61	1.79	2.63e-05			MDC	8.7e-51	6.49e-48	1.18009	0.782	0.492	IRF8
	PT-S2	3.3756e-16	2.49237e-13	3.32613	chr12:121085648-121086250	HNF1A		DTL1	Ebf2	32	4369	23.19	10.92	2.12	2.87e-05			MDC	1.02e-35	7.63e-33	0.948512	0.746	0.499	IRF3
	PT-S2	3.56505e-16	2.61156e-13	2.88719	chr8:66026323-66026888	PDE7A		DTL1	EGR2	18	1743	13.04	4.36	2.99	3.3e-05			MDC	3.96e-30	2.96e-27	0.804519	0.723	0.495	Stat2
	PT-S2	3.95889e-16	2.88308e-13	2.90243	chr6:3366291-3366933	SLC22A23		DTL1	CTCFL	36	5260	26.09	13.15	1.98	3.43e-05			MDC	7.39e-27	5.52e-24	0.735285	0.679	0.497	IRF2
	PT-S2	4.03396e-16	2.92064e-13	2.55111	chr7:115968114-115968903	TFEC		DTL1	EBF1	35	5078	25.36	12.7	2	3.94e-05			MDC	1.4e-25	1.04e-22	0.542277	0.728	0.496	SP1
	PT-S2	4.51742e-16	3.25173e-13	2.71598	chr16:46885825-46886313	GPT2		DTL1	ZEB1	37	5538	26.81	13.85	1.94	4.34e-05			MDC	7.83e-23	5.84e-20	0.828189	0.674	0.482	CREM
	PT-S2	6.02694e-16	4.25614e-13	2.73624	chr15:50168130-50169144	SLC27A2		DTL1	ZNF354C	47	7832	34.06	19.58	1.74	4.43e-05			MDC	1.25e-22	9.33e-20	0.49429	0.69	0.499	SP4
	PT-S2	6.71975e-16	4.71858e-13	3.00801	chr11:58942719-58943387	GLYATL1		DTL1	EBF3	32	4519	23.19	11.3	2.05	5.55e-05			MDC	3.56e-22	2.65e-19	0.668589	0.677	0.492	YY1
	PT-S2	7.1339e-16	4.96267e-13	2.46007	chr22:46170679-46172518	PPARA		DTL1	Klf12	27	3604	19.57	9.01	2.17	9.51e-05			MDC	4.58e-21	3.41e-18	0.844878	0.649	0.481	JUNB(var.2)
	PT-S2	7.96809e-16	5.41171e-13	2.75785	chr4:7000062-7001519	TBC1D14		DTL1	TFAP2B(var.3)	24	3029	17.39	7.57	2.3	0.000107			MDC	1.47e-18	1.1e-15	0.649478	0.672	0.481	Atf1
	PT-S2	7.96809e-16	5.41171e-13	2.75785	chr19:5839352-5839916	FUT6		DTL1	PRDM1	41	6692	29.71	16.73	1.78	0.000108			MDC	1.45e-17	1.09e-14	0.723092	0.672	0.486	NFYC
	PT-S2	8.68855e-16	5.79546e-13	2.49844	chr11:66907264-66908300	PC		DTL1	HIC2	25	3267	18.12	8.17	2.22	0.00013			MDC	6.96e-17	5.19e-14	0.642422	0.664	0.481	JDP2(var.2)
	PT-S2	8.7466e-16	5.82376e-13	2.38082	chr11:119375623-119376572	USP2		DTL1	RARA::RXRG	24	3148	17.39	7.87	2.21	0.000191			MDC	2.51e-16	1.87e-13	0.47483	0.679	0.515	CTCF
	PT-S2	9.89275e-16	6.43747e-13	2.29582	chr11:17543481-17544559	USH1C		DTL1	Ascl2	32	4838	23.19	12.1	1.92	0.0002			MDC	1.87e-15	1.4e-12	0.613462	0.654	0.483	Creb5
	PT-S2	1.00201e-15	6.509e-13	2.43721	chr11:69007488-69008452	TPCN2		DTL1	Prdm15	30	4419	21.74	11.05	1.97	0.000212			MDC	4.24e-15	3.16e-12	0.456382	0.662	0.498	ZKSCAN5
	PT-S2	1.01625e-15	6.57854e-13	2.54136	chr11:72237031-72237924	INPPL1		DTL1	ZIC1	24	3176	17.39	7.94	2.19	0.000218			MDC	1.13e-14	8.43e-12	0.401372	0.641	0.497	NRF1
	PT-S2	1.13257e-15	7.28096e-13	2.58975	chr15:89814076-89815158	ANPEP		DTL1	Zic1::Zic2	43	7388	31.16	18.47	1.69	0.000223			MDC	1.13e-13	8.45e-11	0.293714	0.664	0.504	EGR1
	PT-S2	1.21155e-15	7.73539e-13	2.54737	chr21:46155125-46156071	FTCD		DTL1	TFAP2A(var.3)	22	2816	15.94	7.04	2.26	0.000261			MDC	2.03e-13	1.52e-10	0.550571	0.636	0.484	CREB1
	PT-S2	1.34872e-15	8.52358e-13	2.71786	chr16:68071887-68072650	NFATC3		DTL1	BHLHE22(var.2)	30	4489	21.74	11.22	1.94	0.000279			MDC	2.06e-13	1.53e-10	0.528699	0.646	0.482	ATF3
	PT-S2	1.44907e-15	9.06556e-13	2.04347	chr22:38109475-38111218	BAIAP2L2		DTL1	Sox3	38	6310	27.54	15.78	1.75	0.000303			MDC	5.29e-12	3.94e-09	0.385847	0.621	0.496	Klf12
	PT-S2	1.75277e-15	1.08383e-12	3.00569	chr11:26717690-26718124	SLC5A12		DTL1	PLAGL2	20	2508	14.49	6.27	2.31	0.000395			MDC	5.53e-12	4.12e-09	0.363157	0.613	0.501	KLF3
	PT-S2	1.9066e-15	1.17311e-12	2.6707	chr5:80714515-80715353	MSH3		DTL1	GLI2	23	3173	16.67	7.93	2.1	0.000539			MDC	1.5e-11	1.12e-08	0.762066	0.626	0.489	TFE3
	PT-S2	1.94426e-15	1.18649e-12	1.8429	chr18:28176762-28178435	CDH2		DTL1	FOXH1	20	2576	14.49	6.44	2.25	0.000554			MDC	1.62e-11	1.21e-08	0.523426	0.631	0.486	ATF2
	PT-S2	1.97987e-15	1.20625e-12	3.38805	chr4:7108246-7108633	TBC1D14		DTL1	Zfx	37	6278	26.81	15.7	1.71	0.00057			MDC	2.47e-11	1.84e-08	0.314677	0.61	0.504	SP3
	PT-S2	2.27926e-15	1.3774e-12	3.12159	chr8:134639763-134640004	ZFAT		DTL1	ZNF449	28	4244	20.29	10.61	1.91	0.00057			MDC	5.06e-11	3.77e-08	0.662077	0.59	0.485	MLXIPL
	PT-S2	2.32426e-15	1.40233e-12	4.27209	chr20:44403771-44403983	HNF4A		DTL1	ETV4	45	8203	32.61	20.51	1.59	0.000578			MDC	1.08e-10	8.02e-08	0.346247	0.633	0.5	TFDP1
	PT-S2	2.36711e-15	1.42128e-12	2.76161	chr6:150237965-150238732	PPP1R14C		DTL1	NHLH1	27	4052	19.57	10.13	1.93	0.000625			MDC	1.15e-10	8.56e-08	0.324124	0.613	0.501	KLF6
	PT-S2	2.76906e-15	1.63628e-12	1.95717	chr20:57589495-57590323	PCK1		DTL1	GLIS3	15	1666	10.87	4.17	2.61	0.000661			MDC	1.36e-10	1.01e-07	0.403058	0.623	0.497	RUNX1
	PT-S2	2.87429e-15	1.69309e-12	2.57995	chr14:22814986-22815789	SLC7A7		DTL1	TFAP2C(var.3)	20	2613	14.49	6.53	2.22	0.000662			MDC	2.68e-10	2e-07	0.452581	0.621	0.487	CEBPD
	PT-S2	3.59996e-15	2.05559e-12	2.94411	chr11:70952958-70953621	SHANK2		DTL1	REST	28	4294	20.29	10.74	1.89	0.000686			MDC	4.3e-10	3.2e-07	0.361853	0.615	0.478	NFE2L1
	PT-S2	3.78342e-15	2.15705e-12	2.33149	chr11:69054939-69056442	TPCN2		DTL1	RARA::RXRA	24	3438	17.39	8.6	2.02	0.000688			MDC	5.04e-10	3.76e-07	0.353337	0.649	0.49	ZNF384
	PT-S2	3.92246e-15	2.22272e-12	2.96292	chr1:59309129-59310035	FGGY		DTL1	SOX4	28	4310	20.29	10.78	1.88	0.000727			MDC	6.99e-10	5.22e-07	0.376694	0.618	0.486	BHLHE41
	PT-S2	3.92246e-15	2.22272e-12	2.96292	chr10:73854119-73854623	CAMK2G		DTL1	NKX2-2	22	3038	15.94	7.6	2.1	0.000731			MDC	8.76e-10	6.54e-07	0.64567	0.595	0.49	TFEC
	PT-S2	4.24886e-15	2.36456e-12	2.98261	chr5:31741381-31742074	PDZD2		DTL1	ELF3	42	7575	30.43	18.94	1.61	0.000771			MDC	1.55e-09	1.16e-06	0.610044	0.618	0.491	RUNX2
	PT-S2	4.33104e-15	2.4067e-12	1.94223	chr1:69566675-69568416	LRRC7		DTL1	SOX15	30	4770	21.74	11.93	1.82	0.000773			MDC	2.85e-09	2.13e-06	0.327866	0.646	0.496	TCFL5
	PT-S2	4.64601e-15	2.54756e-12	2.73074	chr11:17648412-17649784	USH1C		DTL1	FOXC2	36	6154	26.09	15.39	1.7	0.000797			MDC	6.3e-09	4.7e-06	0.39293	0.626	0.489	TFEB
	PT-S2	4.88981e-15	2.66556e-12	3.02483	chr6:35431967-35432721	FKBP5		DTL1	GLI3	22	3059	15.94	7.65	2.08	0.000801			MDC	9.14e-09	6.82e-06	0.25521	0.623	0.503	KLF11
	PT-S2	4.88981e-15	2.66556e-12	3.02483	chr12:16021476-16022182	MGST1		DTL1	CENPB	7	439	5.07	1.1	4.62	0.000864			MDC	1.76e-08	1.31e-05	0.45389	0.613	0.486	MITF
	PT-S2	5.67226e-15	3.01711e-12	2.85508	chr19:32868463-32868911	SLC7A9		DTL1	Foxd3	40	7149	28.99	17.87	1.62	0.000906			MDC	2.53e-08	1.89e-05	0.41162	0.603	0.489	ARNT2
	PT-S2	6.04464e-15	3.18661e-12	3.15095	chr10:413377-414108	DIP2C		DTL1	ZSCAN4	26	3989	18.84	9.97	1.89	0.00111			MDC	4.33e-08	3.23e-05	0.340698	0.61	0.495	NFKB1
	PT-S2	6.05075e-15	3.18661e-12	3.24521	chr20:46607227-46607684	SLC13A3		DTL1	PAX9	14	1588	10.14	3.97	2.56	0.00122			MDC	4.51e-08	3.37e-05	0.364511	0.597	0.492	Arntl
	PT-S2	6.13899e-15	3.22397e-12	2.75363	chr8:65672468-65673329	MTFR1		DTL1	MZF1(var.2)	25	3817	18.12	9.54	1.9	0.00131			MDC	8.95e-08	6.68e-05	0.444564	0.605	0.488	JUND(var.2)
	PT-S2	6.36829e-15	3.33969e-12	2.44763	chr7:73647449-73648366	MLXIPL		DTL1	MYOG	24	3628	17.39	9.07	1.92	0.00145			MDC	4.25e-07	0.00031718	0.380709	0.597	0.494	NFKB2
	PT-S2	6.42994e-15	3.35785e-12	2.52075	chr9:72012334-72013742	GDA		DTL1	TEAD1	30	4978	21.74	12.45	1.75	0.00153			MDC	7.76e-07	0.000578587	0.279695	0.587	0.488	BHLHE40
	PT-S2	6.42994e-15	3.35785e-12	2.52075	chr20:38806972-38808047	PPP1R16B		DTL1	MYC	15	1815	10.87	4.54	2.4	0.00155			MDC	8.81e-07	0.000657151	0.335636	0.613	0.493	HES1
	PT-S2	6.66089e-15	3.4639e-12	2.68038	chr17:50691656-50692302	ABCC3		DTL1	CEBPD	18	2399	13.04	6	2.17	0.00156			MDC	1.12e-06	0.000839215	0.338825	0.582	0.494	KLF13
	PT-S2	7.79127e-15	3.98751e-12	2.62571	chr18:25260768-25262095	ZNF521		DTL1	MGA	20	2807	14.49	7.02	2.07	0.00158			MDC	1.62e-06	0.00120609	0.340458	0.587	0.487	JUN
	PT-S2	8.02386e-15	4.09278e-12	2.77822	chr10:59734807-59735783	SLC16A9		DTL1	TBX15	20	2807	14.49	7.02	2.07	0.00158			MDC	2.1e-06	0.00156962	0.369964	0.592	0.485	NFYB
	PT-S2	9.17603e-15	4.63608e-12	2.53282	chr7:193980-194595	FAM20C		DTL1	PAX5	13	1462	9.42	3.66	2.58	0.0017			MDC	3.78e-06	0.00282056	0.408682	0.59	0.488	XBP1
	PT-S2	9.51024e-15	4.77903e-12	2.16473	chr22:50484112-50484795	MIOX		DTL1	TFAP2B	22	3245	15.94	8.11	1.97	0.00171			MDC	4.16e-05	0.0310577	0.299652	0.523	0.487	ATF6
	PT-S2	9.72369e-15	4.87972e-12	2.29951	chr1:171343676-171344818	FMO1		DTL1	SNAI3	28	4560	20.29	11.4	1.78	0.00172			MDC	9.73e-05	0.0725678	0.34656	0.549	0.488	SREBF2(var.2)
	PT-S2	1.07758e-14	5.35013e-12	2.42779	chr5:31711207-31712449	PDZD2		DTL1	Arnt	24	3675	17.39	9.19	1.89	0.00172			MDC	0.000107541	0.0802257	0.31433	0.577	0.49	REL
	PT-S2	1.07758e-14	5.35013e-12	2.42779	chr12:111791116-111791966	ALDH2		DTL1	PAX1	13	1464	9.42	3.66	2.57	0.00172			MDC	0.00014783	0.110281	0.266623	0.587	0.498	ZBTB7C
	PT-S2	1.10976e-14	5.50256e-12	2.97937	chr1:45552141-45552655	AKR1A1		DTL1	FOXE1	29	4788	21.01	11.97	1.76	0.00173			MDC	0.000149874	0.111806	0.27926	0.567	0.491	Pax2
	PT-S2	1.11709e-14	5.52422e-12	2.46152	chr19:32869424-32870335	SLC7A9		DTL1	NR2C1	18	2452	13.04	6.13	2.13	0.00199			MDC	0.000308561	0.230187	0.268791	0.579	0.48	Gmeb1
	PT-S2	1.25736e-14	6.16068e-12	2.65195	chr22:25183673-25184294	KIAA1671		DTL1	ZBTB7C	12	1314	8.7	3.29	2.65	0.00205			MDC	0.000359181	0.267949	0.266855	0.564	0.485	Nfe2l2
	PT-S2	1.39898e-14	6.68758e-12	2.005	chr19:18108870-18110537	MAST3		DTL1	Tcf12	35	6250	25.36	15.63	1.62	0.00208			MDC	0.000524167	0.391029	0.315618	0.564	0.491	Creb3l2
	PT-S2	1.41531e-14	6.74836e-12	3.32916	chr9:101443268-101443727	ALDOB		DTL1	SPI1	52	10506	37.68	26.27	1.43	0.00211
	PT-S2	1.46972e-14	6.97213e-12	2.66127	chrX:129635899-129636741	XPNPEP2		DTL1	INSM1	27	4400	19.57	11	1.78	0.00212
	PT-S2	1.49154e-14	7.03982e-12	2.40435	chr5:35195051-35195864	PRLR		DTL1	FOXP2	29	4882	21.01	12.21	1.72	0.00231
	PT-S2	1.60418e-14	7.51436e-12	1.99636	chr15:50181518-50182814	SLC27A2		DTL1	NFKB1	16	2087	11.59	5.22	2.22	0.00232
	PT-S2	1.61935e-14	7.57591e-12	2.26457	chr5:80667730-80669009	MSH3		DTL1	GLIS1	10	994	7.25	2.49	2.92	0.00243
	PT-S2	1.6543e-14	7.72972e-12	2.86447	chr2:235936723-235937779	AGAP1		DTL1	SCRT1	19	2705	13.77	6.76	2.04	0.00244
	PT-S2	1.99653e-14	9.22477e-12	2.68089	chr5:59458432-59459603	PDE4D		DTL1	Foxj3	30	5134	21.74	12.84	1.69	0.00247
	PT-S2	2.18051e-14	1.00251e-11	2.30869	chr10:681604-682618	DIP2C		DTL1	OSR2	29	4906	21.01	12.27	1.71	0.00249
	PT-S2	2.24485e-14	1.02703e-11	2.91638	chr3:69341836-69342487	FRMD4B		DTL1	SPIB	44	8536	31.88	21.34	1.49	0.00252
	PT-S2	3.26167e-14	1.41776e-11	2.31358	chr15:84883689-84884793	SLC28A1		DTL1	STAT1::STAT2	43	8310	31.16	20.78	1.5	0.00267
	PT-S2	3.44242e-14	1.47705e-11	2.82623	chr9:95292744-95293649	FANCC		DTL1	NR6A1	22	3377	15.94	8.44	1.89	0.00281
	PT-S2	3.58897e-14	1.53113e-11	2.72447	chr16:68082002-68082328	NFATC3		DTL1	MYCN	12	1375	8.7	3.44	2.53	0.00297
	PT-S2	3.64882e-14	1.55133e-11	2.58871	chr4:184231793-184232686	ENPP6		DTL1	IRF5	13	1579	9.42	3.95	2.39	0.0033
	PT-S2	3.64882e-14	1.55133e-11	2.58871	chr7:294020-294954	FAM20C		DTL1	SCRT2	19	2787	13.77	6.97	1.98	0.00339
	PT-S2	4.02449e-14	1.68606e-11	3.15641	chr8:65789912-65790276	PDE7A		DTL1	TFAP2C	21	3229	15.22	8.07	1.89	0.00359
	PT-S2	4.41286e-14	1.81612e-11	2.66099	chr6:43276336-43276999	SLC22A7		DTL1	GFI1	20	3016	14.49	7.54	1.92	0.00362
	PT-S2	4.73921e-14	1.93548e-11	2.74879	chr17:50134680-50135511	ACSF2		DTL1	KLF13	15	2005	10.87	5.01	2.17	0.00399
	PT-S2	4.81098e-14	1.96264e-11	2.87485	chr7:2616977-2617746	TTYH3		DTL1	Pax2	9	898	6.52	2.25	2.91	0.00408
	PT-S2	5.08767e-14	2.06432e-11	2.60495	chr12:121857116-121857856	HPD		DTL1	MYOD1	27	4646	19.57	11.62	1.68	0.00453
	PT-S2	5.0879e-14	2.06432e-11	3.57347	chr15:45000640-45001530	SORD		DTL1	NR2C2	31	5605	22.46	14.01	1.6	0.00478
	PT-S2	5.32896e-14	2.14577e-11	2.89254	chr7:75920349-75920955	POR		DTL1	YY2	10	1104	7.25	2.76	2.63	0.00509
	PT-S2	5.32896e-14	2.14577e-11	2.89254	chr19:19101495-19101814	SLC25A42		DTL1	EHF	37	7107	26.81	17.77	1.51	0.00531
	PT-S2	5.42231e-14	2.17164e-11	2.76166	chr12:117161092-117162002	FBXO21		DTL1	MAX::MYC	13	1689	9.42	4.22	2.23	0.00577
	PT-S2	6.03876e-14	2.40304e-11	1.7306	chr2:126971096-126972363	BIN1		DTL1	TFAP2E	18	2745	13.04	6.86	1.9	0.00646
	PT-S2	6.18439e-14	2.45575e-11	2.77505	chr1:65153597-65154013	AK4		DTL1	Hand1::Tcf3	18	2747	13.04	6.87	1.9	0.00651
	PT-S2	6.94933e-14	2.74502e-11	2.69223	chr10:60849345-60850101	RHOBTB1		DTL1	FOXD2	27	4777	19.57	11.94	1.64	0.00656
	PT-S2	6.94967e-14	2.74502e-11	2.51664	chr16:89613136-89613859	DPEP1		DTL1	GRHL2	21	3405	15.22	8.51	1.79	0.00656
	PT-S2	7.03001e-14	2.75921e-11	2.78899	chr20:38913248-38913957	PPP1R16B		DTL1	ZBTB7B	10	1149	7.25	2.87	2.52	0.00667
	PT-S2	7.03001e-14	2.75921e-11	2.78899	chr21:43897186-43898136	AGPAT3		DTL1	Npas2	12	1532	8.7	3.83	2.27	0.00693
	PT-S2	8.9851e-14	3.40471e-11	2.81866	chr10:17129581-17130057	CUBN		DTL1	BCL6B	18	2777	13.04	6.94	1.88	0.00726
	PT-S2	8.9851e-14	3.40471e-11	2.81866	chr20:38882902-38883542	PPP1R16B		DTL1	NHLH2	21	3453	15.22	8.63	1.76	0.00765
	PT-S2	9.29786e-14	3.50188e-11	2.71503	chr1:154410307-154410771	IL6R		DTL1	Foxo1	29	5311	21.01	13.28	1.58	0.00769
	PT-S2	9.56611e-14	3.59564e-11	2.3039	chr1:47192239-47193129	PDZK1IP1		DTL1	VDR	18	2799	13.04	7	1.86	0.00784
	PT-S2	9.91739e-14	3.69416e-11	3.26776	chr1:48058142-48058557	TRABD2B		DTL1	CEBPA	18	2802	13.04	7.01	1.86	0.00793
	PT-S2	1.00975e-13	3.74254e-11	2.83448	chr1:1940811-1941738	PRKCZ		DTL1	NFIB	33	6292	23.91	15.73	1.52	0.00793
	PT-S2	1.01451e-13	3.74904e-11	2.48665	chr11:58731491-58732210	GLYAT		DTL1	FOXG1	20	3252	14.49	8.13	1.78	0.00822
	PT-S2	1.01451e-13	3.74904e-11	2.48665	chr21:43911226-43911920	AGPAT3		DTL1	Foxj2	20	3252	14.49	8.13	1.78	0.00822
	PT-S2	1.07129e-13	3.94021e-11	2.72709	chr1:2093836-2094798	PRKCZ		DTL1	Zic2	34	6584	24.64	16.46	1.5	0.00881
	PT-S2	1.12982e-13	4.13823e-11	2.851	chr18:6713653-6714481	L3MBTL4		DTL1	Esrrg	22	3725	15.94	9.31	1.71	0.00882
	PT-S2	1.14244e-13	4.17216e-11	1.74714	chr17:4480054-4481660	SPNS2		DTL1	NFKB2	14	2002	10.14	5.01	2.03	0.00948
	PT-S2	1.20812e-13	4.39908e-11	2.45284	chr20:44433677-44434740	HNF4A-AS1		DTL1	Stat6	23	3991	16.67	9.98	1.67	0.00982
	PT-S2	1.25828e-13	4.55505e-11	2.86829	chr8:22411143-22411906	SLC39A14		DTL1	ZNF528	25	4460	18.12	11.15	1.62	0.00991
	PT-S2	1.30834e-13	4.72708e-11	2.26368	chr11:64554966-64556015	SLC22A11		DTL1	GCM1	9	1037	6.52	2.59	2.52	0.0101
	PT-S2	1.40616e-13	5.0609e-11	2.42134	chr13:95470214-95471299	DZIP1		DTL1	Rbpjl	24	4247	17.39	10.62	1.64	0.0105
	PT-S2	1.40818e-13	5.06327e-11	2.5435	chr11:58830533-58831786	GLYAT		DTL1	ELF5	21	3559	15.22	8.9	1.71	0.0106
	PT-S2	1.40995e-13	5.06475e-11	2.75268	chr1:6047131-6047894	KCNAB2		DTL1	PAX6	12	1623	8.7	4.06	2.14	0.0107
	PT-S2	1.52542e-13	5.4585e-11	2.28667	chr19:15640254-15641466	CYP4F3		DTL1	ELF1	36	7257	26.09	18.14	1.44	0.0128
	PT-S2	1.60156e-13	5.69272e-11	2.04711	chr8:22210308-22212578	SLC39A14		DTL1	ZNF282	17	2736	12.32	6.84	1.8	0.0133
	PT-S2	1.60995e-13	5.7171e-11	2.76627	chr5:177377611-177378176	SLC34A1		DTL1	MEF2A	34	6773	24.64	16.93	1.46	0.0134
	PT-S2	1.83359e-13	6.44375e-11	2.94624	chr5:149149808-149150286	ABLIM3		DTL1	Pparg::Rxra	35	7038	25.36	17.6	1.44	0.0137
	PT-S2	1.86059e-13	6.53248e-11	2.08034	chr4:1795322-1796026	FGFR3		DTL1	NR2F1(var.2)	23	4118	16.67	10.3	1.62	0.0139
[truncated: 9,064 more rows]
