# Supplementary material for: An atlas of healthy and injured cell states and niches in the human kidney
Source: Nature. 2023 Jul 19;619(7970):585–94. doi: 10.1038/s41586-023-05769-3 (PMC10356613; doi:10.1038/s41586-023-05769-3)
Supplement: Supplementary file 7 — Source Data Fig. 2 [file 41586_2023_5769_MOESM7_ESM.xlsx]

## Sheet: Fig 2c (left)
maxCelltype.l2	Cortex	Inner Medulla	Inner/Outer Medulla	Outer Medulla
l2.POD	1	0.006707	0.00537282	0.0152073
l2.PEC	1	0.162144	0.141061	0.411929
l2.PT-S1	1	0.000268901	0.000237378	0.00416575
l2.PT-S2	1	0	0	0.00697658
l2.PT-S3	1	0.000967423	0.00393131	0.0591836
l2.aPT	1	0.00516741	0.00389862	0.0506117
l2.DTL2	0.0382937	0.12263	0.61968	1
l2.DTL1	0.0207973	0.0175867	0.126137	1
l2.DTL3	0.00539538	1	0.709946	0.160791
l2.ATL	0.00260925	1	0.871635	0.0857143
l2.aTAL1	0.921994	0.0130987	0.143317	1
l2.M-TAL	0.0482072	0.00971947	0.469285	1
l2.C-TAL	1	0.000705375	0.0132388	0.335427
l2.MD	1	0.0263513	0.0902397	0.433608
l2.DCT	1	0.00650723	0.0637852	0.070392
l2.CNT	1	0.0227301	0.0543511	0.0820689
l2.C-PC	0.488622	0.03733	0.0984577	1
l2.M-PC	0.0858898	0.177016	1	0.846503
l2.IMCD	0.0133877	1	0.603724	0.103973
l2.C-IC-A	1	0.0421752	0.101829	0.127395
l2.M-IC-A	0.171238	0.387859	1	0.831617
l2.IC-B	1	0.057323	0.156027	0.125078
l2.EC-GC	1	0.13121	0.138446	0.187509
l2.EC-AEA	0.333981	1	0.979433	0.834683
l2.EC-DVR	0.0296531	0.747994	1	0.62029
l2.EC-PTC	1	0.105385	0.154405	0.489405
l2.EC-AVR	0.100518	1	0.870409	0.57925
l2.EC-LYM	0.856773	0.397858	0.424453	1
l2.MC	1	0.148013	0.0843307	0.403257
l2.REN	1	0.0900126	0.0795669	0.171923
l2.VSMC	1	0.046866	0.0592605	0.387109
l2.VSMC/P	0.160376	0.296894	0.25023	1
l2.MYOF	0.627222	0.171899	0.0854086	1
l2.FIB	1	0.225149	0.168846	0.840501
l2.M-FIB	0.0208451	1	0.584376	0.62089
l2.aFIB	0.751194	0.67385	0.419718	1
