# Supplementary material for: An atlas of healthy and injured cell states and niches in the human kidney
Source: Nature. 2023 Jul 19;619(7970):585–94. doi: 10.1038/s41586-023-05769-3 (PMC10356613; doi:10.1038/s41586-023-05769-3)
Supplement: Supplementary file 8 — Source Data Fig. 3 [file 41586_2023_5769_MOESM8_ESM.xlsx]

## Sheet: Figure 3a
State	Condition	Barcode	Proportion
adaptive - epi	Ref	AAACAAGTATCTCCCA-1_1_1_1_1_1_1_1_1_1_1_1	0.0888076
adaptive - str	Ref	AAACAAGTATCTCCCA-1_1_1_1_1_1_1_1_1_1_1_1	0
cycling	Ref	AAACAAGTATCTCCCA-1_1_1_1_1_1_1_1_1_1_1_1	0
degenerative	Ref	AAACAAGTATCTCCCA-1_1_1_1_1_1_1_1_1_1_1_1	0.100186
reference	Ref	AAACAAGTATCTCCCA-1_1_1_1_1_1_1_1_1_1_1_1	0.811007
transitioning	Ref	AAACAAGTATCTCCCA-1_1_1_1_1_1_1_1_1_1_1_1	0
adaptive - epi	Ref	AAACAGAGCGACTCCT-1_1_1_1_1_1_1_1_1_1_1_1	0.146704
adaptive - str	Ref	AAACAGAGCGACTCCT-1_1_1_1_1_1_1_1_1_1_1_1	0
cycling	Ref	AAACAGAGCGACTCCT-1_1_1_1_1_1_1_1_1_1_1_1	0
degenerative	Ref	AAACAGAGCGACTCCT-1_1_1_1_1_1_1_1_1_1_1_1	0.267432
reference	Ref	AAACAGAGCGACTCCT-1_1_1_1_1_1_1_1_1_1_1_1	0.585865
transitioning	Ref	AAACAGAGCGACTCCT-1_1_1_1_1_1_1_1_1_1_1_1	0
adaptive - epi	Ref	AAACATTTCCCGGATT-1_1_1_1_1_1_1_1_1_1_1_1	0.272605
adaptive - str	Ref	AAACATTTCCCGGATT-1_1_1_1_1_1_1_1_1_1_1_1	0
cycling	Ref	AAACATTTCCCGGATT-1_1_1_1_1_1_1_1_1_1_1_1	0.0136078
degenerative	Ref	AAACATTTCCCGGATT-1_1_1_1_1_1_1_1_1_1_1_1	0.483957
reference	Ref	AAACATTTCCCGGATT-1_1_1_1_1_1_1_1_1_1_1_1	0.22983
transitioning	Ref	AAACATTTCCCGGATT-1_1_1_1_1_1_1_1_1_1_1_1	0
adaptive - epi	Ref	AAACCCGAACGAAATC-1_1_1_1_1_1_1_1_1_1_1_1	0.17546
adaptive - str	Ref	AAACCCGAACGAAATC-1_1_1_1_1_1_1_1_1_1_1_1	0.0301323
cycling	Ref	AAACCCGAACGAAATC-1_1_1_1_1_1_1_1_1_1_1_1	0.00519717
degenerative	Ref	AAACCCGAACGAAATC-1_1_1_1_1_1_1_1_1_1_1_1	0.0842562
reference	Ref	AAACCCGAACGAAATC-1_1_1_1_1_1_1_1_1_1_1_1	0.704954
transitioning	Ref	AAACCCGAACGAAATC-1_1_1_1_1_1_1_1_1_1_1_1	0
adaptive - epi	Ref	AAACCGGAAATGTTAA-1_1_1_1_1_1_1_1_1_1_1_1	0.0999399
adaptive - str	Ref	AAACCGGAAATGTTAA-1_1_1_1_1_1_1_1_1_1_1_1	0.00562712
cycling	Ref	AAACCGGAAATGTTAA-1_1_1_1_1_1_1_1_1_1_1_1	0.00686069
degenerative	Ref	AAACCGGAAATGTTAA-1_1_1_1_1_1_1_1_1_1_1_1	0.00666763
reference	Ref	AAACCGGAAATGTTAA-1_1_1_1_1_1_1_1_1_1_1_1	0.880905
transitioning	Ref	AAACCGGAAATGTTAA-1_1_1_1_1_1_1_1_1_1_1_1	0
adaptive - epi	Ref	AAACCGGGTAGGTACC-1_1_1_1_1_1_1_1_1_1_1_1	0
adaptive - str	Ref	AAACCGGGTAGGTACC-1_1_1_1_1_1_1_1_1_1_1_1	0
cycling	Ref	AAACCGGGTAGGTACC-1_1_1_1_1_1_1_1_1_1_1_1	0
degenerative	Ref	AAACCGGGTAGGTACC-1_1_1_1_1_1_1_1_1_1_1_1	0.0415829
reference	Ref	AAACCGGGTAGGTACC-1_1_1_1_1_1_1_1_1_1_1_1	0.958417
transitioning	Ref	AAACCGGGTAGGTACC-1_1_1_1_1_1_1_1_1_1_1_1	0
adaptive - epi	Ref	AAACCGTTCGTCCAGG-1_1_1_1_1_1_1_1_1_1_1_1	0
adaptive - str	Ref	AAACCGTTCGTCCAGG-1_1_1_1_1_1_1_1_1_1_1_1	0
cycling	Ref	AAACCGTTCGTCCAGG-1_1_1_1_1_1_1_1_1_1_1_1	0.0809587
degenerative	Ref	AAACCGTTCGTCCAGG-1_1_1_1_1_1_1_1_1_1_1_1	0.0944378
reference	Ref	AAACCGTTCGTCCAGG-1_1_1_1_1_1_1_1_1_1_1_1	0.824604
transitioning	Ref	AAACCGTTCGTCCAGG-1_1_1_1_1_1_1_1_1_1_1_1	0
adaptive - epi	Ref	AAACCTAAGCAGCCGG-1_1_1_1_1_1_1_1_1_1_1_1	0
adaptive - str	Ref	AAACCTAAGCAGCCGG-1_1_1_1_1_1_1_1_1_1_1_1	0
cycling	Ref	AAACCTAAGCAGCCGG-1_1_1_1_1_1_1_1_1_1_1_1	0.00207552
degenerative	Ref	AAACCTAAGCAGCCGG-1_1_1_1_1_1_1_1_1_1_1_1	0.718579
reference	Ref	AAACCTAAGCAGCCGG-1_1_1_1_1_1_1_1_1_1_1_1	0.0580817
transitioning	Ref	AAACCTAAGCAGCCGG-1_1_1_1_1_1_1_1_1_1_1_1	0.221263
adaptive - epi	Ref	AAACGAGACGGTTGAT-1_1_1_1_1_1_1_1_1_1_1_1	0.00367395
adaptive - str	Ref	AAACGAGACGGTTGAT-1_1_1_1_1_1_1_1_1_1_1_1	0
cycling	Ref	AAACGAGACGGTTGAT-1_1_1_1_1_1_1_1_1_1_1_1	0.0118456
degenerative	Ref	AAACGAGACGGTTGAT-1_1_1_1_1_1_1_1_1_1_1_1	0.287465
reference	Ref	AAACGAGACGGTTGAT-1_1_1_1_1_1_1_1_1_1_1_1	0.67508
transitioning	Ref	AAACGAGACGGTTGAT-1_1_1_1_1_1_1_1_1_1_1_1	0.0219355
adaptive - epi	Ref	AAACGGGCGTACGGGT-1_1_1_1_1_1_1_1_1_1_1_1	0.147768
adaptive - str	Ref	AAACGGGCGTACGGGT-1_1_1_1_1_1_1_1_1_1_1_1	0
cycling	Ref	AAACGGGCGTACGGGT-1_1_1_1_1_1_1_1_1_1_1_1	0
degenerative	Ref	AAACGGGCGTACGGGT-1_1_1_1_1_1_1_1_1_1_1_1	0.507298
reference	Ref	AAACGGGCGTACGGGT-1_1_1_1_1_1_1_1_1_1_1_1	0.344934
transitioning	Ref	AAACGGGCGTACGGGT-1_1_1_1_1_1_1_1_1_1_1_1	0
adaptive - epi	Ref	AAACGTGTTCGCCCTA-1_1_1_1_1_1_1_1_1_1_1_1	0
adaptive - str	Ref	AAACGTGTTCGCCCTA-1_1_1_1_1_1_1_1_1_1_1_1	0
cycling	Ref	AAACGTGTTCGCCCTA-1_1_1_1_1_1_1_1_1_1_1_1	0
degenerative	Ref	AAACGTGTTCGCCCTA-1_1_1_1_1_1_1_1_1_1_1_1	0.876314
reference	Ref	AAACGTGTTCGCCCTA-1_1_1_1_1_1_1_1_1_1_1_1	0.123686
transitioning	Ref	AAACGTGTTCGCCCTA-1_1_1_1_1_1_1_1_1_1_1_1	0
adaptive - epi	Ref	AAACTCGTGATATAAG-1_1_1_1_1_1_1_1_1_1_1_1	0.798968
adaptive - str	Ref	AAACTCGTGATATAAG-1_1_1_1_1_1_1_1_1_1_1_1	0
cycling	Ref	AAACTCGTGATATAAG-1_1_1_1_1_1_1_1_1_1_1_1	0
degenerative	Ref	AAACTCGTGATATAAG-1_1_1_1_1_1_1_1_1_1_1_1	0.0218979
reference	Ref	AAACTCGTGATATAAG-1_1_1_1_1_1_1_1_1_1_1_1	0.179134
transitioning	Ref	AAACTCGTGATATAAG-1_1_1_1_1_1_1_1_1_1_1_1	0
adaptive - epi	Ref	AAACTGCTGGCTCCAA-1_1_1_1_1_1_1_1_1_1_1_1	0.223635
adaptive - str	Ref	AAACTGCTGGCTCCAA-1_1_1_1_1_1_1_1_1_1_1_1	0
cycling	Ref	AAACTGCTGGCTCCAA-1_1_1_1_1_1_1_1_1_1_1_1	0.0253539
degenerative	Ref	AAACTGCTGGCTCCAA-1_1_1_1_1_1_1_1_1_1_1_1	0.112723
reference	Ref	AAACTGCTGGCTCCAA-1_1_1_1_1_1_1_1_1_1_1_1	0.638287
transitioning	Ref	AAACTGCTGGCTCCAA-1_1_1_1_1_1_1_1_1_1_1_1	0
adaptive - epi	Ref	AAAGCTTGCCTACATA-1_1_1_1_1_1_1_1_1_1_1_1	0.152931
adaptive - str	Ref	AAAGCTTGCCTACATA-1_1_1_1_1_1_1_1_1_1_1_1	0
cycling	Ref	AAAGCTTGCCTACATA-1_1_1_1_1_1_1_1_1_1_1_1	0
degenerative	Ref	AAAGCTTGCCTACATA-1_1_1_1_1_1_1_1_1_1_1_1	0.0414359
reference	Ref	AAAGCTTGCCTACATA-1_1_1_1_1_1_1_1_1_1_1_1	0.805633
transitioning	Ref	AAAGCTTGCCTACATA-1_1_1_1_1_1_1_1_1_1_1_1	0
adaptive - epi	Ref	AAAGGCTACGGACCAT-1_1_1_1_1_1_1_1_1_1_1_1	0.217596
adaptive - str	Ref	AAAGGCTACGGACCAT-1_1_1_1_1_1_1_1_1_1_1_1	0
cycling	Ref	AAAGGCTACGGACCAT-1_1_1_1_1_1_1_1_1_1_1_1	0.00179822
degenerative	Ref	AAAGGCTACGGACCAT-1_1_1_1_1_1_1_1_1_1_1_1	0.0917739
reference	Ref	AAAGGCTACGGACCAT-1_1_1_1_1_1_1_1_1_1_1_1	0.688832
transitioning	Ref	AAAGGCTACGGACCAT-1_1_1_1_1_1_1_1_1_1_1_1	0
adaptive - epi	Ref	AAAGGCTCTCGCGCCG-1_1_1_1_1_1_1_1_1_1_1_1	0.0752854
adaptive - str	Ref	AAAGGCTCTCGCGCCG-1_1_1_1_1_1_1_1_1_1_1_1	0
cycling	Ref	AAAGGCTCTCGCGCCG-1_1_1_1_1_1_1_1_1_1_1_1	0
degenerative	Ref	AAAGGCTCTCGCGCCG-1_1_1_1_1_1_1_1_1_1_1_1	0.0593094
reference	Ref	AAAGGCTCTCGCGCCG-1_1_1_1_1_1_1_1_1_1_1_1	0.865405
transitioning	Ref	AAAGGCTCTCGCGCCG-1_1_1_1_1_1_1_1_1_1_1_1	0
adaptive - epi	Ref	AAAGGGATGTAGCAAG-1_1_1_1_1_1_1_1_1_1_1_1	0.0654341
adaptive - str	Ref	AAAGGGATGTAGCAAG-1_1_1_1_1_1_1_1_1_1_1_1	0
cycling	Ref	AAAGGGATGTAGCAAG-1_1_1_1_1_1_1_1_1_1_1_1	0
degenerative	Ref	AAAGGGATGTAGCAAG-1_1_1_1_1_1_1_1_1_1_1_1	0.334065
reference	Ref	AAAGGGATGTAGCAAG-1_1_1_1_1_1_1_1_1_1_1_1	0.600501
transitioning	Ref	AAAGGGATGTAGCAAG-1_1_1_1_1_1_1_1_1_1_1_1	0
adaptive - epi	Ref	AAAGTAGCATTGCTCA-1_1_1_1_1_1_1_1_1_1_1_1	0
adaptive - str	Ref	AAAGTAGCATTGCTCA-1_1_1_1_1_1_1_1_1_1_1_1	0
cycling	Ref	AAAGTAGCATTGCTCA-1_1_1_1_1_1_1_1_1_1_1_1	0
degenerative	Ref	AAAGTAGCATTGCTCA-1_1_1_1_1_1_1_1_1_1_1_1	0
reference	Ref	AAAGTAGCATTGCTCA-1_1_1_1_1_1_1_1_1_1_1_1	1
transitioning	Ref	AAAGTAGCATTGCTCA-1_1_1_1_1_1_1_1_1_1_1_1	0
adaptive - epi	Ref	AAAGTGCCATCAATTA-1_1_1_1_1_1_1_1_1_1_1_1	0.0204753
adaptive - str	Ref	AAAGTGCCATCAATTA-1_1_1_1_1_1_1_1_1_1_1_1	0
cycling	Ref	AAAGTGCCATCAATTA-1_1_1_1_1_1_1_1_1_1_1_1	0.00877113
degenerative	Ref	AAAGTGCCATCAATTA-1_1_1_1_1_1_1_1_1_1_1_1	0.405489
reference	Ref	AAAGTGCCATCAATTA-1_1_1_1_1_1_1_1_1_1_1_1	0.431029
transitioning	Ref	AAAGTGCCATCAATTA-1_1_1_1_1_1_1_1_1_1_1_1	0.134236
adaptive - epi	Ref	AAAGTGTGATTTATCT-1_1_1_1_1_1_1_1_1_1_1_1	0.309271
adaptive - str	Ref	AAAGTGTGATTTATCT-1_1_1_1_1_1_1_1_1_1_1_1	0
cycling	Ref	AAAGTGTGATTTATCT-1_1_1_1_1_1_1_1_1_1_1_1	0
degenerative	Ref	AAAGTGTGATTTATCT-1_1_1_1_1_1_1_1_1_1_1_1	0.0997296
reference	Ref	AAAGTGTGATTTATCT-1_1_1_1_1_1_1_1_1_1_1_1	0.591
transitioning	Ref	AAAGTGTGATTTATCT-1_1_1_1_1_1_1_1_1_1_1_1	0
adaptive - epi	Ref	AAAGTTGACTCCCGTA-1_1_1_1_1_1_1_1_1_1_1_1	0.211892
adaptive - str	Ref	AAAGTTGACTCCCGTA-1_1_1_1_1_1_1_1_1_1_1_1	0
cycling	Ref	AAAGTTGACTCCCGTA-1_1_1_1_1_1_1_1_1_1_1_1	0
degenerative	Ref	AAAGTTGACTCCCGTA-1_1_1_1_1_1_1_1_1_1_1_1	0.136996
reference	Ref	AAAGTTGACTCCCGTA-1_1_1_1_1_1_1_1_1_1_1_1	0.651112
transitioning	Ref	AAAGTTGACTCCCGTA-1_1_1_1_1_1_1_1_1_1_1_1	0
adaptive - epi	Ref	AAATAACCATACGGGA-1_1_1_1_1_1_1_1_1_1_1_1	0
adaptive - str	Ref	AAATAACCATACGGGA-1_1_1_1_1_1_1_1_1_1_1_1	0.0201275
cycling	Ref	AAATAACCATACGGGA-1_1_1_1_1_1_1_1_1_1_1_1	0
degenerative	Ref	AAATAACCATACGGGA-1_1_1_1_1_1_1_1_1_1_1_1	0
reference	Ref	AAATAACCATACGGGA-1_1_1_1_1_1_1_1_1_1_1_1	0.979872
transitioning	Ref	AAATAACCATACGGGA-1_1_1_1_1_1_1_1_1_1_1_1	0
adaptive - epi	Ref	AAATAAGGTAGTGCCC-1_1_1_1_1_1_1_1_1_1_1_1	0.18606
adaptive - str	Ref	AAATAAGGTAGTGCCC-1_1_1_1_1_1_1_1_1_1_1_1	0
cycling	Ref	AAATAAGGTAGTGCCC-1_1_1_1_1_1_1_1_1_1_1_1	0
degenerative	Ref	AAATAAGGTAGTGCCC-1_1_1_1_1_1_1_1_1_1_1_1	0.198026
reference	Ref	AAATAAGGTAGTGCCC-1_1_1_1_1_1_1_1_1_1_1_1	0.615914
transitioning	Ref	AAATAAGGTAGTGCCC-1_1_1_1_1_1_1_1_1_1_1_1	0
adaptive - epi	Ref	AAATACCTATAAGCAT-1_1_1_1_1_1_1_1_1_1_1_1	0.232721
adaptive - str	Ref	AAATACCTATAAGCAT-1_1_1_1_1_1_1_1_1_1_1_1	0
cycling	Ref	AAATACCTATAAGCAT-1_1_1_1_1_1_1_1_1_1_1_1	0
degenerative	Ref	AAATACCTATAAGCAT-1_1_1_1_1_1_1_1_1_1_1_1	0.275572
reference	Ref	AAATACCTATAAGCAT-1_1_1_1_1_1_1_1_1_1_1_1	0.491707
transitioning	Ref	AAATACCTATAAGCAT-1_1_1_1_1_1_1_1_1_1_1_1	0
adaptive - epi	Ref	AAATAGCTTAGACTTT-1_1_1_1_1_1_1_1_1_1_1_1	0.307411
adaptive - str	Ref	AAATAGCTTAGACTTT-1_1_1_1_1_1_1_1_1_1_1_1	0
cycling	Ref	AAATAGCTTAGACTTT-1_1_1_1_1_1_1_1_1_1_1_1	0
degenerative	Ref	AAATAGCTTAGACTTT-1_1_1_1_1_1_1_1_1_1_1_1	0.158439
reference	Ref	AAATAGCTTAGACTTT-1_1_1_1_1_1_1_1_1_1_1_1	0.534149
transitioning	Ref	AAATAGCTTAGACTTT-1_1_1_1_1_1_1_1_1_1_1_1	0
adaptive - epi	Ref	AAATAGGGTGCTATTG-1_1_1_1_1_1_1_1_1_1_1_1	0.0303778
adaptive - str	Ref	AAATAGGGTGCTATTG-1_1_1_1_1_1_1_1_1_1_1_1	0
cycling	Ref	AAATAGGGTGCTATTG-1_1_1_1_1_1_1_1_1_1_1_1	0
degenerative	Ref	AAATAGGGTGCTATTG-1_1_1_1_1_1_1_1_1_1_1_1	0.464553
reference	Ref	AAATAGGGTGCTATTG-1_1_1_1_1_1_1_1_1_1_1_1	0.50507
transitioning	Ref	AAATAGGGTGCTATTG-1_1_1_1_1_1_1_1_1_1_1_1	0
adaptive - epi	Ref	AAATCCGATACACGCC-1_1_1_1_1_1_1_1_1_1_1_1	0.101495
adaptive - str	Ref	AAATCCGATACACGCC-1_1_1_1_1_1_1_1_1_1_1_1	0.000319769
cycling	Ref	AAATCCGATACACGCC-1_1_1_1_1_1_1_1_1_1_1_1	0
degenerative	Ref	AAATCCGATACACGCC-1_1_1_1_1_1_1_1_1_1_1_1	0.651858
reference	Ref	AAATCCGATACACGCC-1_1_1_1_1_1_1_1_1_1_1_1	0.246327
transitioning	Ref	AAATCCGATACACGCC-1_1_1_1_1_1_1_1_1_1_1_1	0
adaptive - epi	Ref	AAATCGTGTACCACAA-1_1_1_1_1_1_1_1_1_1_1_1	0.0830982
adaptive - str	Ref	AAATCGTGTACCACAA-1_1_1_1_1_1_1_1_1_1_1_1	0
cycling	Ref	AAATCGTGTACCACAA-1_1_1_1_1_1_1_1_1_1_1_1	0.0110634
degenerative	Ref	AAATCGTGTACCACAA-1_1_1_1_1_1_1_1_1_1_1_1	0.23149
reference	Ref	AAATCGTGTACCACAA-1_1_1_1_1_1_1_1_1_1_1_1	0.674348
transitioning	Ref	AAATCGTGTACCACAA-1_1_1_1_1_1_1_1_1_1_1_1	0
adaptive - epi	Ref	AAATCTAGCCCTGCTA-1_1_1_1_1_1_1_1_1_1_1_1	0
adaptive - str	Ref	AAATCTAGCCCTGCTA-1_1_1_1_1_1_1_1_1_1_1_1	0
cycling	Ref	AAATCTAGCCCTGCTA-1_1_1_1_1_1_1_1_1_1_1_1	0
degenerative	Ref	AAATCTAGCCCTGCTA-1_1_1_1_1_1_1_1_1_1_1_1	0.0141373
reference	Ref	AAATCTAGCCCTGCTA-1_1_1_1_1_1_1_1_1_1_1_1	0.985863
transitioning	Ref	AAATCTAGCCCTGCTA-1_1_1_1_1_1_1_1_1_1_1_1	0
adaptive - epi	Ref	AAATGATTCGATCAGC-1_1_1_1_1_1_1_1_1_1_1_1	0.242233
adaptive - str	Ref	AAATGATTCGATCAGC-1_1_1_1_1_1_1_1_1_1_1_1	0
cycling	Ref	AAATGATTCGATCAGC-1_1_1_1_1_1_1_1_1_1_1_1	0.0144807
degenerative	Ref	AAATGATTCGATCAGC-1_1_1_1_1_1_1_1_1_1_1_1	0.138265
reference	Ref	AAATGATTCGATCAGC-1_1_1_1_1_1_1_1_1_1_1_1	0.605021
transitioning	Ref	AAATGATTCGATCAGC-1_1_1_1_1_1_1_1_1_1_1_1	0
adaptive - epi	Ref	AAATGGTCAATGTGCC-1_1_1_1_1_1_1_1_1_1_1_1	0.0882746
adaptive - str	Ref	AAATGGTCAATGTGCC-1_1_1_1_1_1_1_1_1_1_1_1	0
cycling	Ref	AAATGGTCAATGTGCC-1_1_1_1_1_1_1_1_1_1_1_1	0
degenerative	Ref	AAATGGTCAATGTGCC-1_1_1_1_1_1_1_1_1_1_1_1	0.131808
reference	Ref	AAATGGTCAATGTGCC-1_1_1_1_1_1_1_1_1_1_1_1	0.779917
transitioning	Ref	AAATGGTCAATGTGCC-1_1_1_1_1_1_1_1_1_1_1_1	0
adaptive - epi	Ref	AAATTAACGGGTAGCT-1_1_1_1_1_1_1_1_1_1_1_1	0.177853
adaptive - str	Ref	AAATTAACGGGTAGCT-1_1_1_1_1_1_1_1_1_1_1_1	0
cycling	Ref	AAATTAACGGGTAGCT-1_1_1_1_1_1_1_1_1_1_1_1	0.000817115
degenerative	Ref	AAATTAACGGGTAGCT-1_1_1_1_1_1_1_1_1_1_1_1	0.138071
reference	Ref	AAATTAACGGGTAGCT-1_1_1_1_1_1_1_1_1_1_1_1	0.683259
transitioning	Ref	AAATTAACGGGTAGCT-1_1_1_1_1_1_1_1_1_1_1_1	0
adaptive - epi	Ref	AAATTACACGACTCTG-1_1_1_1_1_1_1_1_1_1_1_1	0.00788444
adaptive - str	Ref	AAATTACACGACTCTG-1_1_1_1_1_1_1_1_1_1_1_1	0
cycling	Ref	AAATTACACGACTCTG-1_1_1_1_1_1_1_1_1_1_1_1	0
degenerative	Ref	AAATTACACGACTCTG-1_1_1_1_1_1_1_1_1_1_1_1	0.0722852
reference	Ref	AAATTACACGACTCTG-1_1_1_1_1_1_1_1_1_1_1_1	0.91983
transitioning	Ref	AAATTACACGACTCTG-1_1_1_1_1_1_1_1_1_1_1_1	0
adaptive - epi	Ref	AAATTACCTATCGATG-1_1_1_1_1_1_1_1_1_1_1_1	0
adaptive - str	Ref	AAATTACCTATCGATG-1_1_1_1_1_1_1_1_1_1_1_1	0
cycling	Ref	AAATTACCTATCGATG-1_1_1_1_1_1_1_1_1_1_1_1	0
degenerative	Ref	AAATTACCTATCGATG-1_1_1_1_1_1_1_1_1_1_1_1	0.157001
reference	Ref	AAATTACCTATCGATG-1_1_1_1_1_1_1_1_1_1_1_1	0.842999
transitioning	Ref	AAATTACCTATCGATG-1_1_1_1_1_1_1_1_1_1_1_1	0
adaptive - epi	Ref	AAATTCCAGGTCCAAA-1_1_1_1_1_1_1_1_1_1_1_1	0.00988211
adaptive - str	Ref	AAATTCCAGGTCCAAA-1_1_1_1_1_1_1_1_1_1_1_1	0.00881687
cycling	Ref	AAATTCCAGGTCCAAA-1_1_1_1_1_1_1_1_1_1_1_1	0
degenerative	Ref	AAATTCCAGGTCCAAA-1_1_1_1_1_1_1_1_1_1_1_1	0.29278
reference	Ref	AAATTCCAGGTCCAAA-1_1_1_1_1_1_1_1_1_1_1_1	0.688521
transitioning	Ref	AAATTCCAGGTCCAAA-1_1_1_1_1_1_1_1_1_1_1_1	0
adaptive - epi	Ref	AAATTGATAGTCCTTT-1_1_1_1_1_1_1_1_1_1_1_1	0.104363
adaptive - str	Ref	AAATTGATAGTCCTTT-1_1_1_1_1_1_1_1_1_1_1_1	0
cycling	Ref	AAATTGATAGTCCTTT-1_1_1_1_1_1_1_1_1_1_1_1	0
degenerative	Ref	AAATTGATAGTCCTTT-1_1_1_1_1_1_1_1_1_1_1_1	0.467089
reference	Ref	AAATTGATAGTCCTTT-1_1_1_1_1_1_1_1_1_1_1_1	0.428548
transitioning	Ref	AAATTGATAGTCCTTT-1_1_1_1_1_1_1_1_1_1_1_1	0
adaptive - epi	Ref	AAATTGGTGAGAAGCA-1_1_1_1_1_1_1_1_1_1_1_1	0.236164
adaptive - str	Ref	AAATTGGTGAGAAGCA-1_1_1_1_1_1_1_1_1_1_1_1	0.0326862
cycling	Ref	AAATTGGTGAGAAGCA-1_1_1_1_1_1_1_1_1_1_1_1	0
degenerative	Ref	AAATTGGTGAGAAGCA-1_1_1_1_1_1_1_1_1_1_1_1	0.126486
reference	Ref	AAATTGGTGAGAAGCA-1_1_1_1_1_1_1_1_1_1_1_1	0.604664
transitioning	Ref	AAATTGGTGAGAAGCA-1_1_1_1_1_1_1_1_1_1_1_1	0
adaptive - epi	Ref	AAATTTGCGGGTGTGG-1_1_1_1_1_1_1_1_1_1_1_1	9.55815e-05
adaptive - str	Ref	AAATTTGCGGGTGTGG-1_1_1_1_1_1_1_1_1_1_1_1	0
cycling	Ref	AAATTTGCGGGTGTGG-1_1_1_1_1_1_1_1_1_1_1_1	0
degenerative	Ref	AAATTTGCGGGTGTGG-1_1_1_1_1_1_1_1_1_1_1_1	0.0451164
reference	Ref	AAATTTGCGGGTGTGG-1_1_1_1_1_1_1_1_1_1_1_1	0.930844
transitioning	Ref	AAATTTGCGGGTGTGG-1_1_1_1_1_1_1_1_1_1_1_1	0.0239445
adaptive - epi	Ref	AACAACTGGTAGTTGC-1_1_1_1_1_1_1_1_1_1_1_1	0.188429
adaptive - str	Ref	AACAACTGGTAGTTGC-1_1_1_1_1_1_1_1_1_1_1_1	0
cycling	Ref	AACAACTGGTAGTTGC-1_1_1_1_1_1_1_1_1_1_1_1	0.0301683
degenerative	Ref	AACAACTGGTAGTTGC-1_1_1_1_1_1_1_1_1_1_1_1	0.29967
reference	Ref	AACAACTGGTAGTTGC-1_1_1_1_1_1_1_1_1_1_1_1	0.481733
transitioning	Ref	AACAACTGGTAGTTGC-1_1_1_1_1_1_1_1_1_1_1_1	0
adaptive - epi	Ref	AACAATACATTGTCGA-1_1_1_1_1_1_1_1_1_1_1_1	0.125773
adaptive - str	Ref	AACAATACATTGTCGA-1_1_1_1_1_1_1_1_1_1_1_1	0
cycling	Ref	AACAATACATTGTCGA-1_1_1_1_1_1_1_1_1_1_1_1	0.00323012
degenerative	Ref	AACAATACATTGTCGA-1_1_1_1_1_1_1_1_1_1_1_1	0.12034
reference	Ref	AACAATACATTGTCGA-1_1_1_1_1_1_1_1_1_1_1_1	0.750657
transitioning	Ref	AACAATACATTGTCGA-1_1_1_1_1_1_1_1_1_1_1_1	0
adaptive - epi	Ref	AACACACGCTCGCCGC-1_1_1_1_1_1_1_1_1_1_1_1	0.0914654
adaptive - str	Ref	AACACACGCTCGCCGC-1_1_1_1_1_1_1_1_1_1_1_1	0
cycling	Ref	AACACACGCTCGCCGC-1_1_1_1_1_1_1_1_1_1_1_1	0.0033524
degenerative	Ref	AACACACGCTCGCCGC-1_1_1_1_1_1_1_1_1_1_1_1	0.0377315
reference	Ref	AACACACGCTCGCCGC-1_1_1_1_1_1_1_1_1_1_1_1	0.867451
transitioning	Ref	AACACACGCTCGCCGC-1_1_1_1_1_1_1_1_1_1_1_1	0
adaptive - epi	Ref	AACAGCTGTGTGGCAA-1_1_1_1_1_1_1_1_1_1_1_1	0
adaptive - str	Ref	AACAGCTGTGTGGCAA-1_1_1_1_1_1_1_1_1_1_1_1	0.0593742
cycling	Ref	AACAGCTGTGTGGCAA-1_1_1_1_1_1_1_1_1_1_1_1	0
degenerative	Ref	AACAGCTGTGTGGCAA-1_1_1_1_1_1_1_1_1_1_1_1	0
reference	Ref	AACAGCTGTGTGGCAA-1_1_1_1_1_1_1_1_1_1_1_1	0.940626
transitioning	Ref	AACAGCTGTGTGGCAA-1_1_1_1_1_1_1_1_1_1_1_1	0
adaptive - epi	Ref	AACAGGTAGTATGGAT-1_1_1_1_1_1_1_1_1_1_1_1	0
adaptive - str	Ref	AACAGGTAGTATGGAT-1_1_1_1_1_1_1_1_1_1_1_1	0
cycling	Ref	AACAGGTAGTATGGAT-1_1_1_1_1_1_1_1_1_1_1_1	0
degenerative	Ref	AACAGGTAGTATGGAT-1_1_1_1_1_1_1_1_1_1_1_1	0.108617
reference	Ref	AACAGGTAGTATGGAT-1_1_1_1_1_1_1_1_1_1_1_1	0.891383
transitioning	Ref	AACAGGTAGTATGGAT-1_1_1_1_1_1_1_1_1_1_1_1	0
adaptive - epi	Ref	AACATATCAACTGGTG-1_1_1_1_1_1_1_1_1_1_1_1	0.192301
adaptive - str	Ref	AACATATCAACTGGTG-1_1_1_1_1_1_1_1_1_1_1_1	0
cycling	Ref	AACATATCAACTGGTG-1_1_1_1_1_1_1_1_1_1_1_1	0
degenerative	Ref	AACATATCAACTGGTG-1_1_1_1_1_1_1_1_1_1_1_1	0.198008
reference	Ref	AACATATCAACTGGTG-1_1_1_1_1_1_1_1_1_1_1_1	0.609691
transitioning	Ref	AACATATCAACTGGTG-1_1_1_1_1_1_1_1_1_1_1_1	0
adaptive - epi	Ref	AACATCGATACGTCTA-1_1_1_1_1_1_1_1_1_1_1_1	0.00718899
adaptive - str	Ref	AACATCGATACGTCTA-1_1_1_1_1_1_1_1_1_1_1_1	0
cycling	Ref	AACATCGATACGTCTA-1_1_1_1_1_1_1_1_1_1_1_1	0
degenerative	Ref	AACATCGATACGTCTA-1_1_1_1_1_1_1_1_1_1_1_1	0.884609
reference	Ref	AACATCGATACGTCTA-1_1_1_1_1_1_1_1_1_1_1_1	0.108202
transitioning	Ref	AACATCGATACGTCTA-1_1_1_1_1_1_1_1_1_1_1_1	0
adaptive - epi	Ref	AACATTGTGACTCGAG-1_1_1_1_1_1_1_1_1_1_1_1	0.11268
adaptive - str	Ref	AACATTGTGACTCGAG-1_1_1_1_1_1_1_1_1_1_1_1	0
cycling	Ref	AACATTGTGACTCGAG-1_1_1_1_1_1_1_1_1_1_1_1	0
degenerative	Ref	AACATTGTGACTCGAG-1_1_1_1_1_1_1_1_1_1_1_1	0.212182
reference	Ref	AACATTGTGACTCGAG-1_1_1_1_1_1_1_1_1_1_1_1	0.675138
transitioning	Ref	AACATTGTGACTCGAG-1_1_1_1_1_1_1_1_1_1_1_1	0
adaptive - epi	Ref	AACCCGAGCAGAATCG-1_1_1_1_1_1_1_1_1_1_1_1	0.0306111
adaptive - str	Ref	AACCCGAGCAGAATCG-1_1_1_1_1_1_1_1_1_1_1_1	0.019125
cycling	Ref	AACCCGAGCAGAATCG-1_1_1_1_1_1_1_1_1_1_1_1	0
degenerative	Ref	AACCCGAGCAGAATCG-1_1_1_1_1_1_1_1_1_1_1_1	0.043655
reference	Ref	AACCCGAGCAGAATCG-1_1_1_1_1_1_1_1_1_1_1_1	0.906609
transitioning	Ref	AACCCGAGCAGAATCG-1_1_1_1_1_1_1_1_1_1_1_1	0
adaptive - epi	Ref	AACCCTACTGTCAATA-1_1_1_1_1_1_1_1_1_1_1_1	0.0871877
adaptive - str	Ref	AACCCTACTGTCAATA-1_1_1_1_1_1_1_1_1_1_1_1	0
cycling	Ref	AACCCTACTGTCAATA-1_1_1_1_1_1_1_1_1_1_1_1	0.00410701
degenerative	Ref	AACCCTACTGTCAATA-1_1_1_1_1_1_1_1_1_1_1_1	0.681965
reference	Ref	AACCCTACTGTCAATA-1_1_1_1_1_1_1_1_1_1_1_1	0.22674
transitioning	Ref	AACCCTACTGTCAATA-1_1_1_1_1_1_1_1_1_1_1_1	0
adaptive - epi	Ref	AACCGAGCTTGGTCAT-1_1_1_1_1_1_1_1_1_1_1_1	0.365586
adaptive - str	Ref	AACCGAGCTTGGTCAT-1_1_1_1_1_1_1_1_1_1_1_1	0
cycling	Ref	AACCGAGCTTGGTCAT-1_1_1_1_1_1_1_1_1_1_1_1	0
degenerative	Ref	AACCGAGCTTGGTCAT-1_1_1_1_1_1_1_1_1_1_1_1	0.121065
reference	Ref	AACCGAGCTTGGTCAT-1_1_1_1_1_1_1_1_1_1_1_1	0.513349
transitioning	Ref	AACCGAGCTTGGTCAT-1_1_1_1_1_1_1_1_1_1_1_1	0
adaptive - epi	Ref	AACCGCTAAGGGATGC-1_1_1_1_1_1_1_1_1_1_1_1	0.248286
adaptive - str	Ref	AACCGCTAAGGGATGC-1_1_1_1_1_1_1_1_1_1_1_1	0.00143428
cycling	Ref	AACCGCTAAGGGATGC-1_1_1_1_1_1_1_1_1_1_1_1	0
degenerative	Ref	AACCGCTAAGGGATGC-1_1_1_1_1_1_1_1_1_1_1_1	0.0671998
reference	Ref	AACCGCTAAGGGATGC-1_1_1_1_1_1_1_1_1_1_1_1	0.68308
transitioning	Ref	AACCGCTAAGGGATGC-1_1_1_1_1_1_1_1_1_1_1_1	0
adaptive - epi	Ref	AACCTCGCTTTAGCCC-1_1_1_1_1_1_1_1_1_1_1_1	0.180793
adaptive - str	Ref	AACCTCGCTTTAGCCC-1_1_1_1_1_1_1_1_1_1_1_1	0
cycling	Ref	AACCTCGCTTTAGCCC-1_1_1_1_1_1_1_1_1_1_1_1	0.00839931
degenerative	Ref	AACCTCGCTTTAGCCC-1_1_1_1_1_1_1_1_1_1_1_1	0.3784
reference	Ref	AACCTCGCTTTAGCCC-1_1_1_1_1_1_1_1_1_1_1_1	0.432408
transitioning	Ref	AACCTCGCTTTAGCCC-1_1_1_1_1_1_1_1_1_1_1_1	0
adaptive - epi	Ref	AACCTGTCACGGAATT-1_1_1_1_1_1_1_1_1_1_1_1	0
adaptive - str	Ref	AACCTGTCACGGAATT-1_1_1_1_1_1_1_1_1_1_1_1	0
cycling	Ref	AACCTGTCACGGAATT-1_1_1_1_1_1_1_1_1_1_1_1	0
degenerative	Ref	AACCTGTCACGGAATT-1_1_1_1_1_1_1_1_1_1_1_1	0.211625
reference	Ref	AACCTGTCACGGAATT-1_1_1_1_1_1_1_1_1_1_1_1	0.180943
transitioning	Ref	AACCTGTCACGGAATT-1_1_1_1_1_1_1_1_1_1_1_1	0.607431
adaptive - epi	Ref	AACCTTTAAATACGGT-1_1_1_1_1_1_1_1_1_1_1_1	0
adaptive - str	Ref	AACCTTTAAATACGGT-1_1_1_1_1_1_1_1_1_1_1_1	0.0503607
cycling	Ref	AACCTTTAAATACGGT-1_1_1_1_1_1_1_1_1_1_1_1	0
degenerative	Ref	AACCTTTAAATACGGT-1_1_1_1_1_1_1_1_1_1_1_1	0
reference	Ref	AACCTTTAAATACGGT-1_1_1_1_1_1_1_1_1_1_1_1	0.949639
transitioning	Ref	AACCTTTAAATACGGT-1_1_1_1_1_1_1_1_1_1_1_1	0
adaptive - epi	Ref	AACCTTTACGACGTCT-1_1_1_1_1_1_1_1_1_1_1_1	0.885201
adaptive - str	Ref	AACCTTTACGACGTCT-1_1_1_1_1_1_1_1_1_1_1_1	0
cycling	Ref	AACCTTTACGACGTCT-1_1_1_1_1_1_1_1_1_1_1_1	0
degenerative	Ref	AACCTTTACGACGTCT-1_1_1_1_1_1_1_1_1_1_1_1	0.0155915
reference	Ref	AACCTTTACGACGTCT-1_1_1_1_1_1_1_1_1_1_1_1	0.0992078
transitioning	Ref	AACCTTTACGACGTCT-1_1_1_1_1_1_1_1_1_1_1_1	0
adaptive - epi	Ref	AACGATAATGCCGTAG-1_1_1_1_1_1_1_1_1_1_1_1	0.169817
adaptive - str	Ref	AACGATAATGCCGTAG-1_1_1_1_1_1_1_1_1_1_1_1	0.0640079
cycling	Ref	AACGATAATGCCGTAG-1_1_1_1_1_1_1_1_1_1_1_1	0.004254
degenerative	Ref	AACGATAATGCCGTAG-1_1_1_1_1_1_1_1_1_1_1_1	0.07876
reference	Ref	AACGATAATGCCGTAG-1_1_1_1_1_1_1_1_1_1_1_1	0.683161
transitioning	Ref	AACGATAATGCCGTAG-1_1_1_1_1_1_1_1_1_1_1_1	0
adaptive - epi	Ref	AACGATATGTCAACTG-1_1_1_1_1_1_1_1_1_1_1_1	0.637087
adaptive - str	Ref	AACGATATGTCAACTG-1_1_1_1_1_1_1_1_1_1_1_1	0
cycling	Ref	AACGATATGTCAACTG-1_1_1_1_1_1_1_1_1_1_1_1	0
degenerative	Ref	AACGATATGTCAACTG-1_1_1_1_1_1_1_1_1_1_1_1	0.00770772
reference	Ref	AACGATATGTCAACTG-1_1_1_1_1_1_1_1_1_1_1_1	0.355206
transitioning	Ref	AACGATATGTCAACTG-1_1_1_1_1_1_1_1_1_1_1_1	0
adaptive - epi	Ref	AACGCATGATCTGGGT-1_1_1_1_1_1_1_1_1_1_1_1	0
adaptive - str	Ref	AACGCATGATCTGGGT-1_1_1_1_1_1_1_1_1_1_1_1	0
cycling	Ref	AACGCATGATCTGGGT-1_1_1_1_1_1_1_1_1_1_1_1	0
degenerative	Ref	AACGCATGATCTGGGT-1_1_1_1_1_1_1_1_1_1_1_1	0.0647326
reference	Ref	AACGCATGATCTGGGT-1_1_1_1_1_1_1_1_1_1_1_1	0.935267
transitioning	Ref	AACGCATGATCTGGGT-1_1_1_1_1_1_1_1_1_1_1_1	0
adaptive - epi	Ref	AACGCGGTCTCCAGCC-1_1_1_1_1_1_1_1_1_1_1_1	0.193781
adaptive - str	Ref	AACGCGGTCTCCAGCC-1_1_1_1_1_1_1_1_1_1_1_1	0
cycling	Ref	AACGCGGTCTCCAGCC-1_1_1_1_1_1_1_1_1_1_1_1	0
degenerative	Ref	AACGCGGTCTCCAGCC-1_1_1_1_1_1_1_1_1_1_1_1	0.225041
reference	Ref	AACGCGGTCTCCAGCC-1_1_1_1_1_1_1_1_1_1_1_1	0.581179
transitioning	Ref	AACGCGGTCTCCAGCC-1_1_1_1_1_1_1_1_1_1_1_1	0
adaptive - epi	Ref	AACGCTGTTGCTGAAA-1_1_1_1_1_1_1_1_1_1_1_1	0.371724
adaptive - str	Ref	AACGCTGTTGCTGAAA-1_1_1_1_1_1_1_1_1_1_1_1	0.0138747
cycling	Ref	AACGCTGTTGCTGAAA-1_1_1_1_1_1_1_1_1_1_1_1	0.00709983
degenerative	Ref	AACGCTGTTGCTGAAA-1_1_1_1_1_1_1_1_1_1_1_1	0.0377138
reference	Ref	AACGCTGTTGCTGAAA-1_1_1_1_1_1_1_1_1_1_1_1	0.569587
transitioning	Ref	AACGCTGTTGCTGAAA-1_1_1_1_1_1_1_1_1_1_1_1	0
adaptive - epi	Ref	AACGGACGTACGTATA-1_1_1_1_1_1_1_1_1_1_1_1	0.167205
adaptive - str	Ref	AACGGACGTACGTATA-1_1_1_1_1_1_1_1_1_1_1_1	0
cycling	Ref	AACGGACGTACGTATA-1_1_1_1_1_1_1_1_1_1_1_1	0
degenerative	Ref	AACGGACGTACGTATA-1_1_1_1_1_1_1_1_1_1_1_1	0.250456
reference	Ref	AACGGACGTACGTATA-1_1_1_1_1_1_1_1_1_1_1_1	0.582339
transitioning	Ref	AACGGACGTACGTATA-1_1_1_1_1_1_1_1_1_1_1_1	0
adaptive - epi	Ref	AACGGCCATCTCCGGT-1_1_1_1_1_1_1_1_1_1_1_1	0.212731
adaptive - str	Ref	AACGGCCATCTCCGGT-1_1_1_1_1_1_1_1_1_1_1_1	0.0306941
cycling	Ref	AACGGCCATCTCCGGT-1_1_1_1_1_1_1_1_1_1_1_1	0
degenerative	Ref	AACGGCCATCTCCGGT-1_1_1_1_1_1_1_1_1_1_1_1	0.208574
reference	Ref	AACGGCCATCTCCGGT-1_1_1_1_1_1_1_1_1_1_1_1	0.548001
transitioning	Ref	AACGGCCATCTCCGGT-1_1_1_1_1_1_1_1_1_1_1_1	0
adaptive - epi	Ref	AACGTACTGTGGGTAC-1_1_1_1_1_1_1_1_1_1_1_1	0.229891
adaptive - str	Ref	AACGTACTGTGGGTAC-1_1_1_1_1_1_1_1_1_1_1_1	0
cycling	Ref	AACGTACTGTGGGTAC-1_1_1_1_1_1_1_1_1_1_1_1	0
degenerative	Ref	AACGTACTGTGGGTAC-1_1_1_1_1_1_1_1_1_1_1_1	0.0465148
reference	Ref	AACGTACTGTGGGTAC-1_1_1_1_1_1_1_1_1_1_1_1	0.723594
transitioning	Ref	AACGTACTGTGGGTAC-1_1_1_1_1_1_1_1_1_1_1_1	0
adaptive - epi	Ref	AACGTGCGAAAGTCTC-1_1_1_1_1_1_1_1_1_1_1_1	0.00864486
adaptive - str	Ref	AACGTGCGAAAGTCTC-1_1_1_1_1_1_1_1_1_1_1_1	0
cycling	Ref	AACGTGCGAAAGTCTC-1_1_1_1_1_1_1_1_1_1_1_1	0.0174202
degenerative	Ref	AACGTGCGAAAGTCTC-1_1_1_1_1_1_1_1_1_1_1_1	0.0413867
reference	Ref	AACGTGCGAAAGTCTC-1_1_1_1_1_1_1_1_1_1_1_1	0.932548
transitioning	Ref	AACGTGCGAAAGTCTC-1_1_1_1_1_1_1_1_1_1_1_1	0
adaptive - epi	Ref	AACTACCCGTTTGTCA-1_1_1_1_1_1_1_1_1_1_1_1	0.00349744
adaptive - str	Ref	AACTACCCGTTTGTCA-1_1_1_1_1_1_1_1_1_1_1_1	0.209735
cycling	Ref	AACTACCCGTTTGTCA-1_1_1_1_1_1_1_1_1_1_1_1	0.0105545
degenerative	Ref	AACTACCCGTTTGTCA-1_1_1_1_1_1_1_1_1_1_1_1	0.117349
reference	Ref	AACTACCCGTTTGTCA-1_1_1_1_1_1_1_1_1_1_1_1	0.658864
transitioning	Ref	AACTACCCGTTTGTCA-1_1_1_1_1_1_1_1_1_1_1_1	0
adaptive - epi	Ref	AACTAGGCTTGGGTGT-1_1_1_1_1_1_1_1_1_1_1_1	0.204516
adaptive - str	Ref	AACTAGGCTTGGGTGT-1_1_1_1_1_1_1_1_1_1_1_1	0.00234591
cycling	Ref	AACTAGGCTTGGGTGT-1_1_1_1_1_1_1_1_1_1_1_1	0.00119332
degenerative	Ref	AACTAGGCTTGGGTGT-1_1_1_1_1_1_1_1_1_1_1_1	0.0205292
reference	Ref	AACTAGGCTTGGGTGT-1_1_1_1_1_1_1_1_1_1_1_1	0.771415
transitioning	Ref	AACTAGGCTTGGGTGT-1_1_1_1_1_1_1_1_1_1_1_1	0
adaptive - epi	Ref	AACTCAAGTTAATTGC-1_1_1_1_1_1_1_1_1_1_1_1	0.097403
adaptive - str	Ref	AACTCAAGTTAATTGC-1_1_1_1_1_1_1_1_1_1_1_1	0
cycling	Ref	AACTCAAGTTAATTGC-1_1_1_1_1_1_1_1_1_1_1_1	0
degenerative	Ref	AACTCAAGTTAATTGC-1_1_1_1_1_1_1_1_1_1_1_1	0.0655551
reference	Ref	AACTCAAGTTAATTGC-1_1_1_1_1_1_1_1_1_1_1_1	0.837042
transitioning	Ref	AACTCAAGTTAATTGC-1_1_1_1_1_1_1_1_1_1_1_1	0
adaptive - epi	Ref	AACTCCAGAGCGTGTT-1_1_1_1_1_1_1_1_1_1_1_1	0.212156
adaptive - str	Ref	AACTCCAGAGCGTGTT-1_1_1_1_1_1_1_1_1_1_1_1	0
cycling	Ref	AACTCCAGAGCGTGTT-1_1_1_1_1_1_1_1_1_1_1_1	0
degenerative	Ref	AACTCCAGAGCGTGTT-1_1_1_1_1_1_1_1_1_1_1_1	0.148478
reference	Ref	AACTCCAGAGCGTGTT-1_1_1_1_1_1_1_1_1_1_1_1	0.639366
transitioning	Ref	AACTCCAGAGCGTGTT-1_1_1_1_1_1_1_1_1_1_1_1	0
adaptive - epi	Ref	AACTCTCAATAGAGCG-1_1_1_1_1_1_1_1_1_1_1_1	0.0586906
adaptive - str	Ref	AACTCTCAATAGAGCG-1_1_1_1_1_1_1_1_1_1_1_1	0.25536
cycling	Ref	AACTCTCAATAGAGCG-1_1_1_1_1_1_1_1_1_1_1_1	0.014807
degenerative	Ref	AACTCTCAATAGAGCG-1_1_1_1_1_1_1_1_1_1_1_1	0.204683
reference	Ref	AACTCTCAATAGAGCG-1_1_1_1_1_1_1_1_1_1_1_1	0.466459
transitioning	Ref	AACTCTCAATAGAGCG-1_1_1_1_1_1_1_1_1_1_1_1	0
adaptive - epi	Ref	AACTCTCAGTGTGCTC-1_1_1_1_1_1_1_1_1_1_1_1	0.116677
adaptive - str	Ref	AACTCTCAGTGTGCTC-1_1_1_1_1_1_1_1_1_1_1_1	0.0880202
cycling	Ref	AACTCTCAGTGTGCTC-1_1_1_1_1_1_1_1_1_1_1_1	0.00343255
degenerative	Ref	AACTCTCAGTGTGCTC-1_1_1_1_1_1_1_1_1_1_1_1	0.144471
reference	Ref	AACTCTCAGTGTGCTC-1_1_1_1_1_1_1_1_1_1_1_1	0.647399
transitioning	Ref	AACTCTCAGTGTGCTC-1_1_1_1_1_1_1_1_1_1_1_1	0
adaptive - epi	Ref	AACTGAGTTATACTGA-1_1_1_1_1_1_1_1_1_1_1_1	0.200597
adaptive - str	Ref	AACTGAGTTATACTGA-1_1_1_1_1_1_1_1_1_1_1_1	0
cycling	Ref	AACTGAGTTATACTGA-1_1_1_1_1_1_1_1_1_1_1_1	0
degenerative	Ref	AACTGAGTTATACTGA-1_1_1_1_1_1_1_1_1_1_1_1	0.18072
reference	Ref	AACTGAGTTATACTGA-1_1_1_1_1_1_1_1_1_1_1_1	0.618683
transitioning	Ref	AACTGAGTTATACTGA-1_1_1_1_1_1_1_1_1_1_1_1	0
adaptive - epi	Ref	AACTTTCTCGATCATG-1_1_1_1_1_1_1_1_1_1_1_1	0.143896
adaptive - str	Ref	AACTTTCTCGATCATG-1_1_1_1_1_1_1_1_1_1_1_1	0
cycling	Ref	AACTTTCTCGATCATG-1_1_1_1_1_1_1_1_1_1_1_1	0
degenerative	Ref	AACTTTCTCGATCATG-1_1_1_1_1_1_1_1_1_1_1_1	0.554813
reference	Ref	AACTTTCTCGATCATG-1_1_1_1_1_1_1_1_1_1_1_1	0.301292
transitioning	Ref	AACTTTCTCGATCATG-1_1_1_1_1_1_1_1_1_1_1_1	0
adaptive - epi	Ref	AAGAAATCACCAGATT-1_1_1_1_1_1_1_1_1_1_1_1	0.210186
adaptive - str	Ref	AAGAAATCACCAGATT-1_1_1_1_1_1_1_1_1_1_1_1	0.0456632
cycling	Ref	AAGAAATCACCAGATT-1_1_1_1_1_1_1_1_1_1_1_1	0.0172491
degenerative	Ref	AAGAAATCACCAGATT-1_1_1_1_1_1_1_1_1_1_1_1	0.215282
reference	Ref	AAGAAATCACCAGATT-1_1_1_1_1_1_1_1_1_1_1_1	0.51162
transitioning	Ref	AAGAAATCACCAGATT-1_1_1_1_1_1_1_1_1_1_1_1	0
adaptive - epi	Ref	AAGACATACGTGGTTT-1_1_1_1_1_1_1_1_1_1_1_1	0.00803743
adaptive - str	Ref	AAGACATACGTGGTTT-1_1_1_1_1_1_1_1_1_1_1_1	0
cycling	Ref	AAGACATACGTGGTTT-1_1_1_1_1_1_1_1_1_1_1_1	0
degenerative	Ref	AAGACATACGTGGTTT-1_1_1_1_1_1_1_1_1_1_1_1	0.249245
reference	Ref	AAGACATACGTGGTTT-1_1_1_1_1_1_1_1_1_1_1_1	0.371787
transitioning	Ref	AAGACATACGTGGTTT-1_1_1_1_1_1_1_1_1_1_1_1	0.370931
adaptive - epi	Ref	AAGACCCAACTGAACA-1_1_1_1_1_1_1_1_1_1_1_1	0.0616437
adaptive - str	Ref	AAGACCCAACTGAACA-1_1_1_1_1_1_1_1_1_1_1_1	0.210642
cycling	Ref	AAGACCCAACTGAACA-1_1_1_1_1_1_1_1_1_1_1_1	0
degenerative	Ref	AAGACCCAACTGAACA-1_1_1_1_1_1_1_1_1_1_1_1	0.0912119
reference	Ref	AAGACCCAACTGAACA-1_1_1_1_1_1_1_1_1_1_1_1	0.636502
transitioning	Ref	AAGACCCAACTGAACA-1_1_1_1_1_1_1_1_1_1_1_1	0
adaptive - epi	Ref	AAGACTGCAAGCTACT-1_1_1_1_1_1_1_1_1_1_1_1	0.04655
adaptive - str	Ref	AAGACTGCAAGCTACT-1_1_1_1_1_1_1_1_1_1_1_1	0.0354158
cycling	Ref	AAGACTGCAAGCTACT-1_1_1_1_1_1_1_1_1_1_1_1	0.00802548
degenerative	Ref	AAGACTGCAAGCTACT-1_1_1_1_1_1_1_1_1_1_1_1	0.289807
reference	Ref	AAGACTGCAAGCTACT-1_1_1_1_1_1_1_1_1_1_1_1	0.620201
transitioning	Ref	AAGACTGCAAGCTACT-1_1_1_1_1_1_1_1_1_1_1_1	0
adaptive - epi	Ref	AAGAGCTCTTTATCGG-1_1_1_1_1_1_1_1_1_1_1_1	0
adaptive - str	Ref	AAGAGCTCTTTATCGG-1_1_1_1_1_1_1_1_1_1_1_1	0
cycling	Ref	AAGAGCTCTTTATCGG-1_1_1_1_1_1_1_1_1_1_1_1	0
degenerative	Ref	AAGAGCTCTTTATCGG-1_1_1_1_1_1_1_1_1_1_1_1	0.0633204
reference	Ref	AAGAGCTCTTTATCGG-1_1_1_1_1_1_1_1_1_1_1_1	0.93668
transitioning	Ref	AAGAGCTCTTTATCGG-1_1_1_1_1_1_1_1_1_1_1_1	0
adaptive - epi	Ref	AAGAGGATGTACGCGA-1_1_1_1_1_1_1_1_1_1_1_1	0.110731
adaptive - str	Ref	AAGAGGATGTACGCGA-1_1_1_1_1_1_1_1_1_1_1_1	0
cycling	Ref	AAGAGGATGTACGCGA-1_1_1_1_1_1_1_1_1_1_1_1	0
degenerative	Ref	AAGAGGATGTACGCGA-1_1_1_1_1_1_1_1_1_1_1_1	0.205633
reference	Ref	AAGAGGATGTACGCGA-1_1_1_1_1_1_1_1_1_1_1_1	0.683635
transitioning	Ref	AAGAGGATGTACGCGA-1_1_1_1_1_1_1_1_1_1_1_1	0
adaptive - epi	Ref	AAGAGGCATGGATCGC-1_1_1_1_1_1_1_1_1_1_1_1	0.109383
adaptive - str	Ref	AAGAGGCATGGATCGC-1_1_1_1_1_1_1_1_1_1_1_1	0
cycling	Ref	AAGAGGCATGGATCGC-1_1_1_1_1_1_1_1_1_1_1_1	0
degenerative	Ref	AAGAGGCATGGATCGC-1_1_1_1_1_1_1_1_1_1_1_1	0.13119
reference	Ref	AAGAGGCATGGATCGC-1_1_1_1_1_1_1_1_1_1_1_1	0.759427
transitioning	Ref	AAGAGGCATGGATCGC-1_1_1_1_1_1_1_1_1_1_1_1	0
adaptive - epi	Ref	AAGAGGCCCTTTGGAA-1_1_1_1_1_1_1_1_1_1_1_1	0.0958047
adaptive - str	Ref	AAGAGGCCCTTTGGAA-1_1_1_1_1_1_1_1_1_1_1_1	0.0392977
cycling	Ref	AAGAGGCCCTTTGGAA-1_1_1_1_1_1_1_1_1_1_1_1	0.0131427
degenerative	Ref	AAGAGGCCCTTTGGAA-1_1_1_1_1_1_1_1_1_1_1_1	0.464225
reference	Ref	AAGAGGCCCTTTGGAA-1_1_1_1_1_1_1_1_1_1_1_1	0.38753
transitioning	Ref	AAGAGGCCCTTTGGAA-1_1_1_1_1_1_1_1_1_1_1_1	0
adaptive - epi	Ref	AAGATGGCACCGGACC-1_1_1_1_1_1_1_1_1_1_1_1	0.213646
adaptive - str	Ref	AAGATGGCACCGGACC-1_1_1_1_1_1_1_1_1_1_1_1	0
cycling	Ref	AAGATGGCACCGGACC-1_1_1_1_1_1_1_1_1_1_1_1	0
degenerative	Ref	AAGATGGCACCGGACC-1_1_1_1_1_1_1_1_1_1_1_1	0.194889
reference	Ref	AAGATGGCACCGGACC-1_1_1_1_1_1_1_1_1_1_1_1	0.591465
transitioning	Ref	AAGATGGCACCGGACC-1_1_1_1_1_1_1_1_1_1_1_1	0
adaptive - epi	Ref	AAGATTGGCGGAACGT-1_1_1_1_1_1_1_1_1_1_1_1	0.633579
adaptive - str	Ref	AAGATTGGCGGAACGT-1_1_1_1_1_1_1_1_1_1_1_1	0
cycling	Ref	AAGATTGGCGGAACGT-1_1_1_1_1_1_1_1_1_1_1_1	0.00179573
degenerative	Ref	AAGATTGGCGGAACGT-1_1_1_1_1_1_1_1_1_1_1_1	0.0507705
reference	Ref	AAGATTGGCGGAACGT-1_1_1_1_1_1_1_1_1_1_1_1	0.313855
transitioning	Ref	AAGATTGGCGGAACGT-1_1_1_1_1_1_1_1_1_1_1_1	0
adaptive - epi	Ref	AAGCACCCTGCGTATC-1_1_1_1_1_1_1_1_1_1_1_1	0.177249
adaptive - str	Ref	AAGCACCCTGCGTATC-1_1_1_1_1_1_1_1_1_1_1_1	0
cycling	Ref	AAGCACCCTGCGTATC-1_1_1_1_1_1_1_1_1_1_1_1	0.00748248
degenerative	Ref	AAGCACCCTGCGTATC-1_1_1_1_1_1_1_1_1_1_1_1	0.0135488
reference	Ref	AAGCACCCTGCGTATC-1_1_1_1_1_1_1_1_1_1_1_1	0.80172
transitioning	Ref	AAGCACCCTGCGTATC-1_1_1_1_1_1_1_1_1_1_1_1	0
adaptive - epi	Ref	AAGCATACTCTCCTGA-1_1_1_1_1_1_1_1_1_1_1_1	0
adaptive - str	Ref	AAGCATACTCTCCTGA-1_1_1_1_1_1_1_1_1_1_1_1	0
cycling	Ref	AAGCATACTCTCCTGA-1_1_1_1_1_1_1_1_1_1_1_1	0
degenerative	Ref	AAGCATACTCTCCTGA-1_1_1_1_1_1_1_1_1_1_1_1	0.0540141
reference	Ref	AAGCATACTCTCCTGA-1_1_1_1_1_1_1_1_1_1_1_1	0.945986
transitioning	Ref	AAGCATACTCTCCTGA-1_1_1_1_1_1_1_1_1_1_1_1	0
adaptive - epi	Ref	AAGCCGAAGCGGTTTA-1_1_1_1_1_1_1_1_1_1_1_1	0.00314926
adaptive - str	Ref	AAGCCGAAGCGGTTTA-1_1_1_1_1_1_1_1_1_1_1_1	0.0114396
cycling	Ref	AAGCCGAAGCGGTTTA-1_1_1_1_1_1_1_1_1_1_1_1	0.0299106
degenerative	Ref	AAGCCGAAGCGGTTTA-1_1_1_1_1_1_1_1_1_1_1_1	0.174127
reference	Ref	AAGCCGAAGCGGTTTA-1_1_1_1_1_1_1_1_1_1_1_1	0.781373
transitioning	Ref	AAGCCGAAGCGGTTTA-1_1_1_1_1_1_1_1_1_1_1_1	0
adaptive - epi	Ref	AAGCCGCTTTACCTTG-1_1_1_1_1_1_1_1_1_1_1_1	0.538148
adaptive - str	Ref	AAGCCGCTTTACCTTG-1_1_1_1_1_1_1_1_1_1_1_1	0.00296608
cycling	Ref	AAGCCGCTTTACCTTG-1_1_1_1_1_1_1_1_1_1_1_1	0
degenerative	Ref	AAGCCGCTTTACCTTG-1_1_1_1_1_1_1_1_1_1_1_1	0.117057
reference	Ref	AAGCCGCTTTACCTTG-1_1_1_1_1_1_1_1_1_1_1_1	0.341829
transitioning	Ref	AAGCCGCTTTACCTTG-1_1_1_1_1_1_1_1_1_1_1_1	0
adaptive - epi	Ref	AAGCCGGAGAGCAGGA-1_1_1_1_1_1_1_1_1_1_1_1	0.00388548
adaptive - str	Ref	AAGCCGGAGAGCAGGA-1_1_1_1_1_1_1_1_1_1_1_1	0
cycling	Ref	AAGCCGGAGAGCAGGA-1_1_1_1_1_1_1_1_1_1_1_1	0
degenerative	Ref	AAGCCGGAGAGCAGGA-1_1_1_1_1_1_1_1_1_1_1_1	0.405599
reference	Ref	AAGCCGGAGAGCAGGA-1_1_1_1_1_1_1_1_1_1_1_1	0.451341
transitioning	Ref	AAGCCGGAGAGCAGGA-1_1_1_1_1_1_1_1_1_1_1_1	0.139175
adaptive - epi	Ref	AAGCGGAGTGCGCGCA-1_1_1_1_1_1_1_1_1_1_1_1	0.198107
adaptive - str	Ref	AAGCGGAGTGCGCGCA-1_1_1_1_1_1_1_1_1_1_1_1	0.0253647
cycling	Ref	AAGCGGAGTGCGCGCA-1_1_1_1_1_1_1_1_1_1_1_1	0
degenerative	Ref	AAGCGGAGTGCGCGCA-1_1_1_1_1_1_1_1_1_1_1_1	0.357936
reference	Ref	AAGCGGAGTGCGCGCA-1_1_1_1_1_1_1_1_1_1_1_1	0.418592
transitioning	Ref	AAGCGGAGTGCGCGCA-1_1_1_1_1_1_1_1_1_1_1_1	0
adaptive - epi	Ref	AAGCGTCCCTCATCGA-1_1_1_1_1_1_1_1_1_1_1_1	0
adaptive - str	Ref	AAGCGTCCCTCATCGA-1_1_1_1_1_1_1_1_1_1_1_1	0
cycling	Ref	AAGCGTCCCTCATCGA-1_1_1_1_1_1_1_1_1_1_1_1	0
degenerative	Ref	AAGCGTCCCTCATCGA-1_1_1_1_1_1_1_1_1_1_1_1	0.035038
reference	Ref	AAGCGTCCCTCATCGA-1_1_1_1_1_1_1_1_1_1_1_1	0.964962
transitioning	Ref	AAGCGTCCCTCATCGA-1_1_1_1_1_1_1_1_1_1_1_1	0
adaptive - epi	Ref	AAGCTAGATCGAGTAA-1_1_1_1_1_1_1_1_1_1_1_1	0.253685
adaptive - str	Ref	AAGCTAGATCGAGTAA-1_1_1_1_1_1_1_1_1_1_1_1	0
cycling	Ref	AAGCTAGATCGAGTAA-1_1_1_1_1_1_1_1_1_1_1_1	0
degenerative	Ref	AAGCTAGATCGAGTAA-1_1_1_1_1_1_1_1_1_1_1_1	0.0325885
reference	Ref	AAGCTAGATCGAGTAA-1_1_1_1_1_1_1_1_1_1_1_1	0.713727
transitioning	Ref	AAGCTAGATCGAGTAA-1_1_1_1_1_1_1_1_1_1_1_1	0
adaptive - epi	Ref	AAGCTCGTGCCAAGTC-1_1_1_1_1_1_1_1_1_1_1_1	0.135769
adaptive - str	Ref	AAGCTCGTGCCAAGTC-1_1_1_1_1_1_1_1_1_1_1_1	0.0158554
cycling	Ref	AAGCTCGTGCCAAGTC-1_1_1_1_1_1_1_1_1_1_1_1	0
degenerative	Ref	AAGCTCGTGCCAAGTC-1_1_1_1_1_1_1_1_1_1_1_1	0.0183766
reference	Ref	AAGCTCGTGCCAAGTC-1_1_1_1_1_1_1_1_1_1_1_1	0.829999
transitioning	Ref	AAGCTCGTGCCAAGTC-1_1_1_1_1_1_1_1_1_1_1_1	0
adaptive - epi	Ref	AAGCTCTTTCATGGTG-1_1_1_1_1_1_1_1_1_1_1_1	0.150762
adaptive - str	Ref	AAGCTCTTTCATGGTG-1_1_1_1_1_1_1_1_1_1_1_1	0
cycling	Ref	AAGCTCTTTCATGGTG-1_1_1_1_1_1_1_1_1_1_1_1	0
degenerative	Ref	AAGCTCTTTCATGGTG-1_1_1_1_1_1_1_1_1_1_1_1	0.0545519
reference	Ref	AAGCTCTTTCATGGTG-1_1_1_1_1_1_1_1_1_1_1_1	0.794686
transitioning	Ref	AAGCTCTTTCATGGTG-1_1_1_1_1_1_1_1_1_1_1_1	0
adaptive - epi	Ref	AAGGAGCGGTTGGTGC-1_1_1_1_1_1_1_1_1_1_1_1	0.0599062
adaptive - str	Ref	AAGGAGCGGTTGGTGC-1_1_1_1_1_1_1_1_1_1_1_1	0.0966137
cycling	Ref	AAGGAGCGGTTGGTGC-1_1_1_1_1_1_1_1_1_1_1_1	0.00335635
degenerative	Ref	AAGGAGCGGTTGGTGC-1_1_1_1_1_1_1_1_1_1_1_1	0.160115
reference	Ref	AAGGAGCGGTTGGTGC-1_1_1_1_1_1_1_1_1_1_1_1	0.669993
transitioning	Ref	AAGGAGCGGTTGGTGC-1_1_1_1_1_1_1_1_1_1_1_1	0.0100165
adaptive - epi	Ref	AAGGATCGATCGCTTG-1_1_1_1_1_1_1_1_1_1_1_1	0.0215068
adaptive - str	Ref	AAGGATCGATCGCTTG-1_1_1_1_1_1_1_1_1_1_1_1	0.166178
cycling	Ref	AAGGATCGATCGCTTG-1_1_1_1_1_1_1_1_1_1_1_1	0
degenerative	Ref	AAGGATCGATCGCTTG-1_1_1_1_1_1_1_1_1_1_1_1	0.0343018
reference	Ref	AAGGATCGATCGCTTG-1_1_1_1_1_1_1_1_1_1_1_1	0.778014
transitioning	Ref	AAGGATCGATCGCTTG-1_1_1_1_1_1_1_1_1_1_1_1	0
adaptive - epi	Ref	AAGGATGAGGGACCTC-1_1_1_1_1_1_1_1_1_1_1_1	0.0394196
adaptive - str	Ref	AAGGATGAGGGACCTC-1_1_1_1_1_1_1_1_1_1_1_1	0
cycling	Ref	AAGGATGAGGGACCTC-1_1_1_1_1_1_1_1_1_1_1_1	0.00141829
degenerative	Ref	AAGGATGAGGGACCTC-1_1_1_1_1_1_1_1_1_1_1_1	0.0185123
reference	Ref	AAGGATGAGGGACCTC-1_1_1_1_1_1_1_1_1_1_1_1	0.94065
transitioning	Ref	AAGGATGAGGGACCTC-1_1_1_1_1_1_1_1_1_1_1_1	0
adaptive - epi	Ref	AAGGCAGGCTGTCTCC-1_1_1_1_1_1_1_1_1_1_1_1	0.203722
adaptive - str	Ref	AAGGCAGGCTGTCTCC-1_1_1_1_1_1_1_1_1_1_1_1	0.0833729
cycling	Ref	AAGGCAGGCTGTCTCC-1_1_1_1_1_1_1_1_1_1_1_1	0
degenerative	Ref	AAGGCAGGCTGTCTCC-1_1_1_1_1_1_1_1_1_1_1_1	0.120099
reference	Ref	AAGGCAGGCTGTCTCC-1_1_1_1_1_1_1_1_1_1_1_1	0.592807
transitioning	Ref	AAGGCAGGCTGTCTCC-1_1_1_1_1_1_1_1_1_1_1_1	0
adaptive - epi	Ref	AAGGCTGTGCTCATCG-1_1_1_1_1_1_1_1_1_1_1_1	0.030755
adaptive - str	Ref	AAGGCTGTGCTCATCG-1_1_1_1_1_1_1_1_1_1_1_1	0
cycling	Ref	AAGGCTGTGCTCATCG-1_1_1_1_1_1_1_1_1_1_1_1	0
degenerative	Ref	AAGGCTGTGCTCATCG-1_1_1_1_1_1_1_1_1_1_1_1	0.176178
reference	Ref	AAGGCTGTGCTCATCG-1_1_1_1_1_1_1_1_1_1_1_1	0.793068
transitioning	Ref	AAGGCTGTGCTCATCG-1_1_1_1_1_1_1_1_1_1_1_1	0
adaptive - epi	Ref	AAGGGACAGATTCTGT-1_1_1_1_1_1_1_1_1_1_1_1	0
adaptive - str	Ref	AAGGGACAGATTCTGT-1_1_1_1_1_1_1_1_1_1_1_1	0
cycling	Ref	AAGGGACAGATTCTGT-1_1_1_1_1_1_1_1_1_1_1_1	0
degenerative	Ref	AAGGGACAGATTCTGT-1_1_1_1_1_1_1_1_1_1_1_1	0.134913
reference	Ref	AAGGGACAGATTCTGT-1_1_1_1_1_1_1_1_1_1_1_1	0.865087
transitioning	Ref	AAGGGACAGATTCTGT-1_1_1_1_1_1_1_1_1_1_1_1	0
adaptive - epi	Ref	AAGGGACTATGCATTC-1_1_1_1_1_1_1_1_1_1_1_1	0.236632
adaptive - str	Ref	AAGGGACTATGCATTC-1_1_1_1_1_1_1_1_1_1_1_1	0
cycling	Ref	AAGGGACTATGCATTC-1_1_1_1_1_1_1_1_1_1_1_1	0.00538513
degenerative	Ref	AAGGGACTATGCATTC-1_1_1_1_1_1_1_1_1_1_1_1	0.518064
reference	Ref	AAGGGACTATGCATTC-1_1_1_1_1_1_1_1_1_1_1_1	0.239919
transitioning	Ref	AAGGGACTATGCATTC-1_1_1_1_1_1_1_1_1_1_1_1	0
adaptive - epi	Ref	AAGGTATCCTAATATA-1_1_1_1_1_1_1_1_1_1_1_1	0.187887
adaptive - str	Ref	AAGGTATCCTAATATA-1_1_1_1_1_1_1_1_1_1_1_1	0
cycling	Ref	AAGGTATCCTAATATA-1_1_1_1_1_1_1_1_1_1_1_1	0
degenerative	Ref	AAGGTATCCTAATATA-1_1_1_1_1_1_1_1_1_1_1_1	0.194827
reference	Ref	AAGGTATCCTAATATA-1_1_1_1_1_1_1_1_1_1_1_1	0.617286
transitioning	Ref	AAGGTATCCTAATATA-1_1_1_1_1_1_1_1_1_1_1_1	0
adaptive - epi	Ref	AAGGTGATAAACCAGC-1_1_1_1_1_1_1_1_1_1_1_1	0.85358
adaptive - str	Ref	AAGGTGATAAACCAGC-1_1_1_1_1_1_1_1_1_1_1_1	0
cycling	Ref	AAGGTGATAAACCAGC-1_1_1_1_1_1_1_1_1_1_1_1	0
degenerative	Ref	AAGGTGATAAACCAGC-1_1_1_1_1_1_1_1_1_1_1_1	0.0245584
reference	Ref	AAGGTGATAAACCAGC-1_1_1_1_1_1_1_1_1_1_1_1	0.121862
transitioning	Ref	AAGGTGATAAACCAGC-1_1_1_1_1_1_1_1_1_1_1_1	0
adaptive - epi	Ref	AAGTAGTGACGCGAGG-1_1_1_1_1_1_1_1_1_1_1_1	0.232185
adaptive - str	Ref	AAGTAGTGACGCGAGG-1_1_1_1_1_1_1_1_1_1_1_1	0
cycling	Ref	AAGTAGTGACGCGAGG-1_1_1_1_1_1_1_1_1_1_1_1	0.0246212
degenerative	Ref	AAGTAGTGACGCGAGG-1_1_1_1_1_1_1_1_1_1_1_1	0.261997
reference	Ref	AAGTAGTGACGCGAGG-1_1_1_1_1_1_1_1_1_1_1_1	0.481197
transitioning	Ref	AAGTAGTGACGCGAGG-1_1_1_1_1_1_1_1_1_1_1_1	0
adaptive - epi	Ref	AAGTCAATTGTCGTCA-1_1_1_1_1_1_1_1_1_1_1_1	0.157796
adaptive - str	Ref	AAGTCAATTGTCGTCA-1_1_1_1_1_1_1_1_1_1_1_1	0.248688
cycling	Ref	AAGTCAATTGTCGTCA-1_1_1_1_1_1_1_1_1_1_1_1	0
degenerative	Ref	AAGTCAATTGTCGTCA-1_1_1_1_1_1_1_1_1_1_1_1	0.0233972
reference	Ref	AAGTCAATTGTCGTCA-1_1_1_1_1_1_1_1_1_1_1_1	0.570119
transitioning	Ref	AAGTCAATTGTCGTCA-1_1_1_1_1_1_1_1_1_1_1_1	0
adaptive - epi	Ref	AAGTCTAGTAGCTGCC-1_1_1_1_1_1_1_1_1_1_1_1	0.0358753
adaptive - str	Ref	AAGTCTAGTAGCTGCC-1_1_1_1_1_1_1_1_1_1_1_1	0.000208978
cycling	Ref	AAGTCTAGTAGCTGCC-1_1_1_1_1_1_1_1_1_1_1_1	0.0025845
degenerative	Ref	AAGTCTAGTAGCTGCC-1_1_1_1_1_1_1_1_1_1_1_1	0.281777
reference	Ref	AAGTCTAGTAGCTGCC-1_1_1_1_1_1_1_1_1_1_1_1	0.679554
transitioning	Ref	AAGTCTAGTAGCTGCC-1_1_1_1_1_1_1_1_1_1_1_1	0
adaptive - epi	Ref	AAGTGACGACCGAATT-1_1_1_1_1_1_1_1_1_1_1_1	0.148568
adaptive - str	Ref	AAGTGACGACCGAATT-1_1_1_1_1_1_1_1_1_1_1_1	0
cycling	Ref	AAGTGACGACCGAATT-1_1_1_1_1_1_1_1_1_1_1_1	0.0475194
degenerative	Ref	AAGTGACGACCGAATT-1_1_1_1_1_1_1_1_1_1_1_1	0.131943
reference	Ref	AAGTGACGACCGAATT-1_1_1_1_1_1_1_1_1_1_1_1	0.67197
transitioning	Ref	AAGTGACGACCGAATT-1_1_1_1_1_1_1_1_1_1_1_1	0
adaptive - epi	Ref	AAGTGAGTCGGGTTTA-1_1_1_1_1_1_1_1_1_1_1_1	0.0830703
adaptive - str	Ref	AAGTGAGTCGGGTTTA-1_1_1_1_1_1_1_1_1_1_1_1	0
cycling	Ref	AAGTGAGTCGGGTTTA-1_1_1_1_1_1_1_1_1_1_1_1	0.105495
degenerative	Ref	AAGTGAGTCGGGTTTA-1_1_1_1_1_1_1_1_1_1_1_1	0.570634
reference	Ref	AAGTGAGTCGGGTTTA-1_1_1_1_1_1_1_1_1_1_1_1	0.240801
transitioning	Ref	AAGTGAGTCGGGTTTA-1_1_1_1_1_1_1_1_1_1_1_1	0
adaptive - epi	Ref	AAGTGCCTTGACTGTA-1_1_1_1_1_1_1_1_1_1_1_1	0.0134894
adaptive - str	Ref	AAGTGCCTTGACTGTA-1_1_1_1_1_1_1_1_1_1_1_1	0.00426426
cycling	Ref	AAGTGCCTTGACTGTA-1_1_1_1_1_1_1_1_1_1_1_1	0.00223783
degenerative	Ref	AAGTGCCTTGACTGTA-1_1_1_1_1_1_1_1_1_1_1_1	0.0759279
reference	Ref	AAGTGCCTTGACTGTA-1_1_1_1_1_1_1_1_1_1_1_1	0.879612
transitioning	Ref	AAGTGCCTTGACTGTA-1_1_1_1_1_1_1_1_1_1_1_1	0.0244689
adaptive - epi	Ref	AAGTGCGTTAGAATCT-1_1_1_1_1_1_1_1_1_1_1_1	0
adaptive - str	Ref	AAGTGCGTTAGAATCT-1_1_1_1_1_1_1_1_1_1_1_1	0
cycling	Ref	AAGTGCGTTAGAATCT-1_1_1_1_1_1_1_1_1_1_1_1	0
degenerative	Ref	AAGTGCGTTAGAATCT-1_1_1_1_1_1_1_1_1_1_1_1	0.0859862
reference	Ref	AAGTGCGTTAGAATCT-1_1_1_1_1_1_1_1_1_1_1_1	0.914014
transitioning	Ref	AAGTGCGTTAGAATCT-1_1_1_1_1_1_1_1_1_1_1_1	0
adaptive - epi	Ref	AAGTGTTTGGAGACGG-1_1_1_1_1_1_1_1_1_1_1_1	0.0985565
adaptive - str	Ref	AAGTGTTTGGAGACGG-1_1_1_1_1_1_1_1_1_1_1_1	0.0050218
cycling	Ref	AAGTGTTTGGAGACGG-1_1_1_1_1_1_1_1_1_1_1_1	0
degenerative	Ref	AAGTGTTTGGAGACGG-1_1_1_1_1_1_1_1_1_1_1_1	0.138088
reference	Ref	AAGTGTTTGGAGACGG-1_1_1_1_1_1_1_1_1_1_1_1	0.758334
transitioning	Ref	AAGTGTTTGGAGACGG-1_1_1_1_1_1_1_1_1_1_1_1	0
adaptive - epi	Ref	AAGTTCACTCCAAGCT-1_1_1_1_1_1_1_1_1_1_1_1	0.138113
adaptive - str	Ref	AAGTTCACTCCAAGCT-1_1_1_1_1_1_1_1_1_1_1_1	0
cycling	Ref	AAGTTCACTCCAAGCT-1_1_1_1_1_1_1_1_1_1_1_1	0.0101019
degenerative	Ref	AAGTTCACTCCAAGCT-1_1_1_1_1_1_1_1_1_1_1_1	0.196893
reference	Ref	AAGTTCACTCCAAGCT-1_1_1_1_1_1_1_1_1_1_1_1	0.654892
transitioning	Ref	AAGTTCACTCCAAGCT-1_1_1_1_1_1_1_1_1_1_1_1	0
adaptive - epi	Ref	AAGTTCAGTCTGCGTA-1_1_1_1_1_1_1_1_1_1_1_1	0.0931102
adaptive - str	Ref	AAGTTCAGTCTGCGTA-1_1_1_1_1_1_1_1_1_1_1_1	0
cycling	Ref	AAGTTCAGTCTGCGTA-1_1_1_1_1_1_1_1_1_1_1_1	0.0227527
degenerative	Ref	AAGTTCAGTCTGCGTA-1_1_1_1_1_1_1_1_1_1_1_1	0.0463755
reference	Ref	AAGTTCAGTCTGCGTA-1_1_1_1_1_1_1_1_1_1_1_1	0.837762
transitioning	Ref	AAGTTCAGTCTGCGTA-1_1_1_1_1_1_1_1_1_1_1_1	0
adaptive - epi	Ref	AAGTTCGGCCAACAGG-1_1_1_1_1_1_1_1_1_1_1_1	0
adaptive - str	Ref	AAGTTCGGCCAACAGG-1_1_1_1_1_1_1_1_1_1_1_1	0.035431
cycling	Ref	AAGTTCGGCCAACAGG-1_1_1_1_1_1_1_1_1_1_1_1	0
degenerative	Ref	AAGTTCGGCCAACAGG-1_1_1_1_1_1_1_1_1_1_1_1	0
reference	Ref	AAGTTCGGCCAACAGG-1_1_1_1_1_1_1_1_1_1_1_1	0.964569
transitioning	Ref	AAGTTCGGCCAACAGG-1_1_1_1_1_1_1_1_1_1_1_1	0
adaptive - epi	Ref	AAGTTGTGATGTTATA-1_1_1_1_1_1_1_1_1_1_1_1	0.209262
adaptive - str	Ref	AAGTTGTGATGTTATA-1_1_1_1_1_1_1_1_1_1_1_1	0.00780925
cycling	Ref	AAGTTGTGATGTTATA-1_1_1_1_1_1_1_1_1_1_1_1	0.00965451
degenerative	Ref	AAGTTGTGATGTTATA-1_1_1_1_1_1_1_1_1_1_1_1	0.328913
reference	Ref	AAGTTGTGATGTTATA-1_1_1_1_1_1_1_1_1_1_1_1	0.444362
transitioning	Ref	AAGTTGTGATGTTATA-1_1_1_1_1_1_1_1_1_1_1_1	0
adaptive - epi	Ref	AATAACAACGCTCGGC-1_1_1_1_1_1_1_1_1_1_1_1	0.0386708
adaptive - str	Ref	AATAACAACGCTCGGC-1_1_1_1_1_1_1_1_1_1_1_1	0
cycling	Ref	AATAACAACGCTCGGC-1_1_1_1_1_1_1_1_1_1_1_1	0
degenerative	Ref	AATAACAACGCTCGGC-1_1_1_1_1_1_1_1_1_1_1_1	0.384461
reference	Ref	AATAACAACGCTCGGC-1_1_1_1_1_1_1_1_1_1_1_1	0.576868
transitioning	Ref	AATAACAACGCTCGGC-1_1_1_1_1_1_1_1_1_1_1_1	0
adaptive - epi	Ref	AATAACACTAGAACAA-1_1_1_1_1_1_1_1_1_1_1_1	0.248534
adaptive - str	Ref	AATAACACTAGAACAA-1_1_1_1_1_1_1_1_1_1_1_1	0
cycling	Ref	AATAACACTAGAACAA-1_1_1_1_1_1_1_1_1_1_1_1	0.04487
degenerative	Ref	AATAACACTAGAACAA-1_1_1_1_1_1_1_1_1_1_1_1	0.0929081
reference	Ref	AATAACACTAGAACAA-1_1_1_1_1_1_1_1_1_1_1_1	0.613688
transitioning	Ref	AATAACACTAGAACAA-1_1_1_1_1_1_1_1_1_1_1_1	0
adaptive - epi	Ref	AATAATCTTCGTATCG-1_1_1_1_1_1_1_1_1_1_1_1	0.0585484
adaptive - str	Ref	AATAATCTTCGTATCG-1_1_1_1_1_1_1_1_1_1_1_1	0
cycling	Ref	AATAATCTTCGTATCG-1_1_1_1_1_1_1_1_1_1_1_1	0.107836
degenerative	Ref	AATAATCTTCGTATCG-1_1_1_1_1_1_1_1_1_1_1_1	0.139948
reference	Ref	AATAATCTTCGTATCG-1_1_1_1_1_1_1_1_1_1_1_1	0.693668
transitioning	Ref	AATAATCTTCGTATCG-1_1_1_1_1_1_1_1_1_1_1_1	0
adaptive - epi	Ref	AATAGAACAGAGTGGC-1_1_1_1_1_1_1_1_1_1_1_1	0.0115948
adaptive - str	Ref	AATAGAACAGAGTGGC-1_1_1_1_1_1_1_1_1_1_1_1	0.191833
cycling	Ref	AATAGAACAGAGTGGC-1_1_1_1_1_1_1_1_1_1_1_1	0.00909215
degenerative	Ref	AATAGAACAGAGTGGC-1_1_1_1_1_1_1_1_1_1_1_1	0.0278321
reference	Ref	AATAGAACAGAGTGGC-1_1_1_1_1_1_1_1_1_1_1_1	0.759648
transitioning	Ref	AATAGAACAGAGTGGC-1_1_1_1_1_1_1_1_1_1_1_1	0
adaptive - epi	Ref	AATAGAATCTGTTTCA-1_1_1_1_1_1_1_1_1_1_1_1	0.0347773
adaptive - str	Ref	AATAGAATCTGTTTCA-1_1_1_1_1_1_1_1_1_1_1_1	0
cycling	Ref	AATAGAATCTGTTTCA-1_1_1_1_1_1_1_1_1_1_1_1	0.0163143
degenerative	Ref	AATAGAATCTGTTTCA-1_1_1_1_1_1_1_1_1_1_1_1	0.0156416
reference	Ref	AATAGAATCTGTTTCA-1_1_1_1_1_1_1_1_1_1_1_1	0.933267
transitioning	Ref	AATAGAATCTGTTTCA-1_1_1_1_1_1_1_1_1_1_1_1	0
adaptive - epi	Ref	AATAGCTACCGCGTGC-1_1_1_1_1_1_1_1_1_1_1_1	0.313472
adaptive - str	Ref	AATAGCTACCGCGTGC-1_1_1_1_1_1_1_1_1_1_1_1	0
cycling	Ref	AATAGCTACCGCGTGC-1_1_1_1_1_1_1_1_1_1_1_1	0
degenerative	Ref	AATAGCTACCGCGTGC-1_1_1_1_1_1_1_1_1_1_1_1	0.309693
reference	Ref	AATAGCTACCGCGTGC-1_1_1_1_1_1_1_1_1_1_1_1	0.376835
transitioning	Ref	AATAGCTACCGCGTGC-1_1_1_1_1_1_1_1_1_1_1_1	0
adaptive - epi	Ref	AATAGTCCGTCCCGAC-1_1_1_1_1_1_1_1_1_1_1_1	0.372638
adaptive - str	Ref	AATAGTCCGTCCCGAC-1_1_1_1_1_1_1_1_1_1_1_1	0
cycling	Ref	AATAGTCCGTCCCGAC-1_1_1_1_1_1_1_1_1_1_1_1	0.00763227
degenerative	Ref	AATAGTCCGTCCCGAC-1_1_1_1_1_1_1_1_1_1_1_1	0.0452433
reference	Ref	AATAGTCCGTCCCGAC-1_1_1_1_1_1_1_1_1_1_1_1	0.574486
transitioning	Ref	AATAGTCCGTCCCGAC-1_1_1_1_1_1_1_1_1_1_1_1	0
adaptive - epi	Ref	AATATCGAATCAATGC-1_1_1_1_1_1_1_1_1_1_1_1	0.143864
adaptive - str	Ref	AATATCGAATCAATGC-1_1_1_1_1_1_1_1_1_1_1_1	0
cycling	Ref	AATATCGAATCAATGC-1_1_1_1_1_1_1_1_1_1_1_1	0.0413882
degenerative	Ref	AATATCGAATCAATGC-1_1_1_1_1_1_1_1_1_1_1_1	0.136824
reference	Ref	AATATCGAATCAATGC-1_1_1_1_1_1_1_1_1_1_1_1	0.677923
transitioning	Ref	AATATCGAATCAATGC-1_1_1_1_1_1_1_1_1_1_1_1	0
adaptive - epi	Ref	AATATCGAGGGTTCTC-1_1_1_1_1_1_1_1_1_1_1_1	0.190409
adaptive - str	Ref	AATATCGAGGGTTCTC-1_1_1_1_1_1_1_1_1_1_1_1	0
cycling	Ref	AATATCGAGGGTTCTC-1_1_1_1_1_1_1_1_1_1_1_1	0
degenerative	Ref	AATATCGAGGGTTCTC-1_1_1_1_1_1_1_1_1_1_1_1	0.0186618
reference	Ref	AATATCGAGGGTTCTC-1_1_1_1_1_1_1_1_1_1_1_1	0.790929
transitioning	Ref	AATATCGAGGGTTCTC-1_1_1_1_1_1_1_1_1_1_1_1	0
adaptive - epi	Ref	AATCATGTAAAGACTC-1_1_1_1_1_1_1_1_1_1_1_1	0
adaptive - str	Ref	AATCATGTAAAGACTC-1_1_1_1_1_1_1_1_1_1_1_1	0
cycling	Ref	AATCATGTAAAGACTC-1_1_1_1_1_1_1_1_1_1_1_1	0
degenerative	Ref	AATCATGTAAAGACTC-1_1_1_1_1_1_1_1_1_1_1_1	0.0416924
reference	Ref	AATCATGTAAAGACTC-1_1_1_1_1_1_1_1_1_1_1_1	0.958308
transitioning	Ref	AATCATGTAAAGACTC-1_1_1_1_1_1_1_1_1_1_1_1	0
adaptive - epi	Ref	AATCGCCTCAGCGCCA-1_1_1_1_1_1_1_1_1_1_1_1	0.571453
adaptive - str	Ref	AATCGCCTCAGCGCCA-1_1_1_1_1_1_1_1_1_1_1_1	0
cycling	Ref	AATCGCCTCAGCGCCA-1_1_1_1_1_1_1_1_1_1_1_1	0
degenerative	Ref	AATCGCCTCAGCGCCA-1_1_1_1_1_1_1_1_1_1_1_1	0.0282084
reference	Ref	AATCGCCTCAGCGCCA-1_1_1_1_1_1_1_1_1_1_1_1	0.400339
transitioning	Ref	AATCGCCTCAGCGCCA-1_1_1_1_1_1_1_1_1_1_1_1	0
adaptive - epi	Ref	AATCGCGCAGAGGACT-1_1_1_1_1_1_1_1_1_1_1_1	0.0122694
adaptive - str	Ref	AATCGCGCAGAGGACT-1_1_1_1_1_1_1_1_1_1_1_1	0.0966177
cycling	Ref	AATCGCGCAGAGGACT-1_1_1_1_1_1_1_1_1_1_1_1	0
degenerative	Ref	AATCGCGCAGAGGACT-1_1_1_1_1_1_1_1_1_1_1_1	0.0293746
reference	Ref	AATCGCGCAGAGGACT-1_1_1_1_1_1_1_1_1_1_1_1	0.861738
transitioning	Ref	AATCGCGCAGAGGACT-1_1_1_1_1_1_1_1_1_1_1_1	0
adaptive - epi	Ref	AATCTATGCCGGAGCC-1_1_1_1_1_1_1_1_1_1_1_1	0
adaptive - str	Ref	AATCTATGCCGGAGCC-1_1_1_1_1_1_1_1_1_1_1_1	0.268716
cycling	Ref	AATCTATGCCGGAGCC-1_1_1_1_1_1_1_1_1_1_1_1	0
degenerative	Ref	AATCTATGCCGGAGCC-1_1_1_1_1_1_1_1_1_1_1_1	0.0279685
reference	Ref	AATCTATGCCGGAGCC-1_1_1_1_1_1_1_1_1_1_1_1	0.703315
transitioning	Ref	AATCTATGCCGGAGCC-1_1_1_1_1_1_1_1_1_1_1_1	0
adaptive - epi	Ref	AATCTGCGTTGGGACG-1_1_1_1_1_1_1_1_1_1_1_1	0.179944
adaptive - str	Ref	AATCTGCGTTGGGACG-1_1_1_1_1_1_1_1_1_1_1_1	0
cycling	Ref	AATCTGCGTTGGGACG-1_1_1_1_1_1_1_1_1_1_1_1	0.00435694
degenerative	Ref	AATCTGCGTTGGGACG-1_1_1_1_1_1_1_1_1_1_1_1	0.109622
reference	Ref	AATCTGCGTTGGGACG-1_1_1_1_1_1_1_1_1_1_1_1	0.706077
transitioning	Ref	AATCTGCGTTGGGACG-1_1_1_1_1_1_1_1_1_1_1_1	0
adaptive - epi	Ref	AATGACAGCAATGTCT-1_1_1_1_1_1_1_1_1_1_1_1	0.364347
adaptive - str	Ref	AATGACAGCAATGTCT-1_1_1_1_1_1_1_1_1_1_1_1	0
cycling	Ref	AATGACAGCAATGTCT-1_1_1_1_1_1_1_1_1_1_1_1	0.00328375
degenerative	Ref	AATGACAGCAATGTCT-1_1_1_1_1_1_1_1_1_1_1_1	0.190877
reference	Ref	AATGACAGCAATGTCT-1_1_1_1_1_1_1_1_1_1_1_1	0.441492
transitioning	Ref	AATGACAGCAATGTCT-1_1_1_1_1_1_1_1_1_1_1_1	0
adaptive - epi	Ref	AATGACGTAGGATGTC-1_1_1_1_1_1_1_1_1_1_1_1	0.104396
adaptive - str	Ref	AATGACGTAGGATGTC-1_1_1_1_1_1_1_1_1_1_1_1	0.0437526
cycling	Ref	AATGACGTAGGATGTC-1_1_1_1_1_1_1_1_1_1_1_1	0.0275078
degenerative	Ref	AATGACGTAGGATGTC-1_1_1_1_1_1_1_1_1_1_1_1	0.0662821
reference	Ref	AATGACGTAGGATGTC-1_1_1_1_1_1_1_1_1_1_1_1	0.758061
transitioning	Ref	AATGACGTAGGATGTC-1_1_1_1_1_1_1_1_1_1_1_1	0
adaptive - epi	Ref	AATGATGATACGCTAT-1_1_1_1_1_1_1_1_1_1_1_1	0.227502
adaptive - str	Ref	AATGATGATACGCTAT-1_1_1_1_1_1_1_1_1_1_1_1	0
cycling	Ref	AATGATGATACGCTAT-1_1_1_1_1_1_1_1_1_1_1_1	0
degenerative	Ref	AATGATGATACGCTAT-1_1_1_1_1_1_1_1_1_1_1_1	0.123569
reference	Ref	AATGATGATACGCTAT-1_1_1_1_1_1_1_1_1_1_1_1	0.648929
transitioning	Ref	AATGATGATACGCTAT-1_1_1_1_1_1_1_1_1_1_1_1	0
adaptive - epi	Ref	AATGATGCGACTCCTG-1_1_1_1_1_1_1_1_1_1_1_1	0.0181226
adaptive - str	Ref	AATGATGCGACTCCTG-1_1_1_1_1_1_1_1_1_1_1_1	0
cycling	Ref	AATGATGCGACTCCTG-1_1_1_1_1_1_1_1_1_1_1_1	0.000688904
degenerative	Ref	AATGATGCGACTCCTG-1_1_1_1_1_1_1_1_1_1_1_1	0.577471
reference	Ref	AATGATGCGACTCCTG-1_1_1_1_1_1_1_1_1_1_1_1	0.361239
transitioning	Ref	AATGATGCGACTCCTG-1_1_1_1_1_1_1_1_1_1_1_1	0.0424785
adaptive - epi	Ref	AATGCAACCGGGTACC-1_1_1_1_1_1_1_1_1_1_1_1	0.485323
adaptive - str	Ref	AATGCAACCGGGTACC-1_1_1_1_1_1_1_1_1_1_1_1	0
cycling	Ref	AATGCAACCGGGTACC-1_1_1_1_1_1_1_1_1_1_1_1	0
degenerative	Ref	AATGCAACCGGGTACC-1_1_1_1_1_1_1_1_1_1_1_1	0.0652872
reference	Ref	AATGCAACCGGGTACC-1_1_1_1_1_1_1_1_1_1_1_1	0.44939
transitioning	Ref	AATGCAACCGGGTACC-1_1_1_1_1_1_1_1_1_1_1_1	0
adaptive - epi	Ref	AATGCACCAAGCAATG-1_1_1_1_1_1_1_1_1_1_1_1	0.153872
adaptive - str	Ref	AATGCACCAAGCAATG-1_1_1_1_1_1_1_1_1_1_1_1	0
cycling	Ref	AATGCACCAAGCAATG-1_1_1_1_1_1_1_1_1_1_1_1	0
degenerative	Ref	AATGCACCAAGCAATG-1_1_1_1_1_1_1_1_1_1_1_1	0.282942
reference	Ref	AATGCACCAAGCAATG-1_1_1_1_1_1_1_1_1_1_1_1	0.563186
transitioning	Ref	AATGCACCAAGCAATG-1_1_1_1_1_1_1_1_1_1_1_1	0
adaptive - epi	Ref	AATGTGCCCGAGGTGT-1_1_1_1_1_1_1_1_1_1_1_1	0.0957641
adaptive - str	Ref	AATGTGCCCGAGGTGT-1_1_1_1_1_1_1_1_1_1_1_1	0
cycling	Ref	AATGTGCCCGAGGTGT-1_1_1_1_1_1_1_1_1_1_1_1	0.00790688
degenerative	Ref	AATGTGCCCGAGGTGT-1_1_1_1_1_1_1_1_1_1_1_1	0.00633465
reference	Ref	AATGTGCCCGAGGTGT-1_1_1_1_1_1_1_1_1_1_1_1	0.889994
transitioning	Ref	AATGTGCCCGAGGTGT-1_1_1_1_1_1_1_1_1_1_1_1	0
adaptive - epi	Ref	AATGTTGTCGTGAGAC-1_1_1_1_1_1_1_1_1_1_1_1	0.0586948
adaptive - str	Ref	AATGTTGTCGTGAGAC-1_1_1_1_1_1_1_1_1_1_1_1	0
cycling	Ref	AATGTTGTCGTGAGAC-1_1_1_1_1_1_1_1_1_1_1_1	0
degenerative	Ref	AATGTTGTCGTGAGAC-1_1_1_1_1_1_1_1_1_1_1_1	0.685096
reference	Ref	AATGTTGTCGTGAGAC-1_1_1_1_1_1_1_1_1_1_1_1	0.256209
transitioning	Ref	AATGTTGTCGTGAGAC-1_1_1_1_1_1_1_1_1_1_1_1	0
adaptive - epi	Ref	AATTAAAGGTCGGCGT-1_1_1_1_1_1_1_1_1_1_1_1	0.146105
adaptive - str	Ref	AATTAAAGGTCGGCGT-1_1_1_1_1_1_1_1_1_1_1_1	0
cycling	Ref	AATTAAAGGTCGGCGT-1_1_1_1_1_1_1_1_1_1_1_1	0.000395321
degenerative	Ref	AATTAAAGGTCGGCGT-1_1_1_1_1_1_1_1_1_1_1_1	0.112512
reference	Ref	AATTAAAGGTCGGCGT-1_1_1_1_1_1_1_1_1_1_1_1	0.740987
transitioning	Ref	AATTAAAGGTCGGCGT-1_1_1_1_1_1_1_1_1_1_1_1	0
adaptive - epi	Ref	AATTAACGGATTTCCA-1_1_1_1_1_1_1_1_1_1_1_1	0.17255
adaptive - str	Ref	AATTAACGGATTTCCA-1_1_1_1_1_1_1_1_1_1_1_1	0
cycling	Ref	AATTAACGGATTTCCA-1_1_1_1_1_1_1_1_1_1_1_1	0
degenerative	Ref	AATTAACGGATTTCCA-1_1_1_1_1_1_1_1_1_1_1_1	0.485725
reference	Ref	AATTAACGGATTTCCA-1_1_1_1_1_1_1_1_1_1_1_1	0.341725
transitioning	Ref	AATTAACGGATTTCCA-1_1_1_1_1_1_1_1_1_1_1_1	0
adaptive - epi	Ref	AATTAGCGCTGCAGCG-1_1_1_1_1_1_1_1_1_1_1_1	0
adaptive - str	Ref	AATTAGCGCTGCAGCG-1_1_1_1_1_1_1_1_1_1_1_1	0
cycling	Ref	AATTAGCGCTGCAGCG-1_1_1_1_1_1_1_1_1_1_1_1	0
degenerative	Ref	AATTAGCGCTGCAGCG-1_1_1_1_1_1_1_1_1_1_1_1	0.0792771
reference	Ref	AATTAGCGCTGCAGCG-1_1_1_1_1_1_1_1_1_1_1_1	0.869999
transitioning	Ref	AATTAGCGCTGCAGCG-1_1_1_1_1_1_1_1_1_1_1_1	0.0507239
adaptive - epi	Ref	AATTCATAAGGGATCT-1_1_1_1_1_1_1_1_1_1_1_1	0.123739
adaptive - str	Ref	AATTCATAAGGGATCT-1_1_1_1_1_1_1_1_1_1_1_1	0
cycling	Ref	AATTCATAAGGGATCT-1_1_1_1_1_1_1_1_1_1_1_1	0.0135539
degenerative	Ref	AATTCATAAGGGATCT-1_1_1_1_1_1_1_1_1_1_1_1	0.00735341
reference	Ref	AATTCATAAGGGATCT-1_1_1_1_1_1_1_1_1_1_1_1	0.855354
transitioning	Ref	AATTCATAAGGGATCT-1_1_1_1_1_1_1_1_1_1_1_1	0
adaptive - epi	Ref	AATTCGATTCGAGGAT-1_1_1_1_1_1_1_1_1_1_1_1	0.00124357
adaptive - str	Ref	AATTCGATTCGAGGAT-1_1_1_1_1_1_1_1_1_1_1_1	0
cycling	Ref	AATTCGATTCGAGGAT-1_1_1_1_1_1_1_1_1_1_1_1	0
degenerative	Ref	AATTCGATTCGAGGAT-1_1_1_1_1_1_1_1_1_1_1_1	0.623059
reference	Ref	AATTCGATTCGAGGAT-1_1_1_1_1_1_1_1_1_1_1_1	0.375697
transitioning	Ref	AATTCGATTCGAGGAT-1_1_1_1_1_1_1_1_1_1_1_1	0
adaptive - epi	Ref	AATTCTAGAGTTAGGC-1_1_1_1_1_1_1_1_1_1_1_1	0.171711
adaptive - str	Ref	AATTCTAGAGTTAGGC-1_1_1_1_1_1_1_1_1_1_1_1	0.012922
cycling	Ref	AATTCTAGAGTTAGGC-1_1_1_1_1_1_1_1_1_1_1_1	0.116973
degenerative	Ref	AATTCTAGAGTTAGGC-1_1_1_1_1_1_1_1_1_1_1_1	0.00314554
reference	Ref	AATTCTAGAGTTAGGC-1_1_1_1_1_1_1_1_1_1_1_1	0.695248
transitioning	Ref	AATTCTAGAGTTAGGC-1_1_1_1_1_1_1_1_1_1_1_1	0
adaptive - epi	Ref	AATTGAACGCTCTGGT-1_1_1_1_1_1_1_1_1_1_1_1	0.528947
adaptive - str	Ref	AATTGAACGCTCTGGT-1_1_1_1_1_1_1_1_1_1_1_1	0
cycling	Ref	AATTGAACGCTCTGGT-1_1_1_1_1_1_1_1_1_1_1_1	0.00116944
degenerative	Ref	AATTGAACGCTCTGGT-1_1_1_1_1_1_1_1_1_1_1_1	0.0163633
reference	Ref	AATTGAACGCTCTGGT-1_1_1_1_1_1_1_1_1_1_1_1	0.45352
transitioning	Ref	AATTGAACGCTCTGGT-1_1_1_1_1_1_1_1_1_1_1_1	0
adaptive - epi	Ref	AATTGCAGCAATCGAC-1_1_1_1_1_1_1_1_1_1_1_1	0.00524311
adaptive - str	Ref	AATTGCAGCAATCGAC-1_1_1_1_1_1_1_1_1_1_1_1	0
cycling	Ref	AATTGCAGCAATCGAC-1_1_1_1_1_1_1_1_1_1_1_1	0.00115331
degenerative	Ref	AATTGCAGCAATCGAC-1_1_1_1_1_1_1_1_1_1_1_1	0.0643905
reference	Ref	AATTGCAGCAATCGAC-1_1_1_1_1_1_1_1_1_1_1_1	0.929213
transitioning	Ref	AATTGCAGCAATCGAC-1_1_1_1_1_1_1_1_1_1_1_1	0
adaptive - epi	Ref	AATTGTGGTTGCCAAA-1_1_1_1_1_1_1_1_1_1_1_1	0.0368205
adaptive - str	Ref	AATTGTGGTTGCCAAA-1_1_1_1_1_1_1_1_1_1_1_1	0.0352939
cycling	Ref	AATTGTGGTTGCCAAA-1_1_1_1_1_1_1_1_1_1_1_1	0
degenerative	Ref	AATTGTGGTTGCCAAA-1_1_1_1_1_1_1_1_1_1_1_1	0.121906
reference	Ref	AATTGTGGTTGCCAAA-1_1_1_1_1_1_1_1_1_1_1_1	0.805979
transitioning	Ref	AATTGTGGTTGCCAAA-1_1_1_1_1_1_1_1_1_1_1_1	0
adaptive - epi	Ref	AATTTGGGACATAGTA-1_1_1_1_1_1_1_1_1_1_1_1	0.240011
adaptive - str	Ref	AATTTGGGACATAGTA-1_1_1_1_1_1_1_1_1_1_1_1	0
cycling	Ref	AATTTGGGACATAGTA-1_1_1_1_1_1_1_1_1_1_1_1	0.0176775
degenerative	Ref	AATTTGGGACATAGTA-1_1_1_1_1_1_1_1_1_1_1_1	0.290187
reference	Ref	AATTTGGGACATAGTA-1_1_1_1_1_1_1_1_1_1_1_1	0.452125
transitioning	Ref	AATTTGGGACATAGTA-1_1_1_1_1_1_1_1_1_1_1_1	0
adaptive - epi	Ref	ACAAAGCATGACCTAG-1_1_1_1_1_1_1_1_1_1_1_1	0.123364
adaptive - str	Ref	ACAAAGCATGACCTAG-1_1_1_1_1_1_1_1_1_1_1_1	0
cycling	Ref	ACAAAGCATGACCTAG-1_1_1_1_1_1_1_1_1_1_1_1	0.0131773
degenerative	Ref	ACAAAGCATGACCTAG-1_1_1_1_1_1_1_1_1_1_1_1	0.342453
reference	Ref	ACAAAGCATGACCTAG-1_1_1_1_1_1_1_1_1_1_1_1	0.521006
transitioning	Ref	ACAAAGCATGACCTAG-1_1_1_1_1_1_1_1_1_1_1_1	0
adaptive - epi	Ref	ACAAATCGCACCGAAT-1_1_1_1_1_1_1_1_1_1_1_1	0.3247
adaptive - str	Ref	ACAAATCGCACCGAAT-1_1_1_1_1_1_1_1_1_1_1_1	0.0639809
cycling	Ref	ACAAATCGCACCGAAT-1_1_1_1_1_1_1_1_1_1_1_1	0
degenerative	Ref	ACAAATCGCACCGAAT-1_1_1_1_1_1_1_1_1_1_1_1	0.0996263
reference	Ref	ACAAATCGCACCGAAT-1_1_1_1_1_1_1_1_1_1_1_1	0.511693
transitioning	Ref	ACAAATCGCACCGAAT-1_1_1_1_1_1_1_1_1_1_1_1	0
adaptive - epi	Ref	ACAAATGGTAGTGTTT-1_1_1_1_1_1_1_1_1_1_1_1	0.574751
adaptive - str	Ref	ACAAATGGTAGTGTTT-1_1_1_1_1_1_1_1_1_1_1_1	0.00944
cycling	Ref	ACAAATGGTAGTGTTT-1_1_1_1_1_1_1_1_1_1_1_1	0.00234998
degenerative	Ref	ACAAATGGTAGTGTTT-1_1_1_1_1_1_1_1_1_1_1_1	0.0700969
reference	Ref	ACAAATGGTAGTGTTT-1_1_1_1_1_1_1_1_1_1_1_1	0.343363
transitioning	Ref	ACAAATGGTAGTGTTT-1_1_1_1_1_1_1_1_1_1_1_1	0
adaptive - epi	Ref	ACAACAGCATGAGCTA-1_1_1_1_1_1_1_1_1_1_1_1	0
adaptive - str	Ref	ACAACAGCATGAGCTA-1_1_1_1_1_1_1_1_1_1_1_1	0.0328401
cycling	Ref	ACAACAGCATGAGCTA-1_1_1_1_1_1_1_1_1_1_1_1	0
degenerative	Ref	ACAACAGCATGAGCTA-1_1_1_1_1_1_1_1_1_1_1_1	0.032979
reference	Ref	ACAACAGCATGAGCTA-1_1_1_1_1_1_1_1_1_1_1_1	0.934181
transitioning	Ref	ACAACAGCATGAGCTA-1_1_1_1_1_1_1_1_1_1_1_1	0
adaptive - epi	Ref	ACAAGGAAATCCGCCC-1_1_1_1_1_1_1_1_1_1_1_1	0.00768819
adaptive - str	Ref	ACAAGGAAATCCGCCC-1_1_1_1_1_1_1_1_1_1_1_1	0
cycling	Ref	ACAAGGAAATCCGCCC-1_1_1_1_1_1_1_1_1_1_1_1	0
degenerative	Ref	ACAAGGAAATCCGCCC-1_1_1_1_1_1_1_1_1_1_1_1	0.0983175
reference	Ref	ACAAGGAAATCCGCCC-1_1_1_1_1_1_1_1_1_1_1_1	0.893994
transitioning	Ref	ACAAGGAAATCCGCCC-1_1_1_1_1_1_1_1_1_1_1_1	0
adaptive - epi	Ref	ACAAGGATGCTTTAGG-1_1_1_1_1_1_1_1_1_1_1_1	0.185264
adaptive - str	Ref	ACAAGGATGCTTTAGG-1_1_1_1_1_1_1_1_1_1_1_1	0.0216484
cycling	Ref	ACAAGGATGCTTTAGG-1_1_1_1_1_1_1_1_1_1_1_1	0.000924214
degenerative	Ref	ACAAGGATGCTTTAGG-1_1_1_1_1_1_1_1_1_1_1_1	0.0718928
reference	Ref	ACAAGGATGCTTTAGG-1_1_1_1_1_1_1_1_1_1_1_1	0.72027
transitioning	Ref	ACAAGGATGCTTTAGG-1_1_1_1_1_1_1_1_1_1_1_1	0
adaptive - epi	Ref	ACAAGGGCAGGCTCTG-1_1_1_1_1_1_1_1_1_1_1_1	0.0080644
adaptive - str	Ref	ACAAGGGCAGGCTCTG-1_1_1_1_1_1_1_1_1_1_1_1	0
cycling	Ref	ACAAGGGCAGGCTCTG-1_1_1_1_1_1_1_1_1_1_1_1	0.00329687
degenerative	Ref	ACAAGGGCAGGCTCTG-1_1_1_1_1_1_1_1_1_1_1_1	0.168977
reference	Ref	ACAAGGGCAGGCTCTG-1_1_1_1_1_1_1_1_1_1_1_1	0.819661
transitioning	Ref	ACAAGGGCAGGCTCTG-1_1_1_1_1_1_1_1_1_1_1_1	0
adaptive - epi	Ref	ACAATCCATTTAAACC-1_1_1_1_1_1_1_1_1_1_1_1	0.0342222
adaptive - str	Ref	ACAATCCATTTAAACC-1_1_1_1_1_1_1_1_1_1_1_1	0
cycling	Ref	ACAATCCATTTAAACC-1_1_1_1_1_1_1_1_1_1_1_1	0
degenerative	Ref	ACAATCCATTTAAACC-1_1_1_1_1_1_1_1_1_1_1_1	0.472653
reference	Ref	ACAATCCATTTAAACC-1_1_1_1_1_1_1_1_1_1_1_1	0.493125
transitioning	Ref	ACAATCCATTTAAACC-1_1_1_1_1_1_1_1_1_1_1_1	0
adaptive - epi	Ref	ACAATGAATACGGAGA-1_1_1_1_1_1_1_1_1_1_1_1	0
adaptive - str	Ref	ACAATGAATACGGAGA-1_1_1_1_1_1_1_1_1_1_1_1	0
cycling	Ref	ACAATGAATACGGAGA-1_1_1_1_1_1_1_1_1_1_1_1	0
degenerative	Ref	ACAATGAATACGGAGA-1_1_1_1_1_1_1_1_1_1_1_1	0.156391
reference	Ref	ACAATGAATACGGAGA-1_1_1_1_1_1_1_1_1_1_1_1	0.843609
transitioning	Ref	ACAATGAATACGGAGA-1_1_1_1_1_1_1_1_1_1_1_1	0
adaptive - epi	Ref	ACAATTGTGTCTCTTT-1_1_1_1_1_1_1_1_1_1_1_1	0.176569
adaptive - str	Ref	ACAATTGTGTCTCTTT-1_1_1_1_1_1_1_1_1_1_1_1	0.0293333
cycling	Ref	ACAATTGTGTCTCTTT-1_1_1_1_1_1_1_1_1_1_1_1	0
degenerative	Ref	ACAATTGTGTCTCTTT-1_1_1_1_1_1_1_1_1_1_1_1	0.526898
reference	Ref	ACAATTGTGTCTCTTT-1_1_1_1_1_1_1_1_1_1_1_1	0.267199
transitioning	Ref	ACAATTGTGTCTCTTT-1_1_1_1_1_1_1_1_1_1_1_1	0
adaptive - epi	Ref	ACAATTTGAGCAGTGG-1_1_1_1_1_1_1_1_1_1_1_1	0.113841
adaptive - str	Ref	ACAATTTGAGCAGTGG-1_1_1_1_1_1_1_1_1_1_1_1	0.0264326
cycling	Ref	ACAATTTGAGCAGTGG-1_1_1_1_1_1_1_1_1_1_1_1	0.00285311
degenerative	Ref	ACAATTTGAGCAGTGG-1_1_1_1_1_1_1_1_1_1_1_1	0.302396
reference	Ref	ACAATTTGAGCAGTGG-1_1_1_1_1_1_1_1_1_1_1_1	0.554477
transitioning	Ref	ACAATTTGAGCAGTGG-1_1_1_1_1_1_1_1_1_1_1_1	0
adaptive - epi	Ref	ACAATTTGGCCATATT-1_1_1_1_1_1_1_1_1_1_1_1	0.0691516
adaptive - str	Ref	ACAATTTGGCCATATT-1_1_1_1_1_1_1_1_1_1_1_1	0.0714582
cycling	Ref	ACAATTTGGCCATATT-1_1_1_1_1_1_1_1_1_1_1_1	0
degenerative	Ref	ACAATTTGGCCATATT-1_1_1_1_1_1_1_1_1_1_1_1	0.367848
reference	Ref	ACAATTTGGCCATATT-1_1_1_1_1_1_1_1_1_1_1_1	0.491542
transitioning	Ref	ACAATTTGGCCATATT-1_1_1_1_1_1_1_1_1_1_1_1	0
adaptive - epi	Ref	ACACAAAGACGGGTGG-1_1_1_1_1_1_1_1_1_1_1_1	0.14425
adaptive - str	Ref	ACACAAAGACGGGTGG-1_1_1_1_1_1_1_1_1_1_1_1	0
cycling	Ref	ACACAAAGACGGGTGG-1_1_1_1_1_1_1_1_1_1_1_1	0
degenerative	Ref	ACACAAAGACGGGTGG-1_1_1_1_1_1_1_1_1_1_1_1	0.0431996
reference	Ref	ACACAAAGACGGGTGG-1_1_1_1_1_1_1_1_1_1_1_1	0.81255
transitioning	Ref	ACACAAAGACGGGTGG-1_1_1_1_1_1_1_1_1_1_1_1	0
adaptive - epi	Ref	ACACAAATATTCCTAG-1_1_1_1_1_1_1_1_1_1_1_1	0.137294
adaptive - str	Ref	ACACAAATATTCCTAG-1_1_1_1_1_1_1_1_1_1_1_1	0
cycling	Ref	ACACAAATATTCCTAG-1_1_1_1_1_1_1_1_1_1_1_1	0
degenerative	Ref	ACACAAATATTCCTAG-1_1_1_1_1_1_1_1_1_1_1_1	0.247326
reference	Ref	ACACAAATATTCCTAG-1_1_1_1_1_1_1_1_1_1_1_1	0.61538
transitioning	Ref	ACACAAATATTCCTAG-1_1_1_1_1_1_1_1_1_1_1_1	0
adaptive - epi	Ref	ACACACCAGGACCAGT-1_1_1_1_1_1_1_1_1_1_1_1	0.0643587
adaptive - str	Ref	ACACACCAGGACCAGT-1_1_1_1_1_1_1_1_1_1_1_1	0
cycling	Ref	ACACACCAGGACCAGT-1_1_1_1_1_1_1_1_1_1_1_1	0
degenerative	Ref	ACACACCAGGACCAGT-1_1_1_1_1_1_1_1_1_1_1_1	0.0742823
reference	Ref	ACACACCAGGACCAGT-1_1_1_1_1_1_1_1_1_1_1_1	0.861359
transitioning	Ref	ACACACCAGGACCAGT-1_1_1_1_1_1_1_1_1_1_1_1	0
adaptive - epi	Ref	ACACCACATAATTAGC-1_1_1_1_1_1_1_1_1_1_1_1	0.0503154
adaptive - str	Ref	ACACCACATAATTAGC-1_1_1_1_1_1_1_1_1_1_1_1	0
cycling	Ref	ACACCACATAATTAGC-1_1_1_1_1_1_1_1_1_1_1_1	0
degenerative	Ref	ACACCACATAATTAGC-1_1_1_1_1_1_1_1_1_1_1_1	0.0645147
reference	Ref	ACACCACATAATTAGC-1_1_1_1_1_1_1_1_1_1_1_1	0.88517
transitioning	Ref	ACACCACATAATTAGC-1_1_1_1_1_1_1_1_1_1_1_1	0
adaptive - epi	Ref	ACACCTTACTACTTGC-1_1_1_1_1_1_1_1_1_1_1_1	0
adaptive - str	Ref	ACACCTTACTACTTGC-1_1_1_1_1_1_1_1_1_1_1_1	0.064733
cycling	Ref	ACACCTTACTACTTGC-1_1_1_1_1_1_1_1_1_1_1_1	0
degenerative	Ref	ACACCTTACTACTTGC-1_1_1_1_1_1_1_1_1_1_1_1	0
reference	Ref	ACACCTTACTACTTGC-1_1_1_1_1_1_1_1_1_1_1_1	0.935267
transitioning	Ref	ACACCTTACTACTTGC-1_1_1_1_1_1_1_1_1_1_1_1	0
adaptive - epi	Ref	ACACGAGACTCCTTCT-1_1_1_1_1_1_1_1_1_1_1_1	0
adaptive - str	Ref	ACACGAGACTCCTTCT-1_1_1_1_1_1_1_1_1_1_1_1	0
cycling	Ref	ACACGAGACTCCTTCT-1_1_1_1_1_1_1_1_1_1_1_1	0
degenerative	Ref	ACACGAGACTCCTTCT-1_1_1_1_1_1_1_1_1_1_1_1	0
reference	Ref	ACACGAGACTCCTTCT-1_1_1_1_1_1_1_1_1_1_1_1	1
transitioning	Ref	ACACGAGACTCCTTCT-1_1_1_1_1_1_1_1_1_1_1_1	0
adaptive - epi	Ref	ACACGGGAACTTAGGG-1_1_1_1_1_1_1_1_1_1_1_1	0.0232783
adaptive - str	Ref	ACACGGGAACTTAGGG-1_1_1_1_1_1_1_1_1_1_1_1	0.0556548
cycling	Ref	ACACGGGAACTTAGGG-1_1_1_1_1_1_1_1_1_1_1_1	0
degenerative	Ref	ACACGGGAACTTAGGG-1_1_1_1_1_1_1_1_1_1_1_1	0.0317704
reference	Ref	ACACGGGAACTTAGGG-1_1_1_1_1_1_1_1_1_1_1_1	0.889296
transitioning	Ref	ACACGGGAACTTAGGG-1_1_1_1_1_1_1_1_1_1_1_1	0
adaptive - epi	Ref	ACACGTAGGCCACAAG-1_1_1_1_1_1_1_1_1_1_1_1	0.0255849
adaptive - str	Ref	ACACGTAGGCCACAAG-1_1_1_1_1_1_1_1_1_1_1_1	0
cycling	Ref	ACACGTAGGCCACAAG-1_1_1_1_1_1_1_1_1_1_1_1	0
degenerative	Ref	ACACGTAGGCCACAAG-1_1_1_1_1_1_1_1_1_1_1_1	0.0566843
reference	Ref	ACACGTAGGCCACAAG-1_1_1_1_1_1_1_1_1_1_1_1	0.917731
transitioning	Ref	ACACGTAGGCCACAAG-1_1_1_1_1_1_1_1_1_1_1_1	0
adaptive - epi	Ref	ACACTGATCAAGGTGT-1_1_1_1_1_1_1_1_1_1_1_1	0.0380069
adaptive - str	Ref	ACACTGATCAAGGTGT-1_1_1_1_1_1_1_1_1_1_1_1	0.0964209
cycling	Ref	ACACTGATCAAGGTGT-1_1_1_1_1_1_1_1_1_1_1_1	0.000567793
degenerative	Ref	ACACTGATCAAGGTGT-1_1_1_1_1_1_1_1_1_1_1_1	0.161777
reference	Ref	ACACTGATCAAGGTGT-1_1_1_1_1_1_1_1_1_1_1_1	0.703227
transitioning	Ref	ACACTGATCAAGGTGT-1_1_1_1_1_1_1_1_1_1_1_1	0
adaptive - epi	Ref	ACACTGGGACAGTCGT-1_1_1_1_1_1_1_1_1_1_1_1	0.0233169
adaptive - str	Ref	ACACTGGGACAGTCGT-1_1_1_1_1_1_1_1_1_1_1_1	0.150209
cycling	Ref	ACACTGGGACAGTCGT-1_1_1_1_1_1_1_1_1_1_1_1	0
degenerative	Ref	ACACTGGGACAGTCGT-1_1_1_1_1_1_1_1_1_1_1_1	0.0309426
reference	Ref	ACACTGGGACAGTCGT-1_1_1_1_1_1_1_1_1_1_1_1	0.795532
transitioning	Ref	ACACTGGGACAGTCGT-1_1_1_1_1_1_1_1_1_1_1_1	0
adaptive - epi	Ref	ACAGAACTGAGAACAA-1_1_1_1_1_1_1_1_1_1_1_1	0
adaptive - str	Ref	ACAGAACTGAGAACAA-1_1_1_1_1_1_1_1_1_1_1_1	0
cycling	Ref	ACAGAACTGAGAACAA-1_1_1_1_1_1_1_1_1_1_1_1	0
degenerative	Ref	ACAGAACTGAGAACAA-1_1_1_1_1_1_1_1_1_1_1_1	0.379532
reference	Ref	ACAGAACTGAGAACAA-1_1_1_1_1_1_1_1_1_1_1_1	0.166659
transitioning	Ref	ACAGAACTGAGAACAA-1_1_1_1_1_1_1_1_1_1_1_1	0.453809
adaptive - epi	Ref	ACAGCGACATTCTCAT-1_1_1_1_1_1_1_1_1_1_1_1	0.139476
adaptive - str	Ref	ACAGCGACATTCTCAT-1_1_1_1_1_1_1_1_1_1_1_1	0.00182389
cycling	Ref	ACAGCGACATTCTCAT-1_1_1_1_1_1_1_1_1_1_1_1	0.0681818
degenerative	Ref	ACAGCGACATTCTCAT-1_1_1_1_1_1_1_1_1_1_1_1	0.152407
reference	Ref	ACAGCGACATTCTCAT-1_1_1_1_1_1_1_1_1_1_1_1	0.638112
transitioning	Ref	ACAGCGACATTCTCAT-1_1_1_1_1_1_1_1_1_1_1_1	0
adaptive - epi	Ref	ACAGGCTTGCCCGACT-1_1_1_1_1_1_1_1_1_1_1_1	0.05931
adaptive - str	Ref	ACAGGCTTGCCCGACT-1_1_1_1_1_1_1_1_1_1_1_1	0
cycling	Ref	ACAGGCTTGCCCGACT-1_1_1_1_1_1_1_1_1_1_1_1	0.0136193
degenerative	Ref	ACAGGCTTGCCCGACT-1_1_1_1_1_1_1_1_1_1_1_1	0.0919846
reference	Ref	ACAGGCTTGCCCGACT-1_1_1_1_1_1_1_1_1_1_1_1	0.835086
transitioning	Ref	ACAGGCTTGCCCGACT-1_1_1_1_1_1_1_1_1_1_1_1	0
adaptive - epi	Ref	ACAGGTGGAGGTGAGG-1_1_1_1_1_1_1_1_1_1_1_1	0.141053
adaptive - str	Ref	ACAGGTGGAGGTGAGG-1_1_1_1_1_1_1_1_1_1_1_1	0
cycling	Ref	ACAGGTGGAGGTGAGG-1_1_1_1_1_1_1_1_1_1_1_1	0.0222597
degenerative	Ref	ACAGGTGGAGGTGAGG-1_1_1_1_1_1_1_1_1_1_1_1	0.184556
reference	Ref	ACAGGTGGAGGTGAGG-1_1_1_1_1_1_1_1_1_1_1_1	0.652131
transitioning	Ref	ACAGGTGGAGGTGAGG-1_1_1_1_1_1_1_1_1_1_1_1	0
adaptive - epi	Ref	ACAGTATACCGTGGGA-1_1_1_1_1_1_1_1_1_1_1_1	0.122264
adaptive - str	Ref	ACAGTATACCGTGGGA-1_1_1_1_1_1_1_1_1_1_1_1	0
cycling	Ref	ACAGTATACCGTGGGA-1_1_1_1_1_1_1_1_1_1_1_1	0
degenerative	Ref	ACAGTATACCGTGGGA-1_1_1_1_1_1_1_1_1_1_1_1	0.365246
reference	Ref	ACAGTATACCGTGGGA-1_1_1_1_1_1_1_1_1_1_1_1	0.51249
transitioning	Ref	ACAGTATACCGTGGGA-1_1_1_1_1_1_1_1_1_1_1_1	0
adaptive - epi	Ref	ACATAATAAGGCGGTG-1_1_1_1_1_1_1_1_1_1_1_1	0.217085
adaptive - str	Ref	ACATAATAAGGCGGTG-1_1_1_1_1_1_1_1_1_1_1_1	0
cycling	Ref	ACATAATAAGGCGGTG-1_1_1_1_1_1_1_1_1_1_1_1	0
degenerative	Ref	ACATAATAAGGCGGTG-1_1_1_1_1_1_1_1_1_1_1_1	0.0460351
reference	Ref	ACATAATAAGGCGGTG-1_1_1_1_1_1_1_1_1_1_1_1	0.73688
transitioning	Ref	ACATAATAAGGCGGTG-1_1_1_1_1_1_1_1_1_1_1_1	0
adaptive - epi	Ref	ACATCCCGGCCATACG-1_1_1_1_1_1_1_1_1_1_1_1	0.0313719
adaptive - str	Ref	ACATCCCGGCCATACG-1_1_1_1_1_1_1_1_1_1_1_1	0
cycling	Ref	ACATCCCGGCCATACG-1_1_1_1_1_1_1_1_1_1_1_1	0.0136989
degenerative	Ref	ACATCCCGGCCATACG-1_1_1_1_1_1_1_1_1_1_1_1	0.385999
reference	Ref	ACATCCCGGCCATACG-1_1_1_1_1_1_1_1_1_1_1_1	0.56893
transitioning	Ref	ACATCCCGGCCATACG-1_1_1_1_1_1_1_1_1_1_1_1	0
adaptive - epi	Ref	ACATCCTGGTAACTGT-1_1_1_1_1_1_1_1_1_1_1_1	0.348836
adaptive - str	Ref	ACATCCTGGTAACTGT-1_1_1_1_1_1_1_1_1_1_1_1	0
cycling	Ref	ACATCCTGGTAACTGT-1_1_1_1_1_1_1_1_1_1_1_1	0
degenerative	Ref	ACATCCTGGTAACTGT-1_1_1_1_1_1_1_1_1_1_1_1	0.168143
reference	Ref	ACATCCTGGTAACTGT-1_1_1_1_1_1_1_1_1_1_1_1	0.483021
transitioning	Ref	ACATCCTGGTAACTGT-1_1_1_1_1_1_1_1_1_1_1_1	0
adaptive - epi	Ref	ACATCGATCGTTTACC-1_1_1_1_1_1_1_1_1_1_1_1	0.000476989
adaptive - str	Ref	ACATCGATCGTTTACC-1_1_1_1_1_1_1_1_1_1_1_1	0.0379033
cycling	Ref	ACATCGATCGTTTACC-1_1_1_1_1_1_1_1_1_1_1_1	0
degenerative	Ref	ACATCGATCGTTTACC-1_1_1_1_1_1_1_1_1_1_1_1	0.161802
reference	Ref	ACATCGATCGTTTACC-1_1_1_1_1_1_1_1_1_1_1_1	0.799818
transitioning	Ref	ACATCGATCGTTTACC-1_1_1_1_1_1_1_1_1_1_1_1	0
adaptive - epi	Ref	ACATCGGTCAGCCGCG-1_1_1_1_1_1_1_1_1_1_1_1	0.0257984
adaptive - str	Ref	ACATCGGTCAGCCGCG-1_1_1_1_1_1_1_1_1_1_1_1	0
cycling	Ref	ACATCGGTCAGCCGCG-1_1_1_1_1_1_1_1_1_1_1_1	0
degenerative	Ref	ACATCGGTCAGCCGCG-1_1_1_1_1_1_1_1_1_1_1_1	0.292471
reference	Ref	ACATCGGTCAGCCGCG-1_1_1_1_1_1_1_1_1_1_1_1	0.669176
transitioning	Ref	ACATCGGTCAGCCGCG-1_1_1_1_1_1_1_1_1_1_1_1	0.0125554
adaptive - epi	Ref	ACATCGTATGCAATGG-1_1_1_1_1_1_1_1_1_1_1_1	0.337605
adaptive - str	Ref	ACATCGTATGCAATGG-1_1_1_1_1_1_1_1_1_1_1_1	0
cycling	Ref	ACATCGTATGCAATGG-1_1_1_1_1_1_1_1_1_1_1_1	0
degenerative	Ref	ACATCGTATGCAATGG-1_1_1_1_1_1_1_1_1_1_1_1	0.100559
reference	Ref	ACATCGTATGCAATGG-1_1_1_1_1_1_1_1_1_1_1_1	0.561836
transitioning	Ref	ACATCGTATGCAATGG-1_1_1_1_1_1_1_1_1_1_1_1	0
adaptive - epi	Ref	ACATGGCGCCAAAGTA-1_1_1_1_1_1_1_1_1_1_1_1	0.00330631
adaptive - str	Ref	ACATGGCGCCAAAGTA-1_1_1_1_1_1_1_1_1_1_1_1	0
cycling	Ref	ACATGGCGCCAAAGTA-1_1_1_1_1_1_1_1_1_1_1_1	0
degenerative	Ref	ACATGGCGCCAAAGTA-1_1_1_1_1_1_1_1_1_1_1_1	0.364119
reference	Ref	ACATGGCGCCAAAGTA-1_1_1_1_1_1_1_1_1_1_1_1	0.632575
transitioning	Ref	ACATGGCGCCAAAGTA-1_1_1_1_1_1_1_1_1_1_1_1	0
adaptive - epi	Ref	ACATTAGTTTATATCC-1_1_1_1_1_1_1_1_1_1_1_1	0.235507
adaptive - str	Ref	ACATTAGTTTATATCC-1_1_1_1_1_1_1_1_1_1_1_1	0
cycling	Ref	ACATTAGTTTATATCC-1_1_1_1_1_1_1_1_1_1_1_1	0.0110075
degenerative	Ref	ACATTAGTTTATATCC-1_1_1_1_1_1_1_1_1_1_1_1	0.0289821
reference	Ref	ACATTAGTTTATATCC-1_1_1_1_1_1_1_1_1_1_1_1	0.707984
transitioning	Ref	ACATTAGTTTATATCC-1_1_1_1_1_1_1_1_1_1_1_1	0.0165186
adaptive - epi	Ref	ACCAAACACCCAGCGA-1_1_1_1_1_1_1_1_1_1_1_1	0.0166358
adaptive - str	Ref	ACCAAACACCCAGCGA-1_1_1_1_1_1_1_1_1_1_1_1	0
cycling	Ref	ACCAAACACCCAGCGA-1_1_1_1_1_1_1_1_1_1_1_1	0
degenerative	Ref	ACCAAACACCCAGCGA-1_1_1_1_1_1_1_1_1_1_1_1	0.18948
reference	Ref	ACCAAACACCCAGCGA-1_1_1_1_1_1_1_1_1_1_1_1	0.793884
transitioning	Ref	ACCAAACACCCAGCGA-1_1_1_1_1_1_1_1_1_1_1_1	0
adaptive - epi	Ref	ACCAACACCACACACT-1_1_1_1_1_1_1_1_1_1_1_1	0.0364873
adaptive - str	Ref	ACCAACACCACACACT-1_1_1_1_1_1_1_1_1_1_1_1	0.0287863
cycling	Ref	ACCAACACCACACACT-1_1_1_1_1_1_1_1_1_1_1_1	0.00675584
degenerative	Ref	ACCAACACCACACACT-1_1_1_1_1_1_1_1_1_1_1_1	0.197357
reference	Ref	ACCAACACCACACACT-1_1_1_1_1_1_1_1_1_1_1_1	0.730613
transitioning	Ref	ACCAACACCACACACT-1_1_1_1_1_1_1_1_1_1_1_1	0
adaptive - epi	Ref	ACCAACCGCACTCCAC-1_1_1_1_1_1_1_1_1_1_1_1	0
adaptive - str	Ref	ACCAACCGCACTCCAC-1_1_1_1_1_1_1_1_1_1_1_1	0
cycling	Ref	ACCAACCGCACTCCAC-1_1_1_1_1_1_1_1_1_1_1_1	0
degenerative	Ref	ACCAACCGCACTCCAC-1_1_1_1_1_1_1_1_1_1_1_1	0.00463877
reference	Ref	ACCAACCGCACTCCAC-1_1_1_1_1_1_1_1_1_1_1_1	0.995361
transitioning	Ref	ACCAACCGCACTCCAC-1_1_1_1_1_1_1_1_1_1_1_1	0
adaptive - epi	Ref	ACCAACGCTTATTTAT-1_1_1_1_1_1_1_1_1_1_1_1	0.00725888
adaptive - str	Ref	ACCAACGCTTATTTAT-1_1_1_1_1_1_1_1_1_1_1_1	0.000744222
cycling	Ref	ACCAACGCTTATTTAT-1_1_1_1_1_1_1_1_1_1_1_1	0.0544708
degenerative	Ref	ACCAACGCTTATTTAT-1_1_1_1_1_1_1_1_1_1_1_1	0.057834
reference	Ref	ACCAACGCTTATTTAT-1_1_1_1_1_1_1_1_1_1_1_1	0.879692
transitioning	Ref	ACCAACGCTTATTTAT-1_1_1_1_1_1_1_1_1_1_1_1	0
adaptive - epi	Ref	ACCAATATGCAAGTTA-1_1_1_1_1_1_1_1_1_1_1_1	0.435243
adaptive - str	Ref	ACCAATATGCAAGTTA-1_1_1_1_1_1_1_1_1_1_1_1	0
cycling	Ref	ACCAATATGCAAGTTA-1_1_1_1_1_1_1_1_1_1_1_1	0
degenerative	Ref	ACCAATATGCAAGTTA-1_1_1_1_1_1_1_1_1_1_1_1	0.222042
reference	Ref	ACCAATATGCAAGTTA-1_1_1_1_1_1_1_1_1_1_1_1	0.342715
transitioning	Ref	ACCAATATGCAAGTTA-1_1_1_1_1_1_1_1_1_1_1_1	0
adaptive - epi	Ref	ACCACAAGTTTCTATC-1_1_1_1_1_1_1_1_1_1_1_1	0
adaptive - str	Ref	ACCACAAGTTTCTATC-1_1_1_1_1_1_1_1_1_1_1_1	0
cycling	Ref	ACCACAAGTTTCTATC-1_1_1_1_1_1_1_1_1_1_1_1	0
degenerative	Ref	ACCACAAGTTTCTATC-1_1_1_1_1_1_1_1_1_1_1_1	0.139206
reference	Ref	ACCACAAGTTTCTATC-1_1_1_1_1_1_1_1_1_1_1_1	0.860794
transitioning	Ref	ACCACAAGTTTCTATC-1_1_1_1_1_1_1_1_1_1_1_1	0
adaptive - epi	Ref	ACCACCAATGTAACAA-1_1_1_1_1_1_1_1_1_1_1_1	0.0641232
adaptive - str	Ref	ACCACCAATGTAACAA-1_1_1_1_1_1_1_1_1_1_1_1	0
cycling	Ref	ACCACCAATGTAACAA-1_1_1_1_1_1_1_1_1_1_1_1	0.00155007
degenerative	Ref	ACCACCAATGTAACAA-1_1_1_1_1_1_1_1_1_1_1_1	0.133355
reference	Ref	ACCACCAATGTAACAA-1_1_1_1_1_1_1_1_1_1_1_1	0.800972
transitioning	Ref	ACCACCAATGTAACAA-1_1_1_1_1_1_1_1_1_1_1_1	0
adaptive - epi	Ref	ACCACCCTCTCTTCTA-1_1_1_1_1_1_1_1_1_1_1_1	0
adaptive - str	Ref	ACCACCCTCTCTTCTA-1_1_1_1_1_1_1_1_1_1_1_1	0.0149948
cycling	Ref	ACCACCCTCTCTTCTA-1_1_1_1_1_1_1_1_1_1_1_1	0
degenerative	Ref	ACCACCCTCTCTTCTA-1_1_1_1_1_1_1_1_1_1_1_1	0.242857
reference	Ref	ACCACCCTCTCTTCTA-1_1_1_1_1_1_1_1_1_1_1_1	0.695405
transitioning	Ref	ACCACCCTCTCTTCTA-1_1_1_1_1_1_1_1_1_1_1_1	0.0467431
adaptive - epi	Ref	ACCACGTGCAGCTATA-1_1_1_1_1_1_1_1_1_1_1_1	0.000263996
adaptive - str	Ref	ACCACGTGCAGCTATA-1_1_1_1_1_1_1_1_1_1_1_1	0.015
cycling	Ref	ACCACGTGCAGCTATA-1_1_1_1_1_1_1_1_1_1_1_1	0
degenerative	Ref	ACCACGTGCAGCTATA-1_1_1_1_1_1_1_1_1_1_1_1	0.0583092
reference	Ref	ACCACGTGCAGCTATA-1_1_1_1_1_1_1_1_1_1_1_1	0.926427
transitioning	Ref	ACCACGTGCAGCTATA-1_1_1_1_1_1_1_1_1_1_1_1	0
adaptive - epi	Ref	ACCAGTGCGGGAGACG-1_1_1_1_1_1_1_1_1_1_1_1	0.264785
adaptive - str	Ref	ACCAGTGCGGGAGACG-1_1_1_1_1_1_1_1_1_1_1_1	0
cycling	Ref	ACCAGTGCGGGAGACG-1_1_1_1_1_1_1_1_1_1_1_1	0
degenerative	Ref	ACCAGTGCGGGAGACG-1_1_1_1_1_1_1_1_1_1_1_1	0.50456
reference	Ref	ACCAGTGCGGGAGACG-1_1_1_1_1_1_1_1_1_1_1_1	0.230654
transitioning	Ref	ACCAGTGCGGGAGACG-1_1_1_1_1_1_1_1_1_1_1_1	0
adaptive - epi	Ref	ACCATATCCGCAATAA-1_1_1_1_1_1_1_1_1_1_1_1	0.279685
adaptive - str	Ref	ACCATATCCGCAATAA-1_1_1_1_1_1_1_1_1_1_1_1	0
cycling	Ref	ACCATATCCGCAATAA-1_1_1_1_1_1_1_1_1_1_1_1	0.00777814
degenerative	Ref	ACCATATCCGCAATAA-1_1_1_1_1_1_1_1_1_1_1_1	0.149119
reference	Ref	ACCATATCCGCAATAA-1_1_1_1_1_1_1_1_1_1_1_1	0.563418
transitioning	Ref	ACCATATCCGCAATAA-1_1_1_1_1_1_1_1_1_1_1_1	0
adaptive - epi	Ref	ACCATCGTATATGGTA-1_1_1_1_1_1_1_1_1_1_1_1	0.0616455
adaptive - str	Ref	ACCATCGTATATGGTA-1_1_1_1_1_1_1_1_1_1_1_1	0
cycling	Ref	ACCATCGTATATGGTA-1_1_1_1_1_1_1_1_1_1_1_1	0
degenerative	Ref	ACCATCGTATATGGTA-1_1_1_1_1_1_1_1_1_1_1_1	0.0523105
reference	Ref	ACCATCGTATATGGTA-1_1_1_1_1_1_1_1_1_1_1_1	0.886044
transitioning	Ref	ACCATCGTATATGGTA-1_1_1_1_1_1_1_1_1_1_1_1	0
adaptive - epi	Ref	ACCCAACGCCCGTGGC-1_1_1_1_1_1_1_1_1_1_1_1	0.00156379
adaptive - str	Ref	ACCCAACGCCCGTGGC-1_1_1_1_1_1_1_1_1_1_1_1	0.665331
cycling	Ref	ACCCAACGCCCGTGGC-1_1_1_1_1_1_1_1_1_1_1_1	0
degenerative	Ref	ACCCAACGCCCGTGGC-1_1_1_1_1_1_1_1_1_1_1_1	0.0103288
reference	Ref	ACCCAACGCCCGTGGC-1_1_1_1_1_1_1_1_1_1_1_1	0.322776
transitioning	Ref	ACCCAACGCCCGTGGC-1_1_1_1_1_1_1_1_1_1_1_1	0
adaptive - epi	Ref	ACCCATCTTGAGGGTA-1_1_1_1_1_1_1_1_1_1_1_1	0.241267
adaptive - str	Ref	ACCCATCTTGAGGGTA-1_1_1_1_1_1_1_1_1_1_1_1	0
cycling	Ref	ACCCATCTTGAGGGTA-1_1_1_1_1_1_1_1_1_1_1_1	0
degenerative	Ref	ACCCATCTTGAGGGTA-1_1_1_1_1_1_1_1_1_1_1_1	0.150105
reference	Ref	ACCCATCTTGAGGGTA-1_1_1_1_1_1_1_1_1_1_1_1	0.608628
transitioning	Ref	ACCCATCTTGAGGGTA-1_1_1_1_1_1_1_1_1_1_1_1	0
adaptive - epi	Ref	ACCCATTTGTCCCTCT-1_1_1_1_1_1_1_1_1_1_1_1	0
adaptive - str	Ref	ACCCATTTGTCCCTCT-1_1_1_1_1_1_1_1_1_1_1_1	0
cycling	Ref	ACCCATTTGTCCCTCT-1_1_1_1_1_1_1_1_1_1_1_1	0
degenerative	Ref	ACCCATTTGTCCCTCT-1_1_1_1_1_1_1_1_1_1_1_1	0.0424321
reference	Ref	ACCCATTTGTCCCTCT-1_1_1_1_1_1_1_1_1_1_1_1	0.957568
transitioning	Ref	ACCCATTTGTCCCTCT-1_1_1_1_1_1_1_1_1_1_1_1	0
adaptive - epi	Ref	ACCCGAGCGAAATTAC-1_1_1_1_1_1_1_1_1_1_1_1	0.116826
adaptive - str	Ref	ACCCGAGCGAAATTAC-1_1_1_1_1_1_1_1_1_1_1_1	0
cycling	Ref	ACCCGAGCGAAATTAC-1_1_1_1_1_1_1_1_1_1_1_1	0
degenerative	Ref	ACCCGAGCGAAATTAC-1_1_1_1_1_1_1_1_1_1_1_1	0.581849
reference	Ref	ACCCGAGCGAAATTAC-1_1_1_1_1_1_1_1_1_1_1_1	0.301326
transitioning	Ref	ACCCGAGCGAAATTAC-1_1_1_1_1_1_1_1_1_1_1_1	0
adaptive - epi	Ref	ACCCGGAAACTCCCAG-1_1_1_1_1_1_1_1_1_1_1_1	0.218979
adaptive - str	Ref	ACCCGGAAACTCCCAG-1_1_1_1_1_1_1_1_1_1_1_1	0.00258112
cycling	Ref	ACCCGGAAACTCCCAG-1_1_1_1_1_1_1_1_1_1_1_1	0
degenerative	Ref	ACCCGGAAACTCCCAG-1_1_1_1_1_1_1_1_1_1_1_1	0.123025
reference	Ref	ACCCGGAAACTCCCAG-1_1_1_1_1_1_1_1_1_1_1_1	0.655416
transitioning	Ref	ACCCGGAAACTCCCAG-1_1_1_1_1_1_1_1_1_1_1_1	0
adaptive - epi	Ref	ACCCGGAGCACCACAA-1_1_1_1_1_1_1_1_1_1_1_1	0.500578
adaptive - str	Ref	ACCCGGAGCACCACAA-1_1_1_1_1_1_1_1_1_1_1_1	0
cycling	Ref	ACCCGGAGCACCACAA-1_1_1_1_1_1_1_1_1_1_1_1	0
degenerative	Ref	ACCCGGAGCACCACAA-1_1_1_1_1_1_1_1_1_1_1_1	0.067947
reference	Ref	ACCCGGAGCACCACAA-1_1_1_1_1_1_1_1_1_1_1_1	0.431475
transitioning	Ref	ACCCGGAGCACCACAA-1_1_1_1_1_1_1_1_1_1_1_1	0
adaptive - epi	Ref	ACCCGGATGACGCATC-1_1_1_1_1_1_1_1_1_1_1_1	0.268963
adaptive - str	Ref	ACCCGGATGACGCATC-1_1_1_1_1_1_1_1_1_1_1_1	0
cycling	Ref	ACCCGGATGACGCATC-1_1_1_1_1_1_1_1_1_1_1_1	0
degenerative	Ref	ACCCGGATGACGCATC-1_1_1_1_1_1_1_1_1_1_1_1	0.360076
reference	Ref	ACCCGGATGACGCATC-1_1_1_1_1_1_1_1_1_1_1_1	0.37096
transitioning	Ref	ACCCGGATGACGCATC-1_1_1_1_1_1_1_1_1_1_1_1	0
adaptive - epi	Ref	ACCCGGTTACACTTCC-1_1_1_1_1_1_1_1_1_1_1_1	0.0106698
adaptive - str	Ref	ACCCGGTTACACTTCC-1_1_1_1_1_1_1_1_1_1_1_1	0
cycling	Ref	ACCCGGTTACACTTCC-1_1_1_1_1_1_1_1_1_1_1_1	0
degenerative	Ref	ACCCGGTTACACTTCC-1_1_1_1_1_1_1_1_1_1_1_1	0.719662
reference	Ref	ACCCGGTTACACTTCC-1_1_1_1_1_1_1_1_1_1_1_1	0.235638
transitioning	Ref	ACCCGGTTACACTTCC-1_1_1_1_1_1_1_1_1_1_1_1	0.0340305
adaptive - epi	Ref	ACCCGTAGTCTAGTTG-1_1_1_1_1_1_1_1_1_1_1_1	0.0676336
adaptive - str	Ref	ACCCGTAGTCTAGTTG-1_1_1_1_1_1_1_1_1_1_1_1	0
cycling	Ref	ACCCGTAGTCTAGTTG-1_1_1_1_1_1_1_1_1_1_1_1	0.00233769
degenerative	Ref	ACCCGTAGTCTAGTTG-1_1_1_1_1_1_1_1_1_1_1_1	0.272421
reference	Ref	ACCCGTAGTCTAGTTG-1_1_1_1_1_1_1_1_1_1_1_1	0.520864
transitioning	Ref	ACCCGTAGTCTAGTTG-1_1_1_1_1_1_1_1_1_1_1_1	0.136745
adaptive - epi	Ref	ACCCGTGTCATCAGTA-1_1_1_1_1_1_1_1_1_1_1_1	0.00810855
adaptive - str	Ref	ACCCGTGTCATCAGTA-1_1_1_1_1_1_1_1_1_1_1_1	0
cycling	Ref	ACCCGTGTCATCAGTA-1_1_1_1_1_1_1_1_1_1_1_1	0
degenerative	Ref	ACCCGTGTCATCAGTA-1_1_1_1_1_1_1_1_1_1_1_1	0.312739
reference	Ref	ACCCGTGTCATCAGTA-1_1_1_1_1_1_1_1_1_1_1_1	0.63301
transitioning	Ref	ACCCGTGTCATCAGTA-1_1_1_1_1_1_1_1_1_1_1_1	0.0461424
adaptive - epi	Ref	ACCCTATGCCATATCG-1_1_1_1_1_1_1_1_1_1_1_1	0
adaptive - str	Ref	ACCCTATGCCATATCG-1_1_1_1_1_1_1_1_1_1_1_1	0
cycling	Ref	ACCCTATGCCATATCG-1_1_1_1_1_1_1_1_1_1_1_1	0.0229056
degenerative	Ref	ACCCTATGCCATATCG-1_1_1_1_1_1_1_1_1_1_1_1	0.0514332
reference	Ref	ACCCTATGCCATATCG-1_1_1_1_1_1_1_1_1_1_1_1	0.843889
transitioning	Ref	ACCCTATGCCATATCG-1_1_1_1_1_1_1_1_1_1_1_1	0.0817726
adaptive - epi	Ref	ACCCTCCCTTGCTATT-1_1_1_1_1_1_1_1_1_1_1_1	0.225585
adaptive - str	Ref	ACCCTCCCTTGCTATT-1_1_1_1_1_1_1_1_1_1_1_1	0
cycling	Ref	ACCCTCCCTTGCTATT-1_1_1_1_1_1_1_1_1_1_1_1	0
degenerative	Ref	ACCCTCCCTTGCTATT-1_1_1_1_1_1_1_1_1_1_1_1	0.287056
reference	Ref	ACCCTCCCTTGCTATT-1_1_1_1_1_1_1_1_1_1_1_1	0.487358
transitioning	Ref	ACCCTCCCTTGCTATT-1_1_1_1_1_1_1_1_1_1_1_1	0
adaptive - epi	Ref	ACCCTGGTAACGCCCT-1_1_1_1_1_1_1_1_1_1_1_1	0
adaptive - str	Ref	ACCCTGGTAACGCCCT-1_1_1_1_1_1_1_1_1_1_1_1	0
cycling	Ref	ACCCTGGTAACGCCCT-1_1_1_1_1_1_1_1_1_1_1_1	0
degenerative	Ref	ACCCTGGTAACGCCCT-1_1_1_1_1_1_1_1_1_1_1_1	0.212563
reference	Ref	ACCCTGGTAACGCCCT-1_1_1_1_1_1_1_1_1_1_1_1	0.282516
transitioning	Ref	ACCCTGGTAACGCCCT-1_1_1_1_1_1_1_1_1_1_1_1	0.504921
adaptive - epi	Ref	ACCCTTGCCTGGGTCG-1_1_1_1_1_1_1_1_1_1_1_1	0.589706
adaptive - str	Ref	ACCCTTGCCTGGGTCG-1_1_1_1_1_1_1_1_1_1_1_1	0.0162705
cycling	Ref	ACCCTTGCCTGGGTCG-1_1_1_1_1_1_1_1_1_1_1_1	0.0481425
degenerative	Ref	ACCCTTGCCTGGGTCG-1_1_1_1_1_1_1_1_1_1_1_1	0.0316716
reference	Ref	ACCCTTGCCTGGGTCG-1_1_1_1_1_1_1_1_1_1_1_1	0.314209
transitioning	Ref	ACCCTTGCCTGGGTCG-1_1_1_1_1_1_1_1_1_1_1_1	0
adaptive - epi	Ref	ACCGACACATCTCCCA-1_1_1_1_1_1_1_1_1_1_1_1	0
adaptive - str	Ref	ACCGACACATCTCCCA-1_1_1_1_1_1_1_1_1_1_1_1	0
cycling	Ref	ACCGACACATCTCCCA-1_1_1_1_1_1_1_1_1_1_1_1	0
degenerative	Ref	ACCGACACATCTCCCA-1_1_1_1_1_1_1_1_1_1_1_1	0.563122
reference	Ref	ACCGACACATCTCCCA-1_1_1_1_1_1_1_1_1_1_1_1	0.150303
transitioning	Ref	ACCGACACATCTCCCA-1_1_1_1_1_1_1_1_1_1_1_1	0.286575
adaptive - epi	Ref	ACCGACTGAGTCCCAC-1_1_1_1_1_1_1_1_1_1_1_1	0.078351
adaptive - str	Ref	ACCGACTGAGTCCCAC-1_1_1_1_1_1_1_1_1_1_1_1	0
cycling	Ref	ACCGACTGAGTCCCAC-1_1_1_1_1_1_1_1_1_1_1_1	0
degenerative	Ref	ACCGACTGAGTCCCAC-1_1_1_1_1_1_1_1_1_1_1_1	0.0610348
reference	Ref	ACCGACTGAGTCCCAC-1_1_1_1_1_1_1_1_1_1_1_1	0.860614
transitioning	Ref	ACCGACTGAGTCCCAC-1_1_1_1_1_1_1_1_1_1_1_1	0
adaptive - epi	Ref	ACCGATAGGCATAACC-1_1_1_1_1_1_1_1_1_1_1_1	0.100824
adaptive - str	Ref	ACCGATAGGCATAACC-1_1_1_1_1_1_1_1_1_1_1_1	0
cycling	Ref	ACCGATAGGCATAACC-1_1_1_1_1_1_1_1_1_1_1_1	0
degenerative	Ref	ACCGATAGGCATAACC-1_1_1_1_1_1_1_1_1_1_1_1	0.705353
reference	Ref	ACCGATAGGCATAACC-1_1_1_1_1_1_1_1_1_1_1_1	0.193823
transitioning	Ref	ACCGATAGGCATAACC-1_1_1_1_1_1_1_1_1_1_1_1	0
adaptive - epi	Ref	ACCGATATTTAATCAT-1_1_1_1_1_1_1_1_1_1_1_1	0.412816
adaptive - str	Ref	ACCGATATTTAATCAT-1_1_1_1_1_1_1_1_1_1_1_1	0
cycling	Ref	ACCGATATTTAATCAT-1_1_1_1_1_1_1_1_1_1_1_1	0
degenerative	Ref	ACCGATATTTAATCAT-1_1_1_1_1_1_1_1_1_1_1_1	0.0301657
reference	Ref	ACCGATATTTAATCAT-1_1_1_1_1_1_1_1_1_1_1_1	0.557019
transitioning	Ref	ACCGATATTTAATCAT-1_1_1_1_1_1_1_1_1_1_1_1	0
adaptive - epi	Ref	ACCGATGGTAGCATCG-1_1_1_1_1_1_1_1_1_1_1_1	0.0186023
adaptive - str	Ref	ACCGATGGTAGCATCG-1_1_1_1_1_1_1_1_1_1_1_1	0
cycling	Ref	ACCGATGGTAGCATCG-1_1_1_1_1_1_1_1_1_1_1_1	0.00457925
degenerative	Ref	ACCGATGGTAGCATCG-1_1_1_1_1_1_1_1_1_1_1_1	0.0931545
reference	Ref	ACCGATGGTAGCATCG-1_1_1_1_1_1_1_1_1_1_1_1	0.883664
transitioning	Ref	ACCGATGGTAGCATCG-1_1_1_1_1_1_1_1_1_1_1_1	0
adaptive - epi	Ref	ACCGCAATAACTGCCT-1_1_1_1_1_1_1_1_1_1_1_1	0.26391
adaptive - str	Ref	ACCGCAATAACTGCCT-1_1_1_1_1_1_1_1_1_1_1_1	0
cycling	Ref	ACCGCAATAACTGCCT-1_1_1_1_1_1_1_1_1_1_1_1	0
degenerative	Ref	ACCGCAATAACTGCCT-1_1_1_1_1_1_1_1_1_1_1_1	0.082265
reference	Ref	ACCGCAATAACTGCCT-1_1_1_1_1_1_1_1_1_1_1_1	0.653825
transitioning	Ref	ACCGCAATAACTGCCT-1_1_1_1_1_1_1_1_1_1_1_1	0
adaptive - epi	Ref	ACCGCGGTGGAAGTCG-1_1_1_1_1_1_1_1_1_1_1_1	0.0377668
adaptive - str	Ref	ACCGCGGTGGAAGTCG-1_1_1_1_1_1_1_1_1_1_1_1	0.15592
cycling	Ref	ACCGCGGTGGAAGTCG-1_1_1_1_1_1_1_1_1_1_1_1	0
degenerative	Ref	ACCGCGGTGGAAGTCG-1_1_1_1_1_1_1_1_1_1_1_1	0.134673
reference	Ref	ACCGCGGTGGAAGTCG-1_1_1_1_1_1_1_1_1_1_1_1	0.67164
transitioning	Ref	ACCGCGGTGGAAGTCG-1_1_1_1_1_1_1_1_1_1_1_1	0
adaptive - epi	Ref	ACCGGGCCTTTGTTGA-1_1_1_1_1_1_1_1_1_1_1_1	0.0529353
adaptive - str	Ref	ACCGGGCCTTTGTTGA-1_1_1_1_1_1_1_1_1_1_1_1	0.0233653
cycling	Ref	ACCGGGCCTTTGTTGA-1_1_1_1_1_1_1_1_1_1_1_1	0
degenerative	Ref	ACCGGGCCTTTGTTGA-1_1_1_1_1_1_1_1_1_1_1_1	0.0493908
reference	Ref	ACCGGGCCTTTGTTGA-1_1_1_1_1_1_1_1_1_1_1_1	0.779788
transitioning	Ref	ACCGGGCCTTTGTTGA-1_1_1_1_1_1_1_1_1_1_1_1	0.0945206
adaptive - epi	Ref	ACCGTGACCACGTGGG-1_1_1_1_1_1_1_1_1_1_1_1	0.0106764
adaptive - str	Ref	ACCGTGACCACGTGGG-1_1_1_1_1_1_1_1_1_1_1_1	0
cycling	Ref	ACCGTGACCACGTGGG-1_1_1_1_1_1_1_1_1_1_1_1	0.0439856
degenerative	Ref	ACCGTGACCACGTGGG-1_1_1_1_1_1_1_1_1_1_1_1	0.118099
reference	Ref	ACCGTGACCACGTGGG-1_1_1_1_1_1_1_1_1_1_1_1	0.696457
transitioning	Ref	ACCGTGACCACGTGGG-1_1_1_1_1_1_1_1_1_1_1_1	0.130782
adaptive - epi	Ref	ACCTAAGTACCTTTCA-1_1_1_1_1_1_1_1_1_1_1_1	0.0279568
adaptive - str	Ref	ACCTAAGTACCTTTCA-1_1_1_1_1_1_1_1_1_1_1_1	0
cycling	Ref	ACCTAAGTACCTTTCA-1_1_1_1_1_1_1_1_1_1_1_1	0.0323065
degenerative	Ref	ACCTAAGTACCTTTCA-1_1_1_1_1_1_1_1_1_1_1_1	0.633586
reference	Ref	ACCTAAGTACCTTTCA-1_1_1_1_1_1_1_1_1_1_1_1	0.29117
transitioning	Ref	ACCTAAGTACCTTTCA-1_1_1_1_1_1_1_1_1_1_1_1	0.014981
adaptive - epi	Ref	ACCTACAGTATGTGGT-1_1_1_1_1_1_1_1_1_1_1_1	0.00254862
adaptive - str	Ref	ACCTACAGTATGTGGT-1_1_1_1_1_1_1_1_1_1_1_1	0.168574
cycling	Ref	ACCTACAGTATGTGGT-1_1_1_1_1_1_1_1_1_1_1_1	0
degenerative	Ref	ACCTACAGTATGTGGT-1_1_1_1_1_1_1_1_1_1_1_1	0.038734
reference	Ref	ACCTACAGTATGTGGT-1_1_1_1_1_1_1_1_1_1_1_1	0.790144
transitioning	Ref	ACCTACAGTATGTGGT-1_1_1_1_1_1_1_1_1_1_1_1	0
adaptive - epi	Ref	ACCTCCGCCCTCGCTG-1_1_1_1_1_1_1_1_1_1_1_1	0.15218
adaptive - str	Ref	ACCTCCGCCCTCGCTG-1_1_1_1_1_1_1_1_1_1_1_1	0
cycling	Ref	ACCTCCGCCCTCGCTG-1_1_1_1_1_1_1_1_1_1_1_1	0
degenerative	Ref	ACCTCCGCCCTCGCTG-1_1_1_1_1_1_1_1_1_1_1_1	0.0784951
reference	Ref	ACCTCCGCCCTCGCTG-1_1_1_1_1_1_1_1_1_1_1_1	0.769324
transitioning	Ref	ACCTCCGCCCTCGCTG-1_1_1_1_1_1_1_1_1_1_1_1	0
adaptive - epi	Ref	ACCTCCGTTATTCACC-1_1_1_1_1_1_1_1_1_1_1_1	0.0879699
adaptive - str	Ref	ACCTCCGTTATTCACC-1_1_1_1_1_1_1_1_1_1_1_1	0
cycling	Ref	ACCTCCGTTATTCACC-1_1_1_1_1_1_1_1_1_1_1_1	0.0134608
degenerative	Ref	ACCTCCGTTATTCACC-1_1_1_1_1_1_1_1_1_1_1_1	0.174511
reference	Ref	ACCTCCGTTATTCACC-1_1_1_1_1_1_1_1_1_1_1_1	0.724059
transitioning	Ref	ACCTCCGTTATTCACC-1_1_1_1_1_1_1_1_1_1_1_1	0
adaptive - epi	Ref	ACGACCCATGAGTTGC-1_1_1_1_1_1_1_1_1_1_1_1	0.244711
adaptive - str	Ref	ACGACCCATGAGTTGC-1_1_1_1_1_1_1_1_1_1_1_1	0.000534223
cycling	Ref	ACGACCCATGAGTTGC-1_1_1_1_1_1_1_1_1_1_1_1	0
degenerative	Ref	ACGACCCATGAGTTGC-1_1_1_1_1_1_1_1_1_1_1_1	0.32981
reference	Ref	ACGACCCATGAGTTGC-1_1_1_1_1_1_1_1_1_1_1_1	0.424944
transitioning	Ref	ACGACCCATGAGTTGC-1_1_1_1_1_1_1_1_1_1_1_1	0
adaptive - epi	Ref	ACGAGTACGGATGCCC-1_1_1_1_1_1_1_1_1_1_1_1	0.131723
adaptive - str	Ref	ACGAGTACGGATGCCC-1_1_1_1_1_1_1_1_1_1_1_1	0.00206141
cycling	Ref	ACGAGTACGGATGCCC-1_1_1_1_1_1_1_1_1_1_1_1	0
degenerative	Ref	ACGAGTACGGATGCCC-1_1_1_1_1_1_1_1_1_1_1_1	0.0999994
reference	Ref	ACGAGTACGGATGCCC-1_1_1_1_1_1_1_1_1_1_1_1	0.766216
transitioning	Ref	ACGAGTACGGATGCCC-1_1_1_1_1_1_1_1_1_1_1_1	0
adaptive - epi	Ref	ACGATACATAGAACTA-1_1_1_1_1_1_1_1_1_1_1_1	0.0394279
adaptive - str	Ref	ACGATACATAGAACTA-1_1_1_1_1_1_1_1_1_1_1_1	0
cycling	Ref	ACGATACATAGAACTA-1_1_1_1_1_1_1_1_1_1_1_1	0.0134629
degenerative	Ref	ACGATACATAGAACTA-1_1_1_1_1_1_1_1_1_1_1_1	0.27865
reference	Ref	ACGATACATAGAACTA-1_1_1_1_1_1_1_1_1_1_1_1	0.641591
transitioning	Ref	ACGATACATAGAACTA-1_1_1_1_1_1_1_1_1_1_1_1	0.0268687
adaptive - epi	Ref	ACGATCATACATAGAG-1_1_1_1_1_1_1_1_1_1_1_1	0.162328
adaptive - str	Ref	ACGATCATACATAGAG-1_1_1_1_1_1_1_1_1_1_1_1	0
cycling	Ref	ACGATCATACATAGAG-1_1_1_1_1_1_1_1_1_1_1_1	0
degenerative	Ref	ACGATCATACATAGAG-1_1_1_1_1_1_1_1_1_1_1_1	0.159221
reference	Ref	ACGATCATACATAGAG-1_1_1_1_1_1_1_1_1_1_1_1	0.678451
transitioning	Ref	ACGATCATACATAGAG-1_1_1_1_1_1_1_1_1_1_1_1	0
adaptive - epi	Ref	ACGATCATCTTGTAAA-1_1_1_1_1_1_1_1_1_1_1_1	0.420719
adaptive - str	Ref	ACGATCATCTTGTAAA-1_1_1_1_1_1_1_1_1_1_1_1	0
cycling	Ref	ACGATCATCTTGTAAA-1_1_1_1_1_1_1_1_1_1_1_1	0
degenerative	Ref	ACGATCATCTTGTAAA-1_1_1_1_1_1_1_1_1_1_1_1	0.25653
reference	Ref	ACGATCATCTTGTAAA-1_1_1_1_1_1_1_1_1_1_1_1	0.322751
transitioning	Ref	ACGATCATCTTGTAAA-1_1_1_1_1_1_1_1_1_1_1_1	0
adaptive - epi	Ref	ACGATGCATATGTTAT-1_1_1_1_1_1_1_1_1_1_1_1	0.314884
adaptive - str	Ref	ACGATGCATATGTTAT-1_1_1_1_1_1_1_1_1_1_1_1	0
cycling	Ref	ACGATGCATATGTTAT-1_1_1_1_1_1_1_1_1_1_1_1	0.00955465
degenerative	Ref	ACGATGCATATGTTAT-1_1_1_1_1_1_1_1_1_1_1_1	0.182236
reference	Ref	ACGATGCATATGTTAT-1_1_1_1_1_1_1_1_1_1_1_1	0.493326
transitioning	Ref	ACGATGCATATGTTAT-1_1_1_1_1_1_1_1_1_1_1_1	0
adaptive - epi	Ref	ACGCAAACTAATAGAT-1_1_1_1_1_1_1_1_1_1_1_1	0.180282
adaptive - str	Ref	ACGCAAACTAATAGAT-1_1_1_1_1_1_1_1_1_1_1_1	0
cycling	Ref	ACGCAAACTAATAGAT-1_1_1_1_1_1_1_1_1_1_1_1	0
degenerative	Ref	ACGCAAACTAATAGAT-1_1_1_1_1_1_1_1_1_1_1_1	0.652603
reference	Ref	ACGCAAACTAATAGAT-1_1_1_1_1_1_1_1_1_1_1_1	0.167115
transitioning	Ref	ACGCAAACTAATAGAT-1_1_1_1_1_1_1_1_1_1_1_1	0
adaptive - epi	Ref	ACGCAATCACTACAGC-1_1_1_1_1_1_1_1_1_1_1_1	0.0803677
adaptive - str	Ref	ACGCAATCACTACAGC-1_1_1_1_1_1_1_1_1_1_1_1	0
cycling	Ref	ACGCAATCACTACAGC-1_1_1_1_1_1_1_1_1_1_1_1	0.00932204
degenerative	Ref	ACGCAATCACTACAGC-1_1_1_1_1_1_1_1_1_1_1_1	0.128453
reference	Ref	ACGCAATCACTACAGC-1_1_1_1_1_1_1_1_1_1_1_1	0.781857
transitioning	Ref	ACGCAATCACTACAGC-1_1_1_1_1_1_1_1_1_1_1_1	0
adaptive - epi	Ref	ACGCATACGTTTACTA-1_1_1_1_1_1_1_1_1_1_1_1	0.0972935
adaptive - str	Ref	ACGCATACGTTTACTA-1_1_1_1_1_1_1_1_1_1_1_1	0.0285908
cycling	Ref	ACGCATACGTTTACTA-1_1_1_1_1_1_1_1_1_1_1_1	0
degenerative	Ref	ACGCATACGTTTACTA-1_1_1_1_1_1_1_1_1_1_1_1	0.161434
reference	Ref	ACGCATACGTTTACTA-1_1_1_1_1_1_1_1_1_1_1_1	0.712681
transitioning	Ref	ACGCATACGTTTACTA-1_1_1_1_1_1_1_1_1_1_1_1	0
adaptive - epi	Ref	ACGCATTCGTGAGTAC-1_1_1_1_1_1_1_1_1_1_1_1	0.0470705
adaptive - str	Ref	ACGCATTCGTGAGTAC-1_1_1_1_1_1_1_1_1_1_1_1	0.00298678
cycling	Ref	ACGCATTCGTGAGTAC-1_1_1_1_1_1_1_1_1_1_1_1	0.00409173
degenerative	Ref	ACGCATTCGTGAGTAC-1_1_1_1_1_1_1_1_1_1_1_1	0.0358919
reference	Ref	ACGCATTCGTGAGTAC-1_1_1_1_1_1_1_1_1_1_1_1	0.909959
transitioning	Ref	ACGCATTCGTGAGTAC-1_1_1_1_1_1_1_1_1_1_1_1	0
adaptive - epi	Ref	ACGCCGCTAGACGACC-1_1_1_1_1_1_1_1_1_1_1_1	0.0411159
adaptive - str	Ref	ACGCCGCTAGACGACC-1_1_1_1_1_1_1_1_1_1_1_1	0
cycling	Ref	ACGCCGCTAGACGACC-1_1_1_1_1_1_1_1_1_1_1_1	0
degenerative	Ref	ACGCCGCTAGACGACC-1_1_1_1_1_1_1_1_1_1_1_1	0.0144558
reference	Ref	ACGCCGCTAGACGACC-1_1_1_1_1_1_1_1_1_1_1_1	0.73446
transitioning	Ref	ACGCCGCTAGACGACC-1_1_1_1_1_1_1_1_1_1_1_1	0.209969
adaptive - epi	Ref	ACGCGAAGTCAGACGA-1_1_1_1_1_1_1_1_1_1_1_1	0.185171
adaptive - str	Ref	ACGCGAAGTCAGACGA-1_1_1_1_1_1_1_1_1_1_1_1	0.0613372
cycling	Ref	ACGCGAAGTCAGACGA-1_1_1_1_1_1_1_1_1_1_1_1	0
degenerative	Ref	ACGCGAAGTCAGACGA-1_1_1_1_1_1_1_1_1_1_1_1	0.173569
reference	Ref	ACGCGAAGTCAGACGA-1_1_1_1_1_1_1_1_1_1_1_1	0.579923
transitioning	Ref	ACGCGAAGTCAGACGA-1_1_1_1_1_1_1_1_1_1_1_1	0
adaptive - epi	Ref	ACGCGCTACACAGGGT-1_1_1_1_1_1_1_1_1_1_1_1	0.0250118
adaptive - str	Ref	ACGCGCTACACAGGGT-1_1_1_1_1_1_1_1_1_1_1_1	0
cycling	Ref	ACGCGCTACACAGGGT-1_1_1_1_1_1_1_1_1_1_1_1	0
degenerative	Ref	ACGCGCTACACAGGGT-1_1_1_1_1_1_1_1_1_1_1_1	0.724777
reference	Ref	ACGCGCTACACAGGGT-1_1_1_1_1_1_1_1_1_1_1_1	0.250211
transitioning	Ref	ACGCGCTACACAGGGT-1_1_1_1_1_1_1_1_1_1_1_1	0
adaptive - epi	Ref	ACGCGGGCCAAGGACA-1_1_1_1_1_1_1_1_1_1_1_1	0.0720227
adaptive - str	Ref	ACGCGGGCCAAGGACA-1_1_1_1_1_1_1_1_1_1_1_1	0
cycling	Ref	ACGCGGGCCAAGGACA-1_1_1_1_1_1_1_1_1_1_1_1	0
degenerative	Ref	ACGCGGGCCAAGGACA-1_1_1_1_1_1_1_1_1_1_1_1	0.0892047
reference	Ref	ACGCGGGCCAAGGACA-1_1_1_1_1_1_1_1_1_1_1_1	0.838773
transitioning	Ref	ACGCGGGCCAAGGACA-1_1_1_1_1_1_1_1_1_1_1_1	0
adaptive - epi	Ref	ACGCTAGTGATACACT-1_1_1_1_1_1_1_1_1_1_1_1	0.29963
adaptive - str	Ref	ACGCTAGTGATACACT-1_1_1_1_1_1_1_1_1_1_1_1	0.0539319
cycling	Ref	ACGCTAGTGATACACT-1_1_1_1_1_1_1_1_1_1_1_1	0.000186799
degenerative	Ref	ACGCTAGTGATACACT-1_1_1_1_1_1_1_1_1_1_1_1	0.108377
reference	Ref	ACGCTAGTGATACACT-1_1_1_1_1_1_1_1_1_1_1_1	0.537874
transitioning	Ref	ACGCTAGTGATACACT-1_1_1_1_1_1_1_1_1_1_1_1	0
adaptive - epi	Ref	ACGGACTCTCAAAGCG-1_1_1_1_1_1_1_1_1_1_1_1	0.000181903
adaptive - str	Ref	ACGGACTCTCAAAGCG-1_1_1_1_1_1_1_1_1_1_1_1	0
cycling	Ref	ACGGACTCTCAAAGCG-1_1_1_1_1_1_1_1_1_1_1_1	0.0449776
degenerative	Ref	ACGGACTCTCAAAGCG-1_1_1_1_1_1_1_1_1_1_1_1	0.0545343
reference	Ref	ACGGACTCTCAAAGCG-1_1_1_1_1_1_1_1_1_1_1_1	0.900306
transitioning	Ref	ACGGACTCTCAAAGCG-1_1_1_1_1_1_1_1_1_1_1_1	0
adaptive - epi	Ref	ACGGAGCGCAAATTAC-1_1_1_1_1_1_1_1_1_1_1_1	0.0597003
adaptive - str	Ref	ACGGAGCGCAAATTAC-1_1_1_1_1_1_1_1_1_1_1_1	0
cycling	Ref	ACGGAGCGCAAATTAC-1_1_1_1_1_1_1_1_1_1_1_1	0
degenerative	Ref	ACGGAGCGCAAATTAC-1_1_1_1_1_1_1_1_1_1_1_1	0.208872
reference	Ref	ACGGAGCGCAAATTAC-1_1_1_1_1_1_1_1_1_1_1_1	0.731427
transitioning	Ref	ACGGAGCGCAAATTAC-1_1_1_1_1_1_1_1_1_1_1_1	0
adaptive - epi	Ref	ACGGATGGTGCGGATA-1_1_1_1_1_1_1_1_1_1_1_1	0.219842
adaptive - str	Ref	ACGGATGGTGCGGATA-1_1_1_1_1_1_1_1_1_1_1_1	0.00456288
cycling	Ref	ACGGATGGTGCGGATA-1_1_1_1_1_1_1_1_1_1_1_1	0
degenerative	Ref	ACGGATGGTGCGGATA-1_1_1_1_1_1_1_1_1_1_1_1	0.224066
reference	Ref	ACGGATGGTGCGGATA-1_1_1_1_1_1_1_1_1_1_1_1	0.551529
transitioning	Ref	ACGGATGGTGCGGATA-1_1_1_1_1_1_1_1_1_1_1_1	0
adaptive - epi	Ref	ACGGCACTTGCTTGGG-1_1_1_1_1_1_1_1_1_1_1_1	0
adaptive - str	Ref	ACGGCACTTGCTTGGG-1_1_1_1_1_1_1_1_1_1_1_1	0
cycling	Ref	ACGGCACTTGCTTGGG-1_1_1_1_1_1_1_1_1_1_1_1	0
degenerative	Ref	ACGGCACTTGCTTGGG-1_1_1_1_1_1_1_1_1_1_1_1	0
reference	Ref	ACGGCACTTGCTTGGG-1_1_1_1_1_1_1_1_1_1_1_1	1
transitioning	Ref	ACGGCACTTGCTTGGG-1_1_1_1_1_1_1_1_1_1_1_1	0
adaptive - epi	Ref	ACGGCCAACATGGACT-1_1_1_1_1_1_1_1_1_1_1_1	0.138994
adaptive - str	Ref	ACGGCCAACATGGACT-1_1_1_1_1_1_1_1_1_1_1_1	0
cycling	Ref	ACGGCCAACATGGACT-1_1_1_1_1_1_1_1_1_1_1_1	0.0640764
degenerative	Ref	ACGGCCAACATGGACT-1_1_1_1_1_1_1_1_1_1_1_1	0.0966412
reference	Ref	ACGGCCAACATGGACT-1_1_1_1_1_1_1_1_1_1_1_1	0.700288
transitioning	Ref	ACGGCCAACATGGACT-1_1_1_1_1_1_1_1_1_1_1_1	0
adaptive - epi	Ref	ACGGCGACGATGGGAA-1_1_1_1_1_1_1_1_1_1_1_1	0
adaptive - str	Ref	ACGGCGACGATGGGAA-1_1_1_1_1_1_1_1_1_1_1_1	0
cycling	Ref	ACGGCGACGATGGGAA-1_1_1_1_1_1_1_1_1_1_1_1	0
degenerative	Ref	ACGGCGACGATGGGAA-1_1_1_1_1_1_1_1_1_1_1_1	0.052729
reference	Ref	ACGGCGACGATGGGAA-1_1_1_1_1_1_1_1_1_1_1_1	0.947271
transitioning	Ref	ACGGCGACGATGGGAA-1_1_1_1_1_1_1_1_1_1_1_1	0
adaptive - epi	Ref	ACGGGAGTGTCGGCCC-1_1_1_1_1_1_1_1_1_1_1_1	0.101273
adaptive - str	Ref	ACGGGAGTGTCGGCCC-1_1_1_1_1_1_1_1_1_1_1_1	0
cycling	Ref	ACGGGAGTGTCGGCCC-1_1_1_1_1_1_1_1_1_1_1_1	0
degenerative	Ref	ACGGGAGTGTCGGCCC-1_1_1_1_1_1_1_1_1_1_1_1	0.594815
reference	Ref	ACGGGAGTGTCGGCCC-1_1_1_1_1_1_1_1_1_1_1_1	0.303912
transitioning	Ref	ACGGGAGTGTCGGCCC-1_1_1_1_1_1_1_1_1_1_1_1	0
adaptive - epi	Ref	ACGGGCGTATGCGACA-1_1_1_1_1_1_1_1_1_1_1_1	0.284331
adaptive - str	Ref	ACGGGCGTATGCGACA-1_1_1_1_1_1_1_1_1_1_1_1	0.0165332
cycling	Ref	ACGGGCGTATGCGACA-1_1_1_1_1_1_1_1_1_1_1_1	0
degenerative	Ref	ACGGGCGTATGCGACA-1_1_1_1_1_1_1_1_1_1_1_1	0.195949
reference	Ref	ACGGGCGTATGCGACA-1_1_1_1_1_1_1_1_1_1_1_1	0.503186
transitioning	Ref	ACGGGCGTATGCGACA-1_1_1_1_1_1_1_1_1_1_1_1	0
adaptive - epi	Ref	ACGTAGATTGCTGATG-1_1_1_1_1_1_1_1_1_1_1_1	0.407224
adaptive - str	Ref	ACGTAGATTGCTGATG-1_1_1_1_1_1_1_1_1_1_1_1	0
cycling	Ref	ACGTAGATTGCTGATG-1_1_1_1_1_1_1_1_1_1_1_1	0.0576135
degenerative	Ref	ACGTAGATTGCTGATG-1_1_1_1_1_1_1_1_1_1_1_1	0.122285
reference	Ref	ACGTAGATTGCTGATG-1_1_1_1_1_1_1_1_1_1_1_1	0.412877
transitioning	Ref	ACGTAGATTGCTGATG-1_1_1_1_1_1_1_1_1_1_1_1	0
adaptive - epi	Ref	ACGTATTACTCCGATC-1_1_1_1_1_1_1_1_1_1_1_1	0.21506
adaptive - str	Ref	ACGTATTACTCCGATC-1_1_1_1_1_1_1_1_1_1_1_1	0
cycling	Ref	ACGTATTACTCCGATC-1_1_1_1_1_1_1_1_1_1_1_1	0.0100743
degenerative	Ref	ACGTATTACTCCGATC-1_1_1_1_1_1_1_1_1_1_1_1	0.317769
reference	Ref	ACGTATTACTCCGATC-1_1_1_1_1_1_1_1_1_1_1_1	0.457096
transitioning	Ref	ACGTATTACTCCGATC-1_1_1_1_1_1_1_1_1_1_1_1	0
adaptive - epi	Ref	ACGTTAATGTCGAAGA-1_1_1_1_1_1_1_1_1_1_1_1	0.202918
adaptive - str	Ref	ACGTTAATGTCGAAGA-1_1_1_1_1_1_1_1_1_1_1_1	0.220977
cycling	Ref	ACGTTAATGTCGAAGA-1_1_1_1_1_1_1_1_1_1_1_1	0.0191766
degenerative	Ref	ACGTTAATGTCGAAGA-1_1_1_1_1_1_1_1_1_1_1_1	0.0489375
reference	Ref	ACGTTAATGTCGAAGA-1_1_1_1_1_1_1_1_1_1_1_1	0.507991
transitioning	Ref	ACGTTAATGTCGAAGA-1_1_1_1_1_1_1_1_1_1_1_1	0
adaptive - epi	Ref	ACGTTAGATTTGCCCG-1_1_1_1_1_1_1_1_1_1_1_1	0.0362148
adaptive - str	Ref	ACGTTAGATTTGCCCG-1_1_1_1_1_1_1_1_1_1_1_1	0
cycling	Ref	ACGTTAGATTTGCCCG-1_1_1_1_1_1_1_1_1_1_1_1	0
degenerative	Ref	ACGTTAGATTTGCCCG-1_1_1_1_1_1_1_1_1_1_1_1	0.314327
reference	Ref	ACGTTAGATTTGCCCG-1_1_1_1_1_1_1_1_1_1_1_1	0.649459
transitioning	Ref	ACGTTAGATTTGCCCG-1_1_1_1_1_1_1_1_1_1_1_1	0
adaptive - epi	Ref	ACGTTCGCAATCAATT-1_1_1_1_1_1_1_1_1_1_1_1	0.0933294
adaptive - str	Ref	ACGTTCGCAATCAATT-1_1_1_1_1_1_1_1_1_1_1_1	0
cycling	Ref	ACGTTCGCAATCAATT-1_1_1_1_1_1_1_1_1_1_1_1	0
degenerative	Ref	ACGTTCGCAATCAATT-1_1_1_1_1_1_1_1_1_1_1_1	0.256742
reference	Ref	ACGTTCGCAATCAATT-1_1_1_1_1_1_1_1_1_1_1_1	0.649929
transitioning	Ref	ACGTTCGCAATCAATT-1_1_1_1_1_1_1_1_1_1_1_1	0
adaptive - epi	Ref	ACGTTCGTTCAGGAAA-1_1_1_1_1_1_1_1_1_1_1_1	0
adaptive - str	Ref	ACGTTCGTTCAGGAAA-1_1_1_1_1_1_1_1_1_1_1_1	0
cycling	Ref	ACGTTCGTTCAGGAAA-1_1_1_1_1_1_1_1_1_1_1_1	0
degenerative	Ref	ACGTTCGTTCAGGAAA-1_1_1_1_1_1_1_1_1_1_1_1	0.355467
reference	Ref	ACGTTCGTTCAGGAAA-1_1_1_1_1_1_1_1_1_1_1_1	0.600675
transitioning	Ref	ACGTTCGTTCAGGAAA-1_1_1_1_1_1_1_1_1_1_1_1	0.0438582
adaptive - epi	Ref	ACGTTCTGTACAAGTC-1_1_1_1_1_1_1_1_1_1_1_1	0
adaptive - str	Ref	ACGTTCTGTACAAGTC-1_1_1_1_1_1_1_1_1_1_1_1	0
cycling	Ref	ACGTTCTGTACAAGTC-1_1_1_1_1_1_1_1_1_1_1_1	0
degenerative	Ref	ACGTTCTGTACAAGTC-1_1_1_1_1_1_1_1_1_1_1_1	0
reference	Ref	ACGTTCTGTACAAGTC-1_1_1_1_1_1_1_1_1_1_1_1	1
transitioning	Ref	ACGTTCTGTACAAGTC-1_1_1_1_1_1_1_1_1_1_1_1	0
adaptive - epi	Ref	ACTACGCGTTAGAATT-1_1_1_1_1_1_1_1_1_1_1_1	0.098866
adaptive - str	Ref	ACTACGCGTTAGAATT-1_1_1_1_1_1_1_1_1_1_1_1	0
cycling	Ref	ACTACGCGTTAGAATT-1_1_1_1_1_1_1_1_1_1_1_1	0
degenerative	Ref	ACTACGCGTTAGAATT-1_1_1_1_1_1_1_1_1_1_1_1	0.123327
reference	Ref	ACTACGCGTTAGAATT-1_1_1_1_1_1_1_1_1_1_1_1	0.777807
transitioning	Ref	ACTACGCGTTAGAATT-1_1_1_1_1_1_1_1_1_1_1_1	0
adaptive - epi	Ref	ACTAGTTGCGATCGTC-1_1_1_1_1_1_1_1_1_1_1_1	0.164488
adaptive - str	Ref	ACTAGTTGCGATCGTC-1_1_1_1_1_1_1_1_1_1_1_1	0
cycling	Ref	ACTAGTTGCGATCGTC-1_1_1_1_1_1_1_1_1_1_1_1	0
degenerative	Ref	ACTAGTTGCGATCGTC-1_1_1_1_1_1_1_1_1_1_1_1	0.0122702
reference	Ref	ACTAGTTGCGATCGTC-1_1_1_1_1_1_1_1_1_1_1_1	0.823242
transitioning	Ref	ACTAGTTGCGATCGTC-1_1_1_1_1_1_1_1_1_1_1_1	0
adaptive - epi	Ref	ACTATATGCTGTGTTC-1_1_1_1_1_1_1_1_1_1_1_1	0.19816
adaptive - str	Ref	ACTATATGCTGTGTTC-1_1_1_1_1_1_1_1_1_1_1_1	0
cycling	Ref	ACTATATGCTGTGTTC-1_1_1_1_1_1_1_1_1_1_1_1	0
degenerative	Ref	ACTATATGCTGTGTTC-1_1_1_1_1_1_1_1_1_1_1_1	0.10834
reference	Ref	ACTATATGCTGTGTTC-1_1_1_1_1_1_1_1_1_1_1_1	0.6935
transitioning	Ref	ACTATATGCTGTGTTC-1_1_1_1_1_1_1_1_1_1_1_1	0
adaptive - epi	Ref	ACTATCCAGGGCATGG-1_1_1_1_1_1_1_1_1_1_1_1	0.0497323
adaptive - str	Ref	ACTATCCAGGGCATGG-1_1_1_1_1_1_1_1_1_1_1_1	0.182984
cycling	Ref	ACTATCCAGGGCATGG-1_1_1_1_1_1_1_1_1_1_1_1	0.000940553
degenerative	Ref	ACTATCCAGGGCATGG-1_1_1_1_1_1_1_1_1_1_1_1	0
reference	Ref	ACTATCCAGGGCATGG-1_1_1_1_1_1_1_1_1_1_1_1	0.766343
transitioning	Ref	ACTATCCAGGGCATGG-1_1_1_1_1_1_1_1_1_1_1_1	0
adaptive - epi	Ref	ACTATCTGCCCGCGTA-1_1_1_1_1_1_1_1_1_1_1_1	0.0362492
adaptive - str	Ref	ACTATCTGCCCGCGTA-1_1_1_1_1_1_1_1_1_1_1_1	0.00114319
cycling	Ref	ACTATCTGCCCGCGTA-1_1_1_1_1_1_1_1_1_1_1_1	0.000811731
degenerative	Ref	ACTATCTGCCCGCGTA-1_1_1_1_1_1_1_1_1_1_1_1	0.872734
reference	Ref	ACTATCTGCCCGCGTA-1_1_1_1_1_1_1_1_1_1_1_1	0.0890614
transitioning	Ref	ACTATCTGCCCGCGTA-1_1_1_1_1_1_1_1_1_1_1_1	0
adaptive - epi	Ref	ACTATTTCCGGGCCCA-1_1_1_1_1_1_1_1_1_1_1_1	0.200272
adaptive - str	Ref	ACTATTTCCGGGCCCA-1_1_1_1_1_1_1_1_1_1_1_1	0
cycling	Ref	ACTATTTCCGGGCCCA-1_1_1_1_1_1_1_1_1_1_1_1	0
degenerative	Ref	ACTATTTCCGGGCCCA-1_1_1_1_1_1_1_1_1_1_1_1	0.260301
reference	Ref	ACTATTTCCGGGCCCA-1_1_1_1_1_1_1_1_1_1_1_1	0.539427
transitioning	Ref	ACTATTTCCGGGCCCA-1_1_1_1_1_1_1_1_1_1_1_1	0
adaptive - epi	Ref	ACTCAAGTGCAAGGCT-1_1_1_1_1_1_1_1_1_1_1_1	0.441744
adaptive - str	Ref	ACTCAAGTGCAAGGCT-1_1_1_1_1_1_1_1_1_1_1_1	0
cycling	Ref	ACTCAAGTGCAAGGCT-1_1_1_1_1_1_1_1_1_1_1_1	0
degenerative	Ref	ACTCAAGTGCAAGGCT-1_1_1_1_1_1_1_1_1_1_1_1	0.0891855
reference	Ref	ACTCAAGTGCAAGGCT-1_1_1_1_1_1_1_1_1_1_1_1	0.46907
transitioning	Ref	ACTCAAGTGCAAGGCT-1_1_1_1_1_1_1_1_1_1_1_1	0
adaptive - epi	Ref	ACTCAATAAAGGCACG-1_1_1_1_1_1_1_1_1_1_1_1	0.0225387
adaptive - str	Ref	ACTCAATAAAGGCACG-1_1_1_1_1_1_1_1_1_1_1_1	0.00625575
cycling	Ref	ACTCAATAAAGGCACG-1_1_1_1_1_1_1_1_1_1_1_1	0.00693541
degenerative	Ref	ACTCAATAAAGGCACG-1_1_1_1_1_1_1_1_1_1_1_1	0.916659
reference	Ref	ACTCAATAAAGGCACG-1_1_1_1_1_1_1_1_1_1_1_1	0.0476113
transitioning	Ref	ACTCAATAAAGGCACG-1_1_1_1_1_1_1_1_1_1_1_1	0
adaptive - epi	Ref	ACTCCAATATCATCAT-1_1_1_1_1_1_1_1_1_1_1_1	0.0374122
adaptive - str	Ref	ACTCCAATATCATCAT-1_1_1_1_1_1_1_1_1_1_1_1	0
cycling	Ref	ACTCCAATATCATCAT-1_1_1_1_1_1_1_1_1_1_1_1	0
degenerative	Ref	ACTCCAATATCATCAT-1_1_1_1_1_1_1_1_1_1_1_1	0.895663
reference	Ref	ACTCCAATATCATCAT-1_1_1_1_1_1_1_1_1_1_1_1	0.0669244
transitioning	Ref	ACTCCAATATCATCAT-1_1_1_1_1_1_1_1_1_1_1_1	0
adaptive - epi	Ref	ACTCCCGAATTCGTTT-1_1_1_1_1_1_1_1_1_1_1_1	0.200348
adaptive - str	Ref	ACTCCCGAATTCGTTT-1_1_1_1_1_1_1_1_1_1_1_1	0
cycling	Ref	ACTCCCGAATTCGTTT-1_1_1_1_1_1_1_1_1_1_1_1	0
degenerative	Ref	ACTCCCGAATTCGTTT-1_1_1_1_1_1_1_1_1_1_1_1	0.0559733
reference	Ref	ACTCCCGAATTCGTTT-1_1_1_1_1_1_1_1_1_1_1_1	0.743679
transitioning	Ref	ACTCCCGAATTCGTTT-1_1_1_1_1_1_1_1_1_1_1_1	0
adaptive - epi	Ref	ACTCCCGTAGACTAGG-1_1_1_1_1_1_1_1_1_1_1_1	0.430879
adaptive - str	Ref	ACTCCCGTAGACTAGG-1_1_1_1_1_1_1_1_1_1_1_1	0
cycling	Ref	ACTCCCGTAGACTAGG-1_1_1_1_1_1_1_1_1_1_1_1	0
degenerative	Ref	ACTCCCGTAGACTAGG-1_1_1_1_1_1_1_1_1_1_1_1	0.171841
reference	Ref	ACTCCCGTAGACTAGG-1_1_1_1_1_1_1_1_1_1_1_1	0.39728
transitioning	Ref	ACTCCCGTAGACTAGG-1_1_1_1_1_1_1_1_1_1_1_1	0
adaptive - epi	Ref	ACTCCCTAATGCTAAA-1_1_1_1_1_1_1_1_1_1_1_1	0.06926
adaptive - str	Ref	ACTCCCTAATGCTAAA-1_1_1_1_1_1_1_1_1_1_1_1	0
cycling	Ref	ACTCCCTAATGCTAAA-1_1_1_1_1_1_1_1_1_1_1_1	0.0117392
degenerative	Ref	ACTCCCTAATGCTAAA-1_1_1_1_1_1_1_1_1_1_1_1	0.0970156
reference	Ref	ACTCCCTAATGCTAAA-1_1_1_1_1_1_1_1_1_1_1_1	0.821985
transitioning	Ref	ACTCCCTAATGCTAAA-1_1_1_1_1_1_1_1_1_1_1_1	0
adaptive - epi	Ref	ACTCCCTAGAATAGTA-1_1_1_1_1_1_1_1_1_1_1_1	0.00520905
adaptive - str	Ref	ACTCCCTAGAATAGTA-1_1_1_1_1_1_1_1_1_1_1_1	0
cycling	Ref	ACTCCCTAGAATAGTA-1_1_1_1_1_1_1_1_1_1_1_1	0
degenerative	Ref	ACTCCCTAGAATAGTA-1_1_1_1_1_1_1_1_1_1_1_1	0.907309
reference	Ref	ACTCCCTAGAATAGTA-1_1_1_1_1_1_1_1_1_1_1_1	0.0874818
transitioning	Ref	ACTCCCTAGAATAGTA-1_1_1_1_1_1_1_1_1_1_1_1	0
adaptive - epi	Ref	ACTCGCCGTTCGATAA-1_1_1_1_1_1_1_1_1_1_1_1	0.0802819
adaptive - str	Ref	ACTCGCCGTTCGATAA-1_1_1_1_1_1_1_1_1_1_1_1	0
cycling	Ref	ACTCGCCGTTCGATAA-1_1_1_1_1_1_1_1_1_1_1_1	0.00932565
degenerative	Ref	ACTCGCCGTTCGATAA-1_1_1_1_1_1_1_1_1_1_1_1	0.798611
reference	Ref	ACTCGCCGTTCGATAA-1_1_1_1_1_1_1_1_1_1_1_1	0.111782
transitioning	Ref	ACTCGCCGTTCGATAA-1_1_1_1_1_1_1_1_1_1_1_1	0
adaptive - epi	Ref	ACTCGCGATCTGACGC-1_1_1_1_1_1_1_1_1_1_1_1	0.0615753
adaptive - str	Ref	ACTCGCGATCTGACGC-1_1_1_1_1_1_1_1_1_1_1_1	0
cycling	Ref	ACTCGCGATCTGACGC-1_1_1_1_1_1_1_1_1_1_1_1	0
degenerative	Ref	ACTCGCGATCTGACGC-1_1_1_1_1_1_1_1_1_1_1_1	0.406712
reference	Ref	ACTCGCGATCTGACGC-1_1_1_1_1_1_1_1_1_1_1_1	0.531712
transitioning	Ref	ACTCGCGATCTGACGC-1_1_1_1_1_1_1_1_1_1_1_1	0
adaptive - epi	Ref	ACTCGTCAGTAATCCC-1_1_1_1_1_1_1_1_1_1_1_1	0.338657
adaptive - str	Ref	ACTCGTCAGTAATCCC-1_1_1_1_1_1_1_1_1_1_1_1	0.00714034
cycling	Ref	ACTCGTCAGTAATCCC-1_1_1_1_1_1_1_1_1_1_1_1	0
degenerative	Ref	ACTCGTCAGTAATCCC-1_1_1_1_1_1_1_1_1_1_1_1	0.308304
reference	Ref	ACTCGTCAGTAATCCC-1_1_1_1_1_1_1_1_1_1_1_1	0.345898
transitioning	Ref	ACTCGTCAGTAATCCC-1_1_1_1_1_1_1_1_1_1_1_1	0
adaptive - epi	Ref	ACTCTCTGACTTAGGT-1_1_1_1_1_1_1_1_1_1_1_1	0.146035
adaptive - str	Ref	ACTCTCTGACTTAGGT-1_1_1_1_1_1_1_1_1_1_1_1	0
cycling	Ref	ACTCTCTGACTTAGGT-1_1_1_1_1_1_1_1_1_1_1_1	0.0458939
degenerative	Ref	ACTCTCTGACTTAGGT-1_1_1_1_1_1_1_1_1_1_1_1	0.0784116
reference	Ref	ACTCTCTGACTTAGGT-1_1_1_1_1_1_1_1_1_1_1_1	0.72966
transitioning	Ref	ACTCTCTGACTTAGGT-1_1_1_1_1_1_1_1_1_1_1_1	0
adaptive - epi	Ref	ACTCTTCAGCTCCCGC-1_1_1_1_1_1_1_1_1_1_1_1	0.117007
adaptive - str	Ref	ACTCTTCAGCTCCCGC-1_1_1_1_1_1_1_1_1_1_1_1	0
cycling	Ref	ACTCTTCAGCTCCCGC-1_1_1_1_1_1_1_1_1_1_1_1	0.00812604
degenerative	Ref	ACTCTTCAGCTCCCGC-1_1_1_1_1_1_1_1_1_1_1_1	0.0704089
reference	Ref	ACTCTTCAGCTCCCGC-1_1_1_1_1_1_1_1_1_1_1_1	0.804458
transitioning	Ref	ACTCTTCAGCTCCCGC-1_1_1_1_1_1_1_1_1_1_1_1	0
adaptive - epi	Ref	ACTCTTGTATAGTAAC-1_1_1_1_1_1_1_1_1_1_1_1	0.294041
adaptive - str	Ref	ACTCTTGTATAGTAAC-1_1_1_1_1_1_1_1_1_1_1_1	0.0738921
cycling	Ref	ACTCTTGTATAGTAAC-1_1_1_1_1_1_1_1_1_1_1_1	0
degenerative	Ref	ACTCTTGTATAGTAAC-1_1_1_1_1_1_1_1_1_1_1_1	0.0513582
reference	Ref	ACTCTTGTATAGTAAC-1_1_1_1_1_1_1_1_1_1_1_1	0.580709
transitioning	Ref	ACTCTTGTATAGTAAC-1_1_1_1_1_1_1_1_1_1_1_1	0
adaptive - epi	Ref	ACTGAAACGCCGTTAG-1_1_1_1_1_1_1_1_1_1_1_1	0
adaptive - str	Ref	ACTGAAACGCCGTTAG-1_1_1_1_1_1_1_1_1_1_1_1	0
cycling	Ref	ACTGAAACGCCGTTAG-1_1_1_1_1_1_1_1_1_1_1_1	0
degenerative	Ref	ACTGAAACGCCGTTAG-1_1_1_1_1_1_1_1_1_1_1_1	0.0127108
reference	Ref	ACTGAAACGCCGTTAG-1_1_1_1_1_1_1_1_1_1_1_1	0.987289
transitioning	Ref	ACTGAAACGCCGTTAG-1_1_1_1_1_1_1_1_1_1_1_1	0
adaptive - epi	Ref	ACTGAATGGCGAAAGT-1_1_1_1_1_1_1_1_1_1_1_1	0.15638
adaptive - str	Ref	ACTGAATGGCGAAAGT-1_1_1_1_1_1_1_1_1_1_1_1	0
cycling	Ref	ACTGAATGGCGAAAGT-1_1_1_1_1_1_1_1_1_1_1_1	0.00411578
degenerative	Ref	ACTGAATGGCGAAAGT-1_1_1_1_1_1_1_1_1_1_1_1	0.0603273
reference	Ref	ACTGAATGGCGAAAGT-1_1_1_1_1_1_1_1_1_1_1_1	0.779177
transitioning	Ref	ACTGAATGGCGAAAGT-1_1_1_1_1_1_1_1_1_1_1_1	0
adaptive - epi	Ref	ACTGCGGACACACCGT-1_1_1_1_1_1_1_1_1_1_1_1	0.02465
adaptive - str	Ref	ACTGCGGACACACCGT-1_1_1_1_1_1_1_1_1_1_1_1	0.000297545
cycling	Ref	ACTGCGGACACACCGT-1_1_1_1_1_1_1_1_1_1_1_1	0
degenerative	Ref	ACTGCGGACACACCGT-1_1_1_1_1_1_1_1_1_1_1_1	0.0896964
reference	Ref	ACTGCGGACACACCGT-1_1_1_1_1_1_1_1_1_1_1_1	0.684666
transitioning	Ref	ACTGCGGACACACCGT-1_1_1_1_1_1_1_1_1_1_1_1	0.20069
adaptive - epi	Ref	ACTGTACGATACACAT-1_1_1_1_1_1_1_1_1_1_1_1	0.154228
adaptive - str	Ref	ACTGTACGATACACAT-1_1_1_1_1_1_1_1_1_1_1_1	0
cycling	Ref	ACTGTACGATACACAT-1_1_1_1_1_1_1_1_1_1_1_1	0
degenerative	Ref	ACTGTACGATACACAT-1_1_1_1_1_1_1_1_1_1_1_1	0.167522
reference	Ref	ACTGTACGATACACAT-1_1_1_1_1_1_1_1_1_1_1_1	0.67825
transitioning	Ref	ACTGTACGATACACAT-1_1_1_1_1_1_1_1_1_1_1_1	0
adaptive - epi	Ref	ACTGTCCAGGATTATA-1_1_1_1_1_1_1_1_1_1_1_1	0.0706495
adaptive - str	Ref	ACTGTCCAGGATTATA-1_1_1_1_1_1_1_1_1_1_1_1	0
cycling	Ref	ACTGTCCAGGATTATA-1_1_1_1_1_1_1_1_1_1_1_1	0
degenerative	Ref	ACTGTCCAGGATTATA-1_1_1_1_1_1_1_1_1_1_1_1	0.587992
reference	Ref	ACTGTCCAGGATTATA-1_1_1_1_1_1_1_1_1_1_1_1	0.341358
transitioning	Ref	ACTGTCCAGGATTATA-1_1_1_1_1_1_1_1_1_1_1_1	0
adaptive - epi	Ref	ACTGTCTTCTTTAGAA-1_1_1_1_1_1_1_1_1_1_1_1	0.0198921
adaptive - str	Ref	ACTGTCTTCTTTAGAA-1_1_1_1_1_1_1_1_1_1_1_1	0.0575822
cycling	Ref	ACTGTCTTCTTTAGAA-1_1_1_1_1_1_1_1_1_1_1_1	0.0332434
degenerative	Ref	ACTGTCTTCTTTAGAA-1_1_1_1_1_1_1_1_1_1_1_1	0.201644
reference	Ref	ACTGTCTTCTTTAGAA-1_1_1_1_1_1_1_1_1_1_1_1	0.687639
transitioning	Ref	ACTGTCTTCTTTAGAA-1_1_1_1_1_1_1_1_1_1_1_1	0
adaptive - epi	Ref	ACTTACGCATCCACGC-1_1_1_1_1_1_1_1_1_1_1_1	0.0660813
adaptive - str	Ref	ACTTACGCATCCACGC-1_1_1_1_1_1_1_1_1_1_1_1	0
cycling	Ref	ACTTACGCATCCACGC-1_1_1_1_1_1_1_1_1_1_1_1	0
degenerative	Ref	ACTTACGCATCCACGC-1_1_1_1_1_1_1_1_1_1_1_1	0.324762
reference	Ref	ACTTACGCATCCACGC-1_1_1_1_1_1_1_1_1_1_1_1	0.609157
transitioning	Ref	ACTTACGCATCCACGC-1_1_1_1_1_1_1_1_1_1_1_1	0
adaptive - epi	Ref	ACTTATACTTACCCGG-1_1_1_1_1_1_1_1_1_1_1_1	0
adaptive - str	Ref	ACTTATACTTACCCGG-1_1_1_1_1_1_1_1_1_1_1_1	0.0445102
cycling	Ref	ACTTATACTTACCCGG-1_1_1_1_1_1_1_1_1_1_1_1	0
degenerative	Ref	ACTTATACTTACCCGG-1_1_1_1_1_1_1_1_1_1_1_1	0.0748145
reference	Ref	ACTTATACTTACCCGG-1_1_1_1_1_1_1_1_1_1_1_1	0.880675
transitioning	Ref	ACTTATACTTACCCGG-1_1_1_1_1_1_1_1_1_1_1_1	0
adaptive - epi	Ref	ACTTATTAGGATCGGT-1_1_1_1_1_1_1_1_1_1_1_1	0.14065
adaptive - str	Ref	ACTTATTAGGATCGGT-1_1_1_1_1_1_1_1_1_1_1_1	0
cycling	Ref	ACTTATTAGGATCGGT-1_1_1_1_1_1_1_1_1_1_1_1	0
degenerative	Ref	ACTTATTAGGATCGGT-1_1_1_1_1_1_1_1_1_1_1_1	0.0281774
reference	Ref	ACTTATTAGGATCGGT-1_1_1_1_1_1_1_1_1_1_1_1	0.831172
transitioning	Ref	ACTTATTAGGATCGGT-1_1_1_1_1_1_1_1_1_1_1_1	0
adaptive - epi	Ref	ACTTATTTATGTGCCA-1_1_1_1_1_1_1_1_1_1_1_1	0.229242
adaptive - str	Ref	ACTTATTTATGTGCCA-1_1_1_1_1_1_1_1_1_1_1_1	0.0945137
cycling	Ref	ACTTATTTATGTGCCA-1_1_1_1_1_1_1_1_1_1_1_1	0
degenerative	Ref	ACTTATTTATGTGCCA-1_1_1_1_1_1_1_1_1_1_1_1	0.245901
reference	Ref	ACTTATTTATGTGCCA-1_1_1_1_1_1_1_1_1_1_1_1	0.430343
transitioning	Ref	ACTTATTTATGTGCCA-1_1_1_1_1_1_1_1_1_1_1_1	0
adaptive - epi	Ref	ACTTCAGGCTGATCCC-1_1_1_1_1_1_1_1_1_1_1_1	0.335503
adaptive - str	Ref	ACTTCAGGCTGATCCC-1_1_1_1_1_1_1_1_1_1_1_1	0
cycling	Ref	ACTTCAGGCTGATCCC-1_1_1_1_1_1_1_1_1_1_1_1	0
degenerative	Ref	ACTTCAGGCTGATCCC-1_1_1_1_1_1_1_1_1_1_1_1	0.10175
reference	Ref	ACTTCAGGCTGATCCC-1_1_1_1_1_1_1_1_1_1_1_1	0.562746
transitioning	Ref	ACTTCAGGCTGATCCC-1_1_1_1_1_1_1_1_1_1_1_1	0
adaptive - epi	Ref	ACTTCCATGCGGGACA-1_1_1_1_1_1_1_1_1_1_1_1	0.142552
adaptive - str	Ref	ACTTCCATGCGGGACA-1_1_1_1_1_1_1_1_1_1_1_1	0
cycling	Ref	ACTTCCATGCGGGACA-1_1_1_1_1_1_1_1_1_1_1_1	0
degenerative	Ref	ACTTCCATGCGGGACA-1_1_1_1_1_1_1_1_1_1_1_1	0.0306167
reference	Ref	ACTTCCATGCGGGACA-1_1_1_1_1_1_1_1_1_1_1_1	0.826831
transitioning	Ref	ACTTCCATGCGGGACA-1_1_1_1_1_1_1_1_1_1_1_1	0
adaptive - epi	Ref	ACTTCGCCATACGCAC-1_1_1_1_1_1_1_1_1_1_1_1	0.0977956
adaptive - str	Ref	ACTTCGCCATACGCAC-1_1_1_1_1_1_1_1_1_1_1_1	0.0797867
cycling	Ref	ACTTCGCCATACGCAC-1_1_1_1_1_1_1_1_1_1_1_1	0.0112165
degenerative	Ref	ACTTCGCCATACGCAC-1_1_1_1_1_1_1_1_1_1_1_1	0.160368
reference	Ref	ACTTCGCCATACGCAC-1_1_1_1_1_1_1_1_1_1_1_1	0.650833
transitioning	Ref	ACTTCGCCATACGCAC-1_1_1_1_1_1_1_1_1_1_1_1	0
adaptive - epi	Ref	ACTTCGCTAGCGAGTG-1_1_1_1_1_1_1_1_1_1_1_1	0.269539
adaptive - str	Ref	ACTTCGCTAGCGAGTG-1_1_1_1_1_1_1_1_1_1_1_1	0
cycling	Ref	ACTTCGCTAGCGAGTG-1_1_1_1_1_1_1_1_1_1_1_1	0.0022123
degenerative	Ref	ACTTCGCTAGCGAGTG-1_1_1_1_1_1_1_1_1_1_1_1	0.043889
reference	Ref	ACTTCGCTAGCGAGTG-1_1_1_1_1_1_1_1_1_1_1_1	0.68436
transitioning	Ref	ACTTCGCTAGCGAGTG-1_1_1_1_1_1_1_1_1_1_1_1	0
adaptive - epi	Ref	ACTTGACTCCCTCTTT-1_1_1_1_1_1_1_1_1_1_1_1	0.364996
adaptive - str	Ref	ACTTGACTCCCTCTTT-1_1_1_1_1_1_1_1_1_1_1_1	0
cycling	Ref	ACTTGACTCCCTCTTT-1_1_1_1_1_1_1_1_1_1_1_1	0
degenerative	Ref	ACTTGACTCCCTCTTT-1_1_1_1_1_1_1_1_1_1_1_1	0.0428269
reference	Ref	ACTTGACTCCCTCTTT-1_1_1_1_1_1_1_1_1_1_1_1	0.592178
transitioning	Ref	ACTTGACTCCCTCTTT-1_1_1_1_1_1_1_1_1_1_1_1	0
adaptive - epi	Ref	ACTTGGGACCCGGTGG-1_1_1_1_1_1_1_1_1_1_1_1	0
adaptive - str	Ref	ACTTGGGACCCGGTGG-1_1_1_1_1_1_1_1_1_1_1_1	0
cycling	Ref	ACTTGGGACCCGGTGG-1_1_1_1_1_1_1_1_1_1_1_1	0
degenerative	Ref	ACTTGGGACCCGGTGG-1_1_1_1_1_1_1_1_1_1_1_1	0.363548
reference	Ref	ACTTGGGACCCGGTGG-1_1_1_1_1_1_1_1_1_1_1_1	0.577388
transitioning	Ref	ACTTGGGACCCGGTGG-1_1_1_1_1_1_1_1_1_1_1_1	0.0590637
adaptive - epi	Ref	ACTTGTGGATGGAACG-1_1_1_1_1_1_1_1_1_1_1_1	0
adaptive - str	Ref	ACTTGTGGATGGAACG-1_1_1_1_1_1_1_1_1_1_1_1	0
cycling	Ref	ACTTGTGGATGGAACG-1_1_1_1_1_1_1_1_1_1_1_1	0
degenerative	Ref	ACTTGTGGATGGAACG-1_1_1_1_1_1_1_1_1_1_1_1	0.00943714
reference	Ref	ACTTGTGGATGGAACG-1_1_1_1_1_1_1_1_1_1_1_1	0.990563
transitioning	Ref	ACTTGTGGATGGAACG-1_1_1_1_1_1_1_1_1_1_1_1	0
adaptive - epi	Ref	ACTTTACCCTCATGAA-1_1_1_1_1_1_1_1_1_1_1_1	0.454287
adaptive - str	Ref	ACTTTACCCTCATGAA-1_1_1_1_1_1_1_1_1_1_1_1	0
cycling	Ref	ACTTTACCCTCATGAA-1_1_1_1_1_1_1_1_1_1_1_1	0
degenerative	Ref	ACTTTACCCTCATGAA-1_1_1_1_1_1_1_1_1_1_1_1	0.00268523
reference	Ref	ACTTTACCCTCATGAA-1_1_1_1_1_1_1_1_1_1_1_1	0.543028
transitioning	Ref	ACTTTACCCTCATGAA-1_1_1_1_1_1_1_1_1_1_1_1	0
adaptive - epi	Ref	ACTTTCCTATAGCTTC-1_1_1_1_1_1_1_1_1_1_1_1	0.148543
adaptive - str	Ref	ACTTTCCTATAGCTTC-1_1_1_1_1_1_1_1_1_1_1_1	0
cycling	Ref	ACTTTCCTATAGCTTC-1_1_1_1_1_1_1_1_1_1_1_1	0
degenerative	Ref	ACTTTCCTATAGCTTC-1_1_1_1_1_1_1_1_1_1_1_1	0.100596
reference	Ref	ACTTTCCTATAGCTTC-1_1_1_1_1_1_1_1_1_1_1_1	0.750861
transitioning	Ref	ACTTTCCTATAGCTTC-1_1_1_1_1_1_1_1_1_1_1_1	0
adaptive - epi	Ref	ACTTTGTCGACGCACT-1_1_1_1_1_1_1_1_1_1_1_1	0.925727
adaptive - str	Ref	ACTTTGTCGACGCACT-1_1_1_1_1_1_1_1_1_1_1_1	0
cycling	Ref	ACTTTGTCGACGCACT-1_1_1_1_1_1_1_1_1_1_1_1	0
degenerative	Ref	ACTTTGTCGACGCACT-1_1_1_1_1_1_1_1_1_1_1_1	0
reference	Ref	ACTTTGTCGACGCACT-1_1_1_1_1_1_1_1_1_1_1_1	0.0742729
transitioning	Ref	ACTTTGTCGACGCACT-1_1_1_1_1_1_1_1_1_1_1_1	0
adaptive - epi	Ref	AGAAATTATGACTCGC-1_1_1_1_1_1_1_1_1_1_1_1	0
adaptive - str	Ref	AGAAATTATGACTCGC-1_1_1_1_1_1_1_1_1_1_1_1	0
cycling	Ref	AGAAATTATGACTCGC-1_1_1_1_1_1_1_1_1_1_1_1	0
degenerative	Ref	AGAAATTATGACTCGC-1_1_1_1_1_1_1_1_1_1_1_1	0.151169
reference	Ref	AGAAATTATGACTCGC-1_1_1_1_1_1_1_1_1_1_1_1	0.735002
transitioning	Ref	AGAAATTATGACTCGC-1_1_1_1_1_1_1_1_1_1_1_1	0.113829
adaptive - epi	Ref	AGAACCCAGCGTGACA-1_1_1_1_1_1_1_1_1_1_1_1	0.240955
adaptive - str	Ref	AGAACCCAGCGTGACA-1_1_1_1_1_1_1_1_1_1_1_1	0
cycling	Ref	AGAACCCAGCGTGACA-1_1_1_1_1_1_1_1_1_1_1_1	0
degenerative	Ref	AGAACCCAGCGTGACA-1_1_1_1_1_1_1_1_1_1_1_1	0.0530934
reference	Ref	AGAACCCAGCGTGACA-1_1_1_1_1_1_1_1_1_1_1_1	0.705951
transitioning	Ref	AGAACCCAGCGTGACA-1_1_1_1_1_1_1_1_1_1_1_1	0
adaptive - epi	Ref	AGAACGTGGTACATTC-1_1_1_1_1_1_1_1_1_1_1_1	0.0140634
adaptive - str	Ref	AGAACGTGGTACATTC-1_1_1_1_1_1_1_1_1_1_1_1	0
cycling	Ref	AGAACGTGGTACATTC-1_1_1_1_1_1_1_1_1_1_1_1	0.037431
degenerative	Ref	AGAACGTGGTACATTC-1_1_1_1_1_1_1_1_1_1_1_1	0.136614
reference	Ref	AGAACGTGGTACATTC-1_1_1_1_1_1_1_1_1_1_1_1	0.772161
transitioning	Ref	AGAACGTGGTACATTC-1_1_1_1_1_1_1_1_1_1_1_1	0.0397304
adaptive - epi	Ref	AGAAGAGCGCCGTTCC-1_1_1_1_1_1_1_1_1_1_1_1	0.145693
adaptive - str	Ref	AGAAGAGCGCCGTTCC-1_1_1_1_1_1_1_1_1_1_1_1	0.00739023
cycling	Ref	AGAAGAGCGCCGTTCC-1_1_1_1_1_1_1_1_1_1_1_1	0
degenerative	Ref	AGAAGAGCGCCGTTCC-1_1_1_1_1_1_1_1_1_1_1_1	0.0184534
reference	Ref	AGAAGAGCGCCGTTCC-1_1_1_1_1_1_1_1_1_1_1_1	0.828464
transitioning	Ref	AGAAGAGCGCCGTTCC-1_1_1_1_1_1_1_1_1_1_1_1	0
adaptive - epi	Ref	AGAAGGTTGCCGAATT-1_1_1_1_1_1_1_1_1_1_1_1	0.150678
adaptive - str	Ref	AGAAGGTTGCCGAATT-1_1_1_1_1_1_1_1_1_1_1_1	0
cycling	Ref	AGAAGGTTGCCGAATT-1_1_1_1_1_1_1_1_1_1_1_1	0.0124808
degenerative	Ref	AGAAGGTTGCCGAATT-1_1_1_1_1_1_1_1_1_1_1_1	0.0895995
reference	Ref	AGAAGGTTGCCGAATT-1_1_1_1_1_1_1_1_1_1_1_1	0.747242
transitioning	Ref	AGAAGGTTGCCGAATT-1_1_1_1_1_1_1_1_1_1_1_1	0
adaptive - epi	Ref	AGAAGGTTGTAGGTCG-1_1_1_1_1_1_1_1_1_1_1_1	0.262599
adaptive - str	Ref	AGAAGGTTGTAGGTCG-1_1_1_1_1_1_1_1_1_1_1_1	0
cycling	Ref	AGAAGGTTGTAGGTCG-1_1_1_1_1_1_1_1_1_1_1_1	0.00135702
degenerative	Ref	AGAAGGTTGTAGGTCG-1_1_1_1_1_1_1_1_1_1_1_1	0.284591
reference	Ref	AGAAGGTTGTAGGTCG-1_1_1_1_1_1_1_1_1_1_1_1	0.451453
transitioning	Ref	AGAAGGTTGTAGGTCG-1_1_1_1_1_1_1_1_1_1_1_1	0
adaptive - epi	Ref	AGAAGTGATTCGTGAT-1_1_1_1_1_1_1_1_1_1_1_1	0
adaptive - str	Ref	AGAAGTGATTCGTGAT-1_1_1_1_1_1_1_1_1_1_1_1	0
cycling	Ref	AGAAGTGATTCGTGAT-1_1_1_1_1_1_1_1_1_1_1_1	0
degenerative	Ref	AGAAGTGATTCGTGAT-1_1_1_1_1_1_1_1_1_1_1_1	0.040932
reference	Ref	AGAAGTGATTCGTGAT-1_1_1_1_1_1_1_1_1_1_1_1	0.959068
transitioning	Ref	AGAAGTGATTCGTGAT-1_1_1_1_1_1_1_1_1_1_1_1	0
adaptive - epi	Ref	AGAATGCGGGTTCGGA-1_1_1_1_1_1_1_1_1_1_1_1	0.0179084
adaptive - str	Ref	AGAATGCGGGTTCGGA-1_1_1_1_1_1_1_1_1_1_1_1	0
cycling	Ref	AGAATGCGGGTTCGGA-1_1_1_1_1_1_1_1_1_1_1_1	0
degenerative	Ref	AGAATGCGGGTTCGGA-1_1_1_1_1_1_1_1_1_1_1_1	0.0445213
reference	Ref	AGAATGCGGGTTCGGA-1_1_1_1_1_1_1_1_1_1_1_1	0.93757
transitioning	Ref	AGAATGCGGGTTCGGA-1_1_1_1_1_1_1_1_1_1_1_1	0
adaptive - epi	Ref	AGAATTATGGATTCGA-1_1_1_1_1_1_1_1_1_1_1_1	0.221945
adaptive - str	Ref	AGAATTATGGATTCGA-1_1_1_1_1_1_1_1_1_1_1_1	0.0106382
cycling	Ref	AGAATTATGGATTCGA-1_1_1_1_1_1_1_1_1_1_1_1	0
degenerative	Ref	AGAATTATGGATTCGA-1_1_1_1_1_1_1_1_1_1_1_1	0.0617816
reference	Ref	AGAATTATGGATTCGA-1_1_1_1_1_1_1_1_1_1_1_1	0.705635
transitioning	Ref	AGAATTATGGATTCGA-1_1_1_1_1_1_1_1_1_1_1_1	0
adaptive - epi	Ref	AGACAGGCATCTCAGC-1_1_1_1_1_1_1_1_1_1_1_1	0.0822111
adaptive - str	Ref	AGACAGGCATCTCAGC-1_1_1_1_1_1_1_1_1_1_1_1	0
cycling	Ref	AGACAGGCATCTCAGC-1_1_1_1_1_1_1_1_1_1_1_1	0.00418637
degenerative	Ref	AGACAGGCATCTCAGC-1_1_1_1_1_1_1_1_1_1_1_1	0.221444
reference	Ref	AGACAGGCATCTCAGC-1_1_1_1_1_1_1_1_1_1_1_1	0.692159
transitioning	Ref	AGACAGGCATCTCAGC-1_1_1_1_1_1_1_1_1_1_1_1	0
adaptive - epi	Ref	AGACCCACCGCTGATC-1_1_1_1_1_1_1_1_1_1_1_1	0.191248
adaptive - str	Ref	AGACCCACCGCTGATC-1_1_1_1_1_1_1_1_1_1_1_1	0
cycling	Ref	AGACCCACCGCTGATC-1_1_1_1_1_1_1_1_1_1_1_1	0.00099805
degenerative	Ref	AGACCCACCGCTGATC-1_1_1_1_1_1_1_1_1_1_1_1	0.00674849
reference	Ref	AGACCCACCGCTGATC-1_1_1_1_1_1_1_1_1_1_1_1	0.801005
transitioning	Ref	AGACCCACCGCTGATC-1_1_1_1_1_1_1_1_1_1_1_1	0
adaptive - epi	Ref	AGACCCGCCCTCCTCG-1_1_1_1_1_1_1_1_1_1_1_1	0.108761
adaptive - str	Ref	AGACCCGCCCTCCTCG-1_1_1_1_1_1_1_1_1_1_1_1	0
cycling	Ref	AGACCCGCCCTCCTCG-1_1_1_1_1_1_1_1_1_1_1_1	0
degenerative	Ref	AGACCCGCCCTCCTCG-1_1_1_1_1_1_1_1_1_1_1_1	0.565068
reference	Ref	AGACCCGCCCTCCTCG-1_1_1_1_1_1_1_1_1_1_1_1	0.326171
transitioning	Ref	AGACCCGCCCTCCTCG-1_1_1_1_1_1_1_1_1_1_1_1	0
adaptive - epi	Ref	AGACCGCTCCGCGGTT-1_1_1_1_1_1_1_1_1_1_1_1	0.345358
adaptive - str	Ref	AGACCGCTCCGCGGTT-1_1_1_1_1_1_1_1_1_1_1_1	0.0259812
cycling	Ref	AGACCGCTCCGCGGTT-1_1_1_1_1_1_1_1_1_1_1_1	0
degenerative	Ref	AGACCGCTCCGCGGTT-1_1_1_1_1_1_1_1_1_1_1_1	0.124996
reference	Ref	AGACCGCTCCGCGGTT-1_1_1_1_1_1_1_1_1_1_1_1	0.503665
transitioning	Ref	AGACCGCTCCGCGGTT-1_1_1_1_1_1_1_1_1_1_1_1	0
adaptive - epi	Ref	AGACGAAGTGCCGGTC-1_1_1_1_1_1_1_1_1_1_1_1	0.0918138
adaptive - str	Ref	AGACGAAGTGCCGGTC-1_1_1_1_1_1_1_1_1_1_1_1	0.0629675
cycling	Ref	AGACGAAGTGCCGGTC-1_1_1_1_1_1_1_1_1_1_1_1	0
degenerative	Ref	AGACGAAGTGCCGGTC-1_1_1_1_1_1_1_1_1_1_1_1	0.0957309
reference	Ref	AGACGAAGTGCCGGTC-1_1_1_1_1_1_1_1_1_1_1_1	0.749488
transitioning	Ref	AGACGAAGTGCCGGTC-1_1_1_1_1_1_1_1_1_1_1_1	0
adaptive - epi	Ref	AGACGACGATGCCGCT-1_1_1_1_1_1_1_1_1_1_1_1	0.00061517
adaptive - str	Ref	AGACGACGATGCCGCT-1_1_1_1_1_1_1_1_1_1_1_1	0.000532365
cycling	Ref	AGACGACGATGCCGCT-1_1_1_1_1_1_1_1_1_1_1_1	0
degenerative	Ref	AGACGACGATGCCGCT-1_1_1_1_1_1_1_1_1_1_1_1	0.139947
reference	Ref	AGACGACGATGCCGCT-1_1_1_1_1_1_1_1_1_1_1_1	0.858905
transitioning	Ref	AGACGACGATGCCGCT-1_1_1_1_1_1_1_1_1_1_1_1	0
adaptive - epi	Ref	AGACGCCCACTTCGCC-1_1_1_1_1_1_1_1_1_1_1_1	0.0965337
adaptive - str	Ref	AGACGCCCACTTCGCC-1_1_1_1_1_1_1_1_1_1_1_1	0
cycling	Ref	AGACGCCCACTTCGCC-1_1_1_1_1_1_1_1_1_1_1_1	0.0554439
degenerative	Ref	AGACGCCCACTTCGCC-1_1_1_1_1_1_1_1_1_1_1_1	0.0310653
reference	Ref	AGACGCCCACTTCGCC-1_1_1_1_1_1_1_1_1_1_1_1	0.816957
transitioning	Ref	AGACGCCCACTTCGCC-1_1_1_1_1_1_1_1_1_1_1_1	0
adaptive - epi	Ref	AGACTAGCCTTCCAGA-1_1_1_1_1_1_1_1_1_1_1_1	0.0174109
adaptive - str	Ref	AGACTAGCCTTCCAGA-1_1_1_1_1_1_1_1_1_1_1_1	0
cycling	Ref	AGACTAGCCTTCCAGA-1_1_1_1_1_1_1_1_1_1_1_1	0
degenerative	Ref	AGACTAGCCTTCCAGA-1_1_1_1_1_1_1_1_1_1_1_1	0.144924
reference	Ref	AGACTAGCCTTCCAGA-1_1_1_1_1_1_1_1_1_1_1_1	0.794946
transitioning	Ref	AGACTAGCCTTCCAGA-1_1_1_1_1_1_1_1_1_1_1_1	0.0427186
adaptive - epi	Ref	AGACTGTTACCGGGTC-1_1_1_1_1_1_1_1_1_1_1_1	0
adaptive - str	Ref	AGACTGTTACCGGGTC-1_1_1_1_1_1_1_1_1_1_1_1	0.118485
cycling	Ref	AGACTGTTACCGGGTC-1_1_1_1_1_1_1_1_1_1_1_1	0
degenerative	Ref	AGACTGTTACCGGGTC-1_1_1_1_1_1_1_1_1_1_1_1	0.224854
reference	Ref	AGACTGTTACCGGGTC-1_1_1_1_1_1_1_1_1_1_1_1	0.65666
transitioning	Ref	AGACTGTTACCGGGTC-1_1_1_1_1_1_1_1_1_1_1_1	0
adaptive - epi	Ref	AGAGAACCGTCTAGGA-1_1_1_1_1_1_1_1_1_1_1_1	0.212361
adaptive - str	Ref	AGAGAACCGTCTAGGA-1_1_1_1_1_1_1_1_1_1_1_1	0.00544453
cycling	Ref	AGAGAACCGTCTAGGA-1_1_1_1_1_1_1_1_1_1_1_1	0.000339669
degenerative	Ref	AGAGAACCGTCTAGGA-1_1_1_1_1_1_1_1_1_1_1_1	0.0135088
reference	Ref	AGAGAACCGTCTAGGA-1_1_1_1_1_1_1_1_1_1_1_1	0.768346
transitioning	Ref	AGAGAACCGTCTAGGA-1_1_1_1_1_1_1_1_1_1_1_1	0
adaptive - epi	Ref	AGAGAAGGAGTACAAT-1_1_1_1_1_1_1_1_1_1_1_1	0
adaptive - str	Ref	AGAGAAGGAGTACAAT-1_1_1_1_1_1_1_1_1_1_1_1	0
cycling	Ref	AGAGAAGGAGTACAAT-1_1_1_1_1_1_1_1_1_1_1_1	0
degenerative	Ref	AGAGAAGGAGTACAAT-1_1_1_1_1_1_1_1_1_1_1_1	0.0358774
reference	Ref	AGAGAAGGAGTACAAT-1_1_1_1_1_1_1_1_1_1_1_1	0.964123
transitioning	Ref	AGAGAAGGAGTACAAT-1_1_1_1_1_1_1_1_1_1_1_1	0
adaptive - epi	Ref	AGAGCCGCCGAGATTT-1_1_1_1_1_1_1_1_1_1_1_1	0.353704
adaptive - str	Ref	AGAGCCGCCGAGATTT-1_1_1_1_1_1_1_1_1_1_1_1	0.0393683
cycling	Ref	AGAGCCGCCGAGATTT-1_1_1_1_1_1_1_1_1_1_1_1	0.00387845
degenerative	Ref	AGAGCCGCCGAGATTT-1_1_1_1_1_1_1_1_1_1_1_1	0.0815762
reference	Ref	AGAGCCGCCGAGATTT-1_1_1_1_1_1_1_1_1_1_1_1	0.521473
transitioning	Ref	AGAGCCGCCGAGATTT-1_1_1_1_1_1_1_1_1_1_1_1	0
adaptive - epi	Ref	AGAGCGCTTGTAACGG-1_1_1_1_1_1_1_1_1_1_1_1	0.0368245
adaptive - str	Ref	AGAGCGCTTGTAACGG-1_1_1_1_1_1_1_1_1_1_1_1	0
cycling	Ref	AGAGCGCTTGTAACGG-1_1_1_1_1_1_1_1_1_1_1_1	0
degenerative	Ref	AGAGCGCTTGTAACGG-1_1_1_1_1_1_1_1_1_1_1_1	0.145396
reference	Ref	AGAGCGCTTGTAACGG-1_1_1_1_1_1_1_1_1_1_1_1	0.81778
transitioning	Ref	AGAGCGCTTGTAACGG-1_1_1_1_1_1_1_1_1_1_1_1	0
adaptive - epi	Ref	AGAGGCTTCGGAAACC-1_1_1_1_1_1_1_1_1_1_1_1	0.17655
adaptive - str	Ref	AGAGGCTTCGGAAACC-1_1_1_1_1_1_1_1_1_1_1_1	0
cycling	Ref	AGAGGCTTCGGAAACC-1_1_1_1_1_1_1_1_1_1_1_1	0
degenerative	Ref	AGAGGCTTCGGAAACC-1_1_1_1_1_1_1_1_1_1_1_1	0.199262
reference	Ref	AGAGGCTTCGGAAACC-1_1_1_1_1_1_1_1_1_1_1_1	0.624189
transitioning	Ref	AGAGGCTTCGGAAACC-1_1_1_1_1_1_1_1_1_1_1_1	0
adaptive - epi	Ref	AGAGTAAACTTCACTA-1_1_1_1_1_1_1_1_1_1_1_1	0.371057
adaptive - str	Ref	AGAGTAAACTTCACTA-1_1_1_1_1_1_1_1_1_1_1_1	0.0566929
cycling	Ref	AGAGTAAACTTCACTA-1_1_1_1_1_1_1_1_1_1_1_1	0
degenerative	Ref	AGAGTAAACTTCACTA-1_1_1_1_1_1_1_1_1_1_1_1	0.0647162
reference	Ref	AGAGTAAACTTCACTA-1_1_1_1_1_1_1_1_1_1_1_1	0.507534
transitioning	Ref	AGAGTAAACTTCACTA-1_1_1_1_1_1_1_1_1_1_1_1	0
adaptive - epi	Ref	AGAGTATAGTGTTACG-1_1_1_1_1_1_1_1_1_1_1_1	0
adaptive - str	Ref	AGAGTATAGTGTTACG-1_1_1_1_1_1_1_1_1_1_1_1	0
cycling	Ref	AGAGTATAGTGTTACG-1_1_1_1_1_1_1_1_1_1_1_1	0
degenerative	Ref	AGAGTATAGTGTTACG-1_1_1_1_1_1_1_1_1_1_1_1	0.0271344
reference	Ref	AGAGTATAGTGTTACG-1_1_1_1_1_1_1_1_1_1_1_1	0.972866
transitioning	Ref	AGAGTATAGTGTTACG-1_1_1_1_1_1_1_1_1_1_1_1	0
adaptive - epi	Ref	AGATAACTTCAGGGCC-1_1_1_1_1_1_1_1_1_1_1_1	0.042943
adaptive - str	Ref	AGATAACTTCAGGGCC-1_1_1_1_1_1_1_1_1_1_1_1	0
cycling	Ref	AGATAACTTCAGGGCC-1_1_1_1_1_1_1_1_1_1_1_1	0
degenerative	Ref	AGATAACTTCAGGGCC-1_1_1_1_1_1_1_1_1_1_1_1	0.289237
reference	Ref	AGATAACTTCAGGGCC-1_1_1_1_1_1_1_1_1_1_1_1	0.66782
transitioning	Ref	AGATAACTTCAGGGCC-1_1_1_1_1_1_1_1_1_1_1_1	0
adaptive - epi	Ref	AGATACCAATAGAACC-1_1_1_1_1_1_1_1_1_1_1_1	0.173081
adaptive - str	Ref	AGATACCAATAGAACC-1_1_1_1_1_1_1_1_1_1_1_1	0
cycling	Ref	AGATACCAATAGAACC-1_1_1_1_1_1_1_1_1_1_1_1	0.0369947
degenerative	Ref	AGATACCAATAGAACC-1_1_1_1_1_1_1_1_1_1_1_1	0.210124
reference	Ref	AGATACCAATAGAACC-1_1_1_1_1_1_1_1_1_1_1_1	0.547797
transitioning	Ref	AGATACCAATAGAACC-1_1_1_1_1_1_1_1_1_1_1_1	0.0320032
adaptive - epi	Ref	AGATACCAGCACTTCA-1_1_1_1_1_1_1_1_1_1_1_1	0.0852162
adaptive - str	Ref	AGATACCAGCACTTCA-1_1_1_1_1_1_1_1_1_1_1_1	0
cycling	Ref	AGATACCAGCACTTCA-1_1_1_1_1_1_1_1_1_1_1_1	0
degenerative	Ref	AGATACCAGCACTTCA-1_1_1_1_1_1_1_1_1_1_1_1	0.187378
reference	Ref	AGATACCAGCACTTCA-1_1_1_1_1_1_1_1_1_1_1_1	0.727406
transitioning	Ref	AGATACCAGCACTTCA-1_1_1_1_1_1_1_1_1_1_1_1	0
adaptive - epi	Ref	AGATACCGGTGTTCAC-1_1_1_1_1_1_1_1_1_1_1_1	0.0110651
adaptive - str	Ref	AGATACCGGTGTTCAC-1_1_1_1_1_1_1_1_1_1_1_1	0
cycling	Ref	AGATACCGGTGTTCAC-1_1_1_1_1_1_1_1_1_1_1_1	0.00136005
degenerative	Ref	AGATACCGGTGTTCAC-1_1_1_1_1_1_1_1_1_1_1_1	0.135222
reference	Ref	AGATACCGGTGTTCAC-1_1_1_1_1_1_1_1_1_1_1_1	0.704312
transitioning	Ref	AGATACCGGTGTTCAC-1_1_1_1_1_1_1_1_1_1_1_1	0.148041
adaptive - epi	Ref	AGATACTCAAGATCGA-1_1_1_1_1_1_1_1_1_1_1_1	0.336937
adaptive - str	Ref	AGATACTCAAGATCGA-1_1_1_1_1_1_1_1_1_1_1_1	0
cycling	Ref	AGATACTCAAGATCGA-1_1_1_1_1_1_1_1_1_1_1_1	0
degenerative	Ref	AGATACTCAAGATCGA-1_1_1_1_1_1_1_1_1_1_1_1	0.194161
reference	Ref	AGATACTCAAGATCGA-1_1_1_1_1_1_1_1_1_1_1_1	0.468902
transitioning	Ref	AGATACTCAAGATCGA-1_1_1_1_1_1_1_1_1_1_1_1	0
adaptive - epi	Ref	AGATATAATACGACTA-1_1_1_1_1_1_1_1_1_1_1_1	0.00132069
adaptive - str	Ref	AGATATAATACGACTA-1_1_1_1_1_1_1_1_1_1_1_1	0
cycling	Ref	AGATATAATACGACTA-1_1_1_1_1_1_1_1_1_1_1_1	0.00375283
degenerative	Ref	AGATATAATACGACTA-1_1_1_1_1_1_1_1_1_1_1_1	0.158476
reference	Ref	AGATATAATACGACTA-1_1_1_1_1_1_1_1_1_1_1_1	0.627785
transitioning	Ref	AGATATAATACGACTA-1_1_1_1_1_1_1_1_1_1_1_1	0.208666
adaptive - epi	Ref	AGATCGTGCATAAGAT-1_1_1_1_1_1_1_1_1_1_1_1	0.0821547
adaptive - str	Ref	AGATCGTGCATAAGAT-1_1_1_1_1_1_1_1_1_1_1_1	0
cycling	Ref	AGATCGTGCATAAGAT-1_1_1_1_1_1_1_1_1_1_1_1	0.00519845
degenerative	Ref	AGATCGTGCATAAGAT-1_1_1_1_1_1_1_1_1_1_1_1	0.170309
reference	Ref	AGATCGTGCATAAGAT-1_1_1_1_1_1_1_1_1_1_1_1	0.742338
transitioning	Ref	AGATCGTGCATAAGAT-1_1_1_1_1_1_1_1_1_1_1_1	0
adaptive - epi	Ref	AGATCTCAGGTGTGAT-1_1_1_1_1_1_1_1_1_1_1_1	0.238193
adaptive - str	Ref	AGATCTCAGGTGTGAT-1_1_1_1_1_1_1_1_1_1_1_1	0.00138585
cycling	Ref	AGATCTCAGGTGTGAT-1_1_1_1_1_1_1_1_1_1_1_1	0
degenerative	Ref	AGATCTCAGGTGTGAT-1_1_1_1_1_1_1_1_1_1_1_1	0.46684
reference	Ref	AGATCTCAGGTGTGAT-1_1_1_1_1_1_1_1_1_1_1_1	0.293581
transitioning	Ref	AGATCTCAGGTGTGAT-1_1_1_1_1_1_1_1_1_1_1_1	0
adaptive - epi	Ref	AGATGAGGGTTGCGAT-1_1_1_1_1_1_1_1_1_1_1_1	0.273678
adaptive - str	Ref	AGATGAGGGTTGCGAT-1_1_1_1_1_1_1_1_1_1_1_1	0
cycling	Ref	AGATGAGGGTTGCGAT-1_1_1_1_1_1_1_1_1_1_1_1	0
degenerative	Ref	AGATGAGGGTTGCGAT-1_1_1_1_1_1_1_1_1_1_1_1	0.142703
reference	Ref	AGATGAGGGTTGCGAT-1_1_1_1_1_1_1_1_1_1_1_1	0.583619
transitioning	Ref	AGATGAGGGTTGCGAT-1_1_1_1_1_1_1_1_1_1_1_1	0
adaptive - epi	Ref	AGATGATGGAGTCTGG-1_1_1_1_1_1_1_1_1_1_1_1	0.187191
adaptive - str	Ref	AGATGATGGAGTCTGG-1_1_1_1_1_1_1_1_1_1_1_1	0.0613169
cycling	Ref	AGATGATGGAGTCTGG-1_1_1_1_1_1_1_1_1_1_1_1	0.00125077
degenerative	Ref	AGATGATGGAGTCTGG-1_1_1_1_1_1_1_1_1_1_1_1	0.0244199
reference	Ref	AGATGATGGAGTCTGG-1_1_1_1_1_1_1_1_1_1_1_1	0.725821
transitioning	Ref	AGATGATGGAGTCTGG-1_1_1_1_1_1_1_1_1_1_1_1	0
adaptive - epi	Ref	AGATGCAAGACGTGCA-1_1_1_1_1_1_1_1_1_1_1_1	0.102861
adaptive - str	Ref	AGATGCAAGACGTGCA-1_1_1_1_1_1_1_1_1_1_1_1	0
cycling	Ref	AGATGCAAGACGTGCA-1_1_1_1_1_1_1_1_1_1_1_1	0.00617028
degenerative	Ref	AGATGCAAGACGTGCA-1_1_1_1_1_1_1_1_1_1_1_1	0.636925
reference	Ref	AGATGCAAGACGTGCA-1_1_1_1_1_1_1_1_1_1_1_1	0.254044
transitioning	Ref	AGATGCAAGACGTGCA-1_1_1_1_1_1_1_1_1_1_1_1	0
adaptive - epi	Ref	AGATTATAGGACGTTT-1_1_1_1_1_1_1_1_1_1_1_1	0
adaptive - str	Ref	AGATTATAGGACGTTT-1_1_1_1_1_1_1_1_1_1_1_1	0
cycling	Ref	AGATTATAGGACGTTT-1_1_1_1_1_1_1_1_1_1_1_1	0
degenerative	Ref	AGATTATAGGACGTTT-1_1_1_1_1_1_1_1_1_1_1_1	0
reference	Ref	AGATTATAGGACGTTT-1_1_1_1_1_1_1_1_1_1_1_1	1
transitioning	Ref	AGATTATAGGACGTTT-1_1_1_1_1_1_1_1_1_1_1_1	0
adaptive - epi	Ref	AGCAAAGGCCGCTAGT-1_1_1_1_1_1_1_1_1_1_1_1	0.106862
adaptive - str	Ref	AGCAAAGGCCGCTAGT-1_1_1_1_1_1_1_1_1_1_1_1	0
cycling	Ref	AGCAAAGGCCGCTAGT-1_1_1_1_1_1_1_1_1_1_1_1	0.0560467
degenerative	Ref	AGCAAAGGCCGCTAGT-1_1_1_1_1_1_1_1_1_1_1_1	0.226345
reference	Ref	AGCAAAGGCCGCTAGT-1_1_1_1_1_1_1_1_1_1_1_1	0.610746
transitioning	Ref	AGCAAAGGCCGCTAGT-1_1_1_1_1_1_1_1_1_1_1_1	0
adaptive - epi	Ref	AGCAACATATCTTATT-1_1_1_1_1_1_1_1_1_1_1_1	0.429119
adaptive - str	Ref	AGCAACATATCTTATT-1_1_1_1_1_1_1_1_1_1_1_1	0
cycling	Ref	AGCAACATATCTTATT-1_1_1_1_1_1_1_1_1_1_1_1	0.00166504
degenerative	Ref	AGCAACATATCTTATT-1_1_1_1_1_1_1_1_1_1_1_1	0.281597
reference	Ref	AGCAACATATCTTATT-1_1_1_1_1_1_1_1_1_1_1_1	0.28762
transitioning	Ref	AGCAACATATCTTATT-1_1_1_1_1_1_1_1_1_1_1_1	0
adaptive - epi	Ref	AGCAACCGAAAGTAAT-1_1_1_1_1_1_1_1_1_1_1_1	0.129357
adaptive - str	Ref	AGCAACCGAAAGTAAT-1_1_1_1_1_1_1_1_1_1_1_1	0
cycling	Ref	AGCAACCGAAAGTAAT-1_1_1_1_1_1_1_1_1_1_1_1	0
degenerative	Ref	AGCAACCGAAAGTAAT-1_1_1_1_1_1_1_1_1_1_1_1	0.258322
reference	Ref	AGCAACCGAAAGTAAT-1_1_1_1_1_1_1_1_1_1_1_1	0.612321
transitioning	Ref	AGCAACCGAAAGTAAT-1_1_1_1_1_1_1_1_1_1_1_1	0
adaptive - epi	Ref	AGCACCAGTACTCACG-1_1_1_1_1_1_1_1_1_1_1_1	0.065706
adaptive - str	Ref	AGCACCAGTACTCACG-1_1_1_1_1_1_1_1_1_1_1_1	0
cycling	Ref	AGCACCAGTACTCACG-1_1_1_1_1_1_1_1_1_1_1_1	0
degenerative	Ref	AGCACCAGTACTCACG-1_1_1_1_1_1_1_1_1_1_1_1	0.253888
reference	Ref	AGCACCAGTACTCACG-1_1_1_1_1_1_1_1_1_1_1_1	0.680406
transitioning	Ref	AGCACCAGTACTCACG-1_1_1_1_1_1_1_1_1_1_1_1	0
adaptive - epi	Ref	AGCACTACCTCACCAG-1_1_1_1_1_1_1_1_1_1_1_1	0.087463
adaptive - str	Ref	AGCACTACCTCACCAG-1_1_1_1_1_1_1_1_1_1_1_1	0
cycling	Ref	AGCACTACCTCACCAG-1_1_1_1_1_1_1_1_1_1_1_1	0
degenerative	Ref	AGCACTACCTCACCAG-1_1_1_1_1_1_1_1_1_1_1_1	0.264792
reference	Ref	AGCACTACCTCACCAG-1_1_1_1_1_1_1_1_1_1_1_1	0.647745
transitioning	Ref	AGCACTACCTCACCAG-1_1_1_1_1_1_1_1_1_1_1_1	0
adaptive - epi	Ref	AGCACTTAAGGACGCC-1_1_1_1_1_1_1_1_1_1_1_1	0.0530193
adaptive - str	Ref	AGCACTTAAGGACGCC-1_1_1_1_1_1_1_1_1_1_1_1	0
cycling	Ref	AGCACTTAAGGACGCC-1_1_1_1_1_1_1_1_1_1_1_1	0.00851647
degenerative	Ref	AGCACTTAAGGACGCC-1_1_1_1_1_1_1_1_1_1_1_1	0.106292
reference	Ref	AGCACTTAAGGACGCC-1_1_1_1_1_1_1_1_1_1_1_1	0.832173
transitioning	Ref	AGCACTTAAGGACGCC-1_1_1_1_1_1_1_1_1_1_1_1	0
adaptive - epi	Ref	AGCAGAAGGAGAAAGA-1_1_1_1_1_1_1_1_1_1_1_1	0.0832799
adaptive - str	Ref	AGCAGAAGGAGAAAGA-1_1_1_1_1_1_1_1_1_1_1_1	0
cycling	Ref	AGCAGAAGGAGAAAGA-1_1_1_1_1_1_1_1_1_1_1_1	0.00500828
degenerative	Ref	AGCAGAAGGAGAAAGA-1_1_1_1_1_1_1_1_1_1_1_1	0.733197
reference	Ref	AGCAGAAGGAGAAAGA-1_1_1_1_1_1_1_1_1_1_1_1	0.178515
transitioning	Ref	AGCAGAAGGAGAAAGA-1_1_1_1_1_1_1_1_1_1_1_1	0
adaptive - epi	Ref	AGCAGCCAGATGAATA-1_1_1_1_1_1_1_1_1_1_1_1	0.0590747
adaptive - str	Ref	AGCAGCCAGATGAATA-1_1_1_1_1_1_1_1_1_1_1_1	0
cycling	Ref	AGCAGCCAGATGAATA-1_1_1_1_1_1_1_1_1_1_1_1	0.0119241
degenerative	Ref	AGCAGCCAGATGAATA-1_1_1_1_1_1_1_1_1_1_1_1	0.028861
reference	Ref	AGCAGCCAGATGAATA-1_1_1_1_1_1_1_1_1_1_1_1	0.90014
transitioning	Ref	AGCAGCCAGATGAATA-1_1_1_1_1_1_1_1_1_1_1_1	0
adaptive - epi	Ref	AGCATATCAATATGCT-1_1_1_1_1_1_1_1_1_1_1_1	0.00339433
adaptive - str	Ref	AGCATATCAATATGCT-1_1_1_1_1_1_1_1_1_1_1_1	0.0225869
cycling	Ref	AGCATATCAATATGCT-1_1_1_1_1_1_1_1_1_1_1_1	0.00685153
degenerative	Ref	AGCATATCAATATGCT-1_1_1_1_1_1_1_1_1_1_1_1	0.0383237
reference	Ref	AGCATATCAATATGCT-1_1_1_1_1_1_1_1_1_1_1_1	0.928843
transitioning	Ref	AGCATATCAATATGCT-1_1_1_1_1_1_1_1_1_1_1_1	0
adaptive - epi	Ref	AGCATTACGAGGCAAG-1_1_1_1_1_1_1_1_1_1_1_1	0.0525131
[truncated: 144,461 more rows]

## Sheet: Figure 3a P values
	AKI	CKD
reference	2.3461e-160	2.16929e-34
degenerative	4.15553e-49	1.73599e-09
cycling	1.33356e-09	2.71476e-45
transitioning	7.41496e-11	0.955538
adaptive - epi	3.07431e-40	0.000258313
adaptive - str	8.80732e-25	0.0468383

## Sheet: Figure 3c
Cell Type	Cell State	odds	pvalue	log2_odds
MYOF	Adaptive	2.63578	9.83564e-31	1.39823
cycMYOF	Adaptive	4.22809	0.00241005	2.08001
FIB	Adaptive	1.51916	6.34164e-10	0.603278
M-FIB	Adaptive	1.5014	5.35113e-05	0.586313
dM-FIB	Adaptive	1.91508	0.000885287	0.937403
aFIB	Adaptive	1.32014	0.0454382	0.400689
dFIB	Adaptive	3.90138	4.02906e-31	1.96398
B	Adaptive	1.48499	0.218198	0.570452
PL	Adaptive	0.359586	1.32525e-24	-1.47559
T	Adaptive	1.47369	0.00666087	0.559435
NKT	Adaptive	0.774066	11.3114	-0.369471
MAST	Adaptive	0.725294	0.489575	-0.463363
MAC-M2	Adaptive	1.28377	0.00171911	0.360383
MDC	Adaptive	1.90753	9.82823e-15	0.931706
cDC	Adaptive	0.730782	20.5015	-0.452488
pDC	Adaptive	0.814183	15.2608	-0.296575
ncMON	Adaptive	2.24217	1.61155e-11	1.1649
N	Adaptive	4.38469	9.06313e-19	2.13247
MYOF	Degenerative	1.99829	7.21746e-22	0.998765
cycMYOF	Degenerative	3.46817	0.00158039	1.79418
FIB	Degenerative	1.45179	7.05318e-13	0.537835
M-FIB	Degenerative	1.16343	0.818151	0.218384
dM-FIB	Degenerative	1.77021	0.000104673	0.823922
aFIB	Degenerative	1.41908	4.34124e-06	0.504957
dFIB	Degenerative	3.33811	5.88084e-36	1.73903
B	Degenerative	2.42138	7.22917e-21	1.27583
PL	Degenerative	0.839019	0.0275569	-0.253224
T	Degenerative	2.07766	1.65724e-22	1.05496
NKT	Degenerative	1.86748	6.73809e-08	0.90109
MAST	Degenerative	0.995557	32.1937	-0.00642412
MAC-M2	Degenerative	0.866359	0.156811	-0.206963
MDC	Degenerative	1.73221	7.51966e-17	0.792611
cDC	Degenerative	0.917888	63.4986	-0.12361
pDC	Degenerative	1.16197	12.307	0.216568
ncMON	Degenerative	2.12425	2.95311e-16	1.08696
N	Degenerative	4.55197	8.0357e-33	2.18649
