# Supplementary material for: An atlas of healthy and injured cell states and niches in the human kidney
Source: Nature. 2023 Jul 19;619(7970):585–94. doi: 10.1038/s41586-023-05769-3 (PMC10356613; doi:10.1038/s41586-023-05769-3)
Supplement: Supplementary file 9 — Source Data Fig. 4 [file 41586_2023_5769_MOESM9_ESM.xlsx]

## Sheet: panel_b_tsne_Neghborhoods
tsneX	tsneY	neighborhood
1.83371	-26.1586	10
-5.10511	-7.84252	3
-5.70924	-7.49514	3
4.63895	-3.81122	7
-1.09748	-14.9539	3
8.79389	-18.5835	2
-2.49094	12.2555	5
-15.9016	-20.2837	1
-0.173616	18.245	5
-4.68854	8.25043	5
-3.24607	-4.39147	3
15.1893	-4.10387	7
-15.8227	-20.4063	1
12.122	-5.21344	7
6.95664	-2.81147	7
24.6559	6.28489	11
17.4778	-6.56761	7
20.9751	0.931819	11
6.31112	-17.9353	3
7.43555	-1.21758	7
8.06016	-1.72448	7
-19.7199	13.6349	8
1.12284	-29.5052	10
5.28681	-1.58125	7
-16.4531	9.4359	8
-3.5537	18.0208	5
-31.0794	-8.11059	9
0.738755	21.0601	4
1.7596	-7.98151	7
-4.2418	-12.853	3
-7.72664	-12.9626	3
-11.8658	-10.4224	3
-3.58203	-1.65078	3
10.2627	-0.234351	7
-4.55393	-11.2572	3
-12.7888	0.949159	9
15.6604	25.4785	13
-3.58151	-4.91552	3
0.443952	9.41305	5
6.53562	0.252269	7
-4.82373	-6.54795	3
-1.07696	-24.236	10
-10.6612	-7.20225	3
-5.09591	-14.4294	3
2.46325	-2.54288	7
-17.1196	15.1223	8
13.7029	-23.5551	2
-14.8913	-15.2956	1
5.58654	16.7867	5
15.4743	-24.8877	2
22.1623	5.23125	11
33.2043	-10.1811	12
-21.5634	12.0507	8
16.6349	-25.3937	2
10.2621	-1.93253	7
-14.5216	11.225	8
15.3964	-5.61253	7
12.2079	-22.2594	2
-10.3725	-10.973	3
8.3183	-7.70328	7
-11.5544	-1.28677	9
31.0578	10.4034	11
6.72661	-1.43145	7
-12.5291	-5.70024	3
-22.5399	14.8163	8
9.71148	-6.77294	7
-10.7364	-10.4568	3
5.31048	20.3975	4
-4.2835	-9.04737	3
-15.9329	-11.0729	3
-5.14282	-14.513	3
6.57989	-5.49829	7
-17.5407	-17.3841	1
-0.75504	25.2175	4
-25.5438	-8.87034	9
-26.6119	-10.4377	9
-12.9266	1.18003	9
3.31684	-0.117354	7
0.592071	6.3348	5
-4.95055	-5.64161	3
-10.4609	-10.7046	3
-24.3624	-1.11195	14
30.8041	-13.6924	12
-21.5333	-1.15684	14
14.7903	-4.51205	7
9.38113	-3.92928	7
8.30967	-2.40495	7
5.57213	10.5495	5
3.97788	-6.13373	3
-14.364	-9.1441	3
-16.9954	-7.05578	14
-17.5497	-13.0773	1
-17.8143	15.354	8
13.4507	-5.18445	7
29.1	11.2483	11
27.2593	-15.6184	12
2.46282	21.1836	4
-4.83113	-8.06821	3
11.8003	-2.93336	7
0.0113276	-27.7746	10
1.19682	-14.0988	13
17.2039	-26.9929	2
-5.28988	-6.93531	3
-2.12517	-8.6296	3
-14.5962	12.3529	8
13.0361	19.3613	13
27.939	-15.7502	12
-0.739781	-25.533	10
3.4657	0.20844	7
-1.51746	-31.807	10
-22.052	-0.145667	14
8.53492	-17.9397	2
15.3769	-6.21857	7
5.56325	-1.71355	7
10.8146	17.2375	13
-12.3023	-5.651	3
-3.58407	-4.36271	3
3.11604	1.55584	7
-19.5854	-1.63286	14
-16.512	-10.0789	7
-23.4351	-1.5281	14
2.9656	-2.14304	7
8.45936	17.2958	13
2.43625	24.326	4
-11.2327	-8.05763	3
5.17771	8.94623	5
17.02	19.7836	13
-4.85373	-9.46559	3
-14.2864	-15.6262	1
24.9922	10.0671	11
1.99786	29.7196	4
-29.8145	-11.2278	9
2.54345	8.74504	5
-17.7341	-15.0406	1
6.83118	-7.11649	7
-2.88405	-1.86758	3
-17.5105	9.9862	8
-13.5343	-10.1053	3
-11.4308	19.3054	8
-17.6157	-9.08528	3
2.13377	7.21883	5
-5.24753	-28.0357	10
0.210962	-33.7132	10
-11.5582	-10.7652	3
-12.1535	-4.97906	3
-5.82487	4.94644	3
-11.149	12.4627	8
-20.3967	-15.2039	14
-20.8363	14.9475	8
-10.3556	-10.2578	3
8.4627	-7.49627	7
-3.39376	13.9801	5
12.1724	3.50187	7
17.8188	3.74718	3
-24.6341	0.238802	14
-11.9864	-0.355472	9
-20.4461	-9.94415	9
-1.25817	-24.2828	10
11.1853	-22.9608	2
2.09012	0.983516	7
-21.5174	-5.11538	14
10.6751	-21.1963	2
19.2553	2.32625	11
-14.9021	-6.43489	3
-5.01567	-9.87493	3
21.0338	6.81001	11
-15.5636	-9.13237	3
-16.4413	-10.0008	3
-18.2576	-21.5892	1
31.6002	10.6066	11
15.1971	-0.917984	7
-4.16257	-1.91574	3
7.80056	-1.65058	7
17.5625	-8.12352	7
-17.9723	-16.6033	1
12.945	-9.51889	7
-0.877187	-11.7897	3
4.14059	-3.96254	7
-3.69306	-5.16397	3
9.38256	-2.4861	7
5.6866	25.5171	4
-18.927	18.8123	8
-6.64176	-10.8593	3
12.2593	-2.44481	7
27.4998	6.01904	11
2.71504	-3.9736	7
-1.90762	12.8845	5
-13.2074	-7.61236	3
-26.134	-6.16522	9
-15.0049	-10.5747	3
17.6127	26.4276	13
-21.048	14.3783	8
-18.1511	-18.7327	1
-15.037	-17.3697	1
-16.7082	8.13503	8
-1.32301	-5.75229	3
-13.8461	12.1035	8
-16.7514	-9.82791	3
6.1981	24.7844	4
-4.93029	-3.24952	3
-21.6362	-1.00629	14
1.81509	-31.2031	10
-18.7349	9.9654	8
-14.8567	-11.0331	3
16.854	-6.96369	7
-12.6809	0.357413	9
-6.90891	-19.3596	2
-12.8927	1.13554	9
0.632828	-32.9762	10
-24.0342	-4.96986	14
-21.023	23.2886	8
12.3853	-1.50375	7
-0.129414	-31.0023	10
-5.58447	-9.02557	3
-13.8349	10.9751	8
3.67774	-0.219963	7
-3.75668	-1.23889	3
-23.9181	-10.3766	9
-19.354	-0.9997	14
-2.00206	-5.61123	3
-26.4926	-11.403	9
-23.3262	-4.10137	14
17.3428	23.7208	13
-4.58267	-9.0702	3
11.3311	-0.866004	7
-23.8051	-0.756158	14
12.1506	2.8923	7
-11.7485	-10.5433	3
-4.28092	-12.3528	3
22.4174	9.4436	11
13.613	24.2959	13
15.345	-22.7229	2
-18.0474	-23.9086	1
2.8406	4.72187	5
21.0984	1.95159	11
-17.6445	-20.7926	1
8.25524	5.65315	7
-18.1366	12.2123	8
-21.5692	-1.0432	14
3.75249	-2.51727	7
10.9408	-20.0071	2
23.2145	-0.207427	7
-3.83177	-4.96112	3
-30.75	-11.8555	9
34.4016	-10.726	12
3.0017	13.731	5
0.0734143	-24.4826	10
-8.71803	-12.366	3
8.34808	-1.2726	7
3.62694	1.52033	7
-3.35702	-6.29558	3
-5.25698	-11.3479	3
-11.1809	-10.9474	3
-21.7995	13.5673	8
18.7435	11.6985	11
-14.4686	-9.80957	3
-17.9309	-22.1905	1
-26.5095	-7.44854	9
2.02215	7.70958	5
9.49115	-6.28274	7
-21.1564	20.256	8
12.2447	-2.3583	7
-19.8439	-4.11898	14
-22.1558	-1.84087	14
-22.2982	20.318	8
12.991	-2.47576	7
-8.89974	-10.0207	3
1.82309	-9.78955	6
9.36372	-22.9809	2
0.288456	9.58493	5
-14.9905	13.4236	8
17.3742	-6.05179	7
2.91696	1.99854	7
-15.108	-8.19016	3
13.6969	-2.21233	7
3.94002	1.21411	7
-0.0110613	0.517272	3
-2.04979	10.8365	5
-18.7354	-9.71552	9
26.9434	-14.1935	12
-26.2499	-3.39469	14
-25.6796	0.690432	14
2.57659	13.9461	5
-15.9775	9.62871	8
14.5225	21.6391	13
21.0643	5.68158	11
25.3549	-16.0417	12
-23.608	-3.49108	14
0.183428	19.0066	5
11.036	-0.594244	7
3.01361	20.8196	4
11.5544	5.08235	7
-5.37131	-7.81181	3
-17.9634	-4.57964	14
-0.826	-1.07337	13
-20.2486	11.1327	8
-25.9792	-10.4315	9
13.1719	-20.6894	2
7.94826	-11.4698	7
11.0877	-1.38327	7
-27.5649	-12.4137	9
3.24554	12.8461	5
-2.47783	10.2331	5
-17.0842	8.33651	8
-12.5113	0.369582	9
3.6498	-3.13023	7
1.82535	11.7211	5
22.0079	2.56165	11
2.42172	10.9178	5
10.8714	24.0143	13
-5.78951	6.06759	5
11.1035	-22.2343	2
1.49797	-12.5329	3
-5.02622	4.26482	3
-0.297845	11.7544	5
5.12388	-0.963045	7
9.9305	-3.74793	7
15.5422	-4.8914	7
-24.7485	0.873482	14
-22.7682	-5.47858	14
-12.0479	9.98193	7
3.87463	12.0922	5
-18.9153	18.4824	8
-17.7902	12.1221	8
-21.7025	-10.7416	9
17.3007	20.4084	13
-17.7061	-24.1511	1
4.45715	0.614317	7
-23.2697	9.3143	3
-31.6489	-12.3329	9
-13.8367	8.66477	7
7.47878	-5.72221	7
10.5517	7.47128	5
10.8956	-1.42782	7
3.00842	22.4805	5
4.96655	-3.2553	7
-16.5561	-15.5467	1
-14.8212	14.202	8
-17.3713	8.74391	8
3.15303	19.6287	5
-3.89684	-2.97406	3
2.51669	12.0231	5
-19.3539	13.8846	8
32.0042	-14.2704	12
-4.24917	-8.32657	3
-16.3708	-8.82919	2
2.01813	-1.96138	7
-11.8778	-13.8651	3
19.1761	5.41921	11
-12.2034	-5.37731	3
-17.4144	-17.8726	1
0.344116	-27.8738	10
4.38812	-2.61358	7
-2.55269	-29.1518	10
-5.1981	-16.4324	3
-3.87366	-3.13443	3
5.54195	17.2917	5
24.0014	-2.10738	7
2.92985	8.20283	5
-1.26471	26.6088	4
-13.0797	-9.14752	3
2.44743	30.1607	4
3.07626	-3.73043	7
-20.234	-4.07968	14
-13.5626	13.52	8
12.6881	-1.86524	7
10.351	-0.185202	7
-12.1164	-10.6845	3
2.73643	26.4816	4
-17.9684	-14.7086	1
-25.3022	-11.915	9
-19.3861	-6.45741	14
-21.1317	-10.4411	11
-0.48425	-13.6709	3
-7.04564	3.55587	3
-5.01846	16.8013	5
0.485559	3.49915	5
-22.6536	-3.56556	14
-27.2189	-4.81569	14
-4.23376	-12.6787	3
-3.36792	-5.47844	3
-26.1624	-0.229824	14
28.3809	-17.0288	12
16.1339	-25.4916	2
-27.1573	1.2966	14
-23.2822	-0.15358	14
-13.4354	-7.60944	3
15.1502	-7.00211	7
-13.7892	11.229	8
2.01469	-0.576093	7
5.0952	-2.40368	7
21.7107	4.95676	11
-16.8376	7.70574	8
35.0812	-10.475	12
-19.1564	-14.422	1
-16.9328	-13.4188	1
1.68759	13.1938	5
13.5859	-6.40299	7
-2.85925	17.5476	5
-15.8648	-12.1464	1
-27.7717	-10.5553	9
-1.95946	-22.9926	10
-4.70805	-14.3295	3
29.855	-13.857	12
19.8858	11.8446	11
-5.96674	-9.43949	3
-5.21882	4.50167	3
-5.35601	24.2461	14
19.4659	2.96366	11
13.5659	-3.89781	7
-0.948433	10.9326	5
-4.33621	-7.08921	3
-27.7196	0.143512	14
-27.7416	0.0778545	14
-28.11	-9.33436	9
-2.38333	3.77337	5
-5.21168	-8.24382	3
9.54756	17.0489	13
-1.59443	18.0386	5
0.476781	13.8372	5
5.02739	-4.52733	7
-27.4405	-9.36834	9
-3.9121	18.1391	5
-18.3655	-1.74211	14
25.6979	-16.4315	12
-3.53532	-1.93248	3
-6.40447	-15.2194	3
0.8257	10.0256	5
-10.5956	-9.94014	3
0.0298128	26.2659	4
6.19028	-5.07728	7
-23.4147	0.184726	14
-19.6858	-3.8109	14
9.01258	22.6258	13
4.86704	-0.273786	7
-17.7044	-18.9864	1
0.243525	6.30802	5
-21.6578	19.9723	8
-18.2425	-4.62285	14
-15.2976	-9.34418	3
-22.9009	9.96379	8
9.79396	6.09053	7
-12.8648	1.08349	9
-23.8624	-0.42477	14
-6.43659	-3.91869	3
-25.1459	-11.0065	9
18.611	-7.421	7
-4.58188	-5.80127	3
-12.2332	-9.69407	3
-7.78779	5.86235	5
-28.1152	-9.03709	9
-28.8527	-9.71923	9
-3.61153	-1.57143	3
-21.6676	-5.55269	14
-21.6054	10.9759	8
-0.486449	17.7585	5
12.0237	-20.6117	2
-11.2134	-10.2096	3
16.8034	2.41567	7
-5.1334	5.05565	5
-18.1195	-18.5457	1
-1.03729	-35.5517	10
19.023	10.1363	11
-21.6133	-5.24336	14
9.03109	0.326399	7
-1.29423	-36.1645	10
6.91687	2.90725	7
4.11581	-6.21237	3
-17.7637	-19.4294	1
6.99333	-20.2932	2
25.7648	4.59286	11
28.9106	-14.1784	12
9.362	-6.4413	7
0.560598	-2.2423	3
-3.50506	-24.7021	10
10.4267	16.1305	13
-17.0851	-10.0805	7
3.6976	-3.11715	7
1.69512	-0.845621	7
7.10487	14.8046	5
-30.2993	-5.36139	9
1.74469	17.1716	5
19.7685	5.11791	11
7.91859	1.71717	7
2.31004	25.6903	4
-17.9442	-24.3487	1
-20.3286	-7.3823	9
-9.24252	18.9438	5
15.79	-24.4778	2
-3.60338	-6.65844	3
-11.4921	-10.9832	3
-19.2854	23.1827	8
0.803213	-8.41551	6
-3.28257	-10.2901	3
-12.6752	-5.47198	3
-11.8389	-0.657695	9
6.98052	-1.83325	7
9.7886	-2.22887	7
-15.2817	12.593	8
-0.737808	24.2403	4
-17.6501	-20.7988	1
7.01489	-2.46802	7
17.6982	-6.69027	7
12.7088	-5.88505	7
1.68501	10.3537	5
25.1161	0.912531	11
4.24464	-9.65832	6
-26.5281	-5.75097	9
-5.10998	-7.12453	3
-3.53787	-13.0422	3
1.5723	9.52962	5
-8.41156	22.6725	4
-3.07068	-4.76199	3
-10.4078	-10.6651	3
15.7638	-26.6112	2
-17.9144	16.2537	8
-10.9718	-10.6379	3
-25.7318	-9.91221	9
13.5057	-23.2116	2
-24.9997	0.944635	14
-25.7663	-1.96885	14
-2.16174	6.90014	5
-18.9781	-15.5576	1
8.60181	1.47425	7
4.58138	-7.32313	3
-23.8719	-10.2316	9
-10.4937	-4.59801	3
7.88036	0.937583	7
-3.12124	0.0704833	3
-9.51783	-9.93027	3
3.26378	28.3297	4
17.3361	28.6012	13
35.0277	-10.4982	12
-5.14907	-14.8365	3
-24.0467	-2.17484	14
-4.98112	-16.6533	3
-17.8855	12.6672	8
-21.6651	-0.516516	14
-19.3844	-1.02287	14
-1.32543	12.3246	5
-17.7617	-19.0884	1
-23.0455	23.1341	8
-5.14322	-15.0641	3
7.88336	-1.74273	7
12.8834	-1.7988	7
10.8113	-3.73935	7
-15.9911	-14.5368	1
29.4581	10.0425	11
2.75438	7.71341	5
-15.3889	-15.7333	1
12.822	-1.82915	7
-25.9285	-3.77539	14
1.65116	-1.26343	7
2.33206	30.4821	4
5.41204	1.66571	7
0.114764	-34.9264	10
-7.42557	-5.19516	3
5.80193	1.77823	7
6.63398	-20.7262	2
-5.50598	-8.02809	3
-4.38426	-14.9941	3
7.07396	-0.594786	7
1.12905	18.6079	5
-0.699306	-13.2577	3
-5.27408	-10.8702	3
-11.4202	-0.872558	9
-2.77581	10.6461	5
12.7299	-4.27811	7
-23.0112	23.1696	8
14.4133	-4.39858	7
-10.7559	-8.4112	3
20.5623	3.14249	11
-31.8886	-12.4995	9
-3.41284	-1.92538	3
6.3671	-19.8752	2
-15.8424	11.6966	8
3.38239	-4.63636	7
-16.0929	-13.8105	1
-5.62251	-7.63287	3
-23.2435	-8.96861	9
-4.98173	-6.69564	3
10.1468	-5.84482	7
7.80441	-11.4859	7
15.6428	-26.3922	2
7.63238	21.0691	13
-14.2937	15.3757	8
17.134	28.9399	13
1.32338	-26.7684	10
-19.3482	-4.14403	14
1.64601	11.1505	5
11.7639	-0.972197	7
7.43972	-18.7991	2
33.6297	-12.2652	12
-16.9941	-9.39014	3
-23.1652	0.199624	14
-10.6624	-7.19477	3
2.39552	0.728239	7
23.2129	-0.678505	7
10.2195	-5.95805	7
-2.5131	-12.0175	3
8.93335	5.87479	7
2.286	-26.1369	10
11.3061	-16.2655	7
-14.8993	9.66896	8
-4.91839	-9.47322	3
6.54943	-5.59075	7
3.65084	-6.07214	3
7.00059	-19.4234	2
-1.13191	-13.2724	3
-12.3784	-10.9209	3
17.1431	24.4666	13
0.110091	23.0749	4
-16.9859	-6.26437	14
5.02511	-19.1854	3
-10.3633	-10.7056	3
1.19849	3.32725	5
-2.33221	-30.8099	10
1.31619	-35.7259	10
-7.52986	5.43991	3
14.815	-6.28817	7
-22.9654	-1.3034	14
7.80224	-18.9696	2
9.44335	-17.4299	2
-26.2042	0.549921	14
-21.3937	22.8473	8
-16.1469	-8.63876	3
-1.57536	-5.70603	3
-10.9229	-9.33115	3
-18.3302	-12.4411	1
3.42257	-5.07979	7
-16.9763	-10.3071	7
-22.2786	-5.31953	14
9.74607	-1.80809	7
14.5126	28.0751	13
7.3204	-17.0519	2
-25.6125	1.45186	14
12.1467	0.714682	7
-15.7812	-9.39469	3
18.7477	3.64023	3
-17.5378	12.1029	8
-12.2108	-9.31952	3
13.3201	27.3346	13
9.95275	-2.83921	7
-1.32186	6.55456	5
18.8402	-3.9861	7
12.5709	-23.9523	2
-16.0072	-19.7172	1
-5.20939	-8.40405	3
-13.8128	-1.42938	9
22.82	-0.582278	7
-27.3764	-10.1625	9
-5.47207	-9.8381	3
-21.8485	9.49388	8
14.1642	-24.4224	2
10.9827	20.0042	13
-6.37671	-13.1358	3
-0.993337	24.7201	4
-14.6218	10.8761	8
-26.1589	-6.39633	9
-3.49107	14.8667	5
-2.81169	-23.6351	10
0.76436	11.0353	5
-3.30128	8.85429	5
-18.2014	-21.716	1
32.8238	-12.8508	12
-2.31927	0.493559	3
2.50606	9.12233	5
34.1021	-11.7014	12
3.66046	18.1161	5
-5.90128	-13.8577	3
-21.6999	8.47515	3
12.0432	-23.2736	2
-23.1298	9.43712	3
23.8942	0.620111	11
-5.11729	8.10836	5
-26.9711	-9.96066	9
13.5154	-2.91673	7
-24.6306	3.9192	14
-24.5284	0.360506	14
-19.6575	-1.71897	14
-5.02302	-6.17191	3
-23.9924	-5.61124	14
21.3566	1.48643	3
-10.0376	-7.94247	3
2.6544	11.4384	5
3.58597	-5.68653	3
-29.8246	-12.4162	9
-8.87249	-10.2511	3
-3.11036	11.0892	5
-14.9793	-8.974	3
24.3038	-15.1519	12
-2.47096	12.1712	5
22.2087	14.3324	11
12.8305	-2.53822	7
-24.5119	-4.91291	14
10.7959	-3.15321	7
-2.64584	-33.1051	10
-1.99619	12.7256	5
23.4212	-13.9659	7
4.50139	10.0866	5
-16.5993	8.62775	8
13.8727	-0.12497	7
-29.0165	-3.78596	14
-7.13145	-11.5105	3
-17.6386	-5.07777	14
24.4914	13.2548	11
11.4354	-19.545	2
-8.91901	-12.6953	3
-6.59194	-6.00874	3
27.6203	-11.4952	12
6.18993	-2.39339	7
-32.4601	-9.44079	9
-25.3426	-4.34736	14
-28.9382	-9.42234	9
6.65331	8.39943	5
-2.08546	-14.4883	3
23.1905	-0.40056	7
-29.7542	-13.1354	9
12.8498	-1.871	7
14.7701	-4.81089	7
6.81958	5.7071	7
-12.5304	0.648438	9
-13.2636	-7.82451	3
-20.0764	-1.1023	14
-13.485	23.4634	13
32.8919	-10.5927	12
9.59008	-2.56486	7
-19.8857	19.5483	8
2.67999	9.49262	5
-8.47902	-11.9619	3
-11.2681	-8.3162	3
-19.5288	-14.653	14
-21.6226	14.2514	8
8.83928	5.16437	7
0.762822	14.912	5
-0.573088	-24.8517	10
11.5777	-22.1479	2
-0.511623	-24.5541	10
-26.0845	-13.1588	9
-15.8607	12.1151	8
-4.93436	-9.9036	3
7.43573	-4.36458	7
-6.73148	-12.2112	3
-12.8289	21.9484	8
-23.448	18.0181	8
8.35622	-19.822	2
-18.6166	17.9413	8
17.5213	26.532	13
0.143175	-35.049	10
-21.4668	16.1473	8
-2.76913	10.8272	5
-17.4853	-17.7073	1
15.1562	23.2799	13
-8.13328	4.66098	3
-22.648	-1.38914	14
-19.0449	18.4449	8
-10.5669	-10.316	3
6.86933	-22.089	2
2.66202	8.2359	5
-23.2068	-1.30833	14
-5.3219	-4.60095	3
-17.9249	-4.93255	14
-17.2922	-17.3349	1
9.04552	-7.43857	7
-17.6118	18.7415	8
20.2367	8.19335	11
12.8421	-1.83105	7
29.0657	10.8842	11
-6.77078	-13.0491	3
-18.162	-22.2135	1
15.4227	-24.7471	2
-24.1422	-8.30347	9
14.9087	25.4382	13
16.6553	1.52108	7
-25.8783	1.41712	14
-7.44019	-12.0798	3
-2.15867	-22.7408	3
34.9546	-10.6039	12
24.0142	9.36011	11
-5.37983	-8.11451	3
0.999327	15.6903	5
-13.4278	10.5353	8
-17.3946	-1.92352	14
0.649557	-29.7802	10
3.88205	-6.59424	3
-5.08591	-14.7266	3
-14.3692	-15.4473	1
-1.39206	0.0157202	3
-4.35688	-4.09687	3
-17.2056	-14.1642	1
0.266287	-31.8494	10
10.6266	0.41591	7
-2.92581	0.107576	3
-24.8632	-2.45835	14
9.70763	-2.15834	7
1.90508	1.56857	7
7.6084	-2.21639	7
-9.13885	-6.95556	3
-0.673746	18.1639	5
-24.5072	-11.7751	9
-12.3684	9.83997	7
-4.81138	-15.869	3
-12.5238	14.2667	8
-9.48071	-11.786	3
5.62377	1.78996	7
-4.63387	-12.2894	3
-0.169865	-11.0606	3
-1.51638	-12.5359	3
-10.6287	21.5613	8
6.83639	-5.52731	7
16.7974	24.0422	13
12.1219	-5.18138	7
27.1956	-11.7092	12
-0.125582	23.9032	4
2.86507	6.34462	5
-0.0763452	18.512	5
-0.812032	24.8141	4
-23.9766	-8.21002	9
12.2709	18.9143	13
-4.60072	-7.60321	3
12.3283	-6.58658	7
7.17458	-1.27147	7
22.1503	9.86646	11
-26.9175	-0.411347	14
1.7731	7.4104	5
10.836	-2.32658	7
-18.3472	-20.5764	1
23.5625	-14.2873	12
-32.1882	-12.7571	9
0.0617045	-28.9324	10
-17.9676	-5.37391	14
-20.3451	-1.40253	14
2.9185	25.9709	4
-18.1943	-22.3639	1
14.8521	-24.1176	2
-9.42754	-8.76261	3
-12.1532	-0.119264	9
19.9773	3.67291	11
-19.8546	-2.17035	14
7.27639	14.5531	5
2.77923	22.9994	4
-2.00105	5.26622	5
-22.7577	-0.746932	14
-26.2237	-10.5686	9
-0.0227854	26.0822	4
-18.2001	-16.0862	1
-14.915	12.0124	8
12.3913	-5.43342	7
15.8295	20.6122	13
9.51879	18.2171	13
-4.83988	-13.3754	3
-2.19297	-5.84416	3
-2.59953	14.7421	5
-26.9883	-10.9246	9
-26.745	-11.0863	9
4.80594	-1.33832	7
-26.3445	-0.617265	14
-4.52805	-0.84108	3
-22.546	14.6665	8
8.84897	0.584705	7
-22.3779	16.549	8
15.9945	-6.85453	7
-27.8556	-10.909	9
-12.0881	-5.48688	3
-24.3436	-5.50532	14
6.11158	-2.23536	7
-22.7229	-3.63775	14
-21.8554	-0.9949	14
-19.2899	18.5952	8
-28.1259	-10.5362	9
27.7685	5.92091	11
-1.20708	-36.7542	10
-24.8009	18.1314	8
-22.8251	21.077	8
-12.5846	0.561716	9
8.80188	-2.87643	7
-11.3691	-10.3979	3
-18.7984	17.273	8
26.0178	6.08675	11
-21.6082	12.6387	8
2.53	8.64894	5
-1.57519	-27.2197	10
17.6401	-7.61255	7
-6.7275	-5.04518	3
6.82315	-3.7981	7
-9.39628	18.154	5
-19.8822	-5.93792	14
-26.3574	-12.3717	9
-15.1047	-14.97	1
-2.57559	8.05316	5
-25.5519	-11.827	9
12.4807	-3.07697	7
5.71429	8.73666	5
28.4535	-15.3618	12
3.21907	1.19116	7
-17.5709	15.1869	8
6.84176	14.6604	5
-28.9822	-11.7431	9
-16.073	-18.4152	1
-20.4493	13.0975	8
12.4837	-5.31871	7
-0.857542	24.169	4
-1.12482	-30.005	10
1.48812	24.2254	4
25.5818	11.2148	11
0.0465651	17.2962	5
-2.73327	-4.27689	3
-25.0211	17.4138	8
-16.0398	-9.16282	3
-3.09894	5.82703	5
-0.907417	21.7151	4
-21.0174	-3.56142	14
-12.0524	20.6449	8
-2.44366	10.2563	5
-26.7705	-2.48813	14
-24.5433	0.709594	14
-26.6681	-1.96042	14
-3.59376	-5.27781	3
5.11357	-3.93848	7
-18.7396	-4.42039	14
5.64244	10.8525	5
-1.48399	-9.35032	3
13.1653	-2.23258	7
11.7561	23.1115	13
-12.8171	18.0186	8
-24.7448	-1.17392	14
-27.471	0.891144	14
-27.6094	1.3722	14
0.530286	0.750124	3
-4.33008	3.91947	3
-27.4223	-12.1227	9
15.7857	20.0196	13
15.0923	26.1022	13
8.82595	-5.62659	7
2.9871	-0.732575	7
-26.8938	-9.00786	9
-26.361	1.00315	14
1.75997	16.8327	5
9.33546	-17.2033	2
-22.3995	-1.62964	14
-22.6684	2.1393	14
7.27672	5.99183	5
2.7027	25.9893	4
-19.6617	12.694	8
-24.2712	-9.1769	9
14.5994	-7.78245	7
4.54156	1.68233	7
-3.82365	1.91176	3
1.61588	29.1069	4
-1.03791	-12.9058	3
-3.32013	-8.54822	3
19.444	1.7992	11
9.33485	-4.76294	7
-4.53708	-27.5838	10
-16.6077	-15.346	1
11.7246	-21.4921	2
-18.3882	-19.8622	1
0.99966	-0.660529	3
-22.0962	14.6008	8
7.93462	3.97304	7
-27.5758	-0.0569966	14
-1.41985	20.9381	4
-23.7025	-0.95956	14
-3.22559	-1.94758	3
-8.86291	-12.1888	3
-4.73877	-11.989	3
26.7989	-15.2308	12
7.25024	-1.61339	7
5.70806	17.2663	5
11.5607	5.42082	7
2.55528	10.1117	5
13.4616	-3.24908	7
-12.6692	-15.183	3
-23.2535	0.627572	14
-23.2986	-5.13286	14
1.14592	-2.46064	7
10.7354	-3.86939	7
-24.0164	-10.5075	9
-14.7848	-8.87638	3
8.34331	-1.82366	7
15.1689	-0.353586	7
20.8693	2.07036	11
-1.76311	-40.2522	10
-20.2255	19.587	8
5.84663	17.7246	5
31.9796	-10.4377	12
15.897	-3.97173	7
-11.2466	13.3136	8
23.1467	14.2919	11
-15.0431	-12.3316	3
-17.4499	13.5754	8
2.00018	8.22181	5
3.08624	22.4267	5
5.61441	20.7995	4
0.202208	-28.7613	10
12.0167	-4.88255	7
-2.93812	-6.77288	3
-3.89249	8.3273	5
-9.02429	-9.67573	3
4.96616	-17.734	2
14.8782	-0.765046	7
-12.2444	-4.83599	3
22.5706	4.60338	11
17.5498	-6.8029	7
-4.77379	-9.94249	3
-22.1148	-0.987758	14
8.43625	22.2053	13
8.04825	17.1461	13
23.6903	9.41704	11
-8.95468	-9.64369	3
10.144	-20.4666	2
4.35098	14.1725	5
14.7675	-7.1842	7
-26.6246	-9.08295	9
-16.1771	10.9483	8
20.4644	12.3925	11
-1.40555	-3.20624	3
15.4228	20.7966	13
17.0721	-26.7714	2
25.2538	-15.6506	12
-2.77658	9.90538	5
31.9576	10.8297	11
-20.7157	14.9691	8
-20.4064	-4.2712	14
-0.276859	-33.9869	10
-22.0804	-2.62245	14
10.002	0.758153	7
-9.86231	-10.4702	3
-30.2609	-9.46427	9
-6.26069	8.39969	5
-19.4911	-3.54182	14
4.97794	-0.0208493	7
-18.1299	-22.8059	1
8.05937	21.5763	13
-18.124	-21.2752	1
-19.2171	10.4979	8
-21.459	20.4902	8
-2.02093	1.85153	3
10.4982	-3.09297	7
15.3	21.7504	13
-18.6575	16.6971	8
-21.1871	-5.05828	14
-27.4196	-10.3329	9
-19.893	19.9746	8
8.4672	-20.9167	2
8.81054	-4.00163	7
1.5645	7.72259	5
6.33983	13.9218	5
-21.6688	-0.299176	14
-25.1177	3.85911	14
7.4682	23.8972	13
-8.38633	22.4211	4
17.2972	-5.73902	7
-13.3112	12.9415	8
-2.72654	-27.0193	10
7.87005	-1.78255	7
17.4331	-6.27929	7
0.740698	22.1785	4
-5.01633	-14.5295	3
-2.06634	-28.1942	10
-18.6986	-1.78364	14
14.4521	-5.83985	7
23.2743	-1.05681	7
1.91222	-25.7742	10
10.8286	-3.09872	7
13.3531	-4.49379	7
-3.48169	-24.1786	10
-3.4431	13.7794	5
-25.3683	-5.80259	9
16.8092	24.0529	13
1.26493	-25.202	10
-8.62588	-10.9016	3
11.2006	-22.2039	2
5.98592	-16.7009	3
12.0034	-4.27275	7
-16.9183	-17.9471	1
-12.553	-5.43291	3
-0.257124	19.327	5
-17.1077	-15.826	1
-16.251	-20.041	1
9.96688	15.9596	13
21.8581	11.4587	11
-16.1339	-20.512	1
18.0139	-8.32766	7
-23.6242	10.8444	8
25.0969	11.1717	11
25.0261	7.85192	11
-1.25016	1.64388	3
8.91556	-18.3436	2
-5.3218	-13.8705	3
-18.392	-20.3332	1
-16.8144	-18.8672	1
-1.21871	16.8561	5
-30.7169	-11.1308	9
1.36101	4.24689	5
2.19325	8.94551	5
13.4992	-23.3975	2
30.0499	10.0532	11
9.36434	-22.5353	2
12.4078	-6.44013	7
11.7547	-1.74914	7
9.75375	-0.0403262	7
-17.4284	-17.0418	1
-5.31631	4.92441	3
-3.04863	16.8258	5
-12.9546	1.21386	9
21.0463	4.39677	11
7.30642	-3.2186	7
-0.654673	21.7616	4
-18.061	17.0554	8
6.01485	9.95208	5
-10.6187	-5.06543	3
31.1341	-13.5554	12
1.56849	13.3061	5
3.17382	-3.294	7
25.6114	7.46992	11
-15.1913	-12.2592	3
-12.6216	0.309459	9
-18.1722	-16.9619	1
-16.6281	-9.62104	3
-4.87071	-14.464	3
7.4344	-3.85958	7
5.6928	-19.5494	3
-11.4796	-8.0542	3
17.6593	-8.17086	7
-18.1674	-20.2681	1
-21.1988	-0.84012	14
-18.9478	-1.63369	14
-14.7411	8.54578	8
23.5856	-14.6116	12
18.2935	22.6512	13
0.495152	-12.1351	3
24.1962	4.48056	11
-1.05578	22.6096	4
19.2489	6.99828	11
15.4147	-6.01643	7
-23.6054	-9.03392	9
-23.7222	-11.4172	9
-20.3357	-5.52624	14
4.06041	-3.1801	7
-14.2323	-5.28762	3
-25.5587	-4.95679	14
-24.743	-1.55872	14
20.7407	11.7685	11
-5.23669	-2.72682	3
10.8237	-2.55681	7
7.73398	20.177	13
-11.1075	-8.93196	3
-18.4607	-20.9823	1
-17.285	-19.1428	1
-24.7725	-10.7177	9
-18.0561	-20.2388	1
-14.7685	11.6576	8
15.2178	20.8431	13
-0.957423	2.30484	5
13.6768	-21.4225	2
-3.27747	0.439536	3
-10.4187	-12.2243	3
-2.46786	10.2313	5
-16.6234	7.2776	8
-27.0454	0.0391843	14
10.4775	14.4944	13
10.1633	26.2989	13
0.175216	-27.118	10
28.9586	8.41322	11
-21.2892	2.03569	14
-12.5094	0.400024	9
-1.90288	-8.55044	3
-4.71761	5.58929	3
-15.7006	-12.6429	1
12.9349	24.3739	13
23.648	2.5643	11
-17.8972	-4.70349	14
-4.09766	-1.86348	3
-8.58344	3.48662	3
-24.1058	-6.1567	9
-2.24231	22.4787	4
-24.2648	-10.7101	9
-17.0978	-14.1782	1
31.2676	9.0959	11
-3.08366	12.4738	5
-5.7421	4.87811	3
12.0943	26.8253	13
-16.5907	-15.7981	1
13.4622	-22.8075	2
1.81254	13.7421	5
9.34754	15.7624	13
31.4785	-11.1391	12
-0.0716592	-32.7454	10
-20.937	-4.13521	14
-28.6144	-7.84731	9
-7.41591	-14.6244	3
2.52826	-0.535973	7
17.5835	-7.74364	7
-12.823	-10.6876	3
-1.40643	-39.2707	10
-25.7551	0.693991	14
-3.31132	-10.5055	3
4.93903	0.0713571	7
-22.5601	-0.569664	14
10.159	1.47962	7
3.86538	-0.928292	7
-23.3947	-7.93446	9
-22.7128	-0.95848	14
-20.4953	-1.28222	14
25.0762	-1.08796	7
-1.14295	-14.95	3
7.96284	-20.4146	2
3.59034	0.174902	7
-19.1001	16.7462	8
-23.5628	0.839896	14
-14.4474	9.33756	8
-17.7758	-21.8125	1
28.6588	-16.7167	12
-2.46537	-30.5069	10
2.85929	7.52088	5
16.2456	-25.7363	2
32.2762	-13.1393	12
3.22121	2.1536	7
24.8325	1.2055	11
0.650122	-32.1963	10
17.3919	28.5057	13
14.0394	-2.4258	7
0.842654	-27.0058	10
-12.6009	-9.66191	3
3.76483	2.36458	7
0.951593	27.7646	4
-5.17773	-21.329	3
5.89975	-5.11192	7
32.2918	-13.228	12
11.6034	22.094	13
-20.9679	17.6619	8
-0.939595	19.9612	4
8.7481	-0.206228	7
-9.38904	18.4485	5
5.34616	-4.59573	7
-25.3232	0.865734	14
-17.8472	-18.2633	1
-13.3631	-7.8747	3
-22.0879	19.308	8
2.95105	20.7724	4
-25.4849	-12.6651	9
-5.88514	-7.29496	3
-11.5645	12.4166	8
2.86734	18.6014	5
-22.362	-1.83503	14
19.5993	3.55529	11
3.95474	2.5105	7
-1.16267	-38.16	10
8.91612	-6.18375	7
-16.8824	-16.5415	1
-18.0625	-20.2915	1
-14.3045	-11.7612	3
10.8503	17.7243	13
19.4243	28.2132	13
-2.89656	-6.56517	3
11.5626	-4.60096	7
-2.46699	12.2606	5
-9.70592	-8.18131	3
-10.0706	-0.932662	3
-1.4888	21.7404	4
-24.9981	0.93356	14
-26.5418	-0.473756	14
10.2773	25.4034	13
16.3417	-25.9205	2
-1.20126	-38.153	10
-19.0821	-11.3745	9
-19.3034	-2.42852	14
9.08423	18.5504	13
31.6857	-10.7964	12
-16.9602	13.4155	8
24.9788	9.4521	11
1.36958	14.8896	5
0.128896	-1.77041	3
-4.33532	-4.24059	3
8.05874	-0.305578	7
-18.132	16.9692	8
-20.1239	-15.3465	14
9.11544	19.0373	13
-17.272	-19.4871	1
8.34481	-18.7735	2
-13.3416	6.95767	8
-18.7234	-23.9387	1
15.403	20.3515	13
-26.3138	-2.69873	14
-0.940719	5.96705	5
-6.72262	-1.20625	3
1.26592	7.40452	5
-16.7153	-20.8028	1
1.49875	7.97786	5
6.48288	-21.5174	2
-12.9093	-6.99322	3
-4.44148	-13.9407	3
-2.28961	-14.628	3
21.9761	5.66726	11
-24.3977	-10.3174	9
-4.38793	-26.6042	10
20.7525	9.26212	11
-21.1835	21.7988	8
0.186298	-13.8695	3
-17.0202	-6.68176	14
-27.5195	-4.49453	14
-3.38698	-4.15983	3
-7.95327	19.0917	5
6.37271	3.99411	7
-18.1407	-22.1451	1
-23.0147	-10.9355	9
-12.124	20.8007	8
-2.33655	4.69649	3
-19.8885	-5.3566	14
-22.5422	-0.167421	14
11.2156	-18.7307	2
8.43523	-19.6821	2
2.82663	13.1467	5
11.9795	1.06936	7
2.64516	-9.7055	6
-22.2942	22.1427	8
4.80647	0.127813	7
-1.44536	-37.8584	10
26.9178	7.11256	11
16.3651	25.2129	13
1.27884	7.11862	5
-14.6776	-7.50866	3
25.4838	-16.3339	12
1.35236	4.83192	5
-9.01654	-7.99223	3
-2.04858	0.889385	3
19.4017	13.786	11
-20.7913	24.8294	8
2.52934	-4.31129	3
-18.9112	0.325721	11
12.0872	-6.82802	7
10.5067	15.5596	13
-26.2042	-13.0383	9
-20.9846	-4.48739	14
-4.05186	-7.90233	3
8.78967	-11.376	7
12.8736	-7.23139	7
9.12599	-21.6583	2
1.13629	3.1545	5
-18.4858	-15.2748	1
10.1948	-6.64242	7
1.00421	3.68081	5
-25.917	-12.7715	9
-7.20387	-5.31496	3
29.0983	8.09797	11
-8.10771	-4.77061	3
4.87294	-5.81043	7
-22.1643	-10.8773	9
-1.25586	-38.9713	10
15.6372	22.4645	13
6.3742	13.8163	5
7.47923	-18.2187	2
-26.3653	-12.5822	9
-16.7249	-9.83762	3
12.1007	-21.4291	2
-2.14875	-27.1639	10
10.2005	-18.7623	2
-15.8531	-9.85426	3
10.3999	-4.32271	7
0.22566	19.1416	5
-13.6601	-15.4072	1
-17.3819	-17.7193	1
9.79323	-19.7677	2
-20.6658	-6.00357	14
0.859101	-13.4765	3
24.9569	-15.3688	12
15.8286	-7.377	7
-3.78403	-0.286405	3
5.53253	0.16492	7
-11.184	-1.25093	3
8.65958	-0.542067	7
25.4132	-14.4093	12
24.7161	-16.9131	12
-2.77054	-1.06656	3
-15.088	-11.1645	3
-5.11832	-12.4682	3
-5.45501	10.2079	5
-9.84235	-4.54655	3
-1.78897	10.6686	5
2.50361	1.62359	7
1.12059	15.025	5
-4.74881	5.73872	3
18.1691	28.6561	13
2.62652	6.29096	5
-9.07739	-6.24977	3
-21.8343	-1.92679	14
8.82627	1.03186	7
-17.7175	16.938	8
-25.5055	-11.7005	9
28.688	-15.622	12
-24.8814	15.2197	8
-23.6944	-0.0118334	14
10.3443	21.6873	13
26.119	-15.8397	12
-1.06816	15.3245	5
-21.7059	18.9622	8
-23.1655	-9.30908	9
-2.17413	10.855	5
8.95785	-16.8679	2
-18.6492	10.6172	8
-25.0217	-11.1379	9
-4.79557	-13.7353	3
-19.4815	14.2475	8
19.381	11.2006	11
0.357565	3.51904	5
30.8199	-11.0778	12
-13.7744	14.7605	8
-19.7833	10.7589	8
-15.3054	14.7429	8
20.4691	2.10919	11
-23.7311	-0.308352	14
17.4222	26.918	13
13.4449	26.3874	13
-2.32706	-26.5034	10
10.1797	-5.48884	7
1.04605	11.9321	5
-6.19562	-8.27823	3
2.34097	2.91421	7
-20.8558	13.9217	8
-12.5738	13.7296	8
0.0527575	-14.2054	3
-12.1452	-10.8998	3
-16.3326	-19.8779	1
-4.9431	-11.0954	3
-2.4261	-9.32613	3
14.5655	-23.7222	2
-19.7617	20.0248	8
15.7853	-4.30128	7
-23.0638	9.27313	3
18.095	-5.17188	7
3.69113	6.71749	5
-18.204	15.0472	8
-12.6635	-4.77451	14
-13.022	1.34221	9
-4.62178	1.77238	3
21.1759	1.61897	11
1.33983	-23.2052	7
10.7241	19.671	13
2.27118	2.5903	7
9.19252	-2.27514	7
10.0221	-21.5143	2
25.1847	10.6155	11
-25.3608	0.994657	14
9.39257	-5.68139	7
-16.2222	-16.2612	1
24.1578	-1.04131	7
-31.9844	-12.6496	9
-22.732	9.45893	8
0.664231	12.5302	5
11.7484	-4.98622	7
8.83754	-3.39152	7
1.51181	-28.7162	10
-0.32832	21.4725	4
-26.9321	1.9109	14
-21.1488	22.0762	8
26.7411	6.01156	11
-1.51101	-3.5557	3
2.7006	-28.4574	10
14.2311	-6.10038	7
2.20594	-2.30145	7
-18.3406	-4.22366	14
-29.0614	-10.2556	9
-2.58232	0.269301	3
24.9577	4.14099	11
-13.3999	-8.72919	3
-25.2389	-5.86308	9
-17.9051	-24.645	1
27.1652	-16.0667	12
29.9018	9.69524	11
-4.46095	-12.6384	3
19.0579	7.83968	11
-0.967931	15.1829	5
12.5867	-3.86615	7
6.25449	0.682944	7
-18.8665	18.27	8
-13.7531	14.0911	8
12.3664	-4.34308	7
-6.91322	5.70337	3
-1.04997	25.1796	4
6.59093	9.52349	5
35.0567	-10.9496	12
-12.7636	15.5447	8
-18.0974	-20.8233	1
-4.66856	-13.7598	3
-4.61923	-14.2855	3
6.52862	22.6827	4
9.60653	0.965287	7
-22.8305	-0.995078	14
-16.7487	-12.5558	1
19.6872	3.87913	11
1.32543	-4.99556	3
-17.8081	9.98379	8
-11.2563	-10.7793	3
22.7019	6.83793	11
9.89462	-7.37522	7
13.1796	-2.47607	7
-2.38173	-31.3758	10
20.2773	11.8105	11
19.1155	27.4484	13
15.8615	-24.3381	2
-20.4618	0.430897	14
-1.85819	1.89645	5
-17.8582	-18.7538	1
-3.19475	8.24913	5
16.7474	-26.2774	2
-19.1853	19.5907	8
-25.2452	-3.04123	14
-2.44153	-4.94171	3
-3.32551	-5.81424	3
24.1122	2.44238	11
14.2005	-6.20707	7
18.1422	-4.72641	7
-16.619	6.3336	8
-2.75187	-7.28955	3
18.4262	21.6436	13
-26.8749	-10.3997	9
-19.1587	-6.98328	3
14.9305	-5.40209	7
12.3525	-2.23971	7
-17.9828	17.6453	8
-25.3727	-2.93996	14
-6.51299	-11.5315	3
17.6567	3.57595	3
-18.7288	-4.31254	14
-1.84012	10.8225	5
4.6387	25.7469	4
0.0900968	-35.3592	10
19.3292	11.0207	11
20.64	2.14891	11
2.24876	-0.339018	7
0.625622	-29.935	10
13.9738	-3.85316	7
2.12639	-8.74525	6
13.0562	-5.02922	7
-18.0012	-19.1506	1
-18.4888	-15.5026	1
-12.9907	1.25099	9
-16.5662	-11.6514	1
14.3011	-4.63615	7
14.5652	-2.57994	7
-0.630233	16.8178	5
11.7669	-1.9588	7
-24.0536	22.0859	8
0.316912	3.52598	5
12.2586	-4.05121	7
-2.74975	21.7576	4
8.15209	0.571573	7
10.9402	-1.43511	7
-19.9102	9.4279	8
1.72203	2.18722	7
28.8422	-14.0967	12
15.0351	-5.98345	7
6.97639	-4.98209	7
-1.58834	-33.9434	10
15.279	-24.171	2
9.64017	0.73135	7
9.18788	20.3998	13
10.3743	-5.60248	7
-11.1505	-7.98889	3
-17.9556	14.2287	8
7.15364	17.1747	13
-2.30857	-22.5557	3
-2.16836	9.63596	5
16.424	-8.20409	7
-0.86302	14.63	5
-23.9779	0.433421	14
-17.0532	-15.1029	1
-12.8259	-7.20471	3
8.00261	21.5126	13
-2.0915	-8.13596	3
21.9778	-1.83448	7
6.89151	-2.61385	7
-0.671261	-14.2274	3
9.51396	1.61634	7
-5.49555	-9.13312	3
-18.5891	-3.2681	14
-24.9856	0.998466	14
2.86941	-8.64781	6
-23.1798	-0.275842	14
-0.0528911	20.0089	4
-2.01465	-8.08304	3
-15.4828	13.1636	8
-13.9308	-15.7356	1
10.9393	-2.79627	7
-0.192497	18.7555	5
-25.3784	-7.32266	9
-23.9216	-9.90355	9
19.0609	5.14248	11
11.1001	-2.62523	7
-23.3034	-1.06074	14
12.8861	-20.9064	2
-1.02807	-30.5249	10
-12.9703	1.27142	9
-8.93005	-12.3365	3
-1.57515	-39.846	10
-0.860536	25.1423	4
-6.01824	5.21301	3
-26.4793	-3.86295	14
15.7245	-5.34877	7
-17.1239	-23.4427	1
-21.5738	-0.921204	14
-6.66389	-4.3991	3
2.80649	19.1635	5
2.1048	15.544	5
7.56883	-5.7151	7
-19.2921	-6.88698	3
29.5037	9.2826	11
-17.4364	-21.0665	1
11.5143	24.8266	13
6.92296	5.70582	7
-26.3089	-7.29958	9
23.7312	3.37699	11
15.9829	-25.8944	2
3.16016	12.2469	5
17.6243	-26.7071	2
3.47558	0.709547	7
-6.27547	-13.5189	3
6.63332	23.0682	4
-18.1505	15.0462	8
-26.4205	-12.7808	9
30.8884	-13.8169	12
3.12762	-10.3203	6
-23.194	25.9632	8
-2.1055	-8.45362	3
7.65825	-19.3736	2
-26.6331	-7.29271	9
-20.1284	-4.54176	14
-3.55624	-5.10631	3
-20.9575	-10.3065	11
3.3092	21.4937	4
21.5754	13.9341	11
17.5979	-3.49602	7
28.9914	-14.7828	12
12.4919	-15.6174	7
7.35089	16.1377	5
29.3614	-14.4359	12
21.3652	7.00866	11
-5.73065	-13.9666	3
-5.27156	-6.8627	3
-26.2698	-4.4773	14
-2.83786	-28.9571	10
-2.57358	-31.5975	10
2.54915	24.0539	4
11.0397	6.50445	5
-24.9128	0.653889	14
-27.309	1.07742	14
-27.6163	1.42975	14
-17.3289	-19.7562	1
-4.95264	-11.8923	3
15.3513	-6.29046	7
-0.99721	18.034	5
13.6161	-6.02232	7
-16.9221	16.5899	8
6.08177	-3.62625	7
1.15965	-8.10039	6
-30.3418	-11.3071	9
-0.0987847	-34.083	10
12.7205	-21.2046	2
-1.31615	22.981	4
-17.2372	-6.3545	7
13.8705	21.1032	13
-1.69756	-34.7446	10
-21.7627	17.8953	8
-17.8412	12.8076	8
-27.6723	-6.60942	9
5.54205	-0.480751	7
-1.23716	-12.6057	3
-14.0913	15.6352	8
-1.80177	-4.06541	3
-17.2742	-5.90137	14
29.0321	7.27614	11
-1.32413	-38.4978	10
-5.70399	-1.60632	3
0.81273	9.93252	5
-6.72843	-5.19439	3
4.80345	7.35492	5
23.3472	2.88422	11
23.9895	13.3424	11
-31.8769	-12.9669	9
-17.5578	13.6751	8
-11.8638	-9.46858	3
11.5348	-19.5929	2
-0.205109	25.4205	4
-15.1695	-6.8199	3
11.3793	-19.8136	2
12.7538	0.518351	7
11.3258	24.4064	13
-26.7901	-12.2853	9
-5.15833	-15.1606	3
-18.6262	10.967	8
24.1479	-2.05099	7
0.35609	12.5359	5
-4.34777	-7.59677	3
15.6744	-6.66805	7
-10.5587	-5.22602	3
-1.17218	-30.1493	10
-1.85533	-24.8603	10
8.52315	-20.5098	2
-20.6844	22.5519	8
-4.03806	4.0567	3
2.30588	6.92312	5
34.3978	-11.3315	12
-4.00687	-3.73818	3
9.15757	15.306	5
10.5604	19.1057	13
-13.1373	-5.91739	3
12.8547	-2.49276	7
-18.2041	11.8977	8
10.9246	6.96833	5
25.1837	2.18985	11
15.506	-4.38089	7
-16.9255	-9.73055	3
-21.4082	21.5469	8
-3.85203	-13.4833	3
-1.32099	-14.5348	3
-23.9829	-2.42206	14
-24.3475	-6.42423	9
-8.15619	-12.1422	3
-5.60049	7.59234	5
-12.3928	14.4329	8
22.0643	4.56521	11
-25.2032	-9.87556	9
-26.5314	1.22693	14
9.43658	22.6616	13
2.15699	2.68316	7
4.53687	-0.330643	7
-8.45708	-10.3107	3
-29.3573	-14.8579	9
6.39983	17.3714	5
-14.8547	9.80373	8
8.43827	4.48217	7
-20.2558	20.6508	8
6.15337	1.63511	7
-24.5182	10.6929	3
7.12831	24.5252	4
-13.0337	-8.85648	3
21.2636	12.1691	11
-26.9374	0.5139	14
19.9583	3.43281	11
15.4645	23.4873	13
31.2892	-10.5024	12
-5.78818	-8.13481	3
2.50941	-9.91616	6
-16.7357	-14.7062	1
-21.6125	-0.355411	14
-21.9921	21.7488	8
11.1317	-18.883	2
-26.1473	1.44653	14
-23.0265	21.4103	8
-0.400139	27.1114	4
-2.41544	3.33937	3
16.5983	-8.1556	7
-24.2874	24.1791	8
1.30488	13.632	5
23.8416	-15.7145	12
0.640186	17.9889	5
0.760112	24.6866	4
19.071	22.3385	13
15.5957	-7.40792	7
9.39962	-1.8585	7
18.78	-4.81014	7
7.31016	16.9111	13
15.0756	-24.0866	2
24.0599	-2.36832	7
-0.143658	14.0017	5
11.5503	-23.3013	2
-21.9953	0.0231078	14
-27.1407	-8.58245	9
-18.3827	-23.2726	1
-21.9324	0.247456	14
-26.3791	-0.83509	14
-4.8115	9.69964	5
24.5959	-1.20865	7
-25.1889	1.36723	14
-17.8452	8.94245	8
-0.309674	21.9298	4
-21.8079	-10.986	9
-5.74232	5.08653	3
2.40153	8.85064	5
-5.33909	-12.6098	3
-26.6019	-0.117794	14
7.91215	-5.42102	7
8.81456	-18.8197	2
13.9212	-23.5826	2
15.3174	23.4068	13
12.4796	-5.06605	7
3.35798	-2.02727	7
-17.0962	-6.7019	14
11.6446	-4.8971	7
-8.89433	0.464896	7
7.2912	5.34513	7
-3.0705	-30.8407	10
2.50396	24.2874	4
3.28151	7.68077	5
-22.6405	-3.79835	14
-25.5981	-10.4459	9
-27.9121	-4.78663	14
-20.2337	21.04	8
-0.977731	20.6563	4
7.15769	8.01621	5
-21.7114	23.7213	8
29.7966	-15.5374	12
-19.0754	-2.00154	14
28.2633	10.9621	11
-24.016	10.6377	8
-27.1264	1.3981	14
21.0316	3.29409	11
-17.9334	-21.4988	1
-28.1295	1.67411	14
-26.3922	-5.57315	9
2.39776	14.5498	5
-5.05137	3.93328	3
5.81401	-0.10561	7
-26.2374	-10.7735	9
-22.6467	-3.15828	14
-2.26061	21.7002	4
0.201267	-13.558	3
-25.4646	-11.5877	9
14.69	-4.50301	7
2.01012	6.41445	5
-18.0614	-1.77415	7
-19.0812	14.6241	8
10.1214	-3.1643	7
-2.88663	-15.368	3
4.80342	0.515237	7
-20.5905	19.013	8
-5.17399	-13.3022	3
10.5052	-2.92531	7
-3.83004	-6.67009	3
-8.07797	-12.4213	3
-20.2246	18.9512	8
-4.98848	-15.0649	3
-6.3539	-13.7792	3
-4.59515	-2.03966	3
-16.84	18.0244	8
-19.1915	10.0102	8
-24.602	-8.25032	9
-13.1027	-10.5109	3
-5.50239	-12.3347	3
-0.281949	1.78686	3
-15.2478	12.3287	8
-26.7467	-2.93873	14
-4.75642	5.37496	3
19.7268	11.1603	11
12.6988	-2.72623	7
-11.2261	13.3774	8
7.10679	-20.0037	2
-1.15247	25.4217	4
14.7868	22.6765	1
23.3133	-1.50253	7
-11.4366	-1.02403	3
-27.5609	-11.2276	9
-3.6306	10.0339	5
-17.8298	-23.6579	1
6.68711	-18.5436	2
-22.8782	24.894	8
20.1783	7.91059	11
-12.6197	-5.35924	3
-1.72913	-7.83864	3
13.884	-7.81598	7
-20.9697	11.3013	8
-15.1592	-11.7735	3
-2.01821	-30.181	10
-17.986	10.949	8
-0.892006	7.49516	5
-13.2635	-8.6561	3
-27.9984	1.83953	14
-25.6578	-0.849016	14
-2.41	-37.0211	10
7.69598	-6.273	7
13.9359	-23.6292	2
26.6482	6.8618	11
11.8069	-5.3961	7
32.8341	-13.0595	12
28.9689	-14.011	12
-22.9201	9.75685	8
6.59909	14.797	5
-5.80881	-10.5061	3
-16.1789	9.47435	8
-20.1605	-4.32937	14
-0.848015	21.9344	4
-7.8833	-9.99095	3
2.21378	-9.61006	6
-17.4739	12.9848	8
-18.3064	-9.61989	9
11.8679	-9.58468	7
-22.1175	23.8119	8
7.14948	15.9633	5
10.8351	-20.1258	2
-16.1529	-16.8939	1
-10.7003	-11.4499	3
2.90072	-0.158734	7
-18.8713	-9.59232	9
-14.5846	12.4265	8
-12.8833	-1.42535	9
-3.69043	10.8388	5
18.1736	11.6727	11
-10.8136	-10.3357	3
-21.3071	-10.6132	9
6.14983	5.4588	11
7.36094	14.8288	5
-4.12343	-3.3415	3
-19.0497	20.1601	8
-10.4914	-9.71521	3
-16.1684	-15.6783	1
19.672	9.04961	11
-30.2767	-11.0739	9
-10.6565	-11.0989	3
1.26268	24.0078	4
8.92715	-5.33796	7
-18.218	-6.5383	3
-4.79671	-10.6521	3
-0.487645	9.27436	5
6.82799	9.73354	5
24.9266	11.3181	11
8.53286	16.9331	13
5.73484	19.8338	5
8.11725	-11.355	7
-1.95098	-26.0834	10
-15.832	-14.8934	1
9.68109	-2.84033	7
-2.14691	23.1341	4
17.6458	20.1681	13
10.1266	-6.40796	7
26.5617	7.19556	11
-4.91107	-2.79579	3
-17.961	-1.90733	7
-2.97419	-4.02883	3
32.5944	-9.33293	12
-19.2945	16.6124	8
-24.952	-2.23814	14
-4.14443	-11.9891	3
6.53942	22.0346	13
-21.0264	-1.12239	14
1.14685	-28.8699	10
7.54828	-6.47315	7
-17.7958	-18.7881	1
-0.510571	23.9705	4
-6.20289	-12.7379	3
-4.2084	1.30039	3
-7.2722	-5.89036	3
13.3322	-4.4806	7
-24.1911	-1.71059	14
16.8881	24.4163	13
-4.38064	-2.55708	3
6.04496	10.7149	5
-14.223	10.7837	8
10.0256	16.6027	13
-23.6899	-0.505557	14
9.46562	-18.5934	2
21.19	3.12447	11
18.8794	-7.77793	7
-0.0379819	-12.8971	3
13.3479	-4.45397	7
-17.2016	-5.98854	14
28.1334	10.7015	11
0.786584	14.9312	5
-27.7926	1.61043	14
-17.8743	16.8725	8
-3.58134	3.13426	5
-21.6462	-5.27007	14
-7.78734	20.3438	5
-16.1674	-9.7896	3
-1.28846	-2.06649	3
-23.5645	10.819	8
-23.0789	-1.33472	14
7.83224	-3.80102	7
0.15636	21.4068	4
1.15837	6.45474	5
-5.87465	-11.6037	3
16.4283	-26.0724	2
-22.9598	24.0987	8
-27.4536	1.78764	14
-0.538674	14.1752	5
-28.8445	-11.8518	9
2.62241	9.76742	5
-14.477	8.49292	8
-14.0053	-8.39521	3
13.2342	23.2471	13
9.47362	-7.4002	7
-4.62406	10.4683	5
-2.68457	-8.42652	3
-24.0214	-9.19104	9
6.86034	-5.36966	7
31.4256	-9.01374	12
12.7779	-1.50682	7
-1.52661	-39.2376	10
-17.5839	-18.2256	1
16.8468	-24.8344	2
-12.2997	-10.9008	3
-16.3261	11.3749	8
-4.03841	-13.2052	3
-18.7814	10.0154	8
14.3122	-23.3733	2
-15.9037	-11.5746	1
1.40023	12.0183	5
-21.6133	14.4519	8
-22.9804	9.82577	8
[truncated: 18,641 more rows]

## Sheet: panel_c_stackedbar
neighborhoods	variable	value
1	MPO	0.0803898
2	MPO	0.0814061
3	MPO	0.0731343
4	MPO	0.114419
5	MPO	0.0769583
6	MPO	0.231156
7	MPO	0.0657238
8	MPO	0.0808989
9	MPO	0.0965406
10	MPO	0.0519578
11	MPO	2.99787
12	MPO	0.416571
13	MPO	0.329019
14	MPO	0.0958789
1	CD68	0.00609013
2	CD68	0.0157262
3	CD68	0.00708955
4	CD68	0.0167442
5	CD68	0.0032066
6	CD68	2.20101
7	CD68	0.0594842
8	CD68	0.00808989
9	CD68	0.0112631
10	CD68	0.000753012
11	CD68	0.00426667
12	CD68	0
13	CD68	0.00340599
14	CD68	0.00925147
1	CD3	0.0365408
2	CD3	0.235893
3	CD3	0.785821
4	CD3	0.845581
5	CD3	0.946862
6	CD3	0.261307
7	CD3	0.3698
8	CD3	0.349213
9	CD3	0.0724055
10	CD3	0.213855
11	CD3	1.1264
12	CD3	0.264672
13	CD3	13.874
14	CD3	0.0824222
1	Glom	0
2	Glom	0.108233
3	Glom	0.212687
4	Glom	0.0474419
5	Glom	0.0691709
6	Glom	0.080402
7	Glom	0.0910982
8	Glom	0.0570787
9	Glom	0
10	Glom	0.0850904
11	Glom	0.144
12	Glom	20.4143
13	Glom	0.223433
14	Glom	0
1	Vess	0.0158343
2	Vess	11.8437
3	Vess	0.136194
4	Vess	0.0716279
5	Vess	0.0522217
6	Vess	0.190955
7	Vess	0.0765391
8	Vess	0.0337079
9	Vess	0.0876911
10	Vess	0.0677711
11	Vess	0.130667
12	Vess	0.0690449
13	Vess	0.0715259
14	Vess	0.0950378
1	VB	0
2	VB	0
3	VB	0.163806
4	VB	0
5	VB	0.0196977
6	VB	0
7	VB	0
8	VB	0
9	VB	3.93484
10	VB	0
11	VB	0.107733
12	VB	0
13	VB	0.0681199
14	VB	0.0454163
1	cTAL	0
2	cTAL	0.172063
3	cTAL	0.58097
4	cTAL	0.346047
5	cTAL	0.323408
6	cTAL	2.1809
7	cTAL	0.811148
8	cTAL	11.884
9	cTAL	0.00241352
10	cTAL	0.716867
11	cTAL	0.684267
12	cTAL	0.191024
13	cTAL	0.465259
14	cTAL	0
1	mTAL	2.64068
2	mTAL	0.601295
3	mTAL	0.961194
4	mTAL	0.577674
5	mTAL	0.395786
6	mTAL	2.73869
7	mTAL	0.063228
8	mTAL	0
9	mTAL	4.05471
10	mTAL	0
11	mTAL	0.868267
12	mTAL	0
13	mTAL	0.804496
14	mTAL	16.3398
1	PT	0
2	PT	1.21092
3	PT	1.62313
4	PT	1.10977
5	PT	1.86486
6	PT	3.53769
7	PT	12.2146
8	PT	3.90022
9	PT	0.00563154
10	PT	2.23268
11	PT	2.58827
12	PT	0.98504
13	PT	0.839237
14	PT	0
1	DTL	0.73447
2	DTL	0.256244
3	DTL	0.523881
4	DTL	0.236279
5	DTL	0.2153
6	DTL	0.974874
7	DTL	0.0166389
8	DTL	0
9	DTL	10.3379
10	DTL	0
11	DTL	0.569067
12	DTL	0
13	DTL	0.299046
14	DTL	2.18167
1	CDDCT	0
2	CDDCT	0.0777058
3	CDDCT	0.183955
4	CDDCT	0.092093
5	CDDCT	0.0604672
6	CDDCT	0.21608
7	CDDCT	0.276622
8	CDDCT	0.169888
9	CDDCT	0
10	CDDCT	16.0354
11	CDDCT	0.248
12	CDDCT	0.0794016
13	CDDCT	0.0558583
14	CDDCT	0
1	CD	17.5481
2	CD	0
3	CD	0.26791
4	CD	0.015814
5	CD	0.0439762
6	CD	0.507538
7	CD	0.00582363
8	CD	0
9	CD	0.160097
10	CD	0
11	CD	0.0746667
12	CD	0
13	CD	0.385559
14	CD	0.783011
1	Alt	0.228989
2	Alt	0.971323
3	Alt	2.04739
4	Alt	28.8288
5	Alt	16.5616
6	Alt	2.14573
7	Alt	2.21007
8	Alt	2.63416
9	Alt	0.43926
10	Alt	1.10542
11	Alt	8.2992
12	Alt	0.72382
13	Alt	13.797
14	Alt	0.658537

## Sheet: panel_d_chordplot
MPO	CD68	CD3	Glom	Vess	VB	cTAL	mTAL	PT	DTL	DCTCNT	CD	Alt
1369485	3795	649335	327589	54568	29982	132815	216651	428854	106059	54558	49819	1883719
3795	74183	1760	1851	6805	0	11499	30176	106771	18313	927	4642	35214
649335	1760	15778647	250351	101867	32976	316408	148638	705964	66240	92038	34713	12031211
327589	1851	250351	14781215	97597	0	149998	0	472712	0	70120	0	292283
54568	6805	101867	97597	7926744	129	82148	171970	452207	107720	54074	5725	393464
29982	0	32976	0	129	7127732	0	151879	0	380617	0	2	45879
132815	11499	316408	149998	82148	0	23152006	1000	4820923	1458	544009	0	1967918
216651	30176	148638	0	171970	151879	1000	33851610	1071	4909875	0	1414244	1018835
428854	106771	705964	472712	452207	0	4820923	1071	55106453	4365	1514079	0	5908552
106059	18313	66240	0	107720	380617	1458	4909875	4365	10653323	0	301609	567928
54558	927	92038	70120	54074	0	544009	0	1514079	0	14567502	0	616582
49819	4642	34713	0	5725	2	0	1414244	0	301609	0	17171317	160821
1883719	35214	12031211	292283	393464	45879	1967918	1018835	5908552	567928	616582	160821	93342594

## Sheet: panel_e_correlations
MPO	CD68	CD3	Glom	cTAL	mTAL	PT	Alt
1	-3.16578e-05	0.108059	0.0486183	-0.0239452	-0.0347231	-0.0590205	0.106509
-3.16578e-05	1	-0.0117023	-0.00771206	-0.00861426	-0.0047741	0.0199279	-0.0135559
0.108059	-0.0117023	1	-0.0118491	-0.036108	-0.0691543	-0.101502	0.262153
0.0486183	-0.00771206	-0.0118491	1	-0.0296165	-0.0541501	-0.0729099	-0.0518331
-0.0239452	-0.00861426	-0.036108	-0.0296165	1	-0.100918	-0.00656414	-0.0651606
-0.0347231	-0.0047741	-0.0691543	-0.0541501	-0.100918	1	-0.246079	-0.139201
-0.0590205	0.0199279	-0.101502	-0.0729099	-0.00656414	-0.246079	1	-0.168136
0.106509	-0.0135559	0.262153	-0.0518331	-0.0651606	-0.139201	-0.168136	1
