# Supplementary material for: An atlas of healthy and injured cell states and niches in the human kidney
Source: Nature. 2023 Jul 19;619(7970):585–94. doi: 10.1038/s41586-023-05769-3 (PMC10356613; doi:10.1038/s41586-023-05769-3)
Supplement: Supplementary file 10 — Source Data Fig. 5 [file 41586_2023_5769_MOESM10_ESM.xlsx]

## Sheet: Figure 5d
Subclass	Count
l2.PL	24
l2.T	27
l2.NKT	17
l2.MAST	7
l2.MAC-M2	35
l2.MDC	17
l2.ncMON	14
l2.cDC	8
l2.pDC	3

## Sheet: Figure 5e
Type	Cluster	Proportion
aFIB	1	0.000153156
aTAL1	1	0.0892684
aTAL2	1	0.0261249
Lymphoid	1	7.62452e-05
C-TAL	1	0.593957
Myeloid	1	1.59967e-05
dC-TAL	1	0.000541801
dFIB	1	0.000238718
dM-FIB	1	0.000119228
dM-TAL	1	0.115039
FIB	1	0.00070073
M-FIB	1	0.00165826
M-TAL	1	0.0978885
Myeloid	1	0.00102827
Myeloid	1	2.42931e-05
MD	1	0.00880966
Myeloid	1	0.000331847
MYOF	1	0.000374598
Myeloid	1	1.57097e-05
Myeloid	1	0.000100788
Lymphoid	1	1.73683e-06
Other	1	0.0632373
Myeloid	1	3.08181e-06
Lymphoid	1	0.000221629
Lymphoid	1	6.88182e-05
aFIB	2	1.96628e-05
aTAL1	2	0.00501738
aTAL2	2	0.00745848
C-TAL	2	0.250106
dC-TAL	2	0.00014806
dM-FIB	2	9.12774e-05
dM-TAL	2	0.117551
FIB	2	0.000250454
M-FIB	2	0.00128437
M-TAL	2	0.604008
Myeloid	2	0.000332538
Myeloid	2	5.79795e-05
MD	2	0.00070282
Myeloid	2	7.7662e-06
Myeloid	2	9.94178e-06
Other	2	0.0127797
Lymphoid	2	9.67155e-05
Lymphoid	2	7.79645e-05
aFIB	3	0.00035322
aTAL1	3	0.454743
aTAL2	3	0.217224
Lymphoid	3	9.65361e-05
C-TAL	3	0.129769
Myeloid	3	0.000132061
cycMYOF	3	3.11397e-05
dC-TAL	3	0.00368442
dFIB	3	0.00107984
dM-FIB	3	0.000286816
dM-TAL	3	0.0376634
FIB	3	0.0025136
M-FIB	3	0.00431863
M-TAL	3	0.0271362
Myeloid	3	0.00215734
Myeloid	3	0.000160375
MD	3	0.0170893
Myeloid	3	0.00268953
MYOF	3	0.00845611
Myeloid	3	0.00117618
Myeloid	3	0.000374647
Lymphoid	3	0.000226413
Other	3	0.0874259
Myeloid	3	3.59324e-05
Lymphoid	3	0.000759009
Lymphoid	3	0.00041725
aFIB	5	0.00199539
aTAL1	5	0.123866
aTAL2	5	0.0312688
Lymphoid	5	0.000208659
C-TAL	5	0.13681
Myeloid	5	0.000313817
Myeloid	5	0.000221396
cycMYOF	5	5.68947e-06
dC-TAL	5	0.011382
dFIB	5	0.00299911
dM-FIB	5	0.00766926
dM-TAL	5	0.101228
FIB	5	0.0367103
M-FIB	5	0.0580542
M-TAL	5	0.140427
Myeloid	5	0.00497544
Myeloid	5	0.000802748
MD	5	0.0296805
Myeloid	5	0.00505816
MYOF	5	0.0032334
Myeloid	5	0.000581522
Myeloid	5	0.000759311
Lymphoid	5	2.85798e-05
Other	5	0.298568
Myeloid	5	3.50921e-05
Lymphoid	5	0.00189014
Lymphoid	5	0.00122768
aFIB	7	0.0188653
aTAL1	7	0.141234
aTAL2	7	0.0113365
Lymphoid	7	0.00871166
C-TAL	7	0.100678
Myeloid	7	0.000167507
Myeloid	7	5.95982e-05
dC-TAL	7	0.00258319
dFIB	7	0.00164425
dM-FIB	7	0.00131349
dM-TAL	7	0.0453892
FIB	7	0.015744
M-FIB	7	0.0122105
M-TAL	7	0.0360842
Myeloid	7	0.00775023
Myeloid	7	0.0211841
MD	7	0.0540812
Myeloid	7	0.00563435
MYOF	7	0.00165882
Myeloid	7	0.0011049
Myeloid	7	0.0047082
Lymphoid	7	0.0012427
Other	7	0.443232
Myeloid	7	0.00123586
Lymphoid	7	0.0501229
Lymphoid	7	0.0120238
aFIB	8	0.000656259
aTAL1	8	0.202313
aTAL2	8	0.0300722
Lymphoid	8	0.000657397
C-TAL	8	0.293273
Myeloid	8	1.5708e-05
Myeloid	8	0.000204237
dC-TAL	8	0.00113201
dFIB	8	0.000235593
dM-FIB	8	0.000161669
dM-TAL	8	0.100105
FIB	8	0.00258566
M-FIB	8	0.0024672
M-TAL	8	0.0144383
Myeloid	8	0.00134308
Myeloid	8	0.000982259
MD	8	0.262006
Myeloid	8	0.00196305
MYOF	8	0.000732503
Myeloid	8	5.87222e-05
Myeloid	8	0.000816093
Lymphoid	8	3.91388e-05
Other	8	0.0821712
Myeloid	8	1.38823e-05
Lymphoid	8	0.000744451
Lymphoid	8	0.000812452
aFIB	11	0.000963453
aTAL1	11	0.179402
aTAL2	11	0.0557598
Lymphoid	11	0.00274521
C-TAL	11	0.206869
Myeloid	11	0.00128933
Myeloid	11	0.00192549
cycMYOF	11	0.000107884
dC-TAL	11	0.0067685
dFIB	11	0.000969715
dM-FIB	11	0.00157206
dM-TAL	11	0.049693
FIB	11	0.00823418
M-FIB	11	0.01328
M-TAL	11	0.0591277
Myeloid	11	0.0798523
Myeloid	11	0.00111933
MD	11	0.0466297
Myeloid	11	0.0719056
MYOF	11	0.00164111
Myeloid	11	0.000913721
Myeloid	11	0.0198534
Lymphoid	11	0.00132422
Other	11	0.183965
Myeloid	11	0.000179847
Lymphoid	11	0.00239963
Lymphoid	11	0.00150814
