# Supplementary material for: An atlas of healthy and injured cell states and niches in the human kidney
Source: Nature. 2023 Jul 19;619(7970):585–94. doi: 10.1038/s41586-023-05769-3 (PMC10356613; doi:10.1038/s41586-023-05769-3)
Supplement: Supplementary file 11 — Source Data Extended Data Fig. 1 [file 41586_2023_5769_MOESM11_ESM.xlsx]

## Sheet: EDFig1e
	18-142	18-162	18-312	3490	3499	3504	3535	3593	3613	KRP446	KRP460	KRP461	KRP462	30-10034	32-10003	32-10034	32-2	33-10005	33-10006	COV-02-0002	COV-02-0010	COV-02-0094	COV-02-0096	29-10006	29-10010	29-10012	29-10013	31-10001	31-10035	3487	29-10008	31-10000	31-10006	31-10013	3477	3479
Ref	1	1	1	1	1	1	1	1	1	1	1	1	1	0	0	0	0	0	0	0	0	0	0	0	0	0	0	0	0	0	0	0	0	0	0	0
AKI	0	0	0	0	0	0	0	0	0	0	0	0	0	1	1	1	1	1	1	0	0	0	0	0	0	0	0	0	0	0	0	0	0	0	0	0
COV-AKI	0	0	0	0	0	0	0	0	0	0	0	0	0	0	0	0	0	0	0	1	1	1	1	0	0	0	0	0	0	0	0	0	0	0	0	0
DKD	0	0	0	0	0	0	0	0	0	0	0	0	0	0	0	0	0	0	0	0	0	0	0	1	1	1	1	1	1	1	0	0	0	0	0	0
H-CKD	0	0	0	0	0	0	0	0	0	0	0	0	0	0	0	0	0	0	0	0	0	0	0	0	0	0	0	0	0	0	1	1	1	1	1	1
	18-142	18-162	18-312	3490	3499	3504	3535	3593	3613	KRP446	KRP460	KRP461	KRP462	30-10034	32-10003	32-10034	32-2	33-10005	33-10006	COV-02-0002	COV-02-0010	COV-02-0094	COV-02-0096	29-10006	29-10010	29-10012	29-10013	31-10001	31-10035	3487	29-10008	31-10000	31-10006	31-10013	3477	3479
C	1	0	1	0	0	0	0.816951	0	0	0.947697	0.437759	1	0.67471	1	1	1	1	0	1	1	1	0	1	1	1	1	0	0	1	1	1	0	0	0	0	1
C-M	0	1	0	0	0	0	0	0	0	0	0	0	0	0	0	0	0	1	0	0	0	1	0	0	0	0	1	1	0	0	0	1	0	0	1	0
M	0	0	0	1	1	1	0.183049	0.494575	0	0	0	0	0	0	0	0	0	0	0	0	0	0	0	0	0	0	0	0	0	0	0	0	1	1	0	0
P	0	0	0	0	0	0	0	0.505425	1	0.0523029	0.562241	0	0.32529	0	0	0	0	0	0	0	0	0	0	0	0	0	0	0	0	0	0	0	0	0	0	0
	18-142	18-162	18-312	3490	3499	3504	3535	3593	3613	KRP446	KRP460	KRP461	KRP462	30-10034	32-10003	32-10034	32-2	33-10005	33-10006	COV-02-0002	COV-02-0010	COV-02-0094	COV-02-0096	29-10006	29-10010	29-10012	29-10013	31-10001	31-10035	3487	29-10008	31-10000	31-10006	31-10013	3477	3479
POD	0.0122978	0.023085	0.0280386	0.00221631	0	0.0125608	0.015	0.00122089	0	0.0174339	0.0090682	0.00298063	0.0328092	0.0105948	0.0191531	0.0246464	0.00159236	0.0129194	0.012789	0.0153605	0.0186285	0.00755024	0.00207541	0.0426136	0.0315142	0.00840576	0.0138227	0.00546448	0.022264	0.0509534	0.0338295	0.00332486	0.000243427	0.00188912	0.00722456	0.0163613
PEC	0.00735196	0.0023085	0.0165916	0.000886525	0	0.00202593	0.00539216	0.000697654	0.000154131	0.0186092	0.00416397	0.0149031	0.00698893	0.00446097	0.0164994	0.0115731	0.00398089	0.0062513	0.0165601	0.0210031	0.0198567	0.00406551	0.00622622	0.0113636	0.00307456	0.0105428	0.00810296	0.0016559	0.0138788	0.0131291	0.0113667	0.00156464	0	0.000799244	0.00301023	0.00359948
PT	0.540837	0.189507	0.293891	0.00531915	0.0999225	0.111426	0.256716	0.0347955	0.0266646	0.428991	0.158323	0.458023	0.223452	0.261338	0.376486	0.384055	0.471338	0.167952	0.399246	0.49279	0.335926	0.201185	0.286406	0.360795	0.705611	0.377689	0.264538	0.126677	0.568021	0.309159	0.34912	0.282417	0.037853	0.138633	0.149308	0.339332
DTL	0.000401016	0.0696747	0.000385852	0.174645	0.127033	0.116694	0.0215196	0.112235	0.0619605	0.00979432	0.0329416	0	0.0966803	0.00148699	0.000692281	0.000857265	0.00159236	0.126276	0.000163961	0	0.00102354	0.0401905	0.00691802	0	0.00230592	0.00199459	0.0629171	0.0890876	0.00419257	0.000312598	0.00270636	0.00762762	0.153359	0.0452663	0.0541842	0.00490838
ATL	0	0.000209864	0	0.00487589	0.00619675	0.0372771	0.00446078	0.0862475	0.10188	0.00626836	0.0850375	0	0.0118424	0.000371747	0	0	0	0.00458429	0	0	0.000204708	0.000116158	0.00484262	0	0.00153728	0.000712352	0	0.000827952	0.000433714	0	0	0.00019558	0.00413827	0.000145317	0	0
TAL	0.0646972	0.26212	0.0845016	0.443262	0.303641	0.217585	0.199902	0.199791	0.0633477	0.0863859	0.0628296	0.0248385	0.192002	0.0552045	0.0636899	0.0885126	0.0883758	0.27214	0.10969	0.100627	0.159263	0.497038	0.473539	0.136364	0.085319	0.201168	0.325548	0.30005	0.0665028	0.0593936	0.233018	0.359085	0.409932	0.597762	0.335942	0.20288
DCT	0.0593504	0.019937	0.044373	0.000443262	0.00154919	0.00648298	0.0495098	0.0013081	0	0.152987	0.0329416	0.204173	0.0652301	0.0548327	0.0879197	0.0623661	0.0812102	0.0108356	0.0782095	0.0990596	0.0886387	0.0593565	0.00830163	0.0653409	0.0169101	0.0416014	0.0119161	0.00794834	0.0436605	0.0321976	0.0254398	0.00058674	0.000486855	0.00537673	0.0156532	0.0225785
CNT	0.03422	0.0342078	0.0605788	0.00310284	0.00619675	0.00769854	0.0655882	0.00279062	0.000924784	0.0699314	0.0369205	0.117238	0.0238789	0.064684	0.0740741	0.0310759	0.0525478	0.0118775	0.0905066	0.0545455	0.0659161	0.0351957	0.00518852	0.0653409	0.0146042	0.0246474	0.00667302	0.0120881	0.0357091	0.0450141	0.0132612	0.00469392	0.000851996	0.0021071	0.025888	0.026178
PC	0.0438444	0.0686254	0.0126045	0.0629433	0.120062	0.0964344	0.059902	0.178599	0.213625	0.0423115	0.3036	0.0223547	0.105611	0.016171	0.016384	0.0267895	0.0429936	0.0816837	0.021151	0.0253918	0.0585466	0.0205599	0.0556901	0.0284091	0.0338201	0.0326257	0.0657769	0.116576	0.0319503	0.0359487	0.0549391	0.066106	0.129869	0.0680084	0.0583986	0.072644
IC	0.0600187	0.0484785	0.057492	0.0292553	0.0178156	0.0810373	0.087451	0.0177902	0.0189581	0.0805093	0.0463588	0.103825	0.0306737	0.0388476	0.0764971	0.0304329	0.0509554	0.0352157	0.0539433	0.0758621	0.0657114	0.0490185	0.0370114	0.116477	0.0284397	0.0326257	0.0357483	0.0606061	0.0316611	0.0681463	0.0373478	0.025621	0.0509981	0.0265204	0.0301023	0.0490838
PapE	0	0	0	0.000443262	0	0	9.80392e-05	0.0051452	0.0337546	0.000195886	0.00101786	0	0.00562997	0	0	0	0.000796178	0	0	0.00031348	0.000204708	0	0.000345901	0	0.00076864	0.00014247	0	0	0	0	0	0	0	7.26586e-05	0	0
EC	0.0816736	0.120672	0.131318	0.112589	0.139427	0.170178	0.0777451	0.134037	0.159371	0.0407444	0.0719904	0.0362643	0.116288	0.0760223	0.0819199	0.0985855	0.0628981	0.128777	0.072143	0.0636364	0.114432	0.0180044	0.038395	0.0738636	0.0299769	0.0549936	0.0848427	0.110283	0.0735868	0.0765864	0.1023	0.0932916	0.110273	0.0451936	0.089103	0.0965314
VSM/P	0.0261997	0.0363064	0.0614791	0.00797872	0.0271108	0.0364668	0.0166176	0.0211912	0.0272811	0.00489716	0.00656982	0.0034774	0.0213551	0.0239777	0.0267682	0.0139306	0.00636943	0.0227131	0.00836203	0.00376176	0.00348004	0.00116158	0.0013836	0.0142045	0.0199846	0.0230802	0.0204957	0.0188773	0.0117103	0.0296968	0.032747	0.0109525	0.0244645	0.0148223	0.0282962	0.0307592
FIB	0.0343537	0.0810073	0.124502	0.102837	0.113865	0.0806321	0.0597549	0.181303	0.257707	0.0156709	0.0831868	0.00397417	0.0221316	0.217286	0.0897658	0.153022	0.0692675	0.0833507	0.0605017	0.00595611	0.0139202	0.0114996	0.0224836	0.0539773	0.0176787	0.10899	0.0657769	0.085279	0.0608645	0.110034	0.0625169	0.0754938	0.0585443	0.0301533	0.116195	0.0700262
IMM	0.0343537	0.0432319	0.0839871	0.0492021	0.0364059	0.0230956	0.0796569	0.0224993	0.0343711	0.0250735	0.0644952	0.00794834	0.0454281	0.174535	0.0696896	0.0741535	0.0660828	0.0352157	0.0765699	0.0410658	0.0538383	0.0549425	0.0511934	0.03125	0.00845503	0.0799259	0.0328885	0.064249	0.0352754	0.168178	0.040866	0.0690397	0.0189873	0.0230328	0.0866948	0.0638089
NEU	0.000401016	0.000629591	0.000257235	0	0.000774593	0.000405186	0.000686275	0.000348827	0	0.000195886	0.000555196	0	0	0.000185874	0.000461521	0	0	0.000208377	0.000163961	0.000626959	0.000409417	0.000116158	0	0	0	0.000854823	0.000953289	0.000331181	0.000289143	0.00125039	0.000541272	0	0	0.000217976	0	0.0013089
	Var1	Freq
1	18-142	7723
2	18-162	4799
3	18-312	8033
4	3490	2275
5	3499	1315
6	3504	2483
7	3535	20612
8	3593	11521
9	3613	6504
10	KRP446	5124
11	KRP460	10869
12	KRP461	2022
13	KRP462	5180
14	30-10034	5464
15	32-10003	9600
16	32-10034	4756
17	32-2	1296
18	33-10005	4897
19	33-10006	6177
20	COV-02-0002	3219
21	COV-02-0010	4907
22	COV-02-0094	8648
23	COV-02-0096	2904
24	29-10006	363
25	29-10010	1302
26	29-10012	7154
27	29-10013	2128
28	31-10001	6130
29	31-10035	7026
30	3487	3260
31	29-10008	3769
32	31-10000	5210
33	31-10006	8271
34	31-10013	13921
35	3477	1689
36	3479	3151

## Sheet: EDFig1f
	1	2	3	4	5	6	7	8	9	10	11	12	13	14	15	16	17	18	19	20	21	22	23	24	25	26	27	28	29	30	31	32	33	34	35	36	37	38	39	40	41	42	43	44	45	46	47	48	49
AKI	0.193729	0.127753	0.250526	0.0374826	0.186212	0.167143	0.0688153	0.0902873	0.466611	0.45718	0.265272	0.360104	0.227741	0.0150845	0.133333	0.048495	0.211515	0.308562	0.22704	0.0878352	0.103606	0.0227425	0.0123153	0.00443705	0.0138648	0.0491349	0.178291	0.0617589	0.117647	0.155728	0.0381351	0.120301	0.036022	0.190683	0.162534	0.0650335	0.0588235	0.137571	0.0750969	0.234578	0.259067	0.276923	0.8	0.24641	0.255885	0.354955	0.470588	0.0594508	0.0408315
COV-AKI	0.0764605	0.145374	0.152281	0.279269	0.0845771	0.199555	0.105749	0.134063	0.162055	0.0972312	0.0280101	0.0647668	0.101218	0.000520156	0.0338384	0.7199	0.00461823	0.0775444	0.0832211	0.0551885	0.0621065	0.00802676	0	0.00221852	0.0103986	0.0228374	0.22369	0.799901	0.567059	0.291766	0.0100418	0.08155	0.0234496	0.139752	0.0826446	0.12438	0.125163	0.541541	0.14438	0.164683	0.0569948	0.205128	0.0933333	0.111466	0.137666	0.0810811	0.161765	0.0917089	0.00593912
DKD	0.198883	0.136564	0.173333	0.046969	0.191898	0.124245	0.140418	0.124487	0.0917412	0.0998068	0.215589	0.199482	0.118088	0.0148244	0.687879	0.0376254	0.760468	0.105654	0.210342	0.135251	0.0998855	0.0120401	0.00492611	0.00610094	0.0034662	0.196194	0.116385	0.0163043	0.0541176	0.0918854	0.103527	0.130711	0.060743	0.18882	0.0716253	0.139691	0.115359	0.0440632	0.175872	0.101217	0.117444	0.025641	0.0266667	0.113973	0.0798362	0.0558559	0.0882353	0.105305	0.202301
H-CKD	0.0893471	0.105727	0.0540351	0.0233688	0.120824	0.0784874	0.324739	0.341997	0.0474308	0.0695428	0.103676	0.0544041	0.194002	0.0244473	0.0217172	0.0510033	0.00184729	0.110178	0.293294	0.371551	0.298226	0.026087	0	0.00831947	0.0190641	0.321799	0.119686	0.0652174	0.0752941	0.191527	0.350986	0.35107	0.85464	0.454037	0.595041	0.237679	0.297386	0.162126	0.0983527	0.0289974	0.0863558	0.0410256	0	0.0310007	0.0368475	0.0306306	0.102941	0.135431	0.419079
Ref	0.441581	0.484581	0.369825	0.612911	0.416489	0.430569	0.360279	0.309166	0.232161	0.27624	0.387452	0.321244	0.35895	0.945124	0.123232	0.142977	0.0215517	0.398061	0.186103	0.350175	0.436176	0.931104	0.982759	0.978924	0.953206	0.410035	0.361948	0.0568182	0.185882	0.269093	0.49731	0.316368	0.0251448	0.0267081	0.0881543	0.433217	0.403268	0.114699	0.506298	0.470524	0.480138	0.451282	0.08	0.497151	0.489765	0.477477	0.176471	0.608105	0.331849
	1	2	3	4	5	6	7	8	9	10	11	12	13	14	15	16	17	18	19	20	21	22	23	24	25	26	27	28	29	30	31	32	33	34	35	36	37	38	39	40	41	42	43	44	45	46	47	48	49
18-142	0.0369416	0.0264317	0.0385965	0.0266081	0.0045013	0.0155704	0.0379791	0.00957592	0.028084	0.015454	0.0375158	0.0414508	0.0834114	0.659038	0.0520202	0.0501672	0.0067734	0.0940226	0.0164288	0.000777303	0.000286205	0	0	0	0	0.00207612	0.00495254	0	0	0.00596659	0.000717274	0.00462695	0.0011301	0.000621118	0.00550964	0.0437445	0.0326797	0.00134544	0.0130814	0.0584051	0.0189983	0.025641	0.0133333	0.0408024	0.0353122	0.0144144	0	0.0807785	0.00222717
18-162	0.0399485	0.0748899	0.0077193	0.00185099	0.0395641	0.00158881	0.0263066	0.0813953	0.0156022	0.0160979	0.0264892	0.0129534	0.0168697	0	0.000505051	0.00167224	0.00123153	0.0274637	0.0078104	0.0478041	0.0595306	0	0.00246305	0	0.000866551	0.0685121	0.0631449	0.0271739	0.0470588	0.048926	0.0246264	0.0607287	0.000141263	0.00434783	0.00275482	0.0354331	0.0424837	0.00302725	0.0188953	0.0102585	0.029361	0.0153846	0	0.0205152	0.0317298	0.018018	0.0147059	0.0511864	0.00482554
18-312	0.0717354	0.22467	0.0905263	0.00532161	0.0307984	0.0238322	0.0102787	0.0335157	0.0965259	0.130071	0.0737643	0.0233161	0.0328022	0.00780234	0.00454545	0.0100334	0.00646552	0.163166	0.0215459	0.00116595	0	0	0	0	0	0.015917	0.153116	0.00444664	0.0447059	0.0119332	0.000239091	0.00578369	0.00183642	0	0.00826446	0.00816565	0.0104575	0.00470905	0.0300388	0.0434961	0.0328152	0.0358974	0.0133333	0.0756781	0.0419652	0.102703	0	0.0186617	0
29-10006	0.00515464	0.0132159	0.00280702	0.00231374	0.00118455	0.00158881	0.0010453	0.00410397	0.00582484	0.00772698	0.0035488	0.00259067	0.00374883	0.000260078	0.00555556	0	0.000923645	0.000646204	0.00134662	0	0	0	0	0	0	0.00103806	0.00206356	0	0	0.00119332	0	0.00173511	0.000423789	0.00372671	0	0.00233304	0.00228758	0.000336361	0.000968992	0.00300916	0.00172712	0	0	0.00273535	0.00511771	0.0018018	0	0.000799787	0
29-10008	0.0524055	0.0132159	0.0294737	0.0155021	0.0307984	0.0247855	0.0738676	0.0369357	0.0116497	0.0328397	0.0291508	0.015544	0.0393627	0	0.0186869	0	0	0.00581583	0.0261244	0.00272056	0.000858615	0	0	0	0	0.00865052	0.0132068	0.00494071	0.00705882	0.0178998	0.0139868	0.0514748	0.00098884	0.00869565	0.00275482	0.0530767	0.0457516	0.000672721	0.0130814	0.0103953	0.029361	0.00512821	0	0.00775017	0.00409417	0.0126126	0	0.0319915	0.00259837
29-10010	0.0176117	0	0.00280702	0.00138825	0.000947643	0	0.00226481	0.00205198	0	0.00128783	0.00329531	0	0	0	0.0474747	0	0.235837	0.000969305	0.000269324	0.000777303	0.000286205	0	0	0.000554631	0.000866551	0.0017301	0.000412712	0	0.00235294	0.000596659	0.000956366	0.00636206	0.000423789	0.0068323	0	0.00699913	0.00130719	0.000672721	0.00775194	0.0027356	0.00172712	0.00512821	0	0.00341919	0.000511771	0.00540541	0	0.0058651	0.00445434
29-10012	0.0193299	0.061674	0.0519298	0.0115687	0.0746269	0.0635526	0.0682927	0.0341997	0.0232994	0.0663232	0.0740177	0.0595855	0.0571696	0.000780234	0.00707071	0.0342809	0.0317118	0.0523425	0.117964	0.00310921	0.00143102	0.000668896	0	0.00221852	0.000866551	0.0605536	0.0548906	0.00296443	0.04	0.0441527	0.00167364	0.0138809	0.0361633	0.0304348	0.0550964	0.0517644	0.0375817	0.0188362	0.0571705	0.0356996	0.0483592	0.0102564	0.0133333	0.0205152	0.0348004	0.027027	0	0.0306585	0.00222717
29-10013	0.00902062	0.0352423	0.0119298	0.00578436	0.0203743	0.000635526	0.0254355	0.0287278	0.00041606	0.00321958	0.00291508	0.015544	0.0131209	0	0.0020202	0.00250836	0.00153941	0.0232633	0.0323189	0.0349786	0.0120206	0	0	0	0	0.00968858	0.00123813	0.00592885	0.00470588	0.00178998	0.0161387	0.0624639	0.0128549	0.0378882	0	0.0172062	0.0277778	0.0094181	0.00436047	0.0027356	0.00518135	0.0102564	0	0.00250741	0.000511771	0.0036036	0	0.00666489	0.00445434
30-10034	0.0236254	0.00881057	0.0168421	0.00578436	0.0459607	0.0222434	0.00470383	0.0109439	0.0403578	0.0463619	0.0837769	0.0310881	0.0253046	0	0.00707071	0	0.00307882	0.0135703	0.0113116	0.000777303	0.00143102	0.000668896	0	0.00110926	0	0.0155709	0.0235246	0.00247036	0	0.0071599	0.000119546	0.00404858	0.00211894	0.0204969	0	0.00947798	0.00555556	0.00403633	0.0135659	0.0354261	0.0587219	0.0102564	0	0.0569866	0.0388946	0.0396396	0	0.00666489	0.00371195
31-10000	0.00515464	0.0220264	0.00561404	0.00138825	0.0066335	0.00285987	0.083101	0.0786594	0.00915332	0.0167418	0.030545	0.00518135	0.0421743	0	0.000505051	0.0284281	0.000923645	0.0242326	0.0910315	0.00427517	0.00801374	0	0	0	0.000866551	0.146021	0.0379695	0.0113636	0.0423529	0.048926	0.00430365	0.048583	0.0218957	0.12795	0.0192837	0.0400992	0.0843137	0.0343088	0.0368217	0.000410341	0	0	0	0.00136768	0.00665302	0.00720721	0.0147059	0.0165289	0.0211581
31-10001	0.0137457	0.00440529	0.00701754	0.00578436	0.0461976	0.00285987	0.0175958	0.0362517	0.00644893	0.00579524	0.017744	0.0129534	0.0178069	0	0.0010101	0.00083612	0.00123153	0.0113086	0.0366281	0.0901671	0.0832856	0.0100334	0	0.00166389	0.0017331	0.0903114	0.0264135	0.00296443	0.00705882	0.0298329	0.0827256	0.0451128	0.00932335	0.108696	0.0165289	0.0306212	0.0284314	0.0134544	0.0358527	0.00465053	0.0224525	0	0.0133333	0.00980169	0.0102354	0.0108108	0.0588235	0.00773127	0.156644
31-10006	0.000859107	0	0	0	0.000236911	0	0.0188153	0.0834473	0.00020803	0.00321958	0.00468948	0.0129534	0.00187441	0	0	0	0.000615764	0.00420032	0.00403986	0.212204	0.193761	0.0247492	0	0.00831947	0.0164645	0.0401384	0.00536525	0.00938735	0.00470588	0.0220764	0.280813	0.192597	0.00932335	0.0254658	0.00826446	0.0285798	0.0457516	0.012109	0.00823643	0.000547121	0	0	0	0.000683839	0.00102354	0.0018018	0.0147059	0.00266596	0.198961
31-10013	0.00429553	0.0704846	0.0077193	0.00509024	0.0457238	0.0025421	0.0850174	0.0779754	0.00395257	0.00579524	0.00722433	0.015544	0.10403	0	0	0.0217391	0.000307882	0.0736672	0.168597	0.133307	0.079565	0.00133779	0	0	0.0017331	0.0615917	0.0255881	0.0281621	0.0117647	0.0698091	0.0331142	0.0468479	0.822433	0.290062	0.564738	0.0600758	0.0584967	0.113354	0.0135659	0.00779647	0.0189983	0.0307692	0	0.00159562	0.00818833	0.00720721	0.0294118	0.0119968	0.188196
31-10035	0.0640034	0.0220264	0.0673684	0.0159648	0.018479	0.0212901	0.0142857	0.0116279	0.0251716	0.00772698	0.065526	0.103627	0.0196813	0.0046814	0.59697	0	0.486453	0.0164782	0.01993	0.00621842	0.00257584	0.00133779	0.00492611	0.00166389	0	0.0128028	0.0160957	0.0034585	0	0.00835322	0.00203228	0.00115674	0.00155389	0.00124224	0	0.0281423	0.0169935	0.000336361	0.0411822	0.0393927	0.0241796	0	0	0.0433098	0.0271238	0.0036036	0.0294118	0.0247934	0.0334076
32-10003	0.0670103	0.0440529	0.100351	0.00578436	0.0369581	0.080394	0.00888502	0.0102599	0.201581	0.183516	0.0376426	0.142487	0.0534208	0.0083225	0.0207071	0.00167224	0.184421	0.073021	0.0538648	0.00155461	0.000286205	0.000668896	0	0	0	0.00207612	0.0359059	0.000494071	0.0164706	0.00954654	0.000717274	0.00520532	0.0120073	0.021118	0.0385675	0.0207057	0.0228758	0.0178271	0.0106589	0.0845302	0.0984456	0.169231	0.72	0.0674721	0.127943	0.12973	0.352941	0.013863	0.00705271
32-10034	0.0451031	0.0440529	0.0378947	0.0118001	0.0241649	0.0222434	0.0196864	0.0212038	0.0459746	0.0618158	0.0732573	0.0751295	0.059044	0.000260078	0.060101	0.014214	0.00923645	0.0491115	0.0320496	0	0.000858615	0	0.00246305	0	0	0.00553633	0.0309534	0.000494071	0.00470588	0.00596659	0.000119546	0.00462695	0.0038141	0.0540373	0.0358127	0.00787402	0.00555556	0.0181635	0.0232558	0.0335111	0.0535406	0.0666667	0.0266667	0.0239344	0.0168884	0.0126126	0	0.00933085	0.00111359
32-2	0.000859107	0	0.00350877	0.00323924	0.00307984	0.0060375	0.00348432	0.00889193	0.0330768	0.0444301	0.0105196	0.00777202	0.0206186	0.00494148	0.0393939	0	0.00307882	0.0129241	0.00807972	0	0.000286205	0	0.00246305	0	0	0.000692042	0.0152703	0	0.00470588	0.00536993	0	0	0	0.00124224	0.00275482	0.00393701	0.00261438	0.00302725	0.00678295	0.0135412	0	0.0153846	0	0.00706633	0.0143296	0.0108108	0.0147059	0.00826446	0.00111359
33-10005	0.0253436	0.0132159	0.0210526	0.00532161	0.0440654	0.00508421	0.019338	0.0232558	0.0193468	0.00450741	0.0117871	0.0414508	0.022493	0	0.00151515	0.0117057	0.000923645	0.0138934	0.0377054	0.0855033	0.100458	0.0214047	0.00738916	0.00332779	0.0138648	0.0242215	0.0222864	0.0573123	0.0682353	0.0948687	0.0371787	0.104106	0.00861704	0.0602484	0.030303	0.013415	0.0111111	0.025227	0.00823643	0.00465053	0.0259067	0.00512821	0.0266667	0.0104855	0.00409417	0.0018018	0.0294118	0.00666489	0.0278396
33-10006	0.0317869	0.0176211	0.0708772	0.00555298	0.0319829	0.0311408	0.0127178	0.0157319	0.126274	0.116549	0.048289	0.0621762	0.0468604	0.00156047	0.00454545	0.020903	0.0107759	0.146042	0.0840291	0	0.000286205	0	0	0	0	0.00103806	0.0503508	0.000988142	0.0235294	0.0328162	0	0.00231348	0.00946461	0.0335404	0.0550964	0.0096238	0.0111111	0.0692903	0.0125969	0.0629189	0.0224525	0.0102564	0.0266667	0.080465	0.0537359	0.16036	0.0735294	0.0146628	0
3477	0.00515464	0	0.00350877	0.000462749	0.00971334	0.00349539	0.00801394	0.0129959	0.00852923	0.00128783	0.00887199	0	0.000937207	0	0.00252525	0	0	0.000969305	0.00188527	0.0136028	0.0157413	0	0	0	0	0.0557093	0.021461	0.0034585	0.00705882	0.0190931	0.0130305	0.00404858	0	0	0	0.015748	0.0150327	0.0016818	0.0135659	0.00246204	0.0138169	0	0	0.00683839	0.00562948	0	0.0294118	0.0181285	0.00668151
3479	0.0214777	0	0.0077193	0.000925497	0.0277186	0.0448046	0.0559233	0.0519836	0.013938	0.00965873	0.0231939	0.00518135	0.00562324	0.0244473	0	0.00083612	0	0.00129241	0.00161594	0.00544112	0.000286205	0	0	0	0	0.00968858	0.0160957	0.00790514	0.00235294	0.0137232	0.00573819	0.0075188	0	0.00186335	0	0.0400992	0.0480392	0	0.0130814	0.00738613	0.0241796	0.00512821	0	0.012765	0.011259	0.0018018	0.0147059	0.0541189	0.00148478
3487	0.0700172	0	0.0294737	0.00416474	0.0300877	0.0343184	0.0114983	0.00752394	0.0305804	0.00772698	0.0485425	0.00518135	0.00656045	0.00910273	0.0277778	0	0.00277094	0.000646204	0.00188527	0	0.000286205	0	0	0	0	0.0200692	0.0152703	0.000988142	0	0.00596659	0	0	0	0	0	0.00262467	0.000980392	0.00100908	0.0285853	0.0129941	0.0138169	0	0	0.0316845	0.00153531	0.0036036	0	0.0287923	0.00111359
3490	0.00214777	0	0.00140351	0	0	0	0.000522648	0.00273598	0	0	0.000126743	0.0103627	0	0	0	0	0	0	0	0.0365332	0.0847167	0.00267559	0	0.000554631	0.00866551	0.00795848	0.000825423	0.00197628	0	0.000596659	0.0847579	0.0688259	0	0	0	0.0125401	0.0173203	0.000672721	0.000484496	0.00013678	0	0	0	0.000227946	0.00255885	0	0.0147059	0.000266596	0.00631032
3499	0	0	0	0	0.00165837	0	0.00627178	0.0150479	0.00249636	0.000643915	0.00126743	0.0103627	0	0	0	0	0	0.00355412	0.00700242	0.0163234	0.0300515	0.0107023	0.00246305	0.00332779	0.0017331	0.00207612	0.00495254	0.00148221	0	0.00238663	0.033951	0.00404858	0	0	0	0.0077282	0.00718954	0	0.000484496	0.00027356	0	0	0	0.00136768	0.00102354	0	0	0.00106638	0.0501114
3504	0.00945017	0.0396476	0.00350877	0.000462749	0.0260602	0	0.0109756	0.0157319	0.00041606	0	0.00101394	0.0103627	0.00749766	0	0	0.0108696	0	0.00678514	0.0056558	0.0155461	0.0580996	0.0301003	0	0.0288408	0.034662	0.00588235	0.000412712	0.000988142	0	0.000596659	0.0315601	0.0133025	0.00734567	0.00434783	0.00826446	0.0158938	0.0169935	0.0016818	0.000484496	0.0020517	0.00172712	0	0	0.00159562	0.00562948	0.0018018	0	0.0490536	0.00259837
3535	0.123711	0.0792952	0.077193	0.139056	0.236911	0.238958	0.110976	0.0554036	0.0474308	0.0547328	0.133207	0.0544041	0.152765	0.0236671	0.0520202	0.0560201	0.00123153	0.0765751	0.0312416	0.0528566	0.0523755	0.0795987	0.00246305	0.0354964	0.0233969	0.190657	0.0722245	0.00592885	0.0423529	0.108592	0.0869097	0.0746096	0.00254273	0.00310559	0.0110193	0.162584	0.131699	0.00134544	0.356105	0.12064	0.186528	0.0974359	0.0133333	0.209711	0.159161	0.183784	0.0735294	0.252733	0.0282108
3593	0.00558419	0.00440529	0.00561404	0.00231374	0.0066335	0.000635526	0.0324042	0.0403557	0.00083212	0.00643915	0.00304183	0.0259067	0.00281162	0	0.000505051	0.00334448	0.000615764	0.0100162	0.0067331	0.153129	0.118489	0.319064	0.00492611	0.336106	0.331889	0.0138408	0.00866694	0.0108696	0.0117647	0.00954654	0.191871	0.0532099	0.00649809	0.00496894	0.00826446	0.0314961	0.0637255	0.00403633	0.00484496	0.00177814	0.00345423	0	0	0.0029633	0.00818833	0	0.0441176	0.00506532	0.188938
3613	0	0	0.000701754	0	0.000473821	0	0.000348432	0	0	0.000643915	0.000126743	0.0129534	0	0	0	0	0	0.00420032	0.0401293	0.0101049	0.00858615	0.228094	0.0123153	0.300055	0.103986	0.00311419	0.000825423	0	0.00235294	0.00417661	0.0416019	0.0133025	0.00183642	0.00124224	0.00275482	0.000437445	0	0.000672721	0	0	0	0	0	0.000227946	0.00255885	0	0	0.00133298	0.0204157
COV-02-0002	0.0111684	0.101322	0.0470175	0.0932439	0.0127932	0.0705434	0.000174216	0	0.0156022	0.0264005	0.00304183	0.015544	0.0337395	0.000260078	0.00151515	0.5301	0	0.0129241	0.00861837	0	0	0	0	0	0	0	0.0103178	0	0.00235294	0.00298329	0	0.00115674	0.00480294	0.0204969	0.0440771	0.00801983	0.00130719	0.0269088	0.0319767	0.0382985	0.0259067	0.0871795	0.0533333	0.0278094	0.0194473	0.0126126	0.102941	0.0157291	0.00074239
COV-02-0010	0.0390893	0	0.0680702	0.125636	0.0118455	0.087067	0.0156794	0.0266758	0.0326607	0.0180296	0.0103929	0.0207254	0.031865	0	0.00757576	0.18311	0.0033867	0.0151858	0.0118503	0.00194326	0	0	0	0.000554631	0	0.0152249	0.105654	0.0153162	0.0564706	0.0334129	0.000119546	0.0075188	0.00452041	0.0149068	0.0110193	0.0116652	0.00294118	0.0443996	0.0348837	0.0571741	0.0120898	0.0307692	0.0266667	0.0531115	0.0353122	0.0324324	0.0294118	0.048787	0.00445434
COV-02-0094	0.024055	0.0396476	0.0245614	0.0298473	0.0552002	0.0251033	0.019338	0.0772914	0.105263	0.0508693	0.0117871	0.0259067	0.0215558	0.000260078	0.0247475	0.00668896	0.00123153	0.0416801	0.0444385	0.051302	0.0612479	0	0	0.000554631	0	0.00449827	0.080066	0.656126	0.454118	0.175418	0.00274955	0.0468479	0.013985	0.0993789	0.0247934	0.046515	0.0460784	0.461823	0.0251938	0.0662016	0.0189983	0.0769231	0.0133333	0.0303168	0.0762538	0.0342342	0.0294118	0.0149294	0.00074239
COV-02-0096	0.00214777	0.00440529	0.0126316	0.0305414	0.00473821	0.0168414	0.0705575	0.0300958	0.00852923	0.00193175	0.00278834	0.00259067	0.0140581	0	0	0	0	0.00775444	0.018314	0.00194326	0.000858615	0.00802676	0	0.00110926	0.0103986	0.00311419	0.0276517	0.128458	0.0541176	0.0799523	0.00717274	0.0260266	0.000141263	0.00496894	0.00275482	0.0581802	0.0748366	0.00840901	0.0523256	0.00300916	0	0.0102564	0	0.000227946	0.00665302	0.0018018	0	0.0122634	0
KRP446	0.0378007	0.00440529	0.0666667	0.139519	0.0118455	0.0619638	0.0461672	0.00205198	0.00728105	0.00515132	0.017744	0.015544	0.0131209	0.219246	0.00757576	0	0	0.000969305	0.00269324	0.00194326	0.00286205	0.0100334	0.0492611	0.0127565	0.00779896	0.00207612	0.00619067	0	0.00705882	0.00775656	0.000358637	0.00520532	0	0	0	0.0396617	0.0323529	0	0.0101744	0.095199	0.08981	0.164103	0.0133333	0.0453613	0.0629478	0.0612613	0.0147059	0.0277259	0.00148478
KRP460	0.0408076	0.0132159	0.0315789	0.12124	0.0260602	0.0282809	0.039547	0.0341997	0.0230913	0.0244688	0.0447402	0.0673575	0.0178069	0.00156047	0.0040404	0.0083612	0.00369458	0.00452342	0.0307029	0.00272056	0.00515169	0.213378	0.0295567	0.247366	0.409879	0.0321799	0.0160957	0	0.00705882	0.0155131	0.000119546	0.00115674	0.00254273	0.00248447	0.0330579	0.0263925	0.0156863	0.0581904	0.0382752	0.0469156	0.0207254	0.00512821	0	0.0485525	0.0849539	0.036036	0	0.0783791	0.00965108
KRP461	0.00257732	0	0.0210526	0.106664	0.00710732	0.0463934	0.0033101	0.00205198	0.00395257	0.00450741	0.00849176	0.0103627	0.0159325	0.0335501	0.000505051	0	0.000615764	0.00193861	0.00296256	0	0	0	0	0	0	0	0.000412712	0.000494071	0	0.000596659	0.000119546	0	0	0.00248447	0	0.00408282	0.00261438	0.000672721	0.00193798	0.0518397	0.0207254	0.0974359	0.0133333	0.02553	0.0475947	0.0540541	0.0147059	0.00453212	0.000371195
KRP462	0.0708763	0.0176211	0.0252632	0.0698751	0.0248756	0.013346	0.0351916	0.0170999	0.00644893	0.0180296	0.039924	0.0259067	0.0159325	0.000260078	0.00151515	0.00250836	0.000923645	0.00484653	0.0131969	0.0112709	0.0160275	0.0374582	0.87931	0.0144204	0.0303293	0.0657439	0.0301279	0.0034585	0.0235294	0.052506	0.000478183	0.0115674	0.00127137	0.00310559	0.00826446	0.0450569	0.0300654	0.0383451	0.0314922	0.0395295	0.0759931	0.0102564	0.0133333	0.0246182	0.00614125	0.00540541	0	0.0373234	0.0167038
	1	2	3	4	5	6	7	8	9	10	11	12	13	14	15	16	17	18	19	20	21	22	23	24	25	26	27	28	29	30	31	32	33	34	35	36	37	38	39	40	41	42	43	44	45	46	47	48	49
C	0.854381	0.696035	0.899649	0.941694	0.696991	0.955195	0.644948	0.418605	0.826503	0.876368	0.862231	0.715026	0.746954	0.99974	0.962626	0.911371	0.987685	0.749919	0.49394	0.0349786	0.0157413	0.0113712	0.00985222	0.0088741	0.0129983	0.413495	0.678498	0.178854	0.305882	0.398568	0.0394501	0.215153	0.0805198	0.235404	0.269972	0.630942	0.528105	0.224689	0.823159	0.895773	0.860104	0.861538	0.946667	0.902439	0.82651	0.902703	0.705882	0.71181	0.0679287
C-M	0.122423	0.189427	0.0814035	0.0504396	0.221748	0.0416269	0.199129	0.338577	0.16476	0.098519	0.110139	0.11399	0.134958	0.000260078	0.0328283	0.0518395	0.00708128	0.142811	0.251818	0.327633	0.340298	0.0314381	0.00985222	0.00554631	0.017331	0.398962	0.252579	0.764328	0.630588	0.418854	0.180753	0.371891	0.0668173	0.438509	0.0936639	0.199038	0.255229	0.54894	0.142926	0.0913692	0.115717	0.107692	0.0533333	0.0818327	0.135107	0.0756757	0.176471	0.121834	0.222346
M	0.0206186	0.114537	0.0182456	0.00786673	0.0805496	0.00317763	0.155401	0.242134	0.00790514	0.015454	0.0181242	0.0777202	0.117151	0	0.000505051	0.0359532	0.00123153	0.100485	0.194721	0.603187	0.610189	0.149164	0.00492611	0.0754298	0.0918544	0.160208	0.0511762	0.0543478	0.0305882	0.126492	0.73688	0.399653	0.847154	0.324224	0.592287	0.169	0.216013	0.131181	0.0334302	0.012447	0.0241796	0.0307692	0	0.00980169	0.0317298	0.0108108	0.0882353	0.157025	0.657016
P	0.00257732	0	0.000701754	0	0.000710732	0	0.000522648	0.000683995	0.00083212	0.00965873	0.0095057	0.0932642	0.000937207	0	0.0040404	0.00083612	0.00400246	0.00678514	0.0595206	0.0342013	0.0337722	0.808027	0.975369	0.91015	0.877816	0.0273356	0.0177466	0.00247036	0.0329412	0.0560859	0.0429169	0.0133025	0.00550925	0.00186335	0.0440771	0.00102071	0.000653595	0.09519	0.000484496	0.000410341	0	0	0	0.0059266	0.00665302	0.0108108	0.0294118	0.00933085	0.0527097
	Var1	Freq
1	1	2328
2	2	227
3	3	1425
4	4	4322
5	5	4221
6	6	3147
7	7	5740
8	8	1462
9	9	4807
10	10	1553
11	11	7890
12	12	386
13	13	1067
14	14	3845
15	15	1980
16	16	1196
17	17	3248
18	18	3095
19	19	3713
20	20	2573
21	21	3494
22	22	1495
23	23	406
24	24	1803
25	25	1154
26	26	2890
27	27	2423
28	28	2024
29	29	425
30	30	1676
31	31	8365
32	32	1729
33	33	7079
34	34	1610
35	35	363
36	36	6858
37	37	3060
38	38	2973
39	39	2064
40	40	7311
41	41	579
42	42	195
43	43	75
44	44	4387
45	45	1954
46	46	555
47	47	68
48	48	3751
49	49	2694
50	50	2713
51	51	789
52	52	4148
53	53	1377
54	54	516
55	55	4838
56	56	254
57	57	812
58	58	1636
59	59	430
60	60	1942
61	61	329
62	62	2274
63	63	744
64	64	3456
65	65	6031
66	66	269
67	67	4041
68	68	225
69	69	105
70	70	350
71	71	394
72	72	61
73	73	1146
74	74	2033
75	75	214
76	76	663
77	77	1077
78	78	305
79	79	66
80	80	5270
81	81	234
82	82	3200
83	83	714
84	84	2309
85	85	623
86	86	1468
87	87	252
88	88	896
89	89	638
90	90	2986
91	91	557
92	92	335
93	93	2685
94	94	139
95	95	1920
96	96	185
97	97	75
98	98	596
99	99	261
100	100	72
[truncated: 51 more columns]
