# Supplementary material for: An atlas of healthy and injured cell states and niches in the human kidney
Source: Nature. 2023 Jul 19;619(7970):585–94. doi: 10.1038/s41586-023-05769-3 (PMC10356613; doi:10.1038/s41586-023-05769-3)
Supplement: Supplementary file 12 — Source Data Extended Data Fig. 2 [file 41586_2023_5769_MOESM12_ESM.xlsx]

## Sheet: EDFig2e
	PTS1	PTS2	PTS3	DTL1	DTL2	DTL3	ATL	MTAL	CTAL	DCT	CNT	CCD	OMCD	IMCD
4	0.528957	0.485374	0.379582	-0.216758	-0.152231	-0.161221	-0.132964	-0.0646642	-0.0832156	-0.00198233	-0.0907341	-0.125393	-0.199077	-0.124303
5	0.577342	0.457657	0.338748	-0.190967	-0.12231	-0.146817	-0.119947	-0.0591321	-0.0692122	-0.0151213	-0.123898	-0.160678	-0.217751	-0.127914
6	0.522674	0.513928	0.381441	-0.192039	-0.108708	-0.134665	-0.131882	-0.0760514	-0.0861779	-0.0325372	-0.137301	-0.17049	-0.227459	-0.130204
7	0.40476	0.582002	0.465904	-0.167422	-0.0867523	-0.117238	-0.129229	-0.0722803	-0.0718204	-0.0603383	-0.170127	-0.195861	-0.236527	-0.134835
20	-0.130124	-0.0219645	-0.0257322	0.181705	0.193799	0.241695	0.114396	-0.0413569	-0.0580451	-0.0892328	-0.1262	-0.0856382	-0.0407628	0.0934961
21	-0.184343	-0.125821	-0.113549	0.204737	0.123068	0.196917	0.167145	0.0101738	0.00396062	-0.0684372	-0.0466903	-0.00026982	0.0175862	0.106108
22	-0.175518	-0.134341	-0.108621	0.0930369	0.0451387	0.232832	0.216486	-0.0519356	-0.082257	-0.0818907	-0.052023	-0.00813885	0.0492968	0.278692
24	-0.191343	-0.143597	-0.117477	0.0262253	0.00649956	0.207652	0.286902	-0.0151913	-0.0721408	-0.0617216	-0.0339008	0.0161828	0.0836894	0.267151
31	-0.156027	-0.114607	-0.095976	-0.0309873	0.017327	-0.0150121	0.134655	0.474728	0.395834	0.110013	-0.00772535	-0.0156497	-0.00564468	-0.0156647
36	-0.119218	-0.0900406	-0.0838386	-0.104152	-0.0237989	-0.0443257	0.0710868	0.405047	0.446478	0.162369	0.0474023	0.0316153	0.0049126	-0.0553529
37	-0.116285	-0.107726	-0.089562	-0.0912018	-0.0306679	-0.0384334	0.0572697	0.403264	0.456522	0.195899	0.0610231	0.0297977	-0.0057404	-0.0592271
39	-0.13108	-0.102494	-0.0927042	-0.0767741	-0.037464	0.00080634	0.0713975	0.18279	0.248577	0.092286	0.0574101	0.0652188	0.0365055	0.0105914
40	-0.110394	-0.127106	-0.093066	-0.106081	-0.0480675	-0.000732256	0.0216492	0.133778	0.179062	0.45212	0.141482	0.102121	0.0500619	-0.0479959
41	-0.0882964	-0.122879	-0.0968402	-0.125226	-0.0852938	-0.0488027	-0.0290935	0.0801507	0.123362	0.511506	0.241964	0.163562	0.0980769	-0.0474229
44	-0.136024	-0.167107	-0.143189	-0.106145	-0.0974689	0.00160058	-0.0186808	-0.0213956	-0.000350894	0.330836	0.311975	0.29294	0.2318	0.0714504
45	-0.114857	-0.136252	-0.127761	-0.128941	-0.105727	-0.030598	-0.0414397	-0.0402375	-0.0413066	0.238351	0.348961	0.372197	0.298466	0.0680221
48	-0.132754	-0.154036	-0.137734	-0.0778934	-0.0796255	0.0448631	0.0165399	-0.085843	-0.0956282	0.0539301	0.265856	0.348779	0.315844	0.154809
49	-0.152289	-0.150562	-0.133361	-0.073834	-0.0432203	0.0158442	0.0231631	-0.040288	-0.0643211	0.0194729	0.208323	0.279024	0.331438	0.179604
52	-0.188252	-0.139937	-0.102028	-0.0229146	-0.0544773	0.102326	0.100565	-0.142394	-0.154438	-0.0821311	0.0572146	0.125655	0.244197	0.431429
55	-0.113638	-0.141032	-0.118357	-0.131119	-0.0948035	-0.0521177	-0.0423438	0.0239216	0.0250387	0.0610232	0.363698	0.355891	0.315817	-0.00189634
56	-0.125824	-0.168633	-0.154016	-0.167077	-0.135526	-0.0647189	-0.045097	0.00277015	0.0259433	0.228616	0.43161	0.40881	0.359376	0.0121049
58	-0.148544	-0.13938	-0.109184	-0.110854	-0.0948865	-0.0454762	-0.0168014	-0.00627405	-0.0211592	0.0221052	0.355591	0.363883	0.357214	0.0501063
60	-0.0826762	-0.113652	-0.0986046	-0.114148	-0.0904895	-0.046968	-0.000249917	-0.0251218	-0.03778	0.0630362	0.429272	0.40698	0.138608	-0.00790534
61	-0.126789	-0.0732628	-0.0680148	0.0379683	-0.0378419	0.0688214	0.126953	-0.126162	-0.124723	-0.101808	-0.00588725	0.052049	0.120817	0.301121

## Sheet: EDFig2f
	0	1	2	3	6	9
40	0.165244	0.321386	0.349892	0.225241	0.124483	-0.0611764
41	0.0831919	0.309214	0.307925	0.207768	0.276258	0.0679556
44	-0.0184363	0.190276	0.197313	0.191121	0.346799	0.262943
45	-0.0173904	0.12772	0.123723	0.150559	0.278961	0.357195

## Sheet: EDFig2g
	Pod	PEC	PTS1	PTS2	PTS3	NewPT1	NewPT2
1	0.502219	0.130279	-0.0268458	-0.0442112	-0.0295276	-0.0126238	0.0242376
2	0.360486	0.0686403	-0.0525781	-0.0847358	-0.0682391	0.0208263	-0.0254004
3	0.179335	0.280652	0.00838745	-0.00777995	-0.0150614	0.0203289	0.14815
4	-0.0747005	-0.123774	0.421604	0.349849	0.164715	0.0375584	-0.00365599
5	-0.0674257	-0.0831368	0.490455	0.404428	0.186743	0.0257818	0.0477651
6	-0.0759275	-0.0936703	0.464379	0.434329	0.233823	0.0501833	0.0561537
7	-0.0747348	-0.107552	0.351019	0.404973	0.289218	0.0538339	0.0176839
8	-0.0452125	0.0383469	0.224516	0.315293	0.251797	0.127449	0.197548
9	-0.0594785	0.0253936	0.399225	0.388694	0.214695	0.0960545	0.177722
10	-0.0552516	0.0535631	0.275338	0.260609	0.134561	0.152711	0.179065
11	-0.00617025	0.164747	0.183751	0.224796	0.157424	0.143301	0.278419
12	-0.0324643	0.00663704	0.0827051	0.108708	0.0557246	0.0955331	0.103686

## Sheet: EDFig2h
	1	2	3	4	5	6	7	8	9A	9B	10	11	12	13	14	15	16	17	18	19	20	23	26	28	29	30	22	25	27	21	24	31	32
1	0.553405	0.132495	-0.0106186	-0.0143772	-0.0297944	-0.0209465	0.00317961	3.45956e-05	0.0386388	0.0546343	0.0390785	0.0405267	0.035933	0.0232419	0.0349998	0.00288944	-0.0126573	0.00380132	-0.0345745	-0.0357821	-0.0555973	-0.05673	-0.0272189	-0.0222122	-0.0154623	-0.00702372	-0.0264738	-0.0328228	-0.0286131	-0.0355145	-0.0144514	0.0139854	0.0356135
3	0.202493	0.306728	0.00161496	-0.00482671	-0.0306107	-0.0213892	-0.0162077	-0.00625003	0.14371	0.0862545	0.098075	0.0768745	0.100276	0.0693256	0.0607489	-0.0626616	-0.0708446	-0.0135335	-0.0883427	-0.0711112	-0.0657257	-0.0257562	-0.0242762	-0.0152125	-0.0112234	-0.0158781	-0.0486829	-0.0499173	-0.0455985	-0.0634564	-0.0511393	-0.0113338	0.0145685
4	-0.0985117	-0.127077	0.543352	0.567423	0.569278	0.497075	0.332767	0.301388	-0.261883	-0.194768	-0.236906	-0.275742	-0.27103	-0.293904	-0.204267	-0.240908	-0.209087	-0.202118	-0.142739	-0.128243	-0.184057	-0.258653	-0.348437	-0.372684	-0.358782	-0.249743	-0.0877625	-0.124156	-0.15539	-0.0960506	-0.124852	-0.245934	-0.225905
5	-0.0899859	-0.109676	0.58177	0.5937	0.59367	0.489805	0.30563	0.261578	-0.246699	-0.185811	-0.221858	-0.267257	-0.265894	-0.291684	-0.196371	-0.2327	-0.209698	-0.197858	-0.172874	-0.172769	-0.211017	-0.282629	-0.364311	-0.382381	-0.367869	-0.254459	-0.113548	-0.145499	-0.176826	-0.119726	-0.140872	-0.259341	-0.243746
6	-0.102474	-0.11947	0.550898	0.572872	0.614253	0.53795	0.38422	0.338453	-0.242864	-0.170232	-0.207494	-0.256116	-0.26258	-0.289092	-0.207313	-0.246028	-0.221674	-0.206444	-0.181365	-0.179006	-0.227205	-0.299233	-0.375437	-0.392053	-0.370025	-0.255964	-0.121758	-0.146915	-0.180364	-0.121661	-0.133846	-0.262976	-0.244496
7	-0.107791	-0.116498	0.453125	0.477943	0.576876	0.574083	0.4954	0.491685	-0.202103	-0.119838	-0.159256	-0.221279	-0.241244	-0.266359	-0.193339	-0.211606	-0.183462	-0.200886	-0.181491	-0.192208	-0.240175	-0.300617	-0.356504	-0.371747	-0.345627	-0.23762	-0.14887	-0.160701	-0.185233	-0.142031	-0.152556	-0.238686	-0.221253
20	0.00395245	0.0869932	-0.127529	-0.120755	-0.115557	-0.0682901	0.0165206	0.0120267	0.256243	0.207183	0.282795	0.254622	0.181553	0.182118	0.102005	-0.00993411	-0.0507993	-0.0600296	-0.0854727	-0.0999382	-0.0577948	-0.0174241	0.0415239	0.0596959	0.0677807	0.0639429	-0.140611	-0.121563	-0.0977512	-0.121394	-0.099669	0.0631895	0.0418247
21	0.00423135	0.0646923	-0.213904	-0.218224	-0.23209	-0.189021	-0.106806	-0.113348	0.295833	0.168162	0.215572	0.242863	0.247124	0.245804	0.16346	0.0696038	0.0272616	-0.000169909	-0.0158876	-0.0495742	-0.00033754	0.0582774	0.123792	0.127676	0.124897	0.105166	-0.0856296	-0.0674313	-0.0372867	-0.0644571	-0.0426121	0.0987612	0.0621505
22	-0.0209865	-0.00726384	-0.262909	-0.263388	-0.276873	-0.232174	-0.156105	-0.141361	0.210878	0.106805	0.223738	0.321731	0.317259	0.312469	0.203008	-0.00770179	-0.0808196	-0.0654828	-0.0853159	-0.0748701	0.00547941	0.0626904	0.158736	0.198042	0.272558	0.295148	-0.125955	-0.100078	-0.044561	-0.0918092	-0.0602446	0.247247	0.125
24	-0.0249992	-0.0540908	-0.266542	-0.265597	-0.270159	-0.229292	-0.152128	-0.143299	0.143773	0.0671145	0.158089	0.276482	0.305971	0.293522	0.253863	0.0487371	-0.0436316	-0.0546899	-0.0605427	-0.0620351	0.0170805	0.0758084	0.163656	0.204666	0.254681	0.267597	-0.101576	-0.0810676	-0.0261837	-0.0780149	-0.0538935	0.243587	0.117184
31	-0.0708249	-0.130531	-0.186677	-0.186201	-0.195492	-0.154663	-0.105356	-0.0921934	0.00424048	0.031704	-0.0112667	-0.0258081	-0.0157585	-0.0150783	0.0539741	0.507963	0.442983	0.133163	0.240842	0.113331	0.0683462	0.0576628	0.0579134	0.0338443	-0.00857237	-0.0590025	0.0329116	0.0304529	0.0045976	0.0636662	0.0250076	-0.0805766	-0.0775848
36	-0.0671483	-0.14545	-0.120166	-0.130686	-0.128738	-0.120753	-0.0767029	-0.0802684	-0.0742824	-0.0332215	-0.0645213	-0.0971702	-0.063408	-0.0831712	-0.0181209	0.424534	0.487541	0.285375	0.263197	0.165754	0.0855066	0.0549864	0.0290776	-0.00902299	-0.0532266	-0.106085	0.0633233	0.0525688	0.0161379	0.0810774	0.0271012	-0.133795	-0.12181
37	-0.0764515	-0.147006	-0.133395	-0.138836	-0.144398	-0.125416	-0.0931602	-0.0804365	-0.0652705	-0.0451842	-0.0631608	-0.0960503	-0.0709586	-0.0873136	-0.028001	0.437077	0.498905	0.231223	0.296215	0.212529	0.13703	0.0885426	0.0338086	-0.00593539	-0.0606613	-0.100156	0.0620243	0.0431257	0.006591	0.091053	0.0289268	-0.120978	-0.115885
39	-0.0235846	-0.126814	-0.108554	-0.115472	-0.117746	-0.110991	-0.051423	-0.0694261	-0.0322292	-0.043238	-0.0286784	-0.0182741	0.025434	-0.00554375	0.0139868	0.18782	0.264238	0.362375	0.126942	0.100725	0.068989	0.0616421	0.0479792	0.0316128	0.0208462	-0.00598831	0.030964	0.0382415	0.0304669	0.0362758	0.0226535	-0.0340919	-0.044175
40	-0.0629349	-0.116009	-0.125335	-0.134823	-0.142497	-0.13514	-0.0937179	-0.0901237	-0.0877966	-0.05377	-0.0740798	-0.0914847	-0.0613501	-0.0874598	-0.0423552	0.208018	0.259036	0.126956	0.505135	0.434709	0.241482	0.155454	0.0673765	0.0241583	-0.042245	-0.0758067	0.0785869	0.0520063	0.017807	0.100346	0.0344288	-0.0858372	-0.085978
41	-0.0529121	-0.131582	-0.125011	-0.132714	-0.136652	-0.128113	-0.104011	-0.0995348	-0.10998	-0.0782849	-0.100392	-0.116737	-0.0882549	-0.113624	-0.0660736	0.146064	0.207073	0.106708	0.47643	0.535475	0.358515	0.212408	0.106784	0.0543829	-0.0327132	-0.0768149	0.106265	0.0851957	0.0538497	0.129784	0.0653171	-0.0877499	-0.0893536
44	-0.0634485	-0.110014	-0.191111	-0.201367	-0.202802	-0.190119	-0.13993	-0.130447	-0.0404151	-0.063814	-0.0560831	-0.0591589	-0.0204692	-0.0445557	-0.0250336	0.0511957	0.0806052	0.0618017	0.250401	0.42938	0.415672	0.32259	0.237301	0.208142	0.120665	0.0272434	0.0815692	0.0736076	0.0626433	0.0906704	0.0539565	0.0155064	-0.0022061
45	-0.0797491	-0.135267	-0.185666	-0.193079	-0.189095	-0.176999	-0.140786	-0.13012	-0.0573061	-0.0818944	-0.0663822	-0.0774714	-0.0515525	-0.067472	-0.033812	0.015862	0.0263573	0.0254745	0.150868	0.324976	0.421991	0.39925	0.328284	0.289734	0.163158	0.026071	0.0631483	0.0667064	0.0722301	0.0676985	0.0474907	-0.000335122	-0.0169623
48	-0.0726803	-0.109776	-0.190886	-0.203128	-0.207921	-0.191625	-0.140101	-0.134957	0.00913457	-0.057644	-0.0189908	-0.00756729	0.016461	0.00298336	0.00661456	-0.0429848	-0.0553471	0.0105383	0.0224957	0.108086	0.265971	0.336079	0.341188	0.339311	0.259076	0.120318	0.00720757	0.0206446	0.0531732	0.0111849	0.0325051	0.0820302	0.0463463
49	-0.070986	-0.122075	-0.237983	-0.238396	-0.235303	-0.201653	-0.145719	-0.128812	0.00374437	-0.0381023	0.00662026	0.00993689	0.0168783	0.0152782	0.0274772	0.0144383	-0.0190436	-0.0170358	0.00250057	0.0741639	0.244122	0.316681	0.357696	0.369151	0.284204	0.148974	-0.0065396	0.0186334	0.0604134	-0.00387115	0.00783996	0.0996032	0.0483354
52	-0.0683051	-0.127163	-0.320695	-0.315059	-0.319061	-0.259699	-0.157135	-0.147668	0.101932	-0.00620744	0.111531	0.211678	0.189141	0.218398	0.13518	-0.123602	-0.16511	-0.0737262	-0.128453	-0.0692128	0.0808718	0.172617	0.284473	0.360285	0.48798	0.480167	-0.0746611	-0.0361602	0.0325583	-0.0611978	-0.0113155	0.372036	0.227348
55	-0.0485119	-0.12006	-0.107096	-0.119091	-0.0981751	-0.117642	-0.0754563	-0.100007	-0.0928389	-0.0671559	-0.0676749	-0.0618222	-0.0430099	-0.057868	-0.0485877	0.0549561	0.076911	0.0308622	0.0687152	0.0936468	0.113717	0.102751	0.0605638	0.0478993	-0.00415348	-0.0275375	0.521689	0.550719	0.523066	0.365991	0.328377	-0.0356548	-0.0505338
56	-0.0751848	-0.156461	-0.148985	-0.160982	-0.149539	-0.160846	-0.119887	-0.138247	-0.120338	-0.103202	-0.100448	-0.102698	-0.0642173	-0.0903115	-0.0660098	0.0576535	0.101385	0.0545548	0.190834	0.310231	0.306693	0.236241	0.155107	0.122283	0.02119	-0.0401294	0.462314	0.482377	0.448048	0.346956	0.289276	-0.0512074	-0.065731
58	-0.0613432	-0.137846	-0.177722	-0.181445	-0.155177	-0.151133	-0.0929142	-0.107597	-0.0464727	-0.0545708	-0.0367274	-0.0185546	-0.0184235	-0.0111708	-0.0281443	0.0227519	0.020561	-0.0212551	0.0231454	0.0513881	0.10942	0.125571	0.128243	0.136614	0.0933478	0.0503088	0.518098	0.565977	0.564656	0.358532	0.338716	0.0195021	-0.0124097
60	-0.0425794	-0.094165	-0.0693686	-0.0783167	-0.0811467	-0.0888614	-0.0761183	-0.0860023	-0.0742182	-0.0411355	-0.0572856	-0.0538561	-0.0439459	-0.0512668	-0.0437858	-0.0110802	0.0133066	0.0148635	0.0432928	0.0716312	0.0872115	0.0862541	0.0497564	0.0403567	-0.0133427	-0.0269542	0.350979	0.339623	0.296554	0.60165	0.556949	-0.025243	-0.0415849
61	-0.0283114	-0.0370374	-0.210845	-0.186731	-0.197553	-0.155839	-0.126329	-0.12878	0.0866931	0.000993632	0.0634583	0.152177	0.176336	0.214651	0.186566	-0.135905	-0.149529	-0.00055456	-0.111396	-0.0744426	0.00632512	0.0697963	0.150472	0.194478	0.256376	0.265949	-0.0492389	-0.0263432	0.0286545	-0.0535528	-0.00802806	0.417189	0.431728

## Sheet: EDFig2i
	Mesangial Cells 1	Vascular Smooth Muscle Cells	Vascular Smooth Muscle Cells 2	Pericytes	Pericytes 1	Pericytes 2	Myofibroblasts 1	Myofibroblast 1a	Myofibroblast 1b	Myofibroblasts 2a	Myofibroblasts 2b	Myofibroblasts 3a	Myofibroblasts 3b	Fibroblast 1	Fibroblast 2	Fibroblast 2a	Fibroblast 2b	Fibroblast 3
71	0.725253	0.258741	0.309186	0.357515	0.415046	0.229445	0.197018	0.172921	0.146012	0.164779	0.18206	0.135095	0.165885	0.058293	0.100916	0.193659	0.151861	0.0420007
72	0.361658	0.453207	0.426529	0.372775	0.424388	0.279869	0.0948441	0.10276	0.0894277	0.104335	0.0836574	0.0700367	0.0875009	0.0562511	0.090275	0.0959721	0.0866505	0.0676445
73	0.238171	0.74743	0.554349	0.405196	0.470886	0.340894	0.156522	0.205049	0.162232	0.213136	0.128683	0.126758	0.111645	0.119063	0.170708	0.150908	0.110449	0.134904
74	0.291278	0.482923	0.679077	0.717462	0.694323	0.557281	0.278204	0.284876	0.254209	0.298058	0.283483	0.254233	0.266806	0.164321	0.253605	0.313827	0.267657	0.124538
75	0.134363	0.547099	0.387878	0.320582	0.326963	0.310282	0.272832	0.335101	0.279324	0.357776	0.256159	0.240954	0.217624	0.251006	0.260969	0.280396	0.215449	0.223167
76	0.153348	0.485653	0.353923	0.332313	0.33404	0.285096	0.345395	0.465861	0.404329	0.479003	0.333797	0.338517	0.308931	0.366533	0.3559	0.342215	0.268979	0.333199
77	0.118052	0.0794877	0.119947	0.285307	0.183576	0.16346	0.761158	0.694066	0.572998	0.63867	0.673973	0.460184	0.53204	0.306124	0.30961	0.521503	0.421413	0.197218
78	0.170533	0.318881	0.293044	0.366237	0.319726	0.261952	0.570149	0.603581	0.471309	0.576355	0.491633	0.394722	0.392931	0.309914	0.318532	0.436273	0.328308	0.217222
79	0.102791	0.0751152	0.113803	0.258989	0.186749	0.158988	0.490928	0.442488	0.368768	0.413944	0.456587	0.336814	0.369822	0.189482	0.232748	0.395448	0.314621	0.118016
80	0.113034	0.0654891	0.121068	0.357522	0.225582	0.285688	0.523292	0.553777	0.547724	0.571401	0.639247	0.641734	0.614416	0.381111	0.502469	0.705577	0.602043	0.254962
81	0.106064	0.0442324	0.111756	0.36629	0.186227	0.304025	0.57871	0.612441	0.626057	0.649124	0.738395	0.741018	0.718815	0.447062	0.563618	0.804952	0.705265	0.304181
86	0.0500555	0.0735523	0.07534	0.18549	0.122976	0.15167	0.389699	0.550232	0.519399	0.58199	0.453731	0.454371	0.437201	0.685944	0.378257	0.390296	0.348749	0.630239
87	0.0502411	0.034254	0.0749548	0.236558	0.118736	0.187731	0.523564	0.580427	0.538738	0.600362	0.598978	0.546368	0.598416	0.426204	0.385264	0.572281	0.488437	0.315483

## Sheet: EDFig2j
	B cells	B cells, pro	T cells	NKT	NK cells	Mast cells	Macrophages	Monocytes	DC	Neutrophils
88	0.430829	-0.0177888	0.149589	0.0840817	0.0909065	-0.119108	-0.0672411	0.0363651	0.0505863	-0.0542428
89	0.263356	0.0471472	0.0599651	0.0430415	0.00278142	-0.0887066	-0.0228625	0.0255751	0.0516616	-0.00288588
90	-0.000709334	-0.102484	0.429623	0.345432	0.216127	-0.139599	-0.196158	-0.0967096	-0.112953	-0.11761
91	-0.0344053	-0.120497	0.318156	0.288159	0.378585	-0.147457	-0.136955	-0.0303293	-0.0936761	-0.0854702
92	0.0286144	0.0247886	0.112471	0.117896	0.125288	0.0460883	-0.0464368	0.023695	-0.000381654	0.0420146
93	0.0335537	-0.075591	-0.156085	-0.117555	-0.0453113	-0.10084	0.390196	0.3806	0.193871	0.112117
94	0.114005	-0.0897454	0.0361387	0.0307952	0.0605712	-0.167229	0.196734	0.30225	0.168973	0.0695674
95	0.0891686	-0.0738254	-0.1415	-0.0999238	-0.0266813	-0.1094	0.310574	0.413597	0.275946	0.155764
96	0.115901	-0.0197969	-0.0408139	-0.0205184	0.0129723	-0.111884	0.0894963	0.189943	0.327379	0.0370837
97	0.143702	0.0134344	0.0133913	0.0184607	0.0677805	-0.07835	0.0603093	0.138277	0.145935	0.021858
98	0.0840851	-0.0648596	-0.118564	-0.0640711	0.00702993	-0.105769	0.27789	0.428762	0.194252	0.190578
99	0.0386788	0.10213	-0.0824374	-0.0254292	-0.0235249	-0.057674	0.125759	0.22855	0.0482946	0.358323

## Sheet: EDFig2k
	B cells	CD4+ T cells	CD8+ T cells	T cells	NK cells	Monocytes	Dendritic cells	Neutrophils	Progenitors	Basophils
88	0.21696	-0.0362747	-7.92251e-05	-0.0206712	0.00324622	-0.0541031	-0.0528975	-0.0239791	-0.19025	-0.14579
89	0.299981	-0.0924199	-0.0975963	-0.0926675	-0.0500365	-0.0638879	-0.0537293	-0.0126996	-0.0598323	-0.0638538
90	-0.168092	0.262592	0.298947	0.276562	0.135261	-0.159701	-0.255771	-0.0712634	-0.278742	-0.167838
91	-0.172036	0.11406	0.301416	0.384422	0.347129	-0.102282	-0.252768	-0.0547895	-0.254943	-0.166213
92	0.0268198	-0.00996429	0.0169906	0.036404	0.00791368	-0.048528	-0.00647556	0.0423668	-0.0748607	-0.00214717
93	0.0331945	-0.184682	-0.187488	-0.14232	-0.0221249	0.310859	0.195455	0.15273	-0.1155	-0.0589923
94	-0.0182266	-0.111987	-0.0747287	-0.0361165	0.05833	0.246248	0.114229	0.120684	-0.208471	-0.116791
95	0.0475133	-0.234299	-0.202927	-0.13861	-0.0262665	0.351218	0.252677	0.164649	-0.14979	-0.0776281
96	0.048865	-0.166663	-0.115427	-0.0759726	0.0104664	0.187398	0.239664	0.0548037	-0.100654	-0.0680569
97	0.0279327	-0.0911962	-0.0620766	-0.0385094	0.0480795	0.0439267	0.22696	0.0507759	-0.1201	-0.0355047
98	0.00264147	-0.230385	-0.202174	-0.126077	-0.00240287	0.427907	0.141308	0.231668	-0.175115	-0.0628817
99	0.0349507	-0.197759	-0.172506	-0.109906	-0.0265557	0.233664	0.0393356	0.374172	-0.108066	0.00337468
