# Supplementary material for: An atlas of healthy and injured cell states and niches in the human kidney
Source: Nature. 2023 Jul 19;619(7970):585–94. doi: 10.1038/s41586-023-05769-3 (PMC10356613; doi:10.1038/s41586-023-05769-3)
Supplement: Supplementary file 13 — Source Data Extended Data Fig. 3 [file 41586_2023_5769_MOESM13_ESM.xlsx]

## Sheet: EDFig3e
	POD	dPOD	PEC	PT-S1/2	PT-S3	aPT	cycPT	dPT	DTL2	DTL1	DTL3	dDTL3	ATL	dATL	aTAL1	aTAL2	M-TAL	dM-TAL	C-TAL	dC-TAL	MD	DCT1	DCT2	dDCT	cycDCT	CNT	CNT-PC	dCNT	cycCNT	CCD-PC	OMCD-PC	dOMCD-PC	IMCD	dIMCD	CCD-IC-A	CNT-IC-A	dC-IC-A	OMCD-IC-A	tPC-IC	IC-B	PapE	EC-GC	EC-AEA	EC-DVR	EC-PTC	dEC-PTC	EC-AVR	dEC	cycEC
10X snRNA-seq	0.524442	0.550971	0.490028	0.401829	0.630008	0.445099	0.328511	0.687065	0.439979	0.371465	0.964516	1	0.514702	1	0.727263	0.188922	0.33554	0.751342	0.335794	0.729213	0.447237	0.695888	0.520216	0.0408891	1	0.471163	0.415745	0.24099	1	0.526013	0.669151	0.226008	0.906865	0.908785	0.435111	0.284116	0.209982	0.445291	0.200653	0.519668	0.619586	0.518823	0.425143	0.609524	0.555955	0.612756	0.583369	0.95339	0.84
SNARE-Seq2	0.453255	0	0.164374	0.381239	0.27615	0.257309	0.306383	0.0375265	0.463235	0.499362	0	0	0.362261	0	0.178148	0.45005	0.641276	0.224894	0.162886	0.148148	0.102275	0.258043	0.240791	0	0	0.233487	0.141064	0.0529744	0	0.37358	0.277695	0.360052	0.062746	0.0912146	0.29634	0.253915	0.167313	0.495917	0.339244	0.125769	0	0.0855578	0.0102857	0.237919	0.113385	0.387244	0.239642	0	0
10X scRNA-seq	0.0223023	0.449029	0.345598	0.216932	0.0938426	0.297592	0.365106	0.275409	0.0967852	0.129173	0.0354839	0	0.123037	0	0.094589	0.361028	0.0231849	0.0237647	0.50132	0.122639	0.450488	0.0460689	0.238994	0.959111	0	0.29535	0.443191	0.706036	0	0.100407	0.0531545	0.41394	0.0303892	0	0.268549	0.461969	0.622705	0.0587915	0.460103	0.354562	0.380414	0.395619	0.564571	0.152557	0.33066	0	0.176989	0.0466102	0.16
	POD	dPOD	PEC	PT-S1/2	PT-S3	aPT	cycPT	dPT	DTL2	DTL1	DTL3	dDTL3	ATL	dATL	aTAL1	aTAL2	M-TAL	dM-TAL	C-TAL	dC-TAL	MD	DCT1	DCT2	dDCT	cycDCT	CNT	CNT-PC	dCNT	cycCNT	CCD-PC	OMCD-PC	dOMCD-PC	IMCD	dIMCD	CCD-IC-A	CNT-IC-A	dC-IC-A	OMCD-IC-A	tPC-IC	IC-B	PapE	EC-GC	EC-AEA	EC-DVR	EC-PTC	dEC-PTC	EC-AVR	dEC	cycEC
AKI	0.145078	0.240291	0.296424	0.149698	0.152782	0.294703	0.410213	0.293055	0.105848	0.142037	0.0296774	0.0123153	0.00628033	0.0242634	0.223517	0.374296	0.0243883	0.103701	0.232767	0.582536	0.147129	0.281268	0.195867	0.177605	0.893333	0.215766	0.187447	0.553191	0.632353	0.100266	0.0442126	0.169668	0.0100568	0.043687	0.151093	0.137584	0.202483	0.0280348	0.0419972	0.267327	0.0828625	0.216518	0.233143	0.118342	0.229351	0.154897	0.11549	0.423729	0.312
CKD	0.160396	0.293689	0.270633	0.16685	0.337833	0.280765	0.16	0.379696	0.27565	0.196045	0.0722581	0.00492611	0.127605	0.0225303	0.333195	0.156985	0.165664	0.613492	0.349099	0.184449	0.492308	0.120693	0.227314	0.473055	0.0266667	0.225862	0.204894	0.239253	0.191176	0.173328	0.455539	0.368571	0.0319195	0.0139222	0.228438	0.483221	0.361003	0.22074	0.536164	0.303184	0.163842	0.256217	0.428571	0.31164	0.265855	0.168565	0.272412	0.279661	0.256
Ref	0.694526	0.466019	0.432944	0.683452	0.509384	0.424533	0.429787	0.327249	0.618502	0.661918	0.898065	0.982759	0.866115	0.953206	0.443288	0.468719	0.809948	0.282807	0.418134	0.233014	0.360563	0.598039	0.576819	0.349339	0.08	0.558372	0.60766	0.207555	0.176471	0.726406	0.500248	0.461762	0.958024	0.942391	0.620469	0.379195	0.436514	0.751225	0.421839	0.429489	0.753296	0.527264	0.338286	0.570018	0.504794	0.676538	0.612098	0.29661	0.432
	POD	dPOD	PEC	PT-S1/2	PT-S3	aPT	cycPT	dPT	DTL2	DTL1	DTL3	dDTL3	ATL	dATL	aTAL1	aTAL2	M-TAL	dM-TAL	C-TAL	dC-TAL	MD	DCT1	DCT2	dDCT	cycDCT	CNT	CNT-PC	dCNT	cycCNT	CCD-PC	OMCD-PC	dOMCD-PC	IMCD	dIMCD	CCD-IC-A	CNT-IC-A	dC-IC-A	OMCD-IC-A	tPC-IC	IC-B	PapE	EC-GC	EC-AEA	EC-DVR	EC-PTC	dEC-PTC	EC-AVR	dEC	cycEC
1153EO1	0.000450552	0.00728155	0.00309491	0.00106559	0	0.00107649	0	0.00265071	0	0	0	0	0	0	0.000104058	0.000231428	0	0	0.00132042	0.000245278	0.000650054	0.000380735	0.000898473	0.0171944	0	0.0027924	0.0291489	0.00651324	0	0	0	0.000903517	0	0	0.0019786	0	0.0103439	0	0.00606626	0.00267594	0.00188324	0.0125485	0.00514286	0.000352734	0.00746681	0	0	0	0
1153EO2	0.00180221	0.0412621	0.00756534	0.000996838	0	0.000566572	0	0.000227204	0	0	0	0	0	0	0	0	0	6.96913e-05	0.0022007	0	0.00108342	0.000571102	0.00359389	0.0203397	0	0.00837719	0.0293617	0.00781589	0	0	0	0.00129074	0	0	0.00341757	0	0.0217223	0	0.00466636	0.00321113	0	0.00524755	0.00628571	0.000176367	0.00304204	0	0	0	0
1153EO3	0	0	0.00722146	0.00398735	0.000109757	0.00141643	0	0.000530142	0	0	0	0	0	0	0.000520291	0.00108	8.02246e-05	0	0.00758397	0	0.00130011	0.000190367	0.000898473	0.0176138	0	0.0025776	0.0155319	0.00347373	0	0.000420698	0	0.00232333	0	0	0.00260815	0.00111857	0.0170675	0	0.00139991	0.0115066	0	0.0173397	0.00171429	0.000176367	0.0132743	0	0	0	0
1157EO1	0.000225276	0	0.00481431	0.00622164	0.000109757	0.000849858	0	0.00121175	0	0	0	0	0	0	0.000104058	7.71426e-05	4.01123e-05	0.000139383	0.00277627	0.000490557	0.00108342	0.000380735	0	0.0205494	0	0.0019332	0.00808511	0.00607903	0	0.000140233	0	0.000709906	0	0	0.00368738	0	0.0493923	0	0.000466636	0.00561948	0	0.00730094	0.00571429	0.000176367	0.00525442	0	0.000144363	0	0
1157EO2	0.000225276	0.0121359	0.00378267	0.00615289	0.00504884	0.00195467	0	0.00696759	0.000341997	0	0	0	0	0	0	7.71426e-05	0.000361011	0.000627221	0.0110374	0	0.000650054	0.000285551	0	0.0083875	0	0.001074	0.00191489	0.000434216	0	0.000701164	0	0.00438851	0	0	0.000539617	0	0.00465477	0	0.000466636	0.00187316	0	0.00730094	0.004	0	0.00589971	0	0.000288725	0	0
1157EO3	0	0	0.00137552	0.00312801	0	0.000368272	0	0.00469555	0	0	0	0	0	0	0	0	8.02246e-05	0.000278765	0.00717768	0	0.000433369	0.000190367	0	0.00356469	0	0.000429599	0.0012766	0.000434216	0	0.000560931	0	0.003485	0	0	8.99361e-05	0	0.00387898	0	0	0.00990099	0	0.00752909	0.00571429	0	0.00212021	0	0.000433088	0	0
1158EO1	0	0	0	0.000171869	0.00043903	0.000141643	0	0.000340806	0.000683995	0.00042526	0	0	0	0	0.000104058	0.000385713	0.000200562	0.000139383	0.00795639	0.000245278	0.000216685	0	0	0	0	0	0.000851064	0	0	0.00182303	0	0.0024524	0	0	0.000179872	0	0.000258598	0	0	0.000802783	0	0	0.00914286	0.00352734	0.00350295	0	0.00418652	0	0
1158EO2	0.000450552	0	0.0106602	0.00237179	0	0.00203966	0	0.00189337	0.000170999	0	0	0	0	0	0	0.000231428	0.000160449	6.96913e-05	0.0170301	0.000245278	0.00151679	9.51837e-05	0	0.0016775	0	0.0027924	0.00744681	0.000434216	0	0.000560931	0	0.00200065	0	0	0.000269808	0	0.000258598	0	0	0.00294354	0	0.00159708	0.000571429	0.000705467	0.00212021	0	0.000288725	0	0
1158EO3	0.000450552	0.0121359	0.00412655	0.00103121	0	0.00113314	0	0.00265071	0	0	0	0	0	0	0	0.000231428	0.000120337	0.000139383	0.00501083	0	0.000433369	0.000571102	0.00179695	0.0195009	0	0.00483299	0.0114894	0.00347373	0	0.000420698	0	0.00258148	0	0	0.00350751	0	0.0155159	0	0.00186654	0.00428151	0	0.0200776	0.00742857	0.000529101	0.00746681	0	0	0	0
1162EO1	0	0.0121359	0.00206327	0.00663413	0	0.0011898	0	0.00386247	0	0	0	0	0	0	0	7.71426e-05	4.01123e-05	0.000139383	0.00467226	0	0.000650054	0.000475919	0.00179695	0.0144684	0	0.002148	0.00829787	0.00130265	0	0.000560931	0	0.00354953	0	0	0.00170879	0.00111857	0.0168089	0	0.00139991	0.00401391	0	0.0146019	0.0102857	0.000176367	0.00580752	0	0.000144363	0	0
1162EO2	0	0	0.00928473	0.00721848	0.000109757	0.0023796	0	0.00257498	0	0	0	0	0	0	0.000104058	0.000308571	0.000200562	0.000418148	0.00714382	0	0.00108342	0.000856653	0.00808625	0.0253722	0	0.00504779	0.0187234	0.00347373	0	0.000420698	0	0.0059374	0	0	0.00305783	0	0.0157745	0	0.00233318	0.00401391	0	0.0132329	0.012	0.000352734	0.00589971	0	0	0	0
18-142	0.0193737	0.0145631	0.0189133	0.00629039	0.0239271	0.0132861	0.013617	0.119661	0.000341997	0.000106315	0	0	0	0	0.00291363	0	0.000240674	0.00132413	0.0135428	0.000981114	0.00585049	0.0406434	0.0098832	0.00104844	0.0133333	0.0192246	0.0146809	0.00347373	0	0.0424905	0.00149031	0.0012262	0	0	0.0241928	0.0324385	0.00724076	0.000272183	0.00419972	0.0302382	0	0.0285193	0.0114286	0.00246914	0.0394543	0.0113895	0.000288725	0.00847458	0.032
18-162	0.0209507	0.0412621	0.00378267	0.00618727	0.0165734	0.0121246	0.00425532	0.00526356	0.0210328	0.0221135	0	0.00246305	0	0.000866551	0.0450572	0.0057857	0.00826314	0.0079448	0.0126287	0.00220751	0.0084507	0.00713878	0.015274	0.000629063	0	0.00966599	0.0131915	0.00434216	0.0147059	0.0269247	0.00322901	0.00787351	0	0	0.0121414	0.00223714	0.00465477	0.013337	0.00419972	0.0048167	0	0.0152863	0.0154286	0.0179894	0.0214786	0.0250569	0.0166017	0.00423729	0.024
18-312	0.0376211	0.123786	0.0443604	0.00783721	0.00647569	0.0367422	0.00765957	0.0262042	0.000512996	0	0	0	0	0	0.0454735	0.00215999	8.02246e-05	0.00181197	0.00297941	0.0034339	0.0134345	0.0302684	0.017071	0.00146781	0.0133333	0.0356568	0.0174468	0.0247503	0	0.0098163	0	0.0017425	0	0.000480077	0.0266211	0.0145414	0.0137057	0.00108873	0.000466636	0.0214075	0	0.0568104	0.0182857	0.0047619	0.0582596	0.0842825	0.000721813	0.0423729	0.208
27-10039	0	0	0	0.00189055	0.00570739	0.0139093	0.00170213	0.00643744	0.00683995	0.0154157	0	0	0.000856409	0	0.0100937	0.0287742	0.000280786	0.0016029	0.0289816	0.00809419	0.019935	0	0	0.000419375	0	0.000429599	0.000212766	0.000434216	0	0.00799327	0.0104322	0.0589222	0.00131176	0	0.0106125	0	0.0113783	0.00217746	0.00559963	0	0.00376648	0	0.032	0.0148148	0.00212021	0	0.00332034	0	0.008
28-10051	0	0	0	0.00134057	0	0.000368272	0	0.00522569	0	0	0	0	0	0	0	7.71426e-05	4.01123e-05	0	3.3857e-05	0	0.000866739	0	0	0	0	0.0001074	0.000212766	0.000434216	0	0	0	0	0	0	8.99361e-05	0	0	0	0	0.000267594	0	0	0	0	9.21829e-05	0	0	0	0
29-10006	0.00540662	0.128641	0.0402338	0.0213461	0.00768302	0.0286969	0.00765957	0.0355195	0.000341997	0	0	0	0	0	0.00655567	0.0246856	0.000401123	0.00111506	0.0513272	0.00245278	0.0335861	0.00361698	0.00449236	0.115957	0	0.0293202	0.0382979	0.0577508	0	0.00687141	0.00223547	0.045434	0.000655881	0	0.0435291	0.0201342	0.131885	0.00462711	0.0125992	0.0457586	0.0131827	0.0472279	0.0274286	0.0021164	0.0176069	0	0.00173235	0	0.008
29-10008	0.0274837	0.00728155	0.0144429	0.00945277	0.0465372	0.0112465	0.0102128	0.00791427	0.00376197	0.013502	0.0348387	0	0.117328	0	0.00936524	0.00570856	0.00818291	0.0138686	0.0190953	0.00245278	0.00650054	0.00723396	0.015274	0.000209688	0	0.00397379	0.00170213	0.0117238	0	0.0179498	0.00223547	0.0215553	0.0196764	0	0.00593579	0.00894855	0.00775795	0.0231355	0.00419972	0.0144501	0.00376648	0.0175679	0.0365714	0.0266314	0.0129056	0.00911162	0.0124152	0.0211864	0
29-10010	0.00946159	0	0.00550206	0.000756222	0.00285369	0.00572238	0.00425532	0.0338155	0.0229138	0.00329577	0	0	0.00028547	0.000866551	0.0134235	0.00408856	0.00633775	0.00292703	0.0533925	0.000490557	0.00931744	0.00314106	0.00898473	0.00251625	0	0.00429599	0.00170213	0.00130265	0	0.00841397	0.00794834	0.0436915	0	0	0.0100728	0.0178971	0.00155159	0.000272183	0.00979935	0.00561948	0.00188324	0.00958248	0.028	0.0178131	0.00838864	0	0.0336365	0	0
29-10011	0	0.00485437	0.00962861	0.00127183	0.000658545	0.0214731	0.00765957	0.0019691	0	0	0	0	0.00028547	0	0.00332986	0.00532284	0	6.96913e-05	0.000643283	0.000735835	0.0290358	0.000285551	0	0.0245334	0	0.00569219	0.01	0.0247503	0	0.0012621	0.000745156	0.00813166	0	0	0.0105225	0.00111857	0.0235325	0.00108873	0.00419972	0.00695745	0.00564972	0.00958248	0.0102857	0.0010582	0.00663717	0	0.00259853	0	0.008
29-10012	0.0101374	0.0412621	0.0543329	0.0256428	0.0458786	0.0468839	0.0348936	0.0385489	0.00170999	0.000531576	0.000645161	0	0.00114188	0.000866551	0.0431842	0.0133457	0.000962696	0.025507	0.0296926	0.0230562	0.0957746	0.0272225	0.0377358	0.0777941	0.0133333	0.0206208	0.03	0.0616587	0	0.0196326	0.00223547	0.0234269	0.000437254	0	0.0184369	0.0167785	0.0623222	0.00217746	0.0284648	0.0687717	0.122411	0.0529318	0.0445714	0.0100529	0.0558628	0.0159453	0.00923921	0.0169492	0.064
29-10013	0.006533	0.0291262	0.0309491	0.0146432	0.0174514	0.00609065	0.00595745	0.0124205	0.0153899	0.00446523	0	0	0	0	0.00447451	0.00115714	0.0055355	0.0181197	0.0130688	0.00686779	0.00975081	0.0211308	0.0790656	0.0211784	0	0.028461	0.0114894	0.00130265	0	0.00490815	0.00447094	0.00929332	0	0.000960154	0.0277903	0.105145	0.00543057	0.0095264	0.00886608	0.0235483	0	0.0193931	0.0297143	0.00546737	0.0140118	0.0205011	0.0127039	0.0127119	0.008
29-10016	0.000225276	0.0145631	0.0240715	0.0267427	0.00285369	0.00515581	0.00340426	0.013708	0.00290698	0.00042526	0	0	0	0	0.00166493	0.00308571	0.000722022	0.00174228	0.0198063	0.00220751	0.00758397	0.00142776	0.0098832	0.0425666	0	0.0185802	0.0187234	0.0299609	0	0.00378629	0.00248385	0.0225234	0	0	0.00800432	0.00671141	0.0390484	0.000544366	0.00373308	0.0160557	0.00188324	0.00593201	0.0302857	0.0015873	0.00783555	0	0.00317598	0.0169492	0.008
30-10018	0	0	0.00687758	0.00178743	0.00131709	0.0335127	0.00595745	0.012269	0.000512996	0.000106315	0	0	0	0	0.00228928	0.0361028	0	0.000139383	0.00264085	0.0213392	0.00975081	9.51837e-05	0	0.00691969	0	0.000859199	0.000425532	0.0277898	0	0.000560931	0	0.0118748	0.000655881	0	0.000359745	0	0.00646496	0.000272183	0.00233318	0.00294354	0.0188324	0.000228154	0.00971429	0.00123457	0.00248894	0	0.00534142	0.00847458	0
30-10034	0.0123902	0.00485437	0.00997249	0.0119964	0.00307321	0.0312748	0.0119149	0.0165101	0.000341997	0.000531576	0.000645161	0	0.000570939	0	0.0119667	0.00146571	4.01123e-05	0.00383302	0.00287784	0.00294334	0.0084507	0.0249381	0.0305481	0.0165653	0	0.027924	0.0174468	0.0151976	0	0.00378629	0.00298063	0.00477573	0.00196764	0.000960154	0.0116917	0.00111857	0.0137057	0.00244965	0.000933271	0.027027	0	0.0203057	0.0194286	0.00546737	0.0289454	0.00683371	0.00649632	0.00423729	0.016
30-10123	0	0	0.00618982	0.000859343	0	0.0068272	0.0119149	0.0038246	0	0	0	0	0	0	0.000416233	0.00763712	0	0	0.000203142	0.00932058	0.00520043	9.51837e-05	0.00449236	0.0192913	0	0.0024702	0.000638298	0.0308294	0	0	0	0.00103259	0.000437254	0	0.000449681	0	0.0178433	0	0.00139991	0.000535189	0.0131827	0.000912617	0.00457143	0.000352734	0.000184366	0	0.000577451	0.00423729	0
30-10125	0.000450552	0.0194175	0.00997249	0.00175306	0.000219515	0.00541076	0.026383	0.0143517	0	0	0	0	0	0	0.000416233	0.0103371	0	0.000209074	0.00128657	0.0223203	0.00476706	0	0	0.0136297	0	0.001611	0.000425532	0.0243161	0	0.000140233	0.000745156	0.00187157	0	0	0.000809425	0	0.0168089	0	0.000466636	0.00374632	0.0094162	0.00821355	0.00628571	0.000352734	0.00350295	0	0.00144363	0.00423729	0.016
31-10000	0.00675828	0.0121359	0.00962861	0.00515606	0.055647	0.0449292	0.0110638	0.0217737	0.00188098	0.00297682	0	0	0.00028547	0.000866551	0.0662851	0.00671141	0.00144404	0.0315005	0.0197048	0.0252637	0.0983749	0.00171331	0.00449236	0.146991	0	0.0486521	0.0459574	0.0264872	0.0147059	0.013883	0.0153999	0.0202646	0.00153039	0.00144023	0.023923	0.237136	0.0139643	0.00898204	0.316846	0.036928	0.00188324	0.00319416	0.00914286	0.0176367	0.0192662	0.0523918	0.0167461	0.0677966	0
31-10001	0.00720883	0.00242718	0.0065337	0.00910903	0.011744	0.00773371	0.00425532	0.0104135	0.0420657	0.0329577	0.00967742	0	0.00114188	0.0017331	0.0413111	0.00223714	0.0282391	0.0234163	0.0154726	0.00981114	0.0208017	0.00323625	0.0116801	0.00188719	0.0133333	0.00579959	0.00489362	0.00347373	0.0588235	0.00518861	0.105315	0.0198128	0.000655881	0.00192031	0.00863387	0.00447427	0.00517197	0.0454545	0.0298647	0.0093658	0.00188324	0.00661647	0.0177143	0.0405644	0.0101401	0.0136674	0.0420095	0.029661	0.032
31-10006	0.000450552	0	0	3.43737e-05	0.0118538	0.00467422	0.00425532	0.00121175	0.0933653	0.0719753	0.023871	0	0.00428204	0.0164645	0.0172737	0.00162	0.0942238	0.0308732	0.0113759	0.00883002	0.00368364	0.000380735	0	0	0	0.0003222	0.000425532	0.000434216	0.0147059	0.00140233	0.133135	0.0325266	0.00109314	0.00576092	0.00161885	0	0.00672356	0.0715841	0.0503966	0.00107038	0	0.000912617	0.0182857	0.0749559	0.00884956	0.00911162	0.0486502	0.0169492	0.016
31-10013	0.00247804	0.0412621	0.0144429	0.0125808	0.0543299	0.018017	0.00851064	0.045668	0.0588235	0.0295556	0.00129032	0	0	0.0017331	0.0391259	0.0108771	0.0111111	0.45822	0.0218039	0.0833947	0.0309859	0.00561584	0.0125786	0.0306144	0	0.011277	0.0189362	0.00781589	0.0294118	0.0081335	0.127173	0.0304614	0.00109314	0.00384061	0.0159187	0.0257271	0.034135	0.0424605	0.0405973	0.0280974	0.00564972	0.0282911	0.0337143	0.0335097	0.0210177	0.0432802	0.0314711	0.0889831	0.008
31-10035	0.0335661	0.0121359	0.0374828	0.0160869	0.0210734	0.0234844	0.0382979	0.121289	0.00290698	0.00106315	0.00129032	0.00492611	0.000856409	0	0.0182102	0.00462856	0.00112314	0.00111506	0.0191631	0.000245278	0.0312026	0.0297925	0.0143756	0.0050325	0	0.022017	0.012766	0.000868432	0.0294118	0.0178096	0.0290611	0.0047112	0.00393529	0	0.0147495	0.0212528	0.000258598	0.00381056	0.00886608	0.0149853	0	0.0335387	0.02	0.00970018	0.0287611	0	0.0046196	0	0.064
31-10040	0	0	0.000343879	0.000240616	0.00570739	0.00750708	0.0119149	0.00946683	0.0138509	0.0136083	0.000645161	0	0.00114188	0	0.00686785	0.0343285	0.000762134	0.00181197	0.02414	0.00711307	0.0502709	0	0	0.000419375	0	0.000536999	0.00191489	0.0026053	0	0.00280466	0.00645802	0.0243304	0.000874508	0	0.00188866	0	0.0118955	0.0016331	0.0079328	0.0045491	0.00188324	0	0.0605714	0.0354497	0.0212021	0	0.0358019	0	0.016
31-10042	0	0	0.00309491	0.000996838	0.000329272	0.00580737	0.00255319	0.00514995	0.000512996	0.00021263	0	0	0	0	0.0062435	0.00809998	0	0	0.00118499	0.00147167	0.019935	0	0.00179695	0.00272594	0	0.001611	0	0.00694746	0	0.000140233	0	0.00161342	0.000437254	0	0.00107923	0	0.00491337	0.000272183	0	0.00187316	0	0	0.00457143	0.000176367	0.00313422	0	0.00101054	0	0
32-10003	0.0353683	0.0364078	0.0656809	0.0164306	0.00559763	0.0520963	0.0902128	0.0528628	0.000683995	0.000106315	0.000645161	0	0	0	0.0136316	0.0112628	0.000320899	0.0100355	0.0116468	0.0137356	0.0101842	0.0603465	0.0700809	0.06039	0.72	0.0471485	0.0587234	0.120278	0.352941	0.00841397	0.0052161	0.00535657	0.000218627	0.00144023	0.0333663	0.0894855	0.0426687	0.00353838	0.00933271	0.0824191	0	0.0355921	0.0331429	0.0102293	0.0498709	0.0296128	0.00332034	0.0847458	0.04
32-10034	0.023654	0.0291262	0.0220083	0.0087653	0.0148173	0.0319263	0.027234	0.0227961	0	0.000318945	0	0.00246305	0	0	0.0118626	0.00108	4.01123e-05	0.00940832	0.00284399	0.0134903	0.019935	0.0238911	0.032345	0.0104844	0.0266667	0.013425	0.00744681	0.00651324	0	0.00518861	0.00124193	0.00632462	0.000655881	0.000480077	0.0097131	0.0178971	0.0100853	0.00136091	0.000466636	0.00668986	0.00188324	0.0387862	0.0114286	0.00440917	0.0289454	0.0296128	0.00664068	0.00423729	0.024
32-10074	0	0.00728155	0.0120358	0.00752784	0.00208539	0.0138527	0.0680851	0.00969403	0	0	0	0	0	0	0.00364204	0.0280799	0.000200562	0.000139383	0.00734697	0.0174148	0.00216685	0.000571102	0.00269542	0.0197106	0	0.00880679	0.00744681	0.148936	0	0.00252419	0.00198708	0.0125847	0.000655881	0	0.00287796	0	0.0137057	0	0.00186654	0.00588708	0.0225989	0.00410678	0.0154286	0.000352734	0.00470133	0	0.00303162	0	0.024
32-2	0.000450552	0	0.00171939	0.00158119	0.00219515	0.00917847	0.00255319	0.0075356	0	0.000106315	0	0.00246305	0	0	0.0049948	0.000154285	0	0.000209074	0.00118499	0.00220751	0.00303359	0.00942319	0	0.000629063	0	0.0033294	0.00595745	0.0026053	0.0147059	0.00434722	0.000745156	0.00129074	0	0	0.0019786	0.00671141	0.000258598	0	0	0.0093658	0.00188324	0.000456308	0.000571429	0.000176367	0.00663717	0.0022779	0.000144363	0.00423729	0
33-10005	0.0132913	0.00970874	0.011348	0.0081122	0.0451103	0.0116997	0.0519149	0.0270373	0.0560876	0.0412503	0.0206452	0.00738916	0.00256923	0.0138648	0.0336108	0.0466713	0.0189731	0.0262736	0.098253	0.0191317	0.0056338	0.00333143	0.0134771	0.00125813	0.0266667	0.00601439	0.00297872	0.00477638	0.0294118	0.013883	0.0245902	0.052404	0.00109314	0.00480077	0.0104326	0.00447427	0.0126713	0.0152422	0.0186654	0.0101686	0	0.0054757	0.0485714	0.061552	0.0142883	0.0136674	0.0607767	0.0550847	0.072
33-10006	0.0166704	0.00970874	0.0354195	0.00924653	0.00801229	0.0356374	0.0238298	0.0378673	0	0.000106315	0	0	0	0	0.0188345	0.00138857	0	0.0101052	0.00341956	0.0507726	0.0056338	0.0437845	0.0116801	0.00314531	0.0266667	0.0395231	0.0225532	0.0451585	0.0735294	0.0081335	0.000248385	0.00464666	0	0.00144023	0.0190665	0.00671141	0.0139643	0.000544366	0	0.0195344	0	0.0123203	0.0114286	0.00335097	0.0309735	0.0387244	0.000288725	0.0677966	0.024
34-10050	0	0.0121359	0.0261348	0.00426234	0.00120733	0.0219263	0.0434043	0.0131021	0.000170999	0	0	0	0	0	0.00312175	0.0380313	0	0	0.000507855	0.00515085	0.00390033	9.51837e-05	0	0.00964563	0	0.0103104	0.000638298	0.0946591	0	0.0012621	0	0.000774443	0.000218627	0	0.00494649	0.00111857	0.00775795	0.000272183	0	0.0048167	0.00753296	0.00638832	0.0142857	0.0015873	0.0113385	0	0.00144363	0	0.016
34-10184	0	0.00242718	0.000687758	6.87474e-05	0	0.00110482	0.00340426	0.00166616	0.0208618	0.0749522	0	0	0.00199829	0	0.00291363	0.0195171	0.000802246	0.00313611	0.0171993	0.00588668	0.00303359	0	0	0.000209688	0	0.0001074	0.000638298	0.000868432	0	0.000841397	0.00223547	0.0356889	0	0	0.00170879	0	0.00155159	0.00326619	0.00139991	0.000267594	0.00188324	0	0.00514286	0.00705467	0.000460914	0	0.00332034	0	0
34-10187	0.00270331	0.0291262	0.0137552	0.0019593	0.00252442	0.00209632	0.0221277	0.0128749	0.00290698	0.00148841	0	0	0	0	0.00166493	0.0290828	0.000641797	0.00104537	0.0415087	0.00392445	0.000866739	9.51837e-05	0.000898473	0.00733906	0	0.0017184	0.00489362	0.0117238	0	0.00294489	0.000248385	0.0145854	0.000218627	0	0.00251821	0.00111857	0.00517197	0.000272183	0.000466636	0.000802783	0	0.00479124	0.0377143	0.0162257	0.00516224	0	0.0121265	0	0
3409	0	0	0	0	0	0.000113314	0.0365957	0	0.0843023	0.0747395	0	0	0.0739366	0	0.0109261	0.00323999	0.124549	0.0211165	6.7714e-05	0.00490557	0.000216685	0	0	0	0	0.0001074	0	0	0	0.00869443	0.0399901	0.121717	0.00940096	0.0240038	0.00233834	0	0.0100853	0.050626	0.108726	0.000267594	0	0.000228154	0	0.0109347	0.00248894	0.0022779	0.00750686	0	0
3477	0.00270331	0	0.00171939	0.00185618	0.00504884	0.00373938	0	0.000605877	0.00598495	0.00584733	0	0	0	0	0.0254943	0.000771426	0.00437224	0.000487839	0.00521398	0.00122639	0.00606717	0.00171331	0.00718778	0	0	0.003222	0.00234043	0	0.0294118	0.00953583	0.00447094	0.000709906	0	0	0.00260815	0.00111857	0.000517197	0.00244965	0.000933271	0.00187316	0	0.00410678	0.00171429	0.00493827	0.00350295	0	0.00721813	0.00423729	0
3479	0.0112638	0	0.00378267	0.00900591	0.0352321	0.00966006	0.00170213	0.00420327	0.00239398	0.000106315	0	0	0	0	0.00936524	0.00131142	0.00192539	0.00111506	0.0142876	0	0.00585049	0.00513992	0.0125786	0.000209688	0	0.00601439	0.00468085	0.000434216	0.0147059	0.0284673	0.000993542	0.000968054	0	0	0.00728483	0.00223714	0.000517197	0	0.000933271	0.0168584	0	0.00593201	0.0131429	0.0126984	0.0107854	0.0022779	0.00577451	0.00423729	0.008
3487	0.03672	0	0.0144429	0.00869655	0.00724399	0.0156657	0.00170213	0.00435474	0	0.000106315	0	0	0	0	0.0109261	0.000154285	0	0	0.000710997	0.000735835	0.0127844	0.00904245	0.00718778	0	0	0.0149286	0.000638298	0.000868432	0	0.0151451	0.000745156	0.000193611	0.000218627	0	0.0157388	0.0145414	0	0.000544366	0.00233318	0.00615467	0	0.0114077	0.0108571	0.00246914	0.0137353	0.0022779	0.000288725	0	0.008
3490	0.00112638	0	0.000687758	0	0.000329272	0.000141643	0.00340426	0	0.0160739	0.0314693	0.00258065	0	0.00028547	0.00866551	0.00270552	0.000308571	0.0284396	0.00829326	0.00470612	0.000490557	0.000216685	9.51837e-05	0	0	0	0.0001074	0.00106383	0	0.0147059	0.000140233	0.00422255	0.00735721	0.000218627	0.00432069	0.000449681	0	0.000775795	0.0141535	0.00186654	0.000535189	0.00188324	0.000912617	0.00228571	0.012522	0.00387168	0.0022779	0.0181897	0	0
3494	0.000225276	0	0.000343879	0.00027499	0	0.000878187	0.0289362	0.000454408	0.00239398	0.00446523	0	0	0.00028547	0	0.00385016	0.00208285	0.000160449	0.00111506	0	0.00147167	0.000216685	0.00076147	0	0	0	0.00698099	0	0	0	0.00392652	0.00869349	0.0109713	0.0205509	0.00288046	0.00413706	0	0.000775795	0.00925422	0.000466636	0.00401391	0	0	0	0.00529101	0.0102323	0	0.000721813	0	0
3499	0.0536157	0	0.0230399	0.0705349	0.0619032	0.0124079	0.0510638	0.00533929	0.0328317	0.0576228	0.0103226	0.00246305	0.0222666	0.0017331	0.017794	0.00485999	0.174288	0.0343578	0.031961	0.00147167	0.0188516	0.0351228	0.0440252	0	0	0.0310386	0.0219149	0	0	0.0168279	0.116244	0.0278154	0.00262352	0.000480077	0.0348053	0.0100671	0.000775795	0.0326619	0.00233318	0.0224779	0	0.0139174	0.00685714	0.0273369	0.0182522	0.00683371	0.0319041	0.00423729	0.016
3504	0.0840279	0.0218447	0.0261348	0.0581259	0.0531226	0.0685269	0.0382979	0.00526356	0.14723	0.211248	0.0290323	0	0.176706	0.034662	0.0452653	0.248631	0.193863	0.0286431	0.0297941	0.0686779	0.0173348	0.0325528	0.0278527	0	0	0.0264204	0.0259574	0.00955276	0	0.161829	0.0330353	0.069829	0.0247049	0.0364858	0.0570195	0.0134228	0.0416343	0.243604	0.0643957	0.0208724	0	0.0212183	0.00971429	0.104409	0.0328171	0.234624	0.106684	0	0
3505	0.154314	0	0.068088	0.118864	0.0754034	0.133088	0.0604255	0.0180627	0.0940492	0.0820753	0	0	0.0864973	0	0.0702393	0.102214	0.0733654	0.0157502	0.0458762	0.0228109	0.0333694	0.110032	0.066487	0	0	0.0977339	0.0442553	0.0399479	0	0.141775	0.0176354	0.0696354	0.0056843	0.0230437	0.123213	0.202461	0.0949056	0.152422	0.142324	0.045491	0	0.0219028	0.00171429	0.0617284	0.0256268	0.0250569	0.0552909	0	0
3510	0.127281	0	0.0388583	0.11113	0.0781473	0.0174221	0.0842553	0.0107922	0.0786594	0.0637891	0	0	0.0117043	0	0.0199792	0.00501427	0.0916566	0.129695	0.0591482	0.0328673	0.0257855	0.0664382	0.0943396	0	0	0.0643325	0.0404255	0.000434216	0	0.0358996	0.0851962	0.0509842	0.00153039	0.00480077	0.0621459	0.0246085	0.0111197	0.0443658	0.0177322	0.0278298	0	0.023728	0.00457143	0.035097	0.0211099	0.0683371	0.0577451	0	0
3535	0.103627	0.0436893	0.0474553	0.10728	0.0883547	0.068017	0.0314894	0.0309755	0.0610465	0.0576228	0.0767742	0.00246305	0.0256923	0.0233969	0.108845	0.0867083	0.0345367	0.0114991	0.0554239	0.0181506	0.166197	0.0987055	0.10602	0.00398406	0.0133333	0.107078	0.0774468	0.0477638	0.0735294	0.163932	0.0310482	0.0212972	0.00612156	0.0168027	0.107294	0.033557	0.0312904	0.120577	0.0186654	0.065293	0.00376648	0.0746064	0.04	0.0790123	0.0590892	0.134396	0.0661181	0.0169492	0.08
3593	0.00292859	0.00242718	0.00275103	0.00137495	0.0204149	0.00274788	0.00851064	0.00249924	0.0673735	0.0440145	0.307742	0.00492611	0.172995	0.331889	0.00801249	0.00208285	0.0643803	0.010384	0.0139152	0.00294334	0.00216685	0.00123739	0.00179695	0	0	0.0013962	0.00340426	0	0.0441176	0.00266442	0.126428	0.0158116	0.174683	0.228517	0.00395719	0	0.00724076	0.0293958	0.00979935	0.000802783	0.111111	0.00342231	0.0297143	0.105996	0.00995575	0.0364465	0.105385	0.0169492	0
3613	0	0	0.000343879	6.87474e-05	0.000219515	5.66572e-05	0.00425532	0.0061345	0.00444596	0.00318945	0.22	0.0123153	0.154439	0.103986	0.00187305	7.71426e-05	0.0139591	0.00271796	0.000101571	0.000490557	0	0	0	0	0	0.0001074	0.00106383	0	0	0.000701164	0.0136612	0.00180703	0.255138	0.0628901	0.000179872	0	0.000517197	0.0310289	0.00233318	0	0.412429	0.000456308	0.04	0.0779541	0.00175147	0.022779	0.0705933	0.00423729	0
COV-02-0002	0.00585718	0.0558252	0.0230399	0.0233397	0.000109757	0.00396601	0.00510638	0.028249	0	0	0	0	0	0	0.00312175	7.71426e-05	0	0.00592376	0.00199756	0.0196223	0.0143012	0.0266514	0.0134771	0.00356469	0.0533333	0.0131028	0.00808511	0.00303951	0.102941	0.00827373	0.000496771	0.00116167	0	0.000960154	0.0131307	0.00223714	0.0116369	0	0.00233318	0.0117742	0.00188324	0.00981063	0.00171429	0.000881834	0.0113385	0.00683371	0.000433088	0.0508475	0.032
COV-02-0010	0.0205001	0	0.0333563	0.029802	0.00987817	0.00866856	0.00680851	0.0140109	0.000854993	0	0	0	0.00028547	0	0.0370447	0.00424285	4.01123e-05	0.00508746	0.00301327	0.0323767	0.0156013	0.0397868	0.00628931	0.00125813	0.0266667	0.0250242	0.0146809	0.00781589	0.0294118	0.0256626	0.00298063	0.00580833	0	0.000480077	0.0164583	0.00111857	0.00879235	0	0.000466636	0.0272946	0.00188324	0.0622861	0.00914286	0.00141093	0.0212021	0.00911162	0.00158799	0.0338983	0.048
COV-02-0094	0.0126155	0.0218447	0.0120358	0.0151588	0.0121831	0.0224079	0.00851064	0.0143517	0.0225718	0.0227514	0	0	0.00028547	0	0.0521332	0.117334	0.000922583	0.0243223	0.0155742	0.336767	0.0112676	0.0460689	0.0098832	0.00314531	0.0133333	0.0142842	0.0317021	0.00825011	0.0294118	0.00785304	0.000496771	0.00703453	0.000218627	0.00432069	0.0205954	0.00559284	0.0191363	0.000816549	0.00186654	0.0286326	0	0.00410678	0.00342857	0.00282187	0.00516224	0.00911162	0.00447524	0.0423729	0
COV-02-0096	0.00112638	0.00242718	0.00618982	0.00704661	0.0444518	0.00311615	0.000851064	0.0040518	0.000854993	0.000318945	0.00774194	0	0.000570939	0.0103986	0.0218522	0.0218314	0.00240674	0.00383302	0.0212622	0.00613196	0.023402	0.00209404	0	0.000419375	0	0.0001074	0.00276596	0.000434216	0	0.00645071	0	0.0024524	0.00371666	0.0288046	0.000989298	0	0.000258598	0	0	0.0254215	0.00188324	0.00273785	0.00114286	0.000881834	0.00414823	0.00911162	0.00404215	0.059322	0
KRP446	0.0198243	0.00242718	0.0326685	0.0291489	0.0290857	0.00526912	0.00510638	0.0335126	0.000854993	0.00106315	0.00967742	0.0492611	0.0065658	0.00779896	0.00353798	0.000231428	0.000120337	0.000627221	0.0125609	0	0.00455038	0.0662479	0.0467206	0.00671	0.0133333	0.0213726	0.0261702	0.0147634	0.0147059	0.0145842	0.000993542	0.00141981	0.01115	0.0168027	0.0205954	0.00447427	0.0160331	0.000544366	0.000933271	0.0299706	0.00188324	0.0141456	0.00342857	0.000881834	0.0117994	0.0022779	0.000577451	0	0.008
KRP460	0.0214012	0.00728155	0.0154746	0.0248522	0.0249149	0.0156374	0.0221277	0.00692972	0.00119699	0.00191367	0.205806	0.0295567	0.127319	0.409879	0.0164412	0.000231428	4.01123e-05	0.00250889	0.00775325	0.0424332	0.0171181	0.032648	0.0107817	0.000209688	0	0.0228762	0.0353191	0.00868432	0	0.0412284	0.00645802	0.00432398	0.414735	0.478637	0.0261714	0.0033557	0.00362038	0.00626021	0.000466636	0.0452234	0.0207156	0.0198494	0.00685714	0.00864198	0.0154867	0.0159453	0.0560127	0.15678	0.024
KRP461	0.00135166	0	0.0103164	0.0218961	0.00208539	0.00271955	0.00340426	0.00628597	0	0	0	0	0	0	0.000208117	7.71426e-05	4.01123e-05	0.000278765	0.00121885	0.000490557	0.000866739	0.0360746	0.0107817	0.00398406	0.0133333	0.0120288	0.0197872	0.0130265	0.0147059	0.00238396	0.000248385	0.0017425	0	0	0.0124112	0.00223714	0.0129299	0	0	0.00508429	0	0.000684463	0.00171429	0.000176367	0.00580752	0.00455581	0.000144363	0	0
KRP462	0.0371705	0.00970874	0.0123796	0.0154338	0.022171	0.0113031	0.00851064	0.00344593	0.00495896	0.00595365	0.036129	0.87931	0.00742221	0.0303293	0.0365245	0.00131142	0.000160449	0.00257858	0.0135767	0.0279617	0.0140845	0.0275081	0.0395328	0.000419375	0.0133333	0.0115992	0.00255319	0.00130265	0	0.0196326	0.0111773	0.00819619	0.0314823	0.0422468	0.0105225	0.0033557	0.00206879	0.000272183	0.00139991	0.00695745	0.0546139	0.0273785	0.0131429	0.00687831	0.0300516	0	0.00996102	0.0381356	0.032
PRE018	0.000450552	0.00970874	0.00481431	0.00491544	0	0.00155807	0	0.000643744	0	0	0	0	0	0	0	0.000308571	4.01123e-05	0	0.00572183	0	0.00108342	0.000190367	0.00808625	0.0209688	0	0.00547739	0.00723404	0	0	0.0179498	0	0.000968054	0	0	0.00602572	0.00223714	0.00155159	0	0	0.00401391	0	0.0054757	0.008	0.000529101	0.00829646	0	0.000288725	0	0
PRE019	0.00202748	0.0218447	0.00756534	0.009934	0.000329272	0.00226629	0.00255319	0.00783853	0	0	0	0	0	0	0.0012487	0.000308571	0.000240674	0	0.0156758	0	0.00650054	0.00247478	0.0116801	0.0769553	0	0.0148212	0.05	0.00217108	0	0.00490815	0.000248385	0.00380768	0	0	0.0234733	0.0033557	0.00672356	0	0.0065329	0.0163233	0.00753296	0.0289756	0.0177143	0.000705467	0.0320796	0	0	0.00423729	0
PRE027	0.00202748	0.00970874	0.00481431	0.0087653	0.000109757	0.00288952	0	0.00507422	0	0	0	0	0	0	0.000104058	0	4.01123e-05	0	0.00365655	0	0.000650054	0.00494955	0.0314465	0.0450828	0	0.00891419	0.0282979	0.000868432	0	0.00196326	0	0.000322685	0	0	0.0247324	0.0123043	0.000517197	0.00108873	0.0116659	0.0125769	0	0.0219028	0.0108571	0	0.0070059	0	0.000577451	0	0.008
PRE038	0.000225276	0.00485437	0.00584594	0.0340643	0	0.000793201	0.000851064	0.00140109	0	0	0	0	0	0	0	0	0.000200562	6.96913e-05	0.00504469	0	0.000433369	0.000190367	0	0.00146781	0	0.0002148	0.000851064	0	0	0	0	0.000387222	0	0	0.00125911	0	0	0	0	0.000802783	0	0.0276067	0.0114286	0	0.0102323	0	0.000721813	0	0
PRE055	0.000901104	0.0436893	0.000343879	0.00199368	0	0.00110482	0	0.000530142	0	0.000106315	0	0	0	0	0.00135276	0.000154285	0	6.96913e-05	0.00203142	0	0.00975081	0	0	0.00146781	0	0.0002148	0.00553191	0.000434216	0	0.000140233	0	6.45369e-05	0	0	0.00134904	0	0.000258598	0.000272183	0.000466636	0.00107038	0	0.00342231	0.00457143	0.000176367	0.007559	0	0	0	0
PRE062	0.000450552	0.0242718	0.00275103	0.000549979	0	0.00104816	0.000851064	0.00147683	0	0	0	0	0	0	0	0.000154285	0	0	0.00203142	0	0.000650054	0.000285551	0.00539084	0.0155169	0	0.00751799	0.0178723	0.000434216	0	0.00168279	0	0.000516296	0	0	0.00530623	0.00111857	0.000258598	0	0	0.00214075	0	0.00410678	0.00571429	0.000352734	0.00258112	0	0	0	0
PRE098	0	0	0.00722146	0.00494981	0	0.00127479	0.013617	0.0018555	0	0	0	0	0	0	0	7.71426e-05	0	0	0.00480769	0	0.00368364	0.000475919	0.0125786	0.0207591	0	0.02148	0.0210638	0.00217108	0	0.000701164	0.000248385	0.00232333	0	0	0.00908355	0.0111857	0.0121541	0	0.00419972	0.0104362	0.137476	0.00593201	0.00685714	0	0.00765118	0	0.000577451	0	0
	POD	dPOD	PEC	PT-S1/2	PT-S3	aPT	cycPT	dPT	DTL2	DTL1	DTL3	dDTL3	ATL	dATL	aTAL1	aTAL2	M-TAL	dM-TAL	C-TAL	dC-TAL	MD	DCT1	DCT2	dDCT	cycDCT	CNT	CNT-PC	dCNT	cycCNT	CCD-PC	OMCD-PC	dOMCD-PC	IMCD	dIMCD	CCD-IC-A	CNT-IC-A	dC-IC-A	OMCD-IC-A	tPC-IC	IC-B	PapE	EC-GC	EC-AEA	EC-DVR	EC-PTC	dEC-PTC	EC-AVR	dEC	cycEC
Cortex	0.795853	0.810573	0.87546	0.774681	0.672844	0.882315	0.643432	0.856337	0.274896	0.249176	0.0113712	0.0123153	0.0416667	0.0138648	0.620963	0.666908	0.137689	0.272059	0.638808	0.67934	0.843849	0.897326	0.859504	0.953846	0.96	0.862826	0.878869	0.942393	0.75	0.630086	0.177859	0.280806	0.0148816	0.0657705	0.779417	0.927235	0.642906	0.128976	0.28522	0.874793	0.0303951	0.894677	0.569554	0.235172	0.773309	0.571754	0.195755	0.52	0.8
Medulla	0.202765	0.189427	0.124015	0.225188	0.326793	0.113854	0.308311	0.129814	0.708444	0.736418	0.180602	0.0123153	0.424154	0.108319	0.354212	0.330798	0.847569	0.722159	0.360581	0.241543	0.155757	0.102375	0.140496	0.0461538	0.04	0.133211	0.116164	0.0487445	0.220588	0.364458	0.78489	0.696619	0.0714769	0.114258	0.219353	0.0706861	0.336532	0.825043	0.707865	0.124378	0.00607903	0.104568	0.299213	0.599792	0.21884	0.382688	0.558849	0.302222	0.171429
Papilla	0.00138249	0	0.000525486	0.000131689	0.000363372	0.00383142	0.0482574	0.013849	0.0166604	0.0144061	0.808027	0.975369	0.53418	0.877816	0.0248247	0.00229385	0.0147421	0.00578241	0.000611039	0.0791166	0.000394322	0.000299341	0	0	0	0.00396281	0.00496752	0.00886263	0.0294118	0.00545596	0.0372508	0.0225746	0.913641	0.819971	0.00122956	0.002079	0.020562	0.0459803	0.00691443	0.000829187	0.963526	0.000755002	0.131234	0.165036	0.00785016	0.0455581	0.245396	0.177778	0.0285714
	POD	dPOD	PEC	PT-S1/2	PT-S3	aPT	cycPT	dPT	DTL2	DTL1	DTL3	dDTL3	ATL	dATL	aTAL1	aTAL2	M-TAL	dM-TAL	C-TAL	dC-TAL	MD	DCT1	DCT2	dDCT	cycDCT	CNT	CNT-PC	dCNT	cycCNT	CCD-PC	OMCD-PC	dOMCD-PC	IMCD	dIMCD	CCD-IC-A	CNT-IC-A	dC-IC-A	OMCD-IC-A	tPC-IC	IC-B	PapE	EC-GC	EC-AEA	EC-DVR	EC-PTC	dEC-PTC	EC-AVR	dEC	cycEC
F	0.365623	0.487864	0.44773	0.426784	0.426737	0.389122	0.419574	0.485875	0.393126	0.544121	0.549677	0.931034	0.687696	0.601386	0.397815	0.48407	0.570838	0.192975	0.437635	0.259995	0.462622	0.346183	0.422282	0.56406	0.0666667	0.398668	0.485745	0.371689	0.117647	0.465713	0.311724	0.552565	0.792086	0.683149	0.428995	0.278523	0.492371	0.459989	0.315446	0.485684	0.80226	0.560803	0.538857	0.408642	0.515763	0.3918	0.435542	0.389831	0.4
M	0.634377	0.512136	0.55227	0.573216	0.573263	0.610878	0.580426	0.514125	0.606874	0.455879	0.450323	0.0689655	0.312304	0.398614	0.602185	0.51593	0.429162	0.807025	0.562365	0.740005	0.537378	0.653817	0.577718	0.43594	0.933333	0.601332	0.514255	0.628311	0.882353	0.534287	0.688276	0.447435	0.207914	0.316851	0.571005	0.721477	0.507629	0.540011	0.684554	0.514316	0.19774	0.439197	0.461143	0.591358	0.484237	0.6082	0.564458	0.610169	0.6
	POD	dPOD	PEC	PT-S1/2	PT-S3	aPT	cycPT	dPT	DTL2	DTL1	DTL3	dDTL3	ATL	dATL	aTAL1	aTAL2	M-TAL	dM-TAL	C-TAL	dC-TAL	MD	DCT1	DCT2	dDCT	cycDCT	CNT	CNT-PC	dCNT	cycCNT	CCD-PC	OMCD-PC	dOMCD-PC	IMCD	dIMCD	CCD-IC-A	CNT-IC-A	dC-IC-A	OMCD-IC-A	tPC-IC	IC-B	PapE	EC-GC	EC-AEA	EC-DVR	EC-PTC	dEC-PTC	EC-AVR	dEC	cycEC
Biopsy	0.345348	0.752427	0.705983	0.492472	0.527933	0.605524	0.627234	0.760186	0.397401	0.372953	0.356129	0.975369	0.275478	0.503466	0.573985	0.534907	0.21436	0.732037	0.714349	0.837626	0.683424	0.561203	0.590296	0.992661	0.96	0.576093	0.732553	0.868432	0.823529	0.33137	0.517139	0.597419	0.499344	0.599616	0.516323	0.64877	0.775019	0.268372	0.620159	0.731603	0.472693	0.718458	0.796571	0.446914	0.67146	0.343964	0.467157	0.894068	0.624
Deceased Donor	0.337689	0.00242718	0.132393	0.301904	0.235539	0.164646	0.260426	0.0431687	0.362175	0.328088	0.538065	0.0197044	0.521838	0.437608	0.130697	0.117797	0.512154	0.113945	0.139017	0.0654893	0.0790899	0.211498	0.206649	0	0	0.200623	0.111064	0.0403821	0.0441176	0.209087	0.407849	0.29758	0.469611	0.346615	0.226729	0.237136	0.124386	0.336146	0.282781	0.10008	0.52354	0.063655	0.0828571	0.323633	0.0881268	0.161731	0.329002	0.0254237	0.016
Nephrectomy	0.316963	0.245146	0.161623	0.205624	0.236527	0.22983	0.11234	0.196645	0.240424	0.298958	0.105806	0.00492611	0.202683	0.0589255	0.295317	0.347296	0.273486	0.154018	0.146635	0.096885	0.237486	0.227299	0.203055	0.00733906	0.04	0.223284	0.156383	0.0911854	0.132353	0.459543	0.0750124	0.105002	0.031045	0.0537686	0.256948	0.114094	0.100595	0.395482	0.0970602	0.168317	0.00376648	0.217887	0.120571	0.229453	0.240413	0.494305	0.20384	0.0805085	0.36
	POD	dPOD	PEC	PT-S1/2	PT-S3	aPT	cycPT	dPT	DTL2	DTL1	DTL3	dDTL3	ATL	dATL	aTAL1	aTAL2	M-TAL	dM-TAL	C-TAL	dC-TAL	MD	DCT1	DCT2	dDCT	cycDCT	CNT	CNT-PC	dCNT	cycCNT	CCD-PC	OMCD-PC	dOMCD-PC	IMCD	dIMCD	CCD-IC-A	CNT-IC-A	dC-IC-A	OMCD-IC-A	tPC-IC	IC-B	PapE	EC-GC	EC-AEA	EC-DVR	EC-PTC	dEC-PTC	EC-AVR	dEC	cycEC
Freq	4439	412	2908	29092	9111	35300	1175	26408	5848	9406	1550	406	3503	1154	9610	12963	24930	14349	29536	4077	4615	10506	1113	4769	75	9311	4700	2303	68	7131	4026	15495	4574	2083	11119	894	3867	3674	2143	3737	531	4383	1750	5670	10848	439	6927	236	125
	POD	dPOD	PEC	PT-S1/2	PT-S3	aPT	cycPT	dPT	DTL2	DTL1	DTL3	dDTL3	ATL	dATL	aTAL1	aTAL2	M-TAL	dM-TAL	C-TAL	dC-TAL	MD	DCT1	DCT2	dDCT	cycDCT	CNT	CNT-PC	dCNT	cycCNT	CCD-PC	OMCD-PC	dOMCD-PC	IMCD	dIMCD	CCD-IC-A	CNT-IC-A	dC-IC-A	OMCD-IC-A	tPC-IC	IC-B	PapE	EC-GC	EC-AEA	EC-DVR	EC-PTC	dEC-PTC	EC-AVR	dEC	cycEC
Entropy	0.714422	0.78462	0.873981	0.793723	0.775644	0.824335	0.816096	0.82809	0.677617	0.655082	0.459662	0.139762	0.523582	0.37434	0.806906	0.663266	0.579883	0.545509	0.86065	0.65677	0.793993	0.753273	0.788692	0.753906	0.326293	0.831308	0.867115	0.746474	0.597797	0.725872	0.652156	0.811723	0.400429	0.418053	0.826573	0.632278	0.831831	0.614837	0.618513	0.862389	0.489544	0.870278	0.908335	0.753868	0.906171	0.670855	0.751208	0.716956	0.736591
snCv3 correlations:
	POD	dPOD	PEC	PT-S1/2	PT-S3	aPT	cycPT	dPT	DTL2	DTL1	DTL3	dDTL3	ATL	dATL	aTAL1	aTAL2	M-TAL	dM-TAL	C-TAL	dC-TAL	MD	DCT1	DCT2	dDCT	cycDCT	CNT	CNT-PC	dCNT	cycCNT	CCD-PC	OMCD-PC	dOMCD-PC	IMCD	dIMCD	CCD-IC-A	CNT-IC-A	dC-IC-A	OMCD-IC-A	tPC-IC	IC-B	PapE	EC-GC	EC-AEA	EC-DVR	EC-PTC	dEC-PTC	EC-AVR	dEC	cycEC
scCv3	0.805909	0.795439	0.654315	0.673664	0.737614	0.660718	0.612085	0.570654	0.691636	0.676051	0.493004	NA	0.493916	NA	0.722208	0.635246	0.675512	0.569895	0.724053	0.744833	0.53461	0.748576	0.739791	0.788897	NA	0.649256	0.485864	0.692983	NA	0.756694	0.615693	0.828942	0.438214	NA	0.684389	0.66449	0.787045	0.651362	0.577446	0.59543	0.377134	0.85771	0.827139	0.775019	0.820847	NA	0.738834	0.291825	0.706883
SNARE2	0.926763	NA	0.860798	0.867205	0.821077	0.784796	0.778956	0.731735	0.887711	0.87318	NA	NA	0.830287	NA	0.876288	0.797345	0.872232	0.549463	0.772528	0.777035	0.850628	0.827534	0.810192	NA	NA	0.757705	0.81632	0.715573	NA	0.876313	0.880703	0.824123	0.70334	0.766185	0.908622	0.672231	0.835529	0.898426	0.796198	0.855573	NA	0.917104	0.754775	0.909037	0.930728	0.641658	0.910427	NA	NA
[truncated: 27 more columns]

## Sheet: EDFig3d-sc
	1153EO1	1153EO2	1153EO3	1157EO1	1157EO2	1157EO3	1158EO1	1158EO2	1158EO3	1162EO1	1162EO2	PRE018	PRE019	PRE027	PRE038	PRE055	PRE062	PRE098	30-10018	30-10034	30-10123	30-10125	32-10003	32-10034	32-10074	33-10005	33-10006	34-10050	34-10184	34-10187	27-10039	28-10051	29-10006	29-10010	29-10011	29-10012	29-10013	29-10016	31-10001	31-10035	31-10040	31-10042	29-10008	31-10000	31-10013
Ref	1	1	1	1	1	1	1	1	1	1	1	1	1	1	1	1	1	1	0	0	0	0	0	0	0	0	0	0	0	0	0	0	0	0	0	0	0	0	0	0	0	0	0	0	0
AKI	0	0	0	0	0	0	0	0	0	0	0	0	0	0	0	0	0	0	1	1	1	1	1	1	1	1	1	1	1	1	0	0	0	0	0	0	0	0	0	0	0	0	0	0	0
DKD	0	0	0	0	0	0	0	0	0	0	0	0	0	0	0	0	0	0	0	0	0	0	0	0	0	0	0	0	0	0	1	1	1	1	1	1	1	1	1	1	1	1	0	0	0
H-CKD	0	0	0	0	0	0	0	0	0	0	0	0	0	0	0	0	0	0	0	0	0	0	0	0	0	0	0	0	0	0	0	0	0	0	0	0	0	0	0	0	0	0	1	1	1
	1153EO1	1153EO2	1153EO3	1157EO1	1157EO2	1157EO3	1158EO1	1158EO2	1158EO3	1162EO1	1162EO2	PRE018	PRE019	PRE027	PRE038	PRE055	PRE062	PRE098	30-10018	30-10034	30-10123	30-10125	32-10003	32-10034	32-10074	33-10005	33-10006	34-10050	34-10184	34-10187	27-10039	28-10051	29-10006	29-10010	29-10011	29-10012	29-10013	29-10016	31-10001	31-10035	31-10040	31-10042	29-10008	31-10000	31-10013
POD	0.0058548	0.029274	0	0.000949668	0.00505051	0	0	0.00205973	0.00717949	0.00508647	0	0.00528634	0.00533491	0.00714286	0.00173913	0.0376068	0.015873	0	0	0	0	0.00304136	0.00221239	0.00128287	0.000626043	0.00015083	0	0.00113456	0.000378358	0.00701344	0	0	0.00651603	0.000235682	0.000741015	0.000479923	0.00410397	0.00169164	0	0	0	0	0	0.00359353	0.000815328
PEC	0.0105386	0.0257611	0.0155325	0.0132953	0.00925926	0.00533333	0	0.0319258	0.0123077	0.00610376	0.0201493	0.0123348	0.00652045	0.00769231	0.00985507	0.0017094	0.010582	0.014841	0.00538938	0.00433276	0.0180723	0.00881995	0.0176991	0.00641437	0.00730384	0.000452489	0.00431965	0.0172453	0.000756716	0.0116891	0	0	0.011876	0.00282819	0.0103742	0.0134378	0.0249658	0.0169164	0.00927835	0.00580357	0.000213584	0.00811542	0	0.00399281	0.0126376
PT	0.162763	0.0644028	0.133876	0.231719	0.402357	0.304	0.0442308	0.196704	0.14359	0.342828	0.270896	0.189427	0.172496	0.27033	0.612754	0.189744	0.123016	0.179505	0.425222	0.454939	0.38253	0.198905	0.22382	0.230276	0.221828	0.155204	0.416847	0.296347	0.0336739	0.151958	0.188172	0.892019	0.265265	0.0542069	0.319378	0.196289	0.198358	0.326728	0.164948	0.360714	0.125587	0.339044	0.0152027	0.276902	0.32817
DTL	0	0	0	0	0.0016835	0	0.0153846	0.00102987	0	0	0	0	0	0	0	0.0017094	0	0	0.00107788	0	0	0	0	0	0	0.0218703	0	0.000226912	0.312902	0.00905903	0.0452102	0	0.000210194	0.0381805	0	0.000319949	0	0.00507492	0.0340206	0.000892857	0.0448526	0.00450857	0.108671	0	0.000407664
ATL	0	0	0	0	0	0	0	0	0	0	0	0	0	0	0	0	0	0	0	0	0	0	0	0	0	0.000452489	0	0	0.00264851	0	0.000733138	0	0	0	0.000370508	0	0	0	0.00103093	0	0.000854336	0	0.231419	0.000199641	0
TAL	0.0550351	0.0831382	0.185651	0.0892688	0.292929	0.293333	0.480769	0.534501	0.162051	0.147508	0.173134	0.157709	0.152638	0.0620879	0.0910145	0.206838	0.0859788	0.113074	0.189167	0.02513	0.171687	0.0888078	0.119469	0.0525978	0.146912	0.524585	0.0194384	0.130928	0.337495	0.488019	0.361926	0.0328638	0.214609	0.446147	0.095591	0.156615	0.0793434	0.17593	0.254639	0.236607	0.326783	0.268711	0.17455	0.102815	0.109662
DCT	0.101874	0.125293	0.0643491	0.0968661	0.0361953	0.0253333	0	0.0092688	0.10359	0.0773143	0.103731	0.0977974	0.120332	0.165934	0.00521739	0.0119658	0.109788	0.0833922	0.00916195	0.0693241	0.0983936	0.0197689	0.10767	0.030789	0.0214942	0.000904977	0.0280778	0.0106649	0.000378358	0.0108124	0.000488759	0	0.0602207	0.00777752	0.0444609	0.0652696	0.132011	0.0553407	0.00927835	0.0227679	0.000427168	0.0135257	0	0.143941	0.0591113
CNT	0.208431	0.274005	0.0776627	0.0664767	0.016835	0.0146667	0.00769231	0.0638517	0.109744	0.0630722	0.106716	0.0748899	0.112033	0.11978	0.00347826	0.0495726	0.205026	0.214841	0.0199407	0.02513	0.0973896	0.0222019	0.137906	0.0192431	0.0959933	0.00392157	0.0669546	0.071931	0.00227015	0.019287	0.00146628	0.0140845	0.0591697	0.00754183	0.0581697	0.0483123	0.105335	0.0797487	0.0164948	0.00982143	0.00427168	0.0279531	0.0129505	0.141146	0.0754179
PC	0.0163934	0.0234192	0.0288462	0.011396	0.0614478	0.0773333	0.0980769	0.0360453	0.0441026	0.0600203	0.0708955	0.125991	0.0281565	0.0104396	0.00347826	0.0034188	0.026455	0.029682	0.0514686	0.0320624	0.0180723	0.0100365	0.00958702	0.0121873	0.0467446	0.0954751	0.0107991	0.00499206	0.214907	0.0727645	0.248778	0	0.0793484	0.17087	0.05113	0.0455927	0.0208618	0.0932818	0.0731959	0.0508929	0.0912003	0.025248	0.201577	0.0293472	0.048512
IC	0.0995316	0.168618	0.10503	0.241216	0.026936	0.0706667	0.0115385	0.015448	0.122051	0.104781	0.0858209	0.0792952	0.10818	0.2	0.00985507	0.0376068	0.0912698	0.145583	0.0123956	0.0753899	0.0793173	0.0270681	0.108407	0.0333547	0.0231636	0.0202112	0.0388769	0.0238257	0.0155127	0.0157802	0.044477	0.00938967	0.124645	0.0329955	0.0918859	0.0892657	0.167921	0.0763654	0.0206186	0.0241071	0.0228535	0.0351668	0.0641892	0.24975	0.128414
PapE	0.00117096	0	0	0	0	0	0	0	0	0	0	0	0.00118554	0	0	0	0	0.0515901	0.00269469	0	0.00702811	0.00152068	0	0.000641437	0.00250417	0	0	0.000907647	0.000378358	0	0.000488759	0	0.000735681	0	0.00111152	0.0102384	0	0.000241663	0.00103093	0	0.000213584	0	0.00112613	0.000199641	0.000815328
EC	0.172131	0.0796253	0.16716	0.0959164	0.0892256	0.0933333	0.198077	0.038105	0.191795	0.149542	0.108209	0.117181	0.151452	0.107692	0.149565	0.182906	0.0780423	0.0911661	0.0253301	0.118718	0.0210843	0.0310219	0.0667404	0.0923669	0.0258765	0.0686275	0.0799136	0.0501475	0.0291336	0.094097	0.0464321	0.00469484	0.0468734	0.113128	0.0615043	0.112942	0.0848153	0.0492992	0.0587629	0.0464286	0.170013	0.0486925	0.0929054	0.00578958	0.105585
VSM/P	0.0409836	0.0526932	0.0318047	0.0797721	0.023569	0.0213333	0.115385	0.0339856	0.0697436	0.0254323	0.0268657	0.0334802	0.0755779	0.0241758	0.066087	0.0683761	0.0674603	0.0339223	0.00646726	0.00866551	0.00301205	0.0234185	0.0103245	0.0173188	0.00417362	0.0432881	0.0107991	0.0115725	0.0196746	0.0397428	0.0261486	0.00938967	0.0121913	0.0391233	0.0140793	0.0164774	0.0259918	0.017158	0.0278351	0.0200893	0.055959	0.0117223	0.0506757	0.00499102	0.0354668
FIB	0	0	0.00961538	0.000949668	0.000841751	0.00133333	0	0.00205973	0.00102564	0.00101729	0	0.0220264	0.00118554	0.000549451	0.00057971	0.00512821	0.0357143	0.000706714	0.00269469	0.000866551	0.0060241	0.011253	0.00553097	0.0121873	0.00313022	0.0015083	0.00863931	0.00521897	0	0.00233781	0.000488759	0	0.00283762	0.000707047	0.00778066	0.00351944	0.00273598	0.00338328	0.00618557	0.00178571	0.00427168	0.000901713	0	0.000798563	0.00407664
IMM	0.125293	0.0737705	0.180473	0.0721747	0.03367	0.0933333	0.0288462	0.0350154	0.0328205	0.017294	0.0335821	0.0845815	0.0646117	0.0241758	0.0463768	0.203419	0.150794	0.0416961	0.248989	0.185442	0.0973896	0.554136	0.190634	0.491341	0.40025	0.0631976	0.315335	0.374858	0.0298903	0.0774401	0.0351906	0.0375587	0.115502	0.0862597	0.243423	0.240602	0.153557	0.09884	0.32268	0.220089	0.152285	0.216411	0.0467342	0.0365342	0.0909091
NEU	0	0	0	0	0	0	0	0	0	0	0	0	0.000296384	0	0	0	0	0	0	0	0	0	0	0	0	0.00015083	0	0	0	0	0	0	0	0	0	0.000639898	0	0	0	0	0.000213584	0	0	0	0
	1153EO1	1153EO2	1153EO3	1157EO1	1157EO2	1157EO3	1158EO1	1158EO2	1158EO3	1162EO1	1162EO2	PRE018	PRE019	PRE027	PRE038	PRE055	PRE062	PRE098	30-10018	30-10034	30-10123	30-10125	32-10003	32-10034	32-10074	33-10005	33-10006	34-10050	34-10184	34-10187	27-10039	28-10051	29-10006	29-10010	29-10011	29-10012	29-10013	29-10016	31-10001	31-10035	31-10040	31-10042	29-10008	31-10000	31-10013
Freq	854	854	1352	1053	1188	750	520	971	975	983	1340	1135	3374	1820	1725	585	756	1415	3711	1154	996	3288	2712	1559	4792	6630	463	4407	2643	3422	4092	213	9515	4243	2699	6251	2924	4138	970	2240	4682	1109	1776	5009	2453

## Sheet: EDFig3d-snare
	3494	3504	3535	3505	3499	3510	3409
C	0	0.510081	0.357711	0.417577	0.309299	1	0
M	1	0.489919	0.642289	0.582423	0.690701	0	1
	3494	3504	3535	3505	3499	3510	3409
Freq	1094	27229	7042	27741	13356	20038	8309
	3494	3504	3535	3505	3499	3510	3409
POD	0.000914077	0.0128907	0.0244249	0.0246927	0.0178197	0.0281964	0
PEC	0.000914077	0.00260751	0.00397614	0.00713745	0.00501647	0.00563929	0
PT	0.0776965	0.165375	0.2762	0.338524	0.234052	0.246731	0.00565652
DTL	0.0511883	0.0956701	0.082363	0.0476551	0.0439503	0.0528995	0.14394
ATL	0.000914077	0.0208234	0.00369213	0.0109225	0.00539084	0.00204611	0.031171
TAL	0.083181	0.352749	0.22664	0.203922	0.428047	0.319543	0.430617
DCT	0.00731261	0.013111	0.0234308	0.0443387	0.0311471	0.0400739	0
CNT	0.059415	0.0136252	0.0195967	0.0436177	0.0287511	0.0394251	0.000120351
PC	0.304388	0.0852033	0.0660324	0.0805667	0.0656634	0.0701667	0.265014
IC	0.0904936	0.0630945	0.0407555	0.106449	0.0438005	0.0529494	0.0583704
EC	0.137112	0.0560065	0.0680204	0.0407339	0.0363133	0.0487574	0.017451
VSM/P	0.0310786	0.0154615	0.0170406	0.00998522	0.00628931	0.00973151	0.0116741
FIB	0.0502742	0.0774175	0.105794	0.0281172	0.0283768	0.0508534	0.0271994
IMM	0.105119	0.025965	0.0420335	0.0133377	0.0253819	0.0329873	0.00878565
