# Supplementary material for: An atlas of healthy and injured cell states and niches in the human kidney
Source: Nature. 2023 Jul 19;619(7970):585–94. doi: 10.1038/s41586-023-05769-3 (PMC10356613; doi:10.1038/s41586-023-05769-3)
Supplement: Supplementary file 14 — Source Data Extended Data Fig. 4 [file 41586_2023_5769_MOESM14_ESM.xlsx]

## Sheet: EDFig4a (bottom)
celltype	count
l2.POD	17047
l2.PEC	11460
l2.PT-S1	88926
l2.PT-S2	64697
l2.PT-S3	41626
l2.aPT	13634
l2.cycPT	1044
l2.DTL2	17201
l2.DTL1	41990
l2.DTL3	27117
l2.ATL	41547
l2.aTAL1	3592
l2.M-TAL	204614
l2.C-TAL	43991
l2.MD	3353
l2.DCT	25357
l2.cycDCT	1651
l2.CNT	14319
l2.cycCNT	1860
l2.C-PC	31282
l2.M-PC	25365
l2.IMCD	38098
l2.C-IC-A	6835
l2.M-IC-A	13630
l2.tPC-IC	2963
l2.IC-B	3699
l2.EC-GC	11560
l2.EC-AEA	11547
l2.EC-DVR	27637
l2.EC-PTC	9598
l2.EC-AVR	38794
l2.cycEC	3210
l2.EC-LYM	931
l2.MC	2450
l2.REN	1567
l2.VSMC	8706
l2.VSMC/P	20121
l2.MYOF	5458
l2.cycMYOF	5189
l2.FIB	28787
l2.M-FIB	76693
l2.aFIB	3199
l2.PL	3519
l2.T	5535
l2.NKT	4401
l2.MAST	1317
l2.MAC-M2	5654
l2.cycMNP	1424
l2.MDC	5403
l2.cDC	1502
l2.pDC	528
l2.ncMON	7888

## Sheet: EDFig4d
celltype_1	celltype_2	enrichment
EC-GC	POD	2.80192
EC-AEA	VSMC	2.70176
MYOF	VSMC	2.68759
C-IC-A	CNT	2.45327
IC-B	PC	2.44143
PC	tPC-IC	2.31939
REN	VSMC	2.27118
MC	REN	2.22307
MD	REN	2.0886
MD	TAL	1.89117
FIB	MYOF	1.84172
aTAL1	TAL	1.83653
aTAL1	MD	1.81485
IC-B	tPC-IC	1.81276
CNT	tPC-IC	1.76864
CNT	IC-B	1.75136
EC-GC	MC	1.74171
C-IC-A	tPC-IC	1.71206
EC-AEA	REN	1.6728
VSMC	VSMC/P	1.55187
aFIB	VSMC	1.54518
aFIB	FIB	1.52105
C-IC-A	IC-B	1.43767
EC-AEA	VSMC/P	1.40675
aFIB	MYOF	1.37772
EC-AEA	EC-GC	1.35054
EC-AEA	MC	1.34576
NKT	T	1.31455
CNT	PC	1.30343
MDC	ncMON	1.23921
EC-AEA	MYOF	1.22661
cDC	ncMON	1.14964
FIB	MAC-M2	1.14609
FIB	VSMC/P	1.14003
FIB	VSMC	1.12031
MC	POD	1.11051
PEC	POD	1.09828
FIB	MDC	1.00316
ncMON	NKT	0.995225
MAC-M2	MDC	0.933933
MAC-M2	ncMON	0.924144
MDC	T	0.909928
ncMON	T	0.908627
MC	VSMC	0.903168
EC-PTC	FIB	0.890037
cDC	NKT	0.857174
MC	VSMC/P	0.856874
MYOF	VSMC/P	0.816933
cDC	T	0.815203
cDC	MDC	0.806576
EC-AEA	POD	0.806391
REN	VSMC/P	0.798057
FIB	T	0.788831
MAC-M2	VSMC/P	0.780782
C-IC-A	PC	0.751712
MAC-M2	MYOF	0.739417
aFIB	MAC-M2	0.723527
EC-AEA	EC-PTC	0.721215
MYOF	PEC	0.713934

## Sheet: EDFig4e
celltype_1	celltype_2	enrichment
M-IC-A	tPC-IC	2.11771
PC	tPC-IC	2.04584
IMCD	PC	2.02462
M-IC-A	PC	1.97845
VSMC	VSMC/P	1.82234
IMCD	tPC-IC	1.68081
IMCD	M-IC-A	1.67473
EC-DVR	VSMC/P	1.6651
MAC-M2	MDC	1.53509
EC-DVR	VSMC	1.43659
MYOF	VSMC	1.21903
MYOF	VSMC/P	1.21573
MDC	ncMON	1.02442
NKT	T	0.930245
MAC-M2	ncMON	0.893697
EC-DVR	MYOF	0.892866
FIB	MYOF	0.880562
FIB	M-FIB	0.870102
EC-DVR	MAC-M2	0.863282
MDC	VSMC/P	0.837206
EC-AVR	EC-DVR	0.820815
EC-DVR	MDC	0.814404
FIB	VSMC/P	0.806798
