# Supplementary material for: An atlas of healthy and injured cell states and niches in the human kidney
Source: Nature. 2023 Jul 19;619(7970):585–94. doi: 10.1038/s41586-023-05769-3 (PMC10356613; doi:10.1038/s41586-023-05769-3)
Supplement: Supplementary file 15 — Source Data Extended Data Fig. 5 [file 41586_2023_5769_MOESM15_ESM.xlsx]

## Sheet: Ext. Fig. 5a 1-2
transfer_subset	Score	Counts
PT-S1	0.404679	2626
dPT	0.267062	2747
dPT	0.435228	5799
PT-S1	0.166636	1897
DCT	0.410779	3030
EC-GC	0.538586	9367
DCT	0.134146	4730
dM-PC	0.541617	13785
C-IC-A	0.371741	6897
dCNT	0.197951	8206
dPT	0.876314	5939
aTAL1	0.437413	6401
aPT	0.211795	1543
PT-S1	0.491677	3387
DCT	0.604519	8685
DCT	0.195232	4560
dPT	0.190147	3272
EC-GC	0.701592	8016
dPT	0.195337	8173
aPT	0.261227	1930
aPT	0.206534	2128
EC-PTC	0.466649	5484
PT-S1	0.221078	3141
dPT	0.271896	2397
PT-S3	0.218172	3815
dM-PC	0.457971	3234
dPT	0.379111	5789
dPT	0.205913	1624
POD	0.631412	5085
DCT	0.388753	6478
PT-S1	0.704621	6024
PT-S3	0.285289	3859
C-IC-A	0.461465	4919
POD	0.809581	5342
POD	0.321578	3258
C-IC-A	0.290506	9645
C-TAL	0.418837	5078
M-IC-A	0.523142	10897
dPT	0.286357	5081
C-IC-A	0.250923	4870
IC-B	0.316828	2334
VSMC	0.76782	8316
POD	0.657134	3184
PT-S1	0.224791	3350
dPT	0.884609	6051
DCT	0.670435	7488
DCT	0.582475	4500
dPT	0.661112	3496
aPT	0.303727	4268
aTAL1	0.164933	1845
PT-S1	0.386141	4500
tPC-IC	0.607431	8271
VSMC/P	0.505334	6302
aTAL1	0.641932	7055
aPT	0.159334	2863
aTAL1	0.417654	4143
C-IC-A	0.67193	5462
dPT	0.171877	3966
aPT	0.342058	2493
dPT	0.188463	2539
aPT	0.200558	4162
PT-S1	0.29795	4193
DCT	0.829569	4889
DTL2	0.249658	1823
MAC-M2	0.418599	3742
DCT	0.437504	4681
aPT	0.209523	1158
aFIB	0.212595	1929
DCT	0.230043	3535
PT-S1	0.214839	3515
dPT	0.475475	5758
PT-S1	0.169522	4423
tPC-IC	0.370931	8244
VSMC/P	0.316937	7258
dM-PC	0.221541	3567
POD	0.674896	4810
PT-S3	0.233475	4837
PT-S1	0.276175	4127
dPT	0.380312	4650
dPT	0.183662	6091
aTAL1	0.545993	2704
PT-S3	0.293355	2398
POD	0.494585	4346
PT-S1	0.170556	1387
aTAL1	0.529035	3951
dM-TAL	0.224311	6664
dPT	0.295712	4664
POD	0.678565	5208
PT-S1	0.453463	2562
MAC-M2	0.384636	2506
C-TAL	0.643121	2407
C-IC-A	0.296368	5987
PT-S1	0.14847	2363
DCT	0.7549	4777
MAC-M2	0.159807	2141
C-IC-A	0.155893	3821
POD	0.425059	3852
dPT	0.455875	5950
C-TAL	0.493416	4813
aTAL2	0.405291	1984
dPT	0.25503	2829
PT-S1	0.174864	1571
C-IC-A	0.222958	6909
NKT	0.182418	4913
dPT	0.286097	6128
CNT	0.517032	2815
POD	0.766399	6402
PT-S1	0.247373	2679
dM-PC	0.154794	2508
PT-S1	0.511677	4634
EC-GC	0.790702	7833
PT-S1	0.395117	3639
PT-S1	0.529386	5593
aPT	0.240477	5902
PT-S1	0.308431	2964
VSMC/P	0.193412	7396
DCT	0.876397	3609
dPT	0.29668	5417
aPT	0.185139	4010
aPT	0.135282	1784
PT-S3	0.281503	3264
POD	0.544789	4982
aPT	0.480838	2361
VSMC	0.661995	3027
VSMC	0.317941	3964
aPT	0.156403	2205
aPT	0.330726	5892
PT-S1	0.164598	2100
PT-S1	0.224296	3590
dM-TAL	0.575616	5106
aTAL1	0.253947	4743
C-TAL	0.352822	5996
PT-S1	0.393203	4657
dPT	0.632969	4302
C-TAL	0.515843	4079
dPT	0.449354	5064
M-IC-A	0.625056	4421
PT-S1	0.325894	4058
dPT	0.548737	5075
PT-S1	0.16827	2268
aPT	0.479749	1898
DCT	0.918376	6115
FIB	0.242764	5101
dPT	0.270557	2561
PT-S1	0.383698	4562
aPT	0.279088	2541
aPT	0.51587	1867
EC-GC	0.529506	4888
POD	0.67791	3243
PT-S1	0.151679	2476
PT-S1	0.319512	2055
dPT	0.472653	5076
C-IC-A	0.559084	6166
dPT	0.525564	2589
dM-PC	0.167825	3995
dPT	0.144268	3037
DCT	0.514296	6586
dPT	0.132896	6035
IC-B	0.453502	1794
PT-S1	0.351903	2813
VSMC	0.471999	3344
EC-GC	0.916847	5088
VSMC/P	0.144123	3928
SC/NEU	0.362848	3332
C-IC-A	0.337195	5456
FIB	0.326187	4625
tPC-IC	0.453809	13554
PT-S1	0.312732	3190
PT-S1	0.429154	1650
PT-S1	0.248391	3166
dM-TAL	0.365246	5292
DCT	0.451378	7872
PT-S1	0.382521	5127
C-TAL	0.286302	3416
EC-GC	0.315287	2310
M-PC	0.223664	3380
aPT	0.331585	2140
C-IC-A	0.382051	8133
IC-B	0.260805	3534
C-TAL	0.746718	5771
DCT	0.303355	4256
EC-GC	0.760513	6214
C-TAL	0.207096	4668
aTAL1	0.316687	3663
POD	0.76179	5276
C-IC-A	0.636154	3626
T	0.377331	4574
POD	0.827968	2616
dPT	0.475433	2906
aPT	0.221359	4899
C-TAL	0.756502	3805
MYOF	0.552276	2984
PT-S1	0.279063	3130
POD	0.712224	7819
dPT	0.484093	6951
aPT	0.21698	3962
C-TAL	0.431475	11868
aPT	0.229354	3338
dM-PC	0.71639	6055
dPT	0.132944	5504
dCNT	0.172931	6304
M-IC-A	0.717027	7492
dPT	0.285937	3519
tPC-IC	0.504921	8015
aPT	0.587808	4164
dM-PC	0.525111	11250
C-TAL	0.581509	3462
dPT	0.705353	6384
C-TAL	0.373039	4159
C-IC-A	0.597235	3370
PT-S1	0.337571	2649
PT-S1	0.240505	2251
IC-B	0.422398	1670
M-IC-A	0.263373	7211
dM-PC	0.400812	9690
VSMC	0.545639	3323
MAC-M2	0.181274	2801
CNT	0.239017	2272
aPT	0.243784	6726
PT-S3	0.208585	3880
M-PC	0.332149	5278
C-TAL	0.176329	3436
aTAL1	0.340287	5362
aTAL1	0.271332	3459
dPT	0.474074	8428
CNT	0.142527	4209
PT-S1	0.202226	2777
IC-B	0.318103	3320
tPC-IC	0.189839	2236
dPT	0.15742	2461
dPT	0.675184	6679
PT-S1	0.35958	3727
PT-S1	0.164592	2461
DCT	0.28589	3976
PT-S3	0.288852	3675
C-TAL	0.435461	2433
EC-GC	0.87079	4472
PT-S1	0.146455	6159
POD	0.479384	3967
dPT	0.501428	8021
dPT	0.174113	3388
aPT	0.403471	3572
PT-S1	0.374758	1700
aPT	0.173566	2241
PT-S2	0.337181	3458
PT-S1	0.370781	3034
C-IC-A	0.287471	10041
EC-GC	0.795335	5315
FIB	0.220318	3736
PT-S3	0.284943	2176
DCT	0.187486	4464
DTL1	0.213368	2941
dPT	0.870284	3274
PT-S1	0.254188	3895
aPT	0.441744	2978
dPT	0.916418	5085
dPT/DTL	0.508335	10906
C-TAL	0.476007	2609
aTAL1	0.289928	5819
PT-S1	0.348577	4270
dPT	0.907309	3194
dPT	0.797037	5955
dPT	0.374537	4401
dPT	0.300043	2933
PT-S3	0.20603	1452
C-TAL	0.369755	3700
aTAL1	0.268009	2882
EC-GC	0.768253	3865
C-TAL	0.308653	2472
C-IC-A	0.221561	2940
C-IC-A	0.351951	3853
dPT	0.412034	4276
PT-S1	0.360043	3570
C-TAL	0.594342	3611
EC-GC	0.392167	4726
C-TAL	0.303152	3942
dPT	0.199243	1629
PT-S1	0.341166	2456
MAC-M2	0.355891	2961
CNT	0.200837	3556
C-TAL	0.466788	3760
aTAL1	0.251185	2131
M-IC-A	0.479382	9831
POD	0.484983	4159
C-TAL	0.400387	2896
C-TAL	0.442728	3597
aTAL1	0.674243	4940
CNT	0.363611	2525
PT-S1	0.248031	2532
C-IC-A	0.560564	5154
PT-S1	0.315825	6
DCT	0.337398	3840
C-TAL	0.294092	10532
POD	0.775514	6510
C-IC-A	0.393161	4367
PT-S1	0.331009	2128
C-TAL	0.205088	3306
PT-S3	0.216956	1938
dPT	0.560022	4053
aPT	0.342972	3496
PT-S1	0.214089	1495
POD	0.758631	3328
DCT	0.346714	8391
C-IC-A	0.456933	8711
EC-GC	0.331293	7779
PT-S1	0.167186	2968
EC-GC	0.616277	9943
aPT	0.340002	3306
IC-B	0.241921	3557
PT-S1	0.277194	2516
aPT	0.264522	1605
DCT	0.955149	3958
PT-S1	0.623973	4927
M-IC-A	0.431184	9392
C-TAL	0.433584	4874
C-IC-A	0.406423	4628
aPT	0.170917	1803
C-PC	0.31101	5610
CNT	0.228321	5291
dATL	0.302458	3589
aTAL1	0.188253	3595
PT-S3	0.25379	4175
dPT	0.485004	6537
EC-GC	0.638068	6640
dPT	0.220717	3452
aPT	0.383277	1817
dPT	0.176656	5662
C-TAL	0.644831	4900
PT-S3	0.253992	2639
DCT	0.694965	8236
dPT	0.568935	6764
DCT	0.852263	7518
DCT	0.423693	2046
dPT	0.880121	4915
dPT	0.76377	7973
C-IC-A	0.507521	3839
aTAL1	0.23298	3568
dPT	0.675993	6552
PT-S1	0.170651	7551
MYOF	0.257178	1894
PT-S1	0.307182	3254
PT-S1	0.336994	4116
C-TAL	0.202459	4434
DCT	0.246001	5632
PT-S1	0.291589	4674
dM-PC	0.207589	10187
aPT	0.632914	2622
VSMC	0.220432	3076
EC-GC	0.34746	7895
aTAL1	0.324423	3627
aTAL2	0.282228	1375
VSMC/P	0.19114	6167
VSMC/P	0.573484	10400
C-TAL	0.614704	4763
PT-S1	0.473735	3444
PT-S1	0.268372	1630
dPT	0.213272	3960
aPT	0.46333	3248
aPT	0.187375	3040
aTAL1	0.765305	5576
aPT	0.299545	3761
EC-GC	0.270805	7754
aPT	0.382606	3653
dPT	0.226654	6089
EC-GC	0.640709	7991
PT-S3	0.306071	1881
DCT	0.94251	11149
aPT	0.295344	3722
C-TAL	0.273868	4223
EC-GC	0.516607	3918
DCT	0.116953	2969
aPT	0.707246	2324
POD	0.331435	4932
IC-B	0.350822	1981
dPT	0.670815	2967
dPT	0.7143	5389
DCT	0.295432	4386
EC-GC	0.479596	8431
PT-S1	0.355155	2098
PT-S3	0.287593	2770
dPT	0.80838	4885
aTAL1	0.265519	3682
PT-S1	0.326111	4976
dPT	0.854682	4685
CNT	0.268356	5902
aPT	0.210455	2398
tPC-IC	0.372603	5955
PT-S1	0.419567	2830
PT-S1	0.397338	6678
PT-S1	0.638711	3379
CNT	0.344744	3742
aPT	0.24577	2757
dPT/DTL	0.256891	7039
aPT	0.367853	2805
VSMC	0.424315	1681
PT-S1	0.325376	3015
C-IC-A	0.378595	4564
EC-GC	0.530772	6692
dM-PC	0.310157	3650
aTAL1	0.256383	3041
FIB	0.648666	8695
PT-S1	0.481033	4903
aPT	0.189071	6640
DCT	0.86763	7629
aTAL1	0.70938	4363
dPT	0.607548	4629
C-TAL	0.810068	2158
dPT	0.926194	5211
C-TAL	0.327747	3274
NKT	0.194333	2181
aTAL1	0.402343	5427
dPT	0.401742	7376
VSMC	0.804759	4292
dCNT	0.495455	8401
C-TAL	0.774292	4280
CNT	0.281558	2024
EC-GC	0.408747	3529
C-TAL	0.231372	2813
dM-PC	0.294768	12254
POD	0.73874	5800
PT-S3	0.828385	2579
VSMC	0.714579	2771
tPC-IC	0.357739	10855
PT-S1	0.277853	3427
EC-GC	0.680697	4551
dPT	0.594818	3888
C-IC-A	0.444542	6723
PT-S3	0.191167	3759
aTAL1	0.679609	4190
C-TAL	0.466772	5396
FIB	0.407806	2487
PT-S1	0.262301	3883
aPT	0.277301	2434
PT-S1	0.290229	4630
PT-S3	0.258678	2890
dPT	0.130115	3927
CNT	0.448859	3673
DCT	0.361771	2826
dPT	0.258052	3873
aPT	0.301513	4116
DCT	0.812937	1545
aPT	0.385997	3901
aPT	0.186862	3616
C-TAL	0.761296	11965
C-TAL	0.292093	4290
dPT	0.350673	7563
EC-GC	0.765346	5967
POD	0.75217	8981
aPT	0.426644	2221
C-IC-A	0.303136	4592
dPT	0.171276	4089
VSMC/P	0.236731	3754
PT-S1	0.479402	2674
PT-S1	0.595989	1617
dPT	0.204856	5359
EC-GC	0.500777	960
DCT	0.487795	4645
aPT	0.360114	5018
PT-S1	0.230143	5957
VSMC	0.795849	4910
aTAL1	0.269145	4736
aPT	0.303012	2063
PT-S1	0.436886	3022
aPT	0.332387	2497
T	0.1812	3294
EC-GC	0.275257	1001
C-TAL	0.372941	3551
POD	0.416064	8515
dPT	0.370984	2818
CNT	0.253177	3968
dM-PC	0.603883	8679
DCT	0.650922	6492
CNT	0.163308	1914
aPT	0.317966	2692
FIB	0.123753	6268
aTAL1	0.184578	3940
dPT	0.539815	3628
C-TAL	0.608184	2055
EC-GC	0.872281	6031
C-TAL	0.316044	4475
C-TAL	0.661317	3306
POD	0.170201	3343
dM-PC	0.302959	6375
POD	0.78851	5058
aPT	0.486129	5331
VSMC	0.485975	5083
aPT	0.325745	2790
C-TAL	0.587307	3697
VSMC	0.294497	2734
PT-S1	0.417292	3494
aPT	0.182481	3861
dPT	0.917821	4845
C-IC-A	0.529239	6718
PT-S1	0.2693	5098
aPT	0.322724	3713
DTL1	0.270608	4131
PT-S1	0.364008	2454
aPT	0.234197	4445
dPT	0.570421	4987
DCT	0.598433	2185
PT-S3	0.202871	5597
C-TAL	0.569341	2332
DCT	0.596883	5723
POD	0.809633	6738
aPT	0.230853	2358
aPT	0.320636	4729
PT-S1	0.400517	3452
C-IC-A	0.702485	6714
POD	0.691285	9084
aTAL2	0.536558	5990
C-IC-A	0.252827	2627
C-IC-A	0.225502	3290
aTAL1	0.397088	5119
aPT	0.289508	4295
PT-S1	0.451025	3368
dPT	0.504341	2923
POD	0.451735	6717
dPT	0.300149	3705
C-IC-A	0.473353	7191
C-TAL	0.738072	3871
dPT	0.542502	6131
PT-S1	0.168553	4342
EC-PTC	0.37961	4420
POD	0.799673	6512
EC-GC	0.823235	5222
PT-S1	0.23531	3805
dPT	0.672268	5542
dPT	0.223886	6444
aPT	0.198019	1988
PT-S1	0.200961	5072
dPT	0.168845	2514
DCT	0.676602	2593
C-TAL	0.625939	4479
PT-S1	0.236339	3041
aFIB	0.0550173	4344
FIB	0.210445	4772
DCT	0.841695	2924
DTL1	0.168692	9759
dPT	0.178424	3104
POD	0.595173	9955
C-TAL	0.625218	3470
dPT	0.194019	4456
dPT	0.341797	2460
PT-S1	0.404709	3284
VSMC	0.4754	4203
EC-GC	0.847068	7715
DCT	0.710968	2595
DCT	0.170346	2328
aPT	0.280932	4661
DCT	0.214504	3672
aTAL1	0.153766	4065
aPT	0.487494	1614
tPC-IC	0.266433	5825
dPT	0.191561	4621
C-IC-A	0.151219	4287
PT-S3	0.33151	2829
PT-S1	0.313483	2190
C-TAL	0.332962	3366
PT-S3	0.244924	2779
dPT	0.744909	3014
PT-S1	0.257343	2742
MYOF	0.332026	3013
C-TAL	0.211737	4236
dPT	0.186423	3564
PT-S1	0.482378	7511
aPT	0.314387	1531
aPT	0.250193	1674
PT-S1	0.279875	3551
POD	0.388368	5276
DCT	0.397907	5891
dPT	0.64557	3557
C-TAL	0.50525	3198
POD	0.587595	3659
dPT	0.222879	3876
C-TAL	0.508293	4680
PT-S3	0.192341	2848
PT-S1	0.176385	2647
C-TAL	0.374304	3070
dPT	0.502101	4775
aPT	0.272397	3722
PT-S1	0.350349	4183
C-TAL	0.323882	3072
DCT	0.223167	3646
NKT	0.613011	3383
C-IC-A	0.611698	6887
dPT	0.805326	6273
aPT	0.287637	3778
aPT	0.180374	3598
aTAL2	0.596365	4127
POD	0.472126	1838
PT-S1	0.140805	2622
C-IC-A	0.36642	3692
dPT	0.410096	11055
aTAL1	0.137561	3640
PT-S1	0.195613	3806
VSMC/P	0.468589	3560
EC-GC	0.83862	6969
DCT	0.679029	5156
C-TAL	0.653359	1773
EC-GC	0.527652	6411
PT-S1	0.282509	2083
DCT	0.210621	4440
aFIB	0.619886	3363
aTAL1	0.397324	2618
dPT	0.355783	3633
dPT	0.23128	3602
C-TAL	0.296249	2766
dPT	0.49322	4282
DCT	0.660903	2214
aPT	0.281401	5590
C-IC-A	0.279707	3701
PT-S3	0.190581	1852
VSMC	0.399293	8029
dPT	0.260591	5274
POD	0.467664	2478
C-IC-A	0.761454	6938
PT-S1	0.215329	3157
PT-S3	0.676828	3729
aTAL2	0.3523	4115
DCT	0.943328	4341
dPT	0.605728	7140
PT-S3	0.593792	8066
POD	0.698793	3499
PT-S1	0.439514	2617
POD	0.494506	4985
dPT	0.55605	9030
aTAL1	0.2322	3088
dPT	0.623104	3210
aPT	0.19755	1610
PT-S1	0.44151	5128
PT-S1	0.436495	3127
aPT	0.287018	2018
PT-S1	0.470735	3596
PT-S1	0.288661	4765
aPT	0.235277	1873
PT-S1	0.283369	3414
aTAL1	0.307064	2765
CNT	0.22976	4554
dPT	0.416802	4085
DCT	0.872482	4178
C-IC-A	0.534846	3877
DCT	0.234554	2122
C-TAL	0.64362	3307
PT-S1	0.207243	2987
PT-S1	0.20119	2883
EC-GC	0.737059	5709
PT-S1	0.27632	2996
CNT	0.135425	1763
M-IC-A	0.664346	5624
PT-S1	0.253961	3587
PT-S3	0.232038	3896
dPT	0.661266	6307
dPT	0.423236	4827
aPT	0.276344	2534
C-TAL	0.826012	3041
PT-S1	0.193404	4525
dPT	0.467696	3260
PT-S1	0.194801	2856
dPT	0.765546	6974
C-IC-A	0.683553	1983
dPT	0.476322	5780
PT-S1	0.189451	3411
aTAL1	0.617819	3470
C-IC-A	0.449719	5551
DCT	0.415172	2865
C-TAL	0.675573	5088
DCT	0.20191	2916
FIB	0.191735	3549
tPC-IC	0.464578	2616
PT-S1	0.375741	4392
aPT	0.537979	5265
dM-PC	0.772897	7602
VSMC	0.656599	2887
PT-S1	0.324968	3490
PT-S1	0.778536	3284
PT-S1	0.291657	2472
POD	0.876285	5746
DCT	0.371943	5382
POD	0.514711	9657
ncMON	0.179284	3453
POD	0.746943	3300
PT-S1	0.550385	2363
PT-S1	0.197862	4580
C-TAL	0.435853	3922
PT-S3	0.285281	4560
DCT	0.268985	3929
EC-GC	0.665691	5127
PT-S1	0.356585	2571
CNT	0.219485	4060
PT-S3	0.146187	4183
NKT	0.281037	2191
PT-S1	0.541697	3154
aTAL2	0.312944	3562
aPT	0.217606	7018
aTAL1	0.241151	1999
VSMC/P	0.239935	7139
dPT	0.426366	4089
C-TAL	0.239985	4782
PT-S1	0.313388	5393
dPT	0.527876	3311
M-IC-A	0.542065	8300
DCT	0.980606	5115
dPT	0.311303	2382
DCT	0.790633	4375
C-TAL	0.323974	4963
M-IC-A	0.637949	11084
C-TAL	0.826449	6947
PT-S1	0.201024	4243
aPT	0.403125	3319
C-IC-A	0.468877	3942
C-TAL	0.373184	3957
POD	0.551747	2195
tPC-IC	0.426397	9172
DCT	0.175285	3518
C-IC-A	0.543055	5315
MD	0.223389	2096
dPT	0.246761	6993
dM-PC	0.616699	4723
dM-PC	0.378111	6219
aPT	0.270587	2435
C-IC-A	0.396247	4031
IC-B	0.193937	1595
dM-PC	0.515476	6431
PT-S3	0.301799	1900
C-IC-A	0.201949	8302
DCT	0.236042	2496
dPT	0.76595	4271
tPC-IC	0.511804	9859
PT-S1	0.382317	4961
C-IC-A	0.256145	2387
PT-S1	0.277417	4832
PT-S1	0.266062	3299
PT-S1	0.163604	4598
dC-IC-A	0.413988	9333
C-IC-A	0.498321	6234
C-TAL	0.310344	3944
C-IC-A	0.275675	2254
dM-PC	0.757827	10584
dM-PC	0.441468	8970
DCT	0.895474	5185
dPT	0.523372	7495
PT-S1	0.198844	1872
PT-S1	0.129	2722
DCT	0.510691	2541
C-TAL	0.321124	4637
dM-PC	0.238635	2332
C-IC-A	0.599032	5124
PT-S3	0.193666	3798
DCT	0.23689	4676
C-IC-A	0.556466	2212
PT-S1	0.335101	2797
POD	0.350653	3751
dM-PC	0.407518	5144
dPT	0.812212	7143
dPT	0.620032	2570
C-TAL	0.308825	4535
aPT	0.231928	2095
DCT	0.164952	301
DCT	0.605906	2783
PT-S1	0.364817	6575
dPT	0.202298	3993
PT-S3	0.189897	2389
aPT	0.354107	6210
dPT	0.738126	4787
aTAL1	0.370946	4956
aTAL1	0.154097	3772
dEC	0.25759	8717
PT-S3	0.281154	2801
dPT	0.40475	5361
PT-S1	0.188287	2344
DCT	0.839411	9404
CNT	0.149622	3698
C-IC-A	0.203196	4155
EC-GC	0.731386	2168
aTAL1	0.176737	4266
C-TAL	0.394487	4320
aTAL1	0.511355	4134
aTAL1	0.374281	5306
PT-S1	0.415192	1968
aTAL1	0.154549	2411
PT-S3	0.236222	3457
PT-S1	0.386554	3577
aTAL1	0.165647	6538
VSMC	0.636215	3114
dM-PC	0.147415	5508
aPT	0.261211	3236
aTAL1	0.211575	3473
dPT	0.400539	3651
dM-PC	0.428641	6176
dPT	0.779281	9204
aPT	0.23865	3712
C-IC-A	0.383163	3181
aTAL1	0.277195	3792
CNT	0.208801	3368
aTAL1	0.652756	2968
MDC	0.353975	6744
dM-PC	0.333534	4350
dPT	0.198176	3616
CNT	0.198196	2938
aPT	0.157336	4103
dPT	0.255498	3566
aTAL1	0.223372	2788
dPT	0.391531	2806
M-FIB	0.297182	2627
dPT	0.607884	3987
PT-S1	0.210943	2386
DCT	0.165221	3581
MYOF	0.329714	3973
PT-S1	0.276673	3826
dM-PC	0.357138	3814
M-IC-A	0.440931	5817
tPC-IC	0.276322	4360
dPT	0.233772	5757
PT-S1	0.325529	6365
C-IC-A	0.709248	5741
C-IC-A	0.504593	4702
DCT	0.162841	3055
C-IC-A	0.239949	2224
IMCD	0.126939	4578
dPT	0.192285	4100
DCT	0.160803	1835
aTAL1	0.237104	3091
dPT	0.536934	2265
dPT	0.566866	7059
dPT	0.453161	4580
M-IC-A	0.823776	8648
dPT	0.296404	3535
dPT	0.883163	5205
PT-S3	0.354891	1982
dPT	0.156205	4540
POD	0.450385	7295
C-IC-A	0.64249	3693
PT-S1	0.204375	1700
aTAL1	0.231591	2397
PT-S1	0.27038	3070
aPT	0.236122	3980
IMCD	0.495341	6813
POD	0.443726	1983
dPT	0.624514	4051
dCNT	0.267747	4542
dPT	0.618777	3740
PT-S1	0.364407	3570
PT-S1	0.259668	2549
PT-S3	0.15111	4316
PT-S1	0.20297	2178
aTAL1	0.489592	4736
POD	0.669024	6514
VSMC/P	0.123403	521
FIB	0.256775	3480
POD	0.870536	4706
VSMC	0.604316	5977
EC-GC	0.467438	5174
CNT	0.22758	4734
aTAL2	0.418251	4303
aPT	0.146896	3842
tPC-IC	0.310695	3839
CNT	0.150114	3285
CNT	0.218494	4500
aPT	0.242625	2166
M-IC-A	0.650622	8439
dPT	0.175	3692
PT-S1	0.522335	4545
C-TAL	0.529182	6563
CNT	0.155939	2757
dPT	0.676425	4589
DTL1	0.601092	2747
dPT	0.543656	2745
PT-S1	0.307357	2587
PT-S1	0.174319	3144
C-TAL	0.429747	1892
aPT	0.303272	2154
aPT	0.245542	2211
aPT	0.181714	4255
C-TAL	0.226517	4711
DCT	0.774262	16427
M-IC-A	0.705915	4837
M-IC-A	0.431056	8610
POD	0.626178	4364
C-TAL	0.448256	3980
FIB	0.706486	3339
DCT	0.616277	9855
dPT	0.136913	3037
PT-S1	0.352634	4700
dPT	0.918988	4720
PT-S1	0.270815	4633
aFIB	0.143306	2908
C-TAL	0.13392	3166
C-TAL	0.501605	11034
dPT	0.370364	7040
dPT	0.481783	3580
aPT	0.410457	5146
dPT	0.199836	4265
PT-S1	0.257966	1599
aPT	0.295082	3609
aTAL1	0.361275	6052
CNT	0.140048	4131
EC-GC	0.269773	4383
CNT	0.166482	2376
PT-S3	0.181762	4662
aPT	0.132289	1439
M-IC-A	0.721841	6721
PT-S1	0.332164	2289
CNT	0.235436	4273
tPC-IC	0.354521	7657
PT-S1	0.799554	3567
dPT	0.183221	4108
PT-S1	0.39394	3299
DCT	0.647027	4691
POD	0.601958	4774
dPT	0.64384	8703
C-IC-A	0.203027	3824
DCT	0.846816	3049
aTAL1	0.187351	10544
dPT	0.356546	3797
dPT	0.619264	6050
aPT	0.342064	2299
dPT	0.436695	8942
C-IC-A	0.359226	6705
CNT	0.299326	3791
dPT	0.303247	4590
dPT	0.384053	5583
dPT	0.412336	1796
IC-B	0.423796	1522
PT-S3	0.214208	3377
B	0.11583	2887
C-TAL	0.386515	3799
POD	0.806698	2407
C-TAL	0.583824	4209
C-IC-A	0.318169	5049
dPT	0.354302	4316
C-TAL	0.429074	2420
PT-S1	0.261762	3395
dPT	0.88495	4182
MAC-M2	0.173798	5198
aPT	0.294626	3154
dPT	0.795209	8214
EC-GC	0.465848	6355
M-IC-A	0.356937	9214
DCT	0.905347	4332
POD	0.801801	4453
C-TAL	0.598174	3586
NKT	0.198135	3842
M-IC-A	0.321082	7607
aPT	0.407185	3141
aPT	0.176591	4864
aTAL1	0.177328	7809
DCT	0.145632	4401
dPT	0.737374	5003
C-IC-A	0.153078	5550
PEC	0.198254	1552
dPT/DTL	0.206151	3682
MYOF	0.549061	3670
PT-S1	0.362039	3533
PT-S1	0.405479	3353
C-IC-A	0.256418	4792
C-TAL	0.583319	2968
C-IC-A	0.158293	3851
C-TAL	0.59605	5264
aTAL1	0.476446	14463
C-IC-A	0.728268	3908
dPT	0.299326	3954
PT-S1	0.258463	1920
PT-S1	0.473327	3241
dPT	0.312274	4529
aFIB	0.158835	2002
EC-GC	0.789633	5836
DCT	0.360332	1251
EC-GC	0.469134	7081
dPT	0.365239	3171
aPT	0.21957	2507
EC-GC	0.163142	4524
VSMC/P	0.450004	6685
dPT	0.18296	4999
PT-S1	0.269259	1709
aPT	0.238756	4518
dPT	0.87137	3604
dPT	0.766847	10451
aPT	0.476087	4712
M-IC-A	0.516438	8326
aTAL2	0.45483	4104
dPT	0.584268	3928
aPT	0.406595	4026
DCT	0.636629	3185
aPT	0.25481	1443
C-IC-A	0.337285	3839
POD	0.529601	7137
FIB	0.293569	3480
EC-GC	0.583106	10947
MDC	0.390931	3355
aPT	0.235226	8948
EC-GC	0.745304	10403
C-TAL	0.557566	6732
dPT	0.645884	2804
dM-PC	0.218048	4444
PT-S1	0.149892	3495
dPT	0.863535	3685
aPT	0.411689	1730
dPT	0.209234	5017
VSMC	0.528169	5118
dPT	0.497475	3995
EC-GC	0.510765	3367
PT-S1	0.360617	1853
aPT	0.14604	823
PT-S1	0.135184	1437
CNT	0.168908	3918
PT-S1	0.35807	5142
VSMC	0.676132	4074
MYOF	0.481014	2008
dPT	0.463446	3488
DCT	0.310964	1997
DCT	0.553075	2900
C-TAL	0.5743	4462
EC-GC	0.805306	6772
C-TAL	0.506386	5236
DCT	0.712669	13279
PT-S1	0.276038	4346
CNT	0.111774	3404
PT-S3	0.324913	4371
dM-PC	0.686674	7861
PT-S1	0.17808	3223
PT-S1	0.301728	3394
POD	0.776757	7355
dM-TAL	0.448836	14658
dPT	0.158419	4207
POD	0.250325	5992
POD	0.540747	4009
C-TAL	0.321828	3996
M-IC-A	0.499569	6019
PT-S1	0.252885	4949
aTAL1	0.30968	995
M-PC	0.24625	6270
dPT	0.900761	3122
POD	0.636197	5183
VSMC	0.672594	1810
dPT	0.315819	3826
C-IC-A	0.38015	6211
DTL2	0.25954	264
MYOF	0.74926	3101
aPT	0.467384	1318
dPT	0.52572	5605
aFIB	0.161029	1894
PT-S1	0.410413	1404
POD	0.464649	1922
VSMC	0.411566	6001
NKT	0.225991	1575
dC-IC-A	0.451931	5530
CNT	0.289619	2605
EC-GC	0.808958	4267
dPT	0.556815	7592
aPT	0.317291	2609
C-TAL	0.701071	2857
aPT	0.219295	1227
dPT	0.262451	2795
dPOD	0.422634	3223
PT-S1	0.246537	6449
DCT	0.162215	3068
aTAL1	0.515173	3949
PT-S1	0.252364	4991
DCT	0.938428	5142
dPT	0.486972	10994
PT-S1	0.468546	4375
aPT	0.231295	3784
PT-S3	0.250606	1815
dM-PC	0.285471	11006
aTAL2	0.491722	4001
PT-S1	0.195038	3895
PT-S1	0.277549	2790
dM-PC	0.506877	6925
dM-PC	0.304277	6100
PT-S1	0.29936	2749
PT-S1	0.393253	3779
C-IC-A	0.170725	5808
dM-PC	0.461416	4826
C-IC-A	0.195188	2589
PT-S1	0.334549	3244
FIB	0.341151	4596
C-TAL	0.411137	2368
M-IC-A	0.504793	8035
aTAL1	0.318313	3153
aFIB	0.275232	2901
aTAL1	0.445415	1744
PT-S1	0.381631	3650
aPT	0.247247	4486
PT-S3	0.237866	3165
PT-S1	0.22141	3712
aPT	0.646151	1563
C-TAL	0.348554	3425
PT-S1	0.413628	4096
dPT	0.517228	5072
aTAL1	0.502854	2941
C-IC-A	0.182975	2819
EC-GC	0.941617	4919
C-TAL	0.324289	4094
PT-S3	0.185679	3200
dPT	0.566995	7599
SC/NEU	0.128575	2702
PT-S1	0.335226	2765
aPT	0.238074	2489
DCT	0.316988	5545
dPT	0.288378	2832
aPT	0.183084	3382
VSMC/P	0.162905	2282
M-TAL	0.169122	2886
C-TAL	0.64705	6135
M-IC-A	0.548811	8157
MAC-M2	0.149277	3995
dM-PC	0.252954	4712
dPT	0.340344	7197
NKT	0.143038	4204
PT-S1	0.452444	3335
dM-PC	0.524534	6728
aTAL1	0.183113	2149
dPT	0.583734	7698
C-TAL	0.347277	2475
aTAL1	0.180218	4275
dPT	0.670576	4231
aPT	0.238337	1830
dM-TAL	0.27316	7699
C-TAL	0.460754	5001
DCT	0.440841	10613
dPT	0.21983	5091
dPT	0.609374	3815
dM-PC	0.271817	3427
PT-S1	0.373848	3630
PT-S1	0.384231	4624
FIB	0.410707	3825
aPT	0.226485	3488
dPT	0.437034	4327
C-IC-A	0.252688	1831
dPT	0.247417	3706
PT-S1	0.564883	3514
PT-S1	0.242538	3924
M-IC-A	0.438106	7408
dPT	0.914138	3222
POD	0.473022	3718
C-TAL	0.217741	4215
PT-S1	0.473968	3291
DCT	0.18366	1507
PT-S3	0.137414	7561
C-TAL	0.504876	7762
dPT	0.234887	6910
C-IC-A	0.706709	5512
aPT	0.399394	2619
C-IC-A	0.209596	3089
aTAL2	0.448311	5189
dPT	0.379702	6658
aTAL1	0.464989	2238
C-IC-A	0.173276	3924
MDC	0.279157	3806
POD	0.78933	2736
tPC-IC	0.710692	5352
dM-PC	0.708498	11087
DCT	0.786466	3512
dPT	0.241904	2834
PT-S1	0.433707	2866
C-IC-A	0.407899	6088
POD	0.787166	5966
PT-S1	0.399665	4301
aTAL1	0.154719	2248
DCT	0.834785	5442
PT-S3	0.412951	4777
dPT	0.250189	5145
aTAL1	0.244558	1664
VSMC/P	0.543308	6585
EC-GC	0.615427	7406
dPT	0.328131	4937
POD	0.52665	2194
PT-S1	0.273998	1452
B	0.145806	3294
POD	0.148707	2499
C-IC-A	0.509806	2894
dPT	0.143551	5180
dPT	0.173037	1446
dPT	0.543695	4763
aTAL1	0.274284	1544
C-PC	0.353095	2134
POD	0.605075	4443
aPT	0.372417	1456
POD	0.478726	4925
PT-S1	0.479115	5571
dPT	0.369778	4974
C-TAL	0.609567	2521
C-IC-A	0.230184	1883
VSMC/P	0.402704	3219
dPT	0.3898	5476
aPT	0.239953	3332
PT-S1	0.383664	7231
C-TAL	0.317033	4511
PT-S1	0.240363	3646
dPT	0.227101	2527
PT-S1	0.282067	2993
dPT	0.65075	5962
C-TAL	0.576501	3166
CNT	0.449891	6149
DCT	0.961936	5159
dPT	0.142652	3705
PT-S1	0.25254	3927
POD	0.404829	6076
POD	0.483883	2713
dPT	0.883071	7300
dPT	0.117816	2134
dPT	0.279215	4900
T	0.356801	2046
aTAL1	0.193338	3078
CNT	0.33173	2699
aPT	0.205567	3606
PT-S3	0.16379	1515
PT-S1	0.194624	2570
DCT	0.463418	1603
dPT	0.458998	1262
POD	0.628583	6299
aPT	0.277653	2847
aPT	0.266646	2232
POD	0.67682	4552
POD	0.755378	6725
PT-S1	0.228809	1876
POD	0.523215	6911
aFIB	0.472554	4080
aTAL2	0.339464	14931
aTAL2	0.150363	5372
CNT	0.324857	12419
IMCD	0.125072	2607
PT-S1	0.434027	5803
C-TAL	0.514776	7822
PT-S2	0.138248	3703
DTL1	0.305804	6720
dPT	0.736913	5532
dPT	0.405268	5528
PT-S1	0.377534	4286
C-TAL	0.317638	6717
aPT	0.393353	3076
EC-GC	0.391415	2017
aTAL1	0.225954	3091
C-IC-A	0.459629	6719
DCT	0.425167	7036
dPT	0.478387	5498
dPT	0.51194	4677
dM-PC	0.257394	4781
VSMC/P	0.290158	3643
EC-GC	0.526816	6272
aPT	0.204171	4108
dPT	0.178167	4327
dPT	0.16092	4330
dPT	0.226161	1894
dPT	0.172145	1683
dM-PC	0.274424	4468
C-IC-A	0.22775	7130
CNT	0.280657	2383
C-TAL	0.541301	4678
M-IC-A	0.356688	15383
EC-GC	0.738393	4385
aPT	0.218337	1959
aPT	0.323466	3643
aPT	0.220738	3427
FIB	0.548677	5063
C-IC-A	0.585031	2737
C-TAL	0.44354	6197
dPT/DTL	0.535019	10699
dPT	0.880769	5874
EC-GC	0.279198	5820
CNT	0.18913	4266
EC-GC	0.82423	3771
PT-S1	0.213671	2019
M-IC-A	0.241057	7689
VSMC/P	0.249444	4635
PT-S1	0.383434	4319
dPT	0.415526	7407
PT-S1	0.358367	2864
EC-GC	0.342109	2236
C-TAL	0.8496	5493
dPT	0.231648	4481
PT-S1	0.366731	3679
PT-S1	0.441544	3232
DCT	0.652301	4369
FIB	0.306425	4524
dPT	0.459946	7596
PT-S1	0.572978	3513
VSMC/P	0.567362	2812
PT-S1	0.314326	4138
C-TAL	0.477272	7903
POD	0.827879	4288
VSMC/P	0.354939	3737
aPT	0.273552	2628
aPT	0.281744	3856
aPT	0.366073	1987
dPT/DTL	0.292657	9240
dPT	0.714084	4478
dPT	0.417997	3981
dPT	0.179696	4017
POD	0.755646	7271
dPT	0.151591	4702
PT-S1	0.257852	4554
C-TAL	0.169371	4440
dPT	0.22422	5171
PT-S1	0.2799	5049
C-TAL	0.257779	1631
DCT	0.861631	2881
aPT	0.259116	2770
C-TAL	0.593005	2774
POD	0.424138	3093
aPT	0.32072	1713
PT-S3	0.261726	3325
aPT	0.231548	2444
PT-S1	0.448174	2429
dPT	0.376633	5073
aPT	0.168603	3490
VSMC/P	0.232044	3447
dPT	0.227469	2214
PT-S3	0.182749	4075
M-IC-A	0.456834	7888
dPT	0.75094	6381
dPT	0.506608	6103
aTAL1	0.398762	7464
PT-S1	0.207764	2400
dPT	0.483939	6735
dM-PC	0.546743	3033
DCT	0.869278	8109
POD	0.579471	7745
aTAL1	0.358147	4835
aPT	0.152184	5345
FIB	0.326014	3827
PT-S1	0.343683	4611
EC-GC	0.227863	1875
M-IC-A	0.507577	5829
EC-GC	0.508756	6556
C-TAL	0.554733	1700
dPT	0.257218	1706
DCT	0.666041	4820
POD	0.326914	6408
dM-PC	0.529736	6232
aTAL1	0.490179	2374
dPT	0.579604	4212
PT-S1	0.306972	2660
dPT	0.161659	4469
aTAL1	0.409314	2008
dPT	0.614617	4915
dPT	0.419802	6735
dPT	0.940103	5300
DCT	0.228069	3685
PT-S1	0.315807	4373
dPT	0.201669	2552
POD	0.564805	5086
C-IC-A	0.271261	7831
M-IC-A	0.430123	7230
POD	0.604285	5624
dPT	0.255301	2197
dPT	0.670101	7386
dM-PC	0.623635	8193
PT-S1	0.1591	3276
C-TAL	0.24485	2260
DTL1	0.270447	5551
PT-S1	0.159724	1826
PT-S3	0.194728	3488
dPT	0.410602	4497
POD	0.542894	5816
dPT	0.56299	4619
C-IC-A	0.483698	4172
C-IC-A	0.191379	1820
C-TAL	0.267395	3935
PT-S1	0.469427	3556
PT-S1	0.205271	5683
PT-S1	0.197407	3766
dPT	0.159801	2003
dPT	0.827673	9971
aTAL1	0.272571	3847
PT-S1	0.639225	2508
FIB	0.306057	3785
DCT	0.669967	3129
dPT	0.21709	3761
DCT	0.842051	1498
CNT	0.239279	3433
POD	0.458843	6944
POD	0.8304	3781
M-PC	0.255155	5969
dPT	0.282968	3024
PT-S1	0.21274	3212
aPT	0.190558	2005
POD	0.428453	5056
DCT	0.955189	7989
T	0.297957	4665
PT-S1	0.395117	4551
MYOF	0.39403	2930
EC-GC	0.44355	4638
aPT	0.252083	2340
CNT	0.329342	4260
PT-S1	0.474913	5177
aPT	0.353917	2664
aPT	0.183173	2056
dPT	0.225706	3514
aTAL1	0.442626	10727
PT-S1	0.251973	3806
MAC-M2	0.246656	2874
FIB	0.294859	3984
C-IC-A	0.455554	3345
PT-S1	0.15584	62
dPT	0.217723	3281
DCT	0.271131	5189
EC-GC	0.944011	6038
aPT	0.256526	2919
tPC-IC	0.312452	8224
aPT	0.24308	3236
PT-S1	0.221974	5681
dPT	0.688961	3697
C-TAL	0.603941	5268
POD	0.698894	6152
POD	0.860806	5695
CNT	0.266122	3989
PT-S1	0.368512	3228
aFIB	0.16582	2819
C-TAL	0.447732	9297
aPT	0.155961	2959
C-TAL	0.20602	4117
aTAL1	0.364975	4090
dM-PC	0.578605	6159
dPT	0.706461	5855
PT-S3	0.15054	3372
PT-S1	0.278277	2130
dPT	0.172693	3357
tPC-IC	0.317866	3098
PT-S1	0.144703	1735
aPT	0.218695	2445
aTAL1	0.228548	6009
aTAL1	0.446721	3738
PT-S1	0.348444	2186
POD	0.726849	4478
dPT	0.483133	3678
EC-GC	0.508315	4589
aPT	0.302348	1797
dM-PC	0.58723	9269
aTAL1	0.321198	3567
aPT	0.187118	3536
dM-PC	0.289196	10760
M-IC-A	0.218722	9365
DCT	0.560825	3752
C-TAL	0.664051	3597
aTAL1	0.634406	4475
aTAL1	0.361096	4601
DCT	0.528104	4845
PT-S1	0.326537	2294
VSMC/P	0.36567	5929
aPT	0.323221	1664
C-TAL	0.812186	3851
PT-S1	0.245637	2219
aPT	0.299961	1687
M-PC	0.288992	4247
C-TAL	0.261712	3403
PT-S3	0.520337	5329
DCT	0.234754	2495
C-IC-A	0.300197	5844
POD	0.706194	3441
tPC-IC	0.29237	3786
POD	0.814261	5205
POD	0.72606	7557
PT-S3	0.227283	1993
PT-S1	0.35799	4493
PT-S3	0.491527	4113
C-IC-A	0.291587	3203
C-IC-A	0.608575	6208
C-TAL	0.475818	4408
C-IC-A	0.124844	4101
C-IC-A	0.381829	6049
dPT	0.145582	2870
dC-IC-A	0.415471	7652
aTAL1	0.313187	2960
PT-S1	0.429854	3591
dPT	0.205366	1637
IC-B	0.368219	3903
POD	0.849161	6229
tPC-IC	0.321999	7323
C-IC-A	0.361248	9127
PT-S3	0.488497	6257
C-TAL	0.25365	1932
C-TAL	0.470582	2665
C-IC-A	0.354527	4419
POD	0.173257	2640
dPT	0.35424	1679
DCT	0.854715	8770
DTL1	0.223647	4417
IC-B	0.313765	2012
tPC-IC	0.582726	2206
PT-S1	0.26493	1773
C-TAL	0.635353	2705
PT-S1	0.242409	3294
M-IC-A	0.376449	6417
POD	0.605764	4541
VSMC	0.600529	4024
VSMC	0.324696	2965
C-IC-A	0.693773	6318
CNT	0.227846	2997
dPT	0.456887	4557
dPT	0.197627	4609
C-TAL	0.667417	6852
DCT	0.272152	12272
VSMC	0.405554	2389
dPT	0.67669	7436
CNT	0.210402	2754
C-TAL	0.282817	1813
PT-S1	0.231168	4280
aPT	0.377016	1966
T	0.141829	2678
C-IC-A	0.445987	8094
POD	0.785737	7570
dPT	0.434177	4420
dPT	0.181741	3545
PT-S3	0.143374	2342
PT-S1	0.260485	2550
PT-S1	0.469038	2962
dPT	0.35164	3468
EC-GC	0.238741	3588
dPT	0.182156	3368
C-TAL	0.617879	6969
IC-B	0.521903	2297
DCT	0.761453	1766
PT-S1	0.41333	4588
dM-PC	0.773892	11374
aTAL1	0.485449	6376
MDC	0.307614	8264
dPT	0.442223	6695
PT-S1	0.231391	3281
PT-S1	0.263229	5077
POD	0.644017	2672
PT-S1	0.28247	3181
aPT	0.34715	4112
C-IC-A	0.28899	8485
tPC-IC	0.238912	5999
dM-PC	0.605931	6405
DCT	0.155783	2127
C-TAL	0.330642	7546
dM-PC	0.393119	7967
DCT	0.16621	3798
aTAL1	0.325643	2550
PT-S1	0.409392	3938
C-TAL	0.54747	7094
tPC-IC	0.34483	3670
CNT	0.519731	3211
dPT	0.546857	6060
dPT	0.721199	5552
dM-PC	0.459919	5666
VSMC	0.581133	5770
PT-S1	0.252579	1437
C-TAL	0.478441	4774
C-IC-A	0.545389	3882
C-PC	0.203945	3763
PT-S1	0.393847	2418
M-IC-A	0.737565	5476
POD	0.577434	8711
PT-S3	0.230572	4197
aTAL1	0.392729	3593
aPT	0.231096	1893
dPT	0.436543	4455
dPT	0.277001	3632
aPT	0.329519	4839
DCT	0.235801	2661
aTAL1	0.171317	3946
C-IC-A	0.204726	3104
dPT	0.505642	4389
FIB	0.301671	3383
M-IC-A	0.636115	3528
dPT	0.662163	5595
dPT	0.414667	5423
dPT	0.814569	11999
C-TAL	0.41853	8844
M-IC-A	0.3734	15644
aPT	0.164676	5605
PT-S1	0.203354	1863
C-TAL	0.269807	3783
M-IC-A	0.308581	12145
aTAL1	0.329726	3340
DCT	0.198923	2957
POD	0.700782	2470
dPT	0.828882	6572
CNT	0.220289	4280
POD	0.561947	4449
EC-GC	0.723913	6025
C-TAL	0.492839	5133
PT-S1	0.239198	4774
dPT	0.775484	8819
aTAL1	0.133739	4983
aTAL1	0.517795	12260
aPT	0.364537	2261
dPT	0.223863	4940
EC-GC	0.680324	3557
FIB	0.213265	4058
aPT	0.316462	4761
aTAL1	0.449701	6320
C-IC-A	0.215022	8647
aPT	0.681673	4195
aPT	0.198257	6451
PT-S1	0.585269	3712
dPT	0.515749	4748
dPT	0.624177	8237
EC-GC	0.782172	5194
C-TAL	0.478808	5982
dPT	0.799907	5424
dPT	0.136188	1629
FIB	0.418666	3112
dPT	0.285483	4718
VSMC/P	0.237285	3699
aPT	0.186241	3454
aTAL1	0.342061	3411
PT-S1	0.252119	2880
dPT	0.354855	9118
dPT	0.122092	3923
dPT	0.213971	5553
aPT	0.146989	7610
dPT	0.184323	4753
dPT	0.582439	3952
DCT	0.747367	8034
dPT	0.192527	2625
PT-S1	0.204012	3501
POD	0.883798	8727
C-TAL	0.195687	3671
PT-S1	0.26726	5258
dM-PC	0.382406	3880
aPT	0.260992	4859
C-PC	0.422518	3480
PT-S1	0.331849	3149
DCT	0.188631	5250
VSMC/P	0.510152	3146
dPT	0.630671	7405
FIB	0.234761	3829
FIB	0.197248	3963
DCT	0.383751	5090
dPT	0.560553	3877
EC-GC	0.911376	8581
aTAL1	0.235659	2364
dPT	0.225872	4714
DCT	0.800336	6734
EC-GC	0.359026	4130
PT-S1	0.419071	2673
PT-S1	0.368049	4426
PT-S3	0.185793	2960
dPT	0.176681	2297
dPT	0.264647	3977
C-TAL	0.450946	6084
CNT	0.283758	5384
PT-S1	0.215686	6115
EC-GC	0.563021	4907
PT-S1	0.178482	3751
PT-S1	0.330396	3179
M-IC-A	0.450123	5128
DCT	0.364996	5156
PT-S3	0.133563	5755
POD	0.787112	7680
PT-S1	0.45328	2937
aPT	0.160011	3673
DCT	0.644799	4873
PT-S1	0.243031	1977
PT-S3	0.248551	2480
DCT	0.172649	2864
C-IC-A	0.530477	5848
dPT	0.160465	3326
aPT	0.157162	1830
EC-GC	0.375742	4212
DCT	0.174372	7147
dCNT	0.365752	6702
aPT	0.34138	4779
aPT	0.142962	1418
DCT	0.213234	3008
aPT	0.234778	3058
PT-S1	0.473309	5167
C-TAL	0.183375	4464
VSMC	0.519736	6048
DCT	0.395591	3483
DCT	0.368842	4364
DCT	0.311116	1940
PT-S1	0.224473	2658
C-TAL	0.49825	4281
POD	0.581621	7902
PT-S1	0.191341	3513
POD	0.610475	4665
PT-S1	0.188536	1843
DCT	0.341206	5380
DCT	0.322309	1889
dPT	0.339555	3598
dPT	0.276529	5017
dPT	0.529222	4127
MYOF	0.309781	4307
aPT	0.259329	4748
C-IC-A	0.404472	5304
PT-S1	0.554021	2813
aPT	0.271076	3115
CNT	0.160146	3257
PT-S1	0.228496	2992
aTAL1	0.320448	3606
PT-S1	0.206368	2693
C-IC-A	0.685443	5049
dPT	0.703358	5419
PT-S1	0.269559	1205
dPT	0.221786	4225
EC-GC	0.86081	4042
PT-S1	0.370993	5207
aTAL1	0.342721	2071
PT-S1	0.340762	3434
PT-S1	0.272835	1748
dM-PC	0.764248	5013
C-TAL	0.308583	3770
B	0.0975736	4086
C-TAL	0.32059	3828
IC-B	0.663565	3156
C-TAL	0.319944	11038
C-IC-A	0.5522	4486
POD	0.645419	5958
C-TAL	0.657772	3236
C-TAL	0.480672	1776
dPT	0.306809	5346
PT-S3	0.249664	2319
aTAL1	0.354074	3459
PT-S1	0.355913	4262
tPC-IC	0.46272	1488
aTAL1	0.183728	2684
dPT	0.20293	3995
dPT	0.382103	3302
PT-S1	0.363984	3712
POD	0.294391	134
C-TAL	0.482504	4920
PT-S1	0.21871	1978
MDC	0.589934	256
aPT	0.384528	1156
M-IC-A	0.293386	6847
PT-S1	0.153205	3660
dPT	0.721485	5756
aPT	0.302101	1474
dPT	0.341503	6612
VSMC/P	0.453365	2155
PT-S1	0.233293	4117
POD	0.584723	8445
PT-S1	0.307529	2110
PT-S1	0.397403	174
PT-S1	0.24384	4064
dM-PC	0.335827	4042
dPT	0.282335	3356
POD	0.582344	5325
DCT	0.256374	4166
aPT	0.332984	2225
aTAL2	0.539926	3697
PT-S3	0.325034	3103
PT-S1	0.204804	3676
dPT	0.214671	4939
aPT	0.326967	1498
C-IC-A	0.694147	4482
aPT	0.216063	2490
aPT	0.211863	1909
dPT	0.486489	3393
dVSMC	0.154408	3842
aPT	0.276771	2768
PT-S1	0.268823	5437
DCT	0.405628	1747
dM-PC	0.330813	6027
dM-PC	0.746901	9410
dPT	0.369036	1670
aPT	0.274637	1507
aPT	0.382658	5077
DCT	0.794052	2067
PT-S1	0.4476	3352
aTAL1	0.407046	5492
aPT	0.179161	2998
DCT	0.373584	4039
dPT	0.452449	3451
CNT	0.236522	6374
aPT	0.336446	2655
PT-S2	0.237752	1992
aTAL1	0.317805	2995
PT-S3	0.376883	4411
C-TAL	0.273148	3899
dPT	0.69764	3976
C-TAL	0.331499	5460
PT-S3	0.350285	1322
PEC	0.145809	3771
C-IC-A	0.26117	1755
aTAL1	0.367085	2348
PT-S1	0.372798	3597
VSMC	0.555833	2637
dPT	0.256177	4983
POD	0.465862	4628
dPT	0.562877	3337
PT-S3	0.374706	1544
POD	0.334856	3507
dPT	0.898751	5290
dPT	0.781583	3639
aTAL1	0.143073	2924
VSMC	0.481068	5389
dPT	0.352508	4538
dPT	0.159423	2937
aTAL1	0.498374	8117
EC-GC	0.480795	6398
POD	0.33604	3800
PT-S1	0.276113	6009
PT-S3	0.149428	1910
C-IC-A	0.150934	2220
PT-S1	0.195657	1974
C-TAL	0.348247	3070
C-TAL	0.167393	5245
dPT	0.160371	2006
FIB	0.634372	6548
VSMC	0.221182	1553
aTAL1	0.380022	2298
aTAL1	0.432973	5388
C-TAL	0.656487	7843
DCT	0.55619	3579
POD	0.505377	3868
aPT	0.274532	2646
dM-PC	0.374688	11022
PT-S1	0.594837	1357
MAC-M2	0.248531	4522
MAST	0.120066	5188
dC-IC-A	0.232159	2016
dPT	0.667818	5247
CNT	0.685526	1699
aPT	0.130228	2383
tPC-IC	0.302214	3664
EC-GC	0.645803	6261
dPT	0.526653	6264
VSMC	0.482283	3724
DCT	0.699173	7420
C-IC-A	0.24713	4126
C-TAL	0.545999	7042
VSMC/P	0.279926	5162
dPT	0.232549	3813
dPT	0.820422	7524
DCT	0.408294	6674
aTAL2	0.480752	3727
PT-S1	0.500012	4363
aTAL1	0.374009	2374
C-TAL	0.760282	5449
dPT	0.433394	5105
POD	0.635975	6199
aTAL1	0.271844	3471
dM-PC	0.0900605	4438
PT-S1	0.293858	8705
dPT	0.657993	5927
DCT	0.88709	2292
EC-GC	0.768178	6191
dPT	0.197198	5178
POD	0.445489	7479
dPT/DTL	0.579406	9098
PT-S1	0.297551	2166
dPT	0.164606	5971
PT-S1	0.332593	4551
aPT	0.200353	3382
dPT	0.19046	3327
PT-S1	0.216768	3612
aPT	0.398225	2626
dM-PC	0.794194	11635
aTAL1	0.454167	2935
DCT	0.723351	6442
aPT	0.37561	3865
VSMC/P	0.301004	3651
dPT/DTL	0.386259	5989
C-TAL	0.621939	3247
PT-S1	0.489001	2589
C-TAL	0.4687	2721
VSMC	0.538913	3821
dPT	0.558191	5044
IC-B	0.284949	3199
dC-IC-A	0.299124	8104
POD	0.612667	3089
POD	0.453601	10785
M-IC-A	0.494656	10583
PT-S1	0.493113	432
aTAL1	0.242926	1455
VSMC	0.681139	4892
aPT	0.286357	4213
aPT	0.206115	2512
PT-S3	0.212106	3486
aTAL2	0.37307	13802
DCT	0.803649	14620
POD	0.266771	5216
POD	0.687856	7443
DCT	0.192956	2877
C-TAL	0.531012	1830
dPT	0.256765	4212
dPT	0.132102	3076
PT-S1	0.359419	4375
C-TAL	0.268538	2767
C-IC-A	0.64649	5440
aPT	0.352539	3398
C-IC-A	0.447394	9211
C-TAL	0.569818	3308
PT-S1	0.239561	3858
POD	0.511264	6923
POD	0.558102	7480
DCT	0.442913	5254
dM-PC	0.299985	11384
aTAL1	0.385482	2420
VSMC	0.695643	4950
FIB	0.365348	4456
aTAL1	0.239353	4348
PT-S1	0.12304	3479
C-IC-A	0.360562	7305
dPT	0.185239	6410
PT-S1	0.320345	4280
ncMON	0.281242	8486
PT-S1	0.248807	1886
C-IC-A	0.403412	6024
C-TAL	0.252503	2399
PT-S1	0.408744	2973
dPT	0.258477	3728
aPT	0.338758	6394
dPT	0.732876	4228
DCT	0.234816	5533
C-IC-A	0.708088	3478
EC-GC	0.793872	5617
dPT	0.587625	5936
aPT	0.218969	1789
PT-S1	0.470461	5268
dC-IC-A	0.226634	9944
PT-S1	0.32593	3463
aTAL2	0.520812	5017
C-TAL	0.509698	2075
dPT	0.190862	3798
POD	0.51515	2164
dPT	0.719896	3067
aTAL1	0.309966	2882
PT-S1	0.40845	4368
C-IC-A	0.350276	4892
POD	0.525448	9445
aPT	0.272451	2946
dPT	0.901877	6770
dPT	0.382715	5751
aPT	0.30759	4620
dPT	0.249927	2284
C-TAL	0.636151	2898
aTAL1	0.332189	3183
dVSMC	0.179248	1785
aPT	0.316219	3220
aPT	0.436499	2739
M-IC-A	0.309555	10977
dPT	0.306179	3434
dPT	0.429019	2305
PT-S1	0.301433	4762
PT-S1	0.377088	3098
tPC-IC	0.231347	2676
PT-S1	0.38486	5481
aPT	0.267203	4804
C-TAL	0.395015	2322
dPT	0.245675	3725
dPT	0.527961	5397
DCT	0.361178	4114
C-IC-A	0.314238	11026
aTAL1	0.234532	5997
PT-S1	0.34295	2582
aPT	0.329424	2356
DCT	0.271932	3126
C-TAL	0.449296	4539
C-TAL	0.764735	3311
MAC-M2	0.341318	7741
POD	0.590757	6680
EC-GC	0.848819	3918
dPT	0.231963	3854
VSMC/P	0.445296	2741
PT-S1	0.377888	2815
C-TAL	0.367343	4374
dPT	0.158799	3753
DCT	0.767541	3587
PT-S1	0.198588	5082
aPT	0.215154	3359
M-IC-A	0.763602	5341
aPT	0.283939	2508
DCT	0.363055	3750
aPT	0.225689	3281
VSMC	0.697502	7165
tPC-IC	0.244218	3546
POD	0.837368	5136
C-IC-A	0.515975	3364
PT-S1	0.254093	2193
C-IC-A	0.611156	6051
aPT	0.41407	3050
MAC-M2	0.225177	3402
dPT	0.778955	7091
C-TAL	0.580485	2436
CNT	0.212111	3293
DCT	0.950954	4367
dC-IC-A	0.196769	9999
PT-S1	0.158572	4966
C-IC-A	0.320933	12020
IC-B	0.221103	4305
aTAL1	0.326333	3820
dCNT	0.152122	15077
PT-S3	0.293483	3205
C-TAL	0.565378	6478
POD	0.680138	11263
DCT	0.775807	3500
PT-S1	0.482606	1157
DCT	0.92534	10033
dC-IC-A	0.393432	15688
aPT	0.205362	4416
VSMC/P	0.399366	7748
DCT	0.254907	4889
PT-S1	0.335297	2729
POD	0.680473	6509
aPT	0.289011	1674
DCT	0.31195	2185
aTAL1	0.336455	8108
MAC-M2	0.217433	4014
PT-S1	0.317888	3169
aTAL1	0.290565	5474
PT-S1	0.267542	3770
T	0.206762	1545
[truncated: 22,412 more rows]

## Sheet: Ext. Fig. 5a 3
Proportions	ctype
0.107209	dPT
0.0716338	aPT
0.0130191	M-FIB
0.00855991	MD
0.00271422	NKT
0.0166419	tPC-IC
0.0103248	EC-DVR
0.0268484	M-TAL
0.0295554	C-IC-A
0.0246139	dPT/DTL
0.0209236	dM-TAL
0.00605341	EC-AVR
0.0148804	MAC-M2
0.00175821	cycPT
0.0152418	M-IC-A
0.0388425	aTAL1
0.00166264	EC-AEA
0.00466654	DTL2
0.00191524	N
0.042654	POD
0.0019031	ATL
0.00782077	DTL1
0.0110547	MDC
0.0131913	C-PC
0.0103381	EC-PTC
0.0577362	PT-S1
0.0351438	PT-S3
0.0544642	C-TAL
0.0115835	M-PC
0.0222818	FIB
0.0211899	dM-PC
0.00622476	T
0.0111472	PL
0.0318322	CNT
0.0566401	DCT
0.00630132	dFIB
0.00223046	dC-TAL
0.0145299	VSMC
0.00115547	SC/NEU
0.00133005	DTL3
0.0185169	EC-GC
0.0147484	VSMC/P
0.000449694	cycMNP
0.016906	MYOF
0.00158107	dEC-PTC
0.00446783	ncMON
0.000547527	cycEC
0.000947012	cDC
0.0020006	EC-LYM
0.00203986	MC
0.0141347	IC-B
0.00300845	MAST
0.00234669	dVSMC
0.000740143	dATL
0.000569724	REN
0.00438457	B
0.00913647	aTAL2
0.0068848	dC-IC-A
0.00412692	dCNT
0.0113107	aFIB
0.00984115	PEC
0.000376861	cycCNT
0.0110081	PT-S2
0.00317109	dIMCD
0.00493702	IMCD
0.00156336	dEC
0.00122082	dM-FIB
0.000476706	cycDCT
0.00401227	dPOD
0.00095263	pDC
0.00076012	dDTL3
0.0042475	dDCT
0.000427469	cycMYOF
0.000340012	PapE

## Sheet: Ext. Fig 5a 4
subclass.l2	Region	Fraction
dPT	Cortex	0.768136
aPT	Cortex	0.725794
M-FIB	Cortex	0.138612
MD	Cortex	0.544464
NKT	Cortex	0.871112
tPC-IC	Cortex	0.342551
EC-DVR	Cortex	0.242981
M-TAL	Cortex	0.096494
C-IC-A	Cortex	0.859248
dPT/DTL	Cortex	0.641054
dM-TAL	Cortex	0.22299
EC-AVR	Cortex	0.257193
MAC-M2	Cortex	0.513959
cycPT	Cortex	0.609643
M-IC-A	Cortex	0.558332
aTAL1	Cortex	0.474584
EC-AEA	Cortex	0.370294
DTL2	Cortex	0.196378
N	Cortex	0.732234
POD	Cortex	0.959425
ATL	Cortex	0.423547
DTL1	Cortex	0.137759
MDC	Cortex	0.658566
C-PC	Cortex	0.557456
EC-PTC	Cortex	0.616282
PT-S1	Cortex	0.847033
PT-S3	Cortex	0.445179
C-TAL	Cortex	0.255807
M-PC	Cortex	0.298914
FIB	Cortex	0.699375
dM-PC	Cortex	0.334143
T	Cortex	0.684915
PL	Cortex	0.891202
CNT	Cortex	0.662761
DCT	Cortex	0.819378
dFIB	Cortex	0.371537
dC-TAL	Cortex	0.399756
VSMC	Cortex	0.772992
SC/NEU	Cortex	0.606415
DTL3	Cortex	0.115898
EC-GC	Cortex	0.951235
VSMC/P	Cortex	0.377439
cycMNP	Cortex	0.813166
MYOF	Cortex	0.455852
dEC-PTC	Cortex	0.618111
ncMON	Cortex	0.563274
cycEC	Cortex	0.462846
cDC	Cortex	0.779463
EC-LYM	Cortex	0.710151
MC	Cortex	0.620523
IC-B	Cortex	0.678899
MAST	Cortex	0.984065
dVSMC	Cortex	0.600787
dATL	Cortex	0.128458
REN	Cortex	0.452235
B	Cortex	0.968546
aTAL2	Cortex	0.407593
dC-IC-A	Cortex	0.755321
dCNT	Cortex	0.808779
aFIB	Cortex	0.617906
PEC	Cortex	0.785943
cycCNT	Cortex	1
PT-S2	Cortex	0.785806
dIMCD	Cortex	0.491394
IMCD	Cortex	0.352678
dEC	Cortex	0.441617
dM-FIB	Cortex	0.255852
cycDCT	Cortex	0.986344
dPOD	Cortex	0.998249
pDC	Cortex	1
dDTL3	Cortex	0.254565
dDCT	Cortex	0.944746
cycMYOF	Cortex	0.638116
PapE	Cortex	0.454485
dPT	Medulla	0.231864
aPT	Medulla	0.274206
M-FIB	Medulla	0.861388
MD	Medulla	0.455536
NKT	Medulla	0.128888
tPC-IC	Medulla	0.657449
EC-DVR	Medulla	0.757019
M-TAL	Medulla	0.903506
C-IC-A	Medulla	0.140752
dPT/DTL	Medulla	0.358946
dM-TAL	Medulla	0.77701
EC-AVR	Medulla	0.742807
MAC-M2	Medulla	0.486041
cycPT	Medulla	0.390357
M-IC-A	Medulla	0.441668
aTAL1	Medulla	0.525416
EC-AEA	Medulla	0.629706
DTL2	Medulla	0.803622
N	Medulla	0.267766
POD	Medulla	0.0405753
ATL	Medulla	0.576453
DTL1	Medulla	0.862241
MDC	Medulla	0.341434
C-PC	Medulla	0.442544
EC-PTC	Medulla	0.383718
PT-S1	Medulla	0.152967
PT-S3	Medulla	0.554821
C-TAL	Medulla	0.744193
M-PC	Medulla	0.701086
FIB	Medulla	0.300625
dM-PC	Medulla	0.665857
T	Medulla	0.315085
PL	Medulla	0.108798
CNT	Medulla	0.337239
DCT	Medulla	0.180622
dFIB	Medulla	0.628463
dC-TAL	Medulla	0.600244
VSMC	Medulla	0.227008
SC/NEU	Medulla	0.393585
DTL3	Medulla	0.884102
EC-GC	Medulla	0.0487652
VSMC/P	Medulla	0.622561
cycMNP	Medulla	0.186834
MYOF	Medulla	0.544148
dEC-PTC	Medulla	0.381889
ncMON	Medulla	0.436726
cycEC	Medulla	0.537154
cDC	Medulla	0.220537
EC-LYM	Medulla	0.289849
MC	Medulla	0.379477
IC-B	Medulla	0.321101
MAST	Medulla	0.0159353
dVSMC	Medulla	0.399213
dATL	Medulla	0.871542
REN	Medulla	0.547765
B	Medulla	0.0314535
aTAL2	Medulla	0.592407
dC-IC-A	Medulla	0.244679
dCNT	Medulla	0.191221
aFIB	Medulla	0.382094
PEC	Medulla	0.214057
cycCNT	Medulla	0
PT-S2	Medulla	0.214194
dIMCD	Medulla	0.508606
IMCD	Medulla	0.647322
dEC	Medulla	0.558383
dM-FIB	Medulla	0.744148
cycDCT	Medulla	0.0136562
dPOD	Medulla	0.00175133
pDC	Medulla	0
dDTL3	Medulla	0.745435
dDCT	Medulla	0.0552538
cycMYOF	Medulla	0.361884
PapE	Medulla	0.545515

## Sheet: Ext. Fig. 5a 5
subclass	validated	fraction
dPT	PT	0.923476
aPT	PT	0.573144
M-FIB	PT	0.0863955
MD	PT	0.350139
tPC-IC	PT	0.0432293
EC-DVR	PT	0.326243
M-TAL	PT	0.0109795
C-IC-A	PT	0.206217
dPT/DTL	PT	0.772486
dM-TAL	PT	0.0411874
EC-AVR	PT	0.263012
MAC-M2	PT	0.365324
cycPT	PT	0.518607
M-IC-A	PT	0.00877811
aTAL1	PT	0.31968
EC-AEA	PT	0.0967469
DTL2	PT	0.258968
N	PT	0.377934
POD	PT	0.0743505
DTL1	PT	0
MDC	PT	0.373664
C-PC	PT	0.508365
EC-PTC	PT	0.726828
PT-S1	PT	0.927194
PT-S3	PT	0.438445
C-TAL	PT	0.146078
M-PC	PT	0.142461
FIB	PT	0.736349
dM-PC	PT	0.0407339
T	PT	0.60301
PL	PT	0.334048
CNT	PT	0.488301
DCT	PT	0.141534
dFIB	PT	0.0702975
dC-TAL	PT	0
VSMC	PT	0.0387784
DTL3	PT	0
EC-GC	PT	0.0208666
VSMC/P	PT	0.0615766
cycMNP	PT	0.0109475
MYOF	PT	0.0372012
dEC-PTC	PT	0.883016
ncMON	PT	0.132895
cycEC	PT	0.948849
cDC	PT	0
EC-LYM	PT	0.972949
MC	PT	0.486512
IC-B	PT	0.0970318
MAST	PT	0.339474
dVSMC	PT	0
dATL	PT	0
REN	PT	0
B	PT	0.660456
aTAL2	PT	0.137539
dC-IC-A	PT	0.128835
dCNT	PT	0.0446076
aFIB	PT	0.0995015
PEC	PT	0.341132
PT-S2	PT	0.942754
dIMCD	PT	0.377855
IMCD	PT	0.406544
dEC	PT	0
dM-FIB	PT	0.000373444
dPOD	PT	0.132436
dDCT	PT	0.000827826
dPT	CNT-CD	0.04139
aPT	CNT-CD	0.0403776
M-FIB	CNT-CD	0.0374511
MD	CNT-CD	0.0112402
tPC-IC	CNT-CD	0.951085
EC-DVR	CNT-CD	0.0160866
M-TAL	CNT-CD	0.00155787
C-IC-A	CNT-CD	0.754516
dPT/DTL	CNT-CD	0.145242
dM-TAL	CNT-CD	0.0302896
EC-AVR	CNT-CD	0.0175889
MAC-M2	CNT-CD	0.108188
cycPT	CNT-CD	0.377221
M-IC-A	CNT-CD	0.984483
aTAL1	CNT-CD	0.077665
EC-AEA	CNT-CD	0
DTL2	CNT-CD	0.030116
N	CNT-CD	0.127028
POD	CNT-CD	0.0170657
DTL1	CNT-CD	0
MDC	CNT-CD	0.121134
C-PC	CNT-CD	0.4174
EC-PTC	CNT-CD	0.0254999
PT-S1	CNT-CD	0.0394803
PT-S3	CNT-CD	0.0197251
C-TAL	CNT-CD	0.00778853
M-PC	CNT-CD	0.646143
FIB	CNT-CD	0.0439402
dM-PC	CNT-CD	0.822793
T	CNT-CD	0.280291
PL	CNT-CD	0.303128
CNT	CNT-CD	0.334943
DCT	CNT-CD	0.0601196
dFIB	CNT-CD	0.0298504
dC-TAL	CNT-CD	0.47041
VSMC	CNT-CD	0.0299847
DTL3	CNT-CD	0
EC-GC	CNT-CD	0.000297587
VSMC/P	CNT-CD	0.0722868
cycMNP	CNT-CD	0.0254035
MYOF	CNT-CD	0.0013535
dEC-PTC	CNT-CD	0.0276788
ncMON	CNT-CD	0.126717
cycEC	CNT-CD	0
cDC	CNT-CD	0
EC-LYM	CNT-CD	0.024376
MC	CNT-CD	0.0236028
IC-B	CNT-CD	0.888762
MAST	CNT-CD	0.0967357
dVSMC	CNT-CD	0
dATL	CNT-CD	0.00374057
REN	CNT-CD	0
B	CNT-CD	0.0667116
aTAL2	CNT-CD	0.0495213
dC-IC-A	CNT-CD	0.846985
dCNT	CNT-CD	0.658045
aFIB	CNT-CD	0.000816786
PEC	CNT-CD	0.086539
PT-S2	CNT-CD	0.020794
dIMCD	CNT-CD	0.468097
IMCD	CNT-CD	0.488101
dEC	CNT-CD	0.0536576
dM-FIB	CNT-CD	0
dPOD	CNT-CD	0.146107
dDCT	CNT-CD	0.140613
dPT	DCT	0.00701809
aPT	DCT	0.00878252
M-FIB	DCT	0.0192108
MD	DCT	0.0136544
tPC-IC	DCT	0.00093526
EC-DVR	DCT	0.0062029
M-TAL	DCT	0.00148767
C-IC-A	DCT	0.0304748
dPT/DTL	DCT	0.0123777
dM-TAL	DCT	0.00465801
EC-AVR	DCT	0
MAC-M2	DCT	0.0305326
cycPT	DCT	0.0894158
M-IC-A	DCT	0.00294777
aTAL1	DCT	0.0355606
EC-AEA	DCT	0
DTL2	DCT	0.00360497
N	DCT	0.0503874
POD	DCT	0.000300719
DTL1	DCT	0
MDC	DCT	0.0939047
C-PC	DCT	0.00380848
EC-PTC	DCT	0.000465333
PT-S1	DCT	0.00629635
PT-S3	DCT	0.00322597
C-TAL	DCT	0.0182715
M-PC	DCT	0
FIB	DCT	0.0165192
dM-PC	DCT	0.000390418
T	DCT	0.0188843
PL	DCT	0.110249
CNT	DCT	0.142267
DCT	DCT	0.778693
dFIB	DCT	0.00538662
dC-TAL	DCT	0
VSMC	DCT	0.0118666
DTL3	DCT	0
EC-GC	DCT	2.9743e-05
VSMC/P	DCT	0.00783867
cycMNP	DCT	0
MYOF	DCT	0.00209506
dEC-PTC	DCT	0
ncMON	DCT	0.028167
cycEC	DCT	0
cDC	DCT	0
EC-LYM	DCT	0.000117894
MC	DCT	0
IC-B	DCT	0.00380505
MAST	DCT	0.0701363
dVSMC	DCT	0
dATL	DCT	0
REN	DCT	0
B	DCT	0.0340023
aTAL2	DCT	0.0338151
dC-IC-A	DCT	0.00692045
dCNT	DCT	0.234012
aFIB	DCT	0.0273565
PEC	DCT	0.00604037
PT-S2	DCT	0.00636802
dIMCD	DCT	0
IMCD	DCT	0
dEC	DCT	0
dM-FIB	DCT	0
dPOD	DCT	0.00150152
dDCT	DCT	0.854416
dPT	TAL	0.016483
aPT	TAL	0.288118
M-FIB	TAL	0.671875
MD	TAL	0.265021
tPC-IC	TAL	0.00299008
EC-DVR	TAL	0.0945419
M-TAL	TAL	0.984785
C-IC-A	TAL	0.00309945
dPT/DTL	TAL	0.0607222
dM-TAL	TAL	0.918728
EC-AVR	TAL	0.0102425
MAC-M2	TAL	0.0794913
cycPT	TAL	0.00574727
M-IC-A	TAL	0.00166364
aTAL1	TAL	0.550991
EC-AEA	TAL	0.0470548
DTL2	TAL	0.705405
N	TAL	0.0328929
POD	TAL	0.00202034
DTL1	TAL	1
MDC	TAL	0.0814418
C-PC	TAL	0.051761
EC-PTC	TAL	0.0346796
PT-S1	TAL	0.0166793
PT-S3	TAL	0.527904
C-TAL	TAL	0.821752
M-PC	TAL	0.209988
FIB	TAL	0.0655598
dM-PC	TAL	0.129199
T	TAL	0.0215094
PL	TAL	0.137295
CNT	TAL	0.0256446
DCT	TAL	0.00712805
dFIB	TAL	0.308462
dC-TAL	TAL	0.52959
VSMC	TAL	0.0191023
DTL3	TAL	1
EC-GC	TAL	0.00168213
VSMC/P	TAL	0.03575
cycMNP	TAL	0.892729
MYOF	TAL	0.0421812
dEC-PTC	TAL	0.0689957
ncMON	TAL	0.0633398
cycEC	TAL	0
cDC	TAL	0
EC-LYM	TAL	0
MC	TAL	0
IC-B	TAL	0.00305698
MAST	TAL	0.0187026
dVSMC	TAL	0.0578323
dATL	TAL	0.996109
REN	TAL	0
B	TAL	0.134425
aTAL2	TAL	0.777544
dC-IC-A	TAL	0.00150722
dCNT	TAL	0.035598
aFIB	TAL	0.0463572
PEC	TAL	0.00826947
PT-S2	TAL	0.0228575
dIMCD	TAL	0.13705
IMCD	TAL	0.0549224
dEC	TAL	0.123141
dM-FIB	TAL	0.964257
dPOD	TAL	0.0018711
dDCT	TAL	0
dPT	INT	0.00568839
aPT	INT	0.0490346
M-FIB	INT	0.184494
MD	INT	0.256553
tPC-IC	INT	0.00140051
EC-DVR	INT	0.433194
M-TAL	INT	0.00118973
C-IC-A	INT	0.00548425
dPT/DTL	INT	0.00773949
dM-TAL	INT	0.00477806
EC-AVR	INT	0.639366
MAC-M2	INT	0.367661
cycPT	INT	0.00900986
M-IC-A	INT	0.00166891
aTAL1	INT	0.0150327
EC-AEA	INT	0.698088
DTL2	INT	0.00190678
N	INT	0.411106
POD	INT	0.00959909
DTL1	INT	0
MDC	INT	0.309065
C-PC	INT	0.0167912
EC-PTC	INT	0.132809
PT-S1	INT	0.00402958
PT-S3	INT	0.00882593
C-TAL	INT	0.00572198
M-PC	INT	0.00140825
FIB	INT	0.113933
dM-PC	INT	0.00209147
T	INT	0.0617848
PL	INT	0.11528
CNT	INT	0.0054049
DCT	INT	0.00509891
dFIB	INT	0.578203
dC-TAL	INT	0
VSMC	INT	0.894311
DTL3	INT	0
EC-GC	INT	0.00181136
VSMC/P	INT	0.78467
cycMNP	INT	0.0709199
MYOF	INT	0.904026
dEC-PTC	INT	0.0101174
ncMON	INT	0.443319
cycEC	INT	0.0511511
cDC	INT	0
EC-LYM	INT	0.00037325
MC	INT	0.489885
IC-B	INT	0.00639758
MAST	INT	0.453233
dVSMC	INT	0.942168
dATL	INT	0.000150116
REN	INT	0
B	INT	0.100239
aTAL2	INT	0.00158015
dC-IC-A	INT	0.0129523
dCNT	INT	0.017735
aFIB	INT	0.788833
PEC	INT	0.0876179
PT-S2	INT	0.00559053
dIMCD	INT	0.016998
IMCD	INT	0.0502361
dEC	INT	0.12661
dM-FIB	INT	0.0353691
dPOD	INT	0.0171943
dDCT	INT	0
dPT	GLOM	0.00594431
aPT	GLOM	0.0405435
M-FIB	GLOM	0.000574065
MD	GLOM	0.103392
tPC-IC	GLOM	0.000359315
EC-DVR	GLOM	0.123732
M-TAL	GLOM	0
C-IC-A	GLOM	0.000208384
dPT/DTL	GLOM	0.00143222
dM-TAL	GLOM	0.000359327
EC-AVR	GLOM	0.0697906
MAC-M2	GLOM	0.0488039
cycPT	GLOM	0
M-IC-A	GLOM	0.000458668
aTAL1	GLOM	0.00107059
EC-AEA	GLOM	0.158111
DTL2	GLOM	0
N	GLOM	0.000651814
POD	GLOM	0.896664
DTL1	GLOM	0
MDC	GLOM	0.020791
C-PC	GLOM	0.00187422
EC-PTC	GLOM	0.0797174
PT-S1	GLOM	0.00632045
PT-S3	GLOM	0.00187372
C-TAL	GLOM	0.000388191
M-PC	GLOM	0
FIB	GLOM	0.023699
dM-PC	GLOM	0.00479197
T	GLOM	0.014521
PL	GLOM	0
CNT	GLOM	0.00343985
DCT	GLOM	0.007427
dFIB	GLOM	0.00780067
dC-TAL	GLOM	0
VSMC	GLOM	0.00595721
DTL3	GLOM	0
EC-GC	GLOM	0.975313
VSMC/P	GLOM	0.0378775
cycMNP	GLOM	0
MYOF	GLOM	0.0131433
dEC-PTC	GLOM	0.0101918
ncMON	GLOM	0.205562
cycEC	GLOM	0
cDC	GLOM	1
EC-LYM	GLOM	0.0021843
MC	GLOM	0
IC-B	GLOM	0.000946114
MAST	GLOM	0.0217189
dVSMC	GLOM	0
dATL	GLOM	0
REN	GLOM	1
B	GLOM	0.004166
aTAL2	GLOM	0
dC-IC-A	GLOM	0.00280044
dCNT	GLOM	0.0100021
aFIB	GLOM	0.0371348
PEC	GLOM	0.470402
PT-S2	GLOM	0.0016363
dIMCD	GLOM	0
IMCD	GLOM	0.000196262
dEC	GLOM	0.696592
dM-FIB	GLOM	0
dPOD	GLOM	0.700891
dDCT	GLOM	0.00414364

## Sheet: Ext. Fig. 5c
Type	Condition	Proportion
ATL	AKI	0.00237362
CNT	AKI	0.0394857
DCT	AKI	0.0518277
DTL	AKI	0.013998
EC	AKI	0.0441544
FIB	AKI	0.0918343
IC	AKI	0.0483135
IMM	AKI	0.0621874
NEU	AKI	0.00118969
PapE	AKI	0.000495905
PC	AKI	0.0400978
PEC	AKI	0.00906344
POD	AKI	0.038817
PT	AKI	0.394949
TAL	AKI	0.135766
VSM/P	AKI	0.0254462
ATL	CKD	0.00486371
CNT	CKD	0.0315522
DCT	CKD	0.0395318
DTL	CKD	0.0264127
EC	CKD	0.0562904
FIB	CKD	0.0965223
IC	CKD	0.0632971
IMM	CKD	0.0767948
NEU	CKD	0.00141374
PapE	CKD	0.000720186
PC	CKD	0.0467919
PEC	CKD	0.0083181
POD	CKD	0.0252341
PT	CKD	0.278705
TAL	CKD	0.20067
VSM/P	CKD	0.0428815
ATL	Ref	0.00158412
CNT	Ref	0.0380683
DCT	Ref	0.0743848
DTL	Ref	0.00874885
EC	Ref	0.0525302
FIB	Ref	0.0545095
IC	Ref	0.0993989
IMM	Ref	0.0547706
NEU	Ref	0.00101825
PapE	Ref	0.000115459
PC	Ref	0.0607238
PEC	Ref	0.0107735
POD	Ref	0.0591245
PT	Ref	0.30603
TAL	Ref	0.146454
VSM/P	Ref	0.0317652

## Sheet: Ext. Fig. 5i
Cell Type	Spot	Proportion	Region
M-TAL	AAACACCAATAACTGC-1	0	Medulla
POD	AAACACCAATAACTGC-1	0	Medulla
PT-S1	AAACACCAATAACTGC-1	0	Medulla
PT-S3	AAACACCAATAACTGC-1	0	Medulla
C-TAL	AAACACCAATAACTGC-1	0	Medulla
EC-GC	AAACACCAATAACTGC-1	0	Medulla
PT-S2	AAACACCAATAACTGC-1	0	Medulla
M-TAL	AAACAGCTTTCAGAAG-1	0.40237	Medulla
POD	AAACAGCTTTCAGAAG-1	0	Medulla
PT-S1	AAACAGCTTTCAGAAG-1	0	Medulla
PT-S3	AAACAGCTTTCAGAAG-1	0	Medulla
C-TAL	AAACAGCTTTCAGAAG-1	0.300413	Medulla
EC-GC	AAACAGCTTTCAGAAG-1	0	Medulla
PT-S2	AAACAGCTTTCAGAAG-1	0	Medulla
M-TAL	AAACAGGGTCTATATT-1	0.00750766	Medulla
POD	AAACAGGGTCTATATT-1	0	Medulla
PT-S1	AAACAGGGTCTATATT-1	0	Medulla
PT-S3	AAACAGGGTCTATATT-1	0	Medulla
C-TAL	AAACAGGGTCTATATT-1	0	Medulla
EC-GC	AAACAGGGTCTATATT-1	0	Medulla
PT-S2	AAACAGGGTCTATATT-1	0	Medulla
M-TAL	AAACCTAAGCAGCCGG-1	0.31291	Medulla
POD	AAACCTAAGCAGCCGG-1	0	Medulla
PT-S1	AAACCTAAGCAGCCGG-1	0.042861	Medulla
PT-S3	AAACCTAAGCAGCCGG-1	0	Medulla
C-TAL	AAACCTAAGCAGCCGG-1	0.323277	Medulla
EC-GC	AAACCTAAGCAGCCGG-1	0	Medulla
PT-S2	AAACCTAAGCAGCCGG-1	0.0303655	Medulla
M-TAL	AAACCTCATGAAGTTG-1	0	Medulla
POD	AAACCTCATGAAGTTG-1	0	Medulla
PT-S1	AAACCTCATGAAGTTG-1	0	Medulla
PT-S3	AAACCTCATGAAGTTG-1	0	Medulla
C-TAL	AAACCTCATGAAGTTG-1	0	Medulla
EC-GC	AAACCTCATGAAGTTG-1	0	Medulla
PT-S2	AAACCTCATGAAGTTG-1	0	Medulla
M-TAL	AAACGGGCGTACGGGT-1	0.00248114	Medulla
POD	AAACGGGCGTACGGGT-1	0	Medulla
PT-S1	AAACGGGCGTACGGGT-1	0	Medulla
PT-S3	AAACGGGCGTACGGGT-1	0.018684	Medulla
C-TAL	AAACGGGCGTACGGGT-1	0.0209611	Medulla
EC-GC	AAACGGGCGTACGGGT-1	0	Medulla
PT-S2	AAACGGGCGTACGGGT-1	0	Medulla
M-TAL	AAACGGTTGCGAACTG-1	0	Medulla
POD	AAACGGTTGCGAACTG-1	0	Medulla
PT-S1	AAACGGTTGCGAACTG-1	0	Medulla
PT-S3	AAACGGTTGCGAACTG-1	0	Medulla
C-TAL	AAACGGTTGCGAACTG-1	0	Medulla
EC-GC	AAACGGTTGCGAACTG-1	0	Medulla
PT-S2	AAACGGTTGCGAACTG-1	0	Medulla
M-TAL	AAACTCGGTTCGCAAT-1	0	Medulla
POD	AAACTCGGTTCGCAAT-1	0	Medulla
PT-S1	AAACTCGGTTCGCAAT-1	0	Medulla
PT-S3	AAACTCGGTTCGCAAT-1	0	Medulla
C-TAL	AAACTCGGTTCGCAAT-1	0	Medulla
EC-GC	AAACTCGGTTCGCAAT-1	0	Medulla
PT-S2	AAACTCGGTTCGCAAT-1	0	Medulla
M-TAL	AAAGAATGTGGACTAA-1	0.10573	Medulla
POD	AAAGAATGTGGACTAA-1	0	Medulla
PT-S1	AAAGAATGTGGACTAA-1	0.0282579	Medulla
PT-S3	AAAGAATGTGGACTAA-1	0	Medulla
C-TAL	AAAGAATGTGGACTAA-1	0.182038	Medulla
EC-GC	AAAGAATGTGGACTAA-1	0	Medulla
PT-S2	AAAGAATGTGGACTAA-1	0	Medulla
M-TAL	AAAGGCCCTATAATAC-1	0.0452122	Medulla
POD	AAAGGCCCTATAATAC-1	0	Medulla
PT-S1	AAAGGCCCTATAATAC-1	0	Medulla
PT-S3	AAAGGCCCTATAATAC-1	0	Medulla
C-TAL	AAAGGCCCTATAATAC-1	0.0151409	Medulla
EC-GC	AAAGGCCCTATAATAC-1	0	Medulla
PT-S2	AAAGGCCCTATAATAC-1	0	Medulla
M-TAL	AAAGTCGACCCTCAGT-1	0.685696	Medulla
POD	AAAGTCGACCCTCAGT-1	0	Medulla
PT-S1	AAAGTCGACCCTCAGT-1	0	Medulla
PT-S3	AAAGTCGACCCTCAGT-1	0	Medulla
C-TAL	AAAGTCGACCCTCAGT-1	0.288572	Medulla
EC-GC	AAAGTCGACCCTCAGT-1	0	Medulla
PT-S2	AAAGTCGACCCTCAGT-1	0	Medulla
M-TAL	AAATAAGGTAGTGCCC-1	0.560778	Medulla
POD	AAATAAGGTAGTGCCC-1	0	Medulla
PT-S1	AAATAAGGTAGTGCCC-1	3.28666e-05	Medulla
PT-S3	AAATAAGGTAGTGCCC-1	0	Medulla
C-TAL	AAATAAGGTAGTGCCC-1	0.397975	Medulla
EC-GC	AAATAAGGTAGTGCCC-1	0	Medulla
PT-S2	AAATAAGGTAGTGCCC-1	0	Medulla
M-TAL	AAATCCGATACACGCC-1	0	Medulla
POD	AAATCCGATACACGCC-1	0	Medulla
PT-S1	AAATCCGATACACGCC-1	0	Medulla
PT-S3	AAATCCGATACACGCC-1	0	Medulla
C-TAL	AAATCCGATACACGCC-1	0	Medulla
EC-GC	AAATCCGATACACGCC-1	0	Medulla
PT-S2	AAATCCGATACACGCC-1	0	Medulla
M-TAL	AAATCGCGGAAGGAGT-1	0	Medulla
POD	AAATCGCGGAAGGAGT-1	0	Medulla
PT-S1	AAATCGCGGAAGGAGT-1	0	Medulla
PT-S3	AAATCGCGGAAGGAGT-1	0	Medulla
C-TAL	AAATCGCGGAAGGAGT-1	0	Medulla
EC-GC	AAATCGCGGAAGGAGT-1	0	Medulla
PT-S2	AAATCGCGGAAGGAGT-1	0	Medulla
M-TAL	AAATGGTCAATGTGCC-1	0.708666	Medulla
POD	AAATGGTCAATGTGCC-1	0	Medulla
PT-S1	AAATGGTCAATGTGCC-1	0	Medulla
PT-S3	AAATGGTCAATGTGCC-1	0	Medulla
C-TAL	AAATGGTCAATGTGCC-1	0.210657	Medulla
EC-GC	AAATGGTCAATGTGCC-1	0	Medulla
PT-S2	AAATGGTCAATGTGCC-1	0	Medulla
M-TAL	AAATTACCTATCGATG-1	0.131145	Medulla
POD	AAATTACCTATCGATG-1	0	Medulla
PT-S1	AAATTACCTATCGATG-1	0.0325854	Medulla
PT-S3	AAATTACCTATCGATG-1	0	Medulla
C-TAL	AAATTACCTATCGATG-1	0.0718826	Medulla
EC-GC	AAATTACCTATCGATG-1	0	Medulla
PT-S2	AAATTACCTATCGATG-1	0	Medulla
M-TAL	AACAACTGGTAGTTGC-1	0.0463107	Medulla
POD	AACAACTGGTAGTTGC-1	0	Medulla
PT-S1	AACAACTGGTAGTTGC-1	0.0166964	Medulla
PT-S3	AACAACTGGTAGTTGC-1	0	Medulla
C-TAL	AACAACTGGTAGTTGC-1	0.017808	Medulla
EC-GC	AACAACTGGTAGTTGC-1	0	Medulla
PT-S2	AACAACTGGTAGTTGC-1	0	Medulla
M-TAL	AACATATCAACTGGTG-1	0.00905122	Medulla
POD	AACATATCAACTGGTG-1	0	Medulla
PT-S1	AACATATCAACTGGTG-1	0	Medulla
PT-S3	AACATATCAACTGGTG-1	0	Medulla
C-TAL	AACATATCAACTGGTG-1	0	Medulla
EC-GC	AACATATCAACTGGTG-1	0	Medulla
PT-S2	AACATATCAACTGGTG-1	0	Medulla
M-TAL	AACATTGAAGTTGATC-1	0.645808	Medulla
POD	AACATTGAAGTTGATC-1	0	Medulla
PT-S1	AACATTGAAGTTGATC-1	0	Medulla
PT-S3	AACATTGAAGTTGATC-1	0	Medulla
C-TAL	AACATTGAAGTTGATC-1	0.195985	Medulla
EC-GC	AACATTGAAGTTGATC-1	0	Medulla
PT-S2	AACATTGAAGTTGATC-1	0	Medulla
M-TAL	AACCAAGACTTCTCTG-1	0	Medulla
POD	AACCAAGACTTCTCTG-1	0	Medulla
PT-S1	AACCAAGACTTCTCTG-1	0	Medulla
PT-S3	AACCAAGACTTCTCTG-1	0	Medulla
C-TAL	AACCAAGACTTCTCTG-1	0	Medulla
EC-GC	AACCAAGACTTCTCTG-1	0	Medulla
PT-S2	AACCAAGACTTCTCTG-1	0	Medulla
M-TAL	AACCCATCCCATGATC-1	0	Medulla
POD	AACCCATCCCATGATC-1	0	Medulla
PT-S1	AACCCATCCCATGATC-1	0	Medulla
PT-S3	AACCCATCCCATGATC-1	0	Medulla
C-TAL	AACCCATCCCATGATC-1	0	Medulla
EC-GC	AACCCATCCCATGATC-1	0	Medulla
PT-S2	AACCCATCCCATGATC-1	0	Medulla
M-TAL	AACCCGACAACCCGTG-1	0.296721	Medulla
POD	AACCCGACAACCCGTG-1	0	Medulla
PT-S1	AACCCGACAACCCGTG-1	0.014038	Medulla
PT-S3	AACCCGACAACCCGTG-1	0	Medulla
C-TAL	AACCCGACAACCCGTG-1	0.230922	Medulla
EC-GC	AACCCGACAACCCGTG-1	0	Medulla
PT-S2	AACCCGACAACCCGTG-1	0	Medulla
M-TAL	AACGAAAGTCGTCCCA-1	0.0300676	Medulla
POD	AACGAAAGTCGTCCCA-1	0	Medulla
PT-S1	AACGAAAGTCGTCCCA-1	0	Medulla
PT-S3	AACGAAAGTCGTCCCA-1	0	Medulla
C-TAL	AACGAAAGTCGTCCCA-1	0.0271491	Medulla
EC-GC	AACGAAAGTCGTCCCA-1	0	Medulla
PT-S2	AACGAAAGTCGTCCCA-1	0	Medulla
M-TAL	AACGCGACCTTGGGCG-1	0	Medulla
POD	AACGCGACCTTGGGCG-1	0	Medulla
PT-S1	AACGCGACCTTGGGCG-1	0	Medulla
PT-S3	AACGCGACCTTGGGCG-1	0	Medulla
C-TAL	AACGCGACCTTGGGCG-1	0	Medulla
EC-GC	AACGCGACCTTGGGCG-1	0	Medulla
PT-S2	AACGCGACCTTGGGCG-1	0	Medulla
M-TAL	AAGACATACGTGGTTT-1	0	Medulla
POD	AAGACATACGTGGTTT-1	0	Medulla
PT-S1	AAGACATACGTGGTTT-1	0	Medulla
PT-S3	AAGACATACGTGGTTT-1	0.0304733	Medulla
C-TAL	AAGACATACGTGGTTT-1	0	Medulla
EC-GC	AAGACATACGTGGTTT-1	0	Medulla
PT-S2	AAGACATACGTGGTTT-1	0	Medulla
M-TAL	AAGATTGGCGGAACGT-1	0.0185644	Medulla
POD	AAGATTGGCGGAACGT-1	0	Medulla
PT-S1	AAGATTGGCGGAACGT-1	0	Medulla
PT-S3	AAGATTGGCGGAACGT-1	0	Medulla
C-TAL	AAGATTGGCGGAACGT-1	0	Medulla
EC-GC	AAGATTGGCGGAACGT-1	0	Medulla
PT-S2	AAGATTGGCGGAACGT-1	0	Medulla
M-TAL	AAGCCGCCGTGAAATC-1	0.862402	Medulla
POD	AAGCCGCCGTGAAATC-1	0	Medulla
PT-S1	AAGCCGCCGTGAAATC-1	0	Medulla
PT-S3	AAGCCGCCGTGAAATC-1	0	Medulla
C-TAL	AAGCCGCCGTGAAATC-1	0.0814002	Medulla
EC-GC	AAGCCGCCGTGAAATC-1	0	Medulla
PT-S2	AAGCCGCCGTGAAATC-1	0	Medulla
M-TAL	AAGCGCAGGGCTTTGA-1	0	Medulla
POD	AAGCGCAGGGCTTTGA-1	0	Medulla
PT-S1	AAGCGCAGGGCTTTGA-1	0	Medulla
PT-S3	AAGCGCAGGGCTTTGA-1	0.0438681	Medulla
C-TAL	AAGCGCAGGGCTTTGA-1	0	Medulla
EC-GC	AAGCGCAGGGCTTTGA-1	0	Medulla
PT-S2	AAGCGCAGGGCTTTGA-1	0	Medulla
M-TAL	AAGGAGCGGTTGGTGC-1	0.0363726	Medulla
POD	AAGGAGCGGTTGGTGC-1	0	Medulla
PT-S1	AAGGAGCGGTTGGTGC-1	0.0131342	Medulla
PT-S3	AAGGAGCGGTTGGTGC-1	0	Medulla
C-TAL	AAGGAGCGGTTGGTGC-1	0.0700098	Medulla
EC-GC	AAGGAGCGGTTGGTGC-1	0	Medulla
PT-S2	AAGGAGCGGTTGGTGC-1	0	Medulla
M-TAL	AAGGATGAGGGACCTC-1	0.186975	Medulla
POD	AAGGATGAGGGACCTC-1	0	Medulla
PT-S1	AAGGATGAGGGACCTC-1	0.00740796	Medulla
PT-S3	AAGGATGAGGGACCTC-1	0	Medulla
C-TAL	AAGGATGAGGGACCTC-1	0.266783	Medulla
EC-GC	AAGGATGAGGGACCTC-1	0	Medulla
PT-S2	AAGGATGAGGGACCTC-1	0	Medulla
M-TAL	AAGGCTGTGCTCATCG-1	0	Medulla
POD	AAGGCTGTGCTCATCG-1	0	Medulla
PT-S1	AAGGCTGTGCTCATCG-1	0	Medulla
PT-S3	AAGGCTGTGCTCATCG-1	0	Medulla
C-TAL	AAGGCTGTGCTCATCG-1	0	Medulla
EC-GC	AAGGCTGTGCTCATCG-1	0	Medulla
PT-S2	AAGGCTGTGCTCATCG-1	0	Medulla
M-TAL	AAGGGAACGACTGGCT-1	0.00735122	Medulla
POD	AAGGGAACGACTGGCT-1	0	Medulla
PT-S1	AAGGGAACGACTGGCT-1	0	Medulla
PT-S3	AAGGGAACGACTGGCT-1	0	Medulla
C-TAL	AAGGGAACGACTGGCT-1	0	Medulla
EC-GC	AAGGGAACGACTGGCT-1	0	Medulla
PT-S2	AAGGGAACGACTGGCT-1	0	Medulla
M-TAL	AAGGGACAGATTCTGT-1	0	Medulla
POD	AAGGGACAGATTCTGT-1	0	Medulla
PT-S1	AAGGGACAGATTCTGT-1	0	Medulla
PT-S3	AAGGGACAGATTCTGT-1	0	Medulla
C-TAL	AAGGGACAGATTCTGT-1	0	Medulla
EC-GC	AAGGGACAGATTCTGT-1	0	Medulla
PT-S2	AAGGGACAGATTCTGT-1	0	Medulla
M-TAL	AAGTAGTGACGCGAGG-1	0.000710635	Medulla
POD	AAGTAGTGACGCGAGG-1	0	Medulla
PT-S1	AAGTAGTGACGCGAGG-1	0	Medulla
PT-S3	AAGTAGTGACGCGAGG-1	0	Medulla
C-TAL	AAGTAGTGACGCGAGG-1	0	Medulla
EC-GC	AAGTAGTGACGCGAGG-1	0.0219061	Medulla
PT-S2	AAGTAGTGACGCGAGG-1	0	Medulla
M-TAL	AAGTGCTTCTCTATTG-1	0.0910468	Medulla
POD	AAGTGCTTCTCTATTG-1	0	Medulla
PT-S1	AAGTGCTTCTCTATTG-1	0	Medulla
PT-S3	AAGTGCTTCTCTATTG-1	0	Medulla
C-TAL	AAGTGCTTCTCTATTG-1	0.490594	Medulla
EC-GC	AAGTGCTTCTCTATTG-1	0	Medulla
PT-S2	AAGTGCTTCTCTATTG-1	0	Medulla
M-TAL	AAGTTGTGATGTTATA-1	0.611665	Medulla
POD	AAGTTGTGATGTTATA-1	0	Medulla
PT-S1	AAGTTGTGATGTTATA-1	0	Medulla
PT-S3	AAGTTGTGATGTTATA-1	0	Medulla
C-TAL	AAGTTGTGATGTTATA-1	0.258684	Medulla
EC-GC	AAGTTGTGATGTTATA-1	0	Medulla
PT-S2	AAGTTGTGATGTTATA-1	0	Medulla
M-TAL	AAGTTTATGGGCCCAA-1	0	Medulla
POD	AAGTTTATGGGCCCAA-1	0	Medulla
PT-S1	AAGTTTATGGGCCCAA-1	0	Medulla
PT-S3	AAGTTTATGGGCCCAA-1	0	Medulla
C-TAL	AAGTTTATGGGCCCAA-1	0	Medulla
EC-GC	AAGTTTATGGGCCCAA-1	0	Medulla
PT-S2	AAGTTTATGGGCCCAA-1	0	Medulla
M-TAL	AATAACAACGCTCGGC-1	0	Medulla
POD	AATAACAACGCTCGGC-1	0	Medulla
PT-S1	AATAACAACGCTCGGC-1	0	Medulla
PT-S3	AATAACAACGCTCGGC-1	0	Medulla
C-TAL	AATAACAACGCTCGGC-1	0	Medulla
EC-GC	AATAACAACGCTCGGC-1	0	Medulla
PT-S2	AATAACAACGCTCGGC-1	0	Medulla
M-TAL	AATACCGGAGGGCTGT-1	0	Medulla
POD	AATACCGGAGGGCTGT-1	0	Medulla
PT-S1	AATACCGGAGGGCTGT-1	0	Medulla
PT-S3	AATACCGGAGGGCTGT-1	0	Medulla
C-TAL	AATACCGGAGGGCTGT-1	0	Medulla
EC-GC	AATACCGGAGGGCTGT-1	0	Medulla
PT-S2	AATACCGGAGGGCTGT-1	0	Medulla
M-TAL	AATATCGAGGGTTCTC-1	0.200089	Medulla
POD	AATATCGAGGGTTCTC-1	0	Medulla
PT-S1	AATATCGAGGGTTCTC-1	0.0126099	Medulla
PT-S3	AATATCGAGGGTTCTC-1	0	Medulla
C-TAL	AATATCGAGGGTTCTC-1	0.390401	Medulla
EC-GC	AATATCGAGGGTTCTC-1	0	Medulla
PT-S2	AATATCGAGGGTTCTC-1	0	Medulla
M-TAL	AATATTGGAGTATTGA-1	0.429655	Medulla
POD	AATATTGGAGTATTGA-1	0	Medulla
PT-S1	AATATTGGAGTATTGA-1	0	Medulla
PT-S3	AATATTGGAGTATTGA-1	0	Medulla
C-TAL	AATATTGGAGTATTGA-1	0.365404	Medulla
EC-GC	AATATTGGAGTATTGA-1	0	Medulla
PT-S2	AATATTGGAGTATTGA-1	0	Medulla
M-TAL	AATCAGGTTTCATTTA-1	0	Medulla
POD	AATCAGGTTTCATTTA-1	0	Medulla
PT-S1	AATCAGGTTTCATTTA-1	0	Medulla
PT-S3	AATCAGGTTTCATTTA-1	0	Medulla
C-TAL	AATCAGGTTTCATTTA-1	0	Medulla
EC-GC	AATCAGGTTTCATTTA-1	0	Medulla
PT-S2	AATCAGGTTTCATTTA-1	0	Medulla
M-TAL	AATCGTGAGCCGAGCA-1	0	Medulla
POD	AATCGTGAGCCGAGCA-1	0	Medulla
PT-S1	AATCGTGAGCCGAGCA-1	0	Medulla
PT-S3	AATCGTGAGCCGAGCA-1	0	Medulla
C-TAL	AATCGTGAGCCGAGCA-1	0	Medulla
EC-GC	AATCGTGAGCCGAGCA-1	0	Medulla
PT-S2	AATCGTGAGCCGAGCA-1	0	Medulla
M-TAL	AATCTAGGTTTACTTG-1	0.1672	Medulla
POD	AATCTAGGTTTACTTG-1	0	Medulla
PT-S1	AATCTAGGTTTACTTG-1	0	Medulla
PT-S3	AATCTAGGTTTACTTG-1	0	Medulla
C-TAL	AATCTAGGTTTACTTG-1	0.167616	Medulla
EC-GC	AATCTAGGTTTACTTG-1	0	Medulla
PT-S2	AATCTAGGTTTACTTG-1	0	Medulla
M-TAL	AATCTATGCCGGAGCC-1	0.134153	Medulla
POD	AATCTATGCCGGAGCC-1	0	Medulla
PT-S1	AATCTATGCCGGAGCC-1	0.0169838	Medulla
PT-S3	AATCTATGCCGGAGCC-1	0	Medulla
C-TAL	AATCTATGCCGGAGCC-1	0.125784	Medulla
EC-GC	AATCTATGCCGGAGCC-1	0	Medulla
PT-S2	AATCTATGCCGGAGCC-1	0.007628	Medulla
M-TAL	AATCTGCGTTGGGACG-1	0.536085	Medulla
POD	AATCTGCGTTGGGACG-1	0	Medulla
PT-S1	AATCTGCGTTGGGACG-1	0	Medulla
PT-S3	AATCTGCGTTGGGACG-1	0	Medulla
C-TAL	AATCTGCGTTGGGACG-1	0.332478	Medulla
EC-GC	AATCTGCGTTGGGACG-1	0	Medulla
PT-S2	AATCTGCGTTGGGACG-1	0	Medulla
M-TAL	AATCTGGCTTTCTAGT-1	0	Medulla
POD	AATCTGGCTTTCTAGT-1	0	Medulla
PT-S1	AATCTGGCTTTCTAGT-1	0	Medulla
PT-S3	AATCTGGCTTTCTAGT-1	0.0294715	Medulla
C-TAL	AATCTGGCTTTCTAGT-1	0	Medulla
EC-GC	AATCTGGCTTTCTAGT-1	0	Medulla
PT-S2	AATCTGGCTTTCTAGT-1	0	Medulla
M-TAL	AATGTGCTAATCTGAG-1	0.830624	Medulla
POD	AATGTGCTAATCTGAG-1	0	Medulla
PT-S1	AATGTGCTAATCTGAG-1	0	Medulla
PT-S3	AATGTGCTAATCTGAG-1	0	Medulla
C-TAL	AATGTGCTAATCTGAG-1	0.115276	Medulla
EC-GC	AATGTGCTAATCTGAG-1	0	Medulla
PT-S2	AATGTGCTAATCTGAG-1	0	Medulla
M-TAL	AATGTTGTCGTGAGAC-1	0.645209	Medulla
POD	AATGTTGTCGTGAGAC-1	0	Medulla
PT-S1	AATGTTGTCGTGAGAC-1	0	Medulla
PT-S3	AATGTTGTCGTGAGAC-1	0	Medulla
C-TAL	AATGTTGTCGTGAGAC-1	0.267672	Medulla
EC-GC	AATGTTGTCGTGAGAC-1	0	Medulla
PT-S2	AATGTTGTCGTGAGAC-1	0	Medulla
M-TAL	AATTCCAAGCATGTAC-1	0	Medulla
POD	AATTCCAAGCATGTAC-1	0	Medulla
PT-S1	AATTCCAAGCATGTAC-1	0	Medulla
PT-S3	AATTCCAAGCATGTAC-1	0	Medulla
C-TAL	AATTCCAAGCATGTAC-1	0	Medulla
EC-GC	AATTCCAAGCATGTAC-1	0	Medulla
PT-S2	AATTCCAAGCATGTAC-1	0	Medulla
M-TAL	AATTCGATTCGAGGAT-1	0	Medulla
POD	AATTCGATTCGAGGAT-1	0	Medulla
PT-S1	AATTCGATTCGAGGAT-1	0	Medulla
PT-S3	AATTCGATTCGAGGAT-1	0	Medulla
C-TAL	AATTCGATTCGAGGAT-1	0.00037083	Medulla
EC-GC	AATTCGATTCGAGGAT-1	0	Medulla
PT-S2	AATTCGATTCGAGGAT-1	0	Medulla
M-TAL	ACAAACCATGCGTCCT-1	0	Medulla
POD	ACAAACCATGCGTCCT-1	0	Medulla
PT-S1	ACAAACCATGCGTCCT-1	0	Medulla
PT-S3	ACAAACCATGCGTCCT-1	0.00250816	Medulla
C-TAL	ACAAACCATGCGTCCT-1	0	Medulla
EC-GC	ACAAACCATGCGTCCT-1	0	Medulla
PT-S2	ACAAACCATGCGTCCT-1	0	Medulla
M-TAL	ACAACAGCATGAGCTA-1	0.246955	Medulla
POD	ACAACAGCATGAGCTA-1	0	Medulla
PT-S1	ACAACAGCATGAGCTA-1	0	Medulla
PT-S3	ACAACAGCATGAGCTA-1	0	Medulla
C-TAL	ACAACAGCATGAGCTA-1	0.260784	Medulla
EC-GC	ACAACAGCATGAGCTA-1	0	Medulla
PT-S2	ACAACAGCATGAGCTA-1	0	Medulla
M-TAL	ACAAGGACAAGAGGTT-1	0.307988	Medulla
POD	ACAAGGACAAGAGGTT-1	0	Medulla
PT-S1	ACAAGGACAAGAGGTT-1	0.00466135	Medulla
PT-S3	ACAAGGACAAGAGGTT-1	0	Medulla
C-TAL	ACAAGGACAAGAGGTT-1	0.107436	Medulla
EC-GC	ACAAGGACAAGAGGTT-1	0.00240272	Medulla
PT-S2	ACAAGGACAAGAGGTT-1	0.0459163	Medulla
M-TAL	ACAATAGTCGTACGTT-1	0.575985	Medulla
POD	ACAATAGTCGTACGTT-1	0	Medulla
PT-S1	ACAATAGTCGTACGTT-1	0.00801546	Medulla
PT-S3	ACAATAGTCGTACGTT-1	0	Medulla
C-TAL	ACAATAGTCGTACGTT-1	0.388025	Medulla
EC-GC	ACAATAGTCGTACGTT-1	0	Medulla
PT-S2	ACAATAGTCGTACGTT-1	0	Medulla
M-TAL	ACAATCCATTTAAACC-1	0.403039	Medulla
POD	ACAATCCATTTAAACC-1	0	Medulla
PT-S1	ACAATCCATTTAAACC-1	0	Medulla
PT-S3	ACAATCCATTTAAACC-1	0	Medulla
C-TAL	ACAATCCATTTAAACC-1	0.023961	Medulla
EC-GC	ACAATCCATTTAAACC-1	0	Medulla
PT-S2	ACAATCCATTTAAACC-1	0	Medulla
M-TAL	ACAATTTGAGCAGTGG-1	0	Medulla
POD	ACAATTTGAGCAGTGG-1	0	Medulla
PT-S1	ACAATTTGAGCAGTGG-1	0	Medulla
PT-S3	ACAATTTGAGCAGTGG-1	0	Medulla
C-TAL	ACAATTTGAGCAGTGG-1	0	Medulla
EC-GC	ACAATTTGAGCAGTGG-1	0	Medulla
PT-S2	ACAATTTGAGCAGTGG-1	0	Medulla
M-TAL	ACACATGATCAAATCT-1	0	Medulla
POD	ACACATGATCAAATCT-1	0	Medulla
PT-S1	ACACATGATCAAATCT-1	0	Medulla
PT-S3	ACACATGATCAAATCT-1	0	Medulla
C-TAL	ACACATGATCAAATCT-1	0	Medulla
EC-GC	ACACATGATCAAATCT-1	0	Medulla
PT-S2	ACACATGATCAAATCT-1	0	Medulla
M-TAL	ACACCACATAATTAGC-1	0.262953	Medulla
POD	ACACCACATAATTAGC-1	0	Medulla
PT-S1	ACACCACATAATTAGC-1	0	Medulla
PT-S3	ACACCACATAATTAGC-1	0	Medulla
C-TAL	ACACCACATAATTAGC-1	0.283556	Medulla
EC-GC	ACACCACATAATTAGC-1	0	Medulla
PT-S2	ACACCACATAATTAGC-1	0	Medulla
M-TAL	ACACCGGTCTGACCGC-1	0.327181	Medulla
POD	ACACCGGTCTGACCGC-1	0	Medulla
PT-S1	ACACCGGTCTGACCGC-1	0	Medulla
PT-S3	ACACCGGTCTGACCGC-1	0	Medulla
C-TAL	ACACCGGTCTGACCGC-1	0.313654	Medulla
EC-GC	ACACCGGTCTGACCGC-1	0	Medulla
PT-S2	ACACCGGTCTGACCGC-1	0	Medulla
M-TAL	ACACGAGACTCCTTCT-1	0.192333	Medulla
POD	ACACGAGACTCCTTCT-1	0	Medulla
PT-S1	ACACGAGACTCCTTCT-1	0	Medulla
PT-S3	ACACGAGACTCCTTCT-1	0	Medulla
C-TAL	ACACGAGACTCCTTCT-1	0.341416	Medulla
EC-GC	ACACGAGACTCCTTCT-1	0	Medulla
PT-S2	ACACGAGACTCCTTCT-1	0	Medulla
M-TAL	ACACGGGAACTTAGGG-1	0.0289989	Medulla
POD	ACACGGGAACTTAGGG-1	0	Medulla
PT-S1	ACACGGGAACTTAGGG-1	0.00454165	Medulla
PT-S3	ACACGGGAACTTAGGG-1	0	Medulla
C-TAL	ACACGGGAACTTAGGG-1	0	Medulla
EC-GC	ACACGGGAACTTAGGG-1	0	Medulla
PT-S2	ACACGGGAACTTAGGG-1	0	Medulla
M-TAL	ACAGGCACGGATCCTT-1	0.0487408	Medulla
POD	ACAGGCACGGATCCTT-1	0	Medulla
PT-S1	ACAGGCACGGATCCTT-1	0	Medulla
PT-S3	ACAGGCACGGATCCTT-1	0	Medulla
C-TAL	ACAGGCACGGATCCTT-1	0.134096	Medulla
EC-GC	ACAGGCACGGATCCTT-1	0	Medulla
PT-S2	ACAGGCACGGATCCTT-1	0	Medulla
M-TAL	ACAGTAATACAACTTG-1	0.314706	Medulla
POD	ACAGTAATACAACTTG-1	0	Medulla
PT-S1	ACAGTAATACAACTTG-1	0	Medulla
PT-S3	ACAGTAATACAACTTG-1	0	Medulla
C-TAL	ACAGTAATACAACTTG-1	0.1597	Medulla
EC-GC	ACAGTAATACAACTTG-1	0	Medulla
PT-S2	ACAGTAATACAACTTG-1	0	Medulla
M-TAL	ACATAAGTCGTGGTGA-1	0.201702	Medulla
POD	ACATAAGTCGTGGTGA-1	0	Medulla
PT-S1	ACATAAGTCGTGGTGA-1	0	Medulla
PT-S3	ACATAAGTCGTGGTGA-1	0	Medulla
C-TAL	ACATAAGTCGTGGTGA-1	0.247012	Medulla
EC-GC	ACATAAGTCGTGGTGA-1	0	Medulla
PT-S2	ACATAAGTCGTGGTGA-1	0	Medulla
M-TAL	ACCAACCGCACTCCAC-1	0.661272	Medulla
POD	ACCAACCGCACTCCAC-1	0	Medulla
PT-S1	ACCAACCGCACTCCAC-1	0	Medulla
PT-S3	ACCAACCGCACTCCAC-1	0	Medulla
C-TAL	ACCAACCGCACTCCAC-1	0.32738	Medulla
EC-GC	ACCAACCGCACTCCAC-1	0	Medulla
PT-S2	ACCAACCGCACTCCAC-1	0	Medulla
M-TAL	ACCAAGTCATCGGCAG-1	0	Medulla
POD	ACCAAGTCATCGGCAG-1	0	Medulla
PT-S1	ACCAAGTCATCGGCAG-1	0	Medulla
PT-S3	ACCAAGTCATCGGCAG-1	0	Medulla
C-TAL	ACCAAGTCATCGGCAG-1	0	Medulla
EC-GC	ACCAAGTCATCGGCAG-1	0	Medulla
PT-S2	ACCAAGTCATCGGCAG-1	0	Medulla
M-TAL	ACCACAAGTTTCTATC-1	0	Medulla
POD	ACCACAAGTTTCTATC-1	0.0448381	Medulla
PT-S1	ACCACAAGTTTCTATC-1	0	Medulla
PT-S3	ACCACAAGTTTCTATC-1	0	Medulla
C-TAL	ACCACAAGTTTCTATC-1	0	Medulla
EC-GC	ACCACAAGTTTCTATC-1	0	Medulla
PT-S2	ACCACAAGTTTCTATC-1	0	Medulla
M-TAL	ACCATCCGCCAACTAG-1	0.194247	Medulla
POD	ACCATCCGCCAACTAG-1	0	Medulla
PT-S1	ACCATCCGCCAACTAG-1	0	Medulla
PT-S3	ACCATCCGCCAACTAG-1	0	Medulla
C-TAL	ACCATCCGCCAACTAG-1	0.100567	Medulla
EC-GC	ACCATCCGCCAACTAG-1	0.0209532	Medulla
PT-S2	ACCATCCGCCAACTAG-1	0	Medulla
M-TAL	ACCCAACGCCCGTGGC-1	0.0178653	Medulla
POD	ACCCAACGCCCGTGGC-1	0.53912	Medulla
PT-S1	ACCCAACGCCCGTGGC-1	0	Medulla
PT-S3	ACCCAACGCCCGTGGC-1	0	Medulla
C-TAL	ACCCAACGCCCGTGGC-1	0.0273482	Medulla
EC-GC	ACCCAACGCCCGTGGC-1	0.000119911	Medulla
PT-S2	ACCCAACGCCCGTGGC-1	0	Medulla
M-TAL	ACCCGATTGGTTCCGA-1	0.450844	Medulla
POD	ACCCGATTGGTTCCGA-1	0	Medulla
PT-S1	ACCCGATTGGTTCCGA-1	0	Medulla
PT-S3	ACCCGATTGGTTCCGA-1	0	Medulla
C-TAL	ACCCGATTGGTTCCGA-1	0.357218	Medulla
EC-GC	ACCCGATTGGTTCCGA-1	0	Medulla
PT-S2	ACCCGATTGGTTCCGA-1	0	Medulla
M-TAL	ACCCTCCCGTCAGGGC-1	0.584301	Medulla
POD	ACCCTCCCGTCAGGGC-1	0	Medulla
PT-S1	ACCCTCCCGTCAGGGC-1	0	Medulla
PT-S3	ACCCTCCCGTCAGGGC-1	0	Medulla
C-TAL	ACCCTCCCGTCAGGGC-1	0.364996	Medulla
EC-GC	ACCCTCCCGTCAGGGC-1	0	Medulla
PT-S2	ACCCTCCCGTCAGGGC-1	0	Medulla
M-TAL	ACCGAAGAGTCTGGTT-1	0.0194496	Medulla
POD	ACCGAAGAGTCTGGTT-1	0	Medulla
PT-S1	ACCGAAGAGTCTGGTT-1	0	Medulla
PT-S3	ACCGAAGAGTCTGGTT-1	0	Medulla
C-TAL	ACCGAAGAGTCTGGTT-1	0.0394646	Medulla
EC-GC	ACCGAAGAGTCTGGTT-1	0	Medulla
PT-S2	ACCGAAGAGTCTGGTT-1	0	Medulla
M-TAL	ACCGACTGAGTCCCAC-1	0.270202	Medulla
POD	ACCGACTGAGTCCCAC-1	0	Medulla
PT-S1	ACCGACTGAGTCCCAC-1	0.00525779	Medulla
PT-S3	ACCGACTGAGTCCCAC-1	0	Medulla
C-TAL	ACCGACTGAGTCCCAC-1	0.159452	Medulla
EC-GC	ACCGACTGAGTCCCAC-1	0	Medulla
PT-S2	ACCGACTGAGTCCCAC-1	0	Medulla
M-TAL	ACCGAGTCTCCTTATT-1	0	Medulla
POD	ACCGAGTCTCCTTATT-1	0	Medulla
PT-S1	ACCGAGTCTCCTTATT-1	0	Medulla
PT-S3	ACCGAGTCTCCTTATT-1	0	Medulla
C-TAL	ACCGAGTCTCCTTATT-1	0	Medulla
EC-GC	ACCGAGTCTCCTTATT-1	0	Medulla
PT-S2	ACCGAGTCTCCTTATT-1	0	Medulla
M-TAL	ACCGGTCAGGTACACC-1	0.0367913	Medulla
POD	ACCGGTCAGGTACACC-1	0	Medulla
PT-S1	ACCGGTCAGGTACACC-1	0	Medulla
PT-S3	ACCGGTCAGGTACACC-1	0	Medulla
C-TAL	ACCGGTCAGGTACACC-1	0.522869	Medulla
EC-GC	ACCGGTCAGGTACACC-1	0	Medulla
PT-S2	ACCGGTCAGGTACACC-1	0	Medulla
M-TAL	ACCTAATCGACTTCCT-1	0.0555224	Medulla
POD	ACCTAATCGACTTCCT-1	0	Medulla
PT-S1	ACCTAATCGACTTCCT-1	0	Medulla
PT-S3	ACCTAATCGACTTCCT-1	0	Medulla
C-TAL	ACCTAATCGACTTCCT-1	0.0160235	Medulla
EC-GC	ACCTAATCGACTTCCT-1	0	Medulla
PT-S2	ACCTAATCGACTTCCT-1	0	Medulla
M-TAL	ACCTACTATAAATCTA-1	0	Medulla
POD	ACCTACTATAAATCTA-1	0	Medulla
PT-S1	ACCTACTATAAATCTA-1	0	Medulla
PT-S3	ACCTACTATAAATCTA-1	0	Medulla
C-TAL	ACCTACTATAAATCTA-1	0.0114899	Medulla
EC-GC	ACCTACTATAAATCTA-1	0	Medulla
PT-S2	ACCTACTATAAATCTA-1	0	Medulla
M-TAL	ACCTCGAACTTATGCT-1	0.429008	Medulla
POD	ACCTCGAACTTATGCT-1	0	Medulla
PT-S1	ACCTCGAACTTATGCT-1	0.0620972	Medulla
PT-S3	ACCTCGAACTTATGCT-1	0	Medulla
C-TAL	ACCTCGAACTTATGCT-1	0.27004	Medulla
EC-GC	ACCTCGAACTTATGCT-1	0	Medulla
PT-S2	ACCTCGAACTTATGCT-1	0	Medulla
M-TAL	ACGAAATGGGCGGCAC-1	0.325184	Medulla
POD	ACGAAATGGGCGGCAC-1	0	Medulla
PT-S1	ACGAAATGGGCGGCAC-1	0.0336306	Medulla
PT-S3	ACGAAATGGGCGGCAC-1	0	Medulla
C-TAL	ACGAAATGGGCGGCAC-1	0.208186	Medulla
EC-GC	ACGAAATGGGCGGCAC-1	0	Medulla
PT-S2	ACGAAATGGGCGGCAC-1	0.00295549	Medulla
M-TAL	ACGACTCTAGGGCCGA-1	0	Medulla
POD	ACGACTCTAGGGCCGA-1	0	Medulla
PT-S1	ACGACTCTAGGGCCGA-1	0	Medulla
PT-S3	ACGACTCTAGGGCCGA-1	0	Medulla
C-TAL	ACGACTCTAGGGCCGA-1	0	Medulla
EC-GC	ACGACTCTAGGGCCGA-1	0	Medulla
PT-S2	ACGACTCTAGGGCCGA-1	0	Medulla
M-TAL	ACGACTGGTCATACTC-1	0.237807	Medulla
POD	ACGACTGGTCATACTC-1	0	Medulla
PT-S1	ACGACTGGTCATACTC-1	0.00598085	Medulla
PT-S3	ACGACTGGTCATACTC-1	0	Medulla
C-TAL	ACGACTGGTCATACTC-1	0.478303	Medulla
EC-GC	ACGACTGGTCATACTC-1	0	Medulla
PT-S2	ACGACTGGTCATACTC-1	0	Medulla
M-TAL	ACGAGGTTTACAACGT-1	0	Medulla
POD	ACGAGGTTTACAACGT-1	0	Medulla
PT-S1	ACGAGGTTTACAACGT-1	0	Medulla
PT-S3	ACGAGGTTTACAACGT-1	0	Medulla
C-TAL	ACGAGGTTTACAACGT-1	0.0051614	Medulla
EC-GC	ACGAGGTTTACAACGT-1	0	Medulla
PT-S2	ACGAGGTTTACAACGT-1	0	Medulla
M-TAL	ACGAGTACGGATGCCC-1	0.242421	Medulla
POD	ACGAGTACGGATGCCC-1	0	Medulla
PT-S1	ACGAGTACGGATGCCC-1	0	Medulla
PT-S3	ACGAGTACGGATGCCC-1	0	Medulla
C-TAL	ACGAGTACGGATGCCC-1	0.263019	Medulla
EC-GC	ACGAGTACGGATGCCC-1	0	Medulla
PT-S2	ACGAGTACGGATGCCC-1	0	Medulla
M-TAL	ACGCTAGTGATACACT-1	0	Medulla
POD	ACGCTAGTGATACACT-1	0	Medulla
PT-S1	ACGCTAGTGATACACT-1	0	Medulla
PT-S3	ACGCTAGTGATACACT-1	0	Medulla
C-TAL	ACGCTAGTGATACACT-1	0	Medulla
EC-GC	ACGCTAGTGATACACT-1	0	Medulla
PT-S2	ACGCTAGTGATACACT-1	0	Medulla
M-TAL	ACGCTGTGAGGCGTAG-1	0.159331	Medulla
POD	ACGCTGTGAGGCGTAG-1	0	Medulla
PT-S1	ACGCTGTGAGGCGTAG-1	0	Medulla
PT-S3	ACGCTGTGAGGCGTAG-1	0	Medulla
C-TAL	ACGCTGTGAGGCGTAG-1	0.189975	Medulla
EC-GC	ACGCTGTGAGGCGTAG-1	0	Medulla
PT-S2	ACGCTGTGAGGCGTAG-1	0	Medulla
M-TAL	ACGGCTGGATGTAGAA-1	0.083801	Medulla
POD	ACGGCTGGATGTAGAA-1	0	Medulla
PT-S1	ACGGCTGGATGTAGAA-1	0	Medulla
PT-S3	ACGGCTGGATGTAGAA-1	0	Medulla
C-TAL	ACGGCTGGATGTAGAA-1	0.117849	Medulla
EC-GC	ACGGCTGGATGTAGAA-1	0	Medulla
PT-S2	ACGGCTGGATGTAGAA-1	0	Medulla
M-TAL	ACGGTACAGTTCAATG-1	0.107139	Medulla
POD	ACGGTACAGTTCAATG-1	0	Medulla
PT-S1	ACGGTACAGTTCAATG-1	0	Medulla
PT-S3	ACGGTACAGTTCAATG-1	0	Medulla
C-TAL	ACGGTACAGTTCAATG-1	0.160157	Medulla
EC-GC	ACGGTACAGTTCAATG-1	0	Medulla
PT-S2	ACGGTACAGTTCAATG-1	0.00643562	Medulla
M-TAL	ACGTACTTTGGCACGG-1	0	Medulla
POD	ACGTACTTTGGCACGG-1	0	Medulla
PT-S1	ACGTACTTTGGCACGG-1	0	Medulla
PT-S3	ACGTACTTTGGCACGG-1	0	Medulla
C-TAL	ACGTACTTTGGCACGG-1	0	Medulla
EC-GC	ACGTACTTTGGCACGG-1	0	Medulla
PT-S2	ACGTACTTTGGCACGG-1	0	Medulla
M-TAL	ACGTAGGAGAGTCGCT-1	0	Medulla
POD	ACGTAGGAGAGTCGCT-1	0	Medulla
PT-S1	ACGTAGGAGAGTCGCT-1	0	Medulla
PT-S3	ACGTAGGAGAGTCGCT-1	0	Medulla
C-TAL	ACGTAGGAGAGTCGCT-1	0	Medulla
EC-GC	ACGTAGGAGAGTCGCT-1	0	Medulla
PT-S2	ACGTAGGAGAGTCGCT-1	0	Medulla
M-TAL	ACGTCTCGTTCCGGGA-1	0.0069319	Medulla
POD	ACGTCTCGTTCCGGGA-1	0	Medulla
PT-S1	ACGTCTCGTTCCGGGA-1	0	Medulla
PT-S3	ACGTCTCGTTCCGGGA-1	0	Medulla
C-TAL	ACGTCTCGTTCCGGGA-1	0.000556819	Medulla
EC-GC	ACGTCTCGTTCCGGGA-1	0	Medulla
PT-S2	ACGTCTCGTTCCGGGA-1	0	Medulla
M-TAL	ACGTGACAAAGTAAGT-1	0	Medulla
POD	ACGTGACAAAGTAAGT-1	0	Medulla
PT-S1	ACGTGACAAAGTAAGT-1	0	Medulla
PT-S3	ACGTGACAAAGTAAGT-1	0	Medulla
C-TAL	ACGTGACAAAGTAAGT-1	0	Medulla
EC-GC	ACGTGACAAAGTAAGT-1	0	Medulla
PT-S2	ACGTGACAAAGTAAGT-1	0	Medulla
M-TAL	ACGTTCTGTACAAGTC-1	0.157012	Medulla
POD	ACGTTCTGTACAAGTC-1	0	Medulla
PT-S1	ACGTTCTGTACAAGTC-1	0	Medulla
PT-S3	ACGTTCTGTACAAGTC-1	0	Medulla
C-TAL	ACGTTCTGTACAAGTC-1	0.406344	Medulla
EC-GC	ACGTTCTGTACAAGTC-1	0	Medulla
PT-S2	ACGTTCTGTACAAGTC-1	0.00274859	Medulla
M-TAL	ACTACAAAGAGAGGTG-1	0	Medulla
POD	ACTACAAAGAGAGGTG-1	0	Medulla
PT-S1	ACTACAAAGAGAGGTG-1	0	Medulla
PT-S3	ACTACAAAGAGAGGTG-1	0	Medulla
C-TAL	ACTACAAAGAGAGGTG-1	0	Medulla
EC-GC	ACTACAAAGAGAGGTG-1	0	Medulla
PT-S2	ACTACAAAGAGAGGTG-1	0	Medulla
M-TAL	ACTACATCCCGACAAG-1	0	Medulla
POD	ACTACATCCCGACAAG-1	0	Medulla
PT-S1	ACTACATCCCGACAAG-1	0	Medulla
PT-S3	ACTACATCCCGACAAG-1	0	Medulla
C-TAL	ACTACATCCCGACAAG-1	0.0161612	Medulla
EC-GC	ACTACATCCCGACAAG-1	0	Medulla
PT-S2	ACTACATCCCGACAAG-1	0	Medulla
M-TAL	ACTATGTCCAGCTGCC-1	0.00225013	Medulla
POD	ACTATGTCCAGCTGCC-1	0	Medulla
PT-S1	ACTATGTCCAGCTGCC-1	0	Medulla
PT-S3	ACTATGTCCAGCTGCC-1	0	Medulla
C-TAL	ACTATGTCCAGCTGCC-1	0.00690904	Medulla
EC-GC	ACTATGTCCAGCTGCC-1	0.031282	Medulla
PT-S2	ACTATGTCCAGCTGCC-1	0	Medulla
M-TAL	ACTCCAATATCATCAT-1	0.0876303	Medulla
POD	ACTCCAATATCATCAT-1	0	Medulla
PT-S1	ACTCCAATATCATCAT-1	0	Medulla
PT-S3	ACTCCAATATCATCAT-1	0	Medulla
C-TAL	ACTCCAATATCATCAT-1	0.179715	Medulla
EC-GC	ACTCCAATATCATCAT-1	0	Medulla
PT-S2	ACTCCAATATCATCAT-1	0	Medulla
M-TAL	ACTCCCATTCCTAAAG-1	0.0725884	Medulla
POD	ACTCCCATTCCTAAAG-1	0	Medulla
PT-S1	ACTCCCATTCCTAAAG-1	0	Medulla
PT-S3	ACTCCCATTCCTAAAG-1	0	Medulla
C-TAL	ACTCCCATTCCTAAAG-1	0.173531	Medulla
EC-GC	ACTCCCATTCCTAAAG-1	0	Medulla
PT-S2	ACTCCCATTCCTAAAG-1	0	Medulla
M-TAL	ACTCCCGAATTCGTTT-1	0.524957	Medulla
POD	ACTCCCGAATTCGTTT-1	0	Medulla
PT-S1	ACTCCCGAATTCGTTT-1	0.045158	Medulla
PT-S3	ACTCCCGAATTCGTTT-1	0	Medulla
C-TAL	ACTCCCGAATTCGTTT-1	0.409656	Medulla
EC-GC	ACTCCCGAATTCGTTT-1	0	Medulla
PT-S2	ACTCCCGAATTCGTTT-1	0	Medulla
M-TAL	ACTCCGGCCGACCACT-1	0	Medulla
POD	ACTCCGGCCGACCACT-1	0	Medulla
PT-S1	ACTCCGGCCGACCACT-1	0	Medulla
PT-S3	ACTCCGGCCGACCACT-1	0	Medulla
C-TAL	ACTCCGGCCGACCACT-1	0.0296135	Medulla
EC-GC	ACTCCGGCCGACCACT-1	0	Medulla
PT-S2	ACTCCGGCCGACCACT-1	0	Medulla
M-TAL	ACTCGCCGTTCGATAA-1	0.0371406	Medulla
POD	ACTCGCCGTTCGATAA-1	0	Medulla
PT-S1	ACTCGCCGTTCGATAA-1	0.0209706	Medulla
PT-S3	ACTCGCCGTTCGATAA-1	0	Medulla
C-TAL	ACTCGCCGTTCGATAA-1	0.0521453	Medulla
EC-GC	ACTCGCCGTTCGATAA-1	0	Medulla
PT-S2	ACTCGCCGTTCGATAA-1	0	Medulla
M-TAL	ACTCTGACCTAATAGA-1	0.442229	Medulla
POD	ACTCTGACCTAATAGA-1	0	Medulla
PT-S1	ACTCTGACCTAATAGA-1	0	Medulla
PT-S3	ACTCTGACCTAATAGA-1	0	Medulla
C-TAL	ACTCTGACCTAATAGA-1	0.18632	Medulla
EC-GC	ACTCTGACCTAATAGA-1	0	Medulla
PT-S2	ACTCTGACCTAATAGA-1	0	Medulla
M-TAL	ACTGCCCGCCATTCTC-1	0.815558	Medulla
POD	ACTGCCCGCCATTCTC-1	0	Medulla
PT-S1	ACTGCCCGCCATTCTC-1	0	Medulla
PT-S3	ACTGCCCGCCATTCTC-1	0	Medulla
C-TAL	ACTGCCCGCCATTCTC-1	0.139666	Medulla
EC-GC	ACTGCCCGCCATTCTC-1	0	Medulla
PT-S2	ACTGCCCGCCATTCTC-1	0	Medulla
M-TAL	ACTGCTCGGAAGGATG-1	0.467022	Medulla
POD	ACTGCTCGGAAGGATG-1	0	Medulla
PT-S1	ACTGCTCGGAAGGATG-1	0	Medulla
PT-S3	ACTGCTCGGAAGGATG-1	0	Medulla
C-TAL	ACTGCTCGGAAGGATG-1	0.162865	Medulla
EC-GC	ACTGCTCGGAAGGATG-1	0	Medulla
PT-S2	ACTGCTCGGAAGGATG-1	0	Medulla
M-TAL	ACTGTACGATACACAT-1	0.104929	Medulla
POD	ACTGTACGATACACAT-1	0.124745	Medulla
PT-S1	ACTGTACGATACACAT-1	0	Medulla
PT-S3	ACTGTACGATACACAT-1	0	Medulla
C-TAL	ACTGTACGATACACAT-1	0.0718663	Medulla
EC-GC	ACTGTACGATACACAT-1	0	Medulla
PT-S2	ACTGTACGATACACAT-1	0	Medulla
M-TAL	ACTGTCTTCTTTAGAA-1	0.0201295	Medulla
POD	ACTGTCTTCTTTAGAA-1	0	Medulla
PT-S1	ACTGTCTTCTTTAGAA-1	0	Medulla
PT-S3	ACTGTCTTCTTTAGAA-1	0	Medulla
C-TAL	ACTGTCTTCTTTAGAA-1	0.00598627	Medulla
EC-GC	ACTGTCTTCTTTAGAA-1	0	Medulla
PT-S2	ACTGTCTTCTTTAGAA-1	0	Medulla
M-TAL	ACTTCGCCATACGCAC-1	0.0125298	Medulla
POD	ACTTCGCCATACGCAC-1	0	Medulla
PT-S1	ACTTCGCCATACGCAC-1	0	Medulla
PT-S3	ACTTCGCCATACGCAC-1	0	Medulla
C-TAL	ACTTCGCCATACGCAC-1	0.0933535	Medulla
EC-GC	ACTTCGCCATACGCAC-1	0	Medulla
PT-S2	ACTTCGCCATACGCAC-1	0	Medulla
M-TAL	ACTTGGGACCCGGTGG-1	0.0139886	Medulla
POD	ACTTGGGACCCGGTGG-1	0	Medulla
PT-S1	ACTTGGGACCCGGTGG-1	0	Medulla
PT-S3	ACTTGGGACCCGGTGG-1	0	Medulla
C-TAL	ACTTGGGACCCGGTGG-1	0	Medulla
EC-GC	ACTTGGGACCCGGTGG-1	0	Medulla
PT-S2	ACTTGGGACCCGGTGG-1	0	Medulla
M-TAL	ACTTGTAGTCCCTTCA-1	0.0659824	Medulla
POD	ACTTGTAGTCCCTTCA-1	0	Medulla
PT-S1	ACTTGTAGTCCCTTCA-1	0	Medulla
PT-S3	ACTTGTAGTCCCTTCA-1	0	Medulla
C-TAL	ACTTGTAGTCCCTTCA-1	0.0780471	Medulla
EC-GC	ACTTGTAGTCCCTTCA-1	0	Medulla
PT-S2	ACTTGTAGTCCCTTCA-1	0	Medulla
M-TAL	ACTTTACCCTCATGAA-1	0.691306	Medulla
POD	ACTTTACCCTCATGAA-1	0	Medulla
PT-S1	ACTTTACCCTCATGAA-1	0.00531111	Medulla
PT-S3	ACTTTACCCTCATGAA-1	0	Medulla
C-TAL	ACTTTACCCTCATGAA-1	0.224708	Medulla
EC-GC	ACTTTACCCTCATGAA-1	0	Medulla
PT-S2	ACTTTACCCTCATGAA-1	0	Medulla
M-TAL	ACTTTCCTATAGCTTC-1	0.403294	Medulla
POD	ACTTTCCTATAGCTTC-1	0	Medulla
PT-S1	ACTTTCCTATAGCTTC-1	0.0192008	Medulla
PT-S3	ACTTTCCTATAGCTTC-1	0.0115359	Medulla
C-TAL	ACTTTCCTATAGCTTC-1	0.326423	Medulla
EC-GC	ACTTTCCTATAGCTTC-1	0.0151088	Medulla
PT-S2	ACTTTCCTATAGCTTC-1	0	Medulla
M-TAL	ACTTTGACTGCATCCT-1	0.00677121	Medulla
POD	ACTTTGACTGCATCCT-1	0	Medulla
PT-S1	ACTTTGACTGCATCCT-1	0	Medulla
PT-S3	ACTTTGACTGCATCCT-1	0	Medulla
C-TAL	ACTTTGACTGCATCCT-1	0	Medulla
EC-GC	ACTTTGACTGCATCCT-1	0	Medulla
PT-S2	ACTTTGACTGCATCCT-1	0	Medulla
M-TAL	ACTTTGGTCGTGCTCC-1	0.0293958	Medulla
POD	ACTTTGGTCGTGCTCC-1	0	Medulla
PT-S1	ACTTTGGTCGTGCTCC-1	0	Medulla
PT-S3	ACTTTGGTCGTGCTCC-1	0	Medulla
C-TAL	ACTTTGGTCGTGCTCC-1	0.00603821	Medulla
EC-GC	ACTTTGGTCGTGCTCC-1	0	Medulla
PT-S2	ACTTTGGTCGTGCTCC-1	0	Medulla
M-TAL	AGAACCCTCAATTGGG-1	0.595191	Medulla
POD	AGAACCCTCAATTGGG-1	0	Medulla
PT-S1	AGAACCCTCAATTGGG-1	0	Medulla
PT-S3	AGAACCCTCAATTGGG-1	0	Medulla
C-TAL	AGAACCCTCAATTGGG-1	0.254361	Medulla
EC-GC	AGAACCCTCAATTGGG-1	0	Medulla
PT-S2	AGAACCCTCAATTGGG-1	0	Medulla
M-TAL	AGAACGTGGTACATTC-1	0	Medulla
POD	AGAACGTGGTACATTC-1	0	Medulla
PT-S1	AGAACGTGGTACATTC-1	0	Medulla
PT-S3	AGAACGTGGTACATTC-1	0	Medulla
C-TAL	AGAACGTGGTACATTC-1	0	Medulla
EC-GC	AGAACGTGGTACATTC-1	0	Medulla
PT-S2	AGAACGTGGTACATTC-1	0	Medulla
M-TAL	AGAAGGTACACTTCAC-1	0	Medulla
POD	AGAAGGTACACTTCAC-1	0	Medulla
PT-S1	AGAAGGTACACTTCAC-1	0	Medulla
PT-S3	AGAAGGTACACTTCAC-1	0	Medulla
C-TAL	AGAAGGTACACTTCAC-1	0	Medulla
EC-GC	AGAAGGTACACTTCAC-1	0	Medulla
PT-S2	AGAAGGTACACTTCAC-1	0	Medulla
M-TAL	AGAATTATGGATTCGA-1	0.107091	Medulla
POD	AGAATTATGGATTCGA-1	0	Medulla
PT-S1	AGAATTATGGATTCGA-1	0.0152006	Medulla
PT-S3	AGAATTATGGATTCGA-1	0.0047324	Medulla
C-TAL	AGAATTATGGATTCGA-1	0.0344164	Medulla
EC-GC	AGAATTATGGATTCGA-1	0	Medulla
PT-S2	AGAATTATGGATTCGA-1	0	Medulla
M-TAL	AGACCAAACCACACCT-1	0.0418692	Medulla
POD	AGACCAAACCACACCT-1	0	Medulla
PT-S1	AGACCAAACCACACCT-1	0.10954	Medulla
PT-S3	AGACCAAACCACACCT-1	0	Medulla
C-TAL	AGACCAAACCACACCT-1	0.0532896	Medulla
EC-GC	AGACCAAACCACACCT-1	0	Medulla
PT-S2	AGACCAAACCACACCT-1	0	Medulla
M-TAL	AGACCCGCCCTCCTCG-1	0.138116	Medulla
POD	AGACCCGCCCTCCTCG-1	0	Medulla
PT-S1	AGACCCGCCCTCCTCG-1	0.0103611	Medulla
PT-S3	AGACCCGCCCTCCTCG-1	0	Medulla
C-TAL	AGACCCGCCCTCCTCG-1	0.0787544	Medulla
EC-GC	AGACCCGCCCTCCTCG-1	0	Medulla
PT-S2	AGACCCGCCCTCCTCG-1	0.00122686	Medulla
M-TAL	AGACCGGGAAACCCTG-1	0	Medulla
POD	AGACCGGGAAACCCTG-1	0	Medulla
PT-S1	AGACCGGGAAACCCTG-1	0	Medulla
PT-S3	AGACCGGGAAACCCTG-1	0	Medulla
C-TAL	AGACCGGGAAACCCTG-1	0	Medulla
EC-GC	AGACCGGGAAACCCTG-1	0	Medulla
PT-S2	AGACCGGGAAACCCTG-1	0	Medulla
M-TAL	AGACTAGCCTTCCAGA-1	0.00312021	Medulla
POD	AGACTAGCCTTCCAGA-1	0	Medulla
PT-S1	AGACTAGCCTTCCAGA-1	0	Medulla
PT-S3	AGACTAGCCTTCCAGA-1	0	Medulla
C-TAL	AGACTAGCCTTCCAGA-1	0	Medulla
EC-GC	AGACTAGCCTTCCAGA-1	0	Medulla
PT-S2	AGACTAGCCTTCCAGA-1	0	Medulla
M-TAL	AGAGAAACACCAGAAA-1	0.609766	Medulla
POD	AGAGAAACACCAGAAA-1	0	Medulla
PT-S1	AGAGAAACACCAGAAA-1	0	Medulla
PT-S3	AGAGAAACACCAGAAA-1	0	Medulla
C-TAL	AGAGAAACACCAGAAA-1	0.232263	Medulla
EC-GC	AGAGAAACACCAGAAA-1	0	Medulla
PT-S2	AGAGAAACACCAGAAA-1	0	Medulla
M-TAL	AGAGAACCGTCTAGGA-1	0.424633	Medulla
POD	AGAGAACCGTCTAGGA-1	0	Medulla
PT-S1	AGAGAACCGTCTAGGA-1	0.0606172	Medulla
PT-S3	AGAGAACCGTCTAGGA-1	0	Medulla
C-TAL	AGAGAACCGTCTAGGA-1	0.129285	Medulla
EC-GC	AGAGAACCGTCTAGGA-1	0	Medulla
PT-S2	AGAGAACCGTCTAGGA-1	0	Medulla
M-TAL	AGAGATCTCTAAAGCG-1	0	Medulla
POD	AGAGATCTCTAAAGCG-1	0	Medulla
PT-S1	AGAGATCTCTAAAGCG-1	0	Medulla
PT-S3	AGAGATCTCTAAAGCG-1	0	Medulla
C-TAL	AGAGATCTCTAAAGCG-1	0	Medulla
EC-GC	AGAGATCTCTAAAGCG-1	0	Medulla
PT-S2	AGAGATCTCTAAAGCG-1	0	Medulla
M-TAL	AGATAACTTCAGGGCC-1	0.642866	Medulla
POD	AGATAACTTCAGGGCC-1	0	Medulla
PT-S1	AGATAACTTCAGGGCC-1	0.0056769	Medulla
PT-S3	AGATAACTTCAGGGCC-1	0.00340956	Medulla
C-TAL	AGATAACTTCAGGGCC-1	0.305359	Medulla
EC-GC	AGATAACTTCAGGGCC-1	0	Medulla
PT-S2	AGATAACTTCAGGGCC-1	0	Medulla
M-TAL	AGATACCAATAGAACC-1	0.0305351	Medulla
POD	AGATACCAATAGAACC-1	0	Medulla
PT-S1	AGATACCAATAGAACC-1	0	Medulla
PT-S3	AGATACCAATAGAACC-1	0	Medulla
C-TAL	AGATACCAATAGAACC-1	0.0046071	Medulla
EC-GC	AGATACCAATAGAACC-1	0	Medulla
PT-S2	AGATACCAATAGAACC-1	0	Medulla
M-TAL	AGATCTCAGGTGTGAT-1	0.000553991	Medulla
POD	AGATCTCAGGTGTGAT-1	0	Medulla
PT-S1	AGATCTCAGGTGTGAT-1	0	Medulla
PT-S3	AGATCTCAGGTGTGAT-1	0	Medulla
C-TAL	AGATCTCAGGTGTGAT-1	0.0721569	Medulla
EC-GC	AGATCTCAGGTGTGAT-1	0	Medulla
PT-S2	AGATCTCAGGTGTGAT-1	0	Medulla
M-TAL	AGATGCATCCTGTGTC-1	0.259259	Medulla
POD	AGATGCATCCTGTGTC-1	0	Medulla
PT-S1	AGATGCATCCTGTGTC-1	0.00874886	Medulla
PT-S3	AGATGCATCCTGTGTC-1	0	Medulla
C-TAL	AGATGCATCCTGTGTC-1	0.0803935	Medulla
EC-GC	AGATGCATCCTGTGTC-1	0	Medulla
PT-S2	AGATGCATCCTGTGTC-1	0	Medulla
M-TAL	AGATTCACAACCGATA-1	0	Medulla
POD	AGATTCACAACCGATA-1	0	Medulla
PT-S1	AGATTCACAACCGATA-1	0	Medulla
PT-S3	AGATTCACAACCGATA-1	0	Medulla
C-TAL	AGATTCACAACCGATA-1	0	Medulla
EC-GC	AGATTCACAACCGATA-1	0	Medulla
PT-S2	AGATTCACAACCGATA-1	0	Medulla
M-TAL	AGCACACGTTTAGACT-1	0.493695	Medulla
POD	AGCACACGTTTAGACT-1	0	Medulla
PT-S1	AGCACACGTTTAGACT-1	0	Medulla
PT-S3	AGCACACGTTTAGACT-1	0	Medulla
C-TAL	AGCACACGTTTAGACT-1	0.34449	Medulla
EC-GC	AGCACACGTTTAGACT-1	0	Medulla
PT-S2	AGCACACGTTTAGACT-1	0	Medulla
M-TAL	AGCACCAGTACTCACG-1	0.00433131	Medulla
POD	AGCACCAGTACTCACG-1	0	Medulla
PT-S1	AGCACCAGTACTCACG-1	0	Medulla
PT-S3	AGCACCAGTACTCACG-1	0	Medulla
C-TAL	AGCACCAGTACTCACG-1	0.0498837	Medulla
EC-GC	AGCACCAGTACTCACG-1	0	Medulla
PT-S2	AGCACCAGTACTCACG-1	0	Medulla
M-TAL	AGCACTACCGGCCTGT-1	0.0473504	Medulla
POD	AGCACTACCGGCCTGT-1	0	Medulla
PT-S1	AGCACTACCGGCCTGT-1	0	Medulla
PT-S3	AGCACTACCGGCCTGT-1	0	Medulla
C-TAL	AGCACTACCGGCCTGT-1	0	Medulla
EC-GC	AGCACTACCGGCCTGT-1	0	Medulla
PT-S2	AGCACTACCGGCCTGT-1	0	Medulla
M-TAL	AGCACTTAAGGACGCC-1	0	Medulla
POD	AGCACTTAAGGACGCC-1	0	Medulla
PT-S1	AGCACTTAAGGACGCC-1	0.00499843	Medulla
PT-S3	AGCACTTAAGGACGCC-1	0	Medulla
C-TAL	AGCACTTAAGGACGCC-1	0	Medulla
EC-GC	AGCACTTAAGGACGCC-1	0	Medulla
PT-S2	AGCACTTAAGGACGCC-1	0	Medulla
M-TAL	AGCATTACGAGGCAAG-1	0.52033	Medulla
POD	AGCATTACGAGGCAAG-1	0	Medulla
PT-S1	AGCATTACGAGGCAAG-1	0	Medulla
PT-S3	AGCATTACGAGGCAAG-1	0	Medulla
C-TAL	AGCATTACGAGGCAAG-1	0.211656	Medulla
EC-GC	AGCATTACGAGGCAAG-1	0	Medulla
PT-S2	AGCATTACGAGGCAAG-1	0	Medulla
M-TAL	AGCCATATAGTATGTG-1	0	Medulla
POD	AGCCATATAGTATGTG-1	0	Medulla
PT-S1	AGCCATATAGTATGTG-1	0	Medulla
PT-S3	AGCCATATAGTATGTG-1	0	Medulla
C-TAL	AGCCATATAGTATGTG-1	0	Medulla
EC-GC	AGCCATATAGTATGTG-1	0	Medulla
PT-S2	AGCCATATAGTATGTG-1	0	Medulla
M-TAL	AGCCCGCAACAAGCAG-1	0.00342382	Medulla
POD	AGCCCGCAACAAGCAG-1	0	Medulla
PT-S1	AGCCCGCAACAAGCAG-1	0	Medulla
PT-S3	AGCCCGCAACAAGCAG-1	0	Medulla
C-TAL	AGCCCGCAACAAGCAG-1	0	Medulla
EC-GC	AGCCCGCAACAAGCAG-1	0	Medulla
PT-S2	AGCCCGCAACAAGCAG-1	0	Medulla
M-TAL	AGCCCGGCATTAGAGG-1	0.505177	Medulla
POD	AGCCCGGCATTAGAGG-1	0	Medulla
PT-S1	AGCCCGGCATTAGAGG-1	0	Medulla
PT-S3	AGCCCGGCATTAGAGG-1	0	Medulla
C-TAL	AGCCCGGCATTAGAGG-1	0.426307	Medulla
EC-GC	AGCCCGGCATTAGAGG-1	0	Medulla
PT-S2	AGCCCGGCATTAGAGG-1	0	Medulla
M-TAL	AGCCCTCCCTGGTGGC-1	0	Medulla
POD	AGCCCTCCCTGGTGGC-1	0	Medulla
PT-S1	AGCCCTCCCTGGTGGC-1	0	Medulla
PT-S3	AGCCCTCCCTGGTGGC-1	0	Medulla
C-TAL	AGCCCTCCCTGGTGGC-1	0.000332056	Medulla
EC-GC	AGCCCTCCCTGGTGGC-1	0	Medulla
PT-S2	AGCCCTCCCTGGTGGC-1	0	Medulla
M-TAL	AGCCTAATACCCACGT-1	0	Medulla
POD	AGCCTAATACCCACGT-1	0	Medulla
PT-S1	AGCCTAATACCCACGT-1	0	Medulla
PT-S3	AGCCTAATACCCACGT-1	0.0348119	Medulla
C-TAL	AGCCTAATACCCACGT-1	0	Medulla
EC-GC	AGCCTAATACCCACGT-1	0	Medulla
PT-S2	AGCCTAATACCCACGT-1	0	Medulla
M-TAL	AGCGAGACGTGAAGGC-1	0.308388	Medulla
POD	AGCGAGACGTGAAGGC-1	0	Medulla
PT-S1	AGCGAGACGTGAAGGC-1	0.0378492	Medulla
PT-S3	AGCGAGACGTGAAGGC-1	0	Medulla
C-TAL	AGCGAGACGTGAAGGC-1	0.304435	Medulla
EC-GC	AGCGAGACGTGAAGGC-1	0	Medulla
PT-S2	AGCGAGACGTGAAGGC-1	0	Medulla
M-TAL	AGCGATGCGCCTAATA-1	0.381876	Medulla
POD	AGCGATGCGCCTAATA-1	0	Medulla
PT-S1	AGCGATGCGCCTAATA-1	0	Medulla
PT-S3	AGCGATGCGCCTAATA-1	0	Medulla
C-TAL	AGCGATGCGCCTAATA-1	0.311483	Medulla
EC-GC	AGCGATGCGCCTAATA-1	0	Medulla
PT-S2	AGCGATGCGCCTAATA-1	0	Medulla
M-TAL	AGCGGCGGTTAGCGGT-1	0	Medulla
POD	AGCGGCGGTTAGCGGT-1	0	Medulla
PT-S1	AGCGGCGGTTAGCGGT-1	0	Medulla
PT-S3	AGCGGCGGTTAGCGGT-1	0	Medulla
C-TAL	AGCGGCGGTTAGCGGT-1	0	Medulla
EC-GC	AGCGGCGGTTAGCGGT-1	0	Medulla
PT-S2	AGCGGCGGTTAGCGGT-1	0	Medulla
M-TAL	AGCGGGTCTGACACTC-1	0	Medulla
POD	AGCGGGTCTGACACTC-1	0	Medulla
PT-S1	AGCGGGTCTGACACTC-1	0	Medulla
PT-S3	AGCGGGTCTGACACTC-1	0	Medulla
C-TAL	AGCGGGTCTGACACTC-1	0	Medulla
EC-GC	AGCGGGTCTGACACTC-1	0	Medulla
PT-S2	AGCGGGTCTGACACTC-1	0	Medulla
M-TAL	AGCTTCTTCTCGAGCA-1	0	Medulla
POD	AGCTTCTTCTCGAGCA-1	0	Medulla
PT-S1	AGCTTCTTCTCGAGCA-1	0	Medulla
PT-S3	AGCTTCTTCTCGAGCA-1	0	Medulla
C-TAL	AGCTTCTTCTCGAGCA-1	0	Medulla
EC-GC	AGCTTCTTCTCGAGCA-1	0	Medulla
PT-S2	AGCTTCTTCTCGAGCA-1	0	Medulla
M-TAL	AGCTTGATCTTAACTT-1	0.767196	Medulla
POD	AGCTTGATCTTAACTT-1	0	Medulla
PT-S1	AGCTTGATCTTAACTT-1	0	Medulla
PT-S3	AGCTTGATCTTAACTT-1	0	Medulla
C-TAL	AGCTTGATCTTAACTT-1	0.190637	Medulla
EC-GC	AGCTTGATCTTAACTT-1	0	Medulla
PT-S2	AGCTTGATCTTAACTT-1	0	Medulla
M-TAL	AGGATATCCGACTGCA-1	0.090835	Medulla
POD	AGGATATCCGACTGCA-1	0	Medulla
PT-S1	AGGATATCCGACTGCA-1	0	Medulla
PT-S3	AGGATATCCGACTGCA-1	0	Medulla
C-TAL	AGGATATCCGACTGCA-1	0.0732318	Medulla
EC-GC	AGGATATCCGACTGCA-1	0	Medulla
PT-S2	AGGATATCCGACTGCA-1	0	Medulla
M-TAL	AGGATCACGCGATCTG-1	0	Medulla
POD	AGGATCACGCGATCTG-1	0	Medulla
PT-S1	AGGATCACGCGATCTG-1	0	Medulla
PT-S3	AGGATCACGCGATCTG-1	0	Medulla
C-TAL	AGGATCACGCGATCTG-1	0	Medulla
EC-GC	AGGATCACGCGATCTG-1	0	Medulla
PT-S2	AGGATCACGCGATCTG-1	0	Medulla
M-TAL	AGGCAGATGCGTAAAC-1	0.26917	Medulla
POD	AGGCAGATGCGTAAAC-1	0	Medulla
PT-S1	AGGCAGATGCGTAAAC-1	0.0523955	Medulla
PT-S3	AGGCAGATGCGTAAAC-1	0	Medulla
C-TAL	AGGCAGATGCGTAAAC-1	0.310152	Medulla
EC-GC	AGGCAGATGCGTAAAC-1	0	Medulla
PT-S2	AGGCAGATGCGTAAAC-1	0.0142204	Medulla
M-TAL	AGGCGGTTTGTCCCGC-1	0.384226	Medulla
POD	AGGCGGTTTGTCCCGC-1	0	Medulla
PT-S1	AGGCGGTTTGTCCCGC-1	0	Medulla
PT-S3	AGGCGGTTTGTCCCGC-1	0	Medulla
C-TAL	AGGCGGTTTGTCCCGC-1	0.204723	Medulla
EC-GC	AGGCGGTTTGTCCCGC-1	0	Medulla
PT-S2	AGGCGGTTTGTCCCGC-1	0	Medulla
M-TAL	AGGGAGACATACTTCG-1	0	Medulla
POD	AGGGAGACATACTTCG-1	0	Medulla
PT-S1	AGGGAGACATACTTCG-1	0	Medulla
PT-S3	AGGGAGACATACTTCG-1	0	Medulla
C-TAL	AGGGAGACATACTTCG-1	0	Medulla
EC-GC	AGGGAGACATACTTCG-1	0	Medulla
PT-S2	AGGGAGACATACTTCG-1	0	Medulla
M-TAL	AGGGTCAGAGCACTCG-1	0.755097	Medulla
POD	AGGGTCAGAGCACTCG-1	0	Medulla
PT-S1	AGGGTCAGAGCACTCG-1	0	Medulla
PT-S3	AGGGTCAGAGCACTCG-1	0	Medulla
C-TAL	AGGGTCAGAGCACTCG-1	0.142767	Medulla
EC-GC	AGGGTCAGAGCACTCG-1	0	Medulla
PT-S2	AGGGTCAGAGCACTCG-1	0	Medulla
M-TAL	AGGGTGCCGTTCTTTA-1	0.455286	Medulla
POD	AGGGTGCCGTTCTTTA-1	0	Medulla
PT-S1	AGGGTGCCGTTCTTTA-1	0	Medulla
PT-S3	AGGGTGCCGTTCTTTA-1	0	Medulla
C-TAL	AGGGTGCCGTTCTTTA-1	0.455138	Medulla
EC-GC	AGGGTGCCGTTCTTTA-1	0	Medulla
PT-S2	AGGGTGCCGTTCTTTA-1	0	Medulla
M-TAL	AGGGTTCAGACGGTCC-1	0	Medulla
POD	AGGGTTCAGACGGTCC-1	0	Medulla
PT-S1	AGGGTTCAGACGGTCC-1	0	Medulla
PT-S3	AGGGTTCAGACGGTCC-1	0	Medulla
C-TAL	AGGGTTCAGACGGTCC-1	0	Medulla
EC-GC	AGGGTTCAGACGGTCC-1	0	Medulla
PT-S2	AGGGTTCAGACGGTCC-1	0	Medulla
M-TAL	AGGGTTCCCTTTGGTT-1	0.04653	Medulla
POD	AGGGTTCCCTTTGGTT-1	0	Medulla
PT-S1	AGGGTTCCCTTTGGTT-1	0	Medulla
PT-S3	AGGGTTCCCTTTGGTT-1	0	Medulla
C-TAL	AGGGTTCCCTTTGGTT-1	0.0236441	Medulla
EC-GC	AGGGTTCCCTTTGGTT-1	0	Medulla
PT-S2	AGGGTTCCCTTTGGTT-1	0	Medulla
M-TAL	AGGTAGATCGAGATAT-1	0.00715174	Medulla
POD	AGGTAGATCGAGATAT-1	0	Medulla
PT-S1	AGGTAGATCGAGATAT-1	0	Medulla
PT-S3	AGGTAGATCGAGATAT-1	0	Medulla
C-TAL	AGGTAGATCGAGATAT-1	0.0174625	Medulla
EC-GC	AGGTAGATCGAGATAT-1	0	Medulla
PT-S2	AGGTAGATCGAGATAT-1	0	Medulla
M-TAL	AGGTAGGTACAAAGCT-1	0	Medulla
POD	AGGTAGGTACAAAGCT-1	0	Medulla
PT-S1	AGGTAGGTACAAAGCT-1	0	Medulla
PT-S3	AGGTAGGTACAAAGCT-1	0	Medulla
C-TAL	AGGTAGGTACAAAGCT-1	0	Medulla
EC-GC	AGGTAGGTACAAAGCT-1	0	Medulla
PT-S2	AGGTAGGTACAAAGCT-1	0	Medulla
M-TAL	AGGTCGCGGAGTTACT-1	0.00459067	Medulla
POD	AGGTCGCGGAGTTACT-1	0.118589	Medulla
PT-S1	AGGTCGCGGAGTTACT-1	0	Medulla
PT-S3	AGGTCGCGGAGTTACT-1	0	Medulla
C-TAL	AGGTCGCGGAGTTACT-1	0.0103372	Medulla
EC-GC	AGGTCGCGGAGTTACT-1	0	Medulla
PT-S2	AGGTCGCGGAGTTACT-1	0	Medulla
M-TAL	AGGTGCACGTCCACAT-1	0.501773	Medulla
POD	AGGTGCACGTCCACAT-1	0	Medulla
PT-S1	AGGTGCACGTCCACAT-1	0	Medulla
PT-S3	AGGTGCACGTCCACAT-1	0	Medulla
C-TAL	AGGTGCACGTCCACAT-1	0.150735	Medulla
EC-GC	AGGTGCACGTCCACAT-1	0	Medulla
PT-S2	AGGTGCACGTCCACAT-1	0	Medulla
M-TAL	AGGTGTATCGCCATGA-1	0.341917	Medulla
POD	AGGTGTATCGCCATGA-1	0	Medulla
PT-S1	AGGTGTATCGCCATGA-1	0.0427025	Medulla
PT-S3	AGGTGTATCGCCATGA-1	0	Medulla
C-TAL	AGGTGTATCGCCATGA-1	0.174811	Medulla
EC-GC	AGGTGTATCGCCATGA-1	0	Medulla
PT-S2	AGGTGTATCGCCATGA-1	0	Medulla
M-TAL	AGTACAGAAGCTTATA-1	0	Medulla
POD	AGTACAGAAGCTTATA-1	0	Medulla
PT-S1	AGTACAGAAGCTTATA-1	0	Medulla
PT-S3	AGTACAGAAGCTTATA-1	0	Medulla
C-TAL	AGTACAGAAGCTTATA-1	0	Medulla
EC-GC	AGTACAGAAGCTTATA-1	0	Medulla
PT-S2	AGTACAGAAGCTTATA-1	0	Medulla
M-TAL	AGTACATCATTTATCA-1	0.253026	Medulla
POD	AGTACATCATTTATCA-1	0	Medulla
PT-S1	AGTACATCATTTATCA-1	0.0347025	Medulla
PT-S3	AGTACATCATTTATCA-1	0	Medulla
C-TAL	AGTACATCATTTATCA-1	0.235121	Medulla
EC-GC	AGTACATCATTTATCA-1	0	Medulla
PT-S2	AGTACATCATTTATCA-1	0	Medulla
M-TAL	AGTAGAAGGCGCCTCA-1	0	Medulla
POD	AGTAGAAGGCGCCTCA-1	0	Medulla
PT-S1	AGTAGAAGGCGCCTCA-1	0	Medulla
PT-S3	AGTAGAAGGCGCCTCA-1	0	Medulla
C-TAL	AGTAGAAGGCGCCTCA-1	0	Medulla
EC-GC	AGTAGAAGGCGCCTCA-1	0	Medulla
PT-S2	AGTAGAAGGCGCCTCA-1	0	Medulla
M-TAL	AGTCAAATGATGTGAT-1	0.0191204	Medulla
POD	AGTCAAATGATGTGAT-1	0	Medulla
PT-S1	AGTCAAATGATGTGAT-1	0	Medulla
PT-S3	AGTCAAATGATGTGAT-1	0	Medulla
C-TAL	AGTCAAATGATGTGAT-1	0.0172436	Medulla
EC-GC	AGTCAAATGATGTGAT-1	0	Medulla
PT-S2	AGTCAAATGATGTGAT-1	0	Medulla
M-TAL	AGTCGTATAAAGCAGA-1	0	Medulla
POD	AGTCGTATAAAGCAGA-1	0	Medulla
PT-S1	AGTCGTATAAAGCAGA-1	0	Medulla
PT-S3	AGTCGTATAAAGCAGA-1	0	Medulla
C-TAL	AGTCGTATAAAGCAGA-1	0	Medulla
EC-GC	AGTCGTATAAAGCAGA-1	0	Medulla
PT-S2	AGTCGTATAAAGCAGA-1	0	Medulla
M-TAL	AGTCTAAAGTATACTC-1	0.0232557	Medulla
POD	AGTCTAAAGTATACTC-1	0	Medulla
PT-S1	AGTCTAAAGTATACTC-1	0	Medulla
PT-S3	AGTCTAAAGTATACTC-1	0	Medulla
C-TAL	AGTCTAAAGTATACTC-1	0.103659	Medulla
EC-GC	AGTCTAAAGTATACTC-1	0	Medulla
PT-S2	AGTCTAAAGTATACTC-1	0	Medulla
M-TAL	AGTCTTTAAAGTGTCC-1	0	Medulla
POD	AGTCTTTAAAGTGTCC-1	0	Medulla
PT-S1	AGTCTTTAAAGTGTCC-1	0	Medulla
PT-S3	AGTCTTTAAAGTGTCC-1	0	Medulla
C-TAL	AGTCTTTAAAGTGTCC-1	0	Medulla
EC-GC	AGTCTTTAAAGTGTCC-1	0	Medulla
PT-S2	AGTCTTTAAAGTGTCC-1	0	Medulla
M-TAL	AGTGACTGTGACACAA-1	0.157852	Medulla
POD	AGTGACTGTGACACAA-1	0	Medulla
PT-S1	AGTGACTGTGACACAA-1	0	Medulla
PT-S3	AGTGACTGTGACACAA-1	0	Medulla
C-TAL	AGTGACTGTGACACAA-1	0.210967	Medulla
EC-GC	AGTGACTGTGACACAA-1	0	Medulla
PT-S2	AGTGACTGTGACACAA-1	0	Medulla
M-TAL	AGTGAGCCTCGCCGCC-1	0.770139	Medulla
POD	AGTGAGCCTCGCCGCC-1	0	Medulla
PT-S1	AGTGAGCCTCGCCGCC-1	0.00969903	Medulla
PT-S3	AGTGAGCCTCGCCGCC-1	0.00582841	Medulla
C-TAL	AGTGAGCCTCGCCGCC-1	0.186508	Medulla
EC-GC	AGTGAGCCTCGCCGCC-1	0	Medulla
PT-S2	AGTGAGCCTCGCCGCC-1	0	Medulla
M-TAL	AGTGAGTCGAATTAAC-1	0.694552	Medulla
POD	AGTGAGTCGAATTAAC-1	0	Medulla
PT-S1	AGTGAGTCGAATTAAC-1	0	Medulla
PT-S3	AGTGAGTCGAATTAAC-1	0	Medulla
C-TAL	AGTGAGTCGAATTAAC-1	0.168783	Medulla
EC-GC	AGTGAGTCGAATTAAC-1	0	Medulla
PT-S2	AGTGAGTCGAATTAAC-1	0	Medulla
M-TAL	AGTGGCTCCGTCGGCC-1	0	Medulla
POD	AGTGGCTCCGTCGGCC-1	0	Medulla
PT-S1	AGTGGCTCCGTCGGCC-1	0	Medulla
PT-S3	AGTGGCTCCGTCGGCC-1	0	Medulla
C-TAL	AGTGGCTCCGTCGGCC-1	0	Medulla
EC-GC	AGTGGCTCCGTCGGCC-1	0	Medulla
PT-S2	AGTGGCTCCGTCGGCC-1	0	Medulla
M-TAL	AGTGGTGTTACCCGTG-1	0.0905735	Medulla
POD	AGTGGTGTTACCCGTG-1	0	Medulla
PT-S1	AGTGGTGTTACCCGTG-1	0.0601642	Medulla
PT-S3	AGTGGTGTTACCCGTG-1	0	Medulla
C-TAL	AGTGGTGTTACCCGTG-1	0.138938	Medulla
EC-GC	AGTGGTGTTACCCGTG-1	0	Medulla
PT-S2	AGTGGTGTTACCCGTG-1	0	Medulla
M-TAL	AGTTCCTACAGAATTA-1	0.62117	Medulla
POD	AGTTCCTACAGAATTA-1	0	Medulla
PT-S1	AGTTCCTACAGAATTA-1	0	Medulla
PT-S3	AGTTCCTACAGAATTA-1	0	Medulla
C-TAL	AGTTCCTACAGAATTA-1	0.216616	Medulla
EC-GC	AGTTCCTACAGAATTA-1	0.00485813	Medulla
PT-S2	AGTTCCTACAGAATTA-1	0	Medulla
M-TAL	AGTTGACGGTCCTTGC-1	0.0753794	Medulla
POD	AGTTGACGGTCCTTGC-1	0	Medulla
PT-S1	AGTTGACGGTCCTTGC-1	0	Medulla
PT-S3	AGTTGACGGTCCTTGC-1	0	Medulla
C-TAL	AGTTGACGGTCCTTGC-1	0.0686135	Medulla
EC-GC	AGTTGACGGTCCTTGC-1	0	Medulla
PT-S2	AGTTGACGGTCCTTGC-1	0	Medulla
M-TAL	AGTTGGCAAGGCTAGA-1	0	Medulla
POD	AGTTGGCAAGGCTAGA-1	0	Medulla
PT-S1	AGTTGGCAAGGCTAGA-1	0	Medulla
PT-S3	AGTTGGCAAGGCTAGA-1	0	Medulla
C-TAL	AGTTGGCAAGGCTAGA-1	0	Medulla
EC-GC	AGTTGGCAAGGCTAGA-1	0	Medulla
PT-S2	AGTTGGCAAGGCTAGA-1	0	Medulla
M-TAL	ATAAATATTAGCAGCT-1	0.795433	Medulla
POD	ATAAATATTAGCAGCT-1	0	Medulla
PT-S1	ATAAATATTAGCAGCT-1	0	Medulla
PT-S3	ATAAATATTAGCAGCT-1	0	Medulla
C-TAL	ATAAATATTAGCAGCT-1	0.148218	Medulla
EC-GC	ATAAATATTAGCAGCT-1	0	Medulla
PT-S2	ATAAATATTAGCAGCT-1	0	Medulla
M-TAL	ATAAGTAGGATTCAGA-1	0.0188307	Medulla
POD	ATAAGTAGGATTCAGA-1	0	Medulla
PT-S1	ATAAGTAGGATTCAGA-1	0	Medulla
PT-S3	ATAAGTAGGATTCAGA-1	0	Medulla
C-TAL	ATAAGTAGGATTCAGA-1	0.0408427	Medulla
EC-GC	ATAAGTAGGATTCAGA-1	0.00684718	Medulla
PT-S2	ATAAGTAGGATTCAGA-1	0	Medulla
M-TAL	ATACCACGGGCAACTT-1	0.267293	Medulla
POD	ATACCACGGGCAACTT-1	0	Medulla
PT-S1	ATACCACGGGCAACTT-1	0	Medulla
PT-S3	ATACCACGGGCAACTT-1	0	Medulla
C-TAL	ATACCACGGGCAACTT-1	0.236259	Medulla
EC-GC	ATACCACGGGCAACTT-1	0.00898674	Medulla
PT-S2	ATACCACGGGCAACTT-1	0	Medulla
M-TAL	ATAGACAACGGGACCT-1	0.0807528	Medulla
POD	ATAGACAACGGGACCT-1	0	Medulla
PT-S1	ATAGACAACGGGACCT-1	0.00198375	Medulla
PT-S3	ATAGACAACGGGACCT-1	0	Medulla
C-TAL	ATAGACAACGGGACCT-1	0.0481335	Medulla
EC-GC	ATAGACAACGGGACCT-1	0	Medulla
PT-S2	ATAGACAACGGGACCT-1	0	Medulla
M-TAL	ATAGACGAAGAGAAAG-1	0.00564442	Medulla
POD	ATAGACGAAGAGAAAG-1	0	Medulla
PT-S1	ATAGACGAAGAGAAAG-1	0	Medulla
PT-S3	ATAGACGAAGAGAAAG-1	0	Medulla
C-TAL	ATAGACGAAGAGAAAG-1	0.0401126	Medulla
EC-GC	ATAGACGAAGAGAAAG-1	0	Medulla
PT-S2	ATAGACGAAGAGAAAG-1	0	Medulla
M-TAL	ATAGAGTTATCAACTT-1	0	Medulla
POD	ATAGAGTTATCAACTT-1	0	Medulla
PT-S1	ATAGAGTTATCAACTT-1	0	Medulla
PT-S3	ATAGAGTTATCAACTT-1	0	Medulla
C-TAL	ATAGAGTTATCAACTT-1	0	Medulla
EC-GC	ATAGAGTTATCAACTT-1	0	Medulla
PT-S2	ATAGAGTTATCAACTT-1	0	Medulla
M-TAL	ATAGGTTGGGCAGATG-1	0.00151982	Medulla
POD	ATAGGTTGGGCAGATG-1	0	Medulla
PT-S1	ATAGGTTGGGCAGATG-1	0	Medulla
PT-S3	ATAGGTTGGGCAGATG-1	0	Medulla
C-TAL	ATAGGTTGGGCAGATG-1	0	Medulla
EC-GC	ATAGGTTGGGCAGATG-1	0	Medulla
PT-S2	ATAGGTTGGGCAGATG-1	0	Medulla
M-TAL	ATATAACACGGGCGCA-1	0	Medulla
POD	ATATAACACGGGCGCA-1	0	Medulla
PT-S1	ATATAACACGGGCGCA-1	0	Medulla
PT-S3	ATATAACACGGGCGCA-1	0	Medulla
C-TAL	ATATAACACGGGCGCA-1	0	Medulla
EC-GC	ATATAACACGGGCGCA-1	0	Medulla
PT-S2	ATATAACACGGGCGCA-1	0	Medulla
M-TAL	ATATCAATTCCAGCCT-1	0	Medulla
POD	ATATCAATTCCAGCCT-1	0	Medulla
PT-S1	ATATCAATTCCAGCCT-1	0	Medulla
PT-S3	ATATCAATTCCAGCCT-1	0	Medulla
C-TAL	ATATCAATTCCAGCCT-1	0	Medulla
EC-GC	ATATCAATTCCAGCCT-1	0	Medulla
PT-S2	ATATCAATTCCAGCCT-1	0	Medulla
M-TAL	ATATGGGATAGCAACT-1	0.00887582	Medulla
POD	ATATGGGATAGCAACT-1	0	Medulla
PT-S1	ATATGGGATAGCAACT-1	0	Medulla
PT-S3	ATATGGGATAGCAACT-1	0	Medulla
C-TAL	ATATGGGATAGCAACT-1	0	Medulla
EC-GC	ATATGGGATAGCAACT-1	0	Medulla
PT-S2	ATATGGGATAGCAACT-1	0	Medulla
M-TAL	ATATTTAACCCTCAAG-1	0.0140112	Medulla
POD	ATATTTAACCCTCAAG-1	0	Medulla
PT-S1	ATATTTAACCCTCAAG-1	0	Medulla
PT-S3	ATATTTAACCCTCAAG-1	0	Medulla
C-TAL	ATATTTAACCCTCAAG-1	0.000952293	Medulla
EC-GC	ATATTTAACCCTCAAG-1	0	Medulla
PT-S2	ATATTTAACCCTCAAG-1	0	Medulla
M-TAL	ATCAATGCCGTGGCTG-1	0.00493237	Medulla
POD	ATCAATGCCGTGGCTG-1	0	Medulla
PT-S1	ATCAATGCCGTGGCTG-1	0	Medulla
PT-S3	ATCAATGCCGTGGCTG-1	0	Medulla
C-TAL	ATCAATGCCGTGGCTG-1	0	Medulla
EC-GC	ATCAATGCCGTGGCTG-1	0	Medulla
PT-S2	ATCAATGCCGTGGCTG-1	0	Medulla
M-TAL	ATCAGCTCGTCCACTA-1	0.543413	Medulla
POD	ATCAGCTCGTCCACTA-1	0	Medulla
PT-S1	ATCAGCTCGTCCACTA-1	0	Medulla
PT-S3	ATCAGCTCGTCCACTA-1	0	Medulla
C-TAL	ATCAGCTCGTCCACTA-1	0.398093	Medulla
EC-GC	ATCAGCTCGTCCACTA-1	0	Medulla
PT-S2	ATCAGCTCGTCCACTA-1	0	Medulla
M-TAL	ATCCCATCCACAGCGC-1	0.00416171	Medulla
POD	ATCCCATCCACAGCGC-1	0	Medulla
PT-S1	ATCCCATCCACAGCGC-1	0	Medulla
PT-S3	ATCCCATCCACAGCGC-1	0	Medulla
C-TAL	ATCCCATCCACAGCGC-1	0.047752	Medulla
EC-GC	ATCCCATCCACAGCGC-1	0	Medulla
PT-S2	ATCCCATCCACAGCGC-1	0	Medulla
M-TAL	ATCCCATTTCCGTGGG-1	0	Medulla
POD	ATCCCATTTCCGTGGG-1	0	Medulla
PT-S1	ATCCCATTTCCGTGGG-1	0	Medulla
PT-S3	ATCCCATTTCCGTGGG-1	0	Medulla
C-TAL	ATCCCATTTCCGTGGG-1	0	Medulla
EC-GC	ATCCCATTTCCGTGGG-1	0	Medulla
PT-S2	ATCCCATTTCCGTGGG-1	0	Medulla
M-TAL	ATCCTGAATCGCTGCG-1	0.114133	Medulla
POD	ATCCTGAATCGCTGCG-1	0	Medulla
PT-S1	ATCCTGAATCGCTGCG-1	0	Medulla
PT-S3	ATCCTGAATCGCTGCG-1	0	Medulla
C-TAL	ATCCTGAATCGCTGCG-1	0.0114586	Medulla
EC-GC	ATCCTGAATCGCTGCG-1	0	Medulla
PT-S2	ATCCTGAATCGCTGCG-1	0	Medulla
M-TAL	ATCGTGGAAAGTCTGG-1	0	Medulla
POD	ATCGTGGAAAGTCTGG-1	0	Medulla
PT-S1	ATCGTGGAAAGTCTGG-1	0.0161259	Medulla
PT-S3	ATCGTGGAAAGTCTGG-1	0.00970368	Medulla
C-TAL	ATCGTGGAAAGTCTGG-1	0	Medulla
EC-GC	ATCGTGGAAAGTCTGG-1	0	Medulla
PT-S2	ATCGTGGAAAGTCTGG-1	0	Medulla
M-TAL	ATCTACCATCTGCTCC-1	0	Medulla
POD	ATCTACCATCTGCTCC-1	0	Medulla
PT-S1	ATCTACCATCTGCTCC-1	0	Medulla
PT-S3	ATCTACCATCTGCTCC-1	0	Medulla
C-TAL	ATCTACCATCTGCTCC-1	0.000730771	Medulla
EC-GC	ATCTACCATCTGCTCC-1	0	Medulla
PT-S2	ATCTACCATCTGCTCC-1	0	Medulla
M-TAL	ATCTAGCTTGTGAGGG-1	0	Medulla
POD	ATCTAGCTTGTGAGGG-1	0	Medulla
PT-S1	ATCTAGCTTGTGAGGG-1	0	Medulla
PT-S3	ATCTAGCTTGTGAGGG-1	0	Medulla
C-TAL	ATCTAGCTTGTGAGGG-1	0	Medulla
EC-GC	ATCTAGCTTGTGAGGG-1	0	Medulla
PT-S2	ATCTAGCTTGTGAGGG-1	0	Medulla
M-TAL	ATCTGCACCTCTGCGA-1	0	Medulla
POD	ATCTGCACCTCTGCGA-1	0	Medulla
PT-S1	ATCTGCACCTCTGCGA-1	0	Medulla
PT-S3	ATCTGCACCTCTGCGA-1	0	Medulla
C-TAL	ATCTGCACCTCTGCGA-1	0	Medulla
EC-GC	ATCTGCACCTCTGCGA-1	0	Medulla
PT-S2	ATCTGCACCTCTGCGA-1	0	Medulla
M-TAL	ATCTGCTGTTATCGCC-1	0	Medulla
POD	ATCTGCTGTTATCGCC-1	0	Medulla
PT-S1	ATCTGCTGTTATCGCC-1	0	Medulla
PT-S3	ATCTGCTGTTATCGCC-1	0	Medulla
C-TAL	ATCTGCTGTTATCGCC-1	0	Medulla
EC-GC	ATCTGCTGTTATCGCC-1	0.0057293	Medulla
PT-S2	ATCTGCTGTTATCGCC-1	0	Medulla
M-TAL	ATCTGGTTAAGACTGT-1	0.0263893	Medulla
POD	ATCTGGTTAAGACTGT-1	0	Medulla
PT-S1	ATCTGGTTAAGACTGT-1	0	Medulla
PT-S3	ATCTGGTTAAGACTGT-1	0	Medulla
C-TAL	ATCTGGTTAAGACTGT-1	0	Medulla
EC-GC	ATCTGGTTAAGACTGT-1	0.00315103	Medulla
PT-S2	ATCTGGTTAAGACTGT-1	0	Medulla
M-TAL	ATCTTATCGCACACCC-1	0	Medulla
POD	ATCTTATCGCACACCC-1	0	Medulla
PT-S1	ATCTTATCGCACACCC-1	0	Medulla
PT-S3	ATCTTATCGCACACCC-1	0.00376737	Medulla
C-TAL	ATCTTATCGCACACCC-1	0	Medulla
EC-GC	ATCTTATCGCACACCC-1	0	Medulla
PT-S2	ATCTTATCGCACACCC-1	0	Medulla
M-TAL	ATCTTGACTTGTCCAA-1	0	Medulla
POD	ATCTTGACTTGTCCAA-1	0	Medulla
PT-S1	ATCTTGACTTGTCCAA-1	0	Medulla
PT-S3	ATCTTGACTTGTCCAA-1	0	Medulla
C-TAL	ATCTTGACTTGTCCAA-1	0	Medulla
EC-GC	ATCTTGACTTGTCCAA-1	0	Medulla
PT-S2	ATCTTGACTTGTCCAA-1	0	Medulla
M-TAL	ATGCACGCGCTGTTCA-1	0.108759	Medulla
POD	ATGCACGCGCTGTTCA-1	0	Medulla
PT-S1	ATGCACGCGCTGTTCA-1	0.00520413	Medulla
PT-S3	ATGCACGCGCTGTTCA-1	0	Medulla
C-TAL	ATGCACGCGCTGTTCA-1	0.401211	Medulla
EC-GC	ATGCACGCGCTGTTCA-1	0	Medulla
PT-S2	ATGCACGCGCTGTTCA-1	0	Medulla
M-TAL	ATGCCGGTCTTGCATA-1	0	Medulla
POD	ATGCCGGTCTTGCATA-1	0	Medulla
PT-S1	ATGCCGGTCTTGCATA-1	0	Medulla
PT-S3	ATGCCGGTCTTGCATA-1	0	Medulla
C-TAL	ATGCCGGTCTTGCATA-1	0	Medulla
EC-GC	ATGCCGGTCTTGCATA-1	0	Medulla
PT-S2	ATGCCGGTCTTGCATA-1	0	Medulla
M-TAL	ATGGAAATTTAAGGAG-1	0	Medulla
POD	ATGGAAATTTAAGGAG-1	0	Medulla
PT-S1	ATGGAAATTTAAGGAG-1	0	Medulla
PT-S3	ATGGAAATTTAAGGAG-1	0	Medulla
C-TAL	ATGGAAATTTAAGGAG-1	0.000196172	Medulla
EC-GC	ATGGAAATTTAAGGAG-1	0	Medulla
PT-S2	ATGGAAATTTAAGGAG-1	0	Medulla
M-TAL	ATGGATTGACCAAACG-1	0.0477423	Medulla
POD	ATGGATTGACCAAACG-1	0	Medulla
PT-S1	ATGGATTGACCAAACG-1	0.00113999	Medulla
PT-S3	ATGGATTGACCAAACG-1	0	Medulla
C-TAL	ATGGATTGACCAAACG-1	0	Medulla
EC-GC	ATGGATTGACCAAACG-1	0.000664631	Medulla
PT-S2	ATGGATTGACCAAACG-1	0	Medulla
M-TAL	ATGGCAGCATTACGAT-1	0	Medulla
POD	ATGGCAGCATTACGAT-1	0	Medulla
PT-S1	ATGGCAGCATTACGAT-1	0	Medulla
PT-S3	ATGGCAGCATTACGAT-1	0	Medulla
C-TAL	ATGGCAGCATTACGAT-1	0	Medulla
EC-GC	ATGGCAGCATTACGAT-1	0	Medulla
PT-S2	ATGGCAGCATTACGAT-1	0	Medulla
M-TAL	ATGGGTGTATACCTCC-1	0.505524	Medulla
POD	ATGGGTGTATACCTCC-1	0	Medulla
PT-S1	ATGGGTGTATACCTCC-1	0	Medulla
PT-S3	ATGGGTGTATACCTCC-1	0	Medulla
C-TAL	ATGGGTGTATACCTCC-1	0.430574	Medulla
EC-GC	ATGGGTGTATACCTCC-1	0	Medulla
PT-S2	ATGGGTGTATACCTCC-1	0	Medulla
M-TAL	ATGTAAGGCTGCTCTT-1	0	Medulla
POD	ATGTAAGGCTGCTCTT-1	0	Medulla
PT-S1	ATGTAAGGCTGCTCTT-1	0	Medulla
PT-S3	ATGTAAGGCTGCTCTT-1	0	Medulla
C-TAL	ATGTAAGGCTGCTCTT-1	0	Medulla
EC-GC	ATGTAAGGCTGCTCTT-1	0	Medulla
PT-S2	ATGTAAGGCTGCTCTT-1	0	Medulla
M-TAL	ATGTACATGCGGTGAG-1	0	Medulla
POD	ATGTACATGCGGTGAG-1	0	Medulla
PT-S1	ATGTACATGCGGTGAG-1	0.00168338	Medulla
PT-S3	ATGTACATGCGGTGAG-1	0.0120962	Medulla
C-TAL	ATGTACATGCGGTGAG-1	0.00215561	Medulla
EC-GC	ATGTACATGCGGTGAG-1	0	Medulla
PT-S2	ATGTACATGCGGTGAG-1	0	Medulla
M-TAL	ATGTACGATGACGTCG-1	0.39677	Medulla
POD	ATGTACGATGACGTCG-1	0	Medulla
PT-S1	ATGTACGATGACGTCG-1	0.05735	Medulla
PT-S3	ATGTACGATGACGTCG-1	0	Medulla
C-TAL	ATGTACGATGACGTCG-1	0.0489641	Medulla
EC-GC	ATGTACGATGACGTCG-1	0	Medulla
PT-S2	ATGTACGATGACGTCG-1	0	Medulla
M-TAL	ATGTAGCGCGCGTAGG-1	0	Medulla
POD	ATGTAGCGCGCGTAGG-1	0	Medulla
PT-S1	ATGTAGCGCGCGTAGG-1	0	Medulla
PT-S3	ATGTAGCGCGCGTAGG-1	0	Medulla
C-TAL	ATGTAGCGCGCGTAGG-1	0	Medulla
EC-GC	ATGTAGCGCGCGTAGG-1	0	Medulla
PT-S2	ATGTAGCGCGCGTAGG-1	0	Medulla
M-TAL	ATGTTGATTAGAGACT-1	0	Medulla
POD	ATGTTGATTAGAGACT-1	0	Medulla
PT-S1	ATGTTGATTAGAGACT-1	0	Medulla
PT-S3	ATGTTGATTAGAGACT-1	0	Medulla
C-TAL	ATGTTGATTAGAGACT-1	0	Medulla
EC-GC	ATGTTGATTAGAGACT-1	0	Medulla
PT-S2	ATGTTGATTAGAGACT-1	0	Medulla
M-TAL	ATGTTGTAGTCTGTTT-1	0	Medulla
POD	ATGTTGTAGTCTGTTT-1	0	Medulla
PT-S1	ATGTTGTAGTCTGTTT-1	0	Medulla
PT-S3	ATGTTGTAGTCTGTTT-1	0	Medulla
C-TAL	ATGTTGTAGTCTGTTT-1	0	Medulla
EC-GC	ATGTTGTAGTCTGTTT-1	0	Medulla
PT-S2	ATGTTGTAGTCTGTTT-1	0	Medulla
M-TAL	ATTATAGCTACTTTAC-1	0	Medulla
POD	ATTATAGCTACTTTAC-1	0	Medulla
PT-S1	ATTATAGCTACTTTAC-1	0.00840288	Medulla
PT-S3	ATTATAGCTACTTTAC-1	0	Medulla
C-TAL	ATTATAGCTACTTTAC-1	0.0117791	Medulla
EC-GC	ATTATAGCTACTTTAC-1	0	Medulla
PT-S2	ATTATAGCTACTTTAC-1	0	Medulla
M-TAL	ATTATCGGAATGTACG-1	0.00972961	Medulla
POD	ATTATCGGAATGTACG-1	0	Medulla
PT-S1	ATTATCGGAATGTACG-1	0	Medulla
PT-S3	ATTATCGGAATGTACG-1	0	Medulla
C-TAL	ATTATCGGAATGTACG-1	0.00876553	Medulla
EC-GC	ATTATCGGAATGTACG-1	0	Medulla
PT-S2	ATTATCGGAATGTACG-1	0	Medulla
M-TAL	ATTATTCAGAGTCACT-1	0.422645	Medulla
POD	ATTATTCAGAGTCACT-1	0	Medulla
PT-S1	ATTATTCAGAGTCACT-1	0	Medulla
PT-S3	ATTATTCAGAGTCACT-1	0	Medulla
C-TAL	ATTATTCAGAGTCACT-1	0.34016	Medulla
EC-GC	ATTATTCAGAGTCACT-1	0	Medulla
PT-S2	ATTATTCAGAGTCACT-1	0	Medulla
M-TAL	ATTCGACGCCGGGCCT-1	0	Medulla
POD	ATTCGACGCCGGGCCT-1	0	Medulla
PT-S1	ATTCGACGCCGGGCCT-1	0	Medulla
PT-S3	ATTCGACGCCGGGCCT-1	0	Medulla
C-TAL	ATTCGACGCCGGGCCT-1	0	Medulla
EC-GC	ATTCGACGCCGGGCCT-1	0	Medulla
PT-S2	ATTCGACGCCGGGCCT-1	0	Medulla
M-TAL	ATTCGCGCCTTGAGAG-1	0.00186151	Medulla
POD	ATTCGCGCCTTGAGAG-1	0	Medulla
PT-S1	ATTCGCGCCTTGAGAG-1	0.0380043	Medulla
PT-S3	ATTCGCGCCTTGAGAG-1	0	Medulla
C-TAL	ATTCGCGCCTTGAGAG-1	0.0182835	Medulla
EC-GC	ATTCGCGCCTTGAGAG-1	0	Medulla
PT-S2	ATTCGCGCCTTGAGAG-1	0	Medulla
M-TAL	ATTGAAGATCTTAGTG-1	0.145499	Medulla
POD	ATTGAAGATCTTAGTG-1	0	Medulla
PT-S1	ATTGAAGATCTTAGTG-1	0.0224576	Medulla
PT-S3	ATTGAAGATCTTAGTG-1	0.0128314	Medulla
C-TAL	ATTGAAGATCTTAGTG-1	0.0758258	Medulla
EC-GC	ATTGAAGATCTTAGTG-1	0	Medulla
PT-S2	ATTGAAGATCTTAGTG-1	0	Medulla
M-TAL	ATTGATCACCACATTT-1	0	Medulla
POD	ATTGATCACCACATTT-1	0	Medulla
PT-S1	ATTGATCACCACATTT-1	0	Medulla
PT-S3	ATTGATCACCACATTT-1	0	Medulla
C-TAL	ATTGATCACCACATTT-1	0	Medulla
EC-GC	ATTGATCACCACATTT-1	0	Medulla
PT-S2	ATTGATCACCACATTT-1	0	Medulla
M-TAL	ATTGCCTATTAGACCG-1	0.0654583	Medulla
POD	ATTGCCTATTAGACCG-1	0	Medulla
PT-S1	ATTGCCTATTAGACCG-1	0	Medulla
PT-S3	ATTGCCTATTAGACCG-1	0	Medulla
C-TAL	ATTGCCTATTAGACCG-1	0.0606309	Medulla
EC-GC	ATTGCCTATTAGACCG-1	0	Medulla
PT-S2	ATTGCCTATTAGACCG-1	0	Medulla
M-TAL	ATTGTCTGTTTCATGT-1	0	Medulla
POD	ATTGTCTGTTTCATGT-1	0	Medulla
PT-S1	ATTGTCTGTTTCATGT-1	0	Medulla
PT-S3	ATTGTCTGTTTCATGT-1	0	Medulla
C-TAL	ATTGTCTGTTTCATGT-1	0	Medulla
EC-GC	ATTGTCTGTTTCATGT-1	0	Medulla
PT-S2	ATTGTCTGTTTCATGT-1	0	Medulla
M-TAL	ATTTACAGTTTACTGG-1	0	Medulla
POD	ATTTACAGTTTACTGG-1	0	Medulla
PT-S1	ATTTACAGTTTACTGG-1	0	Medulla
PT-S3	ATTTACAGTTTACTGG-1	0	Medulla
C-TAL	ATTTACAGTTTACTGG-1	0.00231531	Medulla
EC-GC	ATTTACAGTTTACTGG-1	0	Medulla
PT-S2	ATTTACAGTTTACTGG-1	0	Medulla
M-TAL	ATTTACTAAGTCCATT-1	0	Medulla
POD	ATTTACTAAGTCCATT-1	0	Medulla
PT-S1	ATTTACTAAGTCCATT-1	0	Medulla
PT-S3	ATTTACTAAGTCCATT-1	0	Medulla
C-TAL	ATTTACTAAGTCCATT-1	0	Medulla
EC-GC	ATTTACTAAGTCCATT-1	0	Medulla
PT-S2	ATTTACTAAGTCCATT-1	0	Medulla
M-TAL	CAAACCCTCCGGCGGG-1	0	Medulla
POD	CAAACCCTCCGGCGGG-1	0	Medulla
PT-S1	CAAACCCTCCGGCGGG-1	0	Medulla
PT-S3	CAAACCCTCCGGCGGG-1	0	Medulla
C-TAL	CAAACCCTCCGGCGGG-1	0	Medulla
EC-GC	CAAACCCTCCGGCGGG-1	0	Medulla
PT-S2	CAAACCCTCCGGCGGG-1	0	Medulla
M-TAL	CAAACGGTCGCACTTT-1	0	Medulla
POD	CAAACGGTCGCACTTT-1	0	Medulla
PT-S1	CAAACGGTCGCACTTT-1	0	Medulla
PT-S3	CAAACGGTCGCACTTT-1	0	Medulla
C-TAL	CAAACGGTCGCACTTT-1	0	Medulla
EC-GC	CAAACGGTCGCACTTT-1	9.87011e-05	Medulla
PT-S2	CAAACGGTCGCACTTT-1	0	Medulla
M-TAL	CAAGCAACGTCGGAGT-1	0.20599	Medulla
POD	CAAGCAACGTCGGAGT-1	0	Medulla
PT-S1	CAAGCAACGTCGGAGT-1	0	Medulla
PT-S3	CAAGCAACGTCGGAGT-1	0	Medulla
C-TAL	CAAGCAACGTCGGAGT-1	0.12939	Medulla
EC-GC	CAAGCAACGTCGGAGT-1	0.0199844	Medulla
PT-S2	CAAGCAACGTCGGAGT-1	0	Medulla
M-TAL	CAAGGCCAGTGGTGCA-1	0.0134087	Medulla
POD	CAAGGCCAGTGGTGCA-1	0	Medulla
PT-S1	CAAGGCCAGTGGTGCA-1	0.000498984	Medulla
PT-S3	CAAGGCCAGTGGTGCA-1	0	Medulla
C-TAL	CAAGGCCAGTGGTGCA-1	0.0293502	Medulla
EC-GC	CAAGGCCAGTGGTGCA-1	0	Medulla
PT-S2	CAAGGCCAGTGGTGCA-1	0	Medulla
M-TAL	CAAGTAAGTGATAGAC-1	0	Medulla
POD	CAAGTAAGTGATAGAC-1	0	Medulla
PT-S1	CAAGTAAGTGATAGAC-1	0	Medulla
PT-S3	CAAGTAAGTGATAGAC-1	0	Medulla
C-TAL	CAAGTAAGTGATAGAC-1	0	Medulla
EC-GC	CAAGTAAGTGATAGAC-1	0	Medulla
PT-S2	CAAGTAAGTGATAGAC-1	0	Medulla
M-TAL	CAATAAACCTTGGCCC-1	0.0451106	Medulla
POD	CAATAAACCTTGGCCC-1	0	Medulla
PT-S1	CAATAAACCTTGGCCC-1	0	Medulla
PT-S3	CAATAAACCTTGGCCC-1	0	Medulla
C-TAL	CAATAAACCTTGGCCC-1	0	Medulla
EC-GC	CAATAAACCTTGGCCC-1	0	Medulla
PT-S2	CAATAAACCTTGGCCC-1	0	Medulla
M-TAL	CAATACGCTCTGAGGC-1	0	Medulla
POD	CAATACGCTCTGAGGC-1	0	Medulla
PT-S1	CAATACGCTCTGAGGC-1	0	Medulla
PT-S3	CAATACGCTCTGAGGC-1	0	Medulla
C-TAL	CAATACGCTCTGAGGC-1	0	Medulla
EC-GC	CAATACGCTCTGAGGC-1	0	Medulla
PT-S2	CAATACGCTCTGAGGC-1	0	Medulla
M-TAL	CAATGGATCTCTACCA-1	0.370302	Medulla
POD	CAATGGATCTCTACCA-1	0	Medulla
PT-S1	CAATGGATCTCTACCA-1	0	Medulla
PT-S3	CAATGGATCTCTACCA-1	0	Medulla
C-TAL	CAATGGATCTCTACCA-1	0.388312	Medulla
EC-GC	CAATGGATCTCTACCA-1	0	Medulla
PT-S2	CAATGGATCTCTACCA-1	0	Medulla
M-TAL	CAATTAAGGGTGATGA-1	0.146765	Medulla
POD	CAATTAAGGGTGATGA-1	0	Medulla
PT-S1	CAATTAAGGGTGATGA-1	0	Medulla
PT-S3	CAATTAAGGGTGATGA-1	0	Medulla
C-TAL	CAATTAAGGGTGATGA-1	0.117127	Medulla
EC-GC	CAATTAAGGGTGATGA-1	0	Medulla
PT-S2	CAATTAAGGGTGATGA-1	0	Medulla
M-TAL	CAATTGGGCCGCACTC-1	0.407043	Medulla
POD	CAATTGGGCCGCACTC-1	0	Medulla
PT-S1	CAATTGGGCCGCACTC-1	0.068798	Medulla
PT-S3	CAATTGGGCCGCACTC-1	0	Medulla
C-TAL	CAATTGGGCCGCACTC-1	0.269616	Medulla
EC-GC	CAATTGGGCCGCACTC-1	0	Medulla
PT-S2	CAATTGGGCCGCACTC-1	0	Medulla
M-TAL	CACAGAGACGAGGACG-1	0	Medulla
POD	CACAGAGACGAGGACG-1	0	Medulla
PT-S1	CACAGAGACGAGGACG-1	0	Medulla
PT-S3	CACAGAGACGAGGACG-1	0	Medulla
C-TAL	CACAGAGACGAGGACG-1	0	Medulla
EC-GC	CACAGAGACGAGGACG-1	0	Medulla
PT-S2	CACAGAGACGAGGACG-1	0	Medulla
M-TAL	CACAGCACCCACGGCA-1	0.336019	Medulla
POD	CACAGCACCCACGGCA-1	0	Medulla
PT-S1	CACAGCACCCACGGCA-1	0.00971172	Medulla
PT-S3	CACAGCACCCACGGCA-1	0	Medulla
C-TAL	CACAGCACCCACGGCA-1	0.340151	Medulla
EC-GC	CACAGCACCCACGGCA-1	0	Medulla
PT-S2	CACAGCACCCACGGCA-1	0	Medulla
M-TAL	CACCAATCATCCGTCT-1	0.496978	Medulla
POD	CACCAATCATCCGTCT-1	0	Medulla
PT-S1	CACCAATCATCCGTCT-1	0	Medulla
PT-S3	CACCAATCATCCGTCT-1	0	Medulla
C-TAL	CACCAATCATCCGTCT-1	0.380122	Medulla
EC-GC	CACCAATCATCCGTCT-1	0	Medulla
PT-S2	CACCAATCATCCGTCT-1	0	Medulla
M-TAL	CACCAGTCAGCATGCA-1	0.469918	Medulla
POD	CACCAGTCAGCATGCA-1	0	Medulla
PT-S1	CACCAGTCAGCATGCA-1	0	Medulla
PT-S3	CACCAGTCAGCATGCA-1	0	Medulla
C-TAL	CACCAGTCAGCATGCA-1	0.391539	Medulla
EC-GC	CACCAGTCAGCATGCA-1	0	Medulla
PT-S2	CACCAGTCAGCATGCA-1	0	Medulla
M-TAL	CACCCTTGGTGAGACC-1	0.0156066	Medulla
POD	CACCCTTGGTGAGACC-1	0	Medulla
PT-S1	CACCCTTGGTGAGACC-1	0.0276027	Medulla
PT-S3	CACCCTTGGTGAGACC-1	0	Medulla
C-TAL	CACCCTTGGTGAGACC-1	0.0759731	Medulla
EC-GC	CACCCTTGGTGAGACC-1	0	Medulla
PT-S2	CACCCTTGGTGAGACC-1	0	Medulla
M-TAL	CACCGCCAGAAGGTTT-1	0.132983	Medulla
POD	CACCGCCAGAAGGTTT-1	0	Medulla
PT-S1	CACCGCCAGAAGGTTT-1	0	Medulla
PT-S3	CACCGCCAGAAGGTTT-1	0	Medulla
C-TAL	CACCGCCAGAAGGTTT-1	0.142229	Medulla
EC-GC	CACCGCCAGAAGGTTT-1	0	Medulla
PT-S2	CACCGCCAGAAGGTTT-1	0	Medulla
M-TAL	CACGAAAGTTAGTCCC-1	0	Medulla
POD	CACGAAAGTTAGTCCC-1	0	Medulla
PT-S1	CACGAAAGTTAGTCCC-1	0	Medulla
PT-S3	CACGAAAGTTAGTCCC-1	0	Medulla
C-TAL	CACGAAAGTTAGTCCC-1	0	Medulla
EC-GC	CACGAAAGTTAGTCCC-1	0	Medulla
PT-S2	CACGAAAGTTAGTCCC-1	0	Medulla
M-TAL	CACGCAGCGAGGCTTT-1	0.268409	Medulla
POD	CACGCAGCGAGGCTTT-1	0	Medulla
PT-S1	CACGCAGCGAGGCTTT-1	0	Medulla
PT-S3	CACGCAGCGAGGCTTT-1	0	Medulla
C-TAL	CACGCAGCGAGGCTTT-1	0.184667	Medulla
EC-GC	CACGCAGCGAGGCTTT-1	0.00697619	Medulla
PT-S2	CACGCAGCGAGGCTTT-1	0	Medulla
M-TAL	CACTCTCAAGCATCGA-1	0.324699	Medulla
POD	CACTCTCAAGCATCGA-1	0	Medulla
PT-S1	CACTCTCAAGCATCGA-1	0	Medulla
PT-S3	CACTCTCAAGCATCGA-1	0	Medulla
C-TAL	CACTCTCAAGCATCGA-1	0.325613	Medulla
EC-GC	CACTCTCAAGCATCGA-1	0	Medulla
PT-S2	CACTCTCAAGCATCGA-1	0	Medulla
M-TAL	CACTGACGATTGTGGA-1	0.106561	Medulla
POD	CACTGACGATTGTGGA-1	0	Medulla
PT-S1	CACTGACGATTGTGGA-1	0	Medulla
PT-S3	CACTGACGATTGTGGA-1	0	Medulla
C-TAL	CACTGACGATTGTGGA-1	0.859876	Medulla
EC-GC	CACTGACGATTGTGGA-1	0	Medulla
PT-S2	CACTGACGATTGTGGA-1	0	Medulla
M-TAL	CAGACCTGTAAGTGTT-1	0.28886	Medulla
POD	CAGACCTGTAAGTGTT-1	0	Medulla
PT-S1	CAGACCTGTAAGTGTT-1	0.00909859	Medulla
PT-S3	CAGACCTGTAAGTGTT-1	0	Medulla
C-TAL	CAGACCTGTAAGTGTT-1	0.16327	Medulla
EC-GC	CAGACCTGTAAGTGTT-1	0	Medulla
PT-S2	CAGACCTGTAAGTGTT-1	0	Medulla
M-TAL	CAGAGCATGAGCTTGC-1	0	Medulla
POD	CAGAGCATGAGCTTGC-1	0	Medulla
PT-S1	CAGAGCATGAGCTTGC-1	0	Medulla
PT-S3	CAGAGCATGAGCTTGC-1	0	Medulla
C-TAL	CAGAGCATGAGCTTGC-1	0	Medulla
EC-GC	CAGAGCATGAGCTTGC-1	0	Medulla
PT-S2	CAGAGCATGAGCTTGC-1	0	Medulla
M-TAL	CAGATAATGGGCGGGT-1	0.0066864	Medulla
POD	CAGATAATGGGCGGGT-1	0	Medulla
PT-S1	CAGATAATGGGCGGGT-1	0.0028867	Medulla
PT-S3	CAGATAATGGGCGGGT-1	0.0281979	Medulla
C-TAL	CAGATAATGGGCGGGT-1	0.0317895	Medulla
EC-GC	CAGATAATGGGCGGGT-1	0	Medulla
PT-S2	CAGATAATGGGCGGGT-1	0	Medulla
M-TAL	CAGATATGAAGATGAC-1	0.527517	Medulla
POD	CAGATATGAAGATGAC-1	0	Medulla
PT-S1	CAGATATGAAGATGAC-1	0.0912185	Medulla
PT-S3	CAGATATGAAGATGAC-1	0.0112554	Medulla
C-TAL	CAGATATGAAGATGAC-1	0.274369	Medulla
EC-GC	CAGATATGAAGATGAC-1	0	Medulla
PT-S2	CAGATATGAAGATGAC-1	0	Medulla
M-TAL	CAGATCCTGGTTTGAA-1	0	Medulla
POD	CAGATCCTGGTTTGAA-1	0.11768	Medulla
PT-S1	CAGATCCTGGTTTGAA-1	0	Medulla
PT-S3	CAGATCCTGGTTTGAA-1	0	Medulla
C-TAL	CAGATCCTGGTTTGAA-1	0.00916145	Medulla
EC-GC	CAGATCCTGGTTTGAA-1	0	Medulla
PT-S2	CAGATCCTGGTTTGAA-1	0	Medulla
M-TAL	CAGCAGCCCGTTCCTT-1	0	Medulla
POD	CAGCAGCCCGTTCCTT-1	0	Medulla
PT-S1	CAGCAGCCCGTTCCTT-1	0	Medulla
PT-S3	CAGCAGCCCGTTCCTT-1	0	Medulla
C-TAL	CAGCAGCCCGTTCCTT-1	0	Medulla
EC-GC	CAGCAGCCCGTTCCTT-1	0	Medulla
PT-S2	CAGCAGCCCGTTCCTT-1	0	Medulla
M-TAL	CAGCTCGACAAGTTAA-1	0.00385166	Medulla
POD	CAGCTCGACAAGTTAA-1	0	Medulla
PT-S1	CAGCTCGACAAGTTAA-1	0	Medulla
PT-S3	CAGCTCGACAAGTTAA-1	0	Medulla
C-TAL	CAGCTCGACAAGTTAA-1	0.0256103	Medulla
EC-GC	CAGCTCGACAAGTTAA-1	0.00296528	Medulla
PT-S2	CAGCTCGACAAGTTAA-1	0	Medulla
M-TAL	CAGCTTAGTAGGTAGC-1	0.0281215	Medulla
POD	CAGCTTAGTAGGTAGC-1	0	Medulla
PT-S1	CAGCTTAGTAGGTAGC-1	0	Medulla
PT-S3	CAGCTTAGTAGGTAGC-1	0	Medulla
C-TAL	CAGCTTAGTAGGTAGC-1	0.0168644	Medulla
EC-GC	CAGCTTAGTAGGTAGC-1	0	Medulla
PT-S2	CAGCTTAGTAGGTAGC-1	0	Medulla
M-TAL	CAGGCAGTCTTACCAG-1	0	Medulla
POD	CAGGCAGTCTTACCAG-1	0	Medulla
PT-S1	CAGGCAGTCTTACCAG-1	0	Medulla
PT-S3	CAGGCAGTCTTACCAG-1	0	Medulla
C-TAL	CAGGCAGTCTTACCAG-1	0	Medulla
EC-GC	CAGGCAGTCTTACCAG-1	0	Medulla
PT-S2	CAGGCAGTCTTACCAG-1	0	Medulla
M-TAL	CAGTTCAAATTGACAC-1	0.160067	Medulla
POD	CAGTTCAAATTGACAC-1	0	Medulla
PT-S1	CAGTTCAAATTGACAC-1	0	Medulla
PT-S3	CAGTTCAAATTGACAC-1	0	Medulla
C-TAL	CAGTTCAAATTGACAC-1	0.109939	Medulla
EC-GC	CAGTTCAAATTGACAC-1	0	Medulla
PT-S2	CAGTTCAAATTGACAC-1	0	Medulla
M-TAL	CAGTTCGAGGACCCGA-1	0.382416	Medulla
POD	CAGTTCGAGGACCCGA-1	0	Medulla
PT-S1	CAGTTCGAGGACCCGA-1	0	Medulla
PT-S3	CAGTTCGAGGACCCGA-1	0	Medulla
C-TAL	CAGTTCGAGGACCCGA-1	0.335173	Medulla
EC-GC	CAGTTCGAGGACCCGA-1	0	Medulla
PT-S2	CAGTTCGAGGACCCGA-1	0	Medulla
M-TAL	CATAAGCTCTCCGTCT-1	0.00985118	Medulla
POD	CATAAGCTCTCCGTCT-1	0	Medulla
PT-S1	CATAAGCTCTCCGTCT-1	0	Medulla
PT-S3	CATAAGCTCTCCGTCT-1	0	Medulla
C-TAL	CATAAGCTCTCCGTCT-1	0	Medulla
EC-GC	CATAAGCTCTCCGTCT-1	0	Medulla
PT-S2	CATAAGCTCTCCGTCT-1	0	Medulla
M-TAL	CATACCCGTACCCAGT-1	0	Medulla
POD	CATACCCGTACCCAGT-1	0	Medulla
PT-S1	CATACCCGTACCCAGT-1	0	Medulla
PT-S3	CATACCCGTACCCAGT-1	0	Medulla
C-TAL	CATACCCGTACCCAGT-1	0	Medulla
EC-GC	CATACCCGTACCCAGT-1	0	Medulla
PT-S2	CATACCCGTACCCAGT-1	0	Medulla
M-TAL	CATACGAACTAGCTGG-1	0	Medulla
POD	CATACGAACTAGCTGG-1	0	Medulla
PT-S1	CATACGAACTAGCTGG-1	0	Medulla
PT-S3	CATACGAACTAGCTGG-1	0	Medulla
C-TAL	CATACGAACTAGCTGG-1	0	Medulla
EC-GC	CATACGAACTAGCTGG-1	0	Medulla
PT-S2	CATACGAACTAGCTGG-1	0	Medulla
M-TAL	CATACTTCTTTCTCCG-1	0.212155	Medulla
POD	CATACTTCTTTCTCCG-1	0	Medulla
PT-S1	CATACTTCTTTCTCCG-1	0.0121951	Medulla
PT-S3	CATACTTCTTTCTCCG-1	0	Medulla
C-TAL	CATACTTCTTTCTCCG-1	0.286283	Medulla
EC-GC	CATACTTCTTTCTCCG-1	0	Medulla
PT-S2	CATACTTCTTTCTCCG-1	0	Medulla
M-TAL	CATAGAGGAGATACTA-1	0	Medulla
POD	CATAGAGGAGATACTA-1	0	Medulla
PT-S1	CATAGAGGAGATACTA-1	0	Medulla
PT-S3	CATAGAGGAGATACTA-1	0	Medulla
C-TAL	CATAGAGGAGATACTA-1	0.000896624	Medulla
EC-GC	CATAGAGGAGATACTA-1	0	Medulla
PT-S2	CATAGAGGAGATACTA-1	0	Medulla
M-TAL	CATAGTCAAATACATA-1	0	Medulla
POD	CATAGTCAAATACATA-1	0	Medulla
PT-S1	CATAGTCAAATACATA-1	0	Medulla
PT-S3	CATAGTCAAATACATA-1	0.572442	Medulla
C-TAL	CATAGTCAAATACATA-1	0	Medulla
EC-GC	CATAGTCAAATACATA-1	0	Medulla
PT-S2	CATAGTCAAATACATA-1	0	Medulla
M-TAL	CATCCAATATAGTTTG-1	0.793624	Medulla
POD	CATCCAATATAGTTTG-1	0	Medulla
PT-S1	CATCCAATATAGTTTG-1	0.000989407	Medulla
PT-S3	CATCCAATATAGTTTG-1	0	Medulla
C-TAL	CATCCAATATAGTTTG-1	0.115745	Medulla
EC-GC	CATCCAATATAGTTTG-1	0	Medulla
PT-S2	CATCCAATATAGTTTG-1	0	Medulla
M-TAL	CATCCCGAGATTCATA-1	0	Medulla
POD	CATCCCGAGATTCATA-1	0	Medulla
PT-S1	CATCCCGAGATTCATA-1	0.000634448	Medulla
PT-S3	CATCCCGAGATTCATA-1	0.160654	Medulla
C-TAL	CATCCCGAGATTCATA-1	0	Medulla
EC-GC	CATCCCGAGATTCATA-1	0	Medulla
PT-S2	CATCCCGAGATTCATA-1	0	Medulla
M-TAL	CATGATCGCTTTGAGA-1	0	Medulla
POD	CATGATCGCTTTGAGA-1	0	Medulla
PT-S1	CATGATCGCTTTGAGA-1	0	Medulla
PT-S3	CATGATCGCTTTGAGA-1	0	Medulla
C-TAL	CATGATCGCTTTGAGA-1	0	Medulla
EC-GC	CATGATCGCTTTGAGA-1	0	Medulla
PT-S2	CATGATCGCTTTGAGA-1	0	Medulla
M-TAL	CATGCGACCAGTTTAA-1	0.343363	Medulla
POD	CATGCGACCAGTTTAA-1	0	Medulla
PT-S1	CATGCGACCAGTTTAA-1	0.0145194	Medulla
PT-S3	CATGCGACCAGTTTAA-1	0	Medulla
C-TAL	CATGCGACCAGTTTAA-1	0.464752	Medulla
EC-GC	CATGCGACCAGTTTAA-1	0	Medulla
PT-S2	CATGCGACCAGTTTAA-1	0.0108843	Medulla
M-TAL	CATGGTATTAGTTTGT-1	0	Medulla
POD	CATGGTATTAGTTTGT-1	0	Medulla
PT-S1	CATGGTATTAGTTTGT-1	0	Medulla
PT-S3	CATGGTATTAGTTTGT-1	0	Medulla
C-TAL	CATGGTATTAGTTTGT-1	0.00673833	Medulla
EC-GC	CATGGTATTAGTTTGT-1	0	Medulla
PT-S2	CATGGTATTAGTTTGT-1	0	Medulla
M-TAL	CATGGTCTAGATACCG-1	0.178052	Medulla
POD	CATGGTCTAGATACCG-1	0	Medulla
PT-S1	CATGGTCTAGATACCG-1	0	Medulla
PT-S3	CATGGTCTAGATACCG-1	0	Medulla
C-TAL	CATGGTCTAGATACCG-1	0.0879879	Medulla
EC-GC	CATGGTCTAGATACCG-1	0	Medulla
PT-S2	CATGGTCTAGATACCG-1	0	Medulla
M-TAL	CATGGTTTATTAATCA-1	0.211504	Medulla
POD	CATGGTTTATTAATCA-1	0	Medulla
PT-S1	CATGGTTTATTAATCA-1	0	Medulla
PT-S3	CATGGTTTATTAATCA-1	0	Medulla
C-TAL	CATGGTTTATTAATCA-1	0.140634	Medulla
EC-GC	CATGGTTTATTAATCA-1	0	Medulla
PT-S2	CATGGTTTATTAATCA-1	0	Medulla
M-TAL	CATTACATAGATTGTG-1	0.36754	Medulla
POD	CATTACATAGATTGTG-1	0	Medulla
PT-S1	CATTACATAGATTGTG-1	0	Medulla
PT-S3	CATTACATAGATTGTG-1	0	Medulla
C-TAL	CATTACATAGATTGTG-1	0.222074	Medulla
EC-GC	CATTACATAGATTGTG-1	0	Medulla
PT-S2	CATTACATAGATTGTG-1	0.0521381	Medulla
M-TAL	CATTACGCAGGAAGGG-1	0.672049	Medulla
POD	CATTACGCAGGAAGGG-1	0	Medulla
PT-S1	CATTACGCAGGAAGGG-1	0.00284056	Medulla
PT-S3	CATTACGCAGGAAGGG-1	0	Medulla
C-TAL	CATTACGCAGGAAGGG-1	0.220428	Medulla
EC-GC	CATTACGCAGGAAGGG-1	0	Medulla
PT-S2	CATTACGCAGGAAGGG-1	0	Medulla
M-TAL	CATTATCCCATTAACG-1	0	Medulla
POD	CATTATCCCATTAACG-1	0	Medulla
PT-S1	CATTATCCCATTAACG-1	0	Medulla
PT-S3	CATTATCCCATTAACG-1	0	Medulla
C-TAL	CATTATCCCATTAACG-1	0	Medulla
EC-GC	CATTATCCCATTAACG-1	0	Medulla
PT-S2	CATTATCCCATTAACG-1	0	Medulla
M-TAL	CATTCCCATTCCGTCG-1	0	Medulla
POD	CATTCCCATTCCGTCG-1	0	Medulla
PT-S1	CATTCCCATTCCGTCG-1	0	Medulla
PT-S3	CATTCCCATTCCGTCG-1	0	Medulla
C-TAL	CATTCCCATTCCGTCG-1	0	Medulla
EC-GC	CATTCCCATTCCGTCG-1	0	Medulla
PT-S2	CATTCCCATTCCGTCG-1	0	Medulla
M-TAL	CCAACCTTATGTAACT-1	0	Medulla
POD	CCAACCTTATGTAACT-1	0	Medulla
PT-S1	CCAACCTTATGTAACT-1	0	Medulla
PT-S3	CCAACCTTATGTAACT-1	0	Medulla
C-TAL	CCAACCTTATGTAACT-1	0	Medulla
EC-GC	CCAACCTTATGTAACT-1	0	Medulla
PT-S2	CCAACCTTATGTAACT-1	0	Medulla
M-TAL	CCAACGATGCACTGAT-1	0.420864	Medulla
POD	CCAACGATGCACTGAT-1	0	Medulla
PT-S1	CCAACGATGCACTGAT-1	0	Medulla
PT-S3	CCAACGATGCACTGAT-1	0	Medulla
C-TAL	CCAACGATGCACTGAT-1	0.251446	Medulla
EC-GC	CCAACGATGCACTGAT-1	0	Medulla
PT-S2	CCAACGATGCACTGAT-1	0	Medulla
M-TAL	CCAAGGTTGCCCTTTC-1	0.449203	Medulla
POD	CCAAGGTTGCCCTTTC-1	0	Medulla
PT-S1	CCAAGGTTGCCCTTTC-1	0	Medulla
PT-S3	CCAAGGTTGCCCTTTC-1	0	Medulla
C-TAL	CCAAGGTTGCCCTTTC-1	0.233129	Medulla
EC-GC	CCAAGGTTGCCCTTTC-1	0	Medulla
PT-S2	CCAAGGTTGCCCTTTC-1	0	Medulla
M-TAL	CCAATAGTGCCGTCGA-1	0	Medulla
POD	CCAATAGTGCCGTCGA-1	0	Medulla
PT-S1	CCAATAGTGCCGTCGA-1	0	Medulla
PT-S3	CCAATAGTGCCGTCGA-1	0	Medulla
C-TAL	CCAATAGTGCCGTCGA-1	0	Medulla
EC-GC	CCAATAGTGCCGTCGA-1	0	Medulla
PT-S2	CCAATAGTGCCGTCGA-1	0	Medulla
M-TAL	CCACAATGTACGTCTT-1	0.0143922	Medulla
POD	CCACAATGTACGTCTT-1	0	Medulla
PT-S1	CCACAATGTACGTCTT-1	9.2187e-05	Medulla
PT-S3	CCACAATGTACGTCTT-1	0	Medulla
C-TAL	CCACAATGTACGTCTT-1	0.00521481	Medulla
EC-GC	CCACAATGTACGTCTT-1	0	Medulla
PT-S2	CCACAATGTACGTCTT-1	0	Medulla
M-TAL	CCACATGGCTCTTTAT-1	0.521255	Medulla
POD	CCACATGGCTCTTTAT-1	0	Medulla
PT-S1	CCACATGGCTCTTTAT-1	0	Medulla
PT-S3	CCACATGGCTCTTTAT-1	0	Medulla
C-TAL	CCACATGGCTCTTTAT-1	0.316735	Medulla
EC-GC	CCACATGGCTCTTTAT-1	0	Medulla
PT-S2	CCACATGGCTCTTTAT-1	0	Medulla
M-TAL	CCACTATCCGGGTCAC-1	0.30462	Medulla
POD	CCACTATCCGGGTCAC-1	0	Medulla
PT-S1	CCACTATCCGGGTCAC-1	0.0258195	Medulla
PT-S3	CCACTATCCGGGTCAC-1	0	Medulla
C-TAL	CCACTATCCGGGTCAC-1	0.214061	Medulla
EC-GC	CCACTATCCGGGTCAC-1	0	Medulla
PT-S2	CCACTATCCGGGTCAC-1	0	Medulla
M-TAL	CCACTGGTGGCTGGTT-1	0	Medulla
POD	CCACTGGTGGCTGGTT-1	0	Medulla
PT-S1	CCACTGGTGGCTGGTT-1	0	Medulla
PT-S3	CCACTGGTGGCTGGTT-1	0	Medulla
C-TAL	CCACTGGTGGCTGGTT-1	0.0104906	Medulla
EC-GC	CCACTGGTGGCTGGTT-1	0	Medulla
PT-S2	CCACTGGTGGCTGGTT-1	0	Medulla
M-TAL	CCAGATAGTTGAGTGA-1	0.0486954	Medulla
POD	CCAGATAGTTGAGTGA-1	0	Medulla
PT-S1	CCAGATAGTTGAGTGA-1	0	Medulla
PT-S3	CCAGATAGTTGAGTGA-1	0	Medulla
C-TAL	CCAGATAGTTGAGTGA-1	0.120154	Medulla
EC-GC	CCAGATAGTTGAGTGA-1	0.0350847	Medulla
PT-S2	CCAGATAGTTGAGTGA-1	0	Medulla
M-TAL	CCAGCTGATGGTACTT-1	0	Medulla
POD	CCAGCTGATGGTACTT-1	0	Medulla
PT-S1	CCAGCTGATGGTACTT-1	0	Medulla
PT-S3	CCAGCTGATGGTACTT-1	0	Medulla
C-TAL	CCAGCTGATGGTACTT-1	0	Medulla
EC-GC	CCAGCTGATGGTACTT-1	0	Medulla
PT-S2	CCAGCTGATGGTACTT-1	0	Medulla
M-TAL	CCAGGGACGTGGCCTC-1	0.0206369	Medulla
POD	CCAGGGACGTGGCCTC-1	0	Medulla
PT-S1	CCAGGGACGTGGCCTC-1	0	Medulla
PT-S3	CCAGGGACGTGGCCTC-1	0	Medulla
C-TAL	CCAGGGACGTGGCCTC-1	0.00017274	Medulla
EC-GC	CCAGGGACGTGGCCTC-1	0	Medulla
PT-S2	CCAGGGACGTGGCCTC-1	0	Medulla
M-TAL	CCAGTAGTCTGATCCA-1	0.0110264	Medulla
POD	CCAGTAGTCTGATCCA-1	0	Medulla
PT-S1	CCAGTAGTCTGATCCA-1	0.00538295	Medulla
PT-S3	CCAGTAGTCTGATCCA-1	0.00124023	Medulla
C-TAL	CCAGTAGTCTGATCCA-1	0.0148236	Medulla
EC-GC	CCAGTAGTCTGATCCA-1	0	Medulla
PT-S2	CCAGTAGTCTGATCCA-1	0	Medulla
M-TAL	CCAGTCAAATCTCTTA-1	0	Medulla
POD	CCAGTCAAATCTCTTA-1	0	Medulla
PT-S1	CCAGTCAAATCTCTTA-1	0	Medulla
PT-S3	CCAGTCAAATCTCTTA-1	0	Medulla
C-TAL	CCAGTCAAATCTCTTA-1	0.00322005	Medulla
EC-GC	CCAGTCAAATCTCTTA-1	0	Medulla
PT-S2	CCAGTCAAATCTCTTA-1	0	Medulla
M-TAL	CCATAACCTGTGCAGT-1	0	Medulla
POD	CCATAACCTGTGCAGT-1	0	Medulla
PT-S1	CCATAACCTGTGCAGT-1	0.00222484	Medulla
PT-S3	CCATAACCTGTGCAGT-1	0.0133819	Medulla
C-TAL	CCATAACCTGTGCAGT-1	0.00479174	Medulla
EC-GC	CCATAACCTGTGCAGT-1	0	Medulla
PT-S2	CCATAACCTGTGCAGT-1	0	Medulla
M-TAL	CCATACCTTTACTTGT-1	0.0678474	Medulla
POD	CCATACCTTTACTTGT-1	0	Medulla
PT-S1	CCATACCTTTACTTGT-1	0	Medulla
PT-S3	CCATACCTTTACTTGT-1	0	Medulla
C-TAL	CCATACCTTTACTTGT-1	0.140447	Medulla
EC-GC	CCATACCTTTACTTGT-1	0	Medulla
PT-S2	CCATACCTTTACTTGT-1	0	Medulla
M-TAL	CCATGTTCATCTATAT-1	0	Medulla
POD	CCATGTTCATCTATAT-1	0	Medulla
PT-S1	CCATGTTCATCTATAT-1	0	Medulla
PT-S3	CCATGTTCATCTATAT-1	0	Medulla
C-TAL	CCATGTTCATCTATAT-1	0	Medulla
EC-GC	CCATGTTCATCTATAT-1	0	Medulla
PT-S2	CCATGTTCATCTATAT-1	0	Medulla
M-TAL	CCATTAGCGATAATCC-1	0.505708	Medulla
POD	CCATTAGCGATAATCC-1	0	Medulla
PT-S1	CCATTAGCGATAATCC-1	0	Medulla
PT-S3	CCATTAGCGATAATCC-1	0	Medulla
[truncated: 7,556 more rows]
