# Supplementary material for: An atlas of healthy and injured cell states and niches in the human kidney
Source: Nature. 2023 Jul 19;619(7970):585–94. doi: 10.1038/s41586-023-05769-3 (PMC10356613; doi:10.1038/s41586-023-05769-3)
Supplement: Supplementary file 16 — Source Data Extended Data Fig. 6 [file 41586_2023_5769_MOESM16_ESM.xlsx]

## Sheet: EDFig6c
	Control	4hours	12hours	2days	14days	6weeks
reference	0.973577	0.497038	0.553778	0.770544	0.785477	0.936282
degenerative	0.019026	0.387938	0.323211	0.087221	0.107016	0.0294545
cycling	0.00491684	0.00387722	0.0068188	0.104914	0.015911	0.00671242
adaptive - epi	0.000598572	0.109747	0.110737	0.0279909	0.080661	0.0188348
adaptive - str	0.00188123	0.00140011	0.00545504	0.00933029	0.0108736	0.00866603
transitioning	0	0	0	0	6.14326e-05	5.00927e-05

## Sheet: EDFig6d
	POD	PEC	PT-S1	PT-S2	PT-S3	aPT	cycPT	dPT	dPT/DTL	DTL2	DTL1	aTAL1	aTAL2	M-TAL	dM-TAL	C-TAL	MD	DCT1	DCT2	cycDCT	CNT	CNT-PC	cycCNT	CCD-PC	OMCD-PC	dOMCD-PC	IMCD	dIMCD	CCD-IC-A	dC-IC-A	OMCD-IC-A	IC-B	EC-GC	EC-AEA	EC-DVR	EC-PTC	dEC-PTC	EC-AVR	cycEC	EC-LYM	MC	VSMC	VSMC/P	MYOF	cycMYOF	FIB	M-FIB	dM-FIB	aFIB
Control	0.166915	0.0729927	0.371259	0.5	0.474938	0.0036305	0.0111842	0.0276304	0	0.216216	0.487835	0.00323887	0.00158479	0.141711	0	0.303696	0.119048	0.257928	0.395564	0.0677966	0.284588	0.153846	0.105263	0.245272	0.19863	0.289286	0.122873	0.0935484	0.183475	0	0.261603	0.263758	0.538462	0.180952	0.153488	0.301251	0.0517241	0.454288	0.22082	0.172414	0.325	0.147368	0.247126	0.0361446	0.0327869	0.230244	0.522581	0.252747	0.0991501
4hours	0.169896	0.00729927	0.0179883	0	0.0121464	0.24284	0.0157895	0.348083	0.358491	0	0.00608273	0.136032	0.394612	0.219251	0	0.0380406	0.115079	0.137421	0.00184843	0.101695	0.110394	0	0.0526316	0.0579622	0.0684932	0.00357143	0.153875	0.0822581	0.0498177	0	0.0780591	0.133557	0.0213675	0.12381	0.0697674	0.082855	0.336207	0.0263902	0.00946372	0.0344828	0.15	0.105263	0.0747126	0.0200803	0	0.0643902	0.0451613	0.164835	0.0226629
12hours	0.183308	0.0583942	0.000749513	0	0.000153752	0.252925	0.0164474	0.329162	0.641509	0	0.0255474	0.210526	0.524564	0.231016	0.15	0.0039476	0.111111	0.0984048	0	0.0169492	0.0358423	0	0	0.0640635	0.0547945	0.0107143	0.364083	0.301613	0.118469	0.0833333	0.0337553	0.101342	0.102564	0.152381	0.223256	0.256512	0.0862069	0.0848256	0.132492	0.103448	0.075	0.0210526	0.149425	0.204819	0.0163934	0.24439	0.148387	0.296703	0.0254958
2days	0.120715	0.0364964	0.205666	0.0714286	0.0313653	0.0540541	0.840789	0.0907999	0	0	0.0498783	0.202429	0.0332805	0.111497	0.65	0.0782343	0.178571	0.100327	0.0499076	0.474576	0.0820789	0.0769231	0.473684	0.0964002	0.130137	0.232143	0.130435	0.345161	0.105103	0.666667	0.056962	0.0758389	0.0641026	0.171429	0.0604651	0.112583	0.413793	0.0584354	0.255521	0.172414	0.125	0.231579	0.143678	0.329317	0.819672	0.118537	0.0516129	0.043956	0.150142
14days	0.140089	0.306569	0.175036	0.285714	0.149293	0.36789	0.0953947	0.161678	0	0.486486	0.226277	0.305263	0.0380349	0.135294	0.05	0.231742	0.253968	0.201038	0.18854	0.271186	0.203584	0.769231	0.210526	0.235509	0.143836	0.125	0.0880907	0.114516	0.208991	0.0833333	0.242616	0.191275	0.0641026	0.0857143	0.116279	0.0843267	0.0603448	0.072573	0.167192	0.172414	0.15	0.136842	0.16092	0.208835	0.0819672	0.112195	0.0967742	0.10989	0.354108
6weeks	0.219076	0.518248	0.229301	0.142857	0.332103	0.0786608	0.0203947	0.0426469	0	0.297297	0.20438	0.14251	0.00792393	0.16123	0.15	0.344339	0.222222	0.204882	0.36414	0.0677966	0.283513	0	0.157895	0.300793	0.40411	0.339286	0.140643	0.0629032	0.334143	0.166667	0.327004	0.234228	0.209402	0.285714	0.376744	0.162472	0.0517241	0.303487	0.214511	0.344828	0.175	0.357895	0.224138	0.200803	0.0491803	0.230244	0.135484	0.131868	0.348442
[truncated: 10 more columns]
