# Supplementary material for: An atlas of healthy and injured cell states and niches in the human kidney
Source: Nature. 2023 Jul 19;619(7970):585–94. doi: 10.1038/s41586-023-05769-3 (PMC10356613; doi:10.1038/s41586-023-05769-3)
Supplement: Supplementary file 17 — Source Data Extended Data Fig. 8 [file 41586_2023_5769_MOESM17_ESM.xlsx]

## Sheet: panel_b_tsne_Neghborhoods
tsneX	tsneY	neighborhood
1.83371	-26.1586	10
-5.10511	-7.84252	3
-5.70924	-7.49514	3
4.63895	-3.81122	7
-1.09748	-14.9539	3
8.79389	-18.5835	2
-2.49094	12.2555	5
-15.9016	-20.2837	1
-0.173616	18.245	5
-4.68854	8.25043	5
-3.24607	-4.39147	3
15.1893	-4.10387	7
-15.8227	-20.4063	1
12.122	-5.21344	7
6.95664	-2.81147	7
24.6559	6.28489	11
17.4778	-6.56761	7
20.9751	0.931819	11
6.31112	-17.9353	3
7.43555	-1.21758	7
8.06016	-1.72448	7
-19.7199	13.6349	8
1.12284	-29.5052	10
5.28681	-1.58125	7
-16.4531	9.4359	8
-3.5537	18.0208	5
-31.0794	-8.11059	9
0.738755	21.0601	4
1.7596	-7.98151	7
-4.2418	-12.853	3
-7.72664	-12.9626	3
-11.8658	-10.4224	3
-3.58203	-1.65078	3
10.2627	-0.234351	7
-4.55393	-11.2572	3
-12.7888	0.949159	9
15.6604	25.4785	13
-3.58151	-4.91552	3
0.443952	9.41305	5
6.53562	0.252269	7
-4.82373	-6.54795	3
-1.07696	-24.236	10
-10.6612	-7.20225	3
-5.09591	-14.4294	3
2.46325	-2.54288	7
-17.1196	15.1223	8
13.7029	-23.5551	2
-14.8913	-15.2956	1
5.58654	16.7867	5
15.4743	-24.8877	2
22.1623	5.23125	11
33.2043	-10.1811	12
-21.5634	12.0507	8
16.6349	-25.3937	2
10.2621	-1.93253	7
-14.5216	11.225	8
15.3964	-5.61253	7
12.2079	-22.2594	2
-10.3725	-10.973	3
8.3183	-7.70328	7
-11.5544	-1.28677	9
31.0578	10.4034	11
6.72661	-1.43145	7
-12.5291	-5.70024	3
-22.5399	14.8163	8
9.71148	-6.77294	7
-10.7364	-10.4568	3
5.31048	20.3975	4
-4.2835	-9.04737	3
-15.9329	-11.0729	3
-5.14282	-14.513	3
6.57989	-5.49829	7
-17.5407	-17.3841	1
-0.75504	25.2175	4
-25.5438	-8.87034	9
-26.6119	-10.4377	9
-12.9266	1.18003	9
3.31684	-0.117354	7
0.592071	6.3348	5
-4.95055	-5.64161	3
-10.4609	-10.7046	3
-24.3624	-1.11195	14
30.8041	-13.6924	12
-21.5333	-1.15684	14
14.7903	-4.51205	7
9.38113	-3.92928	7
8.30967	-2.40495	7
5.57213	10.5495	5
3.97788	-6.13373	3
-14.364	-9.1441	3
-16.9954	-7.05578	14
-17.5497	-13.0773	1
-17.8143	15.354	8
13.4507	-5.18445	7
29.1	11.2483	11
27.2593	-15.6184	12
2.46282	21.1836	4
-4.83113	-8.06821	3
11.8003	-2.93336	7
0.0113276	-27.7746	10
1.19682	-14.0988	13
17.2039	-26.9929	2
-5.28988	-6.93531	3
-2.12517	-8.6296	3
-14.5962	12.3529	8
13.0361	19.3613	13
27.939	-15.7502	12
-0.739781	-25.533	10
3.4657	0.20844	7
-1.51746	-31.807	10
-22.052	-0.145667	14
8.53492	-17.9397	2
15.3769	-6.21857	7
5.56325	-1.71355	7
10.8146	17.2375	13
-12.3023	-5.651	3
-3.58407	-4.36271	3
3.11604	1.55584	7
-19.5854	-1.63286	14
-16.512	-10.0789	7
-23.4351	-1.5281	14
2.9656	-2.14304	7
8.45936	17.2958	13
2.43625	24.326	4
-11.2327	-8.05763	3
5.17771	8.94623	5
17.02	19.7836	13
-4.85373	-9.46559	3
-14.2864	-15.6262	1
24.9922	10.0671	11
1.99786	29.7196	4
-29.8145	-11.2278	9
2.54345	8.74504	5
-17.7341	-15.0406	1
6.83118	-7.11649	7
-2.88405	-1.86758	3
-17.5105	9.9862	8
-13.5343	-10.1053	3
-11.4308	19.3054	8
-17.6157	-9.08528	3
2.13377	7.21883	5
-5.24753	-28.0357	10
0.210962	-33.7132	10
-11.5582	-10.7652	3
-12.1535	-4.97906	3
-5.82487	4.94644	3
-11.149	12.4627	8
-20.3967	-15.2039	14
-20.8363	14.9475	8
-10.3556	-10.2578	3
8.4627	-7.49627	7
-3.39376	13.9801	5
12.1724	3.50187	7
17.8188	3.74718	3
-24.6341	0.238802	14
-11.9864	-0.355472	9
-20.4461	-9.94415	9
-1.25817	-24.2828	10
11.1853	-22.9608	2
2.09012	0.983516	7
-21.5174	-5.11538	14
10.6751	-21.1963	2
19.2553	2.32625	11
-14.9021	-6.43489	3
-5.01567	-9.87493	3
21.0338	6.81001	11
-15.5636	-9.13237	3
-16.4413	-10.0008	3
-18.2576	-21.5892	1
31.6002	10.6066	11
15.1971	-0.917984	7
-4.16257	-1.91574	3
7.80056	-1.65058	7
17.5625	-8.12352	7
-17.9723	-16.6033	1
12.945	-9.51889	7
-0.877187	-11.7897	3
4.14059	-3.96254	7
-3.69306	-5.16397	3
9.38256	-2.4861	7
5.6866	25.5171	4
-18.927	18.8123	8
-6.64176	-10.8593	3
12.2593	-2.44481	7
27.4998	6.01904	11
2.71504	-3.9736	7
-1.90762	12.8845	5
-13.2074	-7.61236	3
-26.134	-6.16522	9
-15.0049	-10.5747	3
17.6127	26.4276	13
-21.048	14.3783	8
-18.1511	-18.7327	1
-15.037	-17.3697	1
-16.7082	8.13503	8
-1.32301	-5.75229	3
-13.8461	12.1035	8
-16.7514	-9.82791	3
6.1981	24.7844	4
-4.93029	-3.24952	3
-21.6362	-1.00629	14
1.81509	-31.2031	10
-18.7349	9.9654	8
-14.8567	-11.0331	3
16.854	-6.96369	7
-12.6809	0.357413	9
-6.90891	-19.3596	2
-12.8927	1.13554	9
0.632828	-32.9762	10
-24.0342	-4.96986	14
-21.023	23.2886	8
12.3853	-1.50375	7
-0.129414	-31.0023	10
-5.58447	-9.02557	3
-13.8349	10.9751	8
3.67774	-0.219963	7
-3.75668	-1.23889	3
-23.9181	-10.3766	9
-19.354	-0.9997	14
-2.00206	-5.61123	3
-26.4926	-11.403	9
-23.3262	-4.10137	14
17.3428	23.7208	13
-4.58267	-9.0702	3
11.3311	-0.866004	7
-23.8051	-0.756158	14
12.1506	2.8923	7
-11.7485	-10.5433	3
-4.28092	-12.3528	3
22.4174	9.4436	11
13.613	24.2959	13
15.345	-22.7229	2
-18.0474	-23.9086	1
2.8406	4.72187	5
21.0984	1.95159	11
-17.6445	-20.7926	1
8.25524	5.65315	7
-18.1366	12.2123	8
-21.5692	-1.0432	14
3.75249	-2.51727	7
10.9408	-20.0071	2
23.2145	-0.207427	7
-3.83177	-4.96112	3
-30.75	-11.8555	9
34.4016	-10.726	12
3.0017	13.731	5
0.0734143	-24.4826	10
-8.71803	-12.366	3
8.34808	-1.2726	7
3.62694	1.52033	7
-3.35702	-6.29558	3
-5.25698	-11.3479	3
-11.1809	-10.9474	3
-21.7995	13.5673	8
18.7435	11.6985	11
-14.4686	-9.80957	3
-17.9309	-22.1905	1
-26.5095	-7.44854	9
2.02215	7.70958	5
9.49115	-6.28274	7
-21.1564	20.256	8
12.2447	-2.3583	7
-19.8439	-4.11898	14
-22.1558	-1.84087	14
-22.2982	20.318	8
12.991	-2.47576	7
-8.89974	-10.0207	3
1.82309	-9.78955	6
9.36372	-22.9809	2
0.288456	9.58493	5
-14.9905	13.4236	8
17.3742	-6.05179	7
2.91696	1.99854	7
-15.108	-8.19016	3
13.6969	-2.21233	7
3.94002	1.21411	7
-0.0110613	0.517272	3
-2.04979	10.8365	5
-18.7354	-9.71552	9
26.9434	-14.1935	12
-26.2499	-3.39469	14
-25.6796	0.690432	14
2.57659	13.9461	5
-15.9775	9.62871	8
14.5225	21.6391	13
21.0643	5.68158	11
25.3549	-16.0417	12
-23.608	-3.49108	14
0.183428	19.0066	5
11.036	-0.594244	7
3.01361	20.8196	4
11.5544	5.08235	7
-5.37131	-7.81181	3
-17.9634	-4.57964	14
-0.826	-1.07337	13
-20.2486	11.1327	8
-25.9792	-10.4315	9
13.1719	-20.6894	2
7.94826	-11.4698	7
11.0877	-1.38327	7
-27.5649	-12.4137	9
3.24554	12.8461	5
-2.47783	10.2331	5
-17.0842	8.33651	8
-12.5113	0.369582	9
3.6498	-3.13023	7
1.82535	11.7211	5
22.0079	2.56165	11
2.42172	10.9178	5
10.8714	24.0143	13
-5.78951	6.06759	5
11.1035	-22.2343	2
1.49797	-12.5329	3
-5.02622	4.26482	3
-0.297845	11.7544	5
5.12388	-0.963045	7
9.9305	-3.74793	7
15.5422	-4.8914	7
-24.7485	0.873482	14
-22.7682	-5.47858	14
-12.0479	9.98193	7
3.87463	12.0922	5
-18.9153	18.4824	8
-17.7902	12.1221	8
-21.7025	-10.7416	9
17.3007	20.4084	13
-17.7061	-24.1511	1
4.45715	0.614317	7
-23.2697	9.3143	3
-31.6489	-12.3329	9
-13.8367	8.66477	7
7.47878	-5.72221	7
10.5517	7.47128	5
10.8956	-1.42782	7
3.00842	22.4805	5
4.96655	-3.2553	7
-16.5561	-15.5467	1
-14.8212	14.202	8
-17.3713	8.74391	8
3.15303	19.6287	5
-3.89684	-2.97406	3
2.51669	12.0231	5
-19.3539	13.8846	8
32.0042	-14.2704	12
-4.24917	-8.32657	3
-16.3708	-8.82919	2
2.01813	-1.96138	7
-11.8778	-13.8651	3
19.1761	5.41921	11
-12.2034	-5.37731	3
-17.4144	-17.8726	1
0.344116	-27.8738	10
4.38812	-2.61358	7
-2.55269	-29.1518	10
-5.1981	-16.4324	3
-3.87366	-3.13443	3
5.54195	17.2917	5
24.0014	-2.10738	7
2.92985	8.20283	5
-1.26471	26.6088	4
-13.0797	-9.14752	3
2.44743	30.1607	4
3.07626	-3.73043	7
-20.234	-4.07968	14
-13.5626	13.52	8
12.6881	-1.86524	7
10.351	-0.185202	7
-12.1164	-10.6845	3
2.73643	26.4816	4
-17.9684	-14.7086	1
-25.3022	-11.915	9
-19.3861	-6.45741	14
-21.1317	-10.4411	11
-0.48425	-13.6709	3
-7.04564	3.55587	3
-5.01846	16.8013	5
0.485559	3.49915	5
-22.6536	-3.56556	14
-27.2189	-4.81569	14
-4.23376	-12.6787	3
-3.36792	-5.47844	3
-26.1624	-0.229824	14
28.3809	-17.0288	12
16.1339	-25.4916	2
-27.1573	1.2966	14
-23.2822	-0.15358	14
-13.4354	-7.60944	3
15.1502	-7.00211	7
-13.7892	11.229	8
2.01469	-0.576093	7
5.0952	-2.40368	7
21.7107	4.95676	11
-16.8376	7.70574	8
35.0812	-10.475	12
-19.1564	-14.422	1
-16.9328	-13.4188	1
1.68759	13.1938	5
13.5859	-6.40299	7
-2.85925	17.5476	5
-15.8648	-12.1464	1
-27.7717	-10.5553	9
-1.95946	-22.9926	10
-4.70805	-14.3295	3
29.855	-13.857	12
19.8858	11.8446	11
-5.96674	-9.43949	3
-5.21882	4.50167	3
-5.35601	24.2461	14
19.4659	2.96366	11
13.5659	-3.89781	7
-0.948433	10.9326	5
-4.33621	-7.08921	3
-27.7196	0.143512	14
-27.7416	0.0778545	14
-28.11	-9.33436	9
-2.38333	3.77337	5
-5.21168	-8.24382	3
9.54756	17.0489	13
-1.59443	18.0386	5
0.476781	13.8372	5
5.02739	-4.52733	7
-27.4405	-9.36834	9
-3.9121	18.1391	5
-18.3655	-1.74211	14
25.6979	-16.4315	12
-3.53532	-1.93248	3
-6.40447	-15.2194	3
0.8257	10.0256	5
-10.5956	-9.94014	3
0.0298128	26.2659	4
6.19028	-5.07728	7
-23.4147	0.184726	14
-19.6858	-3.8109	14
9.01258	22.6258	13
4.86704	-0.273786	7
-17.7044	-18.9864	1
0.243525	6.30802	5
-21.6578	19.9723	8
-18.2425	-4.62285	14
-15.2976	-9.34418	3
-22.9009	9.96379	8
9.79396	6.09053	7
-12.8648	1.08349	9
-23.8624	-0.42477	14
-6.43659	-3.91869	3
-25.1459	-11.0065	9
18.611	-7.421	7
-4.58188	-5.80127	3
-12.2332	-9.69407	3
-7.78779	5.86235	5
-28.1152	-9.03709	9
-28.8527	-9.71923	9
-3.61153	-1.57143	3
-21.6676	-5.55269	14
-21.6054	10.9759	8
-0.486449	17.7585	5
12.0237	-20.6117	2
-11.2134	-10.2096	3
16.8034	2.41567	7
-5.1334	5.05565	5
-18.1195	-18.5457	1
-1.03729	-35.5517	10
19.023	10.1363	11
-21.6133	-5.24336	14
9.03109	0.326399	7
-1.29423	-36.1645	10
6.91687	2.90725	7
4.11581	-6.21237	3
-17.7637	-19.4294	1
6.99333	-20.2932	2
25.7648	4.59286	11
28.9106	-14.1784	12
9.362	-6.4413	7
0.560598	-2.2423	3
-3.50506	-24.7021	10
10.4267	16.1305	13
-17.0851	-10.0805	7
3.6976	-3.11715	7
1.69512	-0.845621	7
7.10487	14.8046	5
-30.2993	-5.36139	9
1.74469	17.1716	5
19.7685	5.11791	11
7.91859	1.71717	7
2.31004	25.6903	4
-17.9442	-24.3487	1
-20.3286	-7.3823	9
-9.24252	18.9438	5
15.79	-24.4778	2
-3.60338	-6.65844	3
-11.4921	-10.9832	3
-19.2854	23.1827	8
0.803213	-8.41551	6
-3.28257	-10.2901	3
-12.6752	-5.47198	3
-11.8389	-0.657695	9
6.98052	-1.83325	7
9.7886	-2.22887	7
-15.2817	12.593	8
-0.737808	24.2403	4
-17.6501	-20.7988	1
7.01489	-2.46802	7
17.6982	-6.69027	7
12.7088	-5.88505	7
1.68501	10.3537	5
25.1161	0.912531	11
4.24464	-9.65832	6
-26.5281	-5.75097	9
-5.10998	-7.12453	3
-3.53787	-13.0422	3
1.5723	9.52962	5
-8.41156	22.6725	4
-3.07068	-4.76199	3
-10.4078	-10.6651	3
15.7638	-26.6112	2
-17.9144	16.2537	8
-10.9718	-10.6379	3
-25.7318	-9.91221	9
13.5057	-23.2116	2
-24.9997	0.944635	14
-25.7663	-1.96885	14
-2.16174	6.90014	5
-18.9781	-15.5576	1
8.60181	1.47425	7
4.58138	-7.32313	3
-23.8719	-10.2316	9
-10.4937	-4.59801	3
7.88036	0.937583	7
-3.12124	0.0704833	3
-9.51783	-9.93027	3
3.26378	28.3297	4
17.3361	28.6012	13
35.0277	-10.4982	12
-5.14907	-14.8365	3
-24.0467	-2.17484	14
-4.98112	-16.6533	3
-17.8855	12.6672	8
-21.6651	-0.516516	14
-19.3844	-1.02287	14
-1.32543	12.3246	5
-17.7617	-19.0884	1
-23.0455	23.1341	8
-5.14322	-15.0641	3
7.88336	-1.74273	7
12.8834	-1.7988	7
10.8113	-3.73935	7
-15.9911	-14.5368	1
29.4581	10.0425	11
2.75438	7.71341	5
-15.3889	-15.7333	1
12.822	-1.82915	7
-25.9285	-3.77539	14
1.65116	-1.26343	7
2.33206	30.4821	4
5.41204	1.66571	7
0.114764	-34.9264	10
-7.42557	-5.19516	3
5.80193	1.77823	7
6.63398	-20.7262	2
-5.50598	-8.02809	3
-4.38426	-14.9941	3
7.07396	-0.594786	7
1.12905	18.6079	5
-0.699306	-13.2577	3
-5.27408	-10.8702	3
-11.4202	-0.872558	9
-2.77581	10.6461	5
12.7299	-4.27811	7
-23.0112	23.1696	8
14.4133	-4.39858	7
-10.7559	-8.4112	3
20.5623	3.14249	11
-31.8886	-12.4995	9
-3.41284	-1.92538	3
6.3671	-19.8752	2
-15.8424	11.6966	8
3.38239	-4.63636	7
-16.0929	-13.8105	1
-5.62251	-7.63287	3
-23.2435	-8.96861	9
-4.98173	-6.69564	3
10.1468	-5.84482	7
7.80441	-11.4859	7
15.6428	-26.3922	2
7.63238	21.0691	13
-14.2937	15.3757	8
17.134	28.9399	13
1.32338	-26.7684	10
-19.3482	-4.14403	14
1.64601	11.1505	5
11.7639	-0.972197	7
7.43972	-18.7991	2
33.6297	-12.2652	12
-16.9941	-9.39014	3
-23.1652	0.199624	14
-10.6624	-7.19477	3
2.39552	0.728239	7
23.2129	-0.678505	7
10.2195	-5.95805	7
-2.5131	-12.0175	3
8.93335	5.87479	7
2.286	-26.1369	10
11.3061	-16.2655	7
-14.8993	9.66896	8
-4.91839	-9.47322	3
6.54943	-5.59075	7
3.65084	-6.07214	3
7.00059	-19.4234	2
-1.13191	-13.2724	3
-12.3784	-10.9209	3
17.1431	24.4666	13
0.110091	23.0749	4
-16.9859	-6.26437	14
5.02511	-19.1854	3
-10.3633	-10.7056	3
1.19849	3.32725	5
-2.33221	-30.8099	10
1.31619	-35.7259	10
-7.52986	5.43991	3
14.815	-6.28817	7
-22.9654	-1.3034	14
7.80224	-18.9696	2
9.44335	-17.4299	2
-26.2042	0.549921	14
-21.3937	22.8473	8
-16.1469	-8.63876	3
-1.57536	-5.70603	3
-10.9229	-9.33115	3
-18.3302	-12.4411	1
3.42257	-5.07979	7
-16.9763	-10.3071	7
-22.2786	-5.31953	14
9.74607	-1.80809	7
14.5126	28.0751	13
7.3204	-17.0519	2
-25.6125	1.45186	14
12.1467	0.714682	7
-15.7812	-9.39469	3
18.7477	3.64023	3
-17.5378	12.1029	8
-12.2108	-9.31952	3
13.3201	27.3346	13
9.95275	-2.83921	7
-1.32186	6.55456	5
18.8402	-3.9861	7
12.5709	-23.9523	2
-16.0072	-19.7172	1
-5.20939	-8.40405	3
-13.8128	-1.42938	9
22.82	-0.582278	7
-27.3764	-10.1625	9
-5.47207	-9.8381	3
-21.8485	9.49388	8
14.1642	-24.4224	2
10.9827	20.0042	13
-6.37671	-13.1358	3
-0.993337	24.7201	4
-14.6218	10.8761	8
-26.1589	-6.39633	9
-3.49107	14.8667	5
-2.81169	-23.6351	10
0.76436	11.0353	5
-3.30128	8.85429	5
-18.2014	-21.716	1
32.8238	-12.8508	12
-2.31927	0.493559	3
2.50606	9.12233	5
34.1021	-11.7014	12
3.66046	18.1161	5
-5.90128	-13.8577	3
-21.6999	8.47515	3
12.0432	-23.2736	2
-23.1298	9.43712	3
23.8942	0.620111	11
-5.11729	8.10836	5
-26.9711	-9.96066	9
13.5154	-2.91673	7
-24.6306	3.9192	14
-24.5284	0.360506	14
-19.6575	-1.71897	14
-5.02302	-6.17191	3
-23.9924	-5.61124	14
21.3566	1.48643	3
-10.0376	-7.94247	3
2.6544	11.4384	5
3.58597	-5.68653	3
-29.8246	-12.4162	9
-8.87249	-10.2511	3
-3.11036	11.0892	5
-14.9793	-8.974	3
24.3038	-15.1519	12
-2.47096	12.1712	5
22.2087	14.3324	11
12.8305	-2.53822	7
-24.5119	-4.91291	14
10.7959	-3.15321	7
-2.64584	-33.1051	10
-1.99619	12.7256	5
23.4212	-13.9659	7
4.50139	10.0866	5
-16.5993	8.62775	8
13.8727	-0.12497	7
-29.0165	-3.78596	14
-7.13145	-11.5105	3
-17.6386	-5.07777	14
24.4914	13.2548	11
11.4354	-19.545	2
-8.91901	-12.6953	3
-6.59194	-6.00874	3
27.6203	-11.4952	12
6.18993	-2.39339	7
-32.4601	-9.44079	9
-25.3426	-4.34736	14
-28.9382	-9.42234	9
6.65331	8.39943	5
-2.08546	-14.4883	3
23.1905	-0.40056	7
-29.7542	-13.1354	9
12.8498	-1.871	7
14.7701	-4.81089	7
6.81958	5.7071	7
-12.5304	0.648438	9
-13.2636	-7.82451	3
-20.0764	-1.1023	14
-13.485	23.4634	13
32.8919	-10.5927	12
9.59008	-2.56486	7
-19.8857	19.5483	8
2.67999	9.49262	5
-8.47902	-11.9619	3
-11.2681	-8.3162	3
-19.5288	-14.653	14
-21.6226	14.2514	8
8.83928	5.16437	7
0.762822	14.912	5
-0.573088	-24.8517	10
11.5777	-22.1479	2
-0.511623	-24.5541	10
-26.0845	-13.1588	9
-15.8607	12.1151	8
-4.93436	-9.9036	3
7.43573	-4.36458	7
-6.73148	-12.2112	3
-12.8289	21.9484	8
-23.448	18.0181	8
8.35622	-19.822	2
-18.6166	17.9413	8
17.5213	26.532	13
0.143175	-35.049	10
-21.4668	16.1473	8
-2.76913	10.8272	5
-17.4853	-17.7073	1
15.1562	23.2799	13
-8.13328	4.66098	3
-22.648	-1.38914	14
-19.0449	18.4449	8
-10.5669	-10.316	3
6.86933	-22.089	2
2.66202	8.2359	5
-23.2068	-1.30833	14
-5.3219	-4.60095	3
-17.9249	-4.93255	14
-17.2922	-17.3349	1
9.04552	-7.43857	7
-17.6118	18.7415	8
20.2367	8.19335	11
12.8421	-1.83105	7
29.0657	10.8842	11
-6.77078	-13.0491	3
-18.162	-22.2135	1
15.4227	-24.7471	2
-24.1422	-8.30347	9
14.9087	25.4382	13
16.6553	1.52108	7
-25.8783	1.41712	14
-7.44019	-12.0798	3
-2.15867	-22.7408	3
34.9546	-10.6039	12
24.0142	9.36011	11
-5.37983	-8.11451	3
0.999327	15.6903	5
-13.4278	10.5353	8
-17.3946	-1.92352	14
0.649557	-29.7802	10
3.88205	-6.59424	3
-5.08591	-14.7266	3
-14.3692	-15.4473	1
-1.39206	0.0157202	3
-4.35688	-4.09687	3
-17.2056	-14.1642	1
0.266287	-31.8494	10
10.6266	0.41591	7
-2.92581	0.107576	3
-24.8632	-2.45835	14
9.70763	-2.15834	7
1.90508	1.56857	7
7.6084	-2.21639	7
-9.13885	-6.95556	3
-0.673746	18.1639	5
-24.5072	-11.7751	9
-12.3684	9.83997	7
-4.81138	-15.869	3
-12.5238	14.2667	8
-9.48071	-11.786	3
5.62377	1.78996	7
-4.63387	-12.2894	3
-0.169865	-11.0606	3
-1.51638	-12.5359	3
-10.6287	21.5613	8
6.83639	-5.52731	7
16.7974	24.0422	13
12.1219	-5.18138	7
27.1956	-11.7092	12
-0.125582	23.9032	4
2.86507	6.34462	5
-0.0763452	18.512	5
-0.812032	24.8141	4
-23.9766	-8.21002	9
12.2709	18.9143	13
-4.60072	-7.60321	3
12.3283	-6.58658	7
7.17458	-1.27147	7
22.1503	9.86646	11
-26.9175	-0.411347	14
1.7731	7.4104	5
10.836	-2.32658	7
-18.3472	-20.5764	1
23.5625	-14.2873	12
-32.1882	-12.7571	9
0.0617045	-28.9324	10
-17.9676	-5.37391	14
-20.3451	-1.40253	14
2.9185	25.9709	4
-18.1943	-22.3639	1
14.8521	-24.1176	2
-9.42754	-8.76261	3
-12.1532	-0.119264	9
19.9773	3.67291	11
-19.8546	-2.17035	14
7.27639	14.5531	5
2.77923	22.9994	4
-2.00105	5.26622	5
-22.7577	-0.746932	14
-26.2237	-10.5686	9
-0.0227854	26.0822	4
-18.2001	-16.0862	1
-14.915	12.0124	8
12.3913	-5.43342	7
15.8295	20.6122	13
9.51879	18.2171	13
-4.83988	-13.3754	3
-2.19297	-5.84416	3
-2.59953	14.7421	5
-26.9883	-10.9246	9
-26.745	-11.0863	9
4.80594	-1.33832	7
-26.3445	-0.617265	14
-4.52805	-0.84108	3
-22.546	14.6665	8
8.84897	0.584705	7
-22.3779	16.549	8
15.9945	-6.85453	7
-27.8556	-10.909	9
-12.0881	-5.48688	3
-24.3436	-5.50532	14
6.11158	-2.23536	7
-22.7229	-3.63775	14
-21.8554	-0.9949	14
-19.2899	18.5952	8
-28.1259	-10.5362	9
27.7685	5.92091	11
-1.20708	-36.7542	10
-24.8009	18.1314	8
-22.8251	21.077	8
-12.5846	0.561716	9
8.80188	-2.87643	7
-11.3691	-10.3979	3
-18.7984	17.273	8
26.0178	6.08675	11
-21.6082	12.6387	8
2.53	8.64894	5
-1.57519	-27.2197	10
17.6401	-7.61255	7
-6.7275	-5.04518	3
6.82315	-3.7981	7
-9.39628	18.154	5
-19.8822	-5.93792	14
-26.3574	-12.3717	9
-15.1047	-14.97	1
-2.57559	8.05316	5
-25.5519	-11.827	9
12.4807	-3.07697	7
5.71429	8.73666	5
28.4535	-15.3618	12
3.21907	1.19116	7
-17.5709	15.1869	8
6.84176	14.6604	5
-28.9822	-11.7431	9
-16.073	-18.4152	1
-20.4493	13.0975	8
12.4837	-5.31871	7
-0.857542	24.169	4
-1.12482	-30.005	10
1.48812	24.2254	4
25.5818	11.2148	11
0.0465651	17.2962	5
-2.73327	-4.27689	3
-25.0211	17.4138	8
-16.0398	-9.16282	3
-3.09894	5.82703	5
-0.907417	21.7151	4
-21.0174	-3.56142	14
-12.0524	20.6449	8
-2.44366	10.2563	5
-26.7705	-2.48813	14
-24.5433	0.709594	14
-26.6681	-1.96042	14
-3.59376	-5.27781	3
5.11357	-3.93848	7
-18.7396	-4.42039	14
5.64244	10.8525	5
-1.48399	-9.35032	3
13.1653	-2.23258	7
11.7561	23.1115	13
-12.8171	18.0186	8
-24.7448	-1.17392	14
-27.471	0.891144	14
-27.6094	1.3722	14
0.530286	0.750124	3
-4.33008	3.91947	3
-27.4223	-12.1227	9
15.7857	20.0196	13
15.0923	26.1022	13
8.82595	-5.62659	7
2.9871	-0.732575	7
-26.8938	-9.00786	9
-26.361	1.00315	14
1.75997	16.8327	5
9.33546	-17.2033	2
-22.3995	-1.62964	14
-22.6684	2.1393	14
7.27672	5.99183	5
2.7027	25.9893	4
-19.6617	12.694	8
-24.2712	-9.1769	9
14.5994	-7.78245	7
4.54156	1.68233	7
-3.82365	1.91176	3
1.61588	29.1069	4
-1.03791	-12.9058	3
-3.32013	-8.54822	3
19.444	1.7992	11
9.33485	-4.76294	7
-4.53708	-27.5838	10
-16.6077	-15.346	1
11.7246	-21.4921	2
-18.3882	-19.8622	1
0.99966	-0.660529	3
-22.0962	14.6008	8
7.93462	3.97304	7
-27.5758	-0.0569966	14
-1.41985	20.9381	4
-23.7025	-0.95956	14
-3.22559	-1.94758	3
-8.86291	-12.1888	3
-4.73877	-11.989	3
26.7989	-15.2308	12
7.25024	-1.61339	7
5.70806	17.2663	5
11.5607	5.42082	7
2.55528	10.1117	5
13.4616	-3.24908	7
-12.6692	-15.183	3
-23.2535	0.627572	14
-23.2986	-5.13286	14
1.14592	-2.46064	7
10.7354	-3.86939	7
-24.0164	-10.5075	9
-14.7848	-8.87638	3
8.34331	-1.82366	7
15.1689	-0.353586	7
20.8693	2.07036	11
-1.76311	-40.2522	10
-20.2255	19.587	8
5.84663	17.7246	5
31.9796	-10.4377	12
15.897	-3.97173	7
-11.2466	13.3136	8
23.1467	14.2919	11
-15.0431	-12.3316	3
-17.4499	13.5754	8
2.00018	8.22181	5
3.08624	22.4267	5
5.61441	20.7995	4
0.202208	-28.7613	10
12.0167	-4.88255	7
-2.93812	-6.77288	3
-3.89249	8.3273	5
-9.02429	-9.67573	3
4.96616	-17.734	2
14.8782	-0.765046	7
-12.2444	-4.83599	3
22.5706	4.60338	11
17.5498	-6.8029	7
-4.77379	-9.94249	3
-22.1148	-0.987758	14
8.43625	22.2053	13
8.04825	17.1461	13
23.6903	9.41704	11
-8.95468	-9.64369	3
10.144	-20.4666	2
4.35098	14.1725	5
14.7675	-7.1842	7
-26.6246	-9.08295	9
-16.1771	10.9483	8
20.4644	12.3925	11
-1.40555	-3.20624	3
15.4228	20.7966	13
17.0721	-26.7714	2
25.2538	-15.6506	12
-2.77658	9.90538	5
31.9576	10.8297	11
-20.7157	14.9691	8
-20.4064	-4.2712	14
-0.276859	-33.9869	10
-22.0804	-2.62245	14
10.002	0.758153	7
-9.86231	-10.4702	3
-30.2609	-9.46427	9
-6.26069	8.39969	5
-19.4911	-3.54182	14
4.97794	-0.0208493	7
-18.1299	-22.8059	1
8.05937	21.5763	13
-18.124	-21.2752	1
-19.2171	10.4979	8
-21.459	20.4902	8
-2.02093	1.85153	3
10.4982	-3.09297	7
15.3	21.7504	13
-18.6575	16.6971	8
-21.1871	-5.05828	14
-27.4196	-10.3329	9
-19.893	19.9746	8
8.4672	-20.9167	2
8.81054	-4.00163	7
1.5645	7.72259	5
6.33983	13.9218	5
-21.6688	-0.299176	14
-25.1177	3.85911	14
7.4682	23.8972	13
-8.38633	22.4211	4
17.2972	-5.73902	7
-13.3112	12.9415	8
-2.72654	-27.0193	10
7.87005	-1.78255	7
17.4331	-6.27929	7
0.740698	22.1785	4
-5.01633	-14.5295	3
-2.06634	-28.1942	10
-18.6986	-1.78364	14
14.4521	-5.83985	7
23.2743	-1.05681	7
1.91222	-25.7742	10
10.8286	-3.09872	7
13.3531	-4.49379	7
-3.48169	-24.1786	10
-3.4431	13.7794	5
-25.3683	-5.80259	9
16.8092	24.0529	13
1.26493	-25.202	10
-8.62588	-10.9016	3
11.2006	-22.2039	2
5.98592	-16.7009	3
12.0034	-4.27275	7
-16.9183	-17.9471	1
-12.553	-5.43291	3
-0.257124	19.327	5
-17.1077	-15.826	1
-16.251	-20.041	1
9.96688	15.9596	13
21.8581	11.4587	11
-16.1339	-20.512	1
18.0139	-8.32766	7
-23.6242	10.8444	8
25.0969	11.1717	11
25.0261	7.85192	11
-1.25016	1.64388	3
8.91556	-18.3436	2
-5.3218	-13.8705	3
-18.392	-20.3332	1
-16.8144	-18.8672	1
-1.21871	16.8561	5
-30.7169	-11.1308	9
1.36101	4.24689	5
2.19325	8.94551	5
13.4992	-23.3975	2
30.0499	10.0532	11
9.36434	-22.5353	2
12.4078	-6.44013	7
11.7547	-1.74914	7
9.75375	-0.0403262	7
-17.4284	-17.0418	1
-5.31631	4.92441	3
-3.04863	16.8258	5
-12.9546	1.21386	9
21.0463	4.39677	11
7.30642	-3.2186	7
-0.654673	21.7616	4
-18.061	17.0554	8
6.01485	9.95208	5
-10.6187	-5.06543	3
31.1341	-13.5554	12
1.56849	13.3061	5
3.17382	-3.294	7
25.6114	7.46992	11
-15.1913	-12.2592	3
-12.6216	0.309459	9
-18.1722	-16.9619	1
-16.6281	-9.62104	3
-4.87071	-14.464	3
7.4344	-3.85958	7
5.6928	-19.5494	3
-11.4796	-8.0542	3
17.6593	-8.17086	7
-18.1674	-20.2681	1
-21.1988	-0.84012	14
-18.9478	-1.63369	14
-14.7411	8.54578	8
23.5856	-14.6116	12
18.2935	22.6512	13
0.495152	-12.1351	3
24.1962	4.48056	11
-1.05578	22.6096	4
19.2489	6.99828	11
15.4147	-6.01643	7
-23.6054	-9.03392	9
-23.7222	-11.4172	9
-20.3357	-5.52624	14
4.06041	-3.1801	7
-14.2323	-5.28762	3
-25.5587	-4.95679	14
-24.743	-1.55872	14
20.7407	11.7685	11
-5.23669	-2.72682	3
10.8237	-2.55681	7
7.73398	20.177	13
-11.1075	-8.93196	3
-18.4607	-20.9823	1
-17.285	-19.1428	1
-24.7725	-10.7177	9
-18.0561	-20.2388	1
-14.7685	11.6576	8
15.2178	20.8431	13
-0.957423	2.30484	5
13.6768	-21.4225	2
-3.27747	0.439536	3
-10.4187	-12.2243	3
-2.46786	10.2313	5
-16.6234	7.2776	8
-27.0454	0.0391843	14
10.4775	14.4944	13
10.1633	26.2989	13
0.175216	-27.118	10
28.9586	8.41322	11
-21.2892	2.03569	14
-12.5094	0.400024	9
-1.90288	-8.55044	3
-4.71761	5.58929	3
-15.7006	-12.6429	1
12.9349	24.3739	13
23.648	2.5643	11
-17.8972	-4.70349	14
-4.09766	-1.86348	3
-8.58344	3.48662	3
-24.1058	-6.1567	9
-2.24231	22.4787	4
-24.2648	-10.7101	9
-17.0978	-14.1782	1
31.2676	9.0959	11
-3.08366	12.4738	5
-5.7421	4.87811	3
12.0943	26.8253	13
-16.5907	-15.7981	1
13.4622	-22.8075	2
1.81254	13.7421	5
9.34754	15.7624	13
31.4785	-11.1391	12
-0.0716592	-32.7454	10
-20.937	-4.13521	14
-28.6144	-7.84731	9
-7.41591	-14.6244	3
2.52826	-0.535973	7
17.5835	-7.74364	7
-12.823	-10.6876	3
-1.40643	-39.2707	10
-25.7551	0.693991	14
-3.31132	-10.5055	3
4.93903	0.0713571	7
-22.5601	-0.569664	14
10.159	1.47962	7
3.86538	-0.928292	7
-23.3947	-7.93446	9
-22.7128	-0.95848	14
-20.4953	-1.28222	14
25.0762	-1.08796	7
-1.14295	-14.95	3
7.96284	-20.4146	2
3.59034	0.174902	7
-19.1001	16.7462	8
-23.5628	0.839896	14
-14.4474	9.33756	8
-17.7758	-21.8125	1
28.6588	-16.7167	12
-2.46537	-30.5069	10
2.85929	7.52088	5
16.2456	-25.7363	2
32.2762	-13.1393	12
3.22121	2.1536	7
24.8325	1.2055	11
0.650122	-32.1963	10
17.3919	28.5057	13
14.0394	-2.4258	7
0.842654	-27.0058	10
-12.6009	-9.66191	3
3.76483	2.36458	7
0.951593	27.7646	4
-5.17773	-21.329	3
5.89975	-5.11192	7
32.2918	-13.228	12
11.6034	22.094	13
-20.9679	17.6619	8
-0.939595	19.9612	4
8.7481	-0.206228	7
-9.38904	18.4485	5
5.34616	-4.59573	7
-25.3232	0.865734	14
-17.8472	-18.2633	1
-13.3631	-7.8747	3
-22.0879	19.308	8
2.95105	20.7724	4
-25.4849	-12.6651	9
-5.88514	-7.29496	3
-11.5645	12.4166	8
2.86734	18.6014	5
-22.362	-1.83503	14
19.5993	3.55529	11
3.95474	2.5105	7
-1.16267	-38.16	10
8.91612	-6.18375	7
-16.8824	-16.5415	1
-18.0625	-20.2915	1
-14.3045	-11.7612	3
10.8503	17.7243	13
19.4243	28.2132	13
-2.89656	-6.56517	3
11.5626	-4.60096	7
-2.46699	12.2606	5
-9.70592	-8.18131	3
-10.0706	-0.932662	3
-1.4888	21.7404	4
-24.9981	0.93356	14
-26.5418	-0.473756	14
10.2773	25.4034	13
16.3417	-25.9205	2
-1.20126	-38.153	10
-19.0821	-11.3745	9
-19.3034	-2.42852	14
9.08423	18.5504	13
31.6857	-10.7964	12
-16.9602	13.4155	8
24.9788	9.4521	11
1.36958	14.8896	5
0.128896	-1.77041	3
-4.33532	-4.24059	3
8.05874	-0.305578	7
-18.132	16.9692	8
-20.1239	-15.3465	14
9.11544	19.0373	13
-17.272	-19.4871	1
8.34481	-18.7735	2
-13.3416	6.95767	8
-18.7234	-23.9387	1
15.403	20.3515	13
-26.3138	-2.69873	14
-0.940719	5.96705	5
-6.72262	-1.20625	3
1.26592	7.40452	5
-16.7153	-20.8028	1
1.49875	7.97786	5
6.48288	-21.5174	2
-12.9093	-6.99322	3
-4.44148	-13.9407	3
-2.28961	-14.628	3
21.9761	5.66726	11
-24.3977	-10.3174	9
-4.38793	-26.6042	10
20.7525	9.26212	11
-21.1835	21.7988	8
0.186298	-13.8695	3
-17.0202	-6.68176	14
-27.5195	-4.49453	14
-3.38698	-4.15983	3
-7.95327	19.0917	5
6.37271	3.99411	7
-18.1407	-22.1451	1
-23.0147	-10.9355	9
-12.124	20.8007	8
-2.33655	4.69649	3
-19.8885	-5.3566	14
-22.5422	-0.167421	14
11.2156	-18.7307	2
8.43523	-19.6821	2
2.82663	13.1467	5
11.9795	1.06936	7
2.64516	-9.7055	6
-22.2942	22.1427	8
4.80647	0.127813	7
-1.44536	-37.8584	10
26.9178	7.11256	11
16.3651	25.2129	13
1.27884	7.11862	5
-14.6776	-7.50866	3
25.4838	-16.3339	12
1.35236	4.83192	5
-9.01654	-7.99223	3
-2.04858	0.889385	3
19.4017	13.786	11
-20.7913	24.8294	8
2.52934	-4.31129	3
-18.9112	0.325721	11
12.0872	-6.82802	7
10.5067	15.5596	13
-26.2042	-13.0383	9
-20.9846	-4.48739	14
-4.05186	-7.90233	3
8.78967	-11.376	7
12.8736	-7.23139	7
9.12599	-21.6583	2
1.13629	3.1545	5
-18.4858	-15.2748	1
10.1948	-6.64242	7
1.00421	3.68081	5
-25.917	-12.7715	9
-7.20387	-5.31496	3
29.0983	8.09797	11
-8.10771	-4.77061	3
4.87294	-5.81043	7
-22.1643	-10.8773	9
-1.25586	-38.9713	10
15.6372	22.4645	13
6.3742	13.8163	5
7.47923	-18.2187	2
-26.3653	-12.5822	9
-16.7249	-9.83762	3
12.1007	-21.4291	2
-2.14875	-27.1639	10
10.2005	-18.7623	2
-15.8531	-9.85426	3
10.3999	-4.32271	7
0.22566	19.1416	5
-13.6601	-15.4072	1
-17.3819	-17.7193	1
9.79323	-19.7677	2
-20.6658	-6.00357	14
0.859101	-13.4765	3
24.9569	-15.3688	12
15.8286	-7.377	7
-3.78403	-0.286405	3
5.53253	0.16492	7
-11.184	-1.25093	3
8.65958	-0.542067	7
25.4132	-14.4093	12
24.7161	-16.9131	12
-2.77054	-1.06656	3
-15.088	-11.1645	3
-5.11832	-12.4682	3
-5.45501	10.2079	5
-9.84235	-4.54655	3
-1.78897	10.6686	5
2.50361	1.62359	7
1.12059	15.025	5
-4.74881	5.73872	3
18.1691	28.6561	13
2.62652	6.29096	5
-9.07739	-6.24977	3
-21.8343	-1.92679	14
8.82627	1.03186	7
-17.7175	16.938	8
-25.5055	-11.7005	9
28.688	-15.622	12
-24.8814	15.2197	8
-23.6944	-0.0118334	14
10.3443	21.6873	13
26.119	-15.8397	12
-1.06816	15.3245	5
-21.7059	18.9622	8
-23.1655	-9.30908	9
-2.17413	10.855	5
8.95785	-16.8679	2
-18.6492	10.6172	8
-25.0217	-11.1379	9
-4.79557	-13.7353	3
-19.4815	14.2475	8
19.381	11.2006	11
0.357565	3.51904	5
30.8199	-11.0778	12
-13.7744	14.7605	8
-19.7833	10.7589	8
-15.3054	14.7429	8
20.4691	2.10919	11
-23.7311	-0.308352	14
17.4222	26.918	13
13.4449	26.3874	13
-2.32706	-26.5034	10
10.1797	-5.48884	7
1.04605	11.9321	5
-6.19562	-8.27823	3
2.34097	2.91421	7
-20.8558	13.9217	8
-12.5738	13.7296	8
0.0527575	-14.2054	3
-12.1452	-10.8998	3
-16.3326	-19.8779	1
-4.9431	-11.0954	3
-2.4261	-9.32613	3
14.5655	-23.7222	2
-19.7617	20.0248	8
15.7853	-4.30128	7
-23.0638	9.27313	3
18.095	-5.17188	7
3.69113	6.71749	5
-18.204	15.0472	8
-12.6635	-4.77451	14
-13.022	1.34221	9
-4.62178	1.77238	3
21.1759	1.61897	11
1.33983	-23.2052	7
10.7241	19.671	13
2.27118	2.5903	7
9.19252	-2.27514	7
10.0221	-21.5143	2
25.1847	10.6155	11
-25.3608	0.994657	14
9.39257	-5.68139	7
-16.2222	-16.2612	1
24.1578	-1.04131	7
-31.9844	-12.6496	9
-22.732	9.45893	8
0.664231	12.5302	5
11.7484	-4.98622	7
8.83754	-3.39152	7
1.51181	-28.7162	10
-0.32832	21.4725	4
-26.9321	1.9109	14
-21.1488	22.0762	8
26.7411	6.01156	11
-1.51101	-3.5557	3
2.7006	-28.4574	10
14.2311	-6.10038	7
2.20594	-2.30145	7
-18.3406	-4.22366	14
-29.0614	-10.2556	9
-2.58232	0.269301	3
24.9577	4.14099	11
-13.3999	-8.72919	3
-25.2389	-5.86308	9
-17.9051	-24.645	1
27.1652	-16.0667	12
29.9018	9.69524	11
-4.46095	-12.6384	3
19.0579	7.83968	11
-0.967931	15.1829	5
12.5867	-3.86615	7
6.25449	0.682944	7
-18.8665	18.27	8
-13.7531	14.0911	8
12.3664	-4.34308	7
-6.91322	5.70337	3
-1.04997	25.1796	4
6.59093	9.52349	5
35.0567	-10.9496	12
-12.7636	15.5447	8
-18.0974	-20.8233	1
-4.66856	-13.7598	3
-4.61923	-14.2855	3
6.52862	22.6827	4
9.60653	0.965287	7
-22.8305	-0.995078	14
-16.7487	-12.5558	1
19.6872	3.87913	11
1.32543	-4.99556	3
-17.8081	9.98379	8
-11.2563	-10.7793	3
22.7019	6.83793	11
9.89462	-7.37522	7
13.1796	-2.47607	7
-2.38173	-31.3758	10
20.2773	11.8105	11
19.1155	27.4484	13
15.8615	-24.3381	2
-20.4618	0.430897	14
-1.85819	1.89645	5
-17.8582	-18.7538	1
-3.19475	8.24913	5
16.7474	-26.2774	2
-19.1853	19.5907	8
-25.2452	-3.04123	14
-2.44153	-4.94171	3
-3.32551	-5.81424	3
24.1122	2.44238	11
14.2005	-6.20707	7
18.1422	-4.72641	7
-16.619	6.3336	8
-2.75187	-7.28955	3
18.4262	21.6436	13
-26.8749	-10.3997	9
-19.1587	-6.98328	3
14.9305	-5.40209	7
12.3525	-2.23971	7
-17.9828	17.6453	8
-25.3727	-2.93996	14
-6.51299	-11.5315	3
17.6567	3.57595	3
-18.7288	-4.31254	14
-1.84012	10.8225	5
4.6387	25.7469	4
0.0900968	-35.3592	10
19.3292	11.0207	11
20.64	2.14891	11
2.24876	-0.339018	7
0.625622	-29.935	10
13.9738	-3.85316	7
2.12639	-8.74525	6
13.0562	-5.02922	7
-18.0012	-19.1506	1
-18.4888	-15.5026	1
-12.9907	1.25099	9
-16.5662	-11.6514	1
14.3011	-4.63615	7
14.5652	-2.57994	7
-0.630233	16.8178	5
11.7669	-1.9588	7
-24.0536	22.0859	8
0.316912	3.52598	5
12.2586	-4.05121	7
-2.74975	21.7576	4
8.15209	0.571573	7
10.9402	-1.43511	7
-19.9102	9.4279	8
1.72203	2.18722	7
28.8422	-14.0967	12
15.0351	-5.98345	7
6.97639	-4.98209	7
-1.58834	-33.9434	10
15.279	-24.171	2
9.64017	0.73135	7
9.18788	20.3998	13
10.3743	-5.60248	7
-11.1505	-7.98889	3
-17.9556	14.2287	8
7.15364	17.1747	13
-2.30857	-22.5557	3
-2.16836	9.63596	5
16.424	-8.20409	7
-0.86302	14.63	5
-23.9779	0.433421	14
-17.0532	-15.1029	1
-12.8259	-7.20471	3
8.00261	21.5126	13
-2.0915	-8.13596	3
21.9778	-1.83448	7
6.89151	-2.61385	7
-0.671261	-14.2274	3
9.51396	1.61634	7
-5.49555	-9.13312	3
-18.5891	-3.2681	14
-24.9856	0.998466	14
2.86941	-8.64781	6
-23.1798	-0.275842	14
-0.0528911	20.0089	4
-2.01465	-8.08304	3
-15.4828	13.1636	8
-13.9308	-15.7356	1
10.9393	-2.79627	7
-0.192497	18.7555	5
-25.3784	-7.32266	9
-23.9216	-9.90355	9
19.0609	5.14248	11
11.1001	-2.62523	7
-23.3034	-1.06074	14
12.8861	-20.9064	2
-1.02807	-30.5249	10
-12.9703	1.27142	9
-8.93005	-12.3365	3
-1.57515	-39.846	10
-0.860536	25.1423	4
-6.01824	5.21301	3
-26.4793	-3.86295	14
15.7245	-5.34877	7
-17.1239	-23.4427	1
-21.5738	-0.921204	14
-6.66389	-4.3991	3
2.80649	19.1635	5
2.1048	15.544	5
7.56883	-5.7151	7
-19.2921	-6.88698	3
29.5037	9.2826	11
-17.4364	-21.0665	1
11.5143	24.8266	13
6.92296	5.70582	7
-26.3089	-7.29958	9
23.7312	3.37699	11
15.9829	-25.8944	2
3.16016	12.2469	5
17.6243	-26.7071	2
3.47558	0.709547	7
-6.27547	-13.5189	3
6.63332	23.0682	4
-18.1505	15.0462	8
-26.4205	-12.7808	9
30.8884	-13.8169	12
3.12762	-10.3203	6
-23.194	25.9632	8
-2.1055	-8.45362	3
7.65825	-19.3736	2
-26.6331	-7.29271	9
-20.1284	-4.54176	14
-3.55624	-5.10631	3
-20.9575	-10.3065	11
3.3092	21.4937	4
21.5754	13.9341	11
17.5979	-3.49602	7
28.9914	-14.7828	12
12.4919	-15.6174	7
7.35089	16.1377	5
29.3614	-14.4359	12
21.3652	7.00866	11
-5.73065	-13.9666	3
-5.27156	-6.8627	3
-26.2698	-4.4773	14
-2.83786	-28.9571	10
-2.57358	-31.5975	10
2.54915	24.0539	4
11.0397	6.50445	5
-24.9128	0.653889	14
-27.309	1.07742	14
-27.6163	1.42975	14
-17.3289	-19.7562	1
-4.95264	-11.8923	3
15.3513	-6.29046	7
-0.99721	18.034	5
13.6161	-6.02232	7
-16.9221	16.5899	8
6.08177	-3.62625	7
1.15965	-8.10039	6
-30.3418	-11.3071	9
-0.0987847	-34.083	10
12.7205	-21.2046	2
-1.31615	22.981	4
-17.2372	-6.3545	7
13.8705	21.1032	13
-1.69756	-34.7446	10
-21.7627	17.8953	8
-17.8412	12.8076	8
-27.6723	-6.60942	9
5.54205	-0.480751	7
-1.23716	-12.6057	3
-14.0913	15.6352	8
-1.80177	-4.06541	3
-17.2742	-5.90137	14
29.0321	7.27614	11
-1.32413	-38.4978	10
-5.70399	-1.60632	3
0.81273	9.93252	5
-6.72843	-5.19439	3
4.80345	7.35492	5
23.3472	2.88422	11
23.9895	13.3424	11
-31.8769	-12.9669	9
-17.5578	13.6751	8
-11.8638	-9.46858	3
11.5348	-19.5929	2
-0.205109	25.4205	4
-15.1695	-6.8199	3
11.3793	-19.8136	2
12.7538	0.518351	7
11.3258	24.4064	13
-26.7901	-12.2853	9
-5.15833	-15.1606	3
-18.6262	10.967	8
24.1479	-2.05099	7
0.35609	12.5359	5
-4.34777	-7.59677	3
15.6744	-6.66805	7
-10.5587	-5.22602	3
-1.17218	-30.1493	10
-1.85533	-24.8603	10
8.52315	-20.5098	2
-20.6844	22.5519	8
-4.03806	4.0567	3
2.30588	6.92312	5
34.3978	-11.3315	12
-4.00687	-3.73818	3
9.15757	15.306	5
10.5604	19.1057	13
-13.1373	-5.91739	3
12.8547	-2.49276	7
-18.2041	11.8977	8
10.9246	6.96833	5
25.1837	2.18985	11
15.506	-4.38089	7
-16.9255	-9.73055	3
-21.4082	21.5469	8
-3.85203	-13.4833	3
-1.32099	-14.5348	3
-23.9829	-2.42206	14
-24.3475	-6.42423	9
-8.15619	-12.1422	3
-5.60049	7.59234	5
-12.3928	14.4329	8
22.0643	4.56521	11
-25.2032	-9.87556	9
-26.5314	1.22693	14
9.43658	22.6616	13
2.15699	2.68316	7
4.53687	-0.330643	7
-8.45708	-10.3107	3
-29.3573	-14.8579	9
6.39983	17.3714	5
-14.8547	9.80373	8
8.43827	4.48217	7
-20.2558	20.6508	8
6.15337	1.63511	7
-24.5182	10.6929	3
7.12831	24.5252	4
-13.0337	-8.85648	3
21.2636	12.1691	11
-26.9374	0.5139	14
19.9583	3.43281	11
15.4645	23.4873	13
31.2892	-10.5024	12
-5.78818	-8.13481	3
2.50941	-9.91616	6
-16.7357	-14.7062	1
-21.6125	-0.355411	14
-21.9921	21.7488	8
11.1317	-18.883	2
-26.1473	1.44653	14
-23.0265	21.4103	8
-0.400139	27.1114	4
-2.41544	3.33937	3
16.5983	-8.1556	7
-24.2874	24.1791	8
1.30488	13.632	5
23.8416	-15.7145	12
0.640186	17.9889	5
0.760112	24.6866	4
19.071	22.3385	13
15.5957	-7.40792	7
9.39962	-1.8585	7
18.78	-4.81014	7
7.31016	16.9111	13
15.0756	-24.0866	2
24.0599	-2.36832	7
-0.143658	14.0017	5
11.5503	-23.3013	2
-21.9953	0.0231078	14
-27.1407	-8.58245	9
-18.3827	-23.2726	1
-21.9324	0.247456	14
-26.3791	-0.83509	14
-4.8115	9.69964	5
24.5959	-1.20865	7
-25.1889	1.36723	14
-17.8452	8.94245	8
-0.309674	21.9298	4
-21.8079	-10.986	9
-5.74232	5.08653	3
2.40153	8.85064	5
-5.33909	-12.6098	3
-26.6019	-0.117794	14
7.91215	-5.42102	7
8.81456	-18.8197	2
13.9212	-23.5826	2
15.3174	23.4068	13
12.4796	-5.06605	7
3.35798	-2.02727	7
-17.0962	-6.7019	14
11.6446	-4.8971	7
-8.89433	0.464896	7
7.2912	5.34513	7
-3.0705	-30.8407	10
2.50396	24.2874	4
3.28151	7.68077	5
-22.6405	-3.79835	14
-25.5981	-10.4459	9
-27.9121	-4.78663	14
-20.2337	21.04	8
-0.977731	20.6563	4
7.15769	8.01621	5
-21.7114	23.7213	8
29.7966	-15.5374	12
-19.0754	-2.00154	14
28.2633	10.9621	11
-24.016	10.6377	8
-27.1264	1.3981	14
21.0316	3.29409	11
-17.9334	-21.4988	1
-28.1295	1.67411	14
-26.3922	-5.57315	9
2.39776	14.5498	5
-5.05137	3.93328	3
5.81401	-0.10561	7
-26.2374	-10.7735	9
-22.6467	-3.15828	14
-2.26061	21.7002	4
0.201267	-13.558	3
-25.4646	-11.5877	9
14.69	-4.50301	7
2.01012	6.41445	5
-18.0614	-1.77415	7
-19.0812	14.6241	8
10.1214	-3.1643	7
-2.88663	-15.368	3
4.80342	0.515237	7
-20.5905	19.013	8
-5.17399	-13.3022	3
10.5052	-2.92531	7
-3.83004	-6.67009	3
-8.07797	-12.4213	3
-20.2246	18.9512	8
-4.98848	-15.0649	3
-6.3539	-13.7792	3
-4.59515	-2.03966	3
-16.84	18.0244	8
-19.1915	10.0102	8
-24.602	-8.25032	9
-13.1027	-10.5109	3
-5.50239	-12.3347	3
-0.281949	1.78686	3
-15.2478	12.3287	8
-26.7467	-2.93873	14
-4.75642	5.37496	3
19.7268	11.1603	11
12.6988	-2.72623	7
-11.2261	13.3774	8
7.10679	-20.0037	2
-1.15247	25.4217	4
14.7868	22.6765	1
23.3133	-1.50253	7
-11.4366	-1.02403	3
-27.5609	-11.2276	9
-3.6306	10.0339	5
-17.8298	-23.6579	1
6.68711	-18.5436	2
-22.8782	24.894	8
20.1783	7.91059	11
-12.6197	-5.35924	3
-1.72913	-7.83864	3
13.884	-7.81598	7
-20.9697	11.3013	8
-15.1592	-11.7735	3
-2.01821	-30.181	10
-17.986	10.949	8
-0.892006	7.49516	5
-13.2635	-8.6561	3
-27.9984	1.83953	14
-25.6578	-0.849016	14
-2.41	-37.0211	10
7.69598	-6.273	7
13.9359	-23.6292	2
26.6482	6.8618	11
11.8069	-5.3961	7
32.8341	-13.0595	12
28.9689	-14.011	12
-22.9201	9.75685	8
6.59909	14.797	5
-5.80881	-10.5061	3
-16.1789	9.47435	8
-20.1605	-4.32937	14
-0.848015	21.9344	4
-7.8833	-9.99095	3
2.21378	-9.61006	6
-17.4739	12.9848	8
-18.3064	-9.61989	9
11.8679	-9.58468	7
-22.1175	23.8119	8
7.14948	15.9633	5
10.8351	-20.1258	2
-16.1529	-16.8939	1
-10.7003	-11.4499	3
2.90072	-0.158734	7
-18.8713	-9.59232	9
-14.5846	12.4265	8
-12.8833	-1.42535	9
-3.69043	10.8388	5
18.1736	11.6727	11
-10.8136	-10.3357	3
-21.3071	-10.6132	9
6.14983	5.4588	11
7.36094	14.8288	5
-4.12343	-3.3415	3
-19.0497	20.1601	8
-10.4914	-9.71521	3
-16.1684	-15.6783	1
19.672	9.04961	11
-30.2767	-11.0739	9
-10.6565	-11.0989	3
1.26268	24.0078	4
8.92715	-5.33796	7
-18.218	-6.5383	3
-4.79671	-10.6521	3
-0.487645	9.27436	5
6.82799	9.73354	5
24.9266	11.3181	11
8.53286	16.9331	13
5.73484	19.8338	5
8.11725	-11.355	7
-1.95098	-26.0834	10
-15.832	-14.8934	1
9.68109	-2.84033	7
-2.14691	23.1341	4
17.6458	20.1681	13
10.1266	-6.40796	7
26.5617	7.19556	11
-4.91107	-2.79579	3
-17.961	-1.90733	7
-2.97419	-4.02883	3
32.5944	-9.33293	12
-19.2945	16.6124	8
-24.952	-2.23814	14
-4.14443	-11.9891	3
6.53942	22.0346	13
-21.0264	-1.12239	14
1.14685	-28.8699	10
7.54828	-6.47315	7
-17.7958	-18.7881	1
-0.510571	23.9705	4
-6.20289	-12.7379	3
-4.2084	1.30039	3
-7.2722	-5.89036	3
13.3322	-4.4806	7
-24.1911	-1.71059	14
16.8881	24.4163	13
-4.38064	-2.55708	3
6.04496	10.7149	5
-14.223	10.7837	8
10.0256	16.6027	13
-23.6899	-0.505557	14
9.46562	-18.5934	2
21.19	3.12447	11
18.8794	-7.77793	7
-0.0379819	-12.8971	3
13.3479	-4.45397	7
-17.2016	-5.98854	14
28.1334	10.7015	11
0.786584	14.9312	5
-27.7926	1.61043	14
-17.8743	16.8725	8
-3.58134	3.13426	5
-21.6462	-5.27007	14
-7.78734	20.3438	5
-16.1674	-9.7896	3
-1.28846	-2.06649	3
-23.5645	10.819	8
-23.0789	-1.33472	14
7.83224	-3.80102	7
0.15636	21.4068	4
1.15837	6.45474	5
-5.87465	-11.6037	3
16.4283	-26.0724	2
-22.9598	24.0987	8
-27.4536	1.78764	14
-0.538674	14.1752	5
-28.8445	-11.8518	9
2.62241	9.76742	5
-14.477	8.49292	8
-14.0053	-8.39521	3
13.2342	23.2471	13
9.47362	-7.4002	7
-4.62406	10.4683	5
-2.68457	-8.42652	3
-24.0214	-9.19104	9
6.86034	-5.36966	7
31.4256	-9.01374	12
12.7779	-1.50682	7
-1.52661	-39.2376	10
-17.5839	-18.2256	1
16.8468	-24.8344	2
-12.2997	-10.9008	3
-16.3261	11.3749	8
-4.03841	-13.2052	3
-18.7814	10.0154	8
14.3122	-23.3733	2
-15.9037	-11.5746	1
1.40023	12.0183	5
-21.6133	14.4519	8
-22.9804	9.82577	8
[truncated: 18,641 more rows]

## Sheet: panel_c_tsne_Biopsy
tsneX	tsneY	Biopsy
1.83371	-26.1586	19-0001
-5.10511	-7.84252	20-0011
-5.70924	-7.49514	20-0008
4.63895	-3.81122	20-0041
-1.09748	-14.9539	19-0003
8.79389	-18.5835	20-0010
-2.49094	12.2555	19-0003
-15.9016	-20.2837	20-0042
-0.173616	18.245	19-0002
-4.68854	8.25043	20-0011
-3.24607	-4.39147	20-0044
15.1893	-4.10387	19-0001
-15.8227	-20.4063	20-0042
12.122	-5.21344	20-0039
6.95664	-2.81147	20-0044
24.6559	6.28489	20-0009
17.4778	-6.56761	20-0042
20.9751	0.931819	20-0039
6.31112	-17.9353	20-0039
7.43555	-1.21758	19-0001
8.06016	-1.72448	19-0002
-19.7199	13.6349	19-0003
1.12284	-29.5052	20-0008
5.28681	-1.58125	20-0041
-16.4531	9.4359	20-0012
-3.5537	18.0208	20-0008
-31.0794	-8.11059	20-0042
0.738755	21.0601	19-0001
1.7596	-7.98151	20-0041
-4.2418	-12.853	19-0001
-7.72664	-12.9626	20-0010
-11.8658	-10.4224	20-0008
-3.58203	-1.65078	20-0039
10.2627	-0.234351	20-0012
-4.55393	-11.2572	20-0039
-12.7888	0.949159	20-0042
15.6604	25.4785	20-0044
-3.58151	-4.91552	20-0011
0.443952	9.41305	20-0007
6.53562	0.252269	19-0002
-4.82373	-6.54795	20-0044
-1.07696	-24.236	20-0043
-10.6612	-7.20225	20-0042
-5.09591	-14.4294	19-0001
2.46325	-2.54288	19-0004
-17.1196	15.1223	19-0001
13.7029	-23.5551	20-0012
-14.8913	-15.2956	20-0010
5.58654	16.7867	20-0039
15.4743	-24.8877	20-0039
22.1623	5.23125	19-0004
33.2043	-10.1811	20-0008
-21.5634	12.0507	19-0003
16.6349	-25.3937	20-0007
10.2621	-1.93253	19-0002
-14.5216	11.225	20-0012
15.3964	-5.61253	19-0002
12.2079	-22.2594	20-0012
-10.3725	-10.973	20-0010
8.3183	-7.70328	20-0042
-11.5544	-1.28677	20-0042
31.0578	10.4034	20-0039
6.72661	-1.43145	19-0001
-12.5291	-5.70024	20-0011
-22.5399	14.8163	20-0039
9.71148	-6.77294	20-0041
-10.7364	-10.4568	20-0011
5.31048	20.3975	19-0004
-4.2835	-9.04737	20-0039
-15.9329	-11.0729	20-0010
-5.14282	-14.513	19-0001
6.57989	-5.49829	20-0043
-17.5407	-17.3841	20-0011
-0.75504	25.2175	19-0001
-25.5438	-8.87034	19-0003
-26.6119	-10.4377	20-0008
-12.9266	1.18003	20-0042
3.31684	-0.117354	20-0009
0.592071	6.3348	20-0044
-4.95055	-5.64161	19-0001
-10.4609	-10.7046	20-0008
-24.3624	-1.11195	19-0003
30.8041	-13.6924	19-0004
-21.5333	-1.15684	20-0010
14.7903	-4.51205	20-0008
9.38113	-3.92928	19-0004
8.30967	-2.40495	20-0041
5.57213	10.5495	19-0003
3.97788	-6.13373	20-0011
-14.364	-9.1441	19-0003
-16.9954	-7.05578	20-0011
-17.5497	-13.0773	20-0010
-17.8143	15.354	20-0008
13.4507	-5.18445	20-0012
29.1	11.2483	20-0043
27.2593	-15.6184	20-0039
2.46282	21.1836	20-0011
-4.83113	-8.06821	19-0002
11.8003	-2.93336	20-0008
0.0113276	-27.7746	19-0001
1.19682	-14.0988	20-0042
17.2039	-26.9929	19-0001
-5.28988	-6.93531	20-0008
-2.12517	-8.6296	20-0039
-14.5962	12.3529	19-0001
13.0361	19.3613	20-0041
27.939	-15.7502	20-0012
-0.739781	-25.533	20-0043
3.4657	0.20844	20-0041
-1.51746	-31.807	19-0001
-22.052	-0.145667	20-0010
8.53492	-17.9397	20-0010
15.3769	-6.21857	19-0002
5.56325	-1.71355	20-0044
10.8146	17.2375	20-0041
-12.3023	-5.651	20-0008
-3.58407	-4.36271	19-0003
3.11604	1.55584	20-0007
-19.5854	-1.63286	19-0003
-16.512	-10.0789	20-0042
-23.4351	-1.5281	20-0010
2.9656	-2.14304	20-0012
8.45936	17.2958	20-0041
2.43625	24.326	20-0042
-11.2327	-8.05763	20-0042
5.17771	8.94623	19-0001
17.02	19.7836	19-0004
-4.85373	-9.46559	20-0043
-14.2864	-15.6262	20-0042
24.9922	10.0671	20-0011
1.99786	29.7196	20-0012
-29.8145	-11.2278	20-0010
2.54345	8.74504	20-0041
-17.7341	-15.0406	20-0008
6.83118	-7.11649	19-0002
-2.88405	-1.86758	19-0004
-17.5105	9.9862	20-0009
-13.5343	-10.1053	20-0008
-11.4308	19.3054	20-0043
-17.6157	-9.08528	20-0011
2.13377	7.21883	20-0039
-5.24753	-28.0357	20-0042
0.210962	-33.7132	19-0003
-11.5582	-10.7652	20-0010
-12.1535	-4.97906	20-0011
-5.82487	4.94644	19-0001
-11.149	12.4627	20-0009
-20.3967	-15.2039	20-0042
-20.8363	14.9475	20-0042
-10.3556	-10.2578	20-0010
8.4627	-7.49627	20-0042
-3.39376	13.9801	19-0003
12.1724	3.50187	20-0042
17.8188	3.74718	19-0001
-24.6341	0.238802	20-0008
-11.9864	-0.355472	20-0042
-20.4461	-9.94415	20-0011
-1.25817	-24.2828	20-0008
11.1853	-22.9608	20-0039
2.09012	0.983516	20-0011
-21.5174	-5.11538	20-0042
10.6751	-21.1963	20-0044
19.2553	2.32625	20-0009
-14.9021	-6.43489	20-0010
-5.01567	-9.87493	20-0043
21.0338	6.81001	20-0011
-15.5636	-9.13237	20-0010
-16.4413	-10.0008	20-0042
-18.2576	-21.5892	20-0008
31.6002	10.6066	20-0042
15.1971	-0.917984	20-0042
-4.16257	-1.91574	19-0004
7.80056	-1.65058	20-0011
17.5625	-8.12352	19-0002
-17.9723	-16.6033	20-0011
12.945	-9.51889	20-0041
-0.877187	-11.7897	19-0001
4.14059	-3.96254	20-0011
-3.69306	-5.16397	19-0004
9.38256	-2.4861	20-0044
5.6866	25.5171	20-0039
-18.927	18.8123	20-0012
-6.64176	-10.8593	20-0042
12.2593	-2.44481	20-0012
27.4998	6.01904	20-0044
2.71504	-3.9736	20-0043
-1.90762	12.8845	20-0011
-13.2074	-7.61236	20-0011
-26.134	-6.16522	20-0011
-15.0049	-10.5747	20-0011
17.6127	26.4276	20-0008
-21.048	14.3783	20-0043
-18.1511	-18.7327	20-0010
-15.037	-17.3697	19-0003
-16.7082	8.13503	20-0011
-1.32301	-5.75229	20-0041
-13.8461	12.1035	20-0012
-16.7514	-9.82791	20-0008
6.1981	24.7844	20-0044
-4.93029	-3.24952	19-0002
-21.6362	-1.00629	20-0010
1.81509	-31.2031	20-0039
-18.7349	9.9654	19-0001
-14.8567	-11.0331	20-0010
16.854	-6.96369	20-0011
-12.6809	0.357413	20-0042
-6.90891	-19.3596	20-0010
-12.8927	1.13554	20-0042
0.632828	-32.9762	19-0003
-24.0342	-4.96986	20-0008
-21.023	23.2886	20-0042
12.3853	-1.50375	19-0001
-0.129414	-31.0023	20-0043
-5.58447	-9.02557	20-0008
-13.8349	10.9751	20-0012
3.67774	-0.219963	19-0004
-3.75668	-1.23889	19-0004
-23.9181	-10.3766	19-0003
-19.354	-0.9997	19-0003
-2.00206	-5.61123	20-0039
-26.4926	-11.403	19-0003
-23.3262	-4.10137	20-0011
17.3428	23.7208	20-0010
-4.58267	-9.0702	20-0039
11.3311	-0.866004	20-0008
-23.8051	-0.756158	20-0010
12.1506	2.8923	20-0042
-11.7485	-10.5433	20-0011
-4.28092	-12.3528	20-0041
22.4174	9.4436	20-0041
13.613	24.2959	19-0002
15.345	-22.7229	20-0042
-18.0474	-23.9086	20-0008
2.8406	4.72187	20-0009
21.0984	1.95159	20-0011
-17.6445	-20.7926	20-0008
8.25524	5.65315	20-0043
-18.1366	12.2123	20-0012
-21.5692	-1.0432	20-0008
3.75249	-2.51727	19-0001
10.9408	-20.0071	19-0002
23.2145	-0.207427	20-0009
-3.83177	-4.96112	20-0041
-30.75	-11.8555	20-0042
34.4016	-10.726	20-0039
3.0017	13.731	20-0039
0.0734143	-24.4826	20-0008
-8.71803	-12.366	20-0042
8.34808	-1.2726	19-0001
3.62694	1.52033	19-0001
-3.35702	-6.29558	20-0009
-5.25698	-11.3479	19-0003
-11.1809	-10.9474	20-0010
-21.7995	13.5673	19-0003
18.7435	11.6985	19-0004
-14.4686	-9.80957	20-0042
-17.9309	-22.1905	20-0008
-26.5095	-7.44854	20-0011
2.02215	7.70958	20-0044
9.49115	-6.28274	20-0012
-21.1564	20.256	19-0001
12.2447	-2.3583	20-0008
-19.8439	-4.11898	20-0010
-22.1558	-1.84087	20-0008
-22.2982	20.318	20-0042
12.991	-2.47576	19-0002
-8.89974	-10.0207	20-0042
1.82309	-9.78955	20-0008
9.36372	-22.9809	20-0041
0.288456	9.58493	20-0044
-14.9905	13.4236	20-0043
17.3742	-6.05179	20-0042
2.91696	1.99854	20-0008
-15.108	-8.19016	20-0008
13.6969	-2.21233	20-0044
3.94002	1.21411	20-0011
-0.0110613	0.517272	19-0002
-2.04979	10.8365	20-0041
-18.7354	-9.71552	20-0010
26.9434	-14.1935	19-0004
-26.2499	-3.39469	20-0010
-25.6796	0.690432	20-0010
2.57659	13.9461	20-0043
-15.9775	9.62871	19-0001
14.5225	21.6391	20-0011
21.0643	5.68158	20-0042
25.3549	-16.0417	19-0001
-23.608	-3.49108	20-0010
0.183428	19.0066	20-0011
11.036	-0.594244	19-0002
3.01361	20.8196	20-0011
11.5544	5.08235	20-0042
-5.37131	-7.81181	19-0001
-17.9634	-4.57964	20-0011
-0.826	-1.07337	19-0003
-20.2486	11.1327	20-0007
-25.9792	-10.4315	20-0010
13.1719	-20.6894	20-0042
7.94826	-11.4698	20-0008
11.0877	-1.38327	19-0001
-27.5649	-12.4137	20-0011
3.24554	12.8461	20-0011
-2.47783	10.2331	19-0002
-17.0842	8.33651	20-0044
-12.5113	0.369582	20-0042
3.6498	-3.13023	19-0003
1.82535	11.7211	19-0002
22.0079	2.56165	20-0008
2.42172	10.9178	20-0039
10.8714	24.0143	20-0011
-5.78951	6.06759	20-0011
11.1035	-22.2343	19-0002
1.49797	-12.5329	20-0042
-5.02622	4.26482	20-0044
-0.297845	11.7544	20-0011
5.12388	-0.963045	19-0001
9.9305	-3.74793	20-0039
15.5422	-4.8914	19-0001
-24.7485	0.873482	20-0008
-22.7682	-5.47858	20-0010
-12.0479	9.98193	20-0007
3.87463	12.0922	20-0007
-18.9153	18.4824	19-0002
-17.7902	12.1221	20-0012
-21.7025	-10.7416	19-0003
17.3007	20.4084	20-0011
-17.7061	-24.1511	20-0042
4.45715	0.614317	19-0002
-23.2697	9.3143	20-0039
-31.6489	-12.3329	20-0008
-13.8367	8.66477	20-0008
7.47878	-5.72221	20-0008
10.5517	7.47128	20-0042
10.8956	-1.42782	20-0041
3.00842	22.4805	20-0042
4.96655	-3.2553	20-0012
-16.5561	-15.5467	20-0011
-14.8212	14.202	19-0001
-17.3713	8.74391	20-0012
3.15303	19.6287	20-0043
-3.89684	-2.97406	20-0044
2.51669	12.0231	20-0039
-19.3539	13.8846	20-0012
32.0042	-14.2704	20-0008
-4.24917	-8.32657	19-0003
-16.3708	-8.82919	20-0010
2.01813	-1.96138	19-0002
-11.8778	-13.8651	19-0003
19.1761	5.41921	20-0009
-12.2034	-5.37731	20-0008
-17.4144	-17.8726	20-0011
0.344116	-27.8738	20-0008
4.38812	-2.61358	20-0008
-2.55269	-29.1518	20-0008
-5.1981	-16.4324	20-0011
-3.87366	-3.13443	19-0001
5.54195	17.2917	20-0039
24.0014	-2.10738	20-0044
2.92985	8.20283	20-0039
-1.26471	26.6088	20-0042
-13.0797	-9.14752	20-0011
2.44743	30.1607	20-0008
3.07626	-3.73043	20-0008
-20.234	-4.07968	20-0042
-13.5626	13.52	20-0008
12.6881	-1.86524	19-0002
10.351	-0.185202	20-0012
-12.1164	-10.6845	20-0008
2.73643	26.4816	20-0008
-17.9684	-14.7086	20-0042
-25.3022	-11.915	20-0042
-19.3861	-6.45741	20-0011
-21.1317	-10.4411	20-0011
-0.48425	-13.6709	19-0004
-7.04564	3.55587	19-0003
-5.01846	16.8013	20-0042
0.485559	3.49915	19-0002
-22.6536	-3.56556	20-0042
-27.2189	-4.81569	20-0010
-4.23376	-12.6787	20-0043
-3.36792	-5.47844	19-0002
-26.1624	-0.229824	20-0042
28.3809	-17.0288	20-0044
16.1339	-25.4916	19-0001
-27.1573	1.2966	19-0003
-23.2822	-0.15358	19-0003
-13.4354	-7.60944	20-0008
15.1502	-7.00211	20-0011
-13.7892	11.229	20-0008
2.01469	-0.576093	19-0004
5.0952	-2.40368	19-0001
21.7107	4.95676	20-0042
-16.8376	7.70574	19-0001
35.0812	-10.475	20-0041
-19.1564	-14.422	20-0008
-16.9328	-13.4188	20-0010
1.68759	13.1938	20-0041
13.5859	-6.40299	19-0004
-2.85925	17.5476	19-0002
-15.8648	-12.1464	20-0011
-27.7717	-10.5553	20-0008
-1.95946	-22.9926	20-0008
-4.70805	-14.3295	20-0011
29.855	-13.857	19-0001
19.8858	11.8446	19-0001
-5.96674	-9.43949	20-0009
-5.21882	4.50167	20-0043
-5.35601	24.2461	20-0042
19.4659	2.96366	20-0039
13.5659	-3.89781	20-0012
-0.948433	10.9326	19-0002
-4.33621	-7.08921	19-0001
-27.7196	0.143512	20-0042
-27.7416	0.0778545	20-0042
-28.11	-9.33436	20-0008
-2.38333	3.77337	19-0004
-5.21168	-8.24382	19-0001
9.54756	17.0489	20-0041
-1.59443	18.0386	20-0043
0.476781	13.8372	20-0044
5.02739	-4.52733	19-0002
-27.4405	-9.36834	20-0008
-3.9121	18.1391	20-0011
-18.3655	-1.74211	20-0010
25.6979	-16.4315	20-0039
-3.53532	-1.93248	20-0039
-6.40447	-15.2194	20-0010
0.8257	10.0256	19-0003
-10.5956	-9.94014	20-0010
0.0298128	26.2659	19-0001
6.19028	-5.07728	19-0003
-23.4147	0.184726	20-0010
-19.6858	-3.8109	20-0010
9.01258	22.6258	19-0004
4.86704	-0.273786	20-0011
-17.7044	-18.9864	20-0011
0.243525	6.30802	20-0044
-21.6578	19.9723	19-0002
-18.2425	-4.62285	19-0003
-15.2976	-9.34418	20-0010
-22.9009	9.96379	19-0001
9.79396	6.09053	20-0044
-12.8648	1.08349	20-0042
-23.8624	-0.42477	20-0010
-6.43659	-3.91869	20-0011
-25.1459	-11.0065	20-0011
18.611	-7.421	20-0042
-4.58188	-5.80127	19-0002
-12.2332	-9.69407	20-0010
-7.78779	5.86235	20-0042
-28.1152	-9.03709	20-0010
-28.8527	-9.71923	20-0042
-3.61153	-1.57143	20-0011
-21.6676	-5.55269	20-0042
-21.6054	10.9759	20-0008
-0.486449	17.7585	20-0011
12.0237	-20.6117	20-0011
-11.2134	-10.2096	20-0011
16.8034	2.41567	19-0001
-5.1334	5.05565	20-0008
-18.1195	-18.5457	20-0010
-1.03729	-35.5517	20-0043
19.023	10.1363	20-0039
-21.6133	-5.24336	19-0003
9.03109	0.326399	19-0004
-1.29423	-36.1645	20-0039
6.91687	2.90725	19-0002
4.11581	-6.21237	19-0002
-17.7637	-19.4294	20-0010
6.99333	-20.2932	20-0012
25.7648	4.59286	20-0009
28.9106	-14.1784	19-0001
9.362	-6.4413	20-0041
0.560598	-2.2423	20-0012
-3.50506	-24.7021	19-0002
10.4267	16.1305	20-0039
-17.0851	-10.0805	20-0011
3.6976	-3.11715	19-0003
1.69512	-0.845621	20-0011
7.10487	14.8046	20-0011
-30.2993	-5.36139	19-0003
1.74469	17.1716	19-0004
19.7685	5.11791	19-0004
7.91859	1.71717	20-0009
2.31004	25.6903	20-0042
-17.9442	-24.3487	19-0003
-20.3286	-7.3823	20-0010
-9.24252	18.9438	20-0041
15.79	-24.4778	20-0044
-3.60338	-6.65844	20-0039
-11.4921	-10.9832	20-0008
-19.2854	23.1827	20-0042
0.803213	-8.41551	20-0008
-3.28257	-10.2901	20-0009
-12.6752	-5.47198	20-0011
-11.8389	-0.657695	20-0042
6.98052	-1.83325	19-0004
9.7886	-2.22887	20-0041
-15.2817	12.593	20-0012
-0.737808	24.2403	19-0002
-17.6501	-20.7988	20-0008
7.01489	-2.46802	20-0041
17.6982	-6.69027	20-0042
12.7088	-5.88505	20-0039
1.68501	10.3537	19-0002
25.1161	0.912531	20-0039
4.24464	-9.65832	20-0041
-26.5281	-5.75097	20-0008
-5.10998	-7.12453	19-0002
-3.53787	-13.0422	20-0009
1.5723	9.52962	20-0041
-8.41156	22.6725	19-0001
-3.07068	-4.76199	20-0043
-10.4078	-10.6651	20-0010
15.7638	-26.6112	20-0008
-17.9144	16.2537	20-0008
-10.9718	-10.6379	20-0011
-25.7318	-9.91221	20-0010
13.5057	-23.2116	20-0012
-24.9997	0.944635	20-0011
-25.7663	-1.96885	20-0010
-2.16174	6.90014	20-0007
-18.9781	-15.5576	20-0011
8.60181	1.47425	20-0009
4.58138	-7.32313	19-0001
-23.8719	-10.2316	20-0010
-10.4937	-4.59801	20-0042
7.88036	0.937583	20-0011
-3.12124	0.0704833	20-0009
-9.51783	-9.93027	20-0042
3.26378	28.3297	20-0042
17.3361	28.6012	20-0044
35.0277	-10.4982	20-0039
-5.14907	-14.8365	20-0012
-24.0467	-2.17484	20-0011
-4.98112	-16.6533	20-0011
-17.8855	12.6672	19-0003
-21.6651	-0.516516	19-0003
-19.3844	-1.02287	20-0008
-1.32543	12.3246	20-0039
-17.7617	-19.0884	20-0008
-23.0455	23.1341	20-0039
-5.14322	-15.0641	20-0012
7.88336	-1.74273	20-0008
12.8834	-1.7988	19-0003
10.8113	-3.73935	20-0041
-15.9911	-14.5368	20-0011
29.4581	10.0425	20-0009
2.75438	7.71341	20-0039
-15.3889	-15.7333	20-0008
12.822	-1.82915	19-0001
-25.9285	-3.77539	20-0010
1.65116	-1.26343	19-0004
2.33206	30.4821	20-0012
5.41204	1.66571	20-0008
0.114764	-34.9264	20-0044
-7.42557	-5.19516	19-0003
5.80193	1.77823	19-0001
6.63398	-20.7262	19-0001
-5.50598	-8.02809	20-0008
-4.38426	-14.9941	20-0039
7.07396	-0.594786	20-0008
1.12905	18.6079	20-0042
-0.699306	-13.2577	20-0009
-5.27408	-10.8702	19-0003
-11.4202	-0.872558	20-0042
-2.77581	10.6461	19-0002
12.7299	-4.27811	19-0001
-23.0112	23.1696	19-0002
14.4133	-4.39858	19-0002
-10.7559	-8.4112	20-0042
20.5623	3.14249	19-0001
-31.8886	-12.4995	20-0010
-3.41284	-1.92538	20-0011
6.3671	-19.8752	20-0044
-15.8424	11.6966	20-0012
3.38239	-4.63636	19-0002
-16.0929	-13.8105	20-0011
-5.62251	-7.63287	20-0012
-23.2435	-8.96861	19-0003
-4.98173	-6.69564	20-0042
10.1468	-5.84482	20-0039
7.80441	-11.4859	20-0008
15.6428	-26.3922	20-0041
7.63238	21.0691	20-0039
-14.2937	15.3757	20-0009
17.134	28.9399	20-0008
1.32338	-26.7684	20-0044
-19.3482	-4.14403	20-0010
1.64601	11.1505	20-0044
11.7639	-0.972197	19-0003
7.43972	-18.7991	20-0041
33.6297	-12.2652	20-0044
-16.9941	-9.39014	20-0011
-23.1652	0.199624	20-0010
-10.6624	-7.19477	20-0042
2.39552	0.728239	20-0011
23.2129	-0.678505	20-0039
10.2195	-5.95805	19-0004
-2.5131	-12.0175	20-0041
8.93335	5.87479	19-0001
2.286	-26.1369	20-0042
11.3061	-16.2655	19-0001
-14.8993	9.66896	19-0001
-4.91839	-9.47322	20-0011
6.54943	-5.59075	20-0008
3.65084	-6.07214	20-0043
7.00059	-19.4234	20-0012
-1.13191	-13.2724	20-0009
-12.3784	-10.9209	20-0008
17.1431	24.4666	20-0008
0.110091	23.0749	19-0004
-16.9859	-6.26437	20-0011
5.02511	-19.1854	20-0039
-10.3633	-10.7056	20-0011
1.19849	3.32725	19-0001
-2.33221	-30.8099	20-0039
1.31619	-35.7259	19-0003
-7.52986	5.43991	20-0042
14.815	-6.28817	20-0011
-22.9654	-1.3034	20-0010
7.80224	-18.9696	19-0001
9.44335	-17.4299	19-0002
-26.2042	0.549921	20-0011
-21.3937	22.8473	20-0009
-16.1469	-8.63876	20-0008
-1.57536	-5.70603	20-0039
-10.9229	-9.33115	20-0011
-18.3302	-12.4411	20-0010
3.42257	-5.07979	20-0044
-16.9763	-10.3071	19-0003
-22.2786	-5.31953	20-0042
9.74607	-1.80809	19-0004
14.5126	28.0751	19-0001
7.3204	-17.0519	20-0010
-25.6125	1.45186	19-0003
12.1467	0.714682	20-0008
-15.7812	-9.39469	20-0010
18.7477	3.64023	19-0001
-17.5378	12.1029	19-0003
-12.2108	-9.31952	20-0010
13.3201	27.3346	19-0001
9.95275	-2.83921	20-0041
-1.32186	6.55456	20-0044
18.8402	-3.9861	20-0042
12.5709	-23.9523	20-0012
-16.0072	-19.7172	20-0042
-5.20939	-8.40405	20-0044
-13.8128	-1.42938	20-0042
22.82	-0.582278	20-0041
-27.3764	-10.1625	20-0010
-5.47207	-9.8381	20-0012
-21.8485	9.49388	20-0008
14.1642	-24.4224	20-0044
10.9827	20.0042	20-0041
-6.37671	-13.1358	20-0012
-0.993337	24.7201	20-0043
-14.6218	10.8761	20-0011
-26.1589	-6.39633	20-0008
-3.49107	14.8667	20-0042
-2.81169	-23.6351	20-0007
0.76436	11.0353	20-0041
-3.30128	8.85429	20-0042
-18.2014	-21.716	20-0008
32.8238	-12.8508	20-0008
-2.31927	0.493559	20-0008
2.50606	9.12233	20-0039
34.1021	-11.7014	20-0043
3.66046	18.1161	19-0001
-5.90128	-13.8577	20-0043
-21.6999	8.47515	19-0003
12.0432	-23.2736	20-0041
-23.1298	9.43712	19-0001
23.8942	0.620111	19-0003
-5.11729	8.10836	20-0042
-26.9711	-9.96066	20-0011
13.5154	-2.91673	20-0011
-24.6306	3.9192	20-0011
-24.5284	0.360506	20-0010
-19.6575	-1.71897	20-0008
-5.02302	-6.17191	19-0003
-23.9924	-5.61124	19-0003
21.3566	1.48643	20-0008
-10.0376	-7.94247	20-0042
2.6544	11.4384	20-0039
3.58597	-5.68653	20-0012
-29.8246	-12.4162	20-0042
-8.87249	-10.2511	20-0042
-3.11036	11.0892	19-0001
-14.9793	-8.974	19-0003
24.3038	-15.1519	20-0044
-2.47096	12.1712	20-0011
22.2087	14.3324	19-0003
12.8305	-2.53822	20-0008
-24.5119	-4.91291	20-0010
10.7959	-3.15321	20-0043
-2.64584	-33.1051	20-0041
-1.99619	12.7256	20-0044
23.4212	-13.9659	20-0043
4.50139	10.0866	20-0012
-16.5993	8.62775	19-0003
13.8727	-0.12497	19-0002
-29.0165	-3.78596	20-0042
-7.13145	-11.5105	20-0042
-17.6386	-5.07777	20-0010
24.4914	13.2548	19-0001
11.4354	-19.545	20-0010
-8.91901	-12.6953	20-0042
-6.59194	-6.00874	20-0044
27.6203	-11.4952	20-0043
6.18993	-2.39339	20-0043
-32.4601	-9.44079	20-0042
-25.3426	-4.34736	20-0008
-28.9382	-9.42234	19-0003
6.65331	8.39943	19-0003
-2.08546	-14.4883	20-0042
23.1905	-0.40056	20-0009
-29.7542	-13.1354	20-0042
12.8498	-1.871	20-0011
14.7701	-4.81089	19-0001
6.81958	5.7071	19-0002
-12.5304	0.648438	20-0042
-13.2636	-7.82451	20-0008
-20.0764	-1.1023	20-0010
-13.485	23.4634	19-0001
32.8919	-10.5927	20-0012
9.59008	-2.56486	20-0041
-19.8857	19.5483	20-0009
2.67999	9.49262	20-0041
-8.47902	-11.9619	20-0010
-11.2681	-8.3162	20-0042
-19.5288	-14.653	20-0008
-21.6226	14.2514	20-0042
8.83928	5.16437	19-0002
0.762822	14.912	20-0041
-0.573088	-24.8517	20-0039
11.5777	-22.1479	20-0043
-0.511623	-24.5541	20-0008
-26.0845	-13.1588	20-0010
-15.8607	12.1151	20-0012
-4.93436	-9.9036	20-0041
7.43573	-4.36458	20-0011
-6.73148	-12.2112	20-0042
-12.8289	21.9484	20-0042
-23.448	18.0181	20-0041
8.35622	-19.822	20-0009
-18.6166	17.9413	20-0008
17.5213	26.532	20-0008
0.143175	-35.049	20-0044
-21.4668	16.1473	20-0044
-2.76913	10.8272	20-0044
-17.4853	-17.7073	20-0011
15.1562	23.2799	20-0010
-8.13328	4.66098	20-0008
-22.648	-1.38914	20-0011
-19.0449	18.4449	20-0008
-10.5669	-10.316	20-0010
6.86933	-22.089	20-0044
2.66202	8.2359	20-0011
-23.2068	-1.30833	20-0008
-5.3219	-4.60095	19-0001
-17.9249	-4.93255	20-0008
-17.2922	-17.3349	20-0011
9.04552	-7.43857	20-0042
-17.6118	18.7415	20-0044
20.2367	8.19335	20-0042
12.8421	-1.83105	19-0001
29.0657	10.8842	20-0039
-6.77078	-13.0491	20-0042
-18.162	-22.2135	20-0008
15.4227	-24.7471	19-0001
-24.1422	-8.30347	19-0003
14.9087	25.4382	20-0043
16.6553	1.52108	19-0001
-25.8783	1.41712	20-0008
-7.44019	-12.0798	20-0042
-2.15867	-22.7408	20-0039
34.9546	-10.6039	20-0039
24.0142	9.36011	20-0041
-5.37983	-8.11451	20-0012
0.999327	15.6903	20-0043
-13.4278	10.5353	20-0008
-17.3946	-1.92352	20-0042
0.649557	-29.7802	20-0008
3.88205	-6.59424	19-0002
-5.08591	-14.7266	20-0012
-14.3692	-15.4473	20-0042
-1.39206	0.0157202	19-0003
-4.35688	-4.09687	20-0039
-17.2056	-14.1642	20-0010
0.266287	-31.8494	20-0008
10.6266	0.41591	19-0001
-2.92581	0.107576	20-0011
-24.8632	-2.45835	19-0003
9.70763	-2.15834	20-0011
1.90508	1.56857	19-0001
7.6084	-2.21639	20-0043
-9.13885	-6.95556	20-0042
-0.673746	18.1639	19-0001
-24.5072	-11.7751	20-0042
-12.3684	9.83997	20-0011
-4.81138	-15.869	20-0042
-12.5238	14.2667	20-0042
-9.48071	-11.786	19-0003
5.62377	1.78996	19-0001
-4.63387	-12.2894	20-0039
-0.169865	-11.0606	20-0044
-1.51638	-12.5359	20-0042
-10.6287	21.5613	19-0004
6.83639	-5.52731	20-0007
16.7974	24.0422	20-0010
12.1219	-5.18138	19-0001
27.1956	-11.7092	20-0011
-0.125582	23.9032	20-0011
2.86507	6.34462	20-0039
-0.0763452	18.512	19-0002
-0.812032	24.8141	20-0039
-23.9766	-8.21002	20-0008
12.2709	18.9143	20-0042
-4.60072	-7.60321	19-0001
12.3283	-6.58658	20-0009
7.17458	-1.27147	20-0041
22.1503	9.86646	20-0041
-26.9175	-0.411347	20-0042
1.7731	7.4104	20-0039
10.836	-2.32658	19-0002
-18.3472	-20.5764	20-0008
23.5625	-14.2873	20-0039
-32.1882	-12.7571	20-0010
0.0617045	-28.9324	20-0008
-17.9676	-5.37391	20-0008
-20.3451	-1.40253	20-0010
2.9185	25.9709	20-0008
-18.1943	-22.3639	20-0010
14.8521	-24.1176	20-0042
-9.42754	-8.76261	20-0042
-12.1532	-0.119264	20-0042
19.9773	3.67291	20-0009
-19.8546	-2.17035	20-0008
7.27639	14.5531	20-0039
2.77923	22.9994	20-0042
-2.00105	5.26622	20-0043
-22.7577	-0.746932	20-0010
-26.2237	-10.5686	19-0003
-0.0227854	26.0822	20-0044
-18.2001	-16.0862	20-0042
-14.915	12.0124	20-0039
12.3913	-5.43342	20-0044
15.8295	20.6122	20-0011
9.51879	18.2171	20-0039
-4.83988	-13.3754	20-0041
-2.19297	-5.84416	20-0044
-2.59953	14.7421	20-0042
-26.9883	-10.9246	20-0042
-26.745	-11.0863	20-0008
4.80594	-1.33832	19-0002
-26.3445	-0.617265	20-0042
-4.52805	-0.84108	20-0012
-22.546	14.6665	20-0039
8.84897	0.584705	20-0008
-22.3779	16.549	20-0041
15.9945	-6.85453	20-0044
-27.8556	-10.909	20-0010
-12.0881	-5.48688	19-0003
-24.3436	-5.50532	20-0042
6.11158	-2.23536	19-0004
-22.7229	-3.63775	20-0010
-21.8554	-0.9949	19-0003
-19.2899	18.5952	20-0008
-28.1259	-10.5362	20-0011
27.7685	5.92091	20-0010
-1.20708	-36.7542	19-0001
-24.8009	18.1314	20-0044
-22.8251	21.077	20-0044
-12.5846	0.561716	20-0042
8.80188	-2.87643	20-0012
-11.3691	-10.3979	20-0008
-18.7984	17.273	20-0012
26.0178	6.08675	20-0007
-21.6082	12.6387	20-0042
2.53	8.64894	20-0039
-1.57519	-27.2197	19-0001
17.6401	-7.61255	20-0042
-6.7275	-5.04518	19-0002
6.82315	-3.7981	20-0041
-9.39628	18.154	20-0039
-19.8822	-5.93792	20-0010
-26.3574	-12.3717	20-0008
-15.1047	-14.97	20-0010
-2.57559	8.05316	19-0002
-25.5519	-11.827	20-0042
12.4807	-3.07697	19-0001
5.71429	8.73666	20-0044
28.4535	-15.3618	19-0001
3.21907	1.19116	20-0041
-17.5709	15.1869	20-0012
6.84176	14.6604	20-0039
-28.9822	-11.7431	20-0042
-16.073	-18.4152	20-0010
-20.4493	13.0975	20-0009
12.4837	-5.31871	20-0011
-0.857542	24.169	19-0002
-1.12482	-30.005	20-0044
1.48812	24.2254	20-0011
25.5818	11.2148	19-0004
0.0465651	17.2962	20-0039
-2.73327	-4.27689	20-0012
-25.0211	17.4138	20-0008
-16.0398	-9.16282	20-0010
-3.09894	5.82703	19-0002
-0.907417	21.7151	19-0002
-21.0174	-3.56142	20-0042
-12.0524	20.6449	20-0039
-2.44366	10.2563	20-0044
-26.7705	-2.48813	20-0010
-24.5433	0.709594	20-0008
-26.6681	-1.96042	20-0008
-3.59376	-5.27781	20-0008
5.11357	-3.93848	20-0041
-18.7396	-4.42039	20-0008
5.64244	10.8525	19-0003
-1.48399	-9.35032	19-0002
13.1653	-2.23258	20-0043
11.7561	23.1115	20-0041
-12.8171	18.0186	20-0039
-24.7448	-1.17392	20-0008
-27.471	0.891144	20-0042
-27.6094	1.3722	20-0042
0.530286	0.750124	19-0001
-4.33008	3.91947	20-0044
-27.4223	-12.1227	20-0042
15.7857	20.0196	20-0044
15.0923	26.1022	20-0039
8.82595	-5.62659	20-0012
2.9871	-0.732575	20-0008
-26.8938	-9.00786	20-0008
-26.361	1.00315	20-0010
1.75997	16.8327	19-0001
9.33546	-17.2033	20-0011
-22.3995	-1.62964	20-0010
-22.6684	2.1393	20-0042
7.27672	5.99183	20-0039
2.7027	25.9893	20-0008
-19.6617	12.694	20-0012
-24.2712	-9.1769	20-0008
14.5994	-7.78245	20-0039
4.54156	1.68233	20-0043
-3.82365	1.91176	20-0041
1.61588	29.1069	20-0011
-1.03791	-12.9058	19-0002
-3.32013	-8.54822	20-0039
19.444	1.7992	20-0007
9.33485	-4.76294	20-0007
-4.53708	-27.5838	19-0001
-16.6077	-15.346	20-0010
11.7246	-21.4921	20-0044
-18.3882	-19.8622	20-0010
0.99966	-0.660529	19-0002
-22.0962	14.6008	20-0042
7.93462	3.97304	20-0043
-27.5758	-0.0569966	20-0010
-1.41985	20.9381	20-0043
-23.7025	-0.95956	20-0042
-3.22559	-1.94758	20-0011
-8.86291	-12.1888	19-0003
-4.73877	-11.989	20-0007
26.7989	-15.2308	19-0001
7.25024	-1.61339	20-0041
5.70806	17.2663	20-0041
11.5607	5.42082	20-0042
2.55528	10.1117	20-0041
13.4616	-3.24908	20-0012
-12.6692	-15.183	20-0042
-23.2535	0.627572	19-0003
-23.2986	-5.13286	20-0010
1.14592	-2.46064	20-0012
10.7354	-3.86939	20-0039
-24.0164	-10.5075	20-0010
-14.7848	-8.87638	19-0003
8.34331	-1.82366	19-0002
15.1689	-0.353586	20-0039
20.8693	2.07036	20-0041
-1.76311	-40.2522	20-0042
-20.2255	19.587	20-0008
5.84663	17.7246	20-0041
31.9796	-10.4377	20-0044
15.897	-3.97173	20-0009
-11.2466	13.3136	20-0012
23.1467	14.2919	20-0008
-15.0431	-12.3316	20-0008
-17.4499	13.5754	20-0012
2.00018	8.22181	20-0039
3.08624	22.4267	20-0042
5.61441	20.7995	19-0002
0.202208	-28.7613	20-0008
12.0167	-4.88255	20-0043
-2.93812	-6.77288	19-0001
-3.89249	8.3273	20-0042
-9.02429	-9.67573	20-0042
4.96616	-17.734	20-0041
14.8782	-0.765046	20-0039
-12.2444	-4.83599	20-0011
22.5706	4.60338	20-0039
17.5498	-6.8029	20-0042
-4.77379	-9.94249	19-0002
-22.1148	-0.987758	19-0003
8.43625	22.2053	20-0011
8.04825	17.1461	20-0039
23.6903	9.41704	20-0041
-8.95468	-9.64369	20-0042
10.144	-20.4666	19-0002
4.35098	14.1725	20-0041
14.7675	-7.1842	20-0011
-26.6246	-9.08295	20-0010
-16.1771	10.9483	19-0003
20.4644	12.3925	19-0002
-1.40555	-3.20624	19-0002
15.4228	20.7966	20-0011
17.0721	-26.7714	19-0003
25.2538	-15.6506	19-0001
-2.77658	9.90538	20-0039
31.9576	10.8297	20-0010
-20.7157	14.9691	20-0008
-20.4064	-4.2712	20-0042
-0.276859	-33.9869	20-0043
-22.0804	-2.62245	20-0042
10.002	0.758153	19-0001
-9.86231	-10.4702	19-0003
-30.2609	-9.46427	20-0042
-6.26069	8.39969	20-0041
-19.4911	-3.54182	20-0008
4.97794	-0.0208493	20-0041
-18.1299	-22.8059	20-0008
8.05937	21.5763	20-0039
-18.124	-21.2752	20-0010
-19.2171	10.4979	20-0012
-21.459	20.4902	19-0001
-2.02093	1.85153	20-0008
10.4982	-3.09297	20-0011
15.3	21.7504	20-0041
-18.6575	16.6971	19-0003
-21.1871	-5.05828	20-0042
-27.4196	-10.3329	19-0003
-19.893	19.9746	19-0001
8.4672	-20.9167	20-0042
8.81054	-4.00163	20-0012
1.5645	7.72259	19-0002
6.33983	13.9218	20-0039
-21.6688	-0.299176	20-0011
-25.1177	3.85911	20-0011
7.4682	23.8972	19-0004
-8.38633	22.4211	19-0001
17.2972	-5.73902	20-0042
-13.3112	12.9415	20-0008
-2.72654	-27.0193	20-0039
7.87005	-1.78255	20-0008
17.4331	-6.27929	20-0042
0.740698	22.1785	19-0004
-5.01633	-14.5295	19-0002
-2.06634	-28.1942	19-0001
-18.6986	-1.78364	20-0008
14.4521	-5.83985	20-0041
23.2743	-1.05681	19-0001
1.91222	-25.7742	20-0008
10.8286	-3.09872	20-0011
13.3531	-4.49379	19-0001
-3.48169	-24.1786	20-0009
-3.4431	13.7794	20-0042
-25.3683	-5.80259	20-0042
16.8092	24.0529	20-0011
1.26493	-25.202	19-0001
-8.62588	-10.9016	20-0042
11.2006	-22.2039	20-0042
5.98592	-16.7009	20-0039
12.0034	-4.27275	20-0008
-16.9183	-17.9471	20-0010
-12.553	-5.43291	20-0010
-0.257124	19.327	20-0039
-17.1077	-15.826	20-0042
-16.251	-20.041	19-0003
9.96688	15.9596	20-0039
21.8581	11.4587	20-0041
-16.1339	-20.512	20-0042
18.0139	-8.32766	19-0004
-23.6242	10.8444	20-0042
25.0969	11.1717	20-0039
25.0261	7.85192	19-0003
-1.25016	1.64388	19-0003
8.91556	-18.3436	19-0001
-5.3218	-13.8705	20-0012
-18.392	-20.3332	20-0010
-16.8144	-18.8672	20-0010
-1.21871	16.8561	20-0042
-30.7169	-11.1308	20-0010
1.36101	4.24689	20-0041
2.19325	8.94551	20-0041
13.4992	-23.3975	19-0001
30.0499	10.0532	20-0010
9.36434	-22.5353	19-0002
12.4078	-6.44013	20-0044
11.7547	-1.74914	19-0001
9.75375	-0.0403262	19-0001
-17.4284	-17.0418	20-0011
-5.31631	4.92441	20-0041
-3.04863	16.8258	20-0042
-12.9546	1.21386	20-0042
21.0463	4.39677	20-0042
7.30642	-3.2186	20-0011
-0.654673	21.7616	19-0002
-18.061	17.0554	19-0001
6.01485	9.95208	20-0007
-10.6187	-5.06543	20-0042
31.1341	-13.5554	19-0001
1.56849	13.3061	20-0041
3.17382	-3.294	20-0012
25.6114	7.46992	20-0042
-15.1913	-12.2592	20-0010
-12.6216	0.309459	20-0042
-18.1722	-16.9619	20-0008
-16.6281	-9.62104	20-0008
-4.87071	-14.464	20-0008
7.4344	-3.85958	19-0004
5.6928	-19.5494	20-0041
-11.4796	-8.0542	20-0042
17.6593	-8.17086	19-0004
-18.1674	-20.2681	19-0003
-21.1988	-0.84012	20-0010
-18.9478	-1.63369	20-0010
-14.7411	8.54578	20-0012
23.5856	-14.6116	20-0039
18.2935	22.6512	20-0010
0.495152	-12.1351	20-0042
24.1962	4.48056	19-0001
-1.05578	22.6096	20-0039
19.2489	6.99828	20-0044
15.4147	-6.01643	19-0004
-23.6054	-9.03392	20-0008
-23.7222	-11.4172	20-0042
-20.3357	-5.52624	20-0010
4.06041	-3.1801	20-0012
-14.2323	-5.28762	20-0008
-25.5587	-4.95679	20-0010
-24.743	-1.55872	20-0042
20.7407	11.7685	20-0042
-5.23669	-2.72682	19-0003
10.8237	-2.55681	20-0041
7.73398	20.177	20-0043
-11.1075	-8.93196	20-0010
-18.4607	-20.9823	20-0010
-17.285	-19.1428	20-0008
-24.7725	-10.7177	20-0042
-18.0561	-20.2388	20-0010
-14.7685	11.6576	19-0002
15.2178	20.8431	20-0011
-0.957423	2.30484	20-0008
13.6768	-21.4225	20-0010
-3.27747	0.439536	19-0001
-10.4187	-12.2243	20-0008
-2.46786	10.2313	20-0044
-16.6234	7.2776	19-0001
-27.0454	0.0391843	20-0042
10.4775	14.4944	20-0039
10.1633	26.2989	19-0003
0.175216	-27.118	20-0007
28.9586	8.41322	20-0008
-21.2892	2.03569	20-0042
-12.5094	0.400024	20-0042
-1.90288	-8.55044	20-0039
-4.71761	5.58929	20-0012
-15.7006	-12.6429	20-0011
12.9349	24.3739	20-0011
23.648	2.5643	19-0002
-17.8972	-4.70349	20-0010
-4.09766	-1.86348	20-0011
-8.58344	3.48662	20-0008
-24.1058	-6.1567	20-0042
-2.24231	22.4787	19-0001
-24.2648	-10.7101	20-0011
-17.0978	-14.1782	20-0010
31.2676	9.0959	20-0008
-3.08366	12.4738	20-0008
-5.7421	4.87811	20-0012
12.0943	26.8253	19-0003
-16.5907	-15.7981	20-0010
13.4622	-22.8075	20-0009
1.81254	13.7421	20-0039
9.34754	15.7624	20-0039
31.4785	-11.1391	19-0001
-0.0716592	-32.7454	20-0008
-20.937	-4.13521	20-0042
-28.6144	-7.84731	20-0042
-7.41591	-14.6244	20-0042
2.52826	-0.535973	20-0008
17.5835	-7.74364	20-0007
-12.823	-10.6876	20-0010
-1.40643	-39.2707	19-0001
-25.7551	0.693991	20-0011
-3.31132	-10.5055	20-0009
4.93903	0.0713571	20-0041
-22.5601	-0.569664	20-0008
10.159	1.47962	20-0009
3.86538	-0.928292	20-0044
-23.3947	-7.93446	20-0042
-22.7128	-0.95848	20-0008
-20.4953	-1.28222	20-0042
25.0762	-1.08796	20-0042
-1.14295	-14.95	19-0002
7.96284	-20.4146	20-0042
3.59034	0.174902	19-0001
-19.1001	16.7462	19-0001
-23.5628	0.839896	19-0003
-14.4474	9.33756	20-0008
-17.7758	-21.8125	20-0010
28.6588	-16.7167	19-0001
-2.46537	-30.5069	20-0039
2.85929	7.52088	20-0041
16.2456	-25.7363	19-0002
32.2762	-13.1393	19-0001
3.22121	2.1536	19-0001
24.8325	1.2055	19-0003
0.650122	-32.1963	19-0003
17.3919	28.5057	20-0044
14.0394	-2.4258	19-0003
0.842654	-27.0058	20-0041
-12.6009	-9.66191	19-0003
3.76483	2.36458	20-0008
0.951593	27.7646	20-0011
-5.17773	-21.329	20-0042
5.89975	-5.11192	19-0002
32.2918	-13.228	20-0008
11.6034	22.094	20-0039
-20.9679	17.6619	19-0002
-0.939595	19.9612	19-0002
8.7481	-0.206228	19-0001
-9.38904	18.4485	20-0044
5.34616	-4.59573	20-0008
-25.3232	0.865734	19-0003
-17.8472	-18.2633	20-0010
-13.3631	-7.8747	20-0008
-22.0879	19.308	19-0001
2.95105	20.7724	19-0001
-25.4849	-12.6651	19-0003
-5.88514	-7.29496	20-0011
-11.5645	12.4166	19-0001
2.86734	18.6014	20-0011
-22.362	-1.83503	20-0011
19.5993	3.55529	20-0039
3.95474	2.5105	20-0008
-1.16267	-38.16	20-0043
8.91612	-6.18375	20-0039
-16.8824	-16.5415	20-0010
-18.0625	-20.2915	20-0011
-14.3045	-11.7612	20-0010
10.8503	17.7243	20-0041
19.4243	28.2132	20-0011
-2.89656	-6.56517	20-0041
11.5626	-4.60096	19-0001
-2.46699	12.2606	20-0012
-9.70592	-8.18131	20-0042
-10.0706	-0.932662	20-0042
-1.4888	21.7404	20-0043
-24.9981	0.93356	20-0010
-26.5418	-0.473756	20-0042
10.2773	25.4034	20-0011
16.3417	-25.9205	19-0002
-1.20126	-38.153	19-0002
-19.0821	-11.3745	20-0011
-19.3034	-2.42852	20-0008
9.08423	18.5504	20-0041
31.6857	-10.7964	20-0012
-16.9602	13.4155	20-0012
24.9788	9.4521	20-0043
1.36958	14.8896	20-0011
0.128896	-1.77041	19-0001
-4.33532	-4.24059	19-0003
8.05874	-0.305578	20-0039
-18.132	16.9692	20-0012
-20.1239	-15.3465	20-0008
9.11544	19.0373	20-0039
-17.272	-19.4871	20-0010
8.34481	-18.7735	20-0039
-13.3416	6.95767	20-0042
-18.7234	-23.9387	20-0008
15.403	20.3515	20-0042
-26.3138	-2.69873	20-0011
-0.940719	5.96705	19-0001
-6.72262	-1.20625	20-0042
1.26592	7.40452	20-0041
-16.7153	-20.8028	20-0008
1.49875	7.97786	20-0041
6.48288	-21.5174	20-0041
-12.9093	-6.99322	20-0010
-4.44148	-13.9407	20-0039
-2.28961	-14.628	20-0042
21.9761	5.66726	20-0042
-24.3977	-10.3174	20-0011
-4.38793	-26.6042	20-0042
20.7525	9.26212	19-0001
-21.1835	21.7988	20-0007
0.186298	-13.8695	20-0044
-17.0202	-6.68176	20-0008
-27.5195	-4.49453	20-0011
-3.38698	-4.15983	19-0002
-7.95327	19.0917	20-0039
6.37271	3.99411	20-0044
-18.1407	-22.1451	20-0011
-23.0147	-10.9355	20-0008
-12.124	20.8007	20-0039
-2.33655	4.69649	19-0002
-19.8885	-5.3566	20-0008
-22.5422	-0.167421	19-0003
11.2156	-18.7307	20-0010
8.43523	-19.6821	20-0043
2.82663	13.1467	19-0004
11.9795	1.06936	19-0003
2.64516	-9.7055	20-0008
-22.2942	22.1427	20-0044
4.80647	0.127813	20-0041
-1.44536	-37.8584	20-0039
26.9178	7.11256	19-0001
16.3651	25.2129	20-0039
1.27884	7.11862	20-0043
-14.6776	-7.50866	19-0003
25.4838	-16.3339	19-0001
1.35236	4.83192	20-0011
-9.01654	-7.99223	20-0042
-2.04858	0.889385	19-0001
19.4017	13.786	19-0003
-20.7913	24.8294	19-0004
2.52934	-4.31129	20-0043
-18.9112	0.325721	19-0003
12.0872	-6.82802	20-0012
10.5067	15.5596	20-0042
-26.2042	-13.0383	20-0008
-20.9846	-4.48739	20-0042
-4.05186	-7.90233	19-0001
8.78967	-11.376	20-0008
12.8736	-7.23139	20-0042
9.12599	-21.6583	20-0044
1.13629	3.1545	19-0004
-18.4858	-15.2748	20-0010
10.1948	-6.64242	20-0041
1.00421	3.68081	20-0041
-25.917	-12.7715	20-0011
-7.20387	-5.31496	19-0001
29.0983	8.09797	20-0008
-8.10771	-4.77061	20-0039
4.87294	-5.81043	20-0039
-22.1643	-10.8773	20-0008
-1.25586	-38.9713	19-0001
15.6372	22.4645	20-0042
6.3742	13.8163	20-0039
7.47923	-18.2187	20-0039
-26.3653	-12.5822	20-0010
-16.7249	-9.83762	20-0008
12.1007	-21.4291	20-0011
-2.14875	-27.1639	20-0044
10.2005	-18.7623	20-0011
-15.8531	-9.85426	19-0003
10.3999	-4.32271	20-0039
0.22566	19.1416	20-0044
-13.6601	-15.4072	20-0042
-17.3819	-17.7193	20-0011
9.79323	-19.7677	20-0039
-20.6658	-6.00357	20-0008
0.859101	-13.4765	20-0039
24.9569	-15.3688	20-0011
15.8286	-7.377	20-0039
-3.78403	-0.286405	20-0012
5.53253	0.16492	20-0039
-11.184	-1.25093	20-0042
8.65958	-0.542067	20-0041
25.4132	-14.4093	20-0039
24.7161	-16.9131	19-0001
-2.77054	-1.06656	19-0001
-15.088	-11.1645	20-0008
-5.11832	-12.4682	19-0002
-5.45501	10.2079	19-0001
-9.84235	-4.54655	20-0042
-1.78897	10.6686	20-0041
2.50361	1.62359	20-0008
1.12059	15.025	20-0041
-4.74881	5.73872	19-0002
18.1691	28.6561	20-0044
2.62652	6.29096	19-0004
-9.07739	-6.24977	20-0042
-21.8343	-1.92679	20-0010
8.82627	1.03186	19-0001
-17.7175	16.938	20-0012
-25.5055	-11.7005	20-0010
28.688	-15.622	20-0012
-24.8814	15.2197	20-0039
-23.6944	-0.0118334	20-0010
10.3443	21.6873	20-0039
26.119	-15.8397	20-0039
-1.06816	15.3245	20-0042
-21.7059	18.9622	19-0002
-23.1655	-9.30908	20-0010
-2.17413	10.855	19-0002
8.95785	-16.8679	20-0043
-18.6492	10.6172	19-0003
-25.0217	-11.1379	20-0011
-4.79557	-13.7353	20-0044
-19.4815	14.2475	20-0008
19.381	11.2006	20-0039
0.357565	3.51904	20-0012
30.8199	-11.0778	19-0004
-13.7744	14.7605	20-0041
-19.7833	10.7589	19-0001
-15.3054	14.7429	20-0012
20.4691	2.10919	19-0004
-23.7311	-0.308352	20-0008
17.4222	26.918	20-0042
13.4449	26.3874	20-0042
-2.32706	-26.5034	20-0008
10.1797	-5.48884	20-0011
1.04605	11.9321	20-0012
-6.19562	-8.27823	19-0002
2.34097	2.91421	20-0044
-20.8558	13.9217	20-0044
-12.5738	13.7296	20-0042
0.0527575	-14.2054	19-0002
-12.1452	-10.8998	19-0003
-16.3326	-19.8779	20-0042
-4.9431	-11.0954	19-0002
-2.4261	-9.32613	20-0041
14.5655	-23.7222	19-0001
-19.7617	20.0248	19-0001
15.7853	-4.30128	20-0011
-23.0638	9.27313	20-0008
18.095	-5.17188	20-0042
3.69113	6.71749	20-0043
-18.204	15.0472	20-0012
-12.6635	-4.77451	20-0011
-13.022	1.34221	20-0042
-4.62178	1.77238	20-0041
21.1759	1.61897	20-0008
1.33983	-23.2052	19-0001
10.7241	19.671	20-0041
2.27118	2.5903	20-0039
9.19252	-2.27514	20-0008
10.0221	-21.5143	20-0043
25.1847	10.6155	20-0039
-25.3608	0.994657	20-0008
9.39257	-5.68139	20-0043
-16.2222	-16.2612	20-0010
24.1578	-1.04131	20-0039
-31.9844	-12.6496	20-0008
-22.732	9.45893	19-0001
0.664231	12.5302	20-0041
11.7484	-4.98622	19-0002
8.83754	-3.39152	19-0001
1.51181	-28.7162	20-0044
-0.32832	21.4725	20-0011
-26.9321	1.9109	20-0010
-21.1488	22.0762	19-0001
26.7411	6.01156	20-0039
-1.51101	-3.5557	20-0041
2.7006	-28.4574	20-0044
14.2311	-6.10038	20-0039
2.20594	-2.30145	19-0001
-18.3406	-4.22366	20-0011
-29.0614	-10.2556	20-0010
-2.58232	0.269301	19-0001
24.9577	4.14099	20-0044
-13.3999	-8.72919	20-0010
-25.2389	-5.86308	20-0010
-17.9051	-24.645	20-0042
27.1652	-16.0667	20-0044
29.9018	9.69524	19-0001
-4.46095	-12.6384	20-0039
19.0579	7.83968	20-0039
-0.967931	15.1829	20-0041
12.5867	-3.86615	20-0011
6.25449	0.682944	19-0004
-18.8665	18.27	20-0008
-13.7531	14.0911	19-0001
12.3664	-4.34308	20-0041
-6.91322	5.70337	20-0008
-1.04997	25.1796	20-0043
6.59093	9.52349	20-0011
35.0567	-10.9496	20-0009
-12.7636	15.5447	20-0042
-18.0974	-20.8233	20-0011
-4.66856	-13.7598	19-0004
-4.61923	-14.2855	19-0001
6.52862	22.6827	20-0044
9.60653	0.965287	19-0003
-22.8305	-0.995078	20-0008
-16.7487	-12.5558	19-0003
19.6872	3.87913	20-0039
1.32543	-4.99556	20-0012
-17.8081	9.98379	20-0009
-11.2563	-10.7793	20-0008
22.7019	6.83793	20-0012
9.89462	-7.37522	20-0042
13.1796	-2.47607	20-0012
-2.38173	-31.3758	20-0039
20.2773	11.8105	20-0007
19.1155	27.4484	19-0003
15.8615	-24.3381	20-0042
-20.4618	0.430897	20-0010
-1.85819	1.89645	19-0002
-17.8582	-18.7538	20-0011
-3.19475	8.24913	20-0008
16.7474	-26.2774	20-0042
-19.1853	19.5907	20-0008
-25.2452	-3.04123	20-0010
-2.44153	-4.94171	20-0039
-3.32551	-5.81424	20-0044
24.1122	2.44238	19-0004
14.2005	-6.20707	20-0039
18.1422	-4.72641	20-0044
-16.619	6.3336	20-0042
-2.75187	-7.28955	19-0002
18.4262	21.6436	20-0042
-26.8749	-10.3997	20-0010
-19.1587	-6.98328	20-0011
14.9305	-5.40209	19-0002
12.3525	-2.23971	19-0003
-17.9828	17.6453	20-0007
-25.3727	-2.93996	20-0010
-6.51299	-11.5315	20-0043
17.6567	3.57595	20-0011
-18.7288	-4.31254	20-0010
-1.84012	10.8225	20-0041
4.6387	25.7469	20-0042
0.0900968	-35.3592	19-0003
19.3292	11.0207	20-0039
20.64	2.14891	20-0042
2.24876	-0.339018	20-0012
0.625622	-29.935	20-0008
13.9738	-3.85316	20-0041
2.12639	-8.74525	20-0041
13.0562	-5.02922	19-0001
-18.0012	-19.1506	20-0010
-18.4888	-15.5026	20-0008
-12.9907	1.25099	20-0042
-16.5662	-11.6514	20-0011
14.3011	-4.63615	20-0008
14.5652	-2.57994	20-0009
-0.630233	16.8178	20-0041
11.7669	-1.9588	20-0012
-24.0536	22.0859	20-0043
0.316912	3.52598	20-0012
12.2586	-4.05121	20-0039
-2.74975	21.7576	20-0042
8.15209	0.571573	20-0012
10.9402	-1.43511	20-0011
-19.9102	9.4279	20-0039
1.72203	2.18722	20-0041
28.8422	-14.0967	20-0044
15.0351	-5.98345	20-0044
6.97639	-4.98209	19-0001
-1.58834	-33.9434	20-0042
15.279	-24.171	20-0044
9.64017	0.73135	19-0001
9.18788	20.3998	20-0039
10.3743	-5.60248	20-0008
-11.1505	-7.98889	20-0042
-17.9556	14.2287	20-0012
7.15364	17.1747	20-0039
-2.30857	-22.5557	20-0012
-2.16836	9.63596	20-0043
16.424	-8.20409	20-0039
-0.86302	14.63	19-0002
-23.9779	0.433421	20-0008
-17.0532	-15.1029	20-0008
-12.8259	-7.20471	19-0003
8.00261	21.5126	19-0003
-2.0915	-8.13596	20-0011
21.9778	-1.83448	20-0039
6.89151	-2.61385	20-0043
-0.671261	-14.2274	19-0004
9.51396	1.61634	20-0011
-5.49555	-9.13312	20-0012
-18.5891	-3.2681	20-0010
-24.9856	0.998466	20-0008
2.86941	-8.64781	20-0041
-23.1798	-0.275842	20-0010
-0.0528911	20.0089	19-0004
-2.01465	-8.08304	20-0039
-15.4828	13.1636	20-0012
-13.9308	-15.7356	20-0042
10.9393	-2.79627	19-0001
-0.192497	18.7555	19-0002
-25.3784	-7.32266	20-0042
-23.9216	-9.90355	20-0011
19.0609	5.14248	19-0003
11.1001	-2.62523	20-0012
-23.3034	-1.06074	19-0003
12.8861	-20.9064	20-0010
-1.02807	-30.5249	20-0008
-12.9703	1.27142	20-0042
-8.93005	-12.3365	20-0010
-1.57515	-39.846	20-0042
-0.860536	25.1423	20-0043
-6.01824	5.21301	19-0001
-26.4793	-3.86295	20-0042
15.7245	-5.34877	20-0011
-17.1239	-23.4427	20-0042
-21.5738	-0.921204	19-0003
-6.66389	-4.3991	20-0011
2.80649	19.1635	19-0001
2.1048	15.544	20-0039
7.56883	-5.7151	20-0039
-19.2921	-6.88698	20-0010
29.5037	9.2826	19-0003
-17.4364	-21.0665	20-0011
11.5143	24.8266	20-0043
6.92296	5.70582	20-0039
-26.3089	-7.29958	20-0042
23.7312	3.37699	19-0004
15.9829	-25.8944	20-0009
3.16016	12.2469	20-0041
17.6243	-26.7071	20-0011
3.47558	0.709547	19-0002
-6.27547	-13.5189	19-0002
6.63332	23.0682	19-0001
-18.1505	15.0462	20-0012
-26.4205	-12.7808	20-0010
30.8884	-13.8169	20-0012
3.12762	-10.3203	20-0041
-23.194	25.9632	20-0042
-2.1055	-8.45362	20-0041
7.65825	-19.3736	20-0039
-26.6331	-7.29271	20-0008
-20.1284	-4.54176	19-0003
-3.55624	-5.10631	20-0043
-20.9575	-10.3065	20-0011
3.3092	21.4937	20-0042
21.5754	13.9341	19-0004
17.5979	-3.49602	20-0042
28.9914	-14.7828	19-0001
12.4919	-15.6174	20-0041
7.35089	16.1377	20-0041
29.3614	-14.4359	19-0001
21.3652	7.00866	20-0042
-5.73065	-13.9666	20-0039
-5.27156	-6.8627	19-0001
-26.2698	-4.4773	20-0011
-2.83786	-28.9571	20-0012
-2.57358	-31.5975	20-0044
2.54915	24.0539	20-0042
11.0397	6.50445	20-0042
-24.9128	0.653889	20-0008
-27.309	1.07742	20-0011
-27.6163	1.42975	19-0003
-17.3289	-19.7562	20-0008
-4.95264	-11.8923	19-0002
15.3513	-6.29046	20-0043
-0.99721	18.034	19-0002
13.6161	-6.02232	20-0043
-16.9221	16.5899	20-0012
6.08177	-3.62625	20-0012
1.15965	-8.10039	20-0008
-30.3418	-11.3071	20-0042
-0.0987847	-34.083	19-0003
12.7205	-21.2046	19-0001
-1.31615	22.981	19-0002
-17.2372	-6.3545	20-0008
13.8705	21.1032	20-0041
-1.69756	-34.7446	20-0042
-21.7627	17.8953	20-0042
-17.8412	12.8076	20-0008
-27.6723	-6.60942	20-0008
5.54205	-0.480751	20-0039
-1.23716	-12.6057	20-0011
-14.0913	15.6352	19-0001
-1.80177	-4.06541	19-0002
-17.2742	-5.90137	19-0003
29.0321	7.27614	20-0042
-1.32413	-38.4978	20-0041
-5.70399	-1.60632	20-0008
0.81273	9.93252	20-0039
-6.72843	-5.19439	19-0002
4.80345	7.35492	20-0011
23.3472	2.88422	20-0044
23.9895	13.3424	19-0001
-31.8769	-12.9669	20-0011
-17.5578	13.6751	20-0012
-11.8638	-9.46858	20-0008
11.5348	-19.5929	20-0010
-0.205109	25.4205	20-0044
-15.1695	-6.8199	19-0003
11.3793	-19.8136	20-0043
12.7538	0.518351	20-0012
11.3258	24.4064	20-0011
-26.7901	-12.2853	20-0042
-5.15833	-15.1606	20-0041
-18.6262	10.967	20-0012
24.1479	-2.05099	20-0009
0.35609	12.5359	20-0012
-4.34777	-7.59677	20-0041
15.6744	-6.66805	19-0004
-10.5587	-5.22602	20-0042
-1.17218	-30.1493	19-0001
-1.85533	-24.8603	20-0012
8.52315	-20.5098	19-0001
-20.6844	22.5519	19-0001
-4.03806	4.0567	19-0002
2.30588	6.92312	20-0039
34.3978	-11.3315	20-0042
-4.00687	-3.73818	19-0002
9.15757	15.306	20-0039
10.5604	19.1057	20-0039
-13.1373	-5.91739	20-0010
12.8547	-2.49276	20-0008
-18.2041	11.8977	20-0012
10.9246	6.96833	20-0042
25.1837	2.18985	20-0011
15.506	-4.38089	19-0001
-16.9255	-9.73055	20-0008
-21.4082	21.5469	20-0044
-3.85203	-13.4833	20-0039
-1.32099	-14.5348	20-0041
-23.9829	-2.42206	20-0010
-24.3475	-6.42423	20-0042
-8.15619	-12.1422	20-0042
-5.60049	7.59234	19-0002
-12.3928	14.4329	20-0042
22.0643	4.56521	19-0001
-25.2032	-9.87556	20-0042
-26.5314	1.22693	20-0008
9.43658	22.6616	20-0041
2.15699	2.68316	19-0001
4.53687	-0.330643	20-0041
-8.45708	-10.3107	20-0042
-29.3573	-14.8579	20-0008
6.39983	17.3714	20-0039
-14.8547	9.80373	20-0008
8.43827	4.48217	20-0039
-20.2558	20.6508	20-0008
6.15337	1.63511	20-0012
-24.5182	10.6929	20-0039
7.12831	24.5252	19-0001
-13.0337	-8.85648	20-0008
21.2636	12.1691	19-0001
-26.9374	0.5139	20-0042
19.9583	3.43281	20-0044
15.4645	23.4873	20-0010
31.2892	-10.5024	20-0008
-5.78818	-8.13481	19-0001
2.50941	-9.91616	20-0012
-16.7357	-14.7062	19-0003
-21.6125	-0.355411	19-0003
-21.9921	21.7488	19-0002
11.1317	-18.883	20-0010
-26.1473	1.44653	20-0011
-23.0265	21.4103	20-0042
-0.400139	27.1114	20-0008
-2.41544	3.33937	19-0002
16.5983	-8.1556	20-0042
-24.2874	24.1791	20-0042
1.30488	13.632	20-0041
23.8416	-15.7145	20-0011
0.640186	17.9889	20-0041
0.760112	24.6866	19-0001
19.071	22.3385	20-0009
15.5957	-7.40792	20-0011
9.39962	-1.8585	19-0002
18.78	-4.81014	20-0011
7.31016	16.9111	19-0004
15.0756	-24.0866	20-0039
24.0599	-2.36832	20-0009
-0.143658	14.0017	19-0001
11.5503	-23.3013	20-0012
-21.9953	0.0231078	20-0011
-27.1407	-8.58245	20-0010
-18.3827	-23.2726	20-0010
-21.9324	0.247456	20-0008
-26.3791	-0.83509	20-0011
-4.8115	9.69964	20-0044
24.5959	-1.20865	20-0039
-25.1889	1.36723	20-0042
-17.8452	8.94245	20-0007
-0.309674	21.9298	20-0007
-21.8079	-10.986	20-0011
-5.74232	5.08653	20-0012
2.40153	8.85064	20-0041
-5.33909	-12.6098	19-0003
-26.6019	-0.117794	20-0010
7.91215	-5.42102	19-0004
8.81456	-18.8197	20-0010
13.9212	-23.5826	20-0039
15.3174	23.4068	20-0010
12.4796	-5.06605	19-0004
3.35798	-2.02727	20-0044
-17.0962	-6.7019	20-0010
11.6446	-4.8971	20-0044
-8.89433	0.464896	20-0010
7.2912	5.34513	20-0043
-3.0705	-30.8407	20-0043
2.50396	24.2874	20-0042
3.28151	7.68077	20-0041
-22.6405	-3.79835	19-0003
-25.5981	-10.4459	20-0010
-27.9121	-4.78663	20-0008
-20.2337	21.04	20-0008
-0.977731	20.6563	20-0011
7.15769	8.01621	19-0003
-21.7114	23.7213	19-0002
29.7966	-15.5374	20-0009
-19.0754	-2.00154	19-0003
28.2633	10.9621	20-0039
-24.016	10.6377	20-0041
-27.1264	1.3981	20-0011
21.0316	3.29409	20-0041
-17.9334	-21.4988	20-0011
-28.1295	1.67411	20-0042
-26.3922	-5.57315	20-0010
2.39776	14.5498	19-0004
-5.05137	3.93328	20-0012
5.81401	-0.10561	19-0004
-26.2374	-10.7735	20-0011
-22.6467	-3.15828	19-0003
-2.26061	21.7002	19-0001
0.201267	-13.558	19-0003
-25.4646	-11.5877	20-0010
14.69	-4.50301	20-0043
2.01012	6.41445	20-0011
-18.0614	-1.77415	20-0008
-19.0812	14.6241	20-0008
10.1214	-3.1643	20-0039
-2.88663	-15.368	20-0039
4.80342	0.515237	20-0041
-20.5905	19.013	20-0007
-5.17399	-13.3022	19-0002
10.5052	-2.92531	20-0041
-3.83004	-6.67009	20-0039
-8.07797	-12.4213	20-0042
-20.2246	18.9512	19-0001
-4.98848	-15.0649	20-0039
-6.3539	-13.7792	20-0044
-4.59515	-2.03966	20-0042
-16.84	18.0244	19-0002
-19.1915	10.0102	19-0003
-24.602	-8.25032	20-0008
-13.1027	-10.5109	20-0008
-5.50239	-12.3347	20-0008
-0.281949	1.78686	20-0041
-15.2478	12.3287	20-0008
-26.7467	-2.93873	20-0011
-4.75642	5.37496	19-0002
19.7268	11.1603	20-0044
12.6988	-2.72623	20-0043
-11.2261	13.3774	20-0039
7.10679	-20.0037	20-0043
-1.15247	25.4217	19-0002
14.7868	22.6765	20-0011
23.3133	-1.50253	19-0001
-11.4366	-1.02403	20-0042
-27.5609	-11.2276	20-0011
-3.6306	10.0339	20-0041
-17.8298	-23.6579	20-0042
6.68711	-18.5436	20-0012
-22.8782	24.894	19-0004
20.1783	7.91059	20-0042
-12.6197	-5.35924	20-0011
-1.72913	-7.83864	20-0008
13.884	-7.81598	20-0039
-20.9697	11.3013	19-0003
-15.1592	-11.7735	20-0010
-2.01821	-30.181	20-0008
-17.986	10.949	20-0012
-0.892006	7.49516	20-0039
-13.2635	-8.6561	19-0003
-27.9984	1.83953	20-0042
-25.6578	-0.849016	20-0042
-2.41	-37.0211	20-0042
7.69598	-6.273	19-0001
13.9359	-23.6292	20-0009
26.6482	6.8618	20-0042
11.8069	-5.3961	20-0039
32.8341	-13.0595	19-0001
28.9689	-14.011	19-0004
-22.9201	9.75685	20-0011
6.59909	14.797	20-0039
-5.80881	-10.5061	20-0044
-16.1789	9.47435	20-0007
-20.1605	-4.32937	20-0042
-0.848015	21.9344	20-0044
-7.8833	-9.99095	20-0042
2.21378	-9.61006	20-0008
-17.4739	12.9848	20-0008
-18.3064	-9.61989	20-0008
11.8679	-9.58468	20-0041
-22.1175	23.8119	20-0007
7.14948	15.9633	20-0039
10.8351	-20.1258	20-0039
-16.1529	-16.8939	20-0010
-10.7003	-11.4499	20-0008
2.90072	-0.158734	20-0012
-18.8713	-9.59232	19-0003
-14.5846	12.4265	19-0003
-12.8833	-1.42535	20-0042
-3.69043	10.8388	20-0007
18.1736	11.6727	20-0044
-10.8136	-10.3357	20-0011
-21.3071	-10.6132	19-0003
6.14983	5.4588	20-0007
7.36094	14.8288	20-0041
-4.12343	-3.3415	20-0039
-19.0497	20.1601	19-0001
-10.4914	-9.71521	20-0008
-16.1684	-15.6783	20-0011
19.672	9.04961	20-0044
-30.2767	-11.0739	20-0042
-10.6565	-11.0989	20-0008
1.26268	24.0078	20-0011
8.92715	-5.33796	20-0012
-18.218	-6.5383	20-0011
-4.79671	-10.6521	20-0007
-0.487645	9.27436	20-0011
6.82799	9.73354	19-0004
24.9266	11.3181	20-0042
8.53286	16.9331	20-0039
5.73484	19.8338	20-0044
8.11725	-11.355	20-0008
-1.95098	-26.0834	20-0039
-15.832	-14.8934	20-0008
9.68109	-2.84033	20-0039
-2.14691	23.1341	19-0001
17.6458	20.1681	19-0002
10.1266	-6.40796	20-0039
26.5617	7.19556	20-0043
-4.91107	-2.79579	20-0008
-17.961	-1.90733	20-0008
-2.97419	-4.02883	20-0043
32.5944	-9.33293	20-0008
-19.2945	16.6124	20-0012
-24.952	-2.23814	20-0008
-4.14443	-11.9891	19-0001
6.53942	22.0346	20-0044
-21.0264	-1.12239	20-0010
1.14685	-28.8699	19-0001
7.54828	-6.47315	19-0001
-17.7958	-18.7881	20-0010
-0.510571	23.9705	19-0004
-6.20289	-12.7379	20-0011
-4.2084	1.30039	20-0041
-7.2722	-5.89036	20-0012
13.3322	-4.4806	20-0008
-24.1911	-1.71059	20-0008
16.8881	24.4163	20-0008
-4.38064	-2.55708	20-0042
6.04496	10.7149	20-0011
-14.223	10.7837	20-0012
10.0256	16.6027	20-0039
-23.6899	-0.505557	20-0042
9.46562	-18.5934	20-0010
21.19	3.12447	19-0001
18.8794	-7.77793	20-0042
-0.0379819	-12.8971	20-0042
13.3479	-4.45397	20-0008
-17.2016	-5.98854	20-0008
28.1334	10.7015	19-0004
0.786584	14.9312	20-0041
-27.7926	1.61043	20-0011
-17.8743	16.8725	19-0001
-3.58134	3.13426	19-0002
-21.6462	-5.27007	20-0042
-7.78734	20.3438	20-0007
-16.1674	-9.7896	20-0011
-1.28846	-2.06649	20-0041
-23.5645	10.819	20-0044
-23.0789	-1.33472	20-0010
7.83224	-3.80102	19-0001
0.15636	21.4068	20-0011
1.15837	6.45474	20-0041
-5.87465	-11.6037	20-0008
16.4283	-26.0724	20-0011
-22.9598	24.0987	20-0041
-27.4536	1.78764	20-0010
-0.538674	14.1752	20-0041
-28.8445	-11.8518	20-0042
2.62241	9.76742	20-0041
-14.477	8.49292	19-0003
-14.0053	-8.39521	20-0008
13.2342	23.2471	20-0011
9.47362	-7.4002	20-0042
-4.62406	10.4683	19-0001
-2.68457	-8.42652	20-0039
-24.0214	-9.19104	20-0011
6.86034	-5.36966	20-0012
31.4256	-9.01374	20-0044
12.7779	-1.50682	20-0044
-1.52661	-39.2376	20-0039
-17.5839	-18.2256	20-0011
16.8468	-24.8344	20-0042
-12.2997	-10.9008	20-0010
-16.3261	11.3749	20-0012
-4.03841	-13.2052	20-0041
-18.7814	10.0154	19-0003
14.3122	-23.3733	20-0043
-15.9037	-11.5746	20-0011
1.40023	12.0183	20-0041
-21.6133	14.4519	20-0011
-22.9804	9.82577	19-0001
[truncated: 18,641 more rows]

## Sheet: panel_d_tsne_features
tsneX	tsneY	cTALCount	AltCount	PTCount
1.83371	-26.1586	0	0	15
-5.10511	-7.84252	0	0	1
-5.70924	-7.49514	0	0	1
4.63895	-3.81122	0	0	10
-1.09748	-14.9539	0	0	0
8.79389	-18.5835	0	0	0
-2.49094	12.2555	0	9	4
-15.9016	-20.2837	0	0	0
-0.173616	18.245	0	23	0
-4.68854	8.25043	0	21	0
-3.24607	-4.39147	0	0	2
15.1893	-4.10387	0	0	21
-15.8227	-20.4063	0	0	0
12.122	-5.21344	0	1	13
6.95664	-2.81147	0	0	6
24.6559	6.28489	0	0	0
17.4778	-6.56761	0	0	18
20.9751	0.931819	0	0	0
6.31112	-17.9353	0	5	0
7.43555	-1.21758	0	0	12
8.06016	-1.72448	0	0	13
-19.7199	13.6349	14	0	0
1.12284	-29.5052	0	0	11
5.28681	-1.58125	0	2	10
-16.4531	9.4359	13	0	3
-3.5537	18.0208	0	11	5
-31.0794	-8.11059	0	10	0
0.738755	21.0601	4	22	3
1.7596	-7.98151	0	0	4
-4.2418	-12.853	0	0	9
-7.72664	-12.9626	0	0	0
-11.8658	-10.4224	0	0	0
-3.58203	-1.65078	0	2	0
10.2627	-0.234351	9	0	13
-4.55393	-11.2572	0	0	0
-12.7888	0.949159	0	0	0
15.6604	25.4785	0	15	0
-3.58151	-4.91552	0	4	3
0.443952	9.41305	0	9	0
6.53562	0.252269	0	0	11
-4.82373	-6.54795	0	1	1
-1.07696	-24.236	0	0	2
-10.6612	-7.20225	0	0	0
-5.09591	-14.4294	0	0	1
2.46325	-2.54288	0	0	4
-17.1196	15.1223	12	0	5
13.7029	-23.5551	0	7	0
-14.8913	-15.2956	0	0	0
5.58654	16.7867	0	22	0
15.4743	-24.8877	0	0	0
22.1623	5.23125	0	0	1
33.2043	-10.1811	0	0	0
-21.5634	12.0507	14	0	3
16.6349	-25.3937	0	10	0
10.2621	-1.93253	0	0	15
-14.5216	11.225	19	0	7
15.3964	-5.61253	0	0	24
12.2079	-22.2594	0	2	0
-10.3725	-10.973	0	0	0
8.3183	-7.70328	0	0	8
-11.5544	-1.28677	0	7	0
31.0578	10.4034	0	4	12
6.72661	-1.43145	0	0	14
-12.5291	-5.70024	0	0	0
-22.5399	14.8163	5	0	1
9.71148	-6.77294	0	0	20
-10.7364	-10.4568	0	0	0
5.31048	20.3975	0	17	3
-4.2835	-9.04737	0	1	0
-15.9329	-11.0729	0	0	0
-5.14282	-14.513	0	0	1
6.57989	-5.49829	0	0	12
-17.5407	-17.3841	0	0	0
-0.75504	25.2175	0	28	0
-25.5438	-8.87034	0	0	0
-26.6119	-10.4377	0	0	0
-12.9266	1.18003	0	0	0
3.31684	-0.117354	0	0	5
0.592071	6.3348	0	8	1
-4.95055	-5.64161	0	0	4
-10.4609	-10.7046	0	0	0
-24.3624	-1.11195	0	0	0
30.8041	-13.6924	0	0	0
-21.5333	-1.15684	0	0	0
14.7903	-4.51205	0	0	27
9.38113	-3.92928	0	0	8
8.30967	-2.40495	0	0	13
5.57213	10.5495	0	3	0
3.97788	-6.13373	0	0	6
-14.364	-9.1441	0	0	0
-16.9954	-7.05578	0	0	0
-17.5497	-13.0773	0	0	0
-17.8143	15.354	18	0	0
13.4507	-5.18445	0	0	20
29.1	11.2483	0	28	0
27.2593	-15.6184	0	0	1
2.46282	21.1836	0	20	5
-4.83113	-8.06821	0	0	3
11.8003	-2.93336	0	0	21
0.0113276	-27.7746	0	0	6
1.19682	-14.0988	0	1	0
17.2039	-26.9929	0	0	0
-5.28988	-6.93531	0	0	4
-2.12517	-8.6296	0	0	5
-14.5962	12.3529	8	0	8
13.0361	19.3613	0	11	0
27.939	-15.7502	5	0	0
-0.739781	-25.533	0	4	0
3.4657	0.20844	0	7	8
-1.51746	-31.807	0	0	3
-22.052	-0.145667	0	0	0
8.53492	-17.9397	0	0	0
15.3769	-6.21857	0	0	25
5.56325	-1.71355	0	0	5
10.8146	17.2375	0	18	0
-12.3023	-5.651	0	0	0
-3.58407	-4.36271	1	0	2
3.11604	1.55584	0	0	2
-19.5854	-1.63286	0	0	0
-16.512	-10.0789	0	0	3
-23.4351	-1.5281	0	0	0
2.9656	-2.14304	4	0	8
8.45936	17.2958	0	32	0
2.43625	24.326	0	25	0
-11.2327	-8.05763	0	0	0
5.17771	8.94623	0	14	8
17.02	19.7836	0	0	0
-4.85373	-9.46559	0	0	3
-14.2864	-15.6262	0	0	0
24.9922	10.0671	1	19	0
1.99786	29.7196	0	69	0
-29.8145	-11.2278	0	0	0
2.54345	8.74504	0	24	0
-17.7341	-15.0406	0	0	0
6.83118	-7.11649	0	0	18
-2.88405	-1.86758	0	0	0
-17.5105	9.9862	2	0	1
-13.5343	-10.1053	0	0	0
-11.4308	19.3054	3	12	4
-17.6157	-9.08528	0	0	0
2.13377	7.21883	0	12	0
-5.24753	-28.0357	3	0	1
0.210962	-33.7132	1	0	1
-11.5582	-10.7652	0	0	0
-12.1535	-4.97906	0	0	0
-5.82487	4.94644	0	9	0
-11.149	12.4627	3	0	9
-20.3967	-15.2039	0	1	0
-20.8363	14.9475	6	0	2
-10.3556	-10.2578	0	0	0
8.4627	-7.49627	0	0	9
-3.39376	13.9801	0	5	0
12.1724	3.50187	0	0	5
17.8188	3.74718	0	0	7
-24.6341	0.238802	0	0	0
-11.9864	-0.355472	0	0	0
-20.4461	-9.94415	0	0	0
-1.25817	-24.2828	0	0	6
11.1853	-22.9608	0	1	0
2.09012	0.983516	0	0	3
-21.5174	-5.11538	0	0	0
10.6751	-21.1963	0	8	0
19.2553	2.32625	2	0	0
-14.9021	-6.43489	0	0	0
-5.01567	-9.87493	0	0	2
21.0338	6.81001	0	10	0
-15.5636	-9.13237	0	0	0
-16.4413	-10.0008	0	0	1
-18.2576	-21.5892	0	0	0
31.6002	10.6066	0	0	0
15.1971	-0.917984	2	0	13
-4.16257	-1.91574	0	0	0
7.80056	-1.65058	0	0	5
17.5625	-8.12352	0	0	39
-17.9723	-16.6033	0	0	0
12.945	-9.51889	0	0	14
-0.877187	-11.7897	0	4	5
4.14059	-3.96254	0	0	4
-3.69306	-5.16397	0	0	2
9.38256	-2.4861	0	0	7
5.6866	25.5171	0	43	0
-18.927	18.8123	42	0	0
-6.64176	-10.8593	0	0	0
12.2593	-2.44481	0	0	16
27.4998	6.01904	0	0	0
2.71504	-3.9736	0	0	8
-1.90762	12.8845	0	25	0
-13.2074	-7.61236	0	0	0
-26.134	-6.16522	0	0	0
-15.0049	-10.5747	0	0	0
17.6127	26.4276	0	0	0
-21.048	14.3783	4	0	8
-18.1511	-18.7327	0	0	0
-15.037	-17.3697	0	0	0
-16.7082	8.13503	2	0	5
-1.32301	-5.75229	0	0	8
-13.8461	12.1035	22	0	9
-16.7514	-9.82791	0	0	0
6.1981	24.7844	0	34	0
-4.93029	-3.24952	0	5	2
-21.6362	-1.00629	0	0	0
1.81509	-31.2031	0	17	0
-18.7349	9.9654	1	0	7
-14.8567	-11.0331	0	0	0
16.854	-6.96369	0	0	14
-12.6809	0.357413	0	0	0
-6.90891	-19.3596	0	0	0
-12.8927	1.13554	0	0	0
0.632828	-32.9762	2	0	0
-24.0342	-4.96986	0	0	0
-21.023	23.2886	14	7	0
12.3853	-1.50375	0	0	16
-0.129414	-31.0023	0	0	0
-5.58447	-9.02557	0	0	0
-13.8349	10.9751	17	0	8
3.67774	-0.219963	0	1	4
-3.75668	-1.23889	0	0	0
-23.9181	-10.3766	0	0	0
-19.354	-0.9997	0	0	0
-2.00206	-5.61123	0	0	3
-26.4926	-11.403	0	0	0
-23.3262	-4.10137	0	0	0
17.3428	23.7208	0	0	0
-4.58267	-9.0702	0	2	0
11.3311	-0.866004	0	0	19
-23.8051	-0.756158	0	0	0
12.1506	2.8923	0	0	7
-11.7485	-10.5433	0	0	0
-4.28092	-12.3528	0	2	0
22.4174	9.4436	0	23	0
13.613	24.2959	0	20	0
15.345	-22.7229	0	0	8
-18.0474	-23.9086	0	0	0
2.8406	4.72187	0	0	3
21.0984	1.95159	0	0	0
-17.6445	-20.7926	0	0	0
8.25524	5.65315	0	9	10
-18.1366	12.2123	22	0	0
-21.5692	-1.0432	0	0	0
3.75249	-2.51727	0	0	12
10.9408	-20.0071	0	0	5
23.2145	-0.207427	0	0	8
-3.83177	-4.96112	0	17	1
-30.75	-11.8555	0	0	1
34.4016	-10.726	0	8	1
3.0017	13.731	0	20	0
0.0734143	-24.4826	0	0	13
-8.71803	-12.366	0	0	0
8.34808	-1.2726	0	0	13
3.62694	1.52033	0	0	7
-3.35702	-6.29558	0	0	4
-5.25698	-11.3479	0	0	1
-11.1809	-10.9474	0	0	0
-21.7995	13.5673	15	0	1
18.7435	11.6985	0	8	5
-14.4686	-9.80957	0	0	4
-17.9309	-22.1905	0	0	0
-26.5095	-7.44854	0	0	0
2.02215	7.70958	0	9	1
9.49115	-6.28274	0	0	18
-21.1564	20.256	3	0	10
12.2447	-2.3583	1	0	21
-19.8439	-4.11898	0	0	0
-22.1558	-1.84087	0	0	0
-22.2982	20.318	11	0	1
12.991	-2.47576	0	0	18
-8.89974	-10.0207	0	0	0
1.82309	-9.78955	0	0	0
9.36372	-22.9809	0	0	0
0.288456	9.58493	0	12	0
-14.9905	13.4236	3	0	7
17.3742	-6.05179	0	0	16
2.91696	1.99854	1	0	9
-15.108	-8.19016	0	0	0
13.6969	-2.21233	0	0	9
3.94002	1.21411	0	0	4
-0.0110613	0.517272	0	0	5
-2.04979	10.8365	0	26	1
-18.7354	-9.71552	0	0	0
26.9434	-14.1935	0	0	0
-26.2499	-3.39469	0	0	0
-25.6796	0.690432	0	0	0
2.57659	13.9461	0	14	2
-15.9775	9.62871	7	0	7
14.5225	21.6391	0	0	0
21.0643	5.68158	0	0	0
25.3549	-16.0417	0	0	0
-23.608	-3.49108	0	0	0
0.183428	19.0066	0	14	0
11.036	-0.594244	0	0	15
3.01361	20.8196	0	20	7
11.5544	5.08235	0	7	7
-5.37131	-7.81181	0	0	2
-17.9634	-4.57964	0	0	0
-0.826	-1.07337	6	0	1
-20.2486	11.1327	9	0	1
-25.9792	-10.4315	0	0	0
13.1719	-20.6894	0	12	0
7.94826	-11.4698	0	0	15
11.0877	-1.38327	0	0	15
-27.5649	-12.4137	0	0	0
3.24554	12.8461	0	19	1
-2.47783	10.2331	0	18	4
-17.0842	8.33651	3	0	4
-12.5113	0.369582	0	0	0
3.6498	-3.13023	1	0	5
1.82535	11.7211	0	15	0
22.0079	2.56165	0	0	0
2.42172	10.9178	0	17	0
10.8714	24.0143	0	34	0
-5.78951	6.06759	0	10	0
11.1035	-22.2343	0	0	6
1.49797	-12.5329	0	0	0
-5.02622	4.26482	0	9	1
-0.297845	11.7544	0	20	0
5.12388	-0.963045	0	0	10
9.9305	-3.74793	0	0	10
15.5422	-4.8914	0	0	23
-24.7485	0.873482	0	0	0
-22.7682	-5.47858	0	0	0
-12.0479	9.98193	4	0	5
3.87463	12.0922	0	9	0
-18.9153	18.4824	11	0	2
-17.7902	12.1221	22	0	3
-21.7025	-10.7416	0	0	0
17.3007	20.4084	0	0	0
-17.7061	-24.1511	0	0	0
4.45715	0.614317	0	0	9
-23.2697	9.3143	2	0	0
-31.6489	-12.3329	0	0	0
-13.8367	8.66477	6	0	13
7.47878	-5.72221	0	0	20
10.5517	7.47128	0	10	3
10.8956	-1.42782	0	14	6
3.00842	22.4805	0	18	2
4.96655	-3.2553	0	0	11
-16.5561	-15.5467	0	0	0
-14.8212	14.202	11	0	9
-17.3713	8.74391	14	2	5
3.15303	19.6287	0	20	11
-3.89684	-2.97406	0	0	1
2.51669	12.0231	0	18	0
-19.3539	13.8846	29	0	0
32.0042	-14.2704	0	0	0
-4.24917	-8.32657	0	0	2
-16.3708	-8.82919	0	0	0
2.01813	-1.96138	0	0	8
-11.8778	-13.8651	0	0	0
19.1761	5.41921	0	0	0
-12.2034	-5.37731	0	0	0
-17.4144	-17.8726	0	0	0
0.344116	-27.8738	0	0	2
4.38812	-2.61358	0	0	14
-2.55269	-29.1518	1	0	1
-5.1981	-16.4324	0	0	0
-3.87366	-3.13443	0	0	5
5.54195	17.2917	0	23	0
24.0014	-2.10738	0	0	12
2.92985	8.20283	0	13	1
-1.26471	26.6088	0	29	0
-13.0797	-9.14752	0	0	0
2.44743	30.1607	0	24	0
3.07626	-3.73043	0	0	13
-20.234	-4.07968	0	0	0
-13.5626	13.52	16	0	15
12.6881	-1.86524	0	0	17
10.351	-0.185202	0	0	13
-12.1164	-10.6845	0	0	0
2.73643	26.4816	0	12	0
-17.9684	-14.7086	0	0	0
-25.3022	-11.915	0	0	0
-19.3861	-6.45741	0	0	0
-21.1317	-10.4411	0	0	0
-0.48425	-13.6709	0	2	0
-7.04564	3.55587	3	7	7
-5.01846	16.8013	0	18	0
0.485559	3.49915	0	0	0
-22.6536	-3.56556	0	0	0
-27.2189	-4.81569	0	0	0
-4.23376	-12.6787	0	0	6
-3.36792	-5.47844	0	7	7
-26.1624	-0.229824	0	0	0
28.3809	-17.0288	0	0	0
16.1339	-25.4916	0	0	0
-27.1573	1.2966	0	0	0
-23.2822	-0.15358	0	0	0
-13.4354	-7.60944	0	0	0
15.1502	-7.00211	0	0	12
-13.7892	11.229	10	0	12
2.01469	-0.576093	0	0	3
5.0952	-2.40368	0	0	11
21.7107	4.95676	0	0	0
-16.8376	7.70574	1	0	14
35.0812	-10.475	0	0	0
-19.1564	-14.422	0	0	0
-16.9328	-13.4188	0	0	0
1.68759	13.1938	0	34	0
13.5859	-6.40299	0	0	12
-2.85925	17.5476	0	26	1
-15.8648	-12.1464	0	0	0
-27.7717	-10.5553	0	0	0
-1.95946	-22.9926	0	0	10
-4.70805	-14.3295	0	0	0
29.855	-13.857	0	0	0
19.8858	11.8446	0	16	3
-5.96674	-9.43949	0	0	1
-5.21882	4.50167	0	8	1
-5.35601	24.2461	0	18	0
19.4659	2.96366	0	0	3
13.5659	-3.89781	9	1	19
-0.948433	10.9326	0	17	3
-4.33621	-7.08921	0	0	6
-27.7196	0.143512	0	0	0
-27.7416	0.0778545	0	0	0
-28.11	-9.33436	0	0	0
-2.38333	3.77337	0	5	1
-5.21168	-8.24382	0	0	2
9.54756	17.0489	0	26	0
-1.59443	18.0386	0	19	0
0.476781	13.8372	0	17	1
5.02739	-4.52733	0	0	12
-27.4405	-9.36834	0	0	0
-3.9121	18.1391	0	18	0
-18.3655	-1.74211	0	0	0
25.6979	-16.4315	0	0	0
-3.53532	-1.93248	0	0	0
-6.40447	-15.2194	0	0	0
0.8257	10.0256	3	6	0
-10.5956	-9.94014	0	0	0
0.0298128	26.2659	0	31	1
6.19028	-5.07728	0	0	7
-23.4147	0.184726	0	0	0
-19.6858	-3.8109	0	0	0
9.01258	22.6258	0	15	0
4.86704	-0.273786	0	0	5
-17.7044	-18.9864	0	0	0
0.243525	6.30802	0	7	0
-21.6578	19.9723	14	0	9
-18.2425	-4.62285	0	0	0
-15.2976	-9.34418	0	0	0
-22.9009	9.96379	1	0	5
9.79396	6.09053	0	15	8
-12.8648	1.08349	0	0	0
-23.8624	-0.42477	0	0	0
-6.43659	-3.91869	1	0	1
-25.1459	-11.0065	0	0	0
18.611	-7.421	5	14	29
-4.58188	-5.80127	0	1	4
-12.2332	-9.69407	0	0	0
-7.78779	5.86235	0	18	0
-28.1152	-9.03709	0	0	0
-28.8527	-9.71923	0	0	0
-3.61153	-1.57143	0	0	0
-21.6676	-5.55269	0	0	0
-21.6054	10.9759	15	0	7
-0.486449	17.7585	0	15	1
12.0237	-20.6117	0	0	0
-11.2134	-10.2096	0	0	0
16.8034	2.41567	0	0	12
-5.1334	5.05565	0	4	1
-18.1195	-18.5457	0	0	0
-1.03729	-35.5517	0	0	0
19.023	10.1363	0	15	2
-21.6133	-5.24336	0	0	0
9.03109	0.326399	0	0	6
-1.29423	-36.1645	0	1	0
6.91687	2.90725	0	7	11
4.11581	-6.21237	0	0	12
-17.7637	-19.4294	0	0	0
6.99333	-20.2932	0	0	2
25.7648	4.59286	0	0	0
28.9106	-14.1784	0	0	0
9.362	-6.4413	0	9	8
0.560598	-2.2423	0	0	6
-3.50506	-24.7021	0	0	4
10.4267	16.1305	0	7	0
-17.0851	-10.0805	0	0	0
3.6976	-3.11715	0	0	5
1.69512	-0.845621	0	0	2
7.10487	14.8046	0	15	0
-30.2993	-5.36139	0	0	0
1.74469	17.1716	0	12	3
19.7685	5.11791	0	0	0
7.91859	1.71717	0	0	7
2.31004	25.6903	0	29	0
-17.9442	-24.3487	0	0	0
-20.3286	-7.3823	0	0	0
-9.24252	18.9438	1	31	0
15.79	-24.4778	0	8	0
-3.60338	-6.65844	0	0	1
-11.4921	-10.9832	0	0	0
-19.2854	23.1827	12	14	0
0.803213	-8.41551	0	0	0
-3.28257	-10.2901	0	0	0
-12.6752	-5.47198	0	0	0
-11.8389	-0.657695	0	0	0
6.98052	-1.83325	0	0	6
9.7886	-2.22887	0	1	14
-15.2817	12.593	22	0	6
-0.737808	24.2403	0	35	0
-17.6501	-20.7988	0	0	0
7.01489	-2.46802	0	0	12
17.6982	-6.69027	0	5	19
12.7088	-5.88505	0	5	14
1.68501	10.3537	0	12	0
25.1161	0.912531	0	5	11
4.24464	-9.65832	0	0	3
-26.5281	-5.75097	0	0	0
-5.10998	-7.12453	0	0	2
-3.53787	-13.0422	0	0	6
1.5723	9.52962	0	29	0
-8.41156	22.6725	9	29	0
-3.07068	-4.76199	0	0	5
-10.4078	-10.6651	0	0	0
15.7638	-26.6112	0	0	0
-17.9144	16.2537	20	0	2
-10.9718	-10.6379	0	0	0
-25.7318	-9.91221	0	0	0
13.5057	-23.2116	0	0	2
-24.9997	0.944635	0	0	0
-25.7663	-1.96885	0	0	0
-2.16174	6.90014	0	9	2
-18.9781	-15.5576	0	0	0
8.60181	1.47425	0	0	8
4.58138	-7.32313	0	0	13
-23.8719	-10.2316	0	0	0
-10.4937	-4.59801	0	3	0
7.88036	0.937583	0	1	6
-3.12124	0.0704833	0	0	2
-9.51783	-9.93027	0	5	0
3.26378	28.3297	0	40	0
17.3361	28.6012	0	0	0
35.0277	-10.4982	0	0	0
-5.14907	-14.8365	0	2	0
-24.0467	-2.17484	0	0	0
-4.98112	-16.6533	0	0	0
-17.8855	12.6672	11	0	0
-21.6651	-0.516516	0	0	0
-19.3844	-1.02287	0	0	0
-1.32543	12.3246	0	22	0
-17.7617	-19.0884	0	0	0
-23.0455	23.1341	12	0	1
-5.14322	-15.0641	0	1	0
7.88336	-1.74273	0	0	17
12.8834	-1.7988	0	0	9
10.8113	-3.73935	0	0	17
-15.9911	-14.5368	0	0	0
29.4581	10.0425	0	0	1
2.75438	7.71341	0	12	1
-15.3889	-15.7333	0	0	0
12.822	-1.82915	0	0	20
-25.9285	-3.77539	0	0	0
1.65116	-1.26343	0	0	3
2.33206	30.4821	0	101	0
5.41204	1.66571	0	0	12
0.114764	-34.9264	3	0	0
-7.42557	-5.19516	7	0	3
5.80193	1.77823	0	0	9
6.63398	-20.7262	0	0	11
-5.50598	-8.02809	0	0	3
-4.38426	-14.9941	0	2	0
7.07396	-0.594786	0	0	15
1.12905	18.6079	0	16	0
-0.699306	-13.2577	0	0	4
-5.27408	-10.8702	0	0	1
-11.4202	-0.872558	0	0	0
-2.77581	10.6461	0	19	5
12.7299	-4.27811	0	0	19
-23.0112	23.1696	21	0	0
14.4133	-4.39858	0	0	21
-10.7559	-8.4112	0	0	0
20.5623	3.14249	0	0	0
-31.8886	-12.4995	0	0	0
-3.41284	-1.92538	0	0	2
6.3671	-19.8752	0	0	0
-15.8424	11.6966	19	0	4
3.38239	-4.63636	0	3	11
-16.0929	-13.8105	0	0	0
-5.62251	-7.63287	6	0	0
-23.2435	-8.96861	0	1	0
-4.98173	-6.69564	0	0	0
10.1468	-5.84482	0	0	12
7.80441	-11.4859	0	0	14
15.6428	-26.3922	0	10	1
7.63238	21.0691	0	27	0
-14.2937	15.3757	6	0	8
17.134	28.9399	0	15	0
1.32338	-26.7684	0	0	5
-19.3482	-4.14403	0	0	0
1.64601	11.1505	0	13	0
11.7639	-0.972197	0	0	8
7.43972	-18.7991	0	6	0
33.6297	-12.2652	0	0	0
-16.9941	-9.39014	0	0	0
-23.1652	0.199624	0	0	0
-10.6624	-7.19477	0	0	0
2.39552	0.728239	0	2	2
23.2129	-0.678505	0	14	11
10.2195	-5.95805	0	0	10
-2.5131	-12.0175	0	17	0
8.93335	5.87479	0	9	13
2.286	-26.1369	0	0	9
11.3061	-16.2655	0	0	14
-14.8993	9.66896	4	0	6
-4.91839	-9.47322	0	1	0
6.54943	-5.59075	0	0	18
3.65084	-6.07214	0	0	9
7.00059	-19.4234	0	0	0
-1.13191	-13.2724	0	0	0
-12.3784	-10.9209	0	0	0
17.1431	24.4666	3	0	1
0.110091	23.0749	0	18	1
-16.9859	-6.26437	0	0	0
5.02511	-19.1854	0	10	0
-10.3633	-10.7056	0	0	0
1.19849	3.32725	0	0	3
-2.33221	-30.8099	0	0	2
1.31619	-35.7259	0	0	0
-7.52986	5.43991	0	11	0
14.815	-6.28817	0	1	11
-22.9654	-1.3034	0	0	0
7.80224	-18.9696	0	0	8
9.44335	-17.4299	0	0	6
-26.2042	0.549921	0	0	0
-21.3937	22.8473	13	0	0
-16.1469	-8.63876	0	0	0
-1.57536	-5.70603	0	0	4
-10.9229	-9.33115	0	0	0
-18.3302	-12.4411	0	0	0
3.42257	-5.07979	0	0	5
-16.9763	-10.3071	0	0	0
-22.2786	-5.31953	0	0	0
9.74607	-1.80809	0	0	7
14.5126	28.0751	0	35	0
7.3204	-17.0519	0	0	0
-25.6125	1.45186	0	0	0
12.1467	0.714682	6	0	20
-15.7812	-9.39469	0	0	0
18.7477	3.64023	0	0	1
-17.5378	12.1029	10	0	1
-12.2108	-9.31952	0	0	0
13.3201	27.3346	0	52	0
9.95275	-2.83921	0	0	15
-1.32186	6.55456	0	9	0
18.8402	-3.9861	0	0	12
12.5709	-23.9523	0	0	0
-16.0072	-19.7172	0	0	0
-5.20939	-8.40405	0	1	0
-13.8128	-1.42938	0	0	0
22.82	-0.582278	0	13	14
-27.3764	-10.1625	0	0	0
-5.47207	-9.8381	0	0	3
-21.8485	9.49388	10	0	8
14.1642	-24.4224	0	0	0
10.9827	20.0042	0	32	0
-6.37671	-13.1358	15	0	0
-0.993337	24.7201	0	28	0
-14.6218	10.8761	2	0	4
-26.1589	-6.39633	0	0	0
-3.49107	14.8667	0	19	0
-2.81169	-23.6351	0	0	1
0.76436	11.0353	0	21	0
-3.30128	8.85429	0	10	0
-18.2014	-21.716	0	0	0
32.8238	-12.8508	0	0	1
-2.31927	0.493559	0	0	5
2.50606	9.12233	0	14	0
34.1021	-11.7014	0	0	1
3.66046	18.1161	0	15	10
-5.90128	-13.8577	1	3	1
-21.6999	8.47515	7	0	0
12.0432	-23.2736	0	8	2
-23.1298	9.43712	6	0	0
23.8942	0.620111	0	0	6
-5.11729	8.10836	0	11	0
-26.9711	-9.96066	0	0	0
13.5154	-2.91673	0	2	10
-24.6306	3.9192	0	0	0
-24.5284	0.360506	0	0	0
-19.6575	-1.71897	0	0	0
-5.02302	-6.17191	3	0	1
-23.9924	-5.61124	0	0	0
21.3566	1.48643	0	0	0
-10.0376	-7.94247	0	1	0
2.6544	11.4384	0	17	0
3.58597	-5.68653	2	0	10
-29.8246	-12.4162	0	0	0
-8.87249	-10.2511	0	0	0
-3.11036	11.0892	0	15	0
-14.9793	-8.974	0	0	0
24.3038	-15.1519	0	0	0
-2.47096	12.1712	0	23	2
22.2087	14.3324	0	16	0
12.8305	-2.53822	0	0	22
-24.5119	-4.91291	0	0	0
10.7959	-3.15321	0	0	14
-2.64584	-33.1051	0	0	0
-1.99619	12.7256	0	20	0
23.4212	-13.9659	0	0	5
4.50139	10.0866	0	14	4
-16.5993	8.62775	6	0	2
13.8727	-0.12497	3	0	19
-29.0165	-3.78596	0	0	0
-7.13145	-11.5105	0	0	0
-17.6386	-5.07777	0	0	0
24.4914	13.2548	0	31	1
11.4354	-19.545	0	0	0
-8.91901	-12.6953	0	0	0
-6.59194	-6.00874	1	5	0
27.6203	-11.4952	0	0	4
6.18993	-2.39339	0	0	10
-32.4601	-9.44079	0	0	0
-25.3426	-4.34736	0	0	0
-28.9382	-9.42234	0	0	0
6.65331	8.39943	0	7	4
-2.08546	-14.4883	0	0	1
23.1905	-0.40056	0	0	9
-29.7542	-13.1354	0	1	0
12.8498	-1.871	0	0	9
14.7701	-4.81089	0	0	22
6.81958	5.7071	0	10	10
-12.5304	0.648438	0	0	0
-13.2636	-7.82451	0	0	0
-20.0764	-1.1023	0	0	0
-13.485	23.4634	21	20	0
32.8919	-10.5927	0	0	0
9.59008	-2.56486	0	0	14
-19.8857	19.5483	9	0	2
2.67999	9.49262	0	27	0
-8.47902	-11.9619	0	0	0
-11.2681	-8.3162	0	3	0
-19.5288	-14.653	0	0	0
-21.6226	14.2514	7	0	7
8.83928	5.16437	0	14	14
0.762822	14.912	0	39	0
-0.573088	-24.8517	0	7	0
11.5777	-22.1479	0	0	0
-0.511623	-24.5541	3	0	8
-26.0845	-13.1588	0	0	0
-15.8607	12.1151	20	0	4
-4.93436	-9.9036	0	4	0
7.43573	-4.36458	0	2	6
-6.73148	-12.2112	0	0	0
-12.8289	21.9484	9	13	1
-23.448	18.0181	4	0	0
8.35622	-19.822	0	0	0
-18.6166	17.9413	25	0	6
17.5213	26.532	0	0	0
0.143175	-35.049	0	0	0
-21.4668	16.1473	6	0	1
-2.76913	10.8272	0	18	0
-17.4853	-17.7073	0	0	0
15.1562	23.2799	0	0	0
-8.13328	4.66098	0	4	0
-22.648	-1.38914	0	0	0
-19.0449	18.4449	26	0	1
-10.5669	-10.316	0	0	0
6.86933	-22.089	0	0	0
2.66202	8.2359	0	12	0
-23.2068	-1.30833	0	0	0
-5.3219	-4.60095	1	0	0
-17.9249	-4.93255	0	0	0
-17.2922	-17.3349	0	0	0
9.04552	-7.43857	0	0	10
-17.6118	18.7415	7	0	4
20.2367	8.19335	0	9	0
12.8421	-1.83105	0	3	17
29.0657	10.8842	0	26	0
-6.77078	-13.0491	0	1	0
-18.162	-22.2135	0	0	0
15.4227	-24.7471	0	0	0
-24.1422	-8.30347	0	0	0
14.9087	25.4382	0	14	0
16.6553	1.52108	0	0	15
-25.8783	1.41712	0	0	0
-7.44019	-12.0798	0	0	0
-2.15867	-22.7408	0	2	0
34.9546	-10.6039	0	0	0
24.0142	9.36011	0	19	0
-5.37983	-8.11451	0	0	1
0.999327	15.6903	0	16	3
-13.4278	10.5353	8	0	12
-17.3946	-1.92352	0	0	0
0.649557	-29.7802	0	0	6
3.88205	-6.59424	0	0	11
-5.08591	-14.7266	1	0	0
-14.3692	-15.4473	0	0	0
-1.39206	0.0157202	3	0	2
-4.35688	-4.09687	0	0	0
-17.2056	-14.1642	0	0	0
0.266287	-31.8494	0	0	2
10.6266	0.41591	1	0	14
-2.92581	0.107576	0	1	1
-24.8632	-2.45835	0	0	0
9.70763	-2.15834	0	0	6
1.90508	1.56857	0	0	7
7.6084	-2.21639	0	0	11
-9.13885	-6.95556	0	0	0
-0.673746	18.1639	0	21	2
-24.5072	-11.7751	0	0	0
-12.3684	9.83997	1	0	6
-4.81138	-15.869	0	0	0
-12.5238	14.2667	5	0	8
-9.48071	-11.786	0	0	0
5.62377	1.78996	0	0	11
-4.63387	-12.2894	0	1	0
-0.169865	-11.0606	0	0	2
-1.51638	-12.5359	0	8	0
-10.6287	21.5613	3	13	3
6.83639	-5.52731	0	0	6
16.7974	24.0422	0	0	0
12.1219	-5.18138	0	0	19
27.1956	-11.7092	0	1	1
-0.125582	23.9032	0	21	1
2.86507	6.34462	0	10	2
-0.0763452	18.512	0	24	1
-0.812032	24.8141	0	39	0
-23.9766	-8.21002	0	0	0
12.2709	18.9143	0	4	0
-4.60072	-7.60321	1	0	4
12.3283	-6.58658	0	0	15
7.17458	-1.27147	0	7	12
22.1503	9.86646	0	18	5
-26.9175	-0.411347	0	0	0
1.7731	7.4104	0	12	0
10.836	-2.32658	0	0	16
-18.3472	-20.5764	0	0	0
23.5625	-14.2873	0	5	1
-32.1882	-12.7571	0	0	0
0.0617045	-28.9324	0	0	5
-17.9676	-5.37391	0	0	0
-20.3451	-1.40253	0	0	0
2.9185	25.9709	0	11	0
-18.1943	-22.3639	0	0	0
14.8521	-24.1176	0	0	0
-9.42754	-8.76261	0	0	0
-12.1532	-0.119264	0	0	0
19.9773	3.67291	0	0	0
-19.8546	-2.17035	0	0	0
7.27639	14.5531	0	14	0
2.77923	22.9994	0	20	0
-2.00105	5.26622	0	7	4
-22.7577	-0.746932	0	0	0
-26.2237	-10.5686	0	0	0
-0.0227854	26.0822	0	37	0
-18.2001	-16.0862	0	7	0
-14.915	12.0124	3	7	4
12.3913	-5.43342	0	0	10
15.8295	20.6122	0	0	0
9.51879	18.2171	0	18	0
-4.83988	-13.3754	0	8	0
-2.19297	-5.84416	0	0	3
-2.59953	14.7421	0	14	0
-26.9883	-10.9246	0	0	0
-26.745	-11.0863	0	0	0
4.80594	-1.33832	0	0	10
-26.3445	-0.617265	0	0	0
-4.52805	-0.84108	10	0	3
-22.546	14.6665	5	2	2
8.84897	0.584705	2	0	16
-22.3779	16.549	3	0	1
15.9945	-6.85453	0	0	14
-27.8556	-10.909	0	0	0
-12.0881	-5.48688	0	0	0
-24.3436	-5.50532	0	0	0
6.11158	-2.23536	0	1	6
-22.7229	-3.63775	0	0	0
-21.8554	-0.9949	0	0	0
-19.2899	18.5952	27	0	2
-28.1259	-10.5362	0	0	0
27.7685	5.92091	0	0	0
-1.20708	-36.7542	0	0	0
-24.8009	18.1314	9	0	0
-22.8251	21.077	10	0	2
-12.5846	0.561716	0	1	0
8.80188	-2.87643	3	0	14
-11.3691	-10.3979	0	0	0
-18.7984	17.273	37	0	0
26.0178	6.08675	0	3	0
-21.6082	12.6387	5	0	3
2.53	8.64894	0	14	1
-1.57519	-27.2197	0	0	0
17.6401	-7.61255	0	0	22
-6.7275	-5.04518	2	0	4
6.82315	-3.7981	0	5	13
-9.39628	18.154	2	18	5
-19.8822	-5.93792	0	0	0
-26.3574	-12.3717	0	0	0
-15.1047	-14.97	0	0	0
-2.57559	8.05316	0	14	3
-25.5519	-11.827	0	0	0
12.4807	-3.07697	0	0	21
5.71429	8.73666	0	14	3
28.4535	-15.3618	0	0	2
3.21907	1.19116	0	0	6
-17.5709	15.1869	28	0	0
6.84176	14.6604	0	16	0
-28.9822	-11.7431	0	0	0
-16.073	-18.4152	0	0	0
-20.4493	13.0975	5	0	0
12.4837	-5.31871	0	0	9
-0.857542	24.169	0	36	1
-1.12482	-30.005	4	0	0
1.48812	24.2254	0	23	5
25.5818	11.2148	0	10	3
0.0465651	17.2962	0	26	0
-2.73327	-4.27689	0	0	5
-25.0211	17.4138	26	0	0
-16.0398	-9.16282	0	0	0
-3.09894	5.82703	0	11	2
-0.907417	21.7151	0	30	0
-21.0174	-3.56142	0	0	0
-12.0524	20.6449	5	19	0
-2.44366	10.2563	0	16	1
-26.7705	-2.48813	0	0	0
-24.5433	0.709594	0	0	0
-26.6681	-1.96042	0	0	0
-3.59376	-5.27781	1	1	8
5.11357	-3.93848	0	0	11
-18.7396	-4.42039	0	0	0
5.64244	10.8525	0	3	0
-1.48399	-9.35032	0	2	6
13.1653	-2.23258	0	2	15
11.7561	23.1115	4	20	0
-12.8171	18.0186	3	14	5
-24.7448	-1.17392	0	0	0
-27.471	0.891144	0	0	0
-27.6094	1.3722	0	2	0
0.530286	0.750124	2	0	5
-4.33008	3.91947	0	10	0
-27.4223	-12.1227	0	3	0
15.7857	20.0196	0	8	4
15.0923	26.1022	0	24	0
8.82595	-5.62659	0	0	16
2.9871	-0.732575	0	0	11
-26.8938	-9.00786	0	0	0
-26.361	1.00315	0	0	0
1.75997	16.8327	0	15	6
9.33546	-17.2033	0	0	0
-22.3995	-1.62964	0	0	0
-22.6684	2.1393	0	10	0
7.27672	5.99183	0	14	6
2.7027	25.9893	0	11	0
-19.6617	12.694	26	0	2
-24.2712	-9.1769	0	0	0
14.5994	-7.78245	0	0	19
4.54156	1.68233	0	0	7
-3.82365	1.91176	0	13	3
1.61588	29.1069	0	67	0
-1.03791	-12.9058	0	6	0
-3.32013	-8.54822	0	0	2
19.444	1.7992	0	1	3
9.33485	-4.76294	0	0	7
-4.53708	-27.5838	1	0	4
-16.6077	-15.346	0	0	0
11.7246	-21.4921	0	0	0
-18.3882	-19.8622	0	0	0
0.99966	-0.660529	0	0	6
-22.0962	14.6008	7	0	3
7.93462	3.97304	0	11	13
-27.5758	-0.0569966	0	0	0
-1.41985	20.9381	0	22	0
-23.7025	-0.95956	0	1	0
-3.22559	-1.94758	0	0	1
-8.86291	-12.1888	0	0	0
-4.73877	-11.989	0	0	0
26.7989	-15.2308	0	0	5
7.25024	-1.61339	0	5	12
5.70806	17.2663	0	39	0
11.5607	5.42082	2	7	6
2.55528	10.1117	0	29	0
13.4616	-3.24908	5	0	18
-12.6692	-15.183	0	0	0
-23.2535	0.627572	0	0	0
-23.2986	-5.13286	0	0	0
1.14592	-2.46064	0	0	7
10.7354	-3.86939	0	3	11
-24.0164	-10.5075	0	0	0
-14.7848	-8.87638	0	0	0
8.34331	-1.82366	0	5	14
15.1689	-0.353586	3	0	18
20.8693	2.07036	0	0	1
-1.76311	-40.2522	0	0	0
-20.2255	19.587	31	0	0
5.84663	17.7246	0	40	0
31.9796	-10.4377	0	0	0
15.897	-3.97173	0	0	14
-11.2466	13.3136	21	0	18
23.1467	14.2919	0	18	3
-15.0431	-12.3316	0	0	0
-17.4499	13.5754	26	0	4
2.00018	8.22181	0	13	0
3.08624	22.4267	0	19	3
5.61441	20.7995	0	26	0
0.202208	-28.7613	0	0	5
12.0167	-4.88255	0	0	16
-2.93812	-6.77288	0	0	6
-3.89249	8.3273	0	11	0
-9.02429	-9.67573	0	1	0
4.96616	-17.734	0	5	0
14.8782	-0.765046	2	0	17
-12.2444	-4.83599	0	0	0
22.5706	4.60338	0	0	4
17.5498	-6.8029	0	0	19
-4.77379	-9.94249	0	0	4
-22.1148	-0.987758	0	0	0
8.43625	22.2053	0	32	0
8.04825	17.1461	0	19	0
23.6903	9.41704	0	12	0
-8.95468	-9.64369	0	0	0
10.144	-20.4666	0	0	0
4.35098	14.1725	0	34	0
14.7675	-7.1842	0	0	14
-26.6246	-9.08295	0	0	0
-16.1771	10.9483	7	0	0
20.4644	12.3925	0	25	8
-1.40555	-3.20624	0	2	7
15.4228	20.7966	0	0	0
17.0721	-26.7714	0	0	5
25.2538	-15.6506	0	3	4
-2.77658	9.90538	0	20	0
31.9576	10.8297	0	0	0
-20.7157	14.9691	22	0	0
-20.4064	-4.2712	0	0	0
-0.276859	-33.9869	0	0	5
-22.0804	-2.62245	0	0	0
10.002	0.758153	0	1	13
-9.86231	-10.4702	0	0	0
-30.2609	-9.46427	0	7	0
-6.26069	8.39969	2	28	0
-19.4911	-3.54182	0	0	0
4.97794	-0.0208493	0	0	3
-18.1299	-22.8059	0	0	0
8.05937	21.5763	0	28	0
-18.124	-21.2752	0	0	0
-19.2171	10.4979	19	0	0
-21.459	20.4902	23	0	4
-2.02093	1.85153	1	0	0
10.4982	-3.09297	0	0	7
15.3	21.7504	0	3	0
-18.6575	16.6971	17	0	0
-21.1871	-5.05828	0	0	0
-27.4196	-10.3329	0	0	0
-19.893	19.9746	21	0	0
8.4672	-20.9167	0	0	0
8.81054	-4.00163	2	0	15
1.5645	7.72259	0	10	0
6.33983	13.9218	0	15	0
-21.6688	-0.299176	0	0	0
-25.1177	3.85911	0	0	0
7.4682	23.8972	0	19	0
-8.38633	22.4211	1	31	2
17.2972	-5.73902	0	0	15
-13.3112	12.9415	14	0	15
-2.72654	-27.0193	0	0	2
7.87005	-1.78255	1	0	17
17.4331	-6.27929	0	0	17
0.740698	22.1785	0	17	2
-5.01633	-14.5295	0	0	0
-2.06634	-28.1942	0	0	2
-18.6986	-1.78364	0	0	0
14.4521	-5.83985	0	0	22
23.2743	-1.05681	0	0	16
1.91222	-25.7742	0	0	17
10.8286	-3.09872	0	6	7
13.3531	-4.49379	0	0	20
-3.48169	-24.1786	0	0	0
-3.4431	13.7794	0	12	1
-25.3683	-5.80259	0	0	0
16.8092	24.0529	0	0	0
1.26493	-25.202	0	0	10
-8.62588	-10.9016	0	0	0
11.2006	-22.2039	0	0	0
5.98592	-16.7009	0	0	0
12.0034	-4.27275	0	0	23
-16.9183	-17.9471	0	0	0
-12.553	-5.43291	0	0	0
-0.257124	19.327	0	28	0
-17.1077	-15.826	0	9	0
-16.251	-20.041	0	0	0
9.96688	15.9596	1	10	0
21.8581	11.4587	0	25	2
-16.1339	-20.512	0	0	0
18.0139	-8.32766	0	0	27
-23.6242	10.8444	5	0	0
25.0969	11.1717	0	21	2
25.0261	7.85192	0	0	0
-1.25016	1.64388	2	0	0
8.91556	-18.3436	0	0	5
-5.3218	-13.8705	8	0	1
-18.392	-20.3332	0	0	0
-16.8144	-18.8672	0	0	0
-1.21871	16.8561	0	18	0
-30.7169	-11.1308	0	0	0
1.36101	4.24689	0	14	0
2.19325	8.94551	0	26	0
13.4992	-23.3975	0	0	0
30.0499	10.0532	0	0	0
9.36434	-22.5353	0	0	0
12.4078	-6.44013	0	0	11
11.7547	-1.74914	0	0	19
9.75375	-0.0403262	0	0	16
-17.4284	-17.0418	0	0	0
-5.31631	4.92441	0	18	2
-3.04863	16.8258	0	21	0
-12.9546	1.21386	0	0	0
21.0463	4.39677	0	0	0
7.30642	-3.2186	0	0	7
-0.654673	21.7616	0	30	2
-18.061	17.0554	15	0	6
6.01485	9.95208	0	11	2
-10.6187	-5.06543	0	0	0
31.1341	-13.5554	0	0	0
1.56849	13.3061	0	34	0
3.17382	-3.294	0	0	9
25.6114	7.46992	0	0	0
-15.1913	-12.2592	0	0	0
-12.6216	0.309459	0	0	0
-18.1722	-16.9619	0	0	0
-16.6281	-9.62104	0	0	0
-4.87071	-14.464	0	0	8
7.4344	-3.85958	0	0	7
5.6928	-19.5494	0	7	0
-11.4796	-8.0542	0	0	0
17.6593	-8.17086	0	0	22
-18.1674	-20.2681	0	0	0
-21.1988	-0.84012	0	0	0
-18.9478	-1.63369	0	0	0
-14.7411	8.54578	11	0	6
23.5856	-14.6116	0	4	0
18.2935	22.6512	0	0	0
0.495152	-12.1351	0	0	0
24.1962	4.48056	0	0	6
-1.05578	22.6096	0	34	0
19.2489	6.99828	0	12	0
15.4147	-6.01643	0	0	13
-23.6054	-9.03392	0	0	0
-23.7222	-11.4172	0	0	0
-20.3357	-5.52624	0	0	0
4.06041	-3.1801	1	0	10
-14.2323	-5.28762	0	0	0
-25.5587	-4.95679	0	0	0
-24.743	-1.55872	0	0	0
20.7407	11.7685	0	15	0
-5.23669	-2.72682	4	0	0
10.8237	-2.55681	0	1	16
7.73398	20.177	0	18	5
-11.1075	-8.93196	0	0	0
-18.4607	-20.9823	0	0	0
-17.285	-19.1428	0	0	0
-24.7725	-10.7177	0	0	0
-18.0561	-20.2388	0	0	0
-14.7685	11.6576	5	0	8
15.2178	20.8431	0	0	3
-0.957423	2.30484	1	0	3
13.6768	-21.4225	0	0	0
-3.27747	0.439536	0	0	0
-10.4187	-12.2243	0	0	0
-2.46786	10.2313	0	16	0
-16.6234	7.2776	1	0	16
-27.0454	0.0391843	0	4	0
10.4775	14.4944	0	12	5
10.1633	26.2989	0	21	1
0.175216	-27.118	0	2	4
28.9586	8.41322	4	0	11
-21.2892	2.03569	0	8	0
-12.5094	0.400024	0	0	0
-1.90288	-8.55044	0	0	6
-4.71761	5.58929	7	11	3
-15.7006	-12.6429	0	0	0
12.9349	24.3739	0	28	0
23.648	2.5643	1	0	13
-17.8972	-4.70349	0	0	0
-4.09766	-1.86348	0	3	0
-8.58344	3.48662	0	3	0
-24.1058	-6.1567	0	2	0
-2.24231	22.4787	0	24	0
-24.2648	-10.7101	0	0	0
-17.0978	-14.1782	0	0	0
31.2676	9.0959	9	0	10
-3.08366	12.4738	0	9	13
-5.7421	4.87811	0	10	0
12.0943	26.8253	0	31	0
-16.5907	-15.7981	0	0	0
13.4622	-22.8075	0	0	0
1.81254	13.7421	0	21	0
9.34754	15.7624	0	11	0
31.4785	-11.1391	0	0	0
-0.0716592	-32.7454	0	0	2
-20.937	-4.13521	0	0	0
-28.6144	-7.84731	0	6	0
-7.41591	-14.6244	0	3	0
2.52826	-0.535973	0	0	10
17.5835	-7.74364	0	0	17
-12.823	-10.6876	0	0	0
-1.40643	-39.2707	0	0	0
-25.7551	0.693991	0	0	0
-3.31132	-10.5055	0	0	2
4.93903	0.0713571	0	3	3
-22.5601	-0.569664	0	0	0
10.159	1.47962	0	0	9
3.86538	-0.928292	0	0	4
-23.3947	-7.93446	0	0	0
-22.7128	-0.95848	0	0	0
-20.4953	-1.28222	0	0	0
25.0762	-1.08796	0	0	14
-1.14295	-14.95	0	0	2
7.96284	-20.4146	0	0	0
3.59034	0.174902	0	0	8
-19.1001	16.7462	15	0	3
-23.5628	0.839896	0	0	0
-14.4474	9.33756	8	0	11
-17.7758	-21.8125	0	0	0
28.6588	-16.7167	0	0	0
-2.46537	-30.5069	1	2	0
2.85929	7.52088	0	20	0
16.2456	-25.7363	0	0	0
32.2762	-13.1393	0	0	0
3.22121	2.1536	0	0	8
24.8325	1.2055	8	0	9
0.650122	-32.1963	1	0	0
17.3919	28.5057	0	0	0
14.0394	-2.4258	0	0	10
0.842654	-27.0058	0	0	11
-12.6009	-9.66191	0	0	0
3.76483	2.36458	3	0	10
0.951593	27.7646	0	30	1
-5.17773	-21.329	0	0	2
5.89975	-5.11192	1	0	13
32.2918	-13.228	0	0	1
11.6034	22.094	0	22	0
-20.9679	17.6619	11	0	0
-0.939595	19.9612	0	27	0
8.7481	-0.206228	0	0	15
-9.38904	18.4485	2	14	3
5.34616	-4.59573	0	0	16
-25.3232	0.865734	0	0	0
-17.8472	-18.2633	0	0	0
-13.3631	-7.8747	0	0	0
-22.0879	19.308	3	0	3
2.95105	20.7724	0	24	12
-25.4849	-12.6651	0	0	0
-5.88514	-7.29496	0	7	0
-11.5645	12.4166	7	0	16
2.86734	18.6014	0	13	4
-22.362	-1.83503	0	0	0
19.5993	3.55529	0	0	0
3.95474	2.5105	1	0	10
-1.16267	-38.16	0	0	0
8.91612	-6.18375	0	0	11
-16.8824	-16.5415	0	0	0
-18.0625	-20.2915	0	0	0
-14.3045	-11.7612	0	0	0
10.8503	17.7243	0	21	0
19.4243	28.2132	0	0	0
-2.89656	-6.56517	0	0	5
11.5626	-4.60096	0	0	18
-2.46699	12.2606	0	18	8
-9.70592	-8.18131	0	0	0
-10.0706	-0.932662	0	0	0
-1.4888	21.7404	0	23	0
-24.9981	0.93356	0	0	0
-26.5418	-0.473756	0	3	0
10.2773	25.4034	0	50	0
16.3417	-25.9205	0	0	0
-1.20126	-38.153	0	0	0
-19.0821	-11.3745	0	0	0
-19.3034	-2.42852	0	0	0
9.08423	18.5504	0	35	0
31.6857	-10.7964	0	0	0
-16.9602	13.4155	24	0	3
24.9788	9.4521	5	11	0
1.36958	14.8896	0	23	1
0.128896	-1.77041	0	0	6
-4.33532	-4.24059	1	0	1
8.05874	-0.305578	0	0	7
-18.132	16.9692	35	0	0
-20.1239	-15.3465	0	0	0
9.11544	19.0373	0	21	0
-17.272	-19.4871	0	0	0
8.34481	-18.7735	0	3	1
-13.3416	6.95767	2	0	0
-18.7234	-23.9387	0	0	0
15.403	20.3515	0	0	5
-26.3138	-2.69873	0	0	0
-0.940719	5.96705	0	6	4
-6.72262	-1.20625	0	3	0
1.26592	7.40452	0	22	0
-16.7153	-20.8028	0	0	0
1.49875	7.97786	0	17	4
6.48288	-21.5174	0	7	0
-12.9093	-6.99322	0	0	0
-4.44148	-13.9407	1	0	3
-2.28961	-14.628	0	0	0
21.9761	5.66726	0	0	0
-24.3977	-10.3174	0	0	0
-4.38793	-26.6042	0	0	1
20.7525	9.26212	0	10	3
-21.1835	21.7988	25	0	0
0.186298	-13.8695	0	0	0
-17.0202	-6.68176	0	0	0
-27.5195	-4.49453	0	0	0
-3.38698	-4.15983	0	1	5
-7.95327	19.0917	1	19	0
6.37271	3.99411	0	9	5
-18.1407	-22.1451	0	0	0
-23.0147	-10.9355	0	0	0
-12.124	20.8007	5	19	0
-2.33655	4.69649	1	9	7
-19.8885	-5.3566	0	0	0
-22.5422	-0.167421	0	0	0
11.2156	-18.7307	0	0	0
8.43523	-19.6821	0	0	5
2.82663	13.1467	0	9	1
11.9795	1.06936	7	0	7
2.64516	-9.7055	14	0	13
-22.2942	22.1427	11	0	3
4.80647	0.127813	0	0	9
-1.44536	-37.8584	0	0	3
26.9178	7.11256	0	0	6
16.3651	25.2129	0	10	0
1.27884	7.11862	0	7	3
-14.6776	-7.50866	0	0	0
25.4838	-16.3339	0	0	1
1.35236	4.83192	0	2	1
-9.01654	-7.99223	0	0	0
-2.04858	0.889385	0	0	3
19.4017	13.786	0	6	0
-20.7913	24.8294	9	6	0
2.52934	-4.31129	0	2	8
-18.9112	0.325721	0	0	0
12.0872	-6.82802	0	0	21
10.5067	15.5596	0	0	0
-26.2042	-13.0383	0	1	0
-20.9846	-4.48739	0	0	0
-4.05186	-7.90233	0	0	5
8.78967	-11.376	1	0	18
12.8736	-7.23139	0	0	13
9.12599	-21.6583	0	0	0
1.13629	3.1545	0	0	1
-18.4858	-15.2748	0	0	0
10.1948	-6.64242	0	0	9
1.00421	3.68081	0	13	0
-25.917	-12.7715	0	0	0
-7.20387	-5.31496	5	0	3
29.0983	8.09797	0	0	2
-8.10771	-4.77061	2	0	4
4.87294	-5.81043	0	0	8
-22.1643	-10.8773	0	0	0
-1.25586	-38.9713	0	0	3
15.6372	22.4645	0	0	0
6.3742	13.8163	0	15	1
7.47923	-18.2187	0	4	0
-26.3653	-12.5822	0	0	0
-16.7249	-9.83762	0	0	0
12.1007	-21.4291	0	0	0
-2.14875	-27.1639	0	0	2
10.2005	-18.7623	0	0	0
-15.8531	-9.85426	0	1	0
10.3999	-4.32271	0	0	11
0.22566	19.1416	0	23	1
-13.6601	-15.4072	0	6	0
-17.3819	-17.7193	0	0	0
9.79323	-19.7677	0	9	0
-20.6658	-6.00357	0	0	0
0.859101	-13.4765	0	0	0
24.9569	-15.3688	0	3	0
15.8286	-7.377	0	0	19
-3.78403	-0.286405	7	0	0
5.53253	0.16492	0	0	6
-11.184	-1.25093	0	0	0
8.65958	-0.542067	0	1	12
25.4132	-14.4093	0	0	0
24.7161	-16.9131	0	0	1
-2.77054	-1.06656	0	0	4
-15.088	-11.1645	0	0	0
-5.11832	-12.4682	0	0	1
-5.45501	10.2079	0	17	3
-9.84235	-4.54655	0	0	0
-1.78897	10.6686	0	34	0
2.50361	1.62359	2	0	9
1.12059	15.025	0	28	5
-4.74881	5.73872	0	14	5
18.1691	28.6561	0	0	0
2.62652	6.29096	0	4	1
-9.07739	-6.24977	0	0	0
-21.8343	-1.92679	0	0	0
8.82627	1.03186	0	0	13
-17.7175	16.938	35	0	2
-25.5055	-11.7005	0	0	0
28.688	-15.622	0	0	1
-24.8814	15.2197	5	0	6
-23.6944	-0.0118334	0	0	0
10.3443	21.6873	0	24	0
26.119	-15.8397	0	0	2
-1.06816	15.3245	0	14	0
-21.7059	18.9622	13	0	4
-23.1655	-9.30908	0	0	0
-2.17413	10.855	0	19	2
8.95785	-16.8679	0	0	6
-18.6492	10.6172	9	0	0
-25.0217	-11.1379	0	0	0
-4.79557	-13.7353	0	2	2
-19.4815	14.2475	19	0	1
19.381	11.2006	0	20	1
0.357565	3.51904	0	0	0
30.8199	-11.0778	0	0	0
-13.7744	14.7605	4	0	13
-19.7833	10.7589	8	0	0
-15.3054	14.7429	29	0	8
20.4691	2.10919	0	4	2
-23.7311	-0.308352	0	0	0
17.4222	26.918	0	4	2
13.4449	26.3874	0	22	11
-2.32706	-26.5034	0	0	6
10.1797	-5.48884	0	0	8
1.04605	11.9321	0	14	0
-6.19562	-8.27823	0	7	1
2.34097	2.91421	1	0	2
-20.8558	13.9217	5	0	0
-12.5738	13.7296	4	0	6
0.0527575	-14.2054	0	10	0
-12.1452	-10.8998	0	0	0
-16.3326	-19.8779	0	0	0
-4.9431	-11.0954	0	0	0
-2.4261	-9.32613	0	0	8
14.5655	-23.7222	0	0	2
-19.7617	20.0248	21	1	0
15.7853	-4.30128	0	0	12
-23.0638	9.27313	9	0	1
18.095	-5.17188	0	1	17
3.69113	6.71749	0	7	5
-18.204	15.0472	30	0	0
-12.6635	-4.77451	0	0	0
-13.022	1.34221	0	0	0
-4.62178	1.77238	0	19	0
21.1759	1.61897	0	0	0
1.33983	-23.2052	0	0	10
10.7241	19.671	0	32	0
2.27118	2.5903	0	9	3
9.19252	-2.27514	0	0	19
10.0221	-21.5143	0	0	0
25.1847	10.6155	0	16	0
-25.3608	0.994657	0	0	0
9.39257	-5.68139	0	0	15
-16.2222	-16.2612	0	0	0
24.1578	-1.04131	0	1	12
-31.9844	-12.6496	0	0	0
-22.732	9.45893	6	0	1
0.664231	12.5302	0	25	0
11.7484	-4.98622	0	0	19
8.83754	-3.39152	0	0	18
1.51181	-28.7162	0	0	5
-0.32832	21.4725	0	33	0
-26.9321	1.9109	0	0	0
-21.1488	22.0762	26	0	0
26.7411	6.01156	0	0	7
-1.51101	-3.5557	0	9	7
2.7006	-28.4574	0	13	3
14.2311	-6.10038	0	0	15
2.20594	-2.30145	1	3	8
-18.3406	-4.22366	0	0	0
-29.0614	-10.2556	0	0	0
-2.58232	0.269301	0	0	2
24.9577	4.14099	0	0	5
-13.3999	-8.72919	0	0	0
-25.2389	-5.86308	0	0	0
-17.9051	-24.645	0	3	0
27.1652	-16.0667	0	0	0
29.9018	9.69524	1	0	3
-4.46095	-12.6384	0	0	1
19.0579	7.83968	0	20	0
-0.967931	15.1829	0	31	0
12.5867	-3.86615	0	1	10
6.25449	0.682944	0	0	5
-18.8665	18.27	25	0	0
-13.7531	14.0911	11	0	12
12.3664	-4.34308	0	1	19
-6.91322	5.70337	0	6	2
-1.04997	25.1796	0	29	0
6.59093	9.52349	0	9	4
35.0567	-10.9496	0	0	0
-12.7636	15.5447	7	0	11
-18.0974	-20.8233	0	0	0
-4.66856	-13.7598	0	0	0
-4.61923	-14.2855	0	0	0
6.52862	22.6827	0	29	1
9.60653	0.965287	0	0	6
-22.8305	-0.995078	0	0	0
-16.7487	-12.5558	0	0	0
19.6872	3.87913	0	0	1
1.32543	-4.99556	0	0	8
-17.8081	9.98379	2	0	0
-11.2563	-10.7793	0	0	0
22.7019	6.83793	8	4	6
9.89462	-7.37522	0	0	12
13.1796	-2.47607	0	0	17
-2.38173	-31.3758	0	0	4
20.2773	11.8105	3	13	1
19.1155	27.4484	0	0	0
15.8615	-24.3381	0	2	0
-20.4618	0.430897	0	0	0
-1.85819	1.89645	0	4	0
-17.8582	-18.7538	0	0	0
-3.19475	8.24913	2	5	5
16.7474	-26.2774	0	0	0
-19.1853	19.5907	30	0	2
-25.2452	-3.04123	0	0	0
-2.44153	-4.94171	0	0	2
-3.32551	-5.81424	0	7	3
24.1122	2.44238	0	0	6
14.2005	-6.20707	0	0	15
18.1422	-4.72641	0	0	13
-16.619	6.3336	3	0	8
-2.75187	-7.28955	0	0	7
18.4262	21.6436	0	0	1
-26.8749	-10.3997	0	0	0
-19.1587	-6.98328	0	0	0
14.9305	-5.40209	0	0	23
12.3525	-2.23971	3	0	9
-17.9828	17.6453	15	0	0
-25.3727	-2.93996	0	0	0
-6.51299	-11.5315	0	9	0
17.6567	3.57595	0	4	2
-18.7288	-4.31254	0	0	0
-1.84012	10.8225	0	35	0
4.6387	25.7469	0	28	0
0.0900968	-35.3592	0	2	0
19.3292	11.0207	0	19	0
20.64	2.14891	0	0	0
2.24876	-0.339018	8	0	7
0.625622	-29.935	0	0	4
13.9738	-3.85316	0	9	20
2.12639	-8.74525	0	0	5
13.0562	-5.02922	0	0	24
-18.0012	-19.1506	0	0	0
-18.4888	-15.5026	0	0	0
-12.9907	1.25099	0	0	0
-16.5662	-11.6514	0	0	0
14.3011	-4.63615	0	1	27
14.5652	-2.57994	0	0	12
-0.630233	16.8178	0	45	0
11.7669	-1.9588	0	0	15
-24.0536	22.0859	11	1	0
0.316912	3.52598	0	0	0
12.2586	-4.05121	0	4	12
-2.74975	21.7576	0	21	0
8.15209	0.571573	12	0	11
10.9402	-1.43511	0	0	8
-19.9102	9.4279	2	1	0
1.72203	2.18722	0	11	6
28.8422	-14.0967	0	0	0
15.0351	-5.98345	0	0	12
6.97639	-4.98209	0	0	14
-1.58834	-33.9434	0	0	1
15.279	-24.171	0	0	0
9.64017	0.73135	1	0	12
9.18788	20.3998	0	23	0
10.3743	-5.60248	0	0	23
-11.1505	-7.98889	0	0	0
-17.9556	14.2287	28	0	2
7.15364	17.1747	0	21	2
-2.30857	-22.5557	8	0	7
-2.16836	9.63596	0	12	2
16.424	-8.20409	0	1	23
-0.86302	14.63	0	23	0
-23.9779	0.433421	0	0	0
-17.0532	-15.1029	0	0	0
-12.8259	-7.20471	0	0	0
8.00261	21.5126	0	12	0
-2.0915	-8.13596	0	0	3
21.9778	-1.83448	0	7	10
6.89151	-2.61385	0	4	11
-0.671261	-14.2274	0	0	0
9.51396	1.61634	0	7	5
-5.49555	-9.13312	2	0	0
-18.5891	-3.2681	0	0	0
-24.9856	0.998466	0	0	0
2.86941	-8.64781	1	0	14
-23.1798	-0.275842	0	0	0
-0.0528911	20.0089	0	14	0
-2.01465	-8.08304	1	0	5
-15.4828	13.1636	24	0	6
-13.9308	-15.7356	0	0	0
10.9393	-2.79627	1	0	16
-0.192497	18.7555	0	24	0
-25.3784	-7.32266	0	0	0
-23.9216	-9.90355	0	0	0
19.0609	5.14248	0	0	0
11.1001	-2.62523	0	3	15
-23.3034	-1.06074	0	0	0
12.8861	-20.9064	0	0	0
-1.02807	-30.5249	0	0	1
-12.9703	1.27142	0	0	0
-8.93005	-12.3365	0	0	0
-1.57515	-39.846	0	1	1
-0.860536	25.1423	0	29	0
-6.01824	5.21301	0	8	0
-26.4793	-3.86295	0	1	0
15.7245	-5.34877	0	0	11
-17.1239	-23.4427	0	0	0
-21.5738	-0.921204	0	0	0
-6.66389	-4.3991	1	0	2
2.80649	19.1635	0	18	9
2.1048	15.544	0	23	0
7.56883	-5.7151	0	7	10
-19.2921	-6.88698	0	0	0
29.5037	9.2826	0	0	0
-17.4364	-21.0665	0	0	0
11.5143	24.8266	0	26	0
6.92296	5.70582	0	11	5
-26.3089	-7.29958	0	0	0
23.7312	3.37699	1	0	5
15.9829	-25.8944	0	0	0
3.16016	12.2469	0	31	0
17.6243	-26.7071	0	0	0
3.47558	0.709547	0	3	8
-6.27547	-13.5189	3	0	0
6.63332	23.0682	0	24	0
-18.1505	15.0462	30	0	0
-26.4205	-12.7808	0	0	0
30.8884	-13.8169	0	0	0
3.12762	-10.3203	0	0	16
-23.194	25.9632	35	0	0
-2.1055	-8.45362	0	2	8
7.65825	-19.3736	0	0	0
-26.6331	-7.29271	0	0	0
-20.1284	-4.54176	0	0	0
-3.55624	-5.10631	0	3	5
-20.9575	-10.3065	0	0	0
3.3092	21.4937	0	22	7
21.5754	13.9341	0	17	3
17.5979	-3.49602	2	4	11
28.9914	-14.7828	0	0	4
12.4919	-15.6174	0	2	10
7.35089	16.1377	0	31	0
29.3614	-14.4359	0	7	0
21.3652	7.00866	0	3	0
-5.73065	-13.9666	1	0	0
-5.27156	-6.8627	1	0	2
-26.2698	-4.4773	0	0	0
-2.83786	-28.9571	7	0	1
-2.57358	-31.5975	0	1	0
2.54915	24.0539	0	24	0
11.0397	6.50445	0	13	7
-24.9128	0.653889	0	0	0
-27.309	1.07742	0	0	0
-27.6163	1.42975	0	0	0
-17.3289	-19.7562	0	0	0
-4.95264	-11.8923	0	0	1
15.3513	-6.29046	0	0	21
-0.99721	18.034	0	25	1
13.6161	-6.02232	0	0	19
-16.9221	16.5899	34	0	6
6.08177	-3.62625	1	0	12
1.15965	-8.10039	0	0	0
-30.3418	-11.3071	0	0	0
-0.0987847	-34.083	0	0	0
12.7205	-21.2046	0	0	0
-1.31615	22.981	0	33	0
-17.2372	-6.3545	0	0	0
13.8705	21.1032	0	20	0
-1.69756	-34.7446	0	0	4
-21.7627	17.8953	9	0	0
-17.8412	12.8076	14	0	4
-27.6723	-6.60942	0	0	0
5.54205	-0.480751	0	1	6
-1.23716	-12.6057	0	0	0
-14.0913	15.6352	15	0	13
-1.80177	-4.06541	0	0	7
-17.2742	-5.90137	0	0	0
29.0321	7.27614	0	0	0
-1.32413	-38.4978	0	16	0
-5.70399	-1.60632	6	0	3
0.81273	9.93252	0	17	1
-6.72843	-5.19439	2	0	3
4.80345	7.35492	0	13	2
23.3472	2.88422	0	0	4
23.9895	13.3424	0	30	3
-31.8769	-12.9669	0	0	0
-17.5578	13.6751	26	0	3
-11.8638	-9.46858	0	0	0
11.5348	-19.5929	0	0	0
-0.205109	25.4205	0	35	0
-15.1695	-6.8199	0	0	0
11.3793	-19.8136	0	0	0
12.7538	0.518351	15	0	15
11.3258	24.4064	0	35	0
-26.7901	-12.2853	0	0	0
-5.15833	-15.1606	0	11	0
-18.6262	10.967	20	0	1
24.1479	-2.05099	0	0	16
0.35609	12.5359	0	17	0
-4.34777	-7.59677	0	0	1
15.6744	-6.66805	0	0	14
-10.5587	-5.22602	0	0	0
-1.17218	-30.1493	10	0	4
-1.85533	-24.8603	4	0	1
8.52315	-20.5098	0	0	0
-20.6844	22.5519	26	5	3
-4.03806	4.0567	0	9	6
2.30588	6.92312	0	12	0
34.3978	-11.3315	0	0	0
-4.00687	-3.73818	0	0	4
9.15757	15.306	0	10	0
10.5604	19.1057	0	17	0
-13.1373	-5.91739	0	0	0
12.8547	-2.49276	2	0	22
-18.2041	11.8977	22	0	2
10.9246	6.96833	0	14	5
25.1837	2.18985	0	0	7
15.506	-4.38089	0	0	22
-16.9255	-9.73055	0	0	0
-21.4082	21.5469	10	0	1
-3.85203	-13.4833	0	0	0
-1.32099	-14.5348	0	0	0
-23.9829	-2.42206	0	0	0
-24.3475	-6.42423	0	0	0
-8.15619	-12.1422	0	0	0
-5.60049	7.59234	0	21	0
-12.3928	14.4329	5	0	9
22.0643	4.56521	0	0	6
-25.2032	-9.87556	0	0	0
-26.5314	1.22693	0	0	0
9.43658	22.6616	0	37	1
2.15699	2.68316	0	0	5
4.53687	-0.330643	0	3	9
-8.45708	-10.3107	0	0	0
-29.3573	-14.8579	0	0	0
6.39983	17.3714	0	22	0
-14.8547	9.80373	7	0	9
8.43827	4.48217	0	14	8
-20.2558	20.6508	35	0	0
6.15337	1.63511	5	0	9
-24.5182	10.6929	3	0	0
7.12831	24.5252	0	28	0
-13.0337	-8.85648	0	0	0
21.2636	12.1691	0	18	5
-26.9374	0.5139	0	0	0
19.9583	3.43281	0	0	0
15.4645	23.4873	0	0	0
31.2892	-10.5024	0	0	0
-5.78818	-8.13481	0	2	0
2.50941	-9.91616	2	0	4
-16.7357	-14.7062	0	0	0
-21.6125	-0.355411	0	0	0
-21.9921	21.7488	18	0	0
11.1317	-18.883	0	0	0
-26.1473	1.44653	0	0	0
-23.0265	21.4103	13	0	0
-0.400139	27.1114	0	17	0
-2.41544	3.33937	0	8	4
16.5983	-8.1556	0	1	20
-24.2874	24.1791	19	10	0
1.30488	13.632	0	37	0
23.8416	-15.7145	1	0	0
0.640186	17.9889	0	35	5
0.760112	24.6866	0	33	7
19.071	22.3385	0	0	0
15.5957	-7.40792	0	0	13
9.39962	-1.8585	0	0	14
18.78	-4.81014	0	0	18
7.31016	16.9111	0	9	0
15.0756	-24.0866	0	0	0
24.0599	-2.36832	0	0	18
-0.143658	14.0017	0	17	4
11.5503	-23.3013	0	0	0
-21.9953	0.0231078	0	0	0
-27.1407	-8.58245	0	0	0
-18.3827	-23.2726	0	0	0
-21.9324	0.247456	0	0	0
-26.3791	-0.83509	0	0	0
-4.8115	9.69964	0	19	0
24.5959	-1.20865	0	0	14
-25.1889	1.36723	0	7	0
-17.8452	8.94245	6	0	2
-0.309674	21.9298	0	20	0
-21.8079	-10.986	0	0	0
-5.74232	5.08653	0	11	0
2.40153	8.85064	0	25	0
-5.33909	-12.6098	3	0	0
-26.6019	-0.117794	0	0	0
7.91215	-5.42102	0	0	8
8.81456	-18.8197	0	0	0
13.9212	-23.5826	0	0	0
15.3174	23.4068	0	0	0
12.4796	-5.06605	0	0	10
3.35798	-2.02727	0	2	4
-17.0962	-6.7019	0	0	0
11.6446	-4.8971	0	0	9
-8.89433	0.464896	0	0	0
7.2912	5.34513	0	7	9
-3.0705	-30.8407	0	0	0
2.50396	24.2874	1	25	0
3.28151	7.68077	0	15	5
-22.6405	-3.79835	0	0	0
-25.5981	-10.4459	0	0	0
-27.9121	-4.78663	0	0	0
-20.2337	21.04	36	0	1
-0.977731	20.6563	0	32	0
7.15769	8.01621	0	7	5
-21.7114	23.7213	21	7	0
29.7966	-15.5374	0	0	0
-19.0754	-2.00154	0	0	0
28.2633	10.9621	0	17	0
-24.016	10.6377	3	9	0
-27.1264	1.3981	0	0	0
21.0316	3.29409	0	16	0
-17.9334	-21.4988	0	0	0
-28.1295	1.67411	0	0	0
-26.3922	-5.57315	0	0	0
2.39776	14.5498	0	10	3
-5.05137	3.93328	4	7	1
5.81401	-0.10561	0	1	5
-26.2374	-10.7735	0	0	0
-22.6467	-3.15828	0	0	0
-2.26061	21.7002	0	27	0
0.201267	-13.558	4	0	0
-25.4646	-11.5877	0	0	0
14.69	-4.50301	0	0	18
2.01012	6.41445	0	9	0
-18.0614	-1.77415	0	0	0
-19.0812	14.6241	19	0	0
10.1214	-3.1643	0	1	10
-2.88663	-15.368	0	0	0
4.80342	0.515237	0	2	9
-20.5905	19.013	19	1	0
-5.17399	-13.3022	0	2	1
10.5052	-2.92531	0	0	16
-3.83004	-6.67009	0	0	0
-8.07797	-12.4213	0	0	0
-20.2246	18.9512	19	0	1
-4.98848	-15.0649	0	0	1
-6.3539	-13.7792	2	0	0
-4.59515	-2.03966	0	0	0
-16.84	18.0244	9	10	1
-19.1915	10.0102	9	0	1
-24.602	-8.25032	0	0	0
-13.1027	-10.5109	0	0	0
-5.50239	-12.3347	2	0	0
-0.281949	1.78686	0	12	0
-15.2478	12.3287	12	0	9
-26.7467	-2.93873	0	0	0
-4.75642	5.37496	0	13	3
19.7268	11.1603	0	16	0
12.6988	-2.72623	0	3	15
-11.2261	13.3774	3	0	12
7.10679	-20.0037	0	0	2
-1.15247	25.4217	0	39	0
14.7868	22.6765	0	0	0
23.3133	-1.50253	0	0	19
-11.4366	-1.02403	0	0	0
-27.5609	-11.2276	0	0	0
-3.6306	10.0339	0	26	0
-17.8298	-23.6579	0	0	0
6.68711	-18.5436	0	7	0
-22.8782	24.894	12	0	0
20.1783	7.91059	0	9	0
-12.6197	-5.35924	0	0	0
-1.72913	-7.83864	7	0	14
13.884	-7.81598	0	0	18
-20.9697	11.3013	12	0	3
-15.1592	-11.7735	0	0	0
-2.01821	-30.181	0	0	0
-17.986	10.949	18	0	0
-0.892006	7.49516	0	14	0
-13.2635	-8.6561	0	0	0
-27.9984	1.83953	0	0	0
-25.6578	-0.849016	0	0	0
-2.41	-37.0211	4	0	0
7.69598	-6.273	0	0	17
13.9359	-23.6292	0	0	0
26.6482	6.8618	0	0	0
11.8069	-5.3961	0	0	13
32.8341	-13.0595	0	0	0
28.9689	-14.011	0	0	0
-22.9201	9.75685	2	0	0
6.59909	14.797	0	17	0
-5.80881	-10.5061	0	5	0
-16.1789	9.47435	3	3	0
-20.1605	-4.32937	0	0	0
-0.848015	21.9344	0	27	0
-7.8833	-9.99095	0	0	0
2.21378	-9.61006	0	0	0
-17.4739	12.9848	14	0	5
-18.3064	-9.61989	0	0	0
11.8679	-9.58468	0	0	7
-22.1175	23.8119	33	0	0
7.14948	15.9633	0	18	0
10.8351	-20.1258	0	0	0
-16.1529	-16.8939	0	0	0
-10.7003	-11.4499	0	0	0
2.90072	-0.158734	4	0	7
-18.8713	-9.59232	0	0	0
-14.5846	12.4265	10	0	4
-12.8833	-1.42535	0	0	0
-3.69043	10.8388	0	15	0
18.1736	11.6727	0	13	6
-10.8136	-10.3357	0	0	0
-21.3071	-10.6132	0	0	0
6.14983	5.4588	0	7	3
7.36094	14.8288	0	25	0
-4.12343	-3.3415	0	0	0
-19.0497	20.1601	20	6	0
-10.4914	-9.71521	0	0	0
-16.1684	-15.6783	0	0	0
19.672	9.04961	0	13	0
-30.2767	-11.0739	0	0	0
-10.6565	-11.0989	0	0	0
1.26268	24.0078	0	22	4
8.92715	-5.33796	0	0	16
-18.218	-6.5383	0	0	0
-4.79671	-10.6521	0	0	1
-0.487645	9.27436	0	16	0
6.82799	9.73354	0	10	4
24.9266	11.3181	0	15	0
8.53286	16.9331	0	17	0
5.73484	19.8338	0	22	0
8.11725	-11.355	0	0	16
-1.95098	-26.0834	0	0	2
-15.832	-14.8934	0	0	0
9.68109	-2.84033	0	0	9
-2.14691	23.1341	0	25	0
17.6458	20.1681	0	1	0
10.1266	-6.40796	0	0	13
26.5617	7.19556	0	0	9
-4.91107	-2.79579	0	0	2
-17.961	-1.90733	0	0	0
-2.97419	-4.02883	0	0	5
32.5944	-9.33293	0	0	0
-19.2945	16.6124	36	0	1
-24.952	-2.23814	0	0	0
-4.14443	-11.9891	0	0	0
6.53942	22.0346	0	25	0
-21.0264	-1.12239	0	0	0
1.14685	-28.8699	0	0	5
7.54828	-6.47315	0	0	19
-17.7958	-18.7881	0	0	0
-0.510571	23.9705	0	19	0
-6.20289	-12.7379	1	0	0
-4.2084	1.30039	0	19	1
-7.2722	-5.89036	14	0	0
13.3322	-4.4806	0	0	25
-24.1911	-1.71059	0	0	0
16.8881	24.4163	0	0	7
-4.38064	-2.55708	0	0	0
6.04496	10.7149	0	9	3
-14.223	10.7837	16	0	7
10.0256	16.6027	0	11	0
-23.6899	-0.505557	0	2	0
9.46562	-18.5934	0	0	0
21.19	3.12447	0	0	2
18.8794	-7.77793	0	0	24
-0.0379819	-12.8971	0	0	0
13.3479	-4.45397	0	0	25
-17.2016	-5.98854	0	0	0
28.1334	10.7015	0	10	1
0.786584	14.9312	0	39	0
-27.7926	1.61043	0	0	0
-17.8743	16.8725	14	0	0
-3.58134	3.13426	0	9	0
-21.6462	-5.27007	0	0	0
-7.78734	20.3438	4	16	0
-16.1674	-9.7896	0	0	0
-1.28846	-2.06649	0	10	6
-23.5645	10.819	4	0	0
-23.0789	-1.33472	0	0	0
7.83224	-3.80102	0	0	17
0.15636	21.4068	0	17	1
1.15837	6.45474	0	14	4
-5.87465	-11.6037	4	0	0
16.4283	-26.0724	0	0	0
-22.9598	24.0987	13	14	0
-27.4536	1.78764	0	0	0
-0.538674	14.1752	0	29	2
-28.8445	-11.8518	0	0	0
2.62241	9.76742	0	28	0
-14.477	8.49292	6	0	4
-14.0053	-8.39521	0	0	0
13.2342	23.2471	0	19	0
9.47362	-7.4002	0	0	11
-4.62406	10.4683	0	20	0
-2.68457	-8.42652	0	0	3
-24.0214	-9.19104	0	0	0
6.86034	-5.36966	0	0	14
31.4256	-9.01374	0	0	0
12.7779	-1.50682	0	0	8
-1.52661	-39.2376	0	0	0
-17.5839	-18.2256	0	0	0
16.8468	-24.8344	0	0	9
-12.2997	-10.9008	0	0	0
-16.3261	11.3749	18	0	2
-4.03841	-13.2052	0	0	6
-18.7814	10.0154	8	0	0
14.3122	-23.3733	0	0	0
-15.9037	-11.5746	0	0	0
1.40023	12.0183	0	23	1
-21.6133	14.4519	4	0	0
-22.9804	9.82577	1	0	2
[truncated: 18,641 more rows]

## Sheet: panel_e_MPO
MPO	CD68	CD3	Glom	Vessel	VB	CTAL	MTAL	PT	DTL	DCT/CNT/CD	CD	Altered
128980	332	61318	29390	5229	2353	12416	19969	40698	9358	4980	4674	172042
332	310	10	0	0	0	81	611	204	216	0	78	681
61318	10	303736	1343	2322	93	5407	4023	12172	1273	552	245	190690
29390	0	1343	595652	745	0	1450	0	5613	0	380	0	3465
5229	0	2322	745	38932	0	432	852	2482	492	211	0	3976
2353	0	93	0	0	40751	0	487	0	2140	0	0	685
12416	81	5407	1450	432	0	86376	0	20307	0	4441	0	26895
19969	611	4023	0	852	487	0	197611	0	25884	0	8451	8693
40698	204	12172	5613	2482	0	20307	0	269402	0	8515	0	68268
9358	216	1273	0	492	2140	0	25884	0	58827	0	1149	4495
4980	0	552	380	211	0	4441	0	8515	0	76871	0	6242
4674	78	245	0	0	0	0	8451	0	1149	0	67579	2788
172042	681	190690	3465	3976	685	26895	8693	68268	4495	6242	2788	1456724

## Sheet: panel_f_Glom
MPO	CD68	CD3	Glom	Vessel	VB	CTAL	MTAL	PT	DTL	DCT/CNT/CD	CD	Altered
5797	2	320	76332	328	0	481	0	1355	0	135	0	1158
2	42	15	539	0	0	9	0	21	0	0	0	312
320	15	104030	61142	166	0	67	0	1233	0	862	0	17981
76332	539	61142	3617066	24364	0	36475	0	117793	0	16986	0	68321
328	0	166	24364	57976	0	362	0	1270	0	15	0	2423
0	0	0	0	0	0	0	0	0	0	0	0	0
481	9	67	36475	362	0	46027	0	7076	0	835	0	1866
0	0	0	0	0	0	0	0	0	0	0	0	0
1355	21	1233	117793	1270	0	7076	0	129617	0	2152	0	12118
0	0	0	0	0	0	0	0	0	0	0	0	0
135	0	862	16986	15	0	835	0	2152	0	47697	0	805
0	0	0	0	0	0	0	0	0	0	0	0	0
1158	312	17981	68321	2423	0	1866	0	12118	0	805	0	184852

## Sheet: panel_g_CD68
MPO	CD68	CD3	Glom	Vessel	VB	CTAL	MTAL	PT	DTL	DCT/CNT/CD	CD	Altered
16690	3769	388	162	55	0	3128	8370	3721	3966	0	761	14260
3769	72884	1742	1787	6626	0	11357	29755	104968	18120	927	4579	34756
388	1742	5811	985	60	0	713	166	1845	312	0	0	9961
162	1787	985	40593	8	0	322	0	810	0	0	0	6396
55	6626	60	8	32674	0	105	1379	8515	193	0	0	1697
0	0	0	0	0	0	0	0	0	0	0	0	0
3128	11357	713	322	105	0	135537	0	24324	0	4358	0	18169
8370	29755	166	0	1379	0	0	370870	0	51456	0	10885	17988
3721	104968	1845	810	8515	0	24324	0	378532	0	1054	0	35838
3966	18120	312	0	193	0	0	51456	0	155082	0	865	18534
0	927	0	0	0	0	4358	0	1054	0	11308	0	64
761	4579	0	0	0	0	0	10885	0	865	0	55090	291
14260	34756	9961	6396	1697	0	18169	17988	35838	18534	64	291	555265

## Sheet: panel_h_CD3
MPO	CD68	CD3	Glom	Vessel	VB	CTAL	MTAL	PT	DTL	DCT/CNT/CD	CD	Altered
32548	6	39641	185	659	44	1786	2358	3799	866	443	150	40062
6	23	57	0	2	0	4	7	57	11	0	0	104
39641	57	908784	10968	5452	1676	16758	7795	37486	3531	5510	1868	666750
185	0	10968	58742	179	0	29	0	1589	0	704	0	3578
659	2	5452	179	31901	0	190	154	1098	126	276	0	6399
44	0	1676	0	0	18864	0	373	0	1124	0	0	127
1786	4	16758	29	190	0	72098	0	12523	0	1108	0	43598
2358	7	7795	0	154	373	0	65040	0	8076	0	2031	2942
3799	57	37486	1589	1098	0	12523	0	175926	0	3592	0	79441
866	11	3531	0	126	1124	0	8076	0	21774	0	764	803
443	0	5510	704	276	0	1108	0	3592	0	71058	0	7895
150	0	1868	0	0	0	0	2031	0	764	0	27148	161
40062	104	666750	3578	6399	127	43598	2942	79441	803	7895	161	2602049

## Sheet: panel_i_cTAL
MPO	CD68	CD3	Glom	Vessel	VB	CTAL	MTAL	PT	DTL	DCT/CNT/CD	CD	Altered
9563	21	3214	447	384	0	8296	0	3952	0	756	0	14589
21	651	16	3	1	0	858	0	686	0	74	0	396
3214	16	56600	60	187	0	19993	0	4729	0	529	0	65637
447	3	60	36096	303	0	8775	0	3306	0	491	0	1183
384	1	187	303	12892	0	4602	0	991	0	40	0	812
0	0	0	0	0	0	0	0	0	0	0	0	0
8296	858	19993	8775	4602	0	1397919	27	293188	33	32838	0	126076
0	0	0	0	0	0	27	81	27	99	0	0	0
3952	686	4729	3306	991	0	293188	27	453225	33	10001	0	44329
0	0	0	0	0	0	33	99	33	121	0	0	0
756	74	529	491	40	0	32838	0	10001	0	132025	0	4687
0	0	0	0	0	0	0	0	0	0	0	0	0
14589	396	65637	1183	812	0	126076	0	44329	0	4687	0	641312

## Sheet: panel_i_PT
MPO	CD68	CD3	Glom	Vessel	VB	CTAL	MTAL	PT	DTL	DCT/CNT/CD	CD	Altered
3595	10	1299	364	110	0	1068	0	6764	0	370	0	7920
10	1377	19	20	118	0	161	0	2069	0	0	0	140
1299	19	27599	210	116	0	1945	0	12352	0	600	0	32682
364	20	210	42396	267	0	761	0	8405	0	203	0	2080
110	118	116	267	24553	0	606	0	6176	0	22	0	968
0	0	0	0	0	0	0	0	0	0	0	0	0
1068	161	1945	761	606	0	260272	18	85454	36	3045	0	13931
0	0	0	0	0	0	18	36	54	72	0	0	0
6764	2069	12352	8405	6176	0	85454	54	910177	227	27291	0	97208
0	0	0	0	0	0	36	72	227	619	0	0	0
370	0	600	203	22	0	3045	0	27291	0	108295	0	1638
0	0	0	0	0	0	0	0	0	0	0	0	0
7920	140	32682	2080	968	0	13931	0	97208	0	1638	0	467524
