# Supplementary material for: An atlas of healthy and injured cell states and niches in the human kidney
Source: Nature. 2023 Jul 19;619(7970):585–94. doi: 10.1038/s41586-023-05769-3 (PMC10356613; doi:10.1038/s41586-023-05769-3)
Supplement: Supplementary file 18 — Source Data Extended Data Fig. 11 [file 41586_2023_5769_MOESM18_ESM.xlsx]

## Sheet: Ext. Fig. 11c 1
Type	Cluster	Proportion
aFIB	0	0.00260197
aTAL1	0	0.177145
aTAL2	0	0.0233295
Lymphoid	0	0.00204649
C-TAL	0	0.188052
Myeloid	0	0.000185082
Myeloid	0	0.000794335
cycMYOF	0	7.44244e-06
dC-TAL	0	0.00377726
dFIB	0	0.000754611
dM-FIB	0	0.000664826
dM-TAL	0	0.0370762
FIB	0	0.00830165
M-FIB	0	0.00418938
M-TAL	0	0.0630369
Myeloid	0	0.00470994
Myeloid	0	0.000855731
MD	0	0.0296869
Myeloid	0	0.00243779
MYOF	0	0.00175162
Myeloid	0	0.000114603
Myeloid	0	0.000961225
Lymphoid	0	0.00106205
Other	0	0.439392
Myeloid	0	0.000254435
Lymphoid	0	0.00491674
Lymphoid	0	0.00189359
aFIB	1	0.000153156
aTAL1	1	0.0892684
aTAL2	1	0.0261249
Lymphoid	1	7.62452e-05
C-TAL	1	0.593957
Myeloid	1	1.59967e-05
dC-TAL	1	0.000541801
dFIB	1	0.000238718
dM-FIB	1	0.000119228
dM-TAL	1	0.115039
FIB	1	0.00070073
M-FIB	1	0.00165826
M-TAL	1	0.0978885
Myeloid	1	0.00102827
Myeloid	1	2.42931e-05
MD	1	0.00880966
Myeloid	1	0.000331847
MYOF	1	0.000374598
Myeloid	1	1.57097e-05
Myeloid	1	0.000100788
Lymphoid	1	1.73683e-06
Other	1	0.0632373
Myeloid	1	3.08181e-06
Lymphoid	1	0.000221629
Lymphoid	1	6.88182e-05
aFIB	2	1.96628e-05
aTAL1	2	0.00501738
aTAL2	2	0.00745848
C-TAL	2	0.250106
dC-TAL	2	0.00014806
dM-FIB	2	9.12774e-05
dM-TAL	2	0.117551
FIB	2	0.000250454
M-FIB	2	0.00128437
M-TAL	2	0.604008
Myeloid	2	0.000332538
Myeloid	2	5.79795e-05
MD	2	0.00070282
Myeloid	2	7.7662e-06
Myeloid	2	9.94178e-06
Other	2	0.0127797
Lymphoid	2	9.67155e-05
Lymphoid	2	7.79645e-05
aFIB	3	0.00035322
aTAL1	3	0.454743
aTAL2	3	0.217224
Lymphoid	3	9.65361e-05
C-TAL	3	0.129769
Myeloid	3	0.000132061
cycMYOF	3	3.11397e-05
dC-TAL	3	0.00368442
dFIB	3	0.00107984
dM-FIB	3	0.000286816
dM-TAL	3	0.0376634
FIB	3	0.0025136
M-FIB	3	0.00431863
M-TAL	3	0.0271362
Myeloid	3	0.00215734
Myeloid	3	0.000160375
MD	3	0.0170893
Myeloid	3	0.00268953
MYOF	3	0.00845611
Myeloid	3	0.00117618
Myeloid	3	0.000374647
Lymphoid	3	0.000226413
Other	3	0.0874259
Myeloid	3	3.59324e-05
Lymphoid	3	0.000759009
Lymphoid	3	0.00041725
aFIB	4	0.00105876
aTAL1	4	0.0899802
aTAL2	4	0.069317
Lymphoid	4	0.000473506
C-TAL	4	0.185393
Myeloid	4	0.000266615
Myeloid	4	0.000250893
dC-TAL	4	0.0440346
dFIB	4	0.00219535
dM-FIB	4	0.00154925
dM-TAL	4	0.130979
FIB	4	0.00329621
M-FIB	4	0.00594569
M-TAL	4	0.0769767
Myeloid	4	0.0031863
Myeloid	4	0.000639342
MD	4	0.019544
Myeloid	4	0.00479026
MYOF	4	0.00103283
Myeloid	4	0.000130945
Myeloid	4	0.00189488
Lymphoid	4	0.000491409
Other	4	0.351084
Myeloid	4	0.000181499
Lymphoid	4	0.00339336
Lymphoid	4	0.00191365
aFIB	5	0.00199539
aTAL1	5	0.123866
aTAL2	5	0.0312688
Lymphoid	5	0.000208659
C-TAL	5	0.13681
Myeloid	5	0.000313817
Myeloid	5	0.000221396
cycMYOF	5	5.68947e-06
dC-TAL	5	0.011382
dFIB	5	0.00299911
dM-FIB	5	0.00766926
dM-TAL	5	0.101228
FIB	5	0.0367103
M-FIB	5	0.0580542
M-TAL	5	0.140427
Myeloid	5	0.00497544
Myeloid	5	0.000802748
MD	5	0.0296805
Myeloid	5	0.00505816
MYOF	5	0.0032334
Myeloid	5	0.000581522
Myeloid	5	0.000759311
Lymphoid	5	2.85798e-05
Other	5	0.298568
Myeloid	5	3.50921e-05
Lymphoid	5	0.00189014
Lymphoid	5	0.00122768
aFIB	6	0.000348646
aTAL1	6	0.02153
aTAL2	6	0.0164757
Lymphoid	6	2.64369e-05
C-TAL	6	0.370351
Myeloid	6	2.3108e-05
dC-TAL	6	0.000717593
dFIB	6	9.64285e-05
dM-FIB	6	5.27553e-05
dM-TAL	6	0.365532
FIB	6	0.000224978
M-FIB	6	0.0014256
M-TAL	6	0.184058
Myeloid	6	0.000411802
Myeloid	6	7.4164e-05
MD	6	0.00658682
Myeloid	6	0.000198176
MYOF	6	5.91183e-05
Myeloid	6	5.1859e-05
Other	6	0.0314301
Lymphoid	6	0.000162076
Lymphoid	6	0.000164111
aFIB	7	0.0188653
aTAL1	7	0.141234
aTAL2	7	0.0113365
Lymphoid	7	0.00871166
C-TAL	7	0.100678
Myeloid	7	0.000167507
Myeloid	7	5.95982e-05
dC-TAL	7	0.00258319
dFIB	7	0.00164425
dM-FIB	7	0.00131349
dM-TAL	7	0.0453892
FIB	7	0.015744
M-FIB	7	0.0122105
M-TAL	7	0.0360842
Myeloid	7	0.00775023
Myeloid	7	0.0211841
MD	7	0.0540812
Myeloid	7	0.00563435
MYOF	7	0.00165882
Myeloid	7	0.0011049
Myeloid	7	0.0047082
Lymphoid	7	0.0012427
Other	7	0.443232
Myeloid	7	0.00123586
Lymphoid	7	0.0501229
Lymphoid	7	0.0120238
aFIB	8	0.000656259
aTAL1	8	0.202313
aTAL2	8	0.0300722
Lymphoid	8	0.000657397
C-TAL	8	0.293273
Myeloid	8	1.5708e-05
Myeloid	8	0.000204237
dC-TAL	8	0.00113201
dFIB	8	0.000235593
dM-FIB	8	0.000161669
dM-TAL	8	0.100105
FIB	8	0.00258566
M-FIB	8	0.0024672
M-TAL	8	0.0144383
Myeloid	8	0.00134308
Myeloid	8	0.000982259
MD	8	0.262006
Myeloid	8	0.00196305
MYOF	8	0.000732503
Myeloid	8	5.87222e-05
Myeloid	8	0.000816093
Lymphoid	8	3.91388e-05
Other	8	0.0821712
Myeloid	8	1.38823e-05
Lymphoid	8	0.000744451
Lymphoid	8	0.000812452
aFIB	9	0.00334975
aTAL1	9	0.12078
aTAL2	9	0.0507036
Lymphoid	9	0.00189888
C-TAL	9	0.089855
Myeloid	9	0.000307758
dC-TAL	9	0.00383042
dFIB	9	0.000415856
dM-FIB	9	0.0199582
dM-TAL	9	0.0681835
FIB	9	0.0105468
M-FIB	9	0.00750152
M-TAL	9	0.038017
Myeloid	9	0.00704035
Myeloid	9	0.00065189
MD	9	0.0377961
Myeloid	9	0.00194988
MYOF	9	0.00381246
Myeloid	9	0.000175009
Myeloid	9	0.00177294
Lymphoid	9	0.00020468
Other	9	0.525505
Myeloid	9	4.1129e-05
Lymphoid	9	0.00365605
Lymphoid	9	0.00204629
aFIB	10	0.000237231
aTAL1	10	0.0894182
aTAL2	10	0.0311996
Lymphoid	10	6.32282e-05
C-TAL	10	0.139881
Myeloid	10	9.25223e-05
dC-TAL	10	0.00764203
dM-FIB	10	0.000463648
dM-TAL	10	0.105126
FIB	10	0.00224825
M-FIB	10	0.00985668
M-TAL	10	0.155521
Myeloid	10	0.00890979
Myeloid	10	0.000123405
MD	10	0.0165639
Myeloid	10	0.00264439
MYOF	10	0.000171787
Myeloid	10	7.34553e-05
Myeloid	10	0.000592283
Lymphoid	10	0.000109594
Other	10	0.426777
Lymphoid	10	0.00196002
Lymphoid	10	0.000325349
aFIB	11	0.000963453
aTAL1	11	0.179402
aTAL2	11	0.0557598
Lymphoid	11	0.00274521
C-TAL	11	0.206869
Myeloid	11	0.00128933
Myeloid	11	0.00192549
cycMYOF	11	0.000107884
dC-TAL	11	0.0067685
dFIB	11	0.000969715
dM-FIB	11	0.00157206
dM-TAL	11	0.049693
FIB	11	0.00823418
M-FIB	11	0.01328
M-TAL	11	0.0591277
Myeloid	11	0.0798523
Myeloid	11	0.00111933
MD	11	0.0466297
Myeloid	11	0.0719056
MYOF	11	0.00164111
Myeloid	11	0.000913721
Myeloid	11	0.0198534
Lymphoid	11	0.00132422
Other	11	0.183965
Myeloid	11	0.000179847
Lymphoid	11	0.00239963
Lymphoid	11	0.00150814
aFIB	12	0.000532825
aTAL1	12	0.0603714
aTAL2	12	0.0311256
Lymphoid	12	0.00110069
C-TAL	12	0.384474
dC-TAL	12	4.47256e-05
dM-TAL	12	0.0419906
FIB	12	0.000930011
M-FIB	12	0.00427185
M-TAL	12	0.0914659
Myeloid	12	6.39947e-05
Myeloid	12	0.000496017
MD	12	0.0104227
Myeloid	12	0.000318772
Lymphoid	12	0.000900655
Other	12	0.367227
Myeloid	12	3.68221e-05
Lymphoid	12	0.00419481
Lymphoid	12	3.15809e-05

## Sheet: Ext. Fig. 11c 2
Type	Cluster	Proportion
ATL	0	0.00361097
CNT	0	0.0547146
DCT	0	0.0566349
DTL	0	0.019442
EC	0	0.019584
IC	0	0.0198778
NEU	0	0.000529057
PapE	0	0.000102817
PC	0	0.0426388
PEC	0	0.0123803
POD	0	0.00884906
PT	0	0.192957
VSM/P	0	0.00807135
ATL	1	0.000846381
CNT	1	0.00677143
DCT	1	0.016473
DTL	1	0.00177666
EC	1	0.00135969
IC	1	0.00307268
PapE	1	1.18699e-05
PC	1	0.00385587
PEC	1	0.000570878
POD	1	8.28763e-05
PT	1	0.027674
VSM/P	1	0.000741926
ATL	2	0.000289638
CNT	2	0.000558796
DCT	2	0.00179271
DTL	2	0.00217859
EC	2	0.000657663
IC	2	0.000684858
PC	2	0.000744177
PEC	2	6.52385e-05
POD	2	2.77544e-05
PT	2	0.00558244
VSM/P	2	0.000197865
ATL	3	0.00149991
CNT	3	0.0139887
DCT	3	0.0106774
DTL	3	0.00920858
EC	3	0.00276901
IC	3	0.0033442
NEU	3	1.75668e-05
PapE	3	0.000124707
PC	3	0.00971675
PEC	3	0.00184948
POD	3	0.000605885
PT	3	0.0292977
VSM/P	3	0.00432604
ATL	4	0.00500208
CNT	4	0.0300424
DCT	4	0.0227506
DTL	4	0.0136666
EC	4	0.00867396
IC	4	0.0655988
NEU	4	0.000261501
PapE	4	4.86104e-05
PC	4	0.0258224
PEC	4	0.00417957
POD	4	0.00164605
PT	4	0.169521
VSM/P	4	0.00387076
ATL	5	0.0297601
CNT	5	0.0144328
DCT	5	0.0176713
DTL	5	0.0694673
EC	5	0.0422177
IC	5	0.00880766
NEU	5	0.000659697
PapE	5	6.76364e-05
PC	5	0.0255067
PEC	5	0.00328981
POD	5	0.00131911
PT	5	0.0791394
VSM/P	5	0.00622873
ATL	6	0.000141147
CNT	6	0.00183784
DCT	6	0.00351478
DTL	6	0.00300297
EC	6	0.00144439
IC	6	0.00144447
NEU	6	3.83477e-06
PapE	6	7.53875e-06
PC	6	0.00171672
PEC	6	1.7359e-05
POD	6	4.11208e-05
PT	6	0.0179845
VSM/P	6	0.00027347
ATL	7	0.00475801
CNT	7	0.0424713
DCT	7	0.0400999
DTL	7	0.0212802
EC	7	0.0265368
IC	7	0.0631962
NEU	7	0.000173328
PapE	7	0.000966211
PC	7	0.0577165
PEC	7	0.0106111
POD	7	0.00518723
PT	7	0.164228
VSM/P	7	0.00600712
ATL	8	0.000966316
CNT	8	0.00697957
DCT	8	0.0111882
DTL	8	0.00281776
EC	8	0.00478483
IC	8	0.00498975
NEU	8	0.000215099
PapE	8	0.000122188
PC	8	0.00607914
PEC	8	0.00193328
POD	8	0.000500295
PT	8	0.0330481
VSM/P	8	0.00854663
ATL	9	0.0097569
CNT	9	0.048316
DCT	9	0.0513473
DTL	9	0.0129819
EC	9	0.0591525
IC	9	0.031793
NEU	9	0.000250716
PapE	9	7.52882e-05
PC	9	0.020884
PEC	9	0.0240077
POD	9	0.0051354
PT	9	0.181637
VSM/P	9	0.0801676
ATL	10	0.00180228
CNT	10	0.037116
DCT	10	0.0147168
DTL	10	0.00628929
EC	10	0.00919576
IC	10	0.0905974
PapE	10	0.000174896
PC	10	0.199478
PEC	10	0.00197502
POD	10	0.0013355
PT	10	0.0602465
VSM/P	10	0.0038496
ATL	11	0.00375284
CNT	11	0.0146974
DCT	11	0.0222734
DTL	11	0.00913809
EC	11	0.0127643
IC	11	0.00963256
NEU	11	0.000484629
PapE	11	0.00137496
PC	11	0.0187491
PEC	11	0.00587255
POD	11	0.000853906
PT	11	0.077625
VSM/P	11	0.0067464
ATL	12	0.000316138
CNT	12	0.012736
DCT	12	0.0121679
DTL	12	0.0036422
EC	12	0.00202896
IC	12	0.00307011
PC	12	0.011736
PEC	12	0.000146333
POD	12	1.74175e-05
PT	12	0.318009
VSM/P	12	0.00335705
