# Supplementary material for: An atlas of healthy and injured cell states and niches in the human kidney
Source: Nature. 2023 Jul 19;619(7970):585–94. doi: 10.1038/s41586-023-05769-3 (PMC10356613; doi:10.1038/s41586-023-05769-3)
Supplement: Supplementary file 19 — Source Data Extended Data Fig. 12 [file 41586_2023_5769_MOESM19_ESM.xlsx]

## Sheet: EDFig12d
	Gout	Blood_Urea_Nitrogen	Chronic_Kidney_Disease	Chronic_Kidney_Failure	Hypertension	eGFR
POD	0.957479	-2.6706	-0.0221292	-2.39983	-2.83788	-0.585875
PEC	0.542848	1.06485	0.217599	-1.32574	-1.56266	-0.939356
PT-S1	4.65834	-1.63594	-0.769673	-1.80666	-1.32793	0.476863
PT-S2	4.96434	-1.52701	-0.669993	-0.818822	-0.994732	0.127392
PT-S3	4.34407	-1.50966	-0.446328	-1.34349	-0.400447	-0.492841
aPT	3.16274	-1.38946	-1.04795	-1.48186	-2.07708	-0.311066
dPT	2.43714	-1.35879	-0.127617	-2.49518	-1.41222	0.415385
DTL2	-0.0398622	1.98424	-0.452182	1.03863	-0.748177	-1.7019
DTL1	-1.22079	3.26567	-0.739499	0.850874	-0.818019	-2.34586
ATL	-1.75426	1.5191	-0.398372	0.0240868	-0.273417	-2.10097
aTAL1	-3.07138	-0.396923	-0.387606	1.59988	0.418192	-1.42615
aTAL2	-3.88851	1.79663	1.09672	4.03262	2.25423	-0.869092
M-TAL	-1.42816	1.48283	1.66768	3.66139	2.45738	2.22131
dM-TAL	-1.82452	0.0706585	0.494589	3.69919	1.36377	0.280287
C-TAL	-0.814311	0.652508	1.73598	2.90327	2.64165	3.64616
DCT	-0.462526	0.81374	2.64546	-0.105883	0.51987	2.09716
CNT	-2.20673	0.0488998	-0.926069	-2.02101	-1.24184	0.227523
C-PC	-2.78206	-0.180079	-1.40982	-0.922501	-0.221178	-1.04161
M-PC	-3.20534	2.55631	-0.313647	-0.624043	-0.908098	-0.00779681
dM-PC	-3.29989	0.469629	-0.578162	-0.515964	-1.05676	-0.801661
IMCD	-0.943412	0.79892	1.39109	-0.959869	-0.798681	0.927678
C-IC-A	-2.6953	-0.430097	0.00859632	-1.07499	2.84854	-1.07208
dC-IC-A	-1.70747	0.16027	0.068657	-1.09021	-0.518989	0.573783
M-IC-A	-1.20186	0.390769	0.394215	-0.162361	0.573555	-1.24821
tPC-IC	-1.76732	1.41779	0.719893	-0.93885	0.984297	-0.304526
IC-B	0.863071	-0.556668	-0.20317	-2.04381	0.750719	-1.06987
EC-GC	-1.09318	-1.07086	0.231633	-2.14806	-0.368643	-1.4622
EC-DVR	-2.1735	0.647045	0.211841	-1.00209	3.73233	-1.42118
EC-PTC	-1.49838	-0.0210195	0.625276	-1.009	0.430284	-0.133636
EC-AVR	-1.79008	0.0556819	-1.08212	-0.265608	1.25226	-1.06198
VSMC/P	-0.482313	-0.20211	-1.06038	-1.28598	-0.295456	-0.762858
FIB	-0.288016	-0.92717	0.759586	-2.0217	0.3866	0.0149441
M-FIB	-2.82669	1.20783	-1.24213	-1.01147	-0.924707	-0.70965
aFIB	-0.641679	-0.572749	-0.690539	-1.5608	-1.80065	-2.13178
B	0.713612	-2.36663	-0.848394	0.611841	-0.250604	-0.784578
T	-0.69902	0.613846	0.789388	-1.15174	-0.673746	0.00251827
MAC-M2	-1.78844	-0.533809	-0.202376	-0.721121	-1.05941	-1.58829
MDC	1.61863	-0.54277	0.534042	-1.32688	-0.282344	-0.40907

## Sheet: EDFig12e - top
	Cippa_Acute_Human_Specific	Cippa_Acute_Mouse_Overlap	Cippa_Mid_Acute	Cippa_Late_Human_Specific	Cippa_Late_Mouse_Overlap	Cippa_Late_Fibrosis	Cippa_Late_Recovery
POD	-0.793638	-0.487359	-0.557398	-0.42475	-0.614624	-0.839821	-0.301337
dPOD	-0.333691	-0.413036	-0.759102	-0.315685	-0.397421	-0.199019	-0.321657
PEC	0.140786	-0.121824	-0.692605	-0.107954	1.3819	2.04227	-0.278807
PT-S1/2	-0.291282	4.82385	-0.703728	4.84887	-0.765773	-0.434598	5.82651
PT-S3	0.196298	2.1915	-0.348	2.51153	-0.585568	-0.907912	2.62575
aPT	-0.854126	0.97604	0.631178	1.16375	0.25779	0.892454	0.365803
cycPT	0.696722	-0.358908	0.208678	-0.144036	-0.75182	-0.189116	-0.327142
dPT	-0.518415	5.47805	0.0281854	5.61519	-0.779099	-0.930002	5.46974
DTL2	-0.802474	-0.482659	0.529086	-0.331173	-0.766087	-0.370326	-0.287536
DTL1	-0.735825	-0.457594	-0.242424	-0.280427	-0.659151	-0.472615	-0.311153
DTL3	-0.798446	-0.509812	-0.244756	-0.437555	-0.708321	-0.72193	-0.244593
dDTL3	1.24077	-0.298721	0.810505	-0.307462	-0.538858	0.092624	-0.206164
ATL	-0.556276	-0.453518	0.942648	-0.335698	-0.705853	-0.502442	-0.318934
dATL	-0.805739	0.586151	0.745464	0.585416	-0.324135	0.664047	-0.103153
aTAL1	-0.49144	-0.405929	2.25951	-0.311478	-0.489743	0.35981	-0.205747
aTAL2	-0.376114	0.406104	4.25723	0.382717	-0.104219	2.70152	-0.292748
M-TAL	-0.802636	-0.496659	0.285177	-0.436177	-0.381435	-0.814507	-0.314363
dM-TAL	-0.799055	0.583511	2.58381	0.671469	-0.779099	-0.558602	0.353384
C-TAL	-0.854126	-0.395941	1.19841	-0.325538	-0.590765	-0.938059	-0.199715
dC-TAL	-0.532821	1.44053	2.47521	1.22462	-0.0939999	1.69077	0.0218248
MD	0.159014	-0.277554	1.93702	-0.270415	-0.535631	-0.00152613	-0.307086
DCT1	-0.326778	-0.429994	-0.318466	-0.379929	-0.34743	-0.766863	-0.30203
DCT2	-0.854126	-0.455703	-0.509501	-0.381053	-0.564787	-0.627335	-0.321286
dDCT	-0.324546	0.0327726	0.799885	0.0575891	-0.70259	-0.937281	0.0860784
cycDCT	-0.291588	0.0197994	-0.772008	-0.057338	-0.245209	-0.449745	-0.108176
CNT	-0.124707	-0.382111	0.276676	-0.399196	-0.667239	-0.941042	-0.307412
CNT-PC	0.234038	0.488559	0.744375	-0.18989	-0.764735	-0.727569	-0.220316
dCNT	-0.0190251	1.07177	3.12328	0.93474	-0.335599	1.89748	-0.173165
cycCNT	0.101316	-0.0523829	-0.694234	-0.0900524	-0.535006	-0.734778	-0.0456151
CCD-PC	-0.722633	-0.471812	-0.116767	-0.399318	-0.746453	-0.951074	-0.269507
OMCD-PC	0.55742	-0.33077	-0.40505	-0.291939	-0.701921	-0.911685	-0.1914
dOMCD-PC	-0.60692	0.496638	1.4163	0.6332	-0.591088	0.75965	-0.146391
IMCD	-0.697389	-0.255572	0.370618	-0.206259	-0.412657	0.541936	-0.291436
dIMCD	-0.542409	0.800889	0.588277	0.720535	-0.112891	1.08887	-0.10773
CCD-IC-A	-0.471585	-0.418391	-0.401322	-0.345328	-0.657604	-0.81776	-0.190376
CNT-IC-A	-0.798848	-0.386874	-0.211894	-0.393154	-0.65924	-0.852852	-0.257028
dC-IC-A	-0.163144	1.22487	0.746131	0.785595	-0.754062	-0.421845	0.33419
OMCD-IC-A	0.306902	-0.473966	-0.46415	-0.399012	-0.696907	-0.951741	-0.312972
tPC-IC	-0.854126	0.11178	0.324473	-0.118315	-0.779099	-0.402656	-0.301549
IC-B	-0.382889	-0.159233	0.0203092	-0.0669858	-0.74941	-0.928775	0.00493631
PapE	0.0518929	0.21577	0.347708	-0.0707159	-0.102253	0.719166	-0.326175
EC-GC	1.52849	-0.487132	-0.753896	-0.428876	-0.639595	-0.471653	-0.0476974
EC-AEA	1.21926	-0.390656	-0.731658	-0.384786	0.499272	0.789177	-0.0978914
EC-DVR	0.159014	-0.440438	-0.738347	-0.394101	0.591915	0.865708	-0.0688889
EC-PTC	1.50799	-0.303754	-0.735879	-0.367865	-0.300685	0.148636	-0.214799
dEC-PTC	-0.854126	0.123844	-0.607894	-0.118561	0.0605688	0.359618	-0.245176
EC-AVR	0.437188	-0.444069	-0.772008	-0.381303	0.36656	0.654397	-0.171136
dEC	-0.575038	0.161669	-0.744277	0.0548206	0.999909	1.81969	-0.32468
cycEC	-0.854126	-0.450559	-0.572434	-0.398952	-0.494163	-0.658804	-0.0955207
EC-LYM	-0.781437	-0.501339	-0.495385	-0.393453	0.165114	0.177652	-0.22047
MC	-0.271219	-0.511879	-0.519959	-0.439123	0.270166	-0.317274	-0.243902
REN	-0.49528	-0.511232	-0.617593	-0.420089	-0.233053	-0.709684	-0.264664
VSMC	-0.591537	-0.510224	-0.562908	-0.427445	0.70085	-0.235363	-0.198685
VSMC/P	-0.203425	-0.459197	-0.34839	-0.375175	1.44661	0.86984	-0.172259
dVSMC	1.66029	-0.1084	-0.520766	-0.329771	0.81607	0.679864	-0.282398
MYOF	-0.7985	-0.367672	-0.229141	-0.376189	0.941725	-0.0987357	-0.0332535
cycMYOF	-0.638253	-0.354189	-0.185887	-0.26356	0.395455	-0.618369	-0.00586783
FIB	-0.698932	-0.513883	-0.509103	-0.432912	2.07141	0.65542	-0.158206
M-FIB	-0.333216	-0.500321	-0.492499	-0.420101	1.39613	0.0234675	-0.219196
dM-FIB	-0.456647	-0.300326	-0.66404	-0.22349	0.807886	0.596846	-0.327142
aFIB	0.53931	-0.512856	-0.31994	-0.430388	2.47553	0.820151	-0.150018
dFIB	0.599881	-0.0469536	-0.399461	0.0450324	5.96703	4.90809	-0.275734
B	2.32173	-0.454709	-0.485965	-0.365256	-0.213309	-0.657918	-0.223049
PL	-0.764111	-0.479041	-0.714966	-0.420858	-0.696277	-0.927804	-0.289002
T	1.40236	-0.353096	-0.596145	-0.437235	0.597168	-0.0822889	-0.256507
NKC/T	0.886248	-0.313824	-0.713747	-0.427329	0.722653	0.194539	-0.179121
cycNKC/T	-0.197877	-0.388517	-0.598128	-0.422368	0.350334	-0.114005	-0.253333
MAST	0.738019	-0.484959	-0.698024	-0.439123	0.227682	-0.554069	-0.295372
MAC-M2	1.25295	-0.179817	-0.706337	-0.370655	0.710876	0.0985771	-0.302096
cycMNP	0.13842	-0.48515	-0.682587	-0.414276	0.263498	-0.316872	-0.115062
MDC	2.57767	-0.253879	-0.553428	-0.416299	0.482336	0.147554	-0.225465
cDC	0.0199766	-0.496441	-0.702545	-0.379214	-0.0956996	-0.806464	-0.235531
pDC	-0.741132	-0.483371	-0.569856	-0.336356	-0.603086	-0.954956	-0.260333
ncMON	2.05557	-0.0767402	-0.637777	-0.38773	0.117101	0.110534	-0.240807
N	4.80493	0.202569	-0.612346	-0.318147	0.607644	0.412344	-0.280433
SC/NEU	-0.752768	-0.295726	-0.415429	-0.277269	-0.717529	-0.954956	-0.221828

## Sheet: EDFig12e - bottom
	Li_eGFR_500	Li_UACR_500	Li_eGFR_Monogenic	Li_UACR_Monogenic	Sheng_eGFR	Sheng_SBP	Sheng_Kidney_Function
POD	0.404642	1.15551	-0.461747	1.93129	0.140975	-0.42564	0.328366
dPOD	0.042037	2.04553	1.63055	0.564284	-0.384232	1.04788	0.693289
PEC	-0.215039	-0.165823	0.0090447	0.337876	-0.57932	-0.831746	-0.706851
PT-S1/2	2.46051	0.646631	4.23669	1.18874	4.62564	-0.831746	4.95201
PT-S3	3.0776	0.291663	1.1639	-0.26191	1.54127	-0.0163841	4.39416
aPT	1.68781	-0.930759	2.05893	-0.181918	0.947804	-0.730401	0.95589
cycPT	-1.1809	-0.945007	-0.422204	-1.08504	-0.444452	-0.738451	-0.127917
dPT	1.48671	0.0380714	1.29755	-0.074162	2.5417	-0.71555	2.15614
DTL2	-0.919214	-0.883225	-0.817925	-0.739725	-0.149036	0.719722	-0.1072
DTL1	-0.79655	-0.957393	0.243379	0.337264	0.78613	1.84886	0.547308
DTL3	-0.665358	-1.07142	-0.661023	0.454662	-0.39364	-0.600861	-0.310811
dDTL3	-0.719673	-1.05002	0.667581	1.77508	-0.639431	-0.831746	-0.706851
ATL	-0.835322	-0.959789	0.571269	0.111417	-0.54578	0.679856	0.0352396
dATL	-0.745158	-0.359488	0.698787	-0.359272	-0.718057	-0.638456	-0.167641
aTAL1	-0.311073	0.10438	1.3435	4.0069	-0.649955	2.78847	-0.540352
aTAL2	-0.512917	-0.0495637	0.557821	1.45073	-0.768209	1.25012	-0.529701
M-TAL	-0.590897	-1.073	0.3809	0.974036	0.973256	0.215467	-0.111428
dM-TAL	-0.61286	-0.984165	2.09247	-0.178384	1.17642	-0.831746	-0.0869264
C-TAL	0.199276	-0.146303	2.37922	1.5969	2.02283	-0.728184	-0.0314659
dC-TAL	-0.858259	-0.736099	-0.828279	-0.744253	-0.453843	-0.831746	0.36627
MD	-0.353823	-0.445687	0.0250802	1.29302	0.288831	3.46373	1.42386
DCT1	-0.0590798	-1.04964	1.73061	0.626404	0.976369	-0.831746	-0.706851
DCT2	-0.102474	-0.752443	0.508873	0.811804	0.899552	-0.831746	-0.25939
dDCT	0.0928096	-0.225329	2.51142	1.86634	2.18633	-0.594158	-0.285056
cycDCT	-1.1794	-0.691665	-0.00445403	-0.202639	-0.418799	-0.32767	-0.706851
CNT	0.465503	-0.0154558	0.330426	-0.0337208	1.80005	-0.399358	-0.498435
CNT-PC	1.37823	0.177582	-0.796508	-0.67142	2.09202	0.156468	-0.706851
dCNT	0.488928	-0.212443	-0.359968	-0.184874	2.28332	-0.131593	-0.706851
cycCNT	-0.712644	-0.914137	-0.470991	0.662234	-0.636855	-0.72061	-0.706851
CCD-PC	0.419363	-0.839098	-0.91172	-0.646189	0.469617	2.03436	-0.515422
OMCD-PC	-0.298989	-0.971135	-1.02024	-0.642049	-0.554561	2.09677	0.0183208
dOMCD-PC	-0.327276	-0.76414	0.109591	-0.303133	-0.270703	0.899215	1.09956
IMCD	0.384988	-0.115257	0.81075	0.742754	0.163965	2.03301	0.033487
dIMCD	-0.547248	0.502156	0.21915	0.208581	-0.300091	-0.831746	-0.556965
CCD-IC-A	-0.199551	0.361013	-0.66735	1.50788	-0.768209	-0.831746	-0.706851
CNT-IC-A	0.246508	-0.00175244	-0.172379	0.334475	0.449836	-0.119208	-0.316386
dC-IC-A	-1.01921	-0.288134	0.409276	-0.758161	-0.540524	-0.102787	-0.173955
OMCD-IC-A	0.130371	0.542917	-0.710474	1.88528	-0.768209	0.158	0.123409
tPC-IC	0.715956	-0.0376292	-0.458644	0.21605	0.24175	3.17733	0.360041
IC-B	-0.536591	-0.276846	0.502395	1.32715	-0.102054	-0.730429	-0.536408
PapE	-0.395211	1.76203	-0.486009	0.111417	-0.54578	-0.540343	-0.706851
EC-GC	0.819647	2.70111	-0.213717	-1.08504	-0.714257	-0.735733	0.819472
EC-AEA	1.4998	1.27985	-0.925015	-1.08504	-0.586214	0.0344786	-0.706851
EC-DVR	2.3819	1.29391	-1.02024	-0.71803	-0.64887	1.14009	-0.321725
EC-PTC	1.10288	3.06647	-0.649047	0.542571	-0.478147	-0.269926	-0.520327
dEC-PTC	0.736911	0.413368	-0.844843	-0.30694	0.149392	-0.831746	-0.389009
EC-AVR	-0.0470424	2.84675	-1.02024	-1.08504	-0.714247	-0.736256	-0.540863
dEC	0.334352	2.03768	0.556766	0.0916543	-0.0476695	-0.599273	-0.706851
cycEC	1.04878	0.781725	-0.758873	1.06306	-0.0793855	-0.710847	-0.23352
EC-LYM	-0.0128117	-0.549471	-0.542934	-1.08504	-0.768209	0.209154	-0.706851
MC	0.0219347	-0.694681	-1.02024	-1.08504	-0.490723	-0.0157964	-0.471203
REN	1.05237	0.221015	-0.645015	-1.08504	-0.768209	0.690602	-0.0502697
VSMC	1.63712	0.394028	-0.889266	-0.59789	-0.131249	0.206377	-0.706851
VSMC/P	1.58961	-0.681598	-0.787416	-0.134084	-0.768209	0.743017	0.732926
dVSMC	1.17566	0.518041	-0.378814	-0.606318	-0.619245	1.07645	0.928124
MYOF	0.0201341	-0.303732	-0.350485	-1.08504	-0.0786012	0.0758333	-0.529488
cycMYOF	-0.36762	-0.574232	-0.460364	-0.647123	-0.135135	0.810603	-0.51552
FIB	1.30244	0.515721	-0.892775	1.33448	-0.612866	-0.348037	-0.706851
M-FIB	-0.077096	-0.918807	0.634345	-0.667113	-0.476866	1.05016	-0.00959816
dM-FIB	-0.923416	-0.878094	-0.284018	-0.202353	-0.662566	-0.635678	-0.706851
aFIB	-0.060767	-0.535655	-0.920646	-1.08504	0.312014	-0.316496	-0.0773595
dFIB	1.86655	1.58667	-0.719778	0.316681	-0.768209	-0.518605	-0.706851
B	-1.06783	0.649692	-0.18957	-1.08504	-0.70059	-0.562021	-0.233234
PL	-0.728365	-1.02957	0.219343	-1.08504	-0.768209	-0.669219	-0.706851
T	-0.901428	-1.08976	-1.02024	-0.601694	-0.411464	-0.350854	0.56107
NKC/T	-0.750938	-0.906118	-0.54123	-0.597677	-0.692957	-0.0866707	0.221527
cycNKC/T	-0.863074	-0.809019	-0.642459	-0.657176	-0.558191	-0.831746	1.17723
MAST	-1.04553	-0.85644	-1.02024	-1.08504	-0.219119	-0.581486	-0.706851
MAC-M2	-1.20536	1.43802	0.385652	-0.661114	-0.768209	-0.59452	1.58333
cycMNP	-1.0723	0.473551	-0.931858	0.249925	-0.287557	-0.521732	0.367084
MDC	-1.00594	0.53677	0.240343	-0.714858	-0.711993	-0.730575	-0.537011
cDC	-1.17104	0.34589	0.170023	-1.08504	-0.403041	-0.700118	-0.706851
pDC	-1.08306	-0.913946	-0.248993	-1.08504	-0.357328	-0.375951	-0.368781
ncMON	-0.915393	0.0345391	-0.505888	-0.690056	-0.768209	-0.602977	0.584727
N	-1.15255	0.867669	-0.748119	0.138933	-0.52256	-0.152188	-0.706851
SC/NEU	-1.12506	-0.975967	-0.273402	-1.08504	0.280967	-0.381777	-0.372455
